# Supplementary material for: Single-cell analysis of chromatin accessibility in the adult mouse brain
Source: Nature. 2023 Dec 13;624(7991):378–89. doi: 10.1038/s41586-023-06824-9 (PMC10719105; doi:10.1038/s41586-023-06824-9)
Supplement: Supplementary file 3 — Supplementary Tables 1–25 and their legends. [file 41586_2023_6824_MOESM3_ESM.zip › 2023-03-05453B-s3/SI Tables/SI Table 13 Summary of all the gene-cCRE correlations/sa2subclass.NTS-PARN_Neurod2_Gly-Gaba.pdc.bedpe]

chr1	3466260	3466759	chr1	3360848	3361347	Gm1992|chr1:3360848-3361347	0.304767773501602	.	.
chr1	3466260	3466759	chr1	3366294	3366793	Gm1992|chr1:3366294-3366793	0.544421846310032	.	.
chr1	3466260	3466759	chr1	3382498	3382997	Gm1992|chr1:3382498-3382997	0.368875430345993	.	.
chr1	3466260	3466759	chr1	3395473	3395972	Gm1992|chr1:3395473-3395972	0.567455236288864	.	.
chr1	3466260	3466759	chr1	3416010	3416509	Gm1992|chr1:3416010-3416509	0.581534638674032	.	.
chr1	3670775	3671274	chr1	3581904	3582403	Xkr4|chr1:3581904-3582403	0.264219202719622	.	.
chr1	4785497	4785996	chr1	5019201	5019700	Mrpl15|chr1:5019201-5019700	0.508615256068639	.	.
chr1	4785497	4785996	chr1	5170387	5170886	Mrpl15|chr1:5170387-5170886	0.259039700467779	.	.
chr1	4785497	4785996	chr1	5220605	5221104	Mrpl15|chr1:5220605-5221104	0.578164923314141	.	.
chr1	4807592	4808091	chr1	5082818	5083317	Lypla1|chr1:5082818-5083317	0.286528561786632	.	.
chr1	4807592	4808091	chr1	5103120	5103619	Lypla1|chr1:5103120-5103619	0.270341112438722	.	.
chr1	4857480	4857979	chr1	5103120	5103619	Tcea1|chr1:5103120-5103619	0.23184020152995	.	.
chr1	4857480	4857979	chr1	5220605	5221104	Tcea1|chr1:5220605-5221104	0.243564539138132	.	.
chr1	5070122	5070621	chr1	5018611	5019110	Atp6v1h|chr1:5018611-5019110	0.229095595527782	.	.
chr1	5070122	5070621	chr1	5018611	5019110	Rgs20|chr1:5018611-5019110	0.229095595527782	.	.
chr1	5070122	5070621	chr1	5082818	5083317	Atp6v1h|chr1:5082818-5083317	0.362684200740041	.	.
chr1	5070122	5070621	chr1	5082818	5083317	Rgs20|chr1:5082818-5083317	0.362684200740041	.	.
chr1	5070122	5070621	chr1	5170387	5170886	Atp6v1h|chr1:5170387-5170886	0.232415877842669	.	.
chr1	5070122	5070621	chr1	5170387	5170886	Rgs20|chr1:5170387-5170886	0.232415877842669	.	.
chr1	5070122	5070621	chr1	5285112	5285611	Atp6v1h|chr1:5285112-5285611	0.345803560881258	.	.
chr1	5070122	5070621	chr1	5285112	5285611	Rgs20|chr1:5285112-5285611	0.345803560881258	.	.
chr1	5588179	5588678	chr1	5285112	5285611	Oprk1|chr1:5285112-5285611	0.249934440706359	.	.
chr1	5588820	5589319	chr1	5915307	5915806	Oprk1|chr1:5915307-5915806	0.248202537070078	.	.
chr1	7088594	7089093	chr1	7218866	7219365	Pcmtd1|chr1:7218866-7219365	0.317127238871729	.	.
chr1	7397174	7397673	chr1	7105020	7105519	Gm26901|chr1:7105020-7105519	0.284451258478204	.	.
chr1	7397837	7398336	chr1	7105020	7105519	Gm26901|chr1:7105020-7105519	0.378291252712083	.	.
chr1	7398342	7398841	chr1	7105020	7105519	Gm26901|chr1:7105020-7105519	0.258363136369855	.	.
chr1	9298975	9299474	chr1	9298270	9298769	Sntg1|chr1:9298270-9298769	0.369303230008573	.	.
chr1	9299496	9299995	chr1	9130282	9130781	Sntg1|chr1:9130282-9130781	0.29969268203049	.	.
chr1	9299496	9299995	chr1	9188965	9189464	Sntg1|chr1:9188965-9189464	0.51436051399877	.	.
chr1	9299496	9299995	chr1	9298270	9298769	Sntg1|chr1:9298270-9298769	0.368963784301053	.	.
chr1	9545042	9545541	chr1	9876801	9877300	Rrs1|chr1:9876801-9877300	0.360133092620338	.	.
chr1	9600949	9601448	chr1	9298270	9298769	Vxn|chr1:9298270-9298769	0.282853249998486	.	.
chr1	9600949	9601448	chr1	9772700	9773199	Vxn|chr1:9772700-9773199	0.399938385776935	.	.
chr1	9601474	9601973	chr1	9772700	9773199	Vxn|chr1:9772700-9773199	0.244846242795664	.	.
chr1	9630048	9630547	chr1	9258678	9259177	2610203C22Rik|chr1:9258678-9259177	0.364475159948146	.	.
chr1	9630048	9630547	chr1	9541113	9541612	2610203C22Rik|chr1:9541113-9541612	0.457440316267701	.	.
chr1	9630048	9630547	chr1	9847510	9848009	2610203C22Rik|chr1:9847510-9848009	0.355964305055006	.	.
chr1	9630048	9630547	chr1	9848033	9848532	2610203C22Rik|chr1:9848033-9848532	0.274037790336318	.	.
chr1	9630048	9630547	chr1	9848581	9849080	2610203C22Rik|chr1:9848581-9849080	0.365325618009634	.	.
chr1	9748256	9748755	chr1	9772700	9773199	1700034P13Rik|chr1:9772700-9773199	0.238240335621168	.	.
chr1	9748256	9748755	chr1	9772700	9773199	Vcpip1|chr1:9772700-9773199	0.238240335621168	.	.
chr1	9748256	9748755	chr1	9876801	9877300	1700034P13Rik|chr1:9876801-9877300	0.408549477459861	.	.
chr1	9748256	9748755	chr1	9876801	9877300	Vcpip1|chr1:9876801-9877300	0.408549477459861	.	.
chr1	9798078	9798577	chr1	9541113	9541612	Sgk3|chr1:9541113-9541612	0.405113835408158	.	.
chr1	9798078	9798577	chr1	9573148	9573647	Sgk3|chr1:9573148-9573647	0.22849139655802	.	.
chr1	9798078	9798577	chr1	9847510	9848009	Sgk3|chr1:9847510-9848009	0.508976042816428	.	.
chr1	9798078	9798577	chr1	9848033	9848532	Sgk3|chr1:9848033-9848532	0.499896477996758	.	.
chr1	9798078	9798577	chr1	9848581	9849080	Sgk3|chr1:9848581-9849080	0.501448037572309	.	.
chr1	9908384	9908883	chr1	9876801	9877300	Mcmdc2|chr1:9876801-9877300	0.233555381485589	.	.
chr1	9943920	9944419	chr1	9772700	9773199	Snhg6|chr1:9772700-9773199	0.346058128905141	.	.
chr1	10037697	10038196	chr1	10039501	10040000	Cops5|chr1:10039501-10040000	0.559191483321424	.	.
chr1	10037697	10038196	chr1	10039501	10040000	Cspp1|chr1:10039501-10040000	0.559191483321424	.	.
chr1	10232855	10233354	chr1	10329033	10329532	Arfgef1|chr1:10329033-10329532	0.528863643109597	.	.
chr1	10232855	10233354	chr1	10491753	10492252	Arfgef1|chr1:10491753-10492252	0.263361342850505	.	.
chr1	10993243	10993742	chr1	10596332	10596831	Prex2|chr1:10596332-10596831	0.26026191316185	.	.
chr1	10993243	10993742	chr1	10771716	10772215	Prex2|chr1:10771716-10772215	0.238265976382963	.	.
chr1	10993243	10993742	chr1	10877384	10877883	Prex2|chr1:10877384-10877883	0.421157376666851	.	.
chr1	10993772	10994271	chr1	10771716	10772215	Prex2|chr1:10771716-10772215	0.438376543115488	.	.
chr1	10993772	10994271	chr1	10877384	10877883	Prex2|chr1:10877384-10877883	0.370481194064036	.	.
chr1	11413910	11414409	chr1	11065285	11065784	A830018L16Rik|chr1:11065285-11065784	0.235571964069935	.	.
chr1	11413910	11414409	chr1	11097221	11097720	A830018L16Rik|chr1:11097221-11097720	0.241293130580854	.	.
chr1	11413910	11414409	chr1	11427135	11427634	A830018L16Rik|chr1:11427135-11427634	0.412830066539121	.	.
chr1	11413910	11414409	chr1	11427738	11428237	A830018L16Rik|chr1:11427738-11428237	0.409431830114212	.	.
chr1	11413910	11414409	chr1	11458356	11458855	A830018L16Rik|chr1:11458356-11458855	0.348224586479164	.	.
chr1	12692874	12693373	chr1	12418828	12419327	Sulf1|chr1:12418828-12419327	0.249779231338018	.	.
chr1	12692874	12693373	chr1	12510491	12510990	Sulf1|chr1:12510491-12510990	0.351113141675654	.	.
chr1	12692874	12693373	chr1	12555862	12556361	Sulf1|chr1:12555862-12556361	0.296308067359037	.	.
chr1	12692874	12693373	chr1	12583254	12583753	Sulf1|chr1:12583254-12583753	0.579534220856496	.	.
chr1	12692874	12693373	chr1	12607422	12607921	Sulf1|chr1:12607422-12607921	0.478358164113152	.	.
chr1	12692874	12693373	chr1	12616637	12617136	Sulf1|chr1:12616637-12617136	0.259214772620786	.	.
chr1	13588843	13589342	chr1	13698671	13699170	Tram1|chr1:13698671-13699170	0.466212618831487	.	.
chr1	13588843	13589342	chr1	13992884	13993383	Tram1|chr1:13992884-13993383	0.227482413105357	.	.
chr1	13589563	13590062	chr1	13698671	13699170	Tram1|chr1:13698671-13699170	0.381735549802174	.	.
chr1	13589563	13590062	chr1	13779004	13779503	Tram1|chr1:13779004-13779503	0.258547167989475	.	.
chr1	13589563	13590062	chr1	13911670	13912169	Tram1|chr1:13911670-13912169	0.242496990591547	.	.
chr1	13589563	13590062	chr1	13991805	13992304	Tram1|chr1:13991805-13992304	0.477937831609081	.	.
chr1	13589563	13590062	chr1	13992884	13993383	Tram1|chr1:13992884-13993383	0.263682402477364	.	.
chr1	13659706	13660205	chr1	13508112	13508611	Lactb2|chr1:13508112-13508611	0.226623851058299	.	.
chr1	13660314	13660813	chr1	13508112	13508611	Lactb2|chr1:13508112-13508611	0.250777517612444	.	.
chr1	13660314	13660813	chr1	13531462	13531961	Lactb2|chr1:13531462-13531961	0.348733616879744	.	.
chr1	13660314	13660813	chr1	13561529	13562028	Lactb2|chr1:13561529-13562028	0.286182102806138	.	.
chr1	13660314	13660813	chr1	13682912	13683411	Lactb2|chr1:13682912-13683411	0.249066276159861	.	.
chr1	14309549	14310048	chr1	14294075	14294574	Eya1|chr1:14294075-14294574	0.386571798409182	.	.
chr1	14309549	14310048	chr1	14728986	14729485	Eya1|chr1:14728986-14729485	0.367649182530703	.	.
chr1	14756079	14756578	chr1	14579841	14580340	Msc|chr1:14579841-14580340	0.368929571711739	.	.
chr1	15286608	15287107	chr1	15349085	15349584	Kcnb2|chr1:15349085-15349584	0.301075722883352	.	.
chr1	15286608	15287107	chr1	15440915	15441414	Kcnb2|chr1:15440915-15441414	0.294708493317861	.	.
chr1	15286608	15287107	chr1	15471491	15471990	Kcnb2|chr1:15471491-15471990	0.353974502948255	.	.
chr1	15286608	15287107	chr1	15483457	15483956	Kcnb2|chr1:15483457-15483956	0.24244111046684	.	.
chr1	15287268	15287767	chr1	15440915	15441414	Kcnb2|chr1:15440915-15441414	0.315788471785699	.	.
chr1	15287268	15287767	chr1	15471491	15471990	Kcnb2|chr1:15471491-15471990	0.258112122925203	.	.
chr1	15287268	15287767	chr1	15483457	15483956	Kcnb2|chr1:15483457-15483956	0.296152628676558	.	.
chr1	15805340	15805839	chr1	16235860	16236359	Terf1|chr1:16235860-16236359	0.240497853719574	.	.
chr1	15805340	15805839	chr1	16236428	16236927	Terf1|chr1:16236428-16236927	0.314519722396738	.	.
chr1	16093096	16093595	chr1	15993491	15993990	4930444P10Rik|chr1:15993491-15993990	0.223741359918094	.	.
chr1	16104453	16104952	chr1	15936337	15936836	Rpl7|chr1:15936337-15936836	0.293728222989499	.	.
chr1	16104453	16104952	chr1	16235860	16236359	Rpl7|chr1:16235860-16236359	0.464966374695078	.	.
chr1	16104453	16104952	chr1	16236428	16236927	Rpl7|chr1:16236428-16236927	0.265438155077148	.	.
chr1	16104453	16104952	chr1	16248932	16249431	Rpl7|chr1:16248932-16249431	0.229039953055874	.	.
chr1	16105563	16106062	chr1	16111684	16112183	Rdh10|chr1:16111684-16112183	0.389195736451519	.	.
chr1	16105563	16106062	chr1	16129906	16130405	Rdh10|chr1:16129906-16130405	0.298006753668686	.	.
chr1	16519035	16519534	chr1	16900085	16900584	Stau2|chr1:16900085-16900584	0.248429970376654	.	.
chr1	16656744	16657243	chr1	16900085	16900584	D030040B21Rik|chr1:16900085-16900584	0.279891840843383	.	.
chr1	16656744	16657243	chr1	16900085	16900584	Eloc|chr1:16900085-16900584	0.279891840843383	.	.
chr1	17098192	17098691	chr1	17123369	17123868	Jph1|chr1:17123369-17123868	0.251762347611345	.	.
chr1	17145142	17145641	chr1	16900085	16900584	Gdap1|chr1:16900085-16900584	0.251307603562819	.	.
chr1	17145142	17145641	chr1	17163496	17163995	Gdap1|chr1:17163496-17163995	0.337971622924849	.	.
chr1	17727608	17728107	chr1	17629502	17630001	Crispld1|chr1:17629502-17630001	0.256809922842102	.	.
chr1	17727608	17728107	chr1	17629502	17630001	Gm16070|chr1:17629502-17630001	0.256809922842102	.	.
chr1	18057998	18058497	chr1	18021053	18021552	Gm28756|chr1:18021053-18021552	0.279047097678956	.	.
chr1	18057998	18058497	chr1	18412678	18413177	Gm28756|chr1:18412678-18413177	0.406001597155011	.	.
chr1	18058553	18059052	chr1	18412678	18413177	Gm28756|chr1:18412678-18413177	0.322395880914554	.	.
chr1	20820187	20820686	chr1	20699955	20700454	Mcm3|chr1:20699955-20700454	0.257459164787063	.	.
chr1	20820187	20820686	chr1	20874913	20875412	Mcm3|chr1:20874913-20875412	0.328280943698355	.	.
chr1	20820187	20820686	chr1	20933361	20933860	Mcm3|chr1:20933361-20933860	0.252633374816822	.	.
chr1	20820187	20820686	chr1	21014419	21014918	Mcm3|chr1:21014419-21014918	0.296836737156983	.	.
chr1	20890311	20890810	chr1	20513637	20514136	6720483E21Rik|chr1:20513637-20514136	0.248927274802614	.	.
chr1	20890311	20890810	chr1	20513637	20514136	Paqr8|chr1:20513637-20514136	0.248927274802614	.	.
chr1	20890311	20890810	chr1	20738421	20738920	6720483E21Rik|chr1:20738421-20738920	0.260405685128593	.	.
chr1	20890311	20890810	chr1	20738421	20738920	Paqr8|chr1:20738421-20738920	0.260405685128593	.	.
chr1	20890311	20890810	chr1	20786199	20786698	6720483E21Rik|chr1:20786199-20786698	0.248055570456091	.	.
chr1	20890311	20890810	chr1	20786199	20786698	Paqr8|chr1:20786199-20786698	0.248055570456091	.	.
chr1	20890311	20890810	chr1	20796981	20797480	6720483E21Rik|chr1:20796981-20797480	0.23792315957792	.	.
chr1	20890311	20890810	chr1	20796981	20797480	Paqr8|chr1:20796981-20797480	0.23792315957792	.	.
chr1	20890311	20890810	chr1	20801628	20802127	6720483E21Rik|chr1:20801628-20802127	0.237201910064001	.	.
chr1	20890311	20890810	chr1	20801628	20802127	Paqr8|chr1:20801628-20802127	0.237201910064001	.	.
chr1	20890857	20891356	chr1	20513637	20514136	6720483E21Rik|chr1:20513637-20514136	0.277577066897801	.	.
chr1	20890857	20891356	chr1	20513637	20514136	Paqr8|chr1:20513637-20514136	0.277577066897801	.	.
chr1	20890857	20891356	chr1	20738421	20738920	6720483E21Rik|chr1:20738421-20738920	0.310253072690351	.	.
chr1	20890857	20891356	chr1	20738421	20738920	Paqr8|chr1:20738421-20738920	0.310253072690351	.	.
chr1	20890857	20891356	chr1	20786199	20786698	6720483E21Rik|chr1:20786199-20786698	0.392597455702607	.	.
chr1	20890857	20891356	chr1	20786199	20786698	Paqr8|chr1:20786199-20786698	0.392597455702607	.	.
chr1	20890857	20891356	chr1	20796981	20797480	6720483E21Rik|chr1:20796981-20797480	0.566052659325461	.	.
chr1	20890857	20891356	chr1	20796981	20797480	Paqr8|chr1:20796981-20797480	0.566052659325461	.	.
chr1	20890857	20891356	chr1	20845574	20846073	6720483E21Rik|chr1:20845574-20846073	0.447361543300713	.	.
chr1	20890857	20891356	chr1	20845574	20846073	Paqr8|chr1:20845574-20846073	0.447361543300713	.	.
chr1	20890857	20891356	chr1	20912038	20912537	6720483E21Rik|chr1:20912038-20912537	0.326246529343303	.	.
chr1	20890857	20891356	chr1	20912038	20912537	Paqr8|chr1:20912038-20912537	0.326246529343303	.	.
chr1	20890857	20891356	chr1	20912547	20913046	6720483E21Rik|chr1:20912547-20913046	0.294621531101421	.	.
chr1	20890857	20891356	chr1	20912547	20913046	Paqr8|chr1:20912547-20913046	0.294621531101421	.	.
chr1	20890857	20891356	chr1	20921118	20921617	6720483E21Rik|chr1:20921118-20921617	0.419444785358323	.	.
chr1	20890857	20891356	chr1	20921118	20921617	Paqr8|chr1:20921118-20921617	0.419444785358323	.	.
chr1	20890857	20891356	chr1	21101196	21101695	6720483E21Rik|chr1:21101196-21101695	0.240293779506618	.	.
chr1	20890857	20891356	chr1	21101196	21101695	Paqr8|chr1:21101196-21101695	0.240293779506618	.	.
chr1	20890857	20891356	chr1	21232056	21232555	6720483E21Rik|chr1:21232056-21232555	0.283588692067683	.	.
chr1	20890857	20891356	chr1	21232056	21232555	Paqr8|chr1:21232056-21232555	0.283588692067683	.	.
chr1	20951400	20951899	chr1	20554332	20554831	Efhc1|chr1:20554332-20554831	0.450812104645357	.	.
chr1	20951400	20951899	chr1	20922853	20923352	Efhc1|chr1:20922853-20923352	0.575974077548907	.	.
chr1	21079134	21079633	chr1	20874913	20875412	Gm28287|chr1:20874913-20875412	0.285418566951971	.	.
chr1	21079134	21079633	chr1	20874913	20875412	Tram2|chr1:20874913-20875412	0.285418566951971	.	.
chr1	21079134	21079633	chr1	20922853	20923352	Gm28287|chr1:20922853-20923352	0.457352487631585	.	.
chr1	21079134	21079633	chr1	20922853	20923352	Tram2|chr1:20922853-20923352	0.457352487631585	.	.
chr1	21079134	21079633	chr1	21461025	21461524	Gm28287|chr1:21461025-21461524	0.467475396513257	.	.
chr1	21079134	21079633	chr1	21461025	21461524	Tram2|chr1:21461025-21461524	0.467475396513257	.	.
chr1	21218543	21219042	chr1	20801628	20802127	Tmem14a|chr1:20801628-20802127	0.271883277489057	.	.
chr1	21218543	21219042	chr1	21419314	21419813	Tmem14a|chr1:21419314-21419813	0.294191759975382	.	.
chr1	22805771	22806270	chr1	23061951	23062450	Rims1|chr1:23061951-23062450	0.240513494584553	.	.
chr1	24586286	24586785	chr1	24633681	24634180	Col19a1|chr1:24633681-24634180	0.478995468302386	.	.
chr1	24586286	24586785	chr1	24818379	24818878	Col19a1|chr1:24818379-24818878	0.467729336051222	.	.
chr1	24587149	24587648	chr1	24633681	24634180	Col19a1|chr1:24633681-24634180	0.604614923656102	.	.
chr1	24587149	24587648	chr1	24818379	24818878	Col19a1|chr1:24818379-24818878	0.468844598670282	.	.
chr1	24677625	24678124	chr1	24558122	24558621	Lmbrd1|chr1:24558122-24558621	0.309747499787689	.	.
chr1	24678265	24678764	chr1	24611656	24612155	Lmbrd1|chr1:24611656-24612155	0.506434792699329	.	.
chr1	24678265	24678764	chr1	24613347	24613846	Lmbrd1|chr1:24613347-24613846	0.50899291882621	.	.
chr1	24678265	24678764	chr1	24614093	24614592	Lmbrd1|chr1:24614093-24614592	0.381747754835293	.	.
chr1	24678265	24678764	chr1	24614797	24615296	Lmbrd1|chr1:24614797-24615296	0.400313670118007	.	.
chr1	24678265	24678764	chr1	24615721	24616220	Lmbrd1|chr1:24615721-24616220	0.362821599829385	.	.
chr1	24678265	24678764	chr1	24719568	24720067	Lmbrd1|chr1:24719568-24720067	0.241627131506759	.	.
chr1	24678265	24678764	chr1	24869895	24870394	Lmbrd1|chr1:24869895-24870394	0.249006398712034	.	.
chr1	30872795	30873294	chr1	30590651	30591150	Phf3|chr1:30590651-30591150	0.235175974113465	.	.
chr1	30872795	30873294	chr1	30594623	30595122	Phf3|chr1:30594623-30595122	0.260056039610003	.	.
chr1	30872795	30873294	chr1	30595347	30595846	Phf3|chr1:30595347-30595846	0.322119004143035	.	.
chr1	30872795	30873294	chr1	30649743	30650242	Phf3|chr1:30649743-30650242	0.246385492147751	.	.
chr1	30872795	30873294	chr1	30740784	30741283	Phf3|chr1:30740784-30741283	0.250617077523084	.	.
chr1	30872795	30873294	chr1	31058680	31059179	Phf3|chr1:31058680-31059179	0.297341317634123	.	.
chr1	30872795	30873294	chr1	31059213	31059712	Phf3|chr1:31059213-31059712	0.244488064774934	.	.
chr1	30872795	30873294	chr1	31102249	31102748	Phf3|chr1:31102249-31102748	0.252433778449186	.	.
chr1	30872795	30873294	chr1	31233594	31234093	Phf3|chr1:31233594-31234093	0.291361217569653	.	.
chr1	30873430	30873929	chr1	30503190	30503689	Phf3|chr1:30503190-30503689	0.245238387677849	.	.
chr1	30873430	30873929	chr1	30554023	30554522	Phf3|chr1:30554023-30554522	0.295758365587165	.	.
chr1	30873430	30873929	chr1	30584783	30585282	Phf3|chr1:30584783-30585282	0.228825398253893	.	.
chr1	30873430	30873929	chr1	31156865	31157364	Phf3|chr1:31156865-31157364	0.307201932838105	.	.
chr1	30873942	30874441	chr1	31178156	31178655	Phf3|chr1:31178156-31178655	0.255615638725172	.	.
chr1	30949080	30949579	chr1	30740784	30741283	Ptp4a1|chr1:30740784-30741283	0.259368334303088	.	.
chr1	30949080	30949579	chr1	31156865	31157364	Ptp4a1|chr1:31156865-31157364	0.439196828395974	.	.
chr1	30949582	30950081	chr1	30554023	30554522	Ptp4a1|chr1:30554023-30554522	0.328836939291535	.	.
chr1	30949582	30950081	chr1	31153918	31154417	Ptp4a1|chr1:31153918-31154417	0.23182819736921	.	.
chr1	30949582	30950081	chr1	31156865	31157364	Ptp4a1|chr1:31156865-31157364	0.532439010776901	.	.
chr1	34433080	34433579	chr1	34434650	34435149	Gm37233|chr1:34434650-34435149	0.242934684862201	.	.
chr1	34459438	34459937	chr1	34276404	34276903	Ptpn18|chr1:34276404-34276903	0.35440746519613	.	.
chr1	34459438	34459937	chr1	34324241	34324740	Ptpn18|chr1:34324241-34324740	0.460462390343958	.	.
chr1	34459438	34459937	chr1	34399361	34399860	Ptpn18|chr1:34399361-34399860	0.465512793250128	.	.
chr1	34485175	34485674	chr1	34434650	34435149	4930568A12Rik|chr1:34434650-34435149	0.550812476757335	.	.
chr1	34485782	34486281	chr1	34276404	34276903	4930568A12Rik|chr1:34276404-34276903	0.305863706545988	.	.
chr1	34485782	34486281	chr1	34324241	34324740	4930568A12Rik|chr1:34324241-34324740	0.28426425895709	.	.
chr1	34485782	34486281	chr1	34399361	34399860	4930568A12Rik|chr1:34399361-34399860	0.327751510978073	.	.
chr1	34485782	34486281	chr1	34602327	34602826	4930568A12Rik|chr1:34602327-34602826	0.340887426645637	.	.
chr1	34579442	34579941	chr1	34863292	34863791	1700101I19Rik|chr1:34863292-34863791	0.264224542329922	.	.
chr1	34579442	34579941	chr1	34863292	34863791	Amer3|chr1:34863292-34863791	0.264224542329922	.	.
chr1	34579990	34580489	chr1	34962067	34962566	1700101I19Rik|chr1:34962067-34962566	0.321534324418296	.	.
chr1	34579990	34580489	chr1	34962067	34962566	Amer3|chr1:34962067-34962566	0.321534324418296	.	.
chr1	34579990	34580489	chr1	34987859	34988358	1700101I19Rik|chr1:34987859-34988358	0.223283735521742	.	.
chr1	34579990	34580489	chr1	34987859	34988358	Amer3|chr1:34987859-34988358	0.223283735521742	.	.
chr1	34677895	34678394	chr1	34784634	34785133	Arhgef4|chr1:34784634-34785133	0.245642571535957	.	.
chr1	34677895	34678394	chr1	34962067	34962566	Arhgef4|chr1:34962067-34962566	0.293318820607193	.	.
chr1	34677895	34678394	chr1	34962574	34963073	Arhgef4|chr1:34962574-34963073	0.339317018974964	.	.
chr1	34801460	34801959	chr1	34752832	34753331	Arhgef4|chr1:34752832-34753331	0.405057833806711	.	.
chr1	34801460	34801959	chr1	34766830	34767329	Arhgef4|chr1:34766830-34767329	0.223256756288693	.	.
chr1	34801460	34801959	chr1	34784634	34785133	Arhgef4|chr1:34784634-34785133	0.360416152597289	.	.
chr1	34801460	34801959	chr1	34962574	34963073	Arhgef4|chr1:34962574-34963073	0.254234448277739	.	.
chr1	34801460	34801959	chr1	34981717	34982216	Arhgef4|chr1:34981717-34982216	0.345494144419597	.	.
chr1	34801460	34801959	chr1	35003146	35003645	Arhgef4|chr1:35003146-35003645	0.299564265558666	.	.
chr1	34842804	34843303	chr1	34987859	34988358	Fam168b|chr1:34987859-34988358	0.456259017325517	.	.
chr1	34849768	34850267	chr1	34784634	34785133	Plekhb2|chr1:34784634-34785133	0.281627906182092	.	.
chr1	34849768	34850267	chr1	34962067	34962566	Plekhb2|chr1:34962067-34962566	0.293144346257207	.	.
chr1	34850452	34850951	chr1	34750293	34750792	Plekhb2|chr1:34750293-34750792	0.334314496324262	.	.
chr1	37540354	37540853	chr1	37511522	37512021	Mgat4a|chr1:37511522-37512021	0.241805357873364	.	.
chr1	37540354	37540853	chr1	37512048	37512547	Mgat4a|chr1:37512048-37512547	0.437126822471378	.	.
chr1	37540354	37540853	chr1	37696888	37697387	Mgat4a|chr1:37696888-37697387	0.289830057401045	.	.
chr1	37540354	37540853	chr1	37698784	37699283	Mgat4a|chr1:37698784-37699283	0.324742775407178	.	.
chr1	37540354	37540853	chr1	37725725	37726224	Mgat4a|chr1:37725725-37726224	0.266218594962236	.	.
chr1	37540354	37540853	chr1	37728032	37728531	Mgat4a|chr1:37728032-37728531	0.320656606130314	.	.
chr1	37540354	37540853	chr1	37728032	37728531	Mgat4a|chr1:37728032-37728531	0.320656606130315	.	.
chr1	37540354	37540853	chr1	37903135	37903634	Mgat4a|chr1:37903135-37903634	0.374311124882552	.	.
chr1	37540864	37541363	chr1	37686791	37687290	Mgat4a|chr1:37686791-37687290	0.437689730146675	.	.
chr1	37540864	37541363	chr1	37687575	37688074	Mgat4a|chr1:37687575-37688074	0.347851966806156	.	.
chr1	37540864	37541363	chr1	37872597	37873096	Mgat4a|chr1:37872597-37873096	0.296031480086696	.	.
chr1	37540864	37541363	chr1	37903135	37903634	Mgat4a|chr1:37903135-37903634	0.303942399766069	.	.
chr1	37719678	37720177	chr1	37686791	37687290	2010300C02Rik|chr1:37686791-37687290	0.391974273082282	.	.
chr1	37719678	37720177	chr1	37687575	37688074	2010300C02Rik|chr1:37687575-37688074	0.308408196970616	.	.
chr1	37865263	37865762	chr1	37678238	37678737	Gm26805|chr1:37678238-37678737	0.27418315698388	.	.
chr1	37865263	37865762	chr1	37678238	37678737	Tsga10|chr1:37678238-37678737	0.27418315698388	.	.
chr1	37871955	37872454	chr1	37686791	37687290	Lipt1|chr1:37686791-37687290	0.263967494646459	.	.
chr1	37871955	37872454	chr1	37687575	37688074	Lipt1|chr1:37687575-37688074	0.262425494899795	.	.
chr1	37997082	37997581	chr1	37639092	37639591	Eif5b|chr1:37639092-37639591	0.263676970966676	.	.
chr1	37997082	37997581	chr1	37639092	37639591	Txndc9|chr1:37639092-37639591	0.263676970966676	.	.
chr1	37997082	37997581	chr1	37686791	37687290	Eif5b|chr1:37686791-37687290	0.230302894702008	.	.
chr1	37997082	37997581	chr1	37686791	37687290	Txndc9|chr1:37686791-37687290	0.230302894702008	.	.
chr1	37997082	37997581	chr1	37687575	37688074	Eif5b|chr1:37687575-37688074	0.376636167270982	.	.
chr1	37997082	37997581	chr1	37687575	37688074	Txndc9|chr1:37687575-37688074	0.376636167270982	.	.
chr1	37997082	37997581	chr1	38185452	38185951	Eif5b|chr1:38185452-38185951	0.224204775752	.	.
chr1	37997082	37997581	chr1	38185452	38185951	Txndc9|chr1:38185452-38185951	0.224204775752	.	.
chr1	37997778	37998277	chr1	37686791	37687290	Eif5b|chr1:37686791-37687290	0.246202237715208	.	.
chr1	37997778	37998277	chr1	37686791	37687290	Txndc9|chr1:37686791-37687290	0.246202237715208	.	.
chr1	37997778	37998277	chr1	37710168	37710667	Eif5b|chr1:37710168-37710667	0.274576856981131	.	.
chr1	37997778	37998277	chr1	37710168	37710667	Txndc9|chr1:37710168-37710667	0.274576856981131	.	.
chr1	40579713	40580212	chr1	40378676	40379175	Gm35801|chr1:40378676-40379175	0.299548727986788	.	.
chr1	40579713	40580212	chr1	40378676	40379175	Slc9a4|chr1:40378676-40379175	0.299548727986788	.	.
chr1	40681063	40681562	chr1	40528110	40528609	Slc9a2|chr1:40528110-40528609	0.426533523666788	.	.
chr1	40681063	40681562	chr1	40537535	40538034	Slc9a2|chr1:40537535-40538034	0.420177037111336	.	.
chr1	40681063	40681562	chr1	40657872	40658371	Slc9a2|chr1:40657872-40658371	0.500537084534054	.	.
chr1	40681063	40681562	chr1	40768563	40769062	Slc9a2|chr1:40768563-40769062	0.538407207162179	.	.
chr1	40681063	40681562	chr1	40844577	40845076	Slc9a2|chr1:40844577-40845076	0.275693468017398	.	.
chr1	40790447	40790946	chr1	40988591	40989090	Mfsd9|chr1:40988591-40989090	0.252669688066798	.	.
chr1	42261772	42262271	chr1	42230621	42231120	Gm28175|chr1:42230621-42231120	0.240504667934056	.	.
chr1	42261772	42262271	chr1	42259292	42259791	Gm28175|chr1:42259292-42259791	0.426981464030818	.	.
chr1	42261772	42262271	chr1	42303298	42303797	Gm28175|chr1:42303298-42303797	0.257779693677576	.	.
chr1	42261772	42262271	chr1	42388680	42389179	Gm28175|chr1:42388680-42389179	0.434661439108409	.	.
chr1	42261772	42262271	chr1	42388680	42389179	Gm28175|chr1:42388680-42389179	0.43466143910841	.	.
chr1	42261772	42262271	chr1	42395186	42395685	Gm28175|chr1:42395186-42395685	0.291179803343787	.	.
chr1	42261772	42262271	chr1	42395790	42396289	Gm28175|chr1:42395790-42396289	0.439419968816339	.	.
chr1	42261772	42262271	chr1	42491441	42491940	Gm28175|chr1:42491441-42491940	0.357232281912326	.	.
chr1	43827615	43828114	chr1	44041766	44042265	Uxs1|chr1:44041766-44042265	0.364182410121936	.	.
chr1	44020453	44020952	chr1	43898955	43899454	Mettl21c|chr1:43898955-43899454	0.330976465781921	.	.
chr1	44020453	44020952	chr1	44459127	44459626	Mettl21c|chr1:44459127-44459626	0.353176607553126	.	.
chr1	44147693	44148192	chr1	43898955	43899454	Ercc5|chr1:43898955-43899454	0.300354296741198	.	.
chr1	44552204	44552703	chr1	44459127	44459626	Gulp1|chr1:44459127-44459626	0.528568673995464	.	.
chr1	44552204	44552703	chr1	44568104	44568603	Gulp1|chr1:44568104-44568603	0.441724402982555	.	.
chr1	44552204	44552703	chr1	44576553	44577052	Gulp1|chr1:44576553-44577052	0.37816196959015	.	.
chr1	45795197	45795696	chr1	45766100	45766599	Wdr75|chr1:45766100-45766599	0.223865883169817	.	.
chr1	45795197	45795696	chr1	45816821	45817320	Wdr75|chr1:45816821-45817320	0.349081699817487	.	.
chr1	45795197	45795696	chr1	45905047	45905546	Wdr75|chr1:45905047-45905546	0.651180907612526	.	.
chr1	45925424	45925923	chr1	45627823	45628322	Slc40a1|chr1:45627823-45628322	0.310118824219916	.	.
chr1	45925424	45925923	chr1	45647136	45647635	Slc40a1|chr1:45647136-45647635	0.490277799761095	.	.
chr1	45925424	45925923	chr1	45647650	45648149	Slc40a1|chr1:45647650-45648149	0.562789037772217	.	.
chr1	45925424	45925923	chr1	45672672	45673171	Slc40a1|chr1:45672672-45673171	0.472108233607686	.	.
chr1	45925424	45925923	chr1	45766100	45766599	Slc40a1|chr1:45766100-45766599	0.279746295645773	.	.
chr1	45925424	45925923	chr1	45825095	45825594	Slc40a1|chr1:45825095-45825594	0.300147862975987	.	.
chr1	45925424	45925923	chr1	45837607	45838106	Slc40a1|chr1:45837607-45838106	0.324583088912	.	.
chr1	45925424	45925923	chr1	45860275	45860774	Slc40a1|chr1:45860275-45860774	0.316276635145071	.	.
chr1	45925424	45925923	chr1	46018316	46018815	Slc40a1|chr1:46018316-46018815	0.234433842849701	.	.
chr1	46065930	46066429	chr1	45905047	45905546	Dnah7b|chr1:45905047-45905546	0.228189743688036	.	.
chr1	46066566	46067065	chr1	45816821	45817320	Dnah7b|chr1:45816821-45817320	0.253980518841176	.	.
chr1	46066566	46067065	chr1	45905047	45905546	Dnah7b|chr1:45905047-45905546	0.306888990218565	.	.
chr1	46066566	46067065	chr1	46067115	46067614	Dnah7b|chr1:46067115-46067614	0.246799887152766	.	.
chr1	46425176	46425675	chr1	46412487	46412986	Dnah7c|chr1:46412487-46412986	0.269075681714193	.	.
chr1	52844734	52845233	chr1	52951973	52952472	Hibch|chr1:52951973-52952472	0.307172088892052	.	.
chr1	52844734	52845233	chr1	52971822	52972321	Hibch|chr1:52971822-52972321	0.387313256766309	.	.
chr1	52844734	52845233	chr1	52986655	52987154	Hibch|chr1:52986655-52987154	0.625347741351464	.	.
chr1	52844734	52845233	chr1	52986655	52987154	Hibch|chr1:52986655-52987154	0.625347741351465	.	.
chr1	52844734	52845233	chr1	53018688	53019187	Hibch|chr1:53018688-53019187	0.403923470130348	.	.
chr1	53296806	53297305	chr1	53709563	53710062	Ormdl1|chr1:53709563-53710062	0.318808317177021	.	.
chr1	53296806	53297305	chr1	53709563	53710062	Pms1|chr1:53709563-53710062	0.318808317177021	.	.
chr1	53352482	53352981	chr1	53018688	53019187	Asdurf|chr1:53018688-53019187	0.404049240512898	.	.
chr1	53352482	53352981	chr1	53018688	53019187	Asnsd1|chr1:53018688-53019187	0.404049240512898	.	.
chr1	53352482	53352981	chr1	53709563	53710062	Asdurf|chr1:53709563-53710062	0.437235882497498	.	.
chr1	53352482	53352981	chr1	53709563	53710062	Asnsd1|chr1:53709563-53710062	0.437235882497498	.	.
chr1	53706596	53707095	chr1	53709563	53710062	Dnah7a|chr1:53709563-53710062	0.43997166673313	.	.
chr1	54194329	54194828	chr1	54193770	54194269	Hecw2|chr1:54193770-54194269	0.317487777208016	.	.
chr1	54250459	54250958	chr1	54578469	54578968	Ccdc150|chr1:54578469-54578968	0.447817351601752	.	.
chr1	54438212	54438711	chr1	54039037	54039536	Gtf3c3|chr1:54039037-54039536	0.377452359312486	.	.
chr1	54438212	54438711	chr1	54095137	54095636	Gtf3c3|chr1:54095137-54095636	0.392819682283663	.	.
chr1	54438212	54438711	chr1	54193770	54194269	Gtf3c3|chr1:54193770-54194269	0.525117100871142	.	.
chr1	54438212	54438711	chr1	54380669	54381168	Gtf3c3|chr1:54380669-54381168	0.398999878647427	.	.
chr1	54438212	54438711	chr1	54474770	54475269	Gtf3c3|chr1:54474770-54475269	0.258409721783253	.	.
chr1	54438212	54438711	chr1	54531115	54531614	Gtf3c3|chr1:54531115-54531614	0.392409552468893	.	.
chr1	54438212	54438711	chr1	54667986	54668485	Gtf3c3|chr1:54667986-54668485	0.349944300082938	.	.
chr1	54438212	54438711	chr1	54675471	54675970	Gtf3c3|chr1:54675471-54675970	0.464434112370629	.	.
chr1	54438212	54438711	chr1	54690573	54691072	Gtf3c3|chr1:54690573-54691072	0.321705585466946	.	.
chr1	54438212	54438711	chr1	54715009	54715508	Gtf3c3|chr1:54715009-54715508	0.471575286548934	.	.
chr1	54438212	54438711	chr1	54715524	54716023	Gtf3c3|chr1:54715524-54716023	0.462026881560787	.	.
chr1	54438767	54439266	chr1	54578469	54578968	Gtf3c3|chr1:54578469-54578968	0.370972669326117	.	.
chr1	54557443	54557942	chr1	54578469	54578968	Pgap1|chr1:54578469-54578968	0.564214381864089	.	.
chr1	54557443	54557942	chr1	54734870	54735369	Pgap1|chr1:54734870-54735369	0.273878887788565	.	.
chr1	55026688	55027187	chr1	55489281	55489780	Sf3b1|chr1:55489281-55489780	0.23792935398219	.	.
chr1	55087395	55087894	chr1	55192060	55192559	Hspd1|chr1:55192060-55192559	0.250269660729093	.	.
chr1	55087395	55087894	chr1	55192060	55192559	Hspe1|chr1:55192060-55192559	0.250269660729093	.	.
chr1	55405572	55406071	chr1	55201711	55202210	Plcl1|chr1:55201711-55202210	0.340565151255201	.	.
chr1	55405572	55406071	chr1	55449137	55449636	Plcl1|chr1:55449137-55449636	0.362355425671221	.	.
chr1	55405572	55406071	chr1	55454006	55454505	Plcl1|chr1:55454006-55454505	0.304919749389764	.	.
chr1	55405572	55406071	chr1	55489281	55489780	Plcl1|chr1:55489281-55489780	0.369625915947904	.	.
chr1	56972152	56972651	chr1	56972961	56973460	9130024F11Rik|chr1:56972961-56973460	0.524344428852174	.	.
chr1	56972152	56972651	chr1	57224682	57225181	9130024F11Rik|chr1:57224682-57225181	0.508686318287153	.	.
chr1	57214259	57214758	chr1	57205521	57206020	BC055402|chr1:57205521-57206020	0.379253507056386	.	.
chr1	57214259	57214758	chr1	57213367	57213866	BC055402|chr1:57213367-57213866	0.295058086828335	.	.
chr1	57214259	57214758	chr1	57265242	57265741	BC055402|chr1:57265242-57265741	0.240559747917377	.	.
chr1	57406257	57406756	chr1	57213367	57213866	Maip1|chr1:57213367-57213866	0.25439453549624	.	.
chr1	57406257	57406756	chr1	57213367	57213866	Tyw5|chr1:57213367-57213866	0.25439453549624	.	.
chr1	57406257	57406756	chr1	57265242	57265741	Maip1|chr1:57265242-57265741	0.397416070052972	.	.
chr1	57406257	57406756	chr1	57265242	57265741	Tyw5|chr1:57265242-57265741	0.397416070052972	.	.
chr1	57406257	57406756	chr1	57436901	57437400	Maip1|chr1:57436901-57437400	0.497987457850804	.	.
chr1	57406257	57406756	chr1	57436901	57437400	Tyw5|chr1:57436901-57437400	0.497987457850804	.	.
chr1	57406257	57406756	chr1	57489133	57489632	Maip1|chr1:57489133-57489632	0.417967383011812	.	.
chr1	57406257	57406756	chr1	57489133	57489632	Tyw5|chr1:57489133-57489632	0.417967383011812	.	.
chr1	57406257	57406756	chr1	57497238	57497737	Maip1|chr1:57497238-57497737	0.31312002013472	.	.
chr1	57406257	57406756	chr1	57497238	57497737	Tyw5|chr1:57497238-57497737	0.31312002013472	.	.
chr1	57406767	57407266	chr1	57205521	57206020	Maip1|chr1:57205521-57206020	0.247898389211251	.	.
chr1	57406767	57407266	chr1	57205521	57206020	Tyw5|chr1:57205521-57206020	0.247898389211251	.	.
chr1	58392105	58392604	chr1	58746853	58747352	Bzw1|chr1:58746853-58747352	0.261790574571672	.	.
chr1	58392818	58393317	chr1	58621956	58622455	Bzw1|chr1:58621956-58622455	0.308434709154521	.	.
chr1	58392818	58393317	chr1	58622546	58623045	Bzw1|chr1:58622546-58623045	0.228546257865914	.	.
chr1	58392818	58393317	chr1	58652543	58653042	Bzw1|chr1:58652543-58653042	0.247523035657602	.	.
chr1	58393482	58393981	chr1	58746853	58747352	Bzw1|chr1:58746853-58747352	0.237683378267887	.	.
chr1	58423825	58424324	chr1	58422814	58423313	Clk1|chr1:58422814-58423313	0.296723897012265	.	.
chr1	58423825	58424324	chr1	58652543	58653042	Clk1|chr1:58652543-58653042	0.540516383363524	.	.
chr1	58445384	58445883	chr1	58652543	58653042	Nif3l1|chr1:58652543-58653042	0.406093739437723	.	.
chr1	58445384	58445883	chr1	58652543	58653042	Ppil3|chr1:58652543-58653042	0.406093739437723	.	.
chr1	58504734	58505233	chr1	58652543	58653042	Gm15834|chr1:58652543-58653042	0.343206422858592	.	.
chr1	58504734	58505233	chr1	58652543	58653042	Orc2|chr1:58652543-58653042	0.343206422858592	.	.
chr1	58586034	58586533	chr1	58770010	58770509	Fam126b|chr1:58770010-58770509	0.292879600047548	.	.
chr1	58586034	58586533	chr1	58770010	58770509	Ndufb3|chr1:58770010-58770509	0.292879600047548	.	.
chr1	58586552	58587051	chr1	58746853	58747352	Fam126b|chr1:58746853-58747352	0.285660876151062	.	.
chr1	58586552	58587051	chr1	58746853	58747352	Ndufb3|chr1:58746853-58747352	0.285660876151062	.	.
chr1	58586552	58587051	chr1	58937261	58937760	Fam126b|chr1:58937261-58937760	0.253918938773433	.	.
chr1	58586552	58587051	chr1	58937261	58937760	Ndufb3|chr1:58937261-58937760	0.253918938773433	.	.
chr1	58710970	58711469	chr1	58652543	58653042	Cflar|chr1:58652543-58653042	0.393991768241982	.	.
chr1	58711489	58711988	chr1	58622546	58623045	Cflar|chr1:58622546-58623045	0.447844444032197	.	.
chr1	58711489	58711988	chr1	58652543	58653042	Cflar|chr1:58652543-58653042	0.441911956603686	.	.
chr1	58973284	58973783	chr1	58622546	58623045	Stradb|chr1:58622546-58623045	0.33020658656904	.	.
chr1	58973284	58973783	chr1	58622546	58623045	Trak2|chr1:58622546-58623045	0.33020658656904	.	.
chr1	58973284	58973783	chr1	58652543	58653042	Stradb|chr1:58652543-58653042	0.271088335238844	.	.
chr1	58973284	58973783	chr1	58652543	58653042	Trak2|chr1:58652543-58653042	0.271088335238844	.	.
chr1	59119578	59120077	chr1	59316631	59317130	G730003C15Rik|chr1:59316631-59317130	0.317169300017481	.	.
chr1	59119578	59120077	chr1	59316631	59317130	Tmem237|chr1:59316631-59317130	0.317169300017481	.	.
chr1	59120147	59120646	chr1	59322330	59322829	G730003C15Rik|chr1:59322330-59322829	0.273477598455555	.	.
chr1	59120147	59120646	chr1	59322330	59322829	Tmem237|chr1:59322330-59322829	0.273477598455555	.	.
chr1	59237006	59237505	chr1	59316631	59317130	Als2|chr1:59316631-59317130	0.335482205334982	.	.
chr1	59237006	59237505	chr1	59316631	59317130	Als2|chr1:59316631-59317130	0.335482205334983	.	.
chr1	59237895	59238394	chr1	58770010	58770509	Als2|chr1:58770010-58770509	0.29884359219021	.	.
chr1	59237895	59238394	chr1	58937261	58937760	Als2|chr1:58937261-58937760	0.383172920965807	.	.
chr1	59237895	59238394	chr1	58937868	58938367	Als2|chr1:58937868-58938367	0.29234244177097	.	.
chr1	59237895	59238394	chr1	59328196	59328695	Als2|chr1:59328196-59328695	0.439643999664493	.	.
chr1	59237895	59238394	chr1	59394461	59394960	Als2|chr1:59394461-59394960	0.235815441743607	.	.
chr1	59481835	59482334	chr1	59394461	59394960	Fzd7|chr1:59394461-59394960	0.347979016798179	.	.
chr1	59481835	59482334	chr1	59415783	59416282	Fzd7|chr1:59415783-59416282	0.3251692504258	.	.
chr1	59482577	59483076	chr1	59009165	59009664	Fzd7|chr1:59009165-59009664	0.495562844728495	.	.
chr1	59482577	59483076	chr1	59328196	59328695	Fzd7|chr1:59328196-59328695	0.441035340356804	.	.
chr1	59482577	59483076	chr1	59394461	59394960	Fzd7|chr1:59394461-59394960	0.247707247651644	.	.
chr1	59483085	59483584	chr1	59009165	59009664	Fzd7|chr1:59009165-59009664	0.273874066396966	.	.
chr1	59483085	59483584	chr1	59328196	59328695	Fzd7|chr1:59328196-59328695	0.585168580843636	.	.
chr1	59483085	59483584	chr1	59394461	59394960	Fzd7|chr1:59394461-59394960	0.344544234874763	.	.
chr1	60097980	60098479	chr1	59833669	59834168	Carf|chr1:59833669-59834168	0.22404744675462	.	.
chr1	60097980	60098479	chr1	59833669	59834168	Wdr12|chr1:59833669-59834168	0.22404744675462	.	.
chr1	60098487	60098986	chr1	59788955	59789454	Carf|chr1:59788955-59789454	0.336245519217024	.	.
chr1	60098487	60098986	chr1	59788955	59789454	Wdr12|chr1:59788955-59789454	0.336245519217024	.	.
chr1	60180257	60180756	chr1	59826439	59826938	Nbeal1|chr1:59826439-59826938	0.330402388216512	.	.
chr1	60180257	60180756	chr1	59848288	59848787	Nbeal1|chr1:59848288-59848787	0.322566464078381	.	.
chr1	60342754	60343253	chr1	60158400	60158899	Cyp20a1|chr1:60158400-60158899	0.297612991683998	.	.
chr1	60343314	60343813	chr1	60158400	60158899	Cyp20a1|chr1:60158400-60158899	0.282925490663739	.	.
chr1	61638558	61639057	chr1	61890670	61891169	Pard3b|chr1:61890670-61891169	0.351692978188569	.	.
chr1	65122893	65123392	chr1	65010101	65010600	D630023F18Rik|chr1:65010101-65010600	0.28276213567361	.	.
chr1	65186396	65186895	chr1	65010101	65010600	Idh1|chr1:65010101-65010600	0.438838599211397	.	.
chr1	65186396	65186895	chr1	65010101	65010600	Pikfyve|chr1:65010101-65010600	0.438838599211397	.	.
chr1	65186396	65186895	chr1	65179041	65179540	Idh1|chr1:65179041-65179540	0.306973388555952	.	.
chr1	65186396	65186895	chr1	65179041	65179540	Pikfyve|chr1:65179041-65179540	0.306973388555952	.	.
chr1	66174880	66175379	chr1	66148756	66149255	Map2|chr1:66148756-66149255	0.293176359394297	.	.
chr1	67038596	67039095	chr1	67218289	67218788	Lancl1|chr1:67218289-67218788	0.281024671462368	.	.
chr1	67038596	67039095	chr1	67271558	67272057	Lancl1|chr1:67271558-67272057	0.399828948113293	.	.
chr1	67038596	67039095	chr1	67272058	67272557	Lancl1|chr1:67272058-67272557	0.439591111752255	.	.
chr1	67792250	67792749	chr1	68073802	68074301	Gm15669|chr1:68073802-68074301	0.496560627764014	.	.
chr1	69106246	69106745	chr1	69241684	69242183	Gm16076|chr1:69241684-69242183	0.238278546120854	.	.
chr1	69106246	69106745	chr1	69331656	69332155	Gm16076|chr1:69331656-69332155	0.328407515024581	.	.
chr1	69106800	69107299	chr1	69241684	69242183	Gm16076|chr1:69241684-69242183	0.404041245315209	.	.
chr1	69106800	69107299	chr1	69331656	69332155	Gm16076|chr1:69331656-69332155	0.539985529811668	.	.
chr1	69108309	69108808	chr1	69241684	69242183	Erbb4|chr1:69241684-69242183	0.441041464252093	.	.
chr1	69108309	69108808	chr1	69331656	69332155	Erbb4|chr1:69331656-69332155	0.468408953231398	.	.
chr1	69687151	69687650	chr1	69331656	69332155	Ikzf2|chr1:69331656-69332155	0.319335292369488	.	.
chr1	70724978	70725477	chr1	70316336	70316835	Vwc2l|chr1:70316336-70316835	0.330265062911686	.	.
chr1	70724978	70725477	chr1	70380051	70380550	Vwc2l|chr1:70380051-70380550	0.341818475571385	.	.
chr1	70725497	70725996	chr1	70316336	70316835	Vwc2l|chr1:70316336-70316835	0.542948078449028	.	.
chr1	70725497	70725996	chr1	70380051	70380550	Vwc2l|chr1:70380051-70380550	0.307452866458391	.	.
chr1	70725497	70725996	chr1	70692535	70693034	Vwc2l|chr1:70692535-70693034	0.243169152656392	.	.
chr1	71413957	71414456	chr1	71266549	71267048	Abca12|chr1:71266549-71267048	0.613059505757293	.	.
chr1	71413957	71414456	chr1	71289474	71289973	Abca12|chr1:71289474-71289973	0.293199912651385	.	.
chr1	71413957	71414456	chr1	71336171	71336670	Abca12|chr1:71336171-71336670	0.445419592161376	.	.
chr1	71413957	71414456	chr1	71352969	71353468	Abca12|chr1:71352969-71353468	0.377863503125326	.	.
chr1	71413957	71414456	chr1	71353473	71353972	Abca12|chr1:71353473-71353972	0.418836806744834	.	.
chr1	71413957	71414456	chr1	71457915	71458414	Abca12|chr1:71457915-71458414	0.494890624122332	.	.
chr1	71413957	71414456	chr1	71460783	71461282	Abca12|chr1:71460783-71461282	0.490516829226731	.	.
chr1	74284588	74285087	chr1	74438461	74438960	Aamp|chr1:74438461-74438960	0.240120805019901	.	.
chr1	74284588	74285087	chr1	74438461	74438960	Pnkd|chr1:74438461-74438960	0.240120805019901	.	.
chr1	74285376	74285875	chr1	74343248	74343747	Aamp|chr1:74343248-74343747	0.486464516999827	.	.
chr1	74285376	74285875	chr1	74343248	74343747	Aamp|chr1:74343248-74343747	0.486464516999828	.	.
chr1	74285376	74285875	chr1	74343248	74343747	Pnkd|chr1:74343248-74343747	0.486464516999827	.	.
chr1	74285376	74285875	chr1	74343248	74343747	Pnkd|chr1:74343248-74343747	0.486464516999828	.	.
chr1	74361763	74362262	chr1	74332262	74332761	Catip|chr1:74332262-74332761	0.371056959443492	.	.
chr1	74361763	74362262	chr1	74397348	74397847	Catip|chr1:74397348-74397847	0.314242151588192	.	.
chr1	74361763	74362262	chr1	74437955	74438454	Catip|chr1:74437955-74438454	0.265382460132729	.	.
chr1	74391301	74391800	chr1	74397348	74397847	Ctdsp1|chr1:74397348-74397847	0.234458187811938	.	.
chr1	74391301	74391800	chr1	74672684	74673183	Ctdsp1|chr1:74672684-74673183	0.302391056325449	.	.
chr1	74505730	74506229	chr1	74332262	74332761	Cnot9|chr1:74332262-74332761	0.342959982608144	.	.
chr1	74505730	74506229	chr1	74397348	74397847	Cnot9|chr1:74397348-74397847	0.388462354308343	.	.
chr1	74505730	74506229	chr1	74415126	74415625	Cnot9|chr1:74415126-74415625	0.478174424488835	.	.
chr1	74505730	74506229	chr1	74437955	74438454	Cnot9|chr1:74437955-74438454	0.291629302941559	.	.
chr1	74505730	74506229	chr1	74452541	74453040	Cnot9|chr1:74452541-74453040	0.40008225824765	.	.
chr1	74505730	74506229	chr1	74808065	74808564	Cnot9|chr1:74808065-74808564	0.280563631779987	.	.
chr1	74505730	74506229	chr1	74858307	74858806	Cnot9|chr1:74858307-74858806	0.513784217336541	.	.
chr1	74506443	74506942	chr1	74438461	74438960	Cnot9|chr1:74438461-74438960	0.349204545375986	.	.
chr1	74506443	74506942	chr1	74858307	74858806	Cnot9|chr1:74858307-74858806	0.323549417347927	.	.
chr1	74542596	74543095	chr1	74343248	74343747	Plcd4|chr1:74343248-74343747	0.593430064795257	.	.
chr1	74542596	74543095	chr1	74343248	74343747	Plcd4|chr1:74343248-74343747	0.593430064795258	.	.
chr1	74542596	74543095	chr1	74750745	74751244	Plcd4|chr1:74750745-74751244	0.373409344437762	.	.
chr1	74542596	74543095	chr1	74880737	74881236	Plcd4|chr1:74880737-74881236	0.382070625630471	.	.
chr1	74542596	74543095	chr1	74882110	74882609	Plcd4|chr1:74882110-74882609	0.412455789984247	.	.
chr1	74542596	74543095	chr1	74948735	74949234	Plcd4|chr1:74948735-74949234	0.468207206112155	.	.
chr1	74587962	74588461	chr1	74332262	74332761	Bcs1l|chr1:74332262-74332761	0.460672411600378	.	.
chr1	74587962	74588461	chr1	74332262	74332761	Zfp142|chr1:74332262-74332761	0.460672411600378	.	.
chr1	74587962	74588461	chr1	74397348	74397847	Bcs1l|chr1:74397348-74397847	0.348165695509716	.	.
chr1	74587962	74588461	chr1	74397348	74397847	Zfp142|chr1:74397348-74397847	0.348165695509716	.	.
chr1	74587962	74588461	chr1	74437955	74438454	Bcs1l|chr1:74437955-74438454	0.319107472836194	.	.
chr1	74587962	74588461	chr1	74437955	74438454	Zfp142|chr1:74437955-74438454	0.319107472836194	.	.
chr1	74587962	74588461	chr1	74784124	74784623	Bcs1l|chr1:74784124-74784623	0.408540642438455	.	.
chr1	74587962	74588461	chr1	74784124	74784623	Zfp142|chr1:74784124-74784623	0.408540642438455	.	.
chr1	74587962	74588461	chr1	74858307	74858806	Bcs1l|chr1:74858307-74858806	0.345739378612053	.	.
chr1	74587962	74588461	chr1	74858307	74858806	Zfp142|chr1:74858307-74858806	0.345739378612053	.	.
chr1	74601175	74601674	chr1	74339026	74339525	Rnf25|chr1:74339026-74339525	0.249126563924049	.	.
chr1	74601175	74601674	chr1	74339026	74339525	Stk36|chr1:74339026-74339525	0.249126563924049	.	.
chr1	74601175	74601674	chr1	74926640	74927139	Rnf25|chr1:74926640-74927139	0.228412748392988	.	.
chr1	74601175	74601674	chr1	74926640	74927139	Stk36|chr1:74926640-74927139	0.228412748392988	.	.
chr1	74661495	74661994	chr1	74339026	74339525	Ttll4|chr1:74339026-74339525	0.339765859750327	.	.
chr1	74661495	74661994	chr1	74397348	74397847	Ttll4|chr1:74397348-74397847	0.302565261335546	.	.
chr1	74661495	74661994	chr1	74437955	74438454	Ttll4|chr1:74437955-74438454	0.527896696125884	.	.
chr1	74661495	74661994	chr1	74438461	74438960	Ttll4|chr1:74438461-74438960	0.319890235155917	.	.
chr1	74661495	74661994	chr1	74672684	74673183	Ttll4|chr1:74672684-74673183	0.239830440449507	.	.
chr1	74661495	74661994	chr1	74784124	74784623	Ttll4|chr1:74784124-74784623	0.482183680659055	.	.
chr1	74854708	74855207	chr1	74808065	74808564	Cdk5r2|chr1:74808065-74808564	0.222495997591223	.	.
chr1	74854708	74855207	chr1	74858307	74858806	Cdk5r2|chr1:74858307-74858806	0.371156736377745	.	.
chr1	74892867	74893366	chr1	74672684	74673183	Cryba2|chr1:74672684-74673183	0.574420939149817	.	.
chr1	74892867	74893366	chr1	74750745	74751244	Cryba2|chr1:74750745-74751244	0.23677241130462	.	.
chr1	74892867	74893366	chr1	74802933	74803432	Cryba2|chr1:74802933-74803432	0.426978029687499	.	.
chr1	74892867	74893366	chr1	74880737	74881236	Cryba2|chr1:74880737-74881236	0.415351752093622	.	.
chr1	74892867	74893366	chr1	74882110	74882609	Cryba2|chr1:74882110-74882609	0.354837073189689	.	.
chr1	74892867	74893366	chr1	75218312	75218811	Cryba2|chr1:75218312-75218811	0.232924310762146	.	.
chr1	74893408	74893907	chr1	74672684	74673183	Cryba2|chr1:74672684-74673183	0.378704060416255	.	.
chr1	74893408	74893907	chr1	74816731	74817230	Cryba2|chr1:74816731-74817230	0.222295189744603	.	.
chr1	74893408	74893907	chr1	74880737	74881236	Cryba2|chr1:74880737-74881236	0.22882111567278	.	.
chr1	74893408	74893907	chr1	75218312	75218811	Cryba2|chr1:75218312-75218811	0.258291278218076	.	.
chr1	74935357	74935856	chr1	74750745	74751244	Cfap65|chr1:74750745-74751244	0.393288090694502	.	.
chr1	74935357	74935856	chr1	74802933	74803432	Cfap65|chr1:74802933-74803432	0.319594172180332	.	.
chr1	74935357	74935856	chr1	74880737	74881236	Cfap65|chr1:74880737-74881236	0.35003655192433	.	.
chr1	74935357	74935856	chr1	74882110	74882609	Cfap65|chr1:74882110-74882609	0.575599308913274	.	.
chr1	74935357	74935856	chr1	74948735	74949234	Cfap65|chr1:74948735-74949234	0.242069182511249	.	.
chr1	75124760	75125259	chr1	74858307	74858806	Nhej1|chr1:74858307-74858806	0.609784252867337	.	.
chr1	75124760	75125259	chr1	75263237	75263736	Nhej1|chr1:75263237-75263736	0.298504988729838	.	.
chr1	75124760	75125259	chr1	75282920	75283419	Nhej1|chr1:75282920-75283419	0.360599574688354	.	.
chr1	75124760	75125259	chr1	75342805	75343304	Nhej1|chr1:75342805-75343304	0.246814391740798	.	.
chr1	75124760	75125259	chr1	75413640	75414139	Nhej1|chr1:75413640-75414139	0.49838926173567	.	.
chr1	75124760	75125259	chr1	75445116	75445615	Nhej1|chr1:75445116-75445615	0.264582664046128	.	.
chr1	75124760	75125259	chr1	75447581	75448080	Nhej1|chr1:75447581-75448080	0.347587106606992	.	.
chr1	75142499	75142998	chr1	75141393	75141892	Cnppd1|chr1:75141393-75141892	0.290676046945942	.	.
chr1	75142499	75142998	chr1	75141393	75141892	Retreg2|chr1:75141393-75141892	0.290676046945942	.	.
chr1	75142499	75142998	chr1	75381822	75382321	Cnppd1|chr1:75381822-75382321	0.350819422772785	.	.
chr1	75142499	75142998	chr1	75381822	75382321	Retreg2|chr1:75381822-75382321	0.350819422772785	.	.
chr1	75142499	75142998	chr1	75445624	75446123	Cnppd1|chr1:75445624-75446123	0.225131775459345	.	.
chr1	75142499	75142998	chr1	75445624	75446123	Retreg2|chr1:75445624-75446123	0.225131775459345	.	.
chr1	75180079	75180578	chr1	74787775	74788274	Abcb6|chr1:74787775-74788274	0.533058054104755	.	.
chr1	75180079	75180578	chr1	74794449	74794948	Abcb6|chr1:74794449-74794948	0.417325033430999	.	.
chr1	75180079	75180578	chr1	74808065	74808564	Abcb6|chr1:74808065-74808564	0.380035005368196	.	.
chr1	75180079	75180578	chr1	74926640	74927139	Abcb6|chr1:74926640-74927139	0.497887036768349	.	.
chr1	75180079	75180578	chr1	75141393	75141892	Abcb6|chr1:75141393-75141892	0.429833614819944	.	.
chr1	75180079	75180578	chr1	75289342	75289841	Abcb6|chr1:75289342-75289841	0.233499713165678	.	.
chr1	75180079	75180578	chr1	75381822	75382321	Abcb6|chr1:75381822-75382321	0.333217216812965	.	.
chr1	75180079	75180578	chr1	75393088	75393587	Abcb6|chr1:75393088-75393587	0.242632003538465	.	.
chr1	75180079	75180578	chr1	75398631	75399130	Abcb6|chr1:75398631-75399130	0.231881354378749	.	.
chr1	75180079	75180578	chr1	75445116	75445615	Abcb6|chr1:75445116-75445615	0.523611042015014	.	.
chr1	75180079	75180578	chr1	75458368	75458867	Abcb6|chr1:75458368-75458867	0.297405858665462	.	.
chr1	75180079	75180578	chr1	75477362	75477861	Abcb6|chr1:75477362-75477861	0.499197878352109	.	.
chr1	75180079	75180578	chr1	75487302	75487801	Abcb6|chr1:75487302-75487801	0.445374610020196	.	.
chr1	75191753	75192252	chr1	74784124	74784623	Ankzf1|chr1:74784124-74784623	0.409649570190522	.	.
chr1	75191753	75192252	chr1	74784124	74784623	Atg9a|chr1:74784124-74784623	0.409649570190522	.	.
chr1	75191753	75192252	chr1	75263237	75263736	Ankzf1|chr1:75263237-75263736	0.372569192083189	.	.
chr1	75191753	75192252	chr1	75263237	75263736	Atg9a|chr1:75263237-75263736	0.372569192083189	.	.
chr1	75192415	75192914	chr1	74787775	74788274	Ankzf1|chr1:74787775-74788274	0.285811405031456	.	.
chr1	75192415	75192914	chr1	74787775	74788274	Atg9a|chr1:74787775-74788274	0.285811405031456	.	.
chr1	75192415	75192914	chr1	74794449	74794948	Ankzf1|chr1:74794449-74794948	0.505997462973957	.	.
chr1	75192415	75192914	chr1	74794449	74794948	Atg9a|chr1:74794449-74794948	0.505997462973957	.	.
chr1	75192415	75192914	chr1	74802933	74803432	Ankzf1|chr1:74802933-74803432	0.238104478067164	.	.
chr1	75192415	75192914	chr1	74802933	74803432	Atg9a|chr1:74802933-74803432	0.238104478067164	.	.
chr1	75192415	75192914	chr1	74808065	74808564	Ankzf1|chr1:74808065-74808564	0.236460540583227	.	.
chr1	75192415	75192914	chr1	74808065	74808564	Atg9a|chr1:74808065-74808564	0.236460540583227	.	.
chr1	75192415	75192914	chr1	75141393	75141892	Ankzf1|chr1:75141393-75141892	0.286667082929858	.	.
chr1	75192415	75192914	chr1	75141393	75141892	Ankzf1|chr1:75141393-75141892	0.286667082929859	.	.
chr1	75192415	75192914	chr1	75141393	75141892	Atg9a|chr1:75141393-75141892	0.286667082929858	.	.
chr1	75192415	75192914	chr1	75141393	75141892	Atg9a|chr1:75141393-75141892	0.286667082929859	.	.
chr1	75192415	75192914	chr1	75381822	75382321	Ankzf1|chr1:75381822-75382321	0.324123826082219	.	.
chr1	75192415	75192914	chr1	75381822	75382321	Atg9a|chr1:75381822-75382321	0.324123826082219	.	.
chr1	75192415	75192914	chr1	75393088	75393587	Ankzf1|chr1:75393088-75393587	0.314360077240292	.	.
chr1	75192415	75192914	chr1	75393088	75393587	Atg9a|chr1:75393088-75393587	0.314360077240292	.	.
chr1	75192415	75192914	chr1	75398631	75399130	Ankzf1|chr1:75398631-75399130	0.245724671654371	.	.
chr1	75192415	75192914	chr1	75398631	75399130	Atg9a|chr1:75398631-75399130	0.245724671654371	.	.
chr1	75192415	75192914	chr1	75445116	75445615	Ankzf1|chr1:75445116-75445615	0.349595746840152	.	.
chr1	75192415	75192914	chr1	75445116	75445615	Atg9a|chr1:75445116-75445615	0.349595746840152	.	.
chr1	75192415	75192914	chr1	75458368	75458867	Ankzf1|chr1:75458368-75458867	0.291541603398747	.	.
chr1	75192415	75192914	chr1	75458368	75458867	Atg9a|chr1:75458368-75458867	0.291541603398747	.	.
chr1	75192415	75192914	chr1	75477362	75477861	Ankzf1|chr1:75477362-75477861	0.277290451000316	.	.
chr1	75192415	75192914	chr1	75477362	75477861	Atg9a|chr1:75477362-75477861	0.277290451000316	.	.
chr1	75210546	75211045	chr1	75001124	75001623	Glb1l|chr1:75001124-75001623	0.354429100397721	.	.
chr1	75210546	75211045	chr1	75001124	75001623	Stk16|chr1:75001124-75001623	0.354429100397721	.	.
chr1	75210546	75211045	chr1	75244823	75245322	Glb1l|chr1:75244823-75245322	0.337912232502568	.	.
chr1	75210546	75211045	chr1	75244823	75245322	Stk16|chr1:75244823-75245322	0.337912232502568	.	.
chr1	75210546	75211045	chr1	75263237	75263736	Glb1l|chr1:75263237-75263736	0.231935381296055	.	.
chr1	75210546	75211045	chr1	75263237	75263736	Stk16|chr1:75263237-75263736	0.231935381296055	.	.
chr1	75210546	75211045	chr1	75282920	75283419	Glb1l|chr1:75282920-75283419	0.420019142805646	.	.
chr1	75210546	75211045	chr1	75282920	75283419	Stk16|chr1:75282920-75283419	0.420019142805646	.	.
chr1	75210546	75211045	chr1	75289342	75289841	Glb1l|chr1:75289342-75289841	0.304199291071584	.	.
chr1	75210546	75211045	chr1	75289342	75289841	Stk16|chr1:75289342-75289841	0.304199291071584	.	.
chr1	75210546	75211045	chr1	75445116	75445615	Glb1l|chr1:75445116-75445615	0.389565342412949	.	.
chr1	75210546	75211045	chr1	75445116	75445615	Glb1l|chr1:75445116-75445615	0.38956534241295	.	.
chr1	75210546	75211045	chr1	75445116	75445615	Stk16|chr1:75445116-75445615	0.389565342412949	.	.
chr1	75210546	75211045	chr1	75445116	75445615	Stk16|chr1:75445116-75445615	0.38956534241295	.	.
chr1	75219086	75219585	chr1	74794449	74794948	Tuba4a|chr1:74794449-74794948	0.451065090132523	.	.
chr1	75219086	75219585	chr1	74808065	74808564	Tuba4a|chr1:74808065-74808564	0.291216003426269	.	.
chr1	75219086	75219585	chr1	75001124	75001623	Tuba4a|chr1:75001124-75001623	0.387733476802255	.	.
chr1	75219086	75219585	chr1	75218312	75218811	Tuba4a|chr1:75218312-75218811	0.301628365370459	.	.
chr1	75219086	75219585	chr1	75263237	75263736	Tuba4a|chr1:75263237-75263736	0.380953344012919	.	.
chr1	75219086	75219585	chr1	75393648	75394147	Tuba4a|chr1:75393648-75394147	0.273054229250447	.	.
chr1	75219086	75219585	chr1	75445116	75445615	Tuba4a|chr1:75445116-75445615	0.483479207448593	.	.
chr1	75219086	75219585	chr1	75447581	75448080	Tuba4a|chr1:75447581-75448080	0.560602417205169	.	.
chr1	75219086	75219585	chr1	75467494	75467993	Tuba4a|chr1:75467494-75467993	0.247573736728419	.	.
chr1	75236144	75236643	chr1	74808065	74808564	Dnajb2|chr1:74808065-74808564	0.413327731099883	.	.
chr1	75236144	75236643	chr1	74808065	74808564	Dnajb2|chr1:74808065-74808564	0.413327731099884	.	.
chr1	75236144	75236643	chr1	74858307	74858806	Dnajb2|chr1:74858307-74858806	0.346880891930298	.	.
chr1	75236144	75236643	chr1	75001124	75001623	Dnajb2|chr1:75001124-75001623	0.380014651740901	.	.
chr1	75236144	75236643	chr1	75244823	75245322	Dnajb2|chr1:75244823-75245322	0.264836795417045	.	.
chr1	75236144	75236643	chr1	75282920	75283419	Dnajb2|chr1:75282920-75283419	0.471025650347024	.	.
chr1	75236144	75236643	chr1	75289342	75289841	Dnajb2|chr1:75289342-75289841	0.46241219237469	.	.
chr1	75236144	75236643	chr1	75445116	75445615	Dnajb2|chr1:75445116-75445615	0.41609031613356	.	.
chr1	75236144	75236643	chr1	75487302	75487801	Dnajb2|chr1:75487302-75487801	0.234620687240649	.	.
chr1	75251521	75252020	chr1	75141393	75141892	Gm28294|chr1:75141393-75141892	0.480959034512154	.	.
chr1	75251521	75252020	chr1	75381822	75382321	Gm28294|chr1:75381822-75382321	0.406036494991585	.	.
chr1	75251521	75252020	chr1	75393088	75393587	Gm28294|chr1:75393088-75393587	0.245821061914565	.	.
chr1	75251521	75252020	chr1	75398631	75399130	Gm28294|chr1:75398631-75399130	0.224154254750663	.	.
chr1	75251521	75252020	chr1	75426010	75426509	Gm28294|chr1:75426010-75426509	0.254536952063644	.	.
chr1	75251521	75252020	chr1	75477362	75477861	Gm28294|chr1:75477362-75477861	0.477149314658861	.	.
chr1	75251521	75252020	chr1	75487302	75487801	Gm28294|chr1:75487302-75487801	0.243568718908104	.	.
chr1	75264008	75264507	chr1	75289342	75289841	Ptprn|chr1:75289342-75289841	0.383076573510809	.	.
chr1	75264008	75264507	chr1	75398631	75399130	Ptprn|chr1:75398631-75399130	0.321179512968147	.	.
chr1	75264008	75264507	chr1	75458368	75458867	Ptprn|chr1:75458368-75458867	0.233623283836606	.	.
chr1	75264008	75264507	chr1	75477362	75477861	Ptprn|chr1:75477362-75477861	0.264627270500707	.	.
chr1	75277375	75277874	chr1	75381822	75382321	Resp18|chr1:75381822-75382321	0.315066734046838	.	.
chr1	75277375	75277874	chr1	75393088	75393587	Resp18|chr1:75393088-75393587	0.405608309466497	.	.
chr1	75277375	75277874	chr1	75477362	75477861	Resp18|chr1:75477362-75477861	0.234452030811675	.	.
chr1	75278167	75278666	chr1	75141393	75141892	Resp18|chr1:75141393-75141892	0.237312931029283	.	.
chr1	75278167	75278666	chr1	75263237	75263736	Resp18|chr1:75263237-75263736	0.295048856845135	.	.
chr1	75278167	75278666	chr1	75398631	75399130	Resp18|chr1:75398631-75399130	0.342475921239162	.	.
chr1	75278167	75278666	chr1	75445116	75445615	Resp18|chr1:75445116-75445615	0.247449640585271	.	.
chr1	75278167	75278666	chr1	75445624	75446123	Resp18|chr1:75445624-75446123	0.248036812409003	.	.
chr1	75317346	75317845	chr1	75001124	75001623	Dnpep|chr1:75001124-75001623	0.315714715154512	.	.
chr1	75317346	75317845	chr1	75263237	75263736	Dnpep|chr1:75263237-75263736	0.471250515157072	.	.
chr1	75317346	75317845	chr1	75393648	75394147	Dnpep|chr1:75393648-75394147	0.399541175212932	.	.
chr1	75317346	75317845	chr1	75393648	75394147	Dnpep|chr1:75393648-75394147	0.399541175212933	.	.
chr1	75317346	75317845	chr1	75413640	75414139	Dnpep|chr1:75413640-75414139	0.224910331223689	.	.
chr1	75317346	75317845	chr1	75445116	75445615	Dnpep|chr1:75445116-75445615	0.222107117734631	.	.
chr1	75317346	75317845	chr1	75447581	75448080	Dnpep|chr1:75447581-75448080	0.325027382194019	.	.
chr1	75435709	75436208	chr1	75342805	75343304	Gmppa|chr1:75342805-75343304	0.405773272224925	.	.
chr1	75435709	75436208	chr1	75413640	75414139	Gmppa|chr1:75413640-75414139	0.228611059618984	.	.
chr1	75478598	75479097	chr1	75141393	75141892	Chpf|chr1:75141393-75141892	0.329784496464552	.	.
chr1	75478598	75479097	chr1	75141393	75141892	Tmem198|chr1:75141393-75141892	0.329784496464552	.	.
chr1	75478598	75479097	chr1	75381822	75382321	Chpf|chr1:75381822-75382321	0.331843670153924	.	.
chr1	75478598	75479097	chr1	75381822	75382321	Tmem198|chr1:75381822-75382321	0.331843670153924	.	.
chr1	75478598	75479097	chr1	75398631	75399130	Chpf|chr1:75398631-75399130	0.367469514679804	.	.
chr1	75478598	75479097	chr1	75398631	75399130	Tmem198|chr1:75398631-75399130	0.367469514679804	.	.
chr1	75478598	75479097	chr1	75445116	75445615	Chpf|chr1:75445116-75445615	0.270852332181534	.	.
chr1	75478598	75479097	chr1	75445116	75445615	Tmem198|chr1:75445116-75445615	0.270852332181534	.	.
chr1	75479156	75479655	chr1	75263237	75263736	Chpf|chr1:75263237-75263736	0.396365488053959	.	.
chr1	75479156	75479655	chr1	75263237	75263736	Tmem198|chr1:75263237-75263736	0.396365488053959	.	.
chr1	75479156	75479655	chr1	75445116	75445615	Chpf|chr1:75445116-75445615	0.418874766346038	.	.
chr1	75479156	75479655	chr1	75445116	75445615	Tmem198|chr1:75445116-75445615	0.418874766346038	.	.
chr1	75521240	75521739	chr1	75588323	75588822	Stk11ip|chr1:75588323-75588822	0.415314999633611	.	.
chr1	75521240	75521739	chr1	75588851	75589350	Stk11ip|chr1:75588851-75589350	0.340689004764407	.	.
chr1	75546261	75546760	chr1	75574227	75574726	Slc4a3|chr1:75574227-75574726	0.38483020998674	.	.
chr1	77514195	77514694	chr1	77513554	77514053	Epha4|chr1:77513554-77514053	0.502965037656727	.	.
chr1	77514195	77514694	chr1	77513554	77514053	Gm28386|chr1:77513554-77514053	0.502965037656727	.	.
chr1	77514195	77514694	chr1	77599058	77599557	Epha4|chr1:77599058-77599557	0.343316342370707	.	.
chr1	77514195	77514694	chr1	77599058	77599557	Gm28386|chr1:77599058-77599557	0.343316342370707	.	.
chr1	77514195	77514694	chr1	77896157	77896656	Epha4|chr1:77896157-77896656	0.25950549676622	.	.
chr1	77514195	77514694	chr1	77896157	77896656	Gm28386|chr1:77896157-77896656	0.25950549676622	.	.
chr1	77514939	77515438	chr1	77824022	77824521	Epha4|chr1:77824022-77824521	0.296164054359117	.	.
chr1	77514939	77515438	chr1	77824022	77824521	Gm28386|chr1:77824022-77824521	0.296164054359117	.	.
chr1	77516009	77516508	chr1	77513554	77514053	Gm28386|chr1:77513554-77514053	0.26208186414943	.	.
chr1	77516009	77516508	chr1	77599058	77599557	Gm28386|chr1:77599058-77599557	0.223851746663678	.	.
chr1	77516009	77516508	chr1	77708622	77709121	Gm28386|chr1:77708622-77709121	0.222679577960348	.	.
chr1	78310032	78310531	chr1	78363543	78364042	Sgpp2|chr1:78363543-78364042	0.286215342830569	.	.
chr1	78310032	78310531	chr1	78371610	78372109	Sgpp2|chr1:78371610-78372109	0.362652668152347	.	.
chr1	78310032	78310531	chr1	78388731	78389230	Sgpp2|chr1:78388731-78389230	0.552726188545563	.	.
chr1	78310032	78310531	chr1	78388731	78389230	Sgpp2|chr1:78388731-78389230	0.552726188545564	.	.
chr1	78310032	78310531	chr1	78396193	78396692	Sgpp2|chr1:78396193-78396692	0.491947681456779	.	.
chr1	78310032	78310531	chr1	78425895	78426394	Sgpp2|chr1:78425895-78426394	0.477424269848534	.	.
chr1	78310931	78311430	chr1	78363543	78364042	Sgpp2|chr1:78363543-78364042	0.447860003214279	.	.
chr1	78310931	78311430	chr1	78371610	78372109	Sgpp2|chr1:78371610-78372109	0.242675676539324	.	.
chr1	78310931	78311430	chr1	78388731	78389230	Sgpp2|chr1:78388731-78389230	0.425615559173695	.	.
chr1	78310931	78311430	chr1	78393232	78393731	Sgpp2|chr1:78393232-78393731	0.239937772227367	.	.
chr1	78310931	78311430	chr1	78396193	78396692	Sgpp2|chr1:78396193-78396692	0.409599886195131	.	.
chr1	78310931	78311430	chr1	78425895	78426394	Sgpp2|chr1:78425895-78426394	0.358513079747	.	.
chr1	78488387	78488886	chr1	78017879	78018378	Farsb|chr1:78017879-78018378	0.272900474950145	.	.
chr1	78488900	78489399	chr1	78017879	78018378	Farsb|chr1:78017879-78018378	0.344317881000959	.	.
chr1	79439807	79440306	chr1	79481546	79482045	Scg2|chr1:79481546-79482045	0.249925074796861	.	.
chr1	80224758	80225257	chr1	80260420	80260919	2310015K22Rik|chr1:80260420-80260919	0.237483920172058	.	.
chr1	80339971	80340470	chr1	80220652	80221151	Cul3|chr1:80220652-80221151	0.259496773576144	.	.
chr1	82291243	82291742	chr1	82283141	82283640	Irs1|chr1:82283141-82283640	0.341377908677622	.	.
chr1	82291243	82291742	chr1	82283141	82283640	Irs1|chr1:82283141-82283640	0.341377908677623	.	.
chr1	82291243	82291742	chr1	82292699	82293198	Irs1|chr1:82292699-82293198	0.410661423651733	.	.
chr1	82291243	82291742	chr1	82476122	82476621	Irs1|chr1:82476122-82476621	0.31299056070718	.	.
chr1	82291243	82291742	chr1	82641615	82642114	Irs1|chr1:82641615-82642114	0.261856958827087	.	.
chr1	82316361	82316860	chr1	82283141	82283640	Rhbdd1|chr1:82283141-82283640	0.512656483789709	.	.
chr1	82724600	82725099	chr1	82283141	82283640	C430014B12Rik|chr1:82283141-82283640	0.317239049809918	.	.
chr1	82724600	82725099	chr1	82283141	82283640	Mff|chr1:82283141-82283640	0.317239049809918	.	.
chr1	82724600	82725099	chr1	82292699	82293198	C430014B12Rik|chr1:82292699-82293198	0.233285347704641	.	.
chr1	82724600	82725099	chr1	82292699	82293198	Mff|chr1:82292699-82293198	0.233285347704641	.	.
chr1	82725115	82725614	chr1	82292699	82293198	C430014B12Rik|chr1:82292699-82293198	0.39378314796342	.	.
chr1	82725115	82725614	chr1	82292699	82293198	Mff|chr1:82292699-82293198	0.39378314796342	.	.
chr1	84839165	84839664	chr1	84838531	84839030	Fbxo36|chr1:84838531-84839030	0.264428993294362	.	.
chr1	84839808	84840307	chr1	84838531	84839030	Fbxo36|chr1:84838531-84839030	0.387195321648965	.	.
chr1	84839808	84840307	chr1	84838531	84839030	Trip12|chr1:84838531-84839030	0.387195321648965	.	.
chr1	84934371	84934870	chr1	84838531	84839030	Slc16a14|chr1:84838531-84839030	0.300513791363787	.	.
chr1	84934883	84935382	chr1	84838531	84839030	Slc16a14|chr1:84838531-84839030	0.248175657265632	.	.
chr1	85793160	85793659	chr1	85703519	85704018	Cab39|chr1:85703519-85704018	0.390608049087063	.	.
chr1	85793160	85793659	chr1	85895455	85895954	Cab39|chr1:85895455-85895954	0.404548215874035	.	.
chr1	85793160	85793659	chr1	85898791	85899290	Cab39|chr1:85898791-85899290	0.330220907904253	.	.
chr1	85793160	85793659	chr1	85908911	85909410	Cab39|chr1:85908911-85909410	0.310643746208516	.	.
chr1	85793160	85793659	chr1	85916833	85917332	Cab39|chr1:85916833-85917332	0.453120107412899	.	.
chr1	85793728	85794227	chr1	85703519	85704018	Cab39|chr1:85703519-85704018	0.339531911200344	.	.
chr1	85793728	85794227	chr1	85898791	85899290	Cab39|chr1:85898791-85899290	0.268453995923775	.	.
chr1	85894274	85894773	chr1	85703519	85704018	Itm2c|chr1:85703519-85704018	0.221850871328617	.	.
chr1	85894274	85894773	chr1	85895455	85895954	Itm2c|chr1:85895455-85895954	0.422657168171731	.	.
chr1	85894274	85894773	chr1	85916833	85917332	Itm2c|chr1:85916833-85917332	0.287721559553197	.	.
chr1	85894955	85895454	chr1	85703519	85704018	Itm2c|chr1:85703519-85704018	0.255160435650475	.	.
chr1	85894955	85895454	chr1	85895455	85895954	Itm2c|chr1:85895455-85895954	0.247049689368474	.	.
chr1	85894955	85895454	chr1	85898791	85899290	Itm2c|chr1:85898791-85899290	0.243250362591223	.	.
chr1	85894955	85895454	chr1	85916833	85917332	Itm2c|chr1:85916833-85917332	0.287927075825628	.	.
chr1	85928201	85928700	chr1	85703519	85704018	4933407L21Rik|chr1:85703519-85704018	0.596722328927996	.	.
chr1	85928201	85928700	chr1	85853262	85853761	4933407L21Rik|chr1:85853262-85853761	0.239273719334112	.	.
chr1	85928201	85928700	chr1	85916833	85917332	4933407L21Rik|chr1:85916833-85917332	0.35697091850573	.	.
chr1	88205505	88206004	chr1	87793063	87793562	Dnajb3|chr1:87793063-87793562	0.260656380064979	.	.
chr1	88205505	88206004	chr1	87811076	87811575	Dnajb3|chr1:87811076-87811575	0.286034516391174	.	.
chr1	88205505	88206004	chr1	87848618	87849117	Dnajb3|chr1:87848618-87849117	0.291226255912809	.	.
chr1	88406022	88406521	chr1	88482288	88482787	Spp2|chr1:88482288-88482787	0.412226572796898	.	.
chr1	93100965	93101464	chr1	93063426	93063925	Kif1a|chr1:93063426-93063925	0.372041474407204	.	.
chr1	93100965	93101464	chr1	93100465	93100964	Kif1a|chr1:93100465-93100964	0.368694536813001	.	.
chr1	93100965	93101464	chr1	93217024	93217523	Kif1a|chr1:93217024-93217523	0.289033015903018	.	.
chr1	93100965	93101464	chr1	93217554	93218053	Kif1a|chr1:93217554-93218053	0.22483478705174	.	.
chr1	93101696	93102195	chr1	93128625	93129124	Kif1a|chr1:93128625-93129124	0.224210615007696	.	.
chr1	93235496	93235995	chr1	93174394	93174893	Sned1|chr1:93174394-93174893	0.246906991322912	.	.
chr1	93235496	93235995	chr1	93444675	93445174	Sned1|chr1:93444675-93445174	0.392983619238015	.	.
chr1	93236124	93236623	chr1	93014431	93014930	Sned1|chr1:93014431-93014930	0.229852340388892	.	.
chr1	93236124	93236623	chr1	93445454	93445953	Sned1|chr1:93445454-93445953	0.327021279606664	.	.
chr1	93343358	93343857	chr1	93014431	93014930	Pask|chr1:93014431-93014930	0.274146962081744	.	.
chr1	93343358	93343857	chr1	93014431	93014930	Ppp1r7|chr1:93014431-93014930	0.274146962081744	.	.
chr1	93343358	93343857	chr1	93115042	93115541	Pask|chr1:93115042-93115541	0.293911838260516	.	.
chr1	93343358	93343857	chr1	93115042	93115541	Ppp1r7|chr1:93115042-93115541	0.293911838260516	.	.
chr1	93478622	93479121	chr1	93128625	93129124	Hdlbp|chr1:93128625-93129124	0.343548952676347	.	.
chr1	93478622	93479121	chr1	93128625	93129124	Sept2|chr1:93128625-93129124	0.343548952676347	.	.
chr1	93685241	93685740	chr1	93444675	93445174	Bok|chr1:93444675-93445174	0.454974595043874	.	.
chr1	93754078	93754577	chr1	94035198	94035697	Thap4|chr1:94035198-94035697	0.302004036597265	.	.
chr1	93754617	93755116	chr1	94053474	94053973	Thap4|chr1:94053474-94053973	0.295815875008713	.	.
chr1	93803720	93804219	chr1	94053474	94053973	Ing5|chr1:94053474-94053973	0.221867658924875	.	.
chr1	93803720	93804219	chr1	94079039	94079538	Ing5|chr1:94079039-94079538	0.257409388359405	.	.
chr1	95313333	95313832	chr1	95223122	95223621	Fam174a|chr1:95223122-95223621	0.281560815765193	.	.
chr1	95667416	95667915	chr1	95627258	95627757	St8sia4|chr1:95627258-95627757	0.278979310423165	.	.
chr1	95667921	95668420	chr1	95582221	95582720	St8sia4|chr1:95582221-95582720	0.628519020916834	.	.
chr1	95667921	95668420	chr1	95627258	95627757	St8sia4|chr1:95627258-95627757	0.351466113056555	.	.
chr1	96871948	96872447	chr1	96768274	96768773	Slco4c1|chr1:96768274-96768773	0.395750366375593	.	.
chr1	98094805	98095304	chr1	98023816	98024315	Pam|chr1:98023816-98024315	0.369687911181848	.	.
chr1	98094805	98095304	chr1	98077325	98077824	Pam|chr1:98077325-98077824	0.376470329537557	.	.
chr1	98095430	98095929	chr1	98023816	98024315	Pam|chr1:98023816-98024315	0.303645338194455	.	.
chr1	98131926	98132425	chr1	98002767	98003266	1810006J02Rik|chr1:98002767-98003266	0.594321306702867	.	.
chr1	98131926	98132425	chr1	98023816	98024315	1810006J02Rik|chr1:98023816-98024315	0.332580372287312	.	.
chr1	98131926	98132425	chr1	98077325	98077824	1810006J02Rik|chr1:98077325-98077824	0.700686249443498	.	.
chr1	98131926	98132425	chr1	98082889	98083388	1810006J02Rik|chr1:98082889-98083388	0.532477789477246	.	.
chr1	98131926	98132425	chr1	98268227	98268726	1810006J02Rik|chr1:98268227-98268726	0.388860823412974	.	.
chr1	98173889	98174388	chr1	98031757	98032256	Gm29461|chr1:98031757-98032256	0.402197608750818	.	.
chr1	98173889	98174388	chr1	98174728	98175227	Gm29461|chr1:98174728-98175227	0.299105874710325	.	.
chr1	98173889	98174388	chr1	98190086	98190585	Gm29461|chr1:98190086-98190585	0.432301575106125	.	.
chr1	98173889	98174388	chr1	98310495	98310994	Gm29461|chr1:98310495-98310994	0.299845280972025	.	.
chr1	98173889	98174388	chr1	98349951	98350450	Gm29461|chr1:98349951-98350450	0.529738262545456	.	.
chr1	99772082	99772581	chr1	99880017	99880516	Cntnap5b|chr1:99880017-99880516	0.523900016998786	.	.
chr1	99772850	99773349	chr1	99880017	99880516	Cntnap5b|chr1:99880017-99880516	0.390629330380377	.	.
chr1	105663536	105664035	chr1	105630478	105630977	Pign|chr1:105630478-105630977	0.460043167952679	.	.
chr1	105663536	105664035	chr1	105630478	105630977	Relch|chr1:105630478-105630977	0.460043167952679	.	.
chr1	105780395	105780894	chr1	105630478	105630977	Tnfrsf11a|chr1:105630478-105630977	0.288108651792256	.	.
chr1	105990273	105990772	chr1	105630478	105630977	Gm7160|chr1:105630478-105630977	0.255902131085585	.	.
chr1	105990273	105990772	chr1	105630478	105630977	Zcchc2|chr1:105630478-105630977	0.255902131085585	.	.
chr1	105990273	105990772	chr1	105844184	105844683	Gm7160|chr1:105844184-105844683	0.312444487487455	.	.
chr1	105990273	105990772	chr1	105844184	105844683	Zcchc2|chr1:105844184-105844683	0.312444487487455	.	.
chr1	105990273	105990772	chr1	105908552	105909051	Gm7160|chr1:105908552-105909051	0.261013176571551	.	.
chr1	105990273	105990772	chr1	105908552	105909051	Zcchc2|chr1:105908552-105909051	0.261013176571551	.	.
chr1	105990273	105990772	chr1	105993776	105994275	Gm7160|chr1:105993776-105994275	0.224012774241943	.	.
chr1	105990273	105990772	chr1	105993776	105994275	Zcchc2|chr1:105993776-105994275	0.224012774241943	.	.
chr1	109982994	109983493	chr1	110078415	110078914	Cdh7|chr1:110078415-110078914	0.309223502972894	.	.
chr1	111863863	111864362	chr1	112028578	112029077	Dsel|chr1:112028578-112029077	0.402379480308734	.	.
chr1	111864757	111865256	chr1	111660215	111660714	Dsel|chr1:111660215-111660714	0.365105100815746	.	.
chr1	111864757	111865256	chr1	111699416	111699915	Dsel|chr1:111699416-111699915	0.308624237644963	.	.
chr1	113288155	113288654	chr1	113395125	113395624	Gm28189|chr1:113395125-113395624	0.57112727804032	.	.
chr1	113288155	113288654	chr1	113504337	113504836	Gm28189|chr1:113504337-113504836	0.452025560171065	.	.
chr1	115684447	115684946	chr1	115418172	115418671	Cntnap5a|chr1:115418172-115418671	0.429338170610104	.	.
chr1	115684447	115684946	chr1	115601531	115602030	Cntnap5a|chr1:115601531-115602030	0.278535368213884	.	.
chr1	115684447	115684946	chr1	115646865	115647364	Cntnap5a|chr1:115646865-115647364	0.476516456768069	.	.
chr1	115684447	115684946	chr1	115658610	115659109	Cntnap5a|chr1:115658610-115659109	0.460160877904462	.	.
chr1	118310992	118311491	chr1	118422766	118423265	Tsn|chr1:118422766-118423265	0.400342678867048	.	.
chr1	118321592	118322091	chr1	118498277	118498776	Nifk|chr1:118498277-118498776	0.298189581020466	.	.
chr1	118389052	118389551	chr1	118422766	118423265	Clasp1|chr1:118422766-118423265	0.244464620952074	.	.
chr1	118458765	118459264	chr1	118492751	118493250	2900060B14Rik|chr1:118492751-118493250	0.321502223924768	.	.
chr1	118459862	118460361	chr1	118422766	118423265	2900060B14Rik|chr1:118422766-118423265	0.264720052880019	.	.
chr1	118459862	118460361	chr1	118428281	118428780	2900060B14Rik|chr1:118428281-118428780	0.254061972240853	.	.
chr1	119053430	119053929	chr1	118799441	118799940	Gli2|chr1:118799441-118799940	0.256675067281848	.	.
chr1	119421524	119422023	chr1	119087525	119088024	Inhbb|chr1:119087525-119088024	0.296352822453474	.	.
chr1	119421524	119422023	chr1	119197259	119197758	Inhbb|chr1:119197259-119197758	0.647003306559704	.	.
chr1	119421524	119422023	chr1	119256711	119257210	Inhbb|chr1:119256711-119257210	0.455107173214146	.	.
chr1	119421524	119422023	chr1	119451456	119451955	Inhbb|chr1:119451456-119451955	0.507609116577392	.	.
chr1	119421524	119422023	chr1	119456664	119457163	Inhbb|chr1:119456664-119457163	0.346008613061053	.	.
chr1	119421524	119422023	chr1	119482835	119483334	Inhbb|chr1:119482835-119483334	0.394990383019661	.	.
chr1	119421524	119422023	chr1	119669369	119669868	Inhbb|chr1:119669369-119669868	0.227008565071983	.	.
chr1	119421524	119422023	chr1	119674920	119675419	Inhbb|chr1:119674920-119675419	0.32123749868078	.	.
chr1	119422101	119422600	chr1	119087525	119088024	Inhbb|chr1:119087525-119088024	0.414305676197349	.	.
chr1	119422101	119422600	chr1	119197259	119197758	Inhbb|chr1:119197259-119197758	0.608608538431283	.	.
chr1	119422101	119422600	chr1	119256711	119257210	Inhbb|chr1:119256711-119257210	0.416274290615475	.	.
chr1	119422101	119422600	chr1	119256711	119257210	Inhbb|chr1:119256711-119257210	0.416274290615476	.	.
chr1	119422101	119422600	chr1	119451456	119451955	Inhbb|chr1:119451456-119451955	0.459056335534445	.	.
chr1	119422101	119422600	chr1	119456664	119457163	Inhbb|chr1:119456664-119457163	0.242065286646896	.	.
chr1	119422101	119422600	chr1	119482835	119483334	Inhbb|chr1:119482835-119483334	0.370364181836494	.	.
chr1	119422101	119422600	chr1	119674920	119675419	Inhbb|chr1:119674920-119675419	0.345224366453256	.	.
chr1	119525867	119526366	chr1	119458164	119458663	Gm27184|chr1:119458164-119458663	0.238328234800942	.	.
chr1	119525867	119526366	chr1	119458164	119458663	Tmem185b|chr1:119458164-119458663	0.238328234800942	.	.
chr1	119648156	119648655	chr1	119451456	119451955	Epb41l5|chr1:119451456-119451955	0.340388351588713	.	.
chr1	119648156	119648655	chr1	119482835	119483334	Epb41l5|chr1:119482835-119483334	0.245408976210084	.	.
chr1	119901957	119902456	chr1	119669369	119669868	Gm28209|chr1:119669369-119669868	0.249041967222323	.	.
chr1	119912947	119913446	chr1	119548633	119549132	Tmem177|chr1:119548633-119549132	0.345531907592032	.	.
chr1	121430778	121431277	chr1	121327621	121328120	Ccdc93|chr1:121327621-121328120	0.237289929451471	.	.
chr1	121430778	121431277	chr1	121328130	121328629	Ccdc93|chr1:121328130-121328629	0.244335178219269	.	.
chr1	121431333	121431832	chr1	121499789	121500288	Ccdc93|chr1:121499789-121500288	0.288648103747175	.	.
chr1	124845344	124845843	chr1	124834946	124835445	Dpp10|chr1:124834946-124835445	0.275138554780897	.	.
chr1	124845344	124845843	chr1	124843481	124843980	Dpp10|chr1:124843481-124843980	0.297562223975344	.	.
chr1	124845344	124845843	chr1	124844046	124844545	Dpp10|chr1:124844046-124844545	0.385113941763941	.	.
chr1	124845344	124845843	chr1	124866193	124866692	Dpp10|chr1:124866193-124866692	0.250066628950993	.	.
chr1	124845344	124845843	chr1	125009641	125010140	Dpp10|chr1:125009641-125010140	0.272223816273659	.	.
chr1	124845849	124846348	chr1	124843481	124843980	Dpp10|chr1:124843481-124843980	0.323158825692114	.	.
chr1	125435289	125435788	chr1	125298608	125299107	Actr3|chr1:125298608-125299107	0.240545819371756	.	.
chr1	125435289	125435788	chr1	125378863	125379362	Actr3|chr1:125378863-125379362	0.239462699407101	.	.
chr1	125560306	125560805	chr1	125298608	125299107	Slc35f5|chr1:125298608-125299107	0.518736653975166	.	.
chr1	125560306	125560805	chr1	125482327	125482826	Slc35f5|chr1:125482327-125482826	0.299404482953749	.	.
chr1	128359460	128359959	chr1	128472408	128472907	Mcm6|chr1:128472408-128472907	0.39330069386451	.	.
chr1	128416641	128417140	chr1	128472408	128472907	Dars|chr1:128472408-128472907	0.368058587177095	.	.
chr1	128417141	128417640	chr1	128472408	128472907	Dars|chr1:128472408-128472907	0.355062989830691	.	.
chr1	130911586	130912085	chr1	130876890	130877389	Il20|chr1:130876890-130877389	0.362753642130454	.	.
chr1	130911586	130912085	chr1	130893490	130893989	Il20|chr1:130893490-130893989	0.232674784384004	.	.
chr1	130911586	130912085	chr1	130984297	130984796	Il20|chr1:130984297-130984796	0.417040847022442	.	.
chr1	131526251	131526750	chr1	131737250	131737749	Srgap2|chr1:131737250-131737749	0.324116005203786	.	.
chr1	131526753	131527252	chr1	131737250	131737749	Fam72a|chr1:131737250-131737749	0.30352275570207	.	.
chr1	131526753	131527252	chr1	131737250	131737749	Srgap2|chr1:131737250-131737749	0.30352275570207	.	.
chr1	131827667	131828166	chr1	131658033	131658532	Slc41a1|chr1:131658033-131658532	0.355301211819274	.	.
chr1	131828202	131828701	chr1	131658033	131658532	Slc41a1|chr1:131658033-131658532	0.27729423084574	.	.
chr1	131866958	131867457	chr1	131555074	131555573	Rab29|chr1:131555074-131555573	0.255564398798282	.	.
chr1	131910162	131910661	chr1	131712339	131712838	Nucks1|chr1:131712339-131712838	0.232323671244846	.	.
chr1	131963030	131963529	chr1	131765519	131766018	Slc45a3|chr1:131765519-131766018	0.258257452596036	.	.
chr1	133321339	133321838	chr1	133385453	133385952	Kiss1|chr1:133385453-133385952	0.221870024693556	.	.
chr1	133363199	133363698	chr1	133306722	133307221	Etnk2|chr1:133306722-133307221	0.221592514252996	.	.
chr1	133363199	133363698	chr1	133385453	133385952	Etnk2|chr1:133385453-133385952	0.460758154832846	.	.
chr1	133424176	133424675	chr1	133265295	133265794	Sox13|chr1:133265295-133265794	0.233909302032795	.	.
chr1	133424176	133424675	chr1	133306722	133307221	Sox13|chr1:133306722-133307221	0.262521847224452	.	.
chr1	133609585	133610084	chr1	133843222	133843721	Snrpe|chr1:133843222-133843721	0.339720389273446	.	.
chr1	133610089	133610588	chr1	133843222	133843721	Snrpe|chr1:133843222-133843721	0.496178169822647	.	.
chr1	133661173	133661672	chr1	133843222	133843721	Gm38394|chr1:133843222-133843721	0.338216637338332	.	.
chr1	133661173	133661672	chr1	133843222	133843721	Zbed6|chr1:133843222-133843721	0.338216637338332	.	.
chr1	133661173	133661672	chr1	133843222	133843721	Zc3h11a|chr1:133843222-133843721	0.338216637338332	.	.
chr1	133661173	133661672	chr1	133986279	133986778	Gm38394|chr1:133986279-133986778	0.238052327311667	.	.
chr1	133661173	133661672	chr1	133986279	133986778	Zbed6|chr1:133986279-133986778	0.238052327311667	.	.
chr1	133661173	133661672	chr1	133986279	133986778	Zc3h11a|chr1:133986279-133986778	0.238052327311667	.	.
chr1	133800824	133801323	chr1	133843222	133843721	Atp2b4|chr1:133843222-133843721	0.593356202691503	.	.
chr1	133800824	133801323	chr1	133886923	133887422	Atp2b4|chr1:133886923-133887422	0.376083344785286	.	.
chr1	133800824	133801323	chr1	133896218	133896717	Atp2b4|chr1:133896218-133896717	0.256790474827503	.	.
chr1	133800824	133801323	chr1	133896218	133896717	Atp2b4|chr1:133896218-133896717	0.256790474827504	.	.
chr1	133800824	133801323	chr1	133953816	133954315	Atp2b4|chr1:133953816-133954315	0.266846611874097	.	.
chr1	133800824	133801323	chr1	133986279	133986778	Atp2b4|chr1:133986279-133986778	0.245163179433034	.	.
chr1	133834221	133834720	chr1	133874046	133874545	Gm28441|chr1:133874046-133874545	0.548379451653556	.	.
chr1	133834221	133834720	chr1	133900876	133901375	Gm28441|chr1:133900876-133901375	0.480880224332885	.	.
chr1	133834221	133834720	chr1	133908815	133909314	Gm28441|chr1:133908815-133909314	0.230692181618395	.	.
chr1	133834221	133834720	chr1	133977217	133977716	Gm28441|chr1:133977217-133977716	0.476465537054611	.	.
chr1	133908258	133908757	chr1	133736167	133736666	Optc|chr1:133736167-133736666	0.246250102216216	.	.
chr1	133908258	133908757	chr1	133825536	133826035	Optc|chr1:133825536-133826035	0.336066374886024	.	.
chr1	133908258	133908757	chr1	133843222	133843721	Optc|chr1:133843222-133843721	0.329345046054267	.	.
chr1	133908258	133908757	chr1	133986279	133986778	Optc|chr1:133986279-133986778	0.245078311438467	.	.
chr1	136624613	136625112	chr1	136706410	136706909	Platr23|chr1:136706410-136706909	0.326882197953342	.	.
chr1	136624613	136625112	chr1	136706410	136706909	Zfp281|chr1:136706410-136706909	0.326882197953342	.	.
chr1	136624613	136625112	chr1	136781440	136781939	Platr23|chr1:136781440-136781939	0.434253417321048	.	.
chr1	136624613	136625112	chr1	136781440	136781939	Zfp281|chr1:136781440-136781939	0.434253417321048	.	.
chr1	138618987	138619486	chr1	138617900	138618399	Nek7|chr1:138617900-138618399	0.232042746126348	.	.
chr1	138619514	138620013	chr1	138496863	138497362	Nek7|chr1:138496863-138497362	0.485003267831501	.	.
chr1	138619514	138620013	chr1	138617900	138618399	Nek7|chr1:138617900-138618399	0.27709582060485	.	.
chr1	139376823	139377322	chr1	139411578	139412077	Crb1|chr1:139411578-139412077	0.55550145729823	.	.
chr1	139376823	139377322	chr1	139478820	139479319	Crb1|chr1:139478820-139479319	0.56436476384721	.	.
chr1	139421972	139422471	chr1	139481086	139481585	Zbtb41|chr1:139481086-139481585	0.361317308520789	.	.
chr1	143640493	143640992	chr1	143803496	143803995	B3galt2|chr1:143803496-143803995	0.279534593455609	.	.
chr1	143640493	143640992	chr1	143939623	143940122	B3galt2|chr1:143939623-143940122	0.37845934635898	.	.
chr1	143641020	143641519	chr1	143881581	143882080	B3galt2|chr1:143881581-143882080	0.31445944534118	.	.
chr1	143702603	143703102	chr1	143619717	143620216	Cdc73|chr1:143619717-143620216	0.285498954078249	.	.
chr1	143702603	143703102	chr1	143739932	143740431	Cdc73|chr1:143739932-143740431	0.26840388670082	.	.
chr1	143702603	143703102	chr1	143803496	143803995	Cdc73|chr1:143803496-143803995	0.257991871703526	.	.
chr1	143776839	143777338	chr1	143619717	143620216	Gm29170|chr1:143619717-143620216	0.249643697652731	.	.
chr1	143776839	143777338	chr1	143619717	143620216	Ro60|chr1:143619717-143620216	0.249643697652731	.	.
chr1	143776839	143777338	chr1	143619717	143620216	Uchl5|chr1:143619717-143620216	0.249643697652731	.	.
chr1	143776839	143777338	chr1	143739932	143740431	Gm29170|chr1:143739932-143740431	0.296919673318342	.	.
chr1	143776839	143777338	chr1	143739932	143740431	Ro60|chr1:143739932-143740431	0.296919673318342	.	.
chr1	143776839	143777338	chr1	143739932	143740431	Uchl5|chr1:143739932-143740431	0.296919673318342	.	.
chr1	143777394	143777893	chr1	143524539	143525038	Gm29170|chr1:143524539-143525038	0.375027567629233	.	.
chr1	143777394	143777893	chr1	143524539	143525038	Ro60|chr1:143524539-143525038	0.375027567629233	.	.
chr1	143777394	143777893	chr1	143524539	143525038	Uchl5|chr1:143524539-143525038	0.375027567629233	.	.
chr1	143777394	143777893	chr1	143788802	143789301	Gm29170|chr1:143788802-143789301	0.244600154862073	.	.
chr1	143777394	143777893	chr1	143788802	143789301	Ro60|chr1:143788802-143789301	0.244600154862073	.	.
chr1	143777394	143777893	chr1	143788802	143789301	Uchl5|chr1:143788802-143789301	0.244600154862073	.	.
chr1	143777394	143777893	chr1	143853610	143854109	Gm29170|chr1:143853610-143854109	0.286289085851577	.	.
chr1	143777394	143777893	chr1	143853610	143854109	Ro60|chr1:143853610-143854109	0.286289085851577	.	.
chr1	143777394	143777893	chr1	143853610	143854109	Uchl5|chr1:143853610-143854109	0.286289085851577	.	.
chr1	143777394	143777893	chr1	143938546	143939045	Gm29170|chr1:143938546-143939045	0.255891362167182	.	.
chr1	143777394	143777893	chr1	143938546	143939045	Ro60|chr1:143938546-143939045	0.255891362167182	.	.
chr1	143777394	143777893	chr1	143938546	143939045	Uchl5|chr1:143938546-143939045	0.255891362167182	.	.
chr1	143777394	143777893	chr1	143946893	143947392	Gm29170|chr1:143946893-143947392	0.555758300225293	.	.
chr1	143777394	143777893	chr1	143946893	143947392	Ro60|chr1:143946893-143947392	0.555758300225293	.	.
chr1	143777394	143777893	chr1	143946893	143947392	Uchl5|chr1:143946893-143947392	0.555758300225293	.	.
chr1	144177193	144177692	chr1	144090405	144090904	Rgs13|chr1:144090405-144090904	0.429242587244219	.	.
chr1	146494826	146495325	chr1	146497757	146498256	Brinp3|chr1:146497757-146498256	0.32455474547009	.	.
chr1	146494826	146495325	chr1	146497757	146498256	Gm29514|chr1:146497757-146498256	0.32455474547009	.	.
chr1	149449653	149450152	chr1	149055723	149056222	Gm29398|chr1:149055723-149056222	0.484191468044903	.	.
chr1	149449653	149450152	chr1	149254088	149254587	Gm29398|chr1:149254088-149254587	0.318210981485551	.	.
chr1	149449653	149450152	chr1	149533356	149533855	Gm29398|chr1:149533356-149533855	0.378157168012133	.	.
chr1	149449653	149450152	chr1	149674090	149674589	Gm29398|chr1:149674090-149674589	0.289364666170323	.	.
chr1	149960676	149961175	chr1	149533356	149533855	Pla2g4a|chr1:149533356-149533855	0.437513274652605	.	.
chr1	149960676	149961175	chr1	149674090	149674589	Pla2g4a|chr1:149674090-149674589	0.503767246677341	.	.
chr1	149960676	149961175	chr1	149856755	149857254	Pla2g4a|chr1:149856755-149857254	0.279327707766728	.	.
chr1	149960676	149961175	chr1	150010206	150010705	Pla2g4a|chr1:150010206-150010705	0.266945510929595	.	.
chr1	150099643	150100142	chr1	149856755	149857254	Ptgs2|chr1:149856755-149857254	0.318461674535696	.	.
chr1	150099643	150100142	chr1	149856755	149857254	Ptgs2os|chr1:149856755-149857254	0.318461674535696	.	.
chr1	150099643	150100142	chr1	150307558	150308057	Ptgs2|chr1:150307558-150308057	0.344648107350363	.	.
chr1	150099643	150100142	chr1	150307558	150308057	Ptgs2os|chr1:150307558-150308057	0.344648107350363	.	.
chr1	150099643	150100142	chr1	150382525	150383024	Ptgs2|chr1:150382525-150383024	0.451843455169836	.	.
chr1	150099643	150100142	chr1	150382525	150383024	Ptgs2os|chr1:150382525-150383024	0.451843455169836	.	.
chr1	150099643	150100142	chr1	150489199	150489698	Ptgs2|chr1:150489199-150489698	0.312979515434101	.	.
chr1	150099643	150100142	chr1	150489199	150489698	Ptgs2os|chr1:150489199-150489698	0.312979515434101	.	.
chr1	150164860	150165359	chr1	149797228	149797727	Ptgs2os2|chr1:149797228-149797727	0.24310546994683	.	.
chr1	150164860	150165359	chr1	149896534	149897033	Ptgs2os2|chr1:149896534-149897033	0.226277636126586	.	.
chr1	150164860	150165359	chr1	150089246	150089745	Ptgs2os2|chr1:150089246-150089745	0.495930690120233	.	.
chr1	150392294	150392793	chr1	150089246	150089745	Odr4|chr1:150089246-150089745	0.589918412044771	.	.
chr1	150392294	150392793	chr1	150089246	150089745	Tpr|chr1:150089246-150089745	0.589918412044771	.	.
chr1	150392294	150392793	chr1	150540218	150540717	Odr4|chr1:150540218-150540717	0.281972930834915	.	.
chr1	150392294	150392793	chr1	150540218	150540717	Tpr|chr1:150540218-150540717	0.281972930834915	.	.
chr1	150392883	150393382	chr1	150089246	150089745	Odr4|chr1:150089246-150089745	0.412978105109933	.	.
chr1	150392883	150393382	chr1	150089246	150089745	Tpr|chr1:150089246-150089745	0.412978105109933	.	.
chr1	150393401	150393900	chr1	150089246	150089745	Odr4|chr1:150089246-150089745	0.233239157109727	.	.
chr1	150393401	150393900	chr1	150089246	150089745	Tpr|chr1:150089246-150089745	0.233239157109727	.	.
chr1	151000374	151000873	chr1	150779854	150780353	Gm29188|chr1:150779854-150780353	0.273017774444905	.	.
chr1	151000374	151000873	chr1	150959608	150960107	Gm29188|chr1:150959608-150960107	0.299593896904371	.	.
chr1	151000374	151000873	chr1	151087826	151088325	Gm29188|chr1:151087826-151088325	0.35557645933048	.	.
chr1	153899574	153900073	chr1	154223809	154224308	Glul|chr1:154223809-154224308	0.250901090427484	.	.
chr1	153899574	153900073	chr1	154223809	154224308	Teddm2|chr1:154223809-154224308	0.250901090427484	.	.
chr1	153900327	153900826	chr1	153846388	153846887	Glul|chr1:153846388-153846887	0.379876775410442	.	.
chr1	153900327	153900826	chr1	153846388	153846887	Teddm2|chr1:153846388-153846887	0.379876775410442	.	.
chr1	153900327	153900826	chr1	154120619	154121118	Glul|chr1:154120619-154121118	0.260521773646566	.	.
chr1	153900327	153900826	chr1	154120619	154121118	Teddm2|chr1:154120619-154121118	0.260521773646566	.	.
chr1	153900327	153900826	chr1	154156674	154157173	Glul|chr1:154156674-154157173	0.322616039375182	.	.
chr1	153900327	153900826	chr1	154156674	154157173	Teddm2|chr1:154156674-154157173	0.322616039375182	.	.
chr1	154118577	154119076	chr1	154120619	154121118	A830008E24Rik|chr1:154120619-154121118	0.222615175767989	.	.
chr1	154118577	154119076	chr1	154150104	154150603	A830008E24Rik|chr1:154150104-154150603	0.414557290213875	.	.
chr1	154118577	154119076	chr1	154156674	154157173	A830008E24Rik|chr1:154156674-154157173	0.282422558787913	.	.
chr1	154118577	154119076	chr1	154205168	154205667	A830008E24Rik|chr1:154205168-154205667	0.267188458521968	.	.
chr1	155812620	155813119	chr1	156043002	156043501	Qsox1|chr1:156043002-156043501	0.320962487664943	.	.
chr1	155812620	155813119	chr1	156111733	156112232	Qsox1|chr1:156111733-156112232	0.344957317843999	.	.
chr1	156035344	156035843	chr1	156111733	156112232	Tor1aip1|chr1:156111733-156112232	0.291103973815249	.	.
chr1	156035344	156035843	chr1	156111733	156112232	Tor1aip2|chr1:156111733-156112232	0.291103973815249	.	.
chr1	156035878	156036377	chr1	155790417	155790916	Tor1aip1|chr1:155790417-155790916	0.300332540439709	.	.
chr1	156035878	156036377	chr1	155790417	155790916	Tor1aip2|chr1:155790417-155790916	0.300332540439709	.	.
chr1	156035878	156036377	chr1	156085751	156086250	Tor1aip1|chr1:156085751-156086250	0.244828379698713	.	.
chr1	156035878	156036377	chr1	156085751	156086250	Tor1aip2|chr1:156085751-156086250	0.244828379698713	.	.
chr1	156035878	156036377	chr1	156111733	156112232	Tor1aip1|chr1:156111733-156112232	0.251103619934741	.	.
chr1	156035878	156036377	chr1	156111733	156112232	Tor1aip2|chr1:156111733-156112232	0.251103619934741	.	.
chr1	156036379	156036878	chr1	155790417	155790916	Tor1aip1|chr1:155790417-155790916	0.360674486351	.	.
chr1	156036379	156036878	chr1	156043002	156043501	Tor1aip1|chr1:156043002-156043501	0.257856354249189	.	.
chr1	156036379	156036878	chr1	156111733	156112232	Tor1aip1|chr1:156111733-156112232	0.363919770043402	.	.
chr1	156303125	156303624	chr1	156111733	156112232	4930518J20Rik|chr1:156111733-156112232	0.304517977402183	.	.
chr1	156303125	156303624	chr1	156111733	156112232	Tdrd5|chr1:156111733-156112232	0.304517977402183	.	.
chr1	156303125	156303624	chr1	156229365	156229864	4930518J20Rik|chr1:156229365-156229864	0.347417971471405	.	.
chr1	156303125	156303624	chr1	156229365	156229864	Tdrd5|chr1:156229365-156229864	0.347417971471405	.	.
chr1	156303125	156303624	chr1	156270379	156270878	4930518J20Rik|chr1:156270379-156270878	0.267024879333767	.	.
chr1	156303125	156303624	chr1	156270379	156270878	Tdrd5|chr1:156270379-156270878	0.267024879333767	.	.
chr1	156303125	156303624	chr1	156581092	156581591	4930518J20Rik|chr1:156581092-156581591	0.482936057204358	.	.
chr1	156303125	156303624	chr1	156581092	156581591	Tdrd5|chr1:156581092-156581591	0.482936057204358	.	.
chr1	156303125	156303624	chr1	156613877	156614376	4930518J20Rik|chr1:156613877-156614376	0.342570164288843	.	.
chr1	156303125	156303624	chr1	156613877	156614376	Tdrd5|chr1:156613877-156614376	0.342570164288843	.	.
chr1	156474061	156474560	chr1	156229365	156229864	Soat1|chr1:156229365-156229864	0.296655803046768	.	.
chr1	156474061	156474560	chr1	156263255	156263754	Soat1|chr1:156263255-156263754	0.368204837657082	.	.
chr1	156474061	156474560	chr1	156270379	156270878	Soat1|chr1:156270379-156270878	0.27475714429189	.	.
chr1	156474061	156474560	chr1	156581092	156581591	Soat1|chr1:156581092-156581591	0.312323156788925	.	.
chr1	156559155	156559654	chr1	156581092	156581591	Abl2|chr1:156581092-156581591	0.361496588791036	.	.
chr1	156674112	156674611	chr1	156613877	156614376	Tor3a|chr1:156613877-156614376	0.296164896027943	.	.
chr1	156674112	156674611	chr1	156656857	156657356	Tor3a|chr1:156656857-156657356	0.339359560405362	.	.
chr1	156674619	156675118	chr1	156656857	156657356	Tor3a|chr1:156656857-156657356	0.549217576282316	.	.
chr1	156718320	156718819	chr1	156581092	156581591	Fam20b|chr1:156581092-156581591	0.348514694974517	.	.
chr1	156719393	156719892	chr1	156270379	156270878	Fam20b|chr1:156270379-156270878	0.225609520973467	.	.
chr1	156719393	156719892	chr1	156581092	156581591	Fam20b|chr1:156581092-156581591	0.451228589711423	.	.
chr1	156719393	156719892	chr1	156614639	156615138	Fam20b|chr1:156614639-156615138	0.280337291327776	.	.
chr1	159231910	159232409	chr1	159135252	159135751	Cop1|chr1:159135252-159135751	0.238479184180146	.	.
chr1	159231910	159232409	chr1	159163111	159163610	Cop1|chr1:159163111-159163610	0.297455702987516	.	.
chr1	159231910	159232409	chr1	159413380	159413879	Cop1|chr1:159413380-159413879	0.371469191830842	.	.
chr1	160791995	160792494	chr1	160862952	160863451	Rabgap1l|chr1:160862952-160863451	0.254239093323068	.	.
chr1	160791995	160792494	chr1	160968584	160969083	Rabgap1l|chr1:160968584-160969083	0.38384974698233	.	.
chr1	160791995	160792494	chr1	161170609	161171108	Rabgap1l|chr1:161170609-161171108	0.472551094018332	.	.
chr1	160791995	160792494	chr1	161214409	161214908	Rabgap1l|chr1:161214409-161214908	0.297199791550351	.	.
chr1	160791995	160792494	chr1	161249968	161250467	Rabgap1l|chr1:161249968-161250467	0.510102806488894	.	.
chr1	160906055	160906554	chr1	160999952	161000451	Rc3h1|chr1:160999952-161000451	0.417657295112157	.	.
chr1	160906592	160907091	chr1	160999952	161000451	Rc3h1|chr1:160999952-161000451	0.279533110228551	.	.
chr1	161034286	161034785	chr1	161463592	161464091	Gas5|chr1:161463592-161464091	0.227316725374768	.	.
chr1	161034286	161034785	chr1	161463592	161464091	Zbtb37|chr1:161463592-161464091	0.227316725374768	.	.
chr1	161034786	161035285	chr1	160999952	161000451	Gas5|chr1:160999952-161000451	0.417262513272551	.	.
chr1	161034786	161035285	chr1	160999952	161000451	Zbtb37|chr1:160999952-161000451	0.417262513272551	.	.
chr1	161070536	161071035	chr1	161195428	161195927	Cenpl|chr1:161195428-161195927	0.30828721395012	.	.
chr1	161070536	161071035	chr1	161195428	161195927	Dars2|chr1:161195428-161195927	0.30828721395012	.	.
chr1	161130708	161131207	chr1	161170609	161171108	Klhl20|chr1:161170609-161171108	0.245697532817911	.	.
chr1	161130708	161131207	chr1	161249968	161250467	Klhl20|chr1:161249968-161250467	0.297475862939337	.	.
chr1	161143255	161143754	chr1	161170609	161171108	Ankrd45|chr1:161170609-161171108	0.274548503845239	.	.
chr1	161143255	161143754	chr1	161286641	161287140	Ankrd45|chr1:161286641-161287140	0.336700823747828	.	.
chr1	161250941	161251440	chr1	160999952	161000451	Prdx6|chr1:160999952-161000451	0.295228210610724	.	.
chr1	161876197	161876696	chr1	161931794	161932293	Suco|chr1:161931794-161932293	0.278258962504414	.	.
chr1	161876715	161877214	chr1	161931794	161932293	Suco|chr1:161931794-161932293	0.461008321425131	.	.
chr1	163403421	163403920	chr1	163255872	163256371	Gorab|chr1:163255872-163256371	0.291426026894287	.	.
chr1	163607621	163608120	chr1	163291941	163292440	Gm29500|chr1:163291941-163292440	0.403702870334783	.	.
chr1	163607621	163608120	chr1	163619842	163620341	Gm29500|chr1:163619842-163620341	0.529287954022529	.	.
chr1	163607621	163608120	chr1	163642984	163643483	Gm29500|chr1:163642984-163643483	0.35283560622289	.	.
chr1	163607621	163608120	chr1	163844954	163845453	Gm29500|chr1:163844954-163845453	0.591882058786113	.	.
chr1	163607621	163608120	chr1	163910292	163910791	Gm29500|chr1:163910292-163910791	0.329532872574341	.	.
chr1	163607621	163608120	chr1	163953355	163953854	Gm29500|chr1:163953355-163953854	0.257097690816419	.	.
chr1	163929752	163930251	chr1	163834003	163834502	Scyl3|chr1:163834003-163834502	0.227163319111233	.	.
chr1	163929752	163930251	chr1	164138556	164139055	Scyl3|chr1:164138556-164139055	0.287326024460272	.	.
chr1	163995217	163995716	chr1	163844954	163845453	BC055324|chr1:163844954-163845453	0.390661377648379	.	.
chr1	163995217	163995716	chr1	163844954	163845453	Mettl18|chr1:163844954-163845453	0.390661377648379	.	.
chr1	166254415	166254914	chr1	166330745	166331244	Ildr2|chr1:166330745-166331244	0.351564923013369	.	.
chr1	166309200	166309699	chr1	166330745	166331244	5330438I03Rik|chr1:166330745-166331244	0.392334805522643	.	.
chr1	166379002	166379501	chr1	166330745	166331244	Tada1|chr1:166330745-166331244	0.503286736818173	.	.
chr1	166379002	166379501	chr1	166344303	166344802	Tada1|chr1:166344303-166344802	0.402857219709604	.	.
chr1	166379863	166380362	chr1	166319038	166319537	Gm15853|chr1:166319038-166319537	0.244193926520209	.	.
chr1	166379863	166380362	chr1	166343030	166343529	Gm15853|chr1:166343030-166343529	0.293858160023132	.	.
chr1	166379863	166380362	chr1	166428926	166429425	Gm15853|chr1:166428926-166429425	0.313952506049044	.	.
chr1	166409578	166410077	chr1	166330745	166331244	Pogk|chr1:166330745-166331244	0.479550200774604	.	.
chr1	166409578	166410077	chr1	166344303	166344802	Pogk|chr1:166344303-166344802	0.229599378590773	.	.
chr1	171250135	171250634	chr1	171379865	171380364	Adamts4|chr1:171379865-171380364	0.339241528598515	.	.
chr1	171250135	171250634	chr1	171380549	171381048	Adamts4|chr1:171380549-171381048	0.30192367162631	.	.
chr1	171270057	171270556	chr1	171293772	171294271	B4galt3|chr1:171293772-171294271	0.434868170226378	.	.
chr1	171281054	171281553	chr1	171263038	171263537	Ppox|chr1:171263038-171263537	0.507162641358534	.	.
chr1	171281054	171281553	chr1	171478928	171479427	Ppox|chr1:171478928-171479427	0.255928052146721	.	.
chr1	171328140	171328639	chr1	171379865	171380364	Dedd|chr1:171379865-171380364	0.298093056036338	.	.
chr1	171329206	171329705	chr1	171478928	171479427	Dedd|chr1:171478928-171479427	0.288348244750955	.	.
chr1	171345437	171345936	chr1	171379865	171380364	Nit1|chr1:171379865-171380364	0.228102515915526	.	.
chr1	171345437	171345936	chr1	171379865	171380364	Pfdn2|chr1:171379865-171380364	0.228102515915526	.	.
chr1	171360576	171361075	chr1	171263038	171263537	Klhdc9|chr1:171263038-171263537	0.434358708099878	.	.
chr1	171361088	171361587	chr1	171257104	171257603	Klhdc9|chr1:171257104-171257603	0.252522913135433	.	.
chr1	171361088	171361587	chr1	171263038	171263537	Klhdc9|chr1:171263038-171263537	0.237329796316499	.	.
chr1	171361088	171361587	chr1	171478928	171479427	Klhdc9|chr1:171478928-171479427	0.372342274261631	.	.
chr1	171411068	171411567	chr1	171478928	171479427	Usf1|chr1:171478928-171479427	0.23850815613592	.	.
chr1	171437234	171437733	chr1	171379865	171380364	F11r|chr1:171379865-171380364	0.332857795275679	.	.
chr1	171503198	171503697	chr1	171293772	171294271	Alyref2|chr1:171293772-171294271	0.301221259332302	.	.
chr1	171503198	171503697	chr1	171293772	171294271	B930036N10Rik|chr1:171293772-171294271	0.301221259332302	.	.
chr1	171503198	171503697	chr1	171379865	171380364	Alyref2|chr1:171379865-171380364	0.29317332318912	.	.
chr1	171503198	171503697	chr1	171379865	171380364	Alyref2|chr1:171379865-171380364	0.293173323189121	.	.
chr1	171503198	171503697	chr1	171379865	171380364	B930036N10Rik|chr1:171379865-171380364	0.29317332318912	.	.
chr1	171503198	171503697	chr1	171379865	171380364	B930036N10Rik|chr1:171379865-171380364	0.293173323189121	.	.
chr1	171503198	171503697	chr1	171380549	171381048	Alyref2|chr1:171380549-171381048	0.266192680282369	.	.
chr1	171503198	171503697	chr1	171380549	171381048	B930036N10Rik|chr1:171380549-171381048	0.266192680282369	.	.
chr1	172082460	172082959	chr1	172053841	172054340	Copa|chr1:172053841-172054340	0.233835367045596	.	.
chr1	172082460	172082959	chr1	172053841	172054340	Ncstn|chr1:172053841-172054340	0.233835367045596	.	.
chr1	172082460	172082959	chr1	172161857	172162356	Copa|chr1:172161857-172162356	0.257714467849884	.	.
chr1	172082460	172082959	chr1	172161857	172162356	Ncstn|chr1:172161857-172162356	0.257714467849884	.	.
chr1	172126494	172126993	chr1	172026509	172027008	Pex19|chr1:172026509-172027008	0.313537806866403	.	.
chr1	172126494	172126993	chr1	172027134	172027633	Pex19|chr1:172027134-172027633	0.274751504777802	.	.
chr1	172126494	172126993	chr1	172217086	172217585	Pex19|chr1:172217086-172217585	0.304458946434526	.	.
chr1	172147848	172148347	chr1	171815706	171816205	Dcaf8|chr1:171815706-171816205	0.254798826535725	.	.
chr1	172147848	172148347	chr1	172217086	172217585	Dcaf8|chr1:172217086-172217585	0.404147120175957	.	.
chr1	172206038	172206537	chr1	172217086	172217585	Pea15a|chr1:172217086-172217585	0.27909992936087	.	.
chr1	172206562	172207061	chr1	172027134	172027633	Pea15a|chr1:172027134-172027633	0.228839336461866	.	.
chr1	172206562	172207061	chr1	172217086	172217585	Pea15a|chr1:172217086-172217585	0.363220145030184	.	.
chr1	172212407	172212906	chr1	171788348	171788847	Gm17224|chr1:171788348-171788847	0.825892315980413	.	.
chr1	172212407	172212906	chr1	171788900	171789399	Gm17224|chr1:171788900-171789399	0.509746585745625	.	.
chr1	172212407	172212906	chr1	171815706	171816205	Gm17224|chr1:171815706-171816205	0.227263485928274	.	.
chr1	172212407	172212906	chr1	172119644	172120143	Gm17224|chr1:172119644-172120143	0.350165781025831	.	.
chr1	172520879	172521378	chr1	172585266	172585765	Cfap45|chr1:172585266-172585765	0.255317035846934	.	.
chr1	172520879	172521378	chr1	172586057	172586556	Cfap45|chr1:172586057-172586556	0.423814325781579	.	.
chr1	172520879	172521378	chr1	172876729	172877228	Cfap45|chr1:172876729-172877228	0.291111389926395	.	.
chr1	172632827	172633326	chr1	172585266	172585765	Dusp23|chr1:172585266-172585765	0.495251117921017	.	.
chr1	172632827	172633326	chr1	172876729	172877228	Dusp23|chr1:172876729-172877228	0.515536191502409	.	.
chr1	173367390	173367889	chr1	173456303	173456802	Cadm3|chr1:173456303-173456802	0.35455543652546	.	.
chr1	174502434	174502933	chr1	174568469	174568968	Fmn2|chr1:174568469-174568968	0.246292711555156	.	.
chr1	174502434	174502933	chr1	174631806	174632305	Fmn2|chr1:174631806-174632305	0.423762929059475	.	.
chr1	175625436	175625935	chr1	175754542	175755041	Fh1|chr1:175754542-175755041	0.339253034435276	.	.
chr1	175625436	175625935	chr1	175936373	175936872	Fh1|chr1:175936373-175936872	0.436626031973609	.	.
chr1	175625938	175626437	chr1	175993790	175994289	Fh1|chr1:175993790-175994289	0.311413743167251	.	.
chr1	175692503	175693002	chr1	175754542	175755041	Chml|chr1:175754542-175755041	0.540969637441668	.	.
chr1	175692503	175693002	chr1	175754542	175755041	Opn3|chr1:175754542-175755041	0.540969637441668	.	.
chr1	175692503	175693002	chr1	175823962	175824461	Chml|chr1:175823962-175824461	0.384815063464307	.	.
chr1	175692503	175693002	chr1	175823962	175824461	Opn3|chr1:175823962-175824461	0.384815063464307	.	.
chr1	175699292	175699791	chr1	175707544	175708043	Wdr64|chr1:175707544-175708043	0.520117124448699	.	.
chr1	175699292	175699791	chr1	175772910	175773409	Wdr64|chr1:175772910-175773409	0.463435319212997	.	.
chr1	177257580	177258079	chr1	177605266	177605765	Akt3|chr1:177605266-177605765	0.249291691267932	.	.
chr1	177257580	177258079	chr1	177718378	177718877	Akt3|chr1:177718378-177718877	0.270976344708187	.	.
chr1	177441840	177442339	chr1	177605266	177605765	Zbtb18|chr1:177605266-177605765	0.334980430309338	.	.
chr1	177441840	177442339	chr1	177718378	177718877	Zbtb18|chr1:177718378-177718877	0.230096798731892	.	.
chr1	177796375	177796874	chr1	177605266	177605765	Adss|chr1:177605266-177605765	0.351730168118731	.	.
chr1	177982967	177983466	chr1	177605266	177605765	Catspere2|chr1:177605266-177605765	0.328395152398566	.	.
chr1	177982967	177983466	chr1	177718378	177718877	Catspere2|chr1:177718378-177718877	0.263437405190775	.	.
chr1	178187311	178187810	chr1	178336353	178336852	Desi2|chr1:178336353-178336852	0.382208271337672	.	.
chr1	178187311	178187810	chr1	178368821	178369320	Desi2|chr1:178368821-178369320	0.258569196246214	.	.
chr1	178276142	178276641	chr1	178368821	178369320	4930527J03Rik|chr1:178368821-178369320	0.330950903254732	.	.
chr1	178318532	178319031	chr1	178336353	178336852	B230369F24Rik|chr1:178336353-178336852	0.291962422602469	.	.
chr1	178318532	178319031	chr1	178336353	178336852	Cox20|chr1:178336353-178336852	0.291962422602469	.	.
chr1	178318532	178319031	chr1	178368821	178369320	B230369F24Rik|chr1:178368821-178369320	0.321050477092366	.	.
chr1	178318532	178319031	chr1	178368821	178369320	Cox20|chr1:178368821-178369320	0.321050477092366	.	.
chr1	179803447	179803946	chr1	180037417	180037916	Ahctf1|chr1:180037417-180037916	0.333089815749236	.	.
chr1	179803447	179803946	chr1	180037417	180037916	Gm10518|chr1:180037417-180037916	0.333089815749236	.	.
chr1	179959653	179960152	chr1	180037417	180037916	Cdc42bpa|chr1:180037417-180037916	0.291643696258752	.	.
chr1	179960232	179960731	chr1	180249956	180250455	Cdc42bpa|chr1:180249956-180250455	0.393219150383156	.	.
chr1	180640407	180640906	chr1	180777540	180778039	Lin9|chr1:180777540-180778039	0.283509995878697	.	.
chr1	180640407	180640906	chr1	180778088	180778587	Lin9|chr1:180778088-180778587	0.277876261539788	.	.
chr1	180640407	180640906	chr1	180874039	180874538	Lin9|chr1:180874039-180874538	0.417913521513557	.	.
chr1	180640407	180640906	chr1	180987738	180988237	Lin9|chr1:180987738-180988237	0.25415515034719	.	.
chr1	180640407	180640906	chr1	180992071	180992570	Lin9|chr1:180992071-180992570	0.461712593360401	.	.
chr1	180641033	180641532	chr1	180992071	180992570	Lin9|chr1:180992071-180992570	0.294178634287819	.	.
chr1	180725789	180726288	chr1	180777540	180778039	Acbd3|chr1:180777540-180778039	0.318606135480507	.	.
chr1	180725789	180726288	chr1	180848038	180848537	Acbd3|chr1:180848038-180848537	0.221606644832851	.	.
chr1	180767693	180768192	chr1	180848038	180848537	Gm38293|chr1:180848038-180848537	0.30679516658719	.	.
chr1	180767693	180768192	chr1	181017318	181017817	Gm38293|chr1:181017318-181017817	0.286129958685187	.	.
chr1	180767693	180768192	chr1	181150665	181151164	Gm38293|chr1:181150665-181151164	0.40570352186754	.	.
chr1	180768387	180768886	chr1	180763866	180764365	Gm38293|chr1:180763866-180764365	0.330183297183366	.	.
chr1	180768387	180768886	chr1	180778088	180778587	Gm38293|chr1:180778088-180778587	0.275663304140461	.	.
chr1	180768387	180768886	chr1	180874039	180874538	Gm38293|chr1:180874039-180874538	0.222235922577569	.	.
chr1	180768387	180768886	chr1	180992071	180992570	Gm38293|chr1:180992071-180992570	0.28090291619267	.	.
chr1	180768387	180768886	chr1	181039534	181040033	Gm38293|chr1:181039534-181040033	0.261321270401271	.	.
chr1	180768387	180768886	chr1	181160679	181161178	Gm38293|chr1:181160679-181161178	0.235821720502479	.	.
chr1	180768387	180768886	chr1	181170289	181170788	Gm38293|chr1:181170289-181170788	0.487900410405276	.	.
chr1	180813365	180813864	chr1	180848038	180848537	H3f3a|chr1:180848038-180848537	0.395978010813081	.	.
chr1	180813365	180813864	chr1	180848038	180848537	H3f3aos|chr1:180848038-180848537	0.395978010813081	.	.
chr1	180813989	180814488	chr1	181016358	181016857	H3f3a|chr1:181016358-181016857	0.315573099302351	.	.
chr1	180813989	180814488	chr1	181016358	181016857	H3f3aos|chr1:181016358-181016857	0.315573099302351	.	.
chr1	180813989	180814488	chr1	181017318	181017817	H3f3a|chr1:181017318-181017817	0.227066008443241	.	.
chr1	180813989	180814488	chr1	181017318	181017817	H3f3aos|chr1:181017318-181017817	0.227066008443241	.	.
chr1	180850639	180851138	chr1	180987738	180988237	Sde2|chr1:180987738-180988237	0.247334252207536	.	.
chr1	180850639	180851138	chr1	181016358	181016857	Sde2|chr1:181016358-181016857	0.311229871496677	.	.
chr1	180904640	180905139	chr1	180778088	180778587	Pycr2|chr1:180778088-180778587	0.38097881426976	.	.
chr1	180904640	180905139	chr1	180874039	180874538	Pycr2|chr1:180874039-180874538	0.28122876070607	.	.
chr1	180904640	180905139	chr1	180992071	180992570	Pycr2|chr1:180992071-180992570	0.281681720294776	.	.
chr1	180904640	180905139	chr1	181170289	181170788	Pycr2|chr1:181170289-181170788	0.280208876558039	.	.
chr1	181143487	181143986	chr1	180763866	180764365	Cnih4|chr1:180763866-180764365	0.245077886479688	.	.
chr1	181143487	181143986	chr1	180763866	180764365	Nvl|chr1:180763866-180764365	0.245077886479688	.	.
chr1	181144061	181144560	chr1	180763866	180764365	Cnih4|chr1:180763866-180764365	0.314351875619788	.	.
chr1	181144061	181144560	chr1	180763866	180764365	Nvl|chr1:180763866-180764365	0.314351875619788	.	.
chr1	181211764	181212263	chr1	180848038	180848537	Wdr26|chr1:180848038-180848537	0.299937821331742	.	.
chr1	181211764	181212263	chr1	181150665	181151164	Wdr26|chr1:181150665-181151164	0.313379274013909	.	.
chr1	181510245	181510744	chr1	181565621	181566120	Ccdc121|chr1:181565621-181566120	0.260969319835543	.	.
chr1	181510245	181510744	chr1	181851472	181851971	Ccdc121|chr1:181851472-181851971	0.320635539733617	.	.
chr1	181510245	181510744	chr1	181881545	181882044	Ccdc121|chr1:181881545-181882044	0.573563753665265	.	.
chr1	181510245	181510744	chr1	181937016	181937515	Ccdc121|chr1:181937016-181937515	0.366339207973961	.	.
chr1	181510245	181510744	chr1	181960315	181960814	Ccdc121|chr1:181960315-181960814	0.485489333982289	.	.
chr1	181510245	181510744	chr1	181975524	181976023	Ccdc121|chr1:181975524-181976023	0.567757051833068	.	.
chr1	181510835	181511334	chr1	181565621	181566120	Ccdc121|chr1:181565621-181566120	0.250838515732703	.	.
chr1	181510835	181511334	chr1	181832503	181833002	Ccdc121|chr1:181832503-181833002	0.360037349191319	.	.
chr1	181510835	181511334	chr1	181881545	181882044	Ccdc121|chr1:181881545-181882044	0.44615159810095	.	.
chr1	181510835	181511334	chr1	181937016	181937515	Ccdc121|chr1:181937016-181937515	0.310659674304042	.	.
chr1	181510835	181511334	chr1	181960315	181960814	Ccdc121|chr1:181960315-181960814	0.354503421130776	.	.
chr1	181510835	181511334	chr1	181975524	181976023	Ccdc121|chr1:181975524-181976023	0.598257734295104	.	.
chr1	181842237	181842736	chr1	181616085	181616584	Lbr|chr1:181616085-181616584	0.353878269204275	.	.
chr1	181842237	181842736	chr1	181832503	181833002	Lbr|chr1:181832503-181833002	0.243080102838942	.	.
chr1	181842237	181842736	chr1	181937016	181937515	Lbr|chr1:181937016-181937515	0.222518715800771	.	.
chr1	181842237	181842736	chr1	181937016	181937515	Lbr|chr1:181937016-181937515	0.222518715800772	.	.
chr1	181842237	181842736	chr1	182115179	182115678	Lbr|chr1:182115179-182115678	0.313472185374631	.	.
chr1	181842237	181842736	chr1	182237302	182237801	Lbr|chr1:182237302-182237801	0.228385626818449	.	.
chr1	182019253	182019752	chr1	182376142	182376641	Enah|chr1:182376142-182376641	0.331559549134091	.	.
chr1	182019822	182020321	chr1	181851472	181851971	Enah|chr1:181851472-181851971	0.26314292970369	.	.
chr1	182019822	182020321	chr1	181937016	181937515	Enah|chr1:181937016-181937515	0.434278818708878	.	.
chr1	182019822	182020321	chr1	181960315	181960814	Enah|chr1:181960315-181960814	0.341064280155512	.	.
chr1	182019822	182020321	chr1	182140320	182140819	Enah|chr1:182140320-182140819	0.251884721441726	.	.
chr1	182019822	182020321	chr1	182237302	182237801	Enah|chr1:182237302-182237801	0.31230286841249	.	.
chr1	182019822	182020321	chr1	182249307	182249806	Enah|chr1:182249307-182249806	0.30031161230488	.	.
chr1	182124497	182124996	chr1	181888749	181889248	Srp9|chr1:181888749-181889248	0.383896412421682	.	.
chr1	182124497	182124996	chr1	182053009	182053508	Srp9|chr1:182053009-182053508	0.521112059999765	.	.
chr1	182124497	182124996	chr1	182063740	182064239	Srp9|chr1:182063740-182064239	0.250607054605769	.	.
chr1	182124497	182124996	chr1	182489705	182490204	Srp9|chr1:182489705-182490204	0.413634624892801	.	.
chr1	182125000	182125499	chr1	181832503	181833002	Srp9|chr1:181832503-181833002	0.230092133934366	.	.
chr1	182125000	182125499	chr1	182053009	182053508	Srp9|chr1:182053009-182053508	0.241971445268961	.	.
chr1	182282558	182283057	chr1	182063740	182064239	Degs1|chr1:182063740-182064239	0.481120122560907	.	.
chr1	182282558	182283057	chr1	182489705	182490204	Degs1|chr1:182489705-182490204	0.388767763801125	.	.
chr1	182408173	182408672	chr1	182376142	182376641	Trp53bp2|chr1:182376142-182376641	0.293917114545151	.	.
chr1	182408173	182408672	chr1	182489705	182490204	Trp53bp2|chr1:182489705-182490204	0.325492683108022	.	.
chr1	182408896	182409395	chr1	182053009	182053508	Trp53bp2|chr1:182053009-182053508	0.450437402913496	.	.
chr1	182408896	182409395	chr1	182489705	182490204	Trp53bp2|chr1:182489705-182490204	0.374720300034512	.	.
chr1	183296824	183297323	chr1	183537358	183537857	Aida|chr1:183537358-183537857	0.33584136829452	.	.
chr1	183296824	183297323	chr1	183537358	183537857	Brox|chr1:183537358-183537857	0.33584136829452	.	.
chr1	183296824	183297323	chr1	183581428	183581927	Aida|chr1:183581428-183581927	0.236831441134144	.	.
chr1	183296824	183297323	chr1	183581428	183581927	Brox|chr1:183581428-183581927	0.236831441134144	.	.
chr1	183369413	183369912	chr1	183345255	183345754	Mia3|chr1:183345255-183345754	0.221541571796141	.	.
chr1	183369413	183369912	chr1	183581428	183581927	Mia3|chr1:183581428-183581927	0.524159460537823	.	.
chr1	183388644	183389143	chr1	183581428	183581927	Taf1a|chr1:183581428-183581927	0.409551576781335	.	.
chr1	183388644	183389143	chr1	183711663	183712162	Taf1a|chr1:183711663-183712162	0.352028431951166	.	.
chr1	183419689	183420188	chr1	183140460	183140959	Gm37214|chr1:183140460-183140959	0.396836237859981	.	.
chr1	183419689	183420188	chr1	183140460	183140959	Gm37214|chr1:183140460-183140959	0.396836237859982	.	.
chr1	183419689	183420188	chr1	183305836	183306335	Gm37214|chr1:183305836-183306335	0.429415976407161	.	.
chr1	183419689	183420188	chr1	183349780	183350279	Gm37214|chr1:183349780-183350279	0.313216444932746	.	.
chr1	183419689	183420188	chr1	183656995	183657494	Gm37214|chr1:183656995-183657494	0.22814412786998	.	.
chr1	183419689	183420188	chr1	183662543	183663042	Gm37214|chr1:183662543-183663042	0.397245778200582	.	.
chr1	183419689	183420188	chr1	183669579	183670078	Gm37214|chr1:183669579-183670078	0.50342269101463	.	.
chr1	183928364	183928863	chr1	183753479	183753978	Gm38108|chr1:183753479-183753978	0.372379333177159	.	.
chr1	183928364	183928863	chr1	184235529	184236028	Gm38108|chr1:184235529-184236028	0.236781448177029	.	.
chr1	184033370	184033869	chr1	183914284	183914783	1700056E22Rik|chr1:183914284-183914783	0.265014310679873	.	.
chr1	184034061	184034560	chr1	183780779	183781278	1700056E22Rik|chr1:183780779-183781278	0.358546930492925	.	.
chr1	184034061	184034560	chr1	183914284	183914783	1700056E22Rik|chr1:183914284-183914783	0.599984048789602	.	.
chr1	184034061	184034560	chr1	183981984	183982483	1700056E22Rik|chr1:183981984-183982483	0.498722076282054	.	.
chr1	184034061	184034560	chr1	184169360	184169859	1700056E22Rik|chr1:184169360-184169859	0.686888024050832	.	.
chr1	184034061	184034560	chr1	184169360	184169859	1700056E22Rik|chr1:184169360-184169859	0.686888024050833	.	.
chr1	184845644	184846143	chr1	184852137	184852636	Marc2|chr1:184852137-184852636	0.271384887353391	.	.
chr1	184999022	184999521	chr1	184905407	184905906	Mark1|chr1:184905407-184905906	0.289485491585109	.	.
chr1	184999545	185000044	chr1	184748538	184749037	Mark1|chr1:184748538-184749037	0.270032523879278	.	.
chr1	184999545	185000044	chr1	184822581	184823080	Mark1|chr1:184822581-184823080	0.347837158755011	.	.
chr1	184999545	185000044	chr1	184870147	184870646	Mark1|chr1:184870147-184870646	0.463997912008868	.	.
chr1	186117016	186117515	chr1	185847099	185847598	Lyplal1|chr1:185847099-185847598	0.670845002337886	.	.
chr1	186117016	186117515	chr1	186076673	186077172	Lyplal1|chr1:186076673-186077172	0.585093088671167	.	.
chr1	194976111	194976610	chr1	194793141	194793640	A330023F24Rik|chr1:194793141-194793640	0.368709390215926	.	.
chr1	194976111	194976610	chr1	194793141	194793640	Gm16897|chr1:194793141-194793640	0.368709390215926	.	.
chr1	194976725	194977224	chr1	194793141	194793640	A330023F24Rik|chr1:194793141-194793640	0.420257360806134	.	.
chr1	194976725	194977224	chr1	194793141	194793640	Gm16897|chr1:194793141-194793640	0.420257360806134	.	.
chr1	194976725	194977224	chr1	195040386	195040885	A330023F24Rik|chr1:195040386-195040885	0.255134389445794	.	.
chr1	194976725	194977224	chr1	195040386	195040885	Gm16897|chr1:195040386-195040885	0.255134389445794	.	.
chr1	194977431	194977930	chr1	194771998	194772497	Gm16897|chr1:194771998-194772497	0.27897849824588	.	.
chr1	194977431	194977930	chr1	194962131	194962630	Gm16897|chr1:194962131-194962630	0.329613618225089	.	.
chr1	195018071	195018570	chr1	194771998	194772497	Gm37027|chr1:194771998-194772497	0.293156947141565	.	.
chr1	195018071	195018570	chr1	194962131	194962630	Gm37027|chr1:194962131-194962630	0.310670292199437	.	.
chr1	195018071	195018570	chr1	195016706	195017205	Gm37027|chr1:195016706-195017205	0.336563142174787	.	.
chr1	195131381	195131880	chr1	194994028	194994527	Cr1l|chr1:194994028-194994527	0.306134631363084	.	.
chr1	195131381	195131880	chr1	195009814	195010313	Cr1l|chr1:195009814-195010313	0.317927280719323	.	.
chr10	3366298	3366797	chr10	3366890	3367389	Ppp1r14c|chr10:3366890-3367389	0.314478243070735	.	.
chr10	3740116	3740615	chr10	3366890	3367389	Plekhg1|chr10:3366890-3367389	0.225883789218959	.	.
chr10	3741065	3741564	chr10	3397964	3398463	Plekhg1|chr10:3397964-3398463	0.496044060018935	.	.
chr10	3741065	3741564	chr10	3476990	3477489	Plekhg1|chr10:3476990-3477489	0.241408664586288	.	.
chr10	3741065	3741564	chr10	3536280	3536779	Plekhg1|chr10:3536280-3536779	0.353686850898431	.	.
chr10	3741065	3741564	chr10	3536796	3537295	Plekhg1|chr10:3536796-3537295	0.317925966296394	.	.
chr10	3741065	3741564	chr10	3920389	3920888	Plekhg1|chr10:3920389-3920888	0.28899049586282	.	.
chr10	3973553	3974052	chr10	3536280	3536779	Mthfd1l|chr10:3536280-3536779	0.445429715193027	.	.
chr10	3973553	3974052	chr10	4041606	4042105	Mthfd1l|chr10:4041606-4042105	0.30122129618348	.	.
chr10	4265552	4266051	chr10	4665331	4665830	Akap12|chr10:4665331-4665830	0.292375950974854	.	.
chr10	4266269	4266768	chr10	4334196	4334695	Akap12|chr10:4334196-4334695	0.29931961776519	.	.
chr10	4266269	4266768	chr10	4371868	4372367	Akap12|chr10:4371868-4372367	0.438804529562696	.	.
chr10	4387235	4387734	chr10	4346705	4347204	Zbtb2|chr10:4346705-4347204	0.250104514217997	.	.
chr10	4387235	4387734	chr10	4386733	4387232	Zbtb2|chr10:4386733-4387232	0.38721114160724	.	.
chr10	4387235	4387734	chr10	4709785	4710284	Zbtb2|chr10:4709785-4710284	0.595241768488573	.	.
chr10	4611722	4612221	chr10	4346705	4347204	Esr1|chr10:4346705-4347204	0.358708909502568	.	.
chr10	4611722	4612221	chr10	4386733	4387232	Esr1|chr10:4386733-4387232	0.549403275755899	.	.
chr10	4611722	4612221	chr10	4665331	4665830	Esr1|chr10:4665331-4665830	0.385291805229426	.	.
chr10	4611722	4612221	chr10	4924312	4924811	Esr1|chr10:4924312-4924811	0.517025153055504	.	.
chr10	5823844	5824343	chr10	5549987	5550486	Mtrf1l|chr10:5549987-5550486	0.284875408119679	.	.
chr10	5823844	5824343	chr10	5600051	5600550	Mtrf1l|chr10:5600051-5600550	0.305956679686405	.	.
chr10	5921342	5921841	chr10	6035780	6036279	Rgs17|chr10:6035780-6036279	0.315172240158397	.	.
chr10	5921342	5921841	chr10	6115148	6115647	Rgs17|chr10:6115148-6115647	0.314597453467648	.	.
chr10	5922199	5922698	chr10	5600051	5600550	Rgs17|chr10:5600051-5600550	0.253941310958918	.	.
chr10	7211500	7211999	chr10	7210985	7211484	Cnksr3|chr10:7210985-7211484	0.60706596489811	.	.
chr10	7212004	7212503	chr10	7076118	7076617	Cnksr3|chr10:7076118-7076617	0.342608093502423	.	.
chr10	7212004	7212503	chr10	7210985	7211484	Cnksr3|chr10:7210985-7211484	0.301010842238905	.	.
chr10	7212004	7212503	chr10	7333209	7333708	Cnksr3|chr10:7333209-7333708	0.238028443674012	.	.
chr10	7590117	7590616	chr10	7648343	7648842	Lrp11|chr10:7648343-7648842	0.299290517814156	.	.
chr10	7590117	7590616	chr10	7900869	7901368	Lrp11|chr10:7900869-7901368	0.46226040906046	.	.
chr10	7590117	7590616	chr10	7928966	7929465	Lrp11|chr10:7928966-7929465	0.288107026170489	.	.
chr10	7680943	7681442	chr10	7900869	7901368	Lats1|chr10:7900869-7901368	0.255021040372424	.	.
chr10	7680943	7681442	chr10	7900869	7901368	Pcmt1|chr10:7900869-7901368	0.255021040372424	.	.
chr10	7681670	7682169	chr10	7333209	7333708	Lats1|chr10:7333209-7333708	0.252061312181128	.	.
chr10	7681670	7682169	chr10	7333209	7333708	Lats1|chr10:7333209-7333708	0.252061312181129	.	.
chr10	7681670	7682169	chr10	7333209	7333708	Pcmt1|chr10:7333209-7333708	0.252061312181128	.	.
chr10	7681670	7682169	chr10	7333209	7333708	Pcmt1|chr10:7333209-7333708	0.252061312181129	.	.
chr10	7681670	7682169	chr10	7637042	7637541	Lats1|chr10:7637042-7637541	0.253197453368839	.	.
chr10	7681670	7682169	chr10	7637042	7637541	Pcmt1|chr10:7637042-7637541	0.253197453368839	.	.
chr10	7681670	7682169	chr10	7648343	7648842	Lats1|chr10:7648343-7648842	0.250317482935392	.	.
chr10	7681670	7682169	chr10	7648343	7648842	Pcmt1|chr10:7648343-7648842	0.250317482935392	.	.
chr10	7725685	7726184	chr10	7809906	7810405	Katna1|chr10:7809906-7810405	0.243255137138341	.	.
chr10	7725685	7726184	chr10	7900869	7901368	Katna1|chr10:7900869-7901368	0.256549126759559	.	.
chr10	7780721	7781220	chr10	7582125	7582624	B430219N15Rik|chr10:7582125-7582624	0.246384765866554	.	.
chr10	7780721	7781220	chr10	7663092	7663591	B430219N15Rik|chr10:7663092-7663591	0.309384507221349	.	.
chr10	7792631	7793130	chr10	7637042	7637541	Ginm1|chr10:7637042-7637541	0.24022889305893	.	.
chr10	7792631	7793130	chr10	7637042	7637541	Ppil4|chr10:7637042-7637541	0.24022889305893	.	.
chr10	7792631	7793130	chr10	7648343	7648842	Ginm1|chr10:7648343-7648842	0.236557026811922	.	.
chr10	7792631	7793130	chr10	7648343	7648842	Ppil4|chr10:7648343-7648842	0.236557026811922	.	.
chr10	7792631	7793130	chr10	7883479	7883978	Ginm1|chr10:7883479-7883978	0.239379775054743	.	.
chr10	7792631	7793130	chr10	7883479	7883978	Ppil4|chr10:7883479-7883978	0.239379775054743	.	.
chr10	10109827	10110326	chr10	10072238	10072737	Gm48281|chr10:10072238-10072737	0.235772822522615	.	.
chr10	10109827	10110326	chr10	10107228	10107727	Gm48281|chr10:10107228-10107727	0.287407370866395	.	.
chr10	10109827	10110326	chr10	10247688	10248187	Gm48281|chr10:10247688-10248187	0.253093077733703	.	.
chr10	10109827	10110326	chr10	10320464	10320963	Gm48281|chr10:10320464-10320963	0.228386212633364	.	.
chr10	10109827	10110326	chr10	10408073	10408572	Gm48281|chr10:10408073-10408572	0.289908343846495	.	.
chr10	10184318	10184817	chr10	10093567	10094066	4930598N05Rik|chr10:10093567-10094066	0.277381829067681	.	.
chr10	10184318	10184817	chr10	10094090	10094589	4930598N05Rik|chr10:10094090-10094589	0.303881338411198	.	.
chr10	10184318	10184817	chr10	10107228	10107727	4930598N05Rik|chr10:10107228-10107727	0.658925621387668	.	.
chr10	10184318	10184817	chr10	10203904	10204403	4930598N05Rik|chr10:10203904-10204403	0.445129943260718	.	.
chr10	10184318	10184817	chr10	10252780	10253279	4930598N05Rik|chr10:10252780-10253279	0.445194171766699	.	.
chr10	10184833	10185332	chr10	10107228	10107727	4930598N05Rik|chr10:10107228-10107727	0.5142925682902	.	.
chr10	10184833	10185332	chr10	10203904	10204403	4930598N05Rik|chr10:10203904-10204403	0.367614970306558	.	.
chr10	10184833	10185332	chr10	10252780	10253279	4930598N05Rik|chr10:10252780-10253279	0.364926936903711	.	.
chr10	10472118	10472617	chr10	10188361	10188860	Adgb|chr10:10188361-10188860	0.327047458243527	.	.
chr10	10557986	10558485	chr10	10252780	10253279	Rab32|chr10:10252780-10253279	0.509094021018706	.	.
chr10	10557986	10558485	chr10	10628145	10628644	Rab32|chr10:10628145-10628644	0.401883919046514	.	.
chr10	10557986	10558485	chr10	10734509	10735008	Rab32|chr10:10734509-10735008	0.501683826660436	.	.
chr10	11280524	11281023	chr10	11709917	11710416	4930432B10Rik|chr10:11709917-11710416	0.372103900438779	.	.
chr10	11280524	11281023	chr10	11709917	11710416	Fbxo30|chr10:11709917-11710416	0.372103900438779	.	.
chr10	11281047	11281546	chr10	11362273	11362772	4930432B10Rik|chr10:11362273-11362772	0.251588764306626	.	.
chr10	11281047	11281546	chr10	11362273	11362772	Fbxo30|chr10:11362273-11362772	0.251588764306626	.	.
chr10	15299471	15299970	chr10	15242781	15243280	Gm47710|chr10:15242781-15243280	0.352425900035712	.	.
chr10	15299471	15299970	chr10	15257175	15257674	Gm47710|chr10:15257175-15257674	0.351561033361512	.	.
chr10	15299471	15299970	chr10	15263328	15263827	Gm47710|chr10:15263328-15263827	0.34625867470277	.	.
chr10	15300071	15300570	chr10	15242781	15243280	Gm47710|chr10:15242781-15243280	0.377685221102641	.	.
chr10	15300071	15300570	chr10	15263328	15263827	Gm47710|chr10:15263328-15263827	0.332494964653159	.	.
chr10	15738620	15739119	chr10	15925983	15926482	Gm32283|chr10:15925983-15926482	0.405644541616237	.	.
chr10	15759897	15760396	chr10	15541699	15542198	Gm40604|chr10:15541699-15542198	0.597686270706056	.	.
chr10	15759897	15760396	chr10	15750174	15750673	Gm40604|chr10:15750174-15750673	0.338484418045248	.	.
chr10	15759897	15760396	chr10	16052475	16052974	Gm40604|chr10:16052475-16052974	0.27102611559835	.	.
chr10	15759897	15760396	chr10	16052996	16053495	Gm40604|chr10:16052996-16053495	0.413043142632275	.	.
chr10	15759897	15760396	chr10	16171253	16171752	Gm40604|chr10:16171253-16171752	0.300847554045803	.	.
chr10	15760590	15761089	chr10	16052996	16053495	Gm40604|chr10:16052996-16053495	0.417476097362758	.	.
chr10	15760590	15761089	chr10	16156912	16157411	Gm40604|chr10:16156912-16157411	0.405559999984429	.	.
chr10	15760590	15761089	chr10	16171253	16171752	Gm40604|chr10:16171253-16171752	0.285312006651035	.	.
chr10	18844729	18845228	chr10	18769865	18770364	Perp|chr10:18769865-18770364	0.279167056517997	.	.
chr10	18844729	18845228	chr10	19034668	19035167	Perp|chr10:19034668-19035167	0.281242636099033	.	.
chr10	18844729	18845228	chr10	19043787	19044286	Perp|chr10:19043787-19044286	0.335329755556225	.	.
chr10	18886878	18887377	chr10	18769865	18770364	Gm48483|chr10:18769865-18770364	0.522041132553281	.	.
chr10	18886878	18887377	chr10	18910908	18911407	Gm48483|chr10:18910908-18911407	0.279294381258784	.	.
chr10	18886878	18887377	chr10	19023718	19024217	Gm48483|chr10:19023718-19024217	0.716738266305819	.	.
chr10	18886878	18887377	chr10	19034668	19035167	Gm48483|chr10:19034668-19035167	0.628733083943775	.	.
chr10	18886878	18887377	chr10	19043787	19044286	Gm48483|chr10:19043787-19044286	0.769694978460832	.	.
chr10	19014684	19015183	chr10	18790015	18790514	Tnfaip3|chr10:18790015-18790514	0.294953694135494	.	.
chr10	19014684	19015183	chr10	19239936	19240435	Tnfaip3|chr10:19239936-19240435	0.445227682130565	.	.
chr10	19015270	19015769	chr10	18769865	18770364	Tnfaip3|chr10:18769865-18770364	0.411678044764403	.	.
chr10	19015270	19015769	chr10	18910908	18911407	Tnfaip3|chr10:18910908-18911407	0.23906730309794	.	.
chr10	19015270	19015769	chr10	19034668	19035167	Tnfaip3|chr10:19034668-19035167	0.255892778544672	.	.
chr10	19015270	19015769	chr10	19043787	19044286	Tnfaip3|chr10:19043787-19044286	0.299639225013507	.	.
chr10	19015270	19015769	chr10	19043787	19044286	Tnfaip3|chr10:19043787-19044286	0.299639225013508	.	.
chr10	19015270	19015769	chr10	19199565	19200064	Tnfaip3|chr10:19199565-19200064	0.246652842297488	.	.
chr10	19712255	19712754	chr10	19722262	19722761	Il20ra|chr10:19722262-19722761	0.538866576917327	.	.
chr10	19712255	19712754	chr10	19741453	19741952	Il20ra|chr10:19741453-19741952	0.58938318617321	.	.
chr10	21881933	21882432	chr10	21883505	21884004	Sgk1|chr10:21883505-21884004	0.524333230509581	.	.
chr10	21881933	21882432	chr10	21936959	21937458	Sgk1|chr10:21936959-21937458	0.363101086069746	.	.
chr10	21881933	21882432	chr10	21937527	21938026	Sgk1|chr10:21937527-21938026	0.39575179480754	.	.
chr10	21881933	21882432	chr10	21949944	21950443	Sgk1|chr10:21949944-21950443	0.443409352403878	.	.
chr10	21881933	21882432	chr10	21992970	21993469	Sgk1|chr10:21992970-21993469	0.308964133110296	.	.
chr10	21881933	21882432	chr10	21994360	21994859	Sgk1|chr10:21994360-21994859	0.261066218574359	.	.
chr10	21881933	21882432	chr10	22007748	22008247	Sgk1|chr10:22007748-22008247	0.393845128336722	.	.
chr10	21881933	21882432	chr10	22010076	22010575	Sgk1|chr10:22010076-22010575	0.370723887912548	.	.
chr10	21881933	21882432	chr10	22140879	22141378	Sgk1|chr10:22140879-22141378	0.365920634167255	.	.
chr10	22402440	22402939	chr10	22010076	22010575	Gm10825|chr10:22010076-22010575	0.286664308197209	.	.
chr10	22402440	22402939	chr10	22140879	22141378	Gm10825|chr10:22140879-22141378	0.273723187853564	.	.
chr10	22402440	22402939	chr10	22629180	22629679	Gm10825|chr10:22629180-22629679	0.392700267625348	.	.
chr10	22645129	22645628	chr10	22609034	22609533	Slc2a12|chr10:22609034-22609533	0.507037950534724	.	.
chr10	22730224	22730723	chr10	22629180	22629679	AC166256.1|chr10:22629180-22629679	0.354753177012905	.	.
chr10	22731152	22731651	chr10	22714849	22715348	AC166256.1|chr10:22714849-22715348	0.303048190029028	.	.
chr10	22731152	22731651	chr10	22714849	22715348	Tbpl1|chr10:22714849-22715348	0.303048190029028	.	.
chr10	22731681	22732180	chr10	22746238	22746737	AC166256.1|chr10:22746238-22746737	0.412219782688304	.	.
chr10	22731681	22732180	chr10	22746238	22746737	Tbpl1|chr10:22746238-22746737	0.412219782688304	.	.
chr10	23349982	23350481	chr10	23086307	23086806	Eya4|chr10:23086307-23086806	0.285135317150605	.	.
chr10	23349982	23350481	chr10	23086807	23087306	Eya4|chr10:23086807-23087306	0.298380678983794	.	.
chr10	23349982	23350481	chr10	23188674	23189173	Eya4|chr10:23188674-23189173	0.226904326410526	.	.
chr10	23349982	23350481	chr10	23611164	23611663	Eya4|chr10:23611164-23611663	0.377838076279815	.	.
chr10	23349982	23350481	chr10	23671441	23671940	Eya4|chr10:23671441-23671940	0.396064941153397	.	.
chr10	24131389	24131888	chr10	23812077	23812576	Gm40614|chr10:23812077-23812576	0.2546162693338	.	.
chr10	24149016	24149515	chr10	23759837	23760336	Stx7|chr10:23759837-23760336	0.347656542829531	.	.
chr10	26374914	26375413	chr10	26327653	26328152	L3mbtl3|chr10:26327653-26328152	0.241507218021264	.	.
chr10	26375759	26376258	chr10	26327653	26328152	L3mbtl3|chr10:26327653-26328152	0.260880726221831	.	.
chr10	26375759	26376258	chr10	26374170	26374669	L3mbtl3|chr10:26374170-26374669	0.295716575392978	.	.
chr10	26375759	26376258	chr10	26564421	26564920	L3mbtl3|chr10:26564421-26564920	0.232560689342122	.	.
chr10	26695050	26695549	chr10	26327653	26328152	Gm48893|chr10:26327653-26328152	0.339786783456402	.	.
chr10	26695050	26695549	chr10	26372894	26373393	Gm48893|chr10:26372894-26373393	0.306470309601147	.	.
chr10	26695050	26695549	chr10	26679267	26679766	Gm48893|chr10:26679267-26679766	0.268566420441457	.	.
chr10	26695050	26695549	chr10	26679772	26680271	Gm48893|chr10:26679772-26680271	0.274220979070981	.	.
chr10	26695050	26695549	chr10	26687116	26687615	Gm48893|chr10:26687116-26687615	0.318602453756794	.	.
chr10	28074020	28074519	chr10	27942563	27943062	Ptprk|chr10:27942563-27943062	0.231743010893156	.	.
chr10	28074020	28074519	chr10	28164160	28164659	Ptprk|chr10:28164160-28164659	0.33800143887551	.	.
chr10	29143386	29143885	chr10	29106909	29107408	Soga3|chr10:29106909-29107408	0.28227646203408	.	.
chr10	29313161	29313660	chr10	29106909	29107408	Echdc1|chr10:29106909-29107408	0.295483748070566	.	.
chr10	29313161	29313660	chr10	29106909	29107408	Gm46218|chr10:29106909-29107408	0.295483748070566	.	.
chr10	29313161	29313660	chr10	29532753	29533252	Echdc1|chr10:29532753-29533252	0.240405198718177	.	.
chr10	29313161	29313660	chr10	29532753	29533252	Echdc1|chr10:29532753-29533252	0.240405198718178	.	.
chr10	29313161	29313660	chr10	29532753	29533252	Gm46218|chr10:29532753-29533252	0.240405198718177	.	.
chr10	29313161	29313660	chr10	29532753	29533252	Gm46218|chr10:29532753-29533252	0.240405198718178	.	.
chr10	29361318	29361817	chr10	29146930	29147429	Rnf146|chr10:29146930-29147429	0.295277482187744	.	.
chr10	29361838	29362337	chr10	29146428	29146927	Rnf146|chr10:29146428-29146927	0.22436268160873	.	.
chr10	30600453	30600952	chr10	30725190	30725689	Trmt11|chr10:30725190-30725689	0.229684231241799	.	.
chr10	30600453	30600952	chr10	30725190	30725689	Trmt11|chr10:30725190-30725689	0.2296842312418	.	.
chr10	30802619	30803118	chr10	30624293	30624792	Ncoa7|chr10:30624293-30624792	0.341253616284036	.	.
chr10	30802619	30803118	chr10	30725190	30725689	Ncoa7|chr10:30725190-30725689	0.285067628882013	.	.
chr10	30842620	30843119	chr10	30587016	30587515	Hey2|chr10:30587016-30587515	0.244811802218545	.	.
chr10	30842620	30843119	chr10	30624293	30624792	Hey2|chr10:30624293-30624792	0.415693966666591	.	.
chr10	30842620	30843119	chr10	30725190	30725689	Hey2|chr10:30725190-30725689	0.463740053803979	.	.
chr10	30842620	30843119	chr10	30810769	30811268	Hey2|chr10:30810769-30811268	0.274042862772738	.	.
chr10	30842620	30843119	chr10	30824988	30825487	Hey2|chr10:30824988-30825487	0.479249289047586	.	.
chr10	31313140	31313639	chr10	31515918	31516417	Hddc2|chr10:31515918-31516417	0.411984931244567	.	.
chr10	31445701	31446200	chr10	31318423	31318922	Tpd52l1|chr10:31318423-31318922	0.224785017451199	.	.
chr10	31445701	31446200	chr10	31465773	31466272	Tpd52l1|chr10:31465773-31466272	0.330021456087239	.	.
chr10	31445701	31446200	chr10	31592665	31593164	Tpd52l1|chr10:31592665-31593164	0.43000880870882	.	.
chr10	31445701	31446200	chr10	31593174	31593673	Tpd52l1|chr10:31593174-31593673	0.301426794085968	.	.
chr10	31445701	31446200	chr10	31742380	31742879	Tpd52l1|chr10:31742380-31742879	0.576186066909621	.	.
chr10	31608520	31609019	chr10	31593174	31593673	Rnf217|chr10:31593174-31593673	0.494951863545048	.	.
chr10	31608520	31609019	chr10	31593174	31593673	Rnf217|chr10:31593174-31593673	0.494951863545049	.	.
chr10	31608520	31609019	chr10	31813915	31814414	Rnf217|chr10:31813915-31814414	0.258409662737477	.	.
chr10	31609486	31609985	chr10	31515918	31516417	Rnf217|chr10:31515918-31516417	0.272545310637696	.	.
chr10	32889817	32890316	chr10	32870236	32870735	Nkain2|chr10:32870236-32870735	0.370774604055774	.	.
chr10	32889817	32890316	chr10	32871102	32871601	Nkain2|chr10:32871102-32871601	0.261311748890856	.	.
chr10	32890706	32891205	chr10	32870236	32870735	Nkain2|chr10:32870236-32870735	0.237626969130751	.	.
chr10	32890706	32891205	chr10	32881875	32882374	Nkain2|chr10:32881875-32882374	0.23168999204262	.	.
chr10	33951019	33951518	chr10	34150791	34151290	Zup1|chr10:34150791-34151290	0.327509654999895	.	.
chr10	34018867	34019366	chr10	34150791	34151290	Gm48045|chr10:34150791-34151290	0.403415148737123	.	.
chr10	34018867	34019366	chr10	34150791	34151290	Rwdd1|chr10:34150791-34151290	0.403415148737123	.	.
chr10	34018867	34019366	chr10	34175504	34176003	Gm48045|chr10:34175504-34176003	0.26778083822401	.	.
chr10	34018867	34019366	chr10	34175504	34176003	Rwdd1|chr10:34175504-34176003	0.26778083822401	.	.
chr10	34019491	34019990	chr10	34033850	34034349	Gm48045|chr10:34033850-34034349	0.317483364205486	.	.
chr10	34019491	34019990	chr10	34033850	34034349	Rwdd1|chr10:34033850-34034349	0.317483364205486	.	.
chr10	34019491	34019990	chr10	34316363	34316862	Gm48045|chr10:34316363-34316862	0.254052359119907	.	.
chr10	34019491	34019990	chr10	34316363	34316862	Rwdd1|chr10:34316363-34316862	0.254052359119907	.	.
chr10	34019491	34019990	chr10	34316872	34317371	Gm48045|chr10:34316872-34317371	0.295240865833938	.	.
chr10	34019491	34019990	chr10	34316872	34317371	Rwdd1|chr10:34316872-34317371	0.295240865833938	.	.
chr10	34096225	34096724	chr10	34150791	34151290	Calhm5|chr10:34150791-34151290	0.280725935281595	.	.
chr10	34127449	34127948	chr10	34150791	34151290	Calhm6|chr10:34150791-34151290	0.413136230077381	.	.
chr10	34127449	34127948	chr10	34175504	34176003	Calhm6|chr10:34175504-34176003	0.491209032313455	.	.
chr10	34206579	34207078	chr10	34150791	34151290	Dse|chr10:34150791-34151290	0.356562611940017	.	.
chr10	34207257	34207756	chr10	34316872	34317371	Dse|chr10:34316872-34317371	0.327684489096275	.	.
chr10	34281970	34282469	chr10	34316363	34316862	Tspyl1|chr10:34316363-34316862	0.552867437026088	.	.
chr10	34281970	34282469	chr10	34328221	34328720	Tspyl1|chr10:34328221-34328720	0.233831976483481	.	.
chr10	34297174	34297673	chr10	34316363	34316862	Tspyl4|chr10:34316363-34316862	0.391877044701405	.	.
chr10	34297971	34298470	chr10	34033850	34034349	Gm47512|chr10:34033850-34034349	0.280731392144061	.	.
chr10	34297971	34298470	chr10	34033850	34034349	Tspyl4|chr10:34033850-34034349	0.280731392144061	.	.
chr10	34297971	34298470	chr10	34175504	34176003	Gm47512|chr10:34175504-34176003	0.340456629054798	.	.
chr10	34297971	34298470	chr10	34175504	34176003	Tspyl4|chr10:34175504-34176003	0.340456629054798	.	.
chr10	36506584	36507083	chr10	36306501	36307000	Hs3st5|chr10:36306501-36307000	0.380196378068412	.	.
chr10	36506584	36507083	chr10	36546663	36547162	Hs3st5|chr10:36546663-36547162	0.292702311242652	.	.
chr10	36506584	36507083	chr10	36549510	36550009	Hs3st5|chr10:36549510-36550009	0.262101647122205	.	.
chr10	36506584	36507083	chr10	36567264	36567763	Hs3st5|chr10:36567264-36567763	0.250974787304805	.	.
chr10	36506584	36507083	chr10	36620515	36621014	Hs3st5|chr10:36620515-36621014	0.275163295885151	.	.
chr10	36506584	36507083	chr10	36624707	36625206	Hs3st5|chr10:36624707-36625206	0.375434205281044	.	.
chr10	36507177	36507676	chr10	36306501	36307000	Hs3st5|chr10:36306501-36307000	0.442533041183573	.	.
chr10	36507177	36507676	chr10	36546663	36547162	Hs3st5|chr10:36546663-36547162	0.267720765065722	.	.
chr10	36507177	36507676	chr10	36549510	36550009	Hs3st5|chr10:36549510-36550009	0.438725400106594	.	.
chr10	36507177	36507676	chr10	36566760	36567259	Hs3st5|chr10:36566760-36567259	0.28206981395925	.	.
chr10	36507177	36507676	chr10	36567264	36567763	Hs3st5|chr10:36567264-36567763	0.397660323874669	.	.
chr10	36507177	36507676	chr10	36620515	36621014	Hs3st5|chr10:36620515-36621014	0.234961127610398	.	.
chr10	36507177	36507676	chr10	36624707	36625206	Hs3st5|chr10:36624707-36625206	0.345861201492386	.	.
chr10	36507177	36507676	chr10	36718129	36718628	Hs3st5|chr10:36718129-36718628	0.317512648766132	.	.
chr10	36974002	36974501	chr10	37072777	37073276	Hdac2|chr10:37072777-37073276	0.520089030594097	.	.
chr10	36974002	36974501	chr10	37136922	37137421	Hdac2|chr10:37136922-37137421	0.228265787120696	.	.
chr10	36974613	36975112	chr10	37140760	37141259	Hdac2|chr10:37140760-37141259	0.23231914079207	.	.
chr10	36975153	36975652	chr10	36898107	36898606	Hdac2|chr10:36898107-36898606	0.275213011039673	.	.
chr10	36975153	36975652	chr10	37072777	37073276	Hdac2|chr10:37072777-37073276	0.251242263198838	.	.
chr10	37138712	37139211	chr10	37136922	37137421	5930403N24Rik|chr10:37136922-37137421	0.473069787478815	.	.
chr10	37138712	37139211	chr10	37136922	37137421	Marcks|chr10:37136922-37137421	0.473069787478815	.	.
chr10	37138712	37139211	chr10	37140760	37141259	5930403N24Rik|chr10:37140760-37141259	0.396025971048773	.	.
chr10	37138712	37139211	chr10	37140760	37141259	Marcks|chr10:37140760-37141259	0.396025971048773	.	.
chr10	37138712	37139211	chr10	37298719	37299218	5930403N24Rik|chr10:37298719-37299218	0.248041875211365	.	.
chr10	37138712	37139211	chr10	37298719	37299218	Marcks|chr10:37298719-37299218	0.248041875211365	.	.
chr10	39133692	39134191	chr10	38849073	38849572	Fam229b|chr10:38849073-38849572	0.223274581425463	.	.
chr10	39133692	39134191	chr10	38849073	38849572	Tube1|chr10:38849073-38849572	0.223274581425463	.	.
chr10	41072083	41072582	chr10	41464495	41464994	Gpr6|chr10:41464495-41464994	0.319860347760106	.	.
chr10	41450048	41450547	chr10	41288740	41289239	Zbtb24|chr10:41288740-41289239	0.342601270650356	.	.
chr10	41450048	41450547	chr10	41288740	41289239	Zbtb24|chr10:41288740-41289239	0.342601270650357	.	.
chr10	41450048	41450547	chr10	41505407	41505906	Zbtb24|chr10:41505407-41505906	0.366530188679404	.	.
chr10	41490156	41490655	chr10	41295019	41295518	Ppil6|chr10:41295019-41295518	0.266959372586379	.	.
chr10	41490156	41490655	chr10	41295019	41295518	Smpd2|chr10:41295019-41295518	0.266959372586379	.	.
chr10	41490156	41490655	chr10	41464495	41464994	Ppil6|chr10:41464495-41464994	0.390076039322604	.	.
chr10	41490156	41490655	chr10	41464495	41464994	Smpd2|chr10:41464495-41464994	0.390076039322604	.	.
chr10	41490156	41490655	chr10	41477672	41478171	Ppil6|chr10:41477672-41478171	0.263004767822745	.	.
chr10	41490156	41490655	chr10	41477672	41478171	Smpd2|chr10:41477672-41478171	0.263004767822745	.	.
chr10	41490156	41490655	chr10	41682610	41683109	Ppil6|chr10:41682610-41683109	0.236450858887468	.	.
chr10	41490156	41490655	chr10	41682610	41683109	Smpd2|chr10:41682610-41683109	0.236450858887468	.	.
chr10	41518365	41518864	chr10	41601964	41602463	Cd164|chr10:41601964-41602463	0.283540055533213	.	.
chr10	41518902	41519401	chr10	41288740	41289239	Cd164|chr10:41288740-41289239	0.279331261505496	.	.
chr10	41518902	41519401	chr10	41295019	41295518	Cd164|chr10:41295019-41295518	0.248104320766326	.	.
chr10	41518902	41519401	chr10	41464495	41464994	Cd164|chr10:41464495-41464994	0.355579534942053	.	.
chr10	41519685	41520184	chr10	41294398	41294897	Cd164|chr10:41294398-41294897	0.320889638151594	.	.
chr10	41519685	41520184	chr10	41295019	41295518	Cd164|chr10:41295019-41295518	0.323470059262857	.	.
chr10	41519685	41520184	chr10	41477672	41478171	Cd164|chr10:41477672-41478171	0.348814822470382	.	.
chr10	41519685	41520184	chr10	41505407	41505906	Cd164|chr10:41505407-41505906	0.242597000854369	.	.
chr10	41553207	41553706	chr10	41546552	41547051	Gm17196|chr10:41546552-41547051	0.384547970975574	.	.
chr10	41553207	41553706	chr10	41601964	41602463	Gm17196|chr10:41601964-41602463	0.690583872439355	.	.
chr10	41553772	41554271	chr10	41546552	41547051	Gm17196|chr10:41546552-41547051	0.534744367280134	.	.
chr10	41553772	41554271	chr10	41601964	41602463	Gm17196|chr10:41601964-41602463	0.760879935682457	.	.
chr10	42276537	42277036	chr10	42277563	42278062	Foxo3|chr10:42277563-42278062	0.335339464828709	.	.
chr10	42276537	42277036	chr10	42278179	42278678	Foxo3|chr10:42278179-42278678	0.285525460747247	.	.
chr10	42276537	42277036	chr10	42308048	42308547	Foxo3|chr10:42308048-42308547	0.289544163738692	.	.
chr10	42478381	42478880	chr10	42278179	42278678	Afg1l|chr10:42278179-42278678	0.25838692505931	.	.
chr10	42478381	42478880	chr10	42308048	42308547	Afg1l|chr10:42308048-42308547	0.292032396498959	.	.
chr10	42501588	42502087	chr10	42308048	42308547	Snx3|chr10:42308048-42308547	0.421937432602191	.	.
chr10	42502326	42502825	chr10	42251261	42251760	Snx3|chr10:42251261-42251760	0.229746741065041	.	.
chr10	42502326	42502825	chr10	42532527	42533026	Snx3|chr10:42532527-42533026	0.500607278313852	.	.
chr10	42502326	42502825	chr10	42670281	42670780	Snx3|chr10:42670281-42670780	0.368432663931259	.	.
chr10	42502326	42502825	chr10	42696935	42697434	Snx3|chr10:42696935-42697434	0.35587208776198	.	.
chr10	42502326	42502825	chr10	42719283	42719782	Snx3|chr10:42719283-42719782	0.352807743214848	.	.
chr10	42502326	42502825	chr10	42728759	42729258	Snx3|chr10:42728759-42729258	0.33222220564761	.	.
chr10	42502326	42502825	chr10	42729545	42730044	Snx3|chr10:42729545-42730044	0.424462167423816	.	.
chr10	44148721	44149220	chr10	43918944	43919443	Crybg1|chr10:43918944-43919443	0.358748804544439	.	.
chr10	44148721	44149220	chr10	44071106	44071605	Crybg1|chr10:44071106-44071605	0.221478144209065	.	.
chr10	44148721	44149220	chr10	44118590	44119089	Crybg1|chr10:44118590-44119089	0.605778608219105	.	.
chr10	44148721	44149220	chr10	44434693	44435192	Crybg1|chr10:44434693-44435192	0.390796617720045	.	.
chr10	44148721	44149220	chr10	44458401	44458900	Crybg1|chr10:44458401-44458900	0.260234934933266	.	.
chr10	44268090	44268589	chr10	44599874	44600373	Atg5|chr10:44599874-44600373	0.453649528331148	.	.
chr10	44268090	44268589	chr10	44717848	44718347	Atg5|chr10:44717848-44718347	0.422453307053129	.	.
chr10	45066851	45067350	chr10	45103172	45103671	Prep|chr10:45103172-45103671	0.366314864133759	.	.
chr10	45335421	45335920	chr10	45263779	45264278	Bves|chr10:45263779-45264278	0.263360314772492	.	.
chr10	45335421	45335920	chr10	45298445	45298944	Bves|chr10:45298445-45298944	0.308733285884418	.	.
chr10	45335958	45336457	chr10	45263779	45264278	Bves|chr10:45263779-45264278	0.324620646169934	.	.
chr10	45485562	45486061	chr10	45298445	45298944	Lin28b|chr10:45298445-45298944	0.385826552994612	.	.
chr10	45486237	45486736	chr10	45263779	45264278	Lin28b|chr10:45263779-45264278	0.242405567561221	.	.
chr10	49788557	49789056	chr10	49657277	49657776	Grik2|chr10:49657277-49657776	0.273262675220758	.	.
chr10	49788557	49789056	chr10	49657277	49657776	Grik2|chr10:49657277-49657776	0.273262675220759	.	.
chr10	49788557	49789056	chr10	49673321	49673820	Grik2|chr10:49673321-49673820	0.233607582882464	.	.
chr10	51677907	51678406	chr10	51918899	51919398	Rfx6|chr10:51918899-51919398	0.301036726618951	.	.
chr10	52233366	52233865	chr10	52286363	52286862	Dcbld1|chr10:52286363-52286862	0.342379599796702	.	.
chr10	52233867	52234366	chr10	52286363	52286862	Dcbld1|chr10:52286363-52286862	0.410371601459642	.	.
chr10	52381975	52382474	chr10	52216726	52217225	Gopc|chr10:52216726-52217225	0.343733371548594	.	.
chr10	52417238	52417737	chr10	52216726	52217225	Nus1|chr10:52216726-52217225	0.398754264853096	.	.
chr10	52690218	52690717	chr10	52691301	52691800	Slc35f1|chr10:52691301-52691800	0.295299856609886	.	.
chr10	52690218	52690717	chr10	52704503	52705002	Slc35f1|chr10:52704503-52705002	0.325892834009908	.	.
chr10	52690801	52691300	chr10	52691301	52691800	Slc35f1|chr10:52691301-52691800	0.578249626855928	.	.
chr10	54074878	54075377	chr10	54032275	54032774	Gm16998|chr10:54032275-54032774	0.550986549070954	.	.
chr10	54074878	54075377	chr10	54038097	54038596	Gm16998|chr10:54038097-54038596	0.297568255756809	.	.
chr10	54074878	54075377	chr10	54038647	54039146	Gm16998|chr10:54038647-54039146	0.346488932119201	.	.
chr10	54074878	54075377	chr10	54059613	54060112	Gm16998|chr10:54059613-54060112	0.365496054366573	.	.
chr10	54074878	54075377	chr10	54084631	54085130	Gm16998|chr10:54084631-54085130	0.481894486779806	.	.
chr10	54074878	54075377	chr10	54084631	54085130	Gm16998|chr10:54084631-54085130	0.481894486779807	.	.
chr10	54074878	54075377	chr10	54269756	54270255	Gm16998|chr10:54269756-54270255	0.367959761534888	.	.
chr10	54075590	54076089	chr10	54032275	54032774	Gm16998|chr10:54032275-54032774	0.592389181614486	.	.
chr10	54075590	54076089	chr10	54032275	54032774	Man1a|chr10:54032275-54032774	0.592389181614486	.	.
chr10	54075590	54076089	chr10	54038647	54039146	Gm16998|chr10:54038647-54039146	0.237479126274462	.	.
chr10	54075590	54076089	chr10	54038647	54039146	Man1a|chr10:54038647-54039146	0.237479126274462	.	.
chr10	54075590	54076089	chr10	54059613	54060112	Gm16998|chr10:54059613-54060112	0.409816581138748	.	.
chr10	54075590	54076089	chr10	54059613	54060112	Man1a|chr10:54059613-54060112	0.409816581138748	.	.
chr10	54075590	54076089	chr10	54084631	54085130	Gm16998|chr10:54084631-54085130	0.298559806036279	.	.
chr10	54075590	54076089	chr10	54084631	54085130	Man1a|chr10:54084631-54085130	0.298559806036279	.	.
chr10	54075590	54076089	chr10	54269756	54270255	Gm16998|chr10:54269756-54270255	0.260357251492457	.	.
chr10	54075590	54076089	chr10	54269756	54270255	Man1a|chr10:54269756-54270255	0.260357251492457	.	.
chr10	56106501	56107000	chr10	55933615	55934114	Msl3l2|chr10:55933615-55934114	0.267835576167115	.	.
chr10	56106501	56107000	chr10	56003343	56003842	Msl3l2|chr10:56003343-56003842	0.230901380509763	.	.
chr10	56106501	56107000	chr10	56164326	56164825	Msl3l2|chr10:56164326-56164825	0.253867871861161	.	.
chr10	56228732	56229231	chr10	55767473	55767972	Tbc1d32|chr10:55767473-55767972	0.243875738454324	.	.
chr10	56228732	56229231	chr10	55964895	55965394	Tbc1d32|chr10:55964895-55965394	0.223579694572724	.	.
chr10	56228732	56229231	chr10	55980066	55980565	Tbc1d32|chr10:55980066-55980565	0.248597450437225	.	.
chr10	56228732	56229231	chr10	56115133	56115632	Tbc1d32|chr10:56115133-56115632	0.254231318128679	.	.
chr10	56431168	56431667	chr10	56164326	56164825	Gm36595|chr10:56164326-56164825	0.310657947641037	.	.
chr10	56431168	56431667	chr10	56712395	56712894	Gm36595|chr10:56712395-56712894	0.263149320030787	.	.
chr10	56431764	56432263	chr10	56369070	56369569	Gm36595|chr10:56369070-56369569	0.235669386667535	.	.
chr10	56431764	56432263	chr10	56712395	56712894	Gm36595|chr10:56712395-56712894	0.341800289519249	.	.
chr10	57631815	57632314	chr10	57447879	57448378	Pkib|chr10:57447879-57448378	0.226878065091481	.	.
chr10	57794939	57795438	chr10	57795519	57796018	Smpdl3a|chr10:57795519-57796018	0.405964603406252	.	.
chr10	58447107	58447606	chr10	58632486	58632985	Ranbp2|chr10:58632486-58632985	0.310270401083872	.	.
chr10	58497623	58498122	chr10	58632486	58632985	Ccdc138|chr10:58632486-58632985	0.22179618979253	.	.
chr10	60752559	60753058	chr10	60760360	60760859	Slc29a3|chr10:60760360-60760859	0.288672496656714	.	.
chr10	60830851	60831350	chr10	61146254	61146753	Unc5b|chr10:61146254-61146753	0.362729862602657	.	.
chr10	60830851	60831350	chr10	61146254	61146753	Unc5b|chr10:61146254-61146753	0.362729862602658	.	.
chr10	60831386	60831885	chr10	61146254	61146753	Unc5b|chr10:61146254-61146753	0.437488305288337	.	.
chr10	61147435	61147934	chr10	60779625	60780124	Sgpl1|chr10:60779625-60780124	0.422986927034888	.	.
chr10	61475458	61475957	chr10	61036155	61036654	Lrrc20|chr10:61036155-61036654	0.250099209011338	.	.
chr10	61475458	61475957	chr10	61037151	61037650	Lrrc20|chr10:61037151-61037650	0.33143160488505	.	.
chr10	61475458	61475957	chr10	61072270	61072769	Lrrc20|chr10:61072270-61072769	0.298110866347579	.	.
chr10	61475458	61475957	chr10	61447498	61447997	Lrrc20|chr10:61447498-61447997	0.234303402388408	.	.
chr10	61475965	61476464	chr10	61036155	61036654	D830039M14Rik|chr10:61036155-61036654	0.327558073965262	.	.
chr10	61475965	61476464	chr10	61036155	61036654	Lrrc20|chr10:61036155-61036654	0.327558073965262	.	.
chr10	61475965	61476464	chr10	61068463	61068962	D830039M14Rik|chr10:61068463-61068962	0.254661059964228	.	.
chr10	61475965	61476464	chr10	61068463	61068962	Lrrc20|chr10:61068463-61068962	0.254661059964228	.	.
chr10	61475965	61476464	chr10	61072270	61072769	D830039M14Rik|chr10:61072270-61072769	0.426768965424369	.	.
chr10	61475965	61476464	chr10	61072270	61072769	Lrrc20|chr10:61072270-61072769	0.426768965424369	.	.
chr10	61496185	61496684	chr10	61036155	61036654	Gm47595|chr10:61036155-61036654	0.493233080481887	.	.
chr10	61496185	61496684	chr10	61037151	61037650	Gm47595|chr10:61037151-61037650	0.403759559091581	.	.
chr10	61496185	61496684	chr10	61068463	61068962	Gm47595|chr10:61068463-61068962	0.253071089308092	.	.
chr10	61496185	61496684	chr10	61146254	61146753	Gm47595|chr10:61146254-61146753	0.236013191691338	.	.
chr10	61496185	61496684	chr10	61285200	61285699	Gm47595|chr10:61285200-61285699	0.307836085052765	.	.
chr10	61496185	61496684	chr10	61399317	61399816	Gm47595|chr10:61399317-61399816	0.320308552816593	.	.
chr10	61496185	61496684	chr10	61447498	61447997	Gm47595|chr10:61447498-61447997	0.360051014508456	.	.
chr10	62231026	62231525	chr10	62110799	62111298	Tspan15|chr10:62110799-62111298	0.304248252767116	.	.
chr10	62340040	62340539	chr10	62101434	62101933	Hk1os|chr10:62101434-62101933	0.406649877174011	.	.
chr10	62340040	62340539	chr10	62110799	62111298	Hk1os|chr10:62110799-62111298	0.27160864309273	.	.
chr10	62449224	62449723	chr10	62055333	62055832	4930507D05Rik|chr10:62055333-62055832	0.249610315337297	.	.
chr10	62449224	62449723	chr10	62055333	62055832	Supv3l1|chr10:62055333-62055832	0.249610315337297	.	.
chr10	62449766	62450265	chr10	62055333	62055832	4930507D05Rik|chr10:62055333-62055832	0.42984093682773	.	.
chr10	62449766	62450265	chr10	62055333	62055832	Supv3l1|chr10:62055333-62055832	0.42984093682773	.	.
chr10	62486129	62486628	chr10	62101434	62101933	Vps26a|chr10:62101434-62101933	0.23111011848578	.	.
chr10	62486129	62486628	chr10	62102023	62102522	Vps26a|chr10:62102023-62102522	0.415125586540896	.	.
chr10	62486629	62487128	chr10	62055333	62055832	Vps26a|chr10:62055333-62055832	0.37456650029807	.	.
chr10	62486629	62487128	chr10	62101434	62101933	Vps26a|chr10:62101434-62101933	0.637321218582261	.	.
chr10	62486629	62487128	chr10	62110799	62111298	Vps26a|chr10:62110799-62111298	0.223969045417111	.	.
chr10	62602059	62602558	chr10	62300269	62300768	Ddx21|chr10:62300269-62300768	0.292365101084066	.	.
chr10	62602059	62602558	chr10	62300269	62300768	Gm47257|chr10:62300269-62300768	0.292365101084066	.	.
chr10	62602059	62602558	chr10	62590203	62590702	Ddx21|chr10:62590203-62590702	0.351538180068071	.	.
chr10	62602059	62602558	chr10	62590203	62590702	Gm47257|chr10:62590203-62590702	0.351538180068071	.	.
chr10	62602059	62602558	chr10	62841938	62842437	Ddx21|chr10:62841938-62842437	0.27440233130676	.	.
chr10	62602059	62602558	chr10	62841938	62842437	Gm47257|chr10:62841938-62842437	0.27440233130676	.	.
chr10	62602059	62602558	chr10	62846898	62847397	Ddx21|chr10:62846898-62847397	0.319965982822822	.	.
chr10	62602059	62602558	chr10	62846898	62847397	Gm47257|chr10:62846898-62847397	0.319965982822822	.	.
chr10	62651098	62651597	chr10	62865210	62865709	Ddx50|chr10:62865210-62865709	0.348555092607053	.	.
chr10	62725538	62726037	chr10	62846898	62847397	Stox1|chr10:62846898-62847397	0.359017518644557	.	.
chr10	62725538	62726037	chr10	62856650	62857149	Stox1|chr10:62856650-62857149	0.280824746248063	.	.
chr10	62725538	62726037	chr10	62865210	62865709	Stox1|chr10:62865210-62865709	0.371611635986106	.	.
chr10	62792172	62792671	chr10	62856650	62857149	Ccar1|chr10:62856650-62857149	0.342042670025282	.	.
chr10	62792172	62792671	chr10	62865210	62865709	Ccar1|chr10:62865210-62865709	0.278726208047009	.	.
chr10	62920395	62920894	chr10	62865210	62865709	Slc25a16|chr10:62865210-62865709	0.234303655948089	.	.
chr10	62920395	62920894	chr10	62971839	62972338	Slc25a16|chr10:62971839-62972338	0.278603869222689	.	.
chr10	62920395	62920894	chr10	63065948	63066447	Slc25a16|chr10:63065948-63066447	0.292046153049323	.	.
chr10	62920395	62920894	chr10	63065948	63066447	Slc25a16|chr10:63065948-63066447	0.292046153049324	.	.
chr10	62920395	62920894	chr10	63121793	63122292	Slc25a16|chr10:63121793-63122292	0.268629946011433	.	.
chr10	62946840	62947339	chr10	62831702	62832201	Dna2|chr10:62831702-62832201	0.360900310908002	.	.
chr10	62946840	62947339	chr10	62866298	62866797	Dna2|chr10:62866298-62866797	0.400060464198795	.	.
chr10	62946840	62947339	chr10	62971839	62972338	Dna2|chr10:62971839-62972338	0.333197407906905	.	.
chr10	62946840	62947339	chr10	63065948	63066447	Dna2|chr10:63065948-63066447	0.329751071032152	.	.
chr10	62946840	62947339	chr10	63121793	63122292	Dna2|chr10:63121793-63122292	0.305189927097774	.	.
chr10	62979983	62980482	chr10	62846898	62847397	Rufy2|chr10:62846898-62847397	0.432063474930419	.	.
chr10	62979983	62980482	chr10	62865210	62865709	Rufy2|chr10:62865210-62865709	0.507261450787523	.	.
chr10	63023030	63023529	chr10	63338814	63339313	Hnrnph3|chr10:63338814-63339313	0.387680895484085	.	.
chr10	63023688	63024187	chr10	62846898	62847397	Hnrnph3|chr10:62846898-62847397	0.395877567566876	.	.
chr10	63023688	63024187	chr10	62846898	62847397	Pbld2|chr10:62846898-62847397	0.395877567566876	.	.
chr10	63023688	63024187	chr10	62856650	62857149	Hnrnph3|chr10:62856650-62857149	0.334984368369312	.	.
chr10	63023688	63024187	chr10	62856650	62857149	Pbld2|chr10:62856650-62857149	0.334984368369312	.	.
chr10	63023688	63024187	chr10	62865210	62865709	Hnrnph3|chr10:62865210-62865709	0.402032349785521	.	.
chr10	63023688	63024187	chr10	62865210	62865709	Pbld2|chr10:62865210-62865709	0.402032349785521	.	.
chr10	63023688	63024187	chr10	63338814	63339313	Hnrnph3|chr10:63338814-63339313	0.281643376190784	.	.
chr10	63023688	63024187	chr10	63338814	63339313	Pbld2|chr10:63338814-63339313	0.281643376190784	.	.
chr10	63023688	63024187	chr10	63386349	63386848	Hnrnph3|chr10:63386349-63386848	0.256683424165621	.	.
chr10	63023688	63024187	chr10	63386349	63386848	Pbld2|chr10:63386349-63386848	0.256683424165621	.	.
chr10	63099999	63100498	chr10	62831702	62832201	Atoh7|chr10:62831702-62832201	0.237478187516044	.	.
chr10	63099999	63100498	chr10	63330518	63331017	Atoh7|chr10:63330518-63331017	0.320365528131416	.	.
chr10	63243618	63244117	chr10	62846898	62847397	1700120B22Rik|chr10:62846898-62847397	0.386603741626991	.	.
chr10	63243618	63244117	chr10	62846898	62847397	Herc4|chr10:62846898-62847397	0.386603741626991	.	.
chr10	63243618	63244117	chr10	62865210	62865709	1700120B22Rik|chr10:62865210-62865709	0.417117093832007	.	.
chr10	63243618	63244117	chr10	62865210	62865709	Herc4|chr10:62865210-62865709	0.417117093832007	.	.
chr10	63243618	63244117	chr10	63338814	63339313	1700120B22Rik|chr10:63338814-63339313	0.272865581399826	.	.
chr10	63243618	63244117	chr10	63338814	63339313	Herc4|chr10:63338814-63339313	0.272865581399826	.	.
chr10	63382558	63383057	chr10	63089921	63090420	Dnajc12|chr10:63089921-63090420	0.227535371682635	.	.
chr10	63382558	63383057	chr10	63386349	63386848	Dnajc12|chr10:63386349-63386848	0.472356695511695	.	.
chr10	63429313	63429812	chr10	63122482	63122981	Ctnna3|chr10:63122482-63122981	0.251316526332225	.	.
chr10	63429313	63429812	chr10	63338814	63339313	Ctnna3|chr10:63338814-63339313	0.431870770641247	.	.
chr10	63429957	63430456	chr10	63566262	63566761	Ctnna3|chr10:63566262-63566761	0.328860491562311	.	.
chr10	66920360	66920859	chr10	66657448	66657947	1110002J07Rik|chr10:66657448-66657947	0.225877834305897	.	.
chr10	66920360	66920859	chr10	66657448	66657947	Gm26576|chr10:66657448-66657947	0.225877834305897	.	.
chr10	66920360	66920859	chr10	66900437	66900936	1110002J07Rik|chr10:66900437-66900936	0.298228487607622	.	.
chr10	66920360	66920859	chr10	66900437	66900936	Gm26576|chr10:66900437-66900936	0.298228487607622	.	.
chr10	66920360	66920859	chr10	66901027	66901526	1110002J07Rik|chr10:66901027-66901526	0.409771924319775	.	.
chr10	66920360	66920859	chr10	66901027	66901526	Gm26576|chr10:66901027-66901526	0.409771924319775	.	.
chr10	67285073	67285572	chr10	67537526	67538025	Nrbf2|chr10:67537526-67538025	0.276307253905233	.	.
chr10	67535893	67536392	chr10	67903400	67903899	Egr2|chr10:67903400-67903899	0.251947496619033	.	.
chr10	67548797	67549296	chr10	67482306	67482805	Ado|chr10:67482306-67482805	0.392788106501268	.	.
chr10	67548797	67549296	chr10	67537526	67538025	Ado|chr10:67537526-67538025	0.59701569732139	.	.
chr10	67548797	67549296	chr10	67918093	67918592	Ado|chr10:67918093-67918592	0.325462057152442	.	.
chr10	67911879	67912378	chr10	67566082	67566581	Zfp365|chr10:67566082-67566581	0.23847632454061	.	.
chr10	67912421	67912920	chr10	67566082	67566581	Zfp365|chr10:67566082-67566581	0.233442713041554	.	.
chr10	67912421	67912920	chr10	67643657	67644156	Zfp365|chr10:67643657-67644156	0.352541691164148	.	.
chr10	67912421	67912920	chr10	67644163	67644662	Zfp365|chr10:67644163-67644662	0.235473121899292	.	.
chr10	67912421	67912920	chr10	67766122	67766621	Zfp365|chr10:67766122-67766621	0.253580964734337	.	.
chr10	67912421	67912920	chr10	67871517	67872016	Zfp365|chr10:67871517-67872016	0.238101307723955	.	.
chr10	67912421	67912920	chr10	67894054	67894553	Zfp365|chr10:67894054-67894553	0.239847346186759	.	.
chr10	67912421	67912920	chr10	67984530	67985029	Zfp365|chr10:67984530-67985029	0.284117114995371	.	.
chr10	67912421	67912920	chr10	67998042	67998541	Zfp365|chr10:67998042-67998541	0.250611333862319	.	.
chr10	68724253	68724752	chr10	68323996	68324495	Tmem26|chr10:68323996-68324495	0.347945341098038	.	.
chr10	68724253	68724752	chr10	68464887	68465386	Tmem26|chr10:68464887-68465386	0.230102695370725	.	.
chr10	68724253	68724752	chr10	68558410	68558909	Tmem26|chr10:68558410-68558909	0.505659984683461	.	.
chr10	68724253	68724752	chr10	68752149	68752648	Tmem26|chr10:68752149-68752648	0.451229792637223	.	.
chr10	68724253	68724752	chr10	68753220	68753719	Tmem26|chr10:68753220-68753719	0.315121061689987	.	.
chr10	68724253	68724752	chr10	68976594	68977093	Tmem26|chr10:68976594-68977093	0.256390497943324	.	.
chr10	69212738	69213237	chr10	68752149	68752648	A930033H14Rik|chr10:68752149-68752648	0.248137071733266	.	.
chr10	69212738	69213237	chr10	68976594	68977093	A930033H14Rik|chr10:68976594-68977093	0.31599909118326	.	.
chr10	69212738	69213237	chr10	69005388	69005887	A930033H14Rik|chr10:69005388-69005887	0.375805816232818	.	.
chr10	69212738	69213237	chr10	69008729	69009228	A930033H14Rik|chr10:69008729-69009228	0.30638849648846	.	.
chr10	69212738	69213237	chr10	69021064	69021563	A930033H14Rik|chr10:69021064-69021563	0.397064440443979	.	.
chr10	69212738	69213237	chr10	69045159	69045658	A930033H14Rik|chr10:69045159-69045658	0.291175008111371	.	.
chr10	69212738	69213237	chr10	69069635	69070134	A930033H14Rik|chr10:69069635-69070134	0.318918089451474	.	.
chr10	69212738	69213237	chr10	69161552	69162051	A930033H14Rik|chr10:69161552-69162051	0.241989094632464	.	.
chr10	69213312	69213811	chr10	68909072	68909571	A930033H14Rik|chr10:68909072-68909571	0.228134265947201	.	.
chr10	71284485	71284984	chr10	71451815	71452314	Ube2d1|chr10:71451815-71452314	0.452493080632753	.	.
chr10	71284485	71284984	chr10	71606716	71607215	Ube2d1|chr10:71606716-71607215	0.278145999451716	.	.
chr10	71285013	71285512	chr10	71355857	71356356	Ube2d1|chr10:71355857-71356356	0.302353259181859	.	.
chr10	71285013	71285512	chr10	71422555	71423054	Ube2d1|chr10:71422555-71423054	0.267092499058741	.	.
chr10	71285013	71285512	chr10	71473270	71473769	Ube2d1|chr10:71473270-71473769	0.252559147276017	.	.
chr10	71347030	71347529	chr10	71355857	71356356	Ipmk|chr10:71355857-71356356	0.228552674814185	.	.
chr10	71347030	71347529	chr10	71473270	71473769	Ipmk|chr10:71473270-71473769	0.263280330621737	.	.
chr10	71347532	71348031	chr10	71316485	71316984	Ipmk|chr10:71316485-71316984	0.341901235783081	.	.
chr10	71485310	71485809	chr10	71315985	71316484	4930551I15Rik|chr10:71315985-71316484	0.336249016017376	.	.
chr10	71485310	71485809	chr10	71316485	71316984	4930551I15Rik|chr10:71316485-71316984	0.342464489159826	.	.
chr10	72654602	72655101	chr10	72441314	72441813	Zwint|chr10:72441314-72441813	0.429339690512341	.	.
chr10	72654602	72655101	chr10	72613057	72613556	Zwint|chr10:72613057-72613556	0.345618867009171	.	.
chr10	72654602	72655101	chr10	72613562	72614061	Zwint|chr10:72613562-72614061	0.461926691627947	.	.
chr10	72654602	72655101	chr10	72620503	72621002	Zwint|chr10:72620503-72621002	0.221521916504476	.	.
chr10	72655128	72655627	chr10	72613057	72613556	Zwint|chr10:72613057-72613556	0.226772497464668	.	.
chr10	72655128	72655627	chr10	72613562	72614061	Zwint|chr10:72613562-72614061	0.409531596544596	.	.
chr10	72655128	72655627	chr10	72620503	72621002	Zwint|chr10:72620503-72621002	0.329775379567267	.	.
chr10	74966773	74967272	chr10	74936945	74937444	Gnaz|chr10:74936945-74937444	0.288047046388168	.	.
chr10	75764120	75764619	chr10	75872865	75873364	Cabin1|chr10:75872865-75873364	0.27684253760429	.	.
chr10	75773277	75773776	chr10	75853409	75853908	Ddt|chr10:75853409-75853908	0.420629155233701	.	.
chr10	75797531	75798030	chr10	75873531	75874030	Gstt1|chr10:75873531-75874030	0.223547416868637	.	.
chr10	75797531	75798030	chr10	76068248	76068747	Gstt1|chr10:76068248-76068747	0.299636976629398	.	.
chr10	75798331	75798830	chr10	75944064	75944563	Gstt1|chr10:75944064-75944563	0.273444049239871	.	.
chr10	75837242	75837741	chr10	75944064	75944563	Gstt2|chr10:75944064-75944563	0.308008264746154	.	.
chr10	75837242	75837741	chr10	76068248	76068747	Gstt2|chr10:76068248-76068747	0.272472297198804	.	.
chr10	75860073	75860572	chr10	75872865	75873364	Mif|chr10:75872865-75873364	0.260268945806491	.	.
chr10	75860073	75860572	chr10	75944064	75944563	Mif|chr10:75944064-75944563	0.280163266012603	.	.
chr10	75893088	75893587	chr10	75853409	75853908	Derl3|chr10:75853409-75853908	0.358889568033266	.	.
chr10	75935571	75936070	chr10	75944064	75944563	Mmp11|chr10:75944064-75944563	0.262314987148574	.	.
chr10	76032290	76032789	chr10	76068248	76068747	Zfp280b|chr10:76068248-76068747	0.232633779554894	.	.
chr10	76032290	76032789	chr10	76416772	76417271	Zfp280b|chr10:76416772-76417271	0.358177348173591	.	.
chr10	76237626	76238125	chr10	75944064	75944563	Prmt2|chr10:75944064-75944563	0.567837508597832	.	.
chr10	76237626	76238125	chr10	76068248	76068747	Prmt2|chr10:76068248-76068747	0.284166573492871	.	.
chr10	76237626	76238125	chr10	76308710	76309209	Prmt2|chr10:76308710-76309209	0.289533386325455	.	.
chr10	76345090	76345589	chr10	76068248	76068747	Dip2a|chr10:76068248-76068747	0.441605369220359	.	.
chr10	76345090	76345589	chr10	76271186	76271685	Dip2a|chr10:76271186-76271685	0.231138936142017	.	.
chr10	76345090	76345589	chr10	76733248	76733747	Dip2a|chr10:76733248-76733747	0.230787584835079	.	.
chr10	76345090	76345589	chr10	76734958	76735457	Dip2a|chr10:76734958-76735457	0.421933897845672	.	.
chr10	76442556	76443055	chr10	76068248	76068747	Pcnt|chr10:76068248-76068747	0.290464569242925	.	.
chr10	76442556	76443055	chr10	76271186	76271685	Pcnt|chr10:76271186-76271685	0.289945567046409	.	.
chr10	76531225	76531724	chr10	76732742	76733241	Lss|chr10:76732742-76733241	0.247414388045608	.	.
chr10	76531225	76531724	chr10	76733248	76733747	Lss|chr10:76733248-76733747	0.322678725177642	.	.
chr10	76531225	76531724	chr10	76734958	76735457	Lss|chr10:76734958-76735457	0.423443680829896	.	.
chr10	76531225	76531724	chr10	76874107	76874606	Lss|chr10:76874107-76874606	0.356205892199393	.	.
chr10	76531225	76531724	chr10	76874107	76874606	Lss|chr10:76874107-76874606	0.356205892199394	.	.
chr10	76531225	76531724	chr10	76882803	76883302	Lss|chr10:76882803-76883302	0.331845765507555	.	.
chr10	76623163	76623662	chr10	76308710	76309209	Col6a2|chr10:76308710-76309209	0.459093465730227	.	.
chr10	76623163	76623662	chr10	76734958	76735457	Col6a2|chr10:76734958-76735457	0.490339282385176	.	.
chr10	76623163	76623662	chr10	76882803	76883302	Col6a2|chr10:76882803-76883302	0.416542568225264	.	.
chr10	76961928	76962427	chr10	76734958	76735457	Pcbp3|chr10:76734958-76735457	0.429012618289372	.	.
chr10	76961928	76962427	chr10	76874107	76874606	Pcbp3|chr10:76874107-76874606	0.348840448606322	.	.
chr10	76961928	76962427	chr10	76882803	76883302	Pcbp3|chr10:76882803-76883302	0.535036756295004	.	.
chr10	77515609	77516108	chr10	77587588	77588087	Fam207a|chr10:77587588-77588087	0.238497264077663	.	.
chr10	77515609	77516108	chr10	77649242	77649741	Fam207a|chr10:77649242-77649741	0.309901936538706	.	.
chr10	77606279	77606778	chr10	77587588	77588087	Sumo3|chr10:77587588-77588087	0.369977514837884	.	.
chr10	77622031	77622530	chr10	77587588	77588087	Ube2g2|chr10:77587588-77588087	0.339391750783602	.	.
chr10	77622031	77622530	chr10	77649242	77649741	Ube2g2|chr10:77649242-77649741	0.392502394189797	.	.
chr10	77902814	77903313	chr10	77587588	77588087	Lrrc3|chr10:77587588-77588087	0.436775745707395	.	.
chr10	77969634	77970133	chr10	77627481	77627980	Trpm2|chr10:77627481-77627980	0.306701650211967	.	.
chr10	77978313	77978812	chr10	77587588	77588087	Cfap410|chr10:77587588-77588087	0.259668989010752	.	.
chr10	78043280	78043779	chr10	78018678	78019177	Aire|chr10:78018678-78019177	0.290950910655581	.	.
chr10	78352152	78352651	chr10	78388512	78389011	Agpat3|chr10:78388512-78389011	0.229543979415612	.	.
chr10	78352152	78352651	chr10	78388512	78389011	Gm40709|chr10:78388512-78389011	0.229543979415612	.	.
chr10	78352152	78352651	chr10	78457906	78458405	Agpat3|chr10:78457906-78458405	0.325373621204428	.	.
chr10	78352152	78352651	chr10	78457906	78458405	Gm40709|chr10:78457906-78458405	0.325373621204428	.	.
chr10	78412126	78412625	chr10	78280497	78280996	Rrp1|chr10:78280497-78280996	0.431025472156255	.	.
chr10	78412126	78412625	chr10	78387967	78388466	Rrp1|chr10:78387967-78388466	0.447454032292825	.	.
chr10	78412126	78412625	chr10	78387967	78388466	Rrp1|chr10:78387967-78388466	0.447454032292826	.	.
chr10	78412126	78412625	chr10	78388512	78389011	Rrp1|chr10:78388512-78389011	0.408160963774999	.	.
chr10	78412843	78413342	chr10	78280497	78280996	Rrp1|chr10:78280497-78280996	0.221707069131832	.	.
chr10	78425914	78426413	chr10	78396201	78396700	Cstb|chr10:78396201-78396700	0.294825125601019	.	.
chr10	78425914	78426413	chr10	78457906	78458405	Cstb|chr10:78457906-78458405	0.306900067735545	.	.
chr10	78464708	78465207	chr10	78457906	78458405	Pdxk|chr10:78457906-78458405	0.288237603663175	.	.
chr10	78464708	78465207	chr10	78481893	78482392	Pdxk|chr10:78481893-78482392	0.386448762777887	.	.
chr10	78574182	78574681	chr10	78319845	78320344	Ilvbl|chr10:78319845-78320344	0.228971451323529	.	.
chr10	78574691	78575190	chr10	78481893	78482392	Ilvbl|chr10:78481893-78482392	0.228982033695012	.	.
chr10	78591753	78592252	chr10	78280497	78280996	Syde1|chr10:78280497-78280996	0.581776210949248	.	.
chr10	78591753	78592252	chr10	78387967	78388466	Syde1|chr10:78387967-78388466	0.253215415578335	.	.
chr10	78591753	78592252	chr10	78388512	78389011	Syde1|chr10:78388512-78389011	0.280433797031411	.	.
chr10	78746859	78747358	chr10	78319845	78320344	Gm30400|chr10:78319845-78320344	0.575180786619885	.	.
chr10	78746859	78747358	chr10	78787724	78788223	Gm30400|chr10:78787724-78788223	0.402536970038329	.	.
chr10	78746859	78747358	chr10	78812600	78813099	Gm30400|chr10:78812600-78813099	0.582425269617504	.	.
chr10	78747414	78747913	chr10	78319845	78320344	Gm30400|chr10:78319845-78320344	0.327012852487139	.	.
chr10	78747414	78747913	chr10	78396201	78396700	Gm30400|chr10:78396201-78396700	0.306423831816508	.	.
chr10	78747414	78747913	chr10	78457906	78458405	Gm30400|chr10:78457906-78458405	0.446661432005293	.	.
chr10	78747414	78747913	chr10	78481893	78482392	Gm30400|chr10:78481893-78482392	0.365488430342646	.	.
chr10	78747414	78747913	chr10	78787724	78788223	Gm30400|chr10:78787724-78788223	0.43226652304767	.	.
chr10	78747414	78747913	chr10	78812600	78813099	Gm30400|chr10:78812600-78813099	0.634855240878991	.	.
chr10	78752339	78752838	chr10	78787724	78788223	Ccdc105|chr10:78787724-78788223	0.467228722440256	.	.
chr10	78752339	78752838	chr10	78812600	78813099	Ccdc105|chr10:78812600-78813099	0.264378573631218	.	.
chr10	78752863	78753362	chr10	78787724	78788223	Ccdc105|chr10:78787724-78788223	0.242172953756935	.	.
chr10	78752863	78753362	chr10	78812600	78813099	Ccdc105|chr10:78812600-78813099	0.411761651610705	.	.
chr10	78779460	78779959	chr10	78787724	78788223	Slc1a6|chr10:78787724-78788223	0.255955949146575	.	.
chr10	78780051	78780550	chr10	78812600	78813099	Slc1a6|chr10:78812600-78813099	0.431108322949673	.	.
chr10	79097368	79097867	chr10	78812600	78813099	2610008E11Rik|chr10:78812600-78813099	0.384642275546919	.	.
chr10	79613886	79614385	chr10	79654793	79655292	C2cd4c|chr10:79654793-79655292	0.4208134116103	.	.
chr10	79613886	79614385	chr10	79655302	79655801	C2cd4c|chr10:79655302-79655801	0.373971899052213	.	.
chr10	79637007	79637506	chr10	79595188	79595687	Gm47163|chr10:79595188-79595687	0.291760329683751	.	.
chr10	79637007	79637506	chr10	79595188	79595687	Shc2|chr10:79595188-79595687	0.291760329683751	.	.
chr10	79637007	79637506	chr10	79654793	79655292	Gm47163|chr10:79654793-79655292	0.235552213786955	.	.
chr10	79637007	79637506	chr10	79654793	79655292	Shc2|chr10:79654793-79655292	0.235552213786955	.	.
chr10	79637658	79638157	chr10	79595188	79595687	Gm47163|chr10:79595188-79595687	0.248574520085588	.	.
chr10	79637658	79638157	chr10	79595188	79595687	Shc2|chr10:79595188-79595687	0.248574520085588	.	.
chr10	79637658	79638157	chr10	79649318	79649817	Gm47163|chr10:79649318-79649817	0.310997840942946	.	.
chr10	79637658	79638157	chr10	79649318	79649817	Shc2|chr10:79649318-79649817	0.310997840942946	.	.
chr10	79637658	79638157	chr10	79654793	79655292	Gm47163|chr10:79654793-79655292	0.335548768540507	.	.
chr10	79637658	79638157	chr10	79654793	79655292	Shc2|chr10:79654793-79655292	0.335548768540507	.	.
chr10	79637658	79638157	chr10	79655302	79655801	Gm47163|chr10:79655302-79655801	0.283543640764045	.	.
chr10	79637658	79638157	chr10	79655302	79655801	Shc2|chr10:79655302-79655801	0.283543640764045	.	.
chr10	79637658	79638157	chr10	79657915	79658414	Gm47163|chr10:79657915-79658414	0.306276317640166	.	.
chr10	79637658	79638157	chr10	79657915	79658414	Shc2|chr10:79657915-79658414	0.306276317640166	.	.
chr10	79663935	79664434	chr10	79595188	79595687	Madcam1|chr10:79595188-79595687	0.241447874159609	.	.
chr10	79663935	79664434	chr10	79654793	79655292	Madcam1|chr10:79654793-79655292	0.317669544384402	.	.
chr10	79663935	79664434	chr10	79655302	79655801	Madcam1|chr10:79655302-79655801	0.288115695439553	.	.
chr10	79668658	79669157	chr10	79654793	79655292	Tpgs1|chr10:79654793-79655292	0.264478879265044	.	.
chr10	79681760	79682259	chr10	79654793	79655292	Cdc34|chr10:79654793-79655292	0.271686171047826	.	.
chr10	79704113	79704612	chr10	79654793	79655292	Bsg|chr10:79654793-79655292	0.24984519457404	.	.
chr10	80260827	80261326	chr10	80264751	80265250	Dazap1|chr10:80264751-80265250	0.242668331961009	.	.
chr10	80260827	80261326	chr10	80264751	80265250	Gamt|chr10:80264751-80265250	0.242668331961009	.	.
chr10	80260827	80261326	chr10	80676201	80676700	Dazap1|chr10:80676201-80676700	0.317711007397311	.	.
chr10	80260827	80261326	chr10	80676201	80676700	Gamt|chr10:80676201-80676700	0.317711007397311	.	.
chr10	80281953	80282452	chr10	80350244	80350743	Gm15122|chr10:80350244-80350743	0.318440484504319	.	.
chr10	80281953	80282452	chr10	80578304	80578803	Gm15122|chr10:80578304-80578803	0.312203402874027	.	.
chr10	80292185	80292684	chr10	80676201	80676700	Rps15|chr10:80676201-80676700	0.238366986541265	.	.
chr10	80295711	80296210	chr10	80264751	80265250	Apc2|chr10:80264751-80265250	0.354088201078965	.	.
chr10	80295711	80296210	chr10	80298753	80299252	Apc2|chr10:80298753-80299252	0.227252865498709	.	.
chr10	80295711	80296210	chr10	80350244	80350743	Apc2|chr10:80350244-80350743	0.34507859895009	.	.
chr10	80320339	80320838	chr10	80676201	80676700	2310011J03Rik|chr10:80676201-80676700	0.25003505141887	.	.
chr10	80329684	80330183	chr10	80264751	80265250	Pcsk4|chr10:80264751-80265250	0.444305792560656	.	.
chr10	80329684	80330183	chr10	80264751	80265250	Reep6|chr10:80264751-80265250	0.444305792560656	.	.
chr10	80329684	80330183	chr10	80509290	80509789	Pcsk4|chr10:80509290-80509789	0.247432191029505	.	.
chr10	80329684	80330183	chr10	80509290	80509789	Reep6|chr10:80509290-80509789	0.247432191029505	.	.
chr10	80329684	80330183	chr10	80676201	80676700	Pcsk4|chr10:80676201-80676700	0.335685702351285	.	.
chr10	80329684	80330183	chr10	80676201	80676700	Reep6|chr10:80676201-80676700	0.335685702351285	.	.
chr10	80356135	80356634	chr10	80264751	80265250	Plk5|chr10:80264751-80265250	0.260836847286987	.	.
chr10	80356135	80356634	chr10	80298753	80299252	Plk5|chr10:80298753-80299252	0.331608075624089	.	.
chr10	80356135	80356634	chr10	80350244	80350743	Plk5|chr10:80350244-80350743	0.227278660899309	.	.
chr10	80356660	80357159	chr10	80264751	80265250	Plk5|chr10:80264751-80265250	0.365195103099202	.	.
chr10	80371246	80371745	chr10	80509290	80509789	Gm15123|chr10:80509290-80509789	0.270942588975803	.	.
chr10	80371246	80371745	chr10	80509290	80509789	Gm15124|chr10:80509290-80509789	0.270942588975803	.	.
chr10	80371246	80371745	chr10	80676201	80676700	Gm15123|chr10:80676201-80676700	0.440995073469383	.	.
chr10	80371246	80371745	chr10	80676201	80676700	Gm15124|chr10:80676201-80676700	0.440995073469383	.	.
chr10	80387533	80388032	chr10	80264751	80265250	Mex3d|chr10:80264751-80265250	0.283291986513242	.	.
chr10	80387533	80388032	chr10	80475205	80475704	Mex3d|chr10:80475205-80475704	0.40578838926413	.	.
chr10	80387533	80388032	chr10	80509290	80509789	Mex3d|chr10:80509290-80509789	0.271651762139242	.	.
chr10	80387533	80388032	chr10	80676201	80676700	Mex3d|chr10:80676201-80676700	0.340815357436432	.	.
chr10	80398776	80399275	chr10	80264751	80265250	Mbd3|chr10:80264751-80265250	0.54292438951946	.	.
chr10	80398776	80399275	chr10	80509290	80509789	Mbd3|chr10:80509290-80509789	0.378940713380221	.	.
chr10	80398776	80399275	chr10	80676201	80676700	Mbd3|chr10:80676201-80676700	0.477782182434797	.	.
chr10	80399367	80399866	chr10	80264751	80265250	Mbd3|chr10:80264751-80265250	0.399962178362292	.	.
chr10	80399367	80399866	chr10	80298753	80299252	Mbd3|chr10:80298753-80299252	0.23298924375267	.	.
chr10	80399367	80399866	chr10	80509290	80509789	Mbd3|chr10:80509290-80509789	0.494789823881731	.	.
chr10	80399367	80399866	chr10	80676201	80676700	Mbd3|chr10:80676201-80676700	0.522901660552011	.	.
chr10	80406595	80407094	chr10	80509290	80509789	Uqcr11|chr10:80509290-80509789	0.333821917250506	.	.
chr10	80433784	80434283	chr10	80475205	80475704	Tcf3|chr10:80475205-80475704	0.385785614152732	.	.
chr10	80433784	80434283	chr10	80509290	80509789	Tcf3|chr10:80509290-80509789	0.289063637718617	.	.
chr10	80561559	80562058	chr10	80264751	80265250	Rexo1|chr10:80264751-80265250	0.314541631906378	.	.
chr10	80561559	80562058	chr10	80298753	80299252	Rexo1|chr10:80298753-80299252	0.295965272638572	.	.
chr10	80561559	80562058	chr10	80475205	80475704	Rexo1|chr10:80475205-80475704	0.301736522758882	.	.
chr10	80561559	80562058	chr10	80509290	80509789	Rexo1|chr10:80509290-80509789	0.241699973234981	.	.
chr10	80561559	80562058	chr10	80676201	80676700	Rexo1|chr10:80676201-80676700	0.536001685996897	.	.
chr10	80577192	80577691	chr10	80264751	80265250	Klf16|chr10:80264751-80265250	0.446772349266355	.	.
chr10	80577192	80577691	chr10	80509290	80509789	Klf16|chr10:80509290-80509789	0.325617998184904	.	.
chr10	80577192	80577691	chr10	80676201	80676700	Klf16|chr10:80676201-80676700	0.546530537962444	.	.
chr10	80590198	80590697	chr10	80264751	80265250	Abhd17a|chr10:80264751-80265250	0.38691001071335	.	.
chr10	80590198	80590697	chr10	80264751	80265250	Gm29093|chr10:80264751-80265250	0.38691001071335	.	.
chr10	80590198	80590697	chr10	80509290	80509789	Abhd17a|chr10:80509290-80509789	0.332052710474293	.	.
chr10	80590198	80590697	chr10	80509290	80509789	Gm29093|chr10:80509290-80509789	0.332052710474293	.	.
chr10	80590198	80590697	chr10	80676201	80676700	Abhd17a|chr10:80676201-80676700	0.52760375817292	.	.
chr10	80590198	80590697	chr10	80676201	80676700	Gm29093|chr10:80676201-80676700	0.52760375817292	.	.
chr10	80621853	80622352	chr10	80264751	80265250	Csnk1g2|chr10:80264751-80265250	0.476387955049716	.	.
chr10	80621853	80622352	chr10	80475205	80475704	Csnk1g2|chr10:80475205-80475704	0.354631407827328	.	.
chr10	80621853	80622352	chr10	80509290	80509789	Csnk1g2|chr10:80509290-80509789	0.335361031108644	.	.
chr10	80621853	80622352	chr10	80676201	80676700	Csnk1g2|chr10:80676201-80676700	0.469017605679909	.	.
chr10	80622360	80622859	chr10	80676201	80676700	Csnk1g2|chr10:80676201-80676700	0.400858892584761	.	.
chr10	80656327	80656826	chr10	80264751	80265250	Btbd2|chr10:80264751-80265250	0.24748544730757	.	.
chr10	80656327	80656826	chr10	80298753	80299252	Btbd2|chr10:80298753-80299252	0.241652282925735	.	.
chr10	80656327	80656826	chr10	80676201	80676700	Btbd2|chr10:80676201-80676700	0.347954692145894	.	.
chr10	80702062	80702561	chr10	80264751	80265250	Izumo4|chr10:80264751-80265250	0.421880761717305	.	.
chr10	80702062	80702561	chr10	80264751	80265250	Mob3a|chr10:80264751-80265250	0.421880761717305	.	.
chr10	80702062	80702561	chr10	80298753	80299252	Izumo4|chr10:80298753-80299252	0.224853338552083	.	.
chr10	80702062	80702561	chr10	80298753	80299252	Mob3a|chr10:80298753-80299252	0.224853338552083	.	.
chr10	80702062	80702561	chr10	80509290	80509789	Izumo4|chr10:80509290-80509789	0.253237412193243	.	.
chr10	80702062	80702561	chr10	80509290	80509789	Mob3a|chr10:80509290-80509789	0.253237412193243	.	.
chr10	80702062	80702561	chr10	80676201	80676700	Izumo4|chr10:80676201-80676700	0.643554972108521	.	.
chr10	80702062	80702561	chr10	80676201	80676700	Mob3a|chr10:80676201-80676700	0.643554972108521	.	.
chr10	80702672	80703171	chr10	80264751	80265250	Izumo4|chr10:80264751-80265250	0.305018023644608	.	.
chr10	80702672	80703171	chr10	80264751	80265250	Mob3a|chr10:80264751-80265250	0.305018023644608	.	.
chr10	80702672	80703171	chr10	80676201	80676700	Izumo4|chr10:80676201-80676700	0.459187665807432	.	.
chr10	80702672	80703171	chr10	80676201	80676700	Mob3a|chr10:80676201-80676700	0.459187665807432	.	.
chr10	80742110	80742609	chr10	80264751	80265250	Ap3d1|chr10:80264751-80265250	0.416905314846229	.	.
chr10	80742110	80742609	chr10	80298753	80299252	Ap3d1|chr10:80298753-80299252	0.392202846045028	.	.
chr10	80742110	80742609	chr10	80509290	80509789	Ap3d1|chr10:80509290-80509789	0.260969699389998	.	.
chr10	80742110	80742609	chr10	80676201	80676700	Ap3d1|chr10:80676201-80676700	0.53889174364993	.	.
chr10	81266395	81266894	chr10	81267945	81268444	Apba3|chr10:81267945-81268444	0.261713975454837	.	.
chr10	81266395	81266894	chr10	81267945	81268444	Mrpl54|chr10:81267945-81268444	0.261713975454837	.	.
chr10	81266395	81266894	chr10	81430157	81430656	Apba3|chr10:81430157-81430656	0.225876821364526	.	.
chr10	81266395	81266894	chr10	81430157	81430656	Mrpl54|chr10:81430157-81430656	0.225876821364526	.	.
chr10	81266395	81266894	chr10	81432821	81433320	Apba3|chr10:81432821-81433320	0.280345674018745	.	.
chr10	81266395	81266894	chr10	81432821	81433320	Mrpl54|chr10:81432821-81433320	0.280345674018745	.	.
chr10	81266395	81266894	chr10	81472805	81473304	Apba3|chr10:81472805-81473304	0.332594686126459	.	.
chr10	81266395	81266894	chr10	81472805	81473304	Mrpl54|chr10:81472805-81473304	0.332594686126459	.	.
chr10	81266395	81266894	chr10	81605015	81605514	Apba3|chr10:81605015-81605514	0.427129253429219	.	.
chr10	81266395	81266894	chr10	81605015	81605514	Mrpl54|chr10:81605015-81605514	0.427129253429219	.	.
chr10	81266395	81266894	chr10	81643405	81643904	Apba3|chr10:81643405-81643904	0.245999291626525	.	.
chr10	81266395	81266894	chr10	81643405	81643904	Mrpl54|chr10:81643405-81643904	0.245999291626525	.	.
chr10	81292618	81293117	chr10	81426902	81427401	Pip5k1c|chr10:81426902-81427401	0.370949259403197	.	.
chr10	81292618	81293117	chr10	81430157	81430656	Pip5k1c|chr10:81430157-81430656	0.611352342013889	.	.
chr10	81292618	81293117	chr10	81432821	81433320	Pip5k1c|chr10:81432821-81433320	0.517354696341438	.	.
chr10	81292618	81293117	chr10	81472805	81473304	Pip5k1c|chr10:81472805-81473304	0.62322614573943	.	.
chr10	81292618	81293117	chr10	81571498	81571997	Pip5k1c|chr10:81571498-81571997	0.558763271643954	.	.
chr10	81292618	81293117	chr10	81605015	81605514	Pip5k1c|chr10:81605015-81605514	0.489005787834195	.	.
chr10	81292618	81293117	chr10	81643405	81643904	Pip5k1c|chr10:81643405-81643904	0.386823891352249	.	.
chr10	81320497	81320996	chr10	81430157	81430656	Cactin|chr10:81430157-81430656	0.454658530194416	.	.
chr10	81320497	81320996	chr10	81432821	81433320	Cactin|chr10:81432821-81433320	0.307142371555125	.	.
chr10	81320497	81320996	chr10	81472805	81473304	Cactin|chr10:81472805-81473304	0.572700133579945	.	.
chr10	81320497	81320996	chr10	81551522	81552021	Cactin|chr10:81551522-81552021	0.309495945142354	.	.
chr10	81320497	81320996	chr10	81571498	81571997	Cactin|chr10:81571498-81571997	0.376079596953479	.	.
chr10	81320497	81320996	chr10	81605015	81605514	Cactin|chr10:81605015-81605514	0.402080289898368	.	.
chr10	81320497	81320996	chr10	81643405	81643904	Cactin|chr10:81643405-81643904	0.272443072672373	.	.
chr10	81350327	81350826	chr10	81430157	81430656	Hmg20b|chr10:81430157-81430656	0.524345199553764	.	.
chr10	81350327	81350826	chr10	81432821	81433320	Hmg20b|chr10:81432821-81433320	0.248907450293813	.	.
chr10	81350327	81350826	chr10	81472805	81473304	Hmg20b|chr10:81472805-81473304	0.54250215915559	.	.
chr10	81350327	81350826	chr10	81571498	81571997	Hmg20b|chr10:81571498-81571997	0.483183679406109	.	.
chr10	81350327	81350826	chr10	81605015	81605514	Hmg20b|chr10:81605015-81605514	0.40310476246083	.	.
chr10	81357211	81357710	chr10	81257213	81257712	Mfsd12|chr10:81257213-81257712	0.274793226058637	.	.
chr10	81357211	81357710	chr10	81267945	81268444	Mfsd12|chr10:81267945-81268444	0.256482984050949	.	.
chr10	81357211	81357710	chr10	81413787	81414286	Mfsd12|chr10:81413787-81414286	0.322861335791221	.	.
chr10	81357211	81357710	chr10	81416888	81417387	Mfsd12|chr10:81416888-81417387	0.327192733286127	.	.
chr10	81378395	81378894	chr10	81430157	81430656	Fzr1|chr10:81430157-81430656	0.560978525994815	.	.
chr10	81378395	81378894	chr10	81432821	81433320	Fzr1|chr10:81432821-81433320	0.328001065636921	.	.
chr10	81378395	81378894	chr10	81472805	81473304	Fzr1|chr10:81472805-81473304	0.45513022128559	.	.
chr10	81378395	81378894	chr10	81571498	81571997	Fzr1|chr10:81571498-81571997	0.59562012704355	.	.
chr10	81378395	81378894	chr10	81605015	81605514	Fzr1|chr10:81605015-81605514	0.247266986964416	.	.
chr10	81378395	81378894	chr10	81643405	81643904	Fzr1|chr10:81643405-81643904	0.24176079583693	.	.
chr10	81384063	81384562	chr10	81426902	81427401	Dohh|chr10:81426902-81427401	0.227739577897072	.	.
chr10	81384063	81384562	chr10	81633421	81633920	Dohh|chr10:81633421-81633920	0.230376352326228	.	.
chr10	81389740	81390239	chr10	81257213	81257712	Gm48552|chr10:81257213-81257712	0.325357263094325	.	.
chr10	81389740	81390239	chr10	81430157	81430656	Gm48552|chr10:81430157-81430656	0.512150653080044	.	.
chr10	81389740	81390239	chr10	81472805	81473304	Gm48552|chr10:81472805-81473304	0.339019501618726	.	.
chr10	81389740	81390239	chr10	81571498	81571997	Gm48552|chr10:81571498-81571997	0.539421119709909	.	.
chr10	81389740	81390239	chr10	81643405	81643904	Gm48552|chr10:81643405-81643904	0.278998822053154	.	.
chr10	81481874	81482373	chr10	81413787	81414286	Celf5|chr10:81413787-81414286	0.290564208124364	.	.
chr10	81481874	81482373	chr10	81430157	81430656	Celf5|chr10:81430157-81430656	0.312609619271116	.	.
chr10	81481874	81482373	chr10	81432821	81433320	Celf5|chr10:81432821-81433320	0.42684333127531	.	.
chr10	81481874	81482373	chr10	81472805	81473304	Celf5|chr10:81472805-81473304	0.242543542291736	.	.
chr10	81481874	81482373	chr10	81551522	81552021	Celf5|chr10:81551522-81552021	0.230398601463972	.	.
chr10	81481874	81482373	chr10	81571498	81571997	Celf5|chr10:81571498-81571997	0.3148892558669	.	.
chr10	81481874	81482373	chr10	81643405	81643904	Celf5|chr10:81643405-81643904	0.371671931776448	.	.
chr10	81482441	81482940	chr10	81413787	81414286	Celf5|chr10:81413787-81414286	0.253674426782223	.	.
chr10	81482441	81482940	chr10	81416888	81417387	Celf5|chr10:81416888-81417387	0.296756559309298	.	.
chr10	81496231	81496730	chr10	81430157	81430656	Ncln|chr10:81430157-81430656	0.301971271243726	.	.
chr10	81496231	81496730	chr10	81432821	81433320	Ncln|chr10:81432821-81433320	0.260249533005034	.	.
chr10	81496231	81496730	chr10	81472805	81473304	Ncln|chr10:81472805-81473304	0.368786171036027	.	.
chr10	81496231	81496730	chr10	81571498	81571997	Ncln|chr10:81571498-81571997	0.353677927553532	.	.
chr10	81496231	81496730	chr10	81605015	81605514	Ncln|chr10:81605015-81605514	0.329084084252673	.	.
chr10	81544468	81544967	chr10	81430157	81430656	Gna11|chr10:81430157-81430656	0.280962097858073	.	.
chr10	81544468	81544967	chr10	81570705	81571204	Gna11|chr10:81570705-81571204	0.276623667781397	.	.
chr10	81544468	81544967	chr10	81571498	81571997	Gna11|chr10:81571498-81571997	0.287488023377552	.	.
chr10	81545004	81545503	chr10	81257213	81257712	Gna11|chr10:81257213-81257712	0.255279597433353	.	.
chr10	81545004	81545503	chr10	81413787	81414286	Gna11|chr10:81413787-81414286	0.282329143726565	.	.
chr10	81545004	81545503	chr10	81416888	81417387	Gna11|chr10:81416888-81417387	0.228368210781094	.	.
chr10	81545004	81545503	chr10	81430157	81430656	Gna11|chr10:81430157-81430656	0.411509629124242	.	.
chr10	81545004	81545503	chr10	81570705	81571204	Gna11|chr10:81570705-81571204	0.352947104587466	.	.
chr10	81545004	81545503	chr10	81571498	81571997	Gna11|chr10:81571498-81571997	0.347011732990816	.	.
chr10	81559200	81559699	chr10	81257213	81257712	Tle5|chr10:81257213-81257712	0.246333400875928	.	.
chr10	81559200	81559699	chr10	81430157	81430656	Tle5|chr10:81430157-81430656	0.467596259989119	.	.
chr10	81559200	81559699	chr10	81472805	81473304	Tle5|chr10:81472805-81473304	0.243259140503886	.	.
chr10	81559200	81559699	chr10	81570705	81571204	Tle5|chr10:81570705-81571204	0.3457590417449	.	.
chr10	81559200	81559699	chr10	81571498	81571997	Tle5|chr10:81571498-81571997	0.428512886466401	.	.
chr10	81560176	81560675	chr10	81472805	81473304	Tle5|chr10:81472805-81473304	0.345880084910924	.	.
chr10	81560176	81560675	chr10	81605015	81605514	Tle5|chr10:81605015-81605514	0.37353875579028	.	.
chr10	81560176	81560675	chr10	81997141	81997640	Tle5|chr10:81997141-81997640	0.290860013392175	.	.
chr10	81600731	81601230	chr10	81430157	81430656	Tle6|chr10:81430157-81430656	0.328975656679092	.	.
chr10	81600731	81601230	chr10	81432821	81433320	Tle6|chr10:81432821-81433320	0.229989358566032	.	.
chr10	81600731	81601230	chr10	81643405	81643904	Tle6|chr10:81643405-81643904	0.374315576921944	.	.
chr10	81605948	81606447	chr10	81413787	81414286	BC025920|chr10:81413787-81414286	0.250352345297356	.	.
chr10	81605948	81606447	chr10	81430157	81430656	BC025920|chr10:81430157-81430656	0.271746762631009	.	.
chr10	81605948	81606447	chr10	81432821	81433320	BC025920|chr10:81432821-81433320	0.272804610327478	.	.
chr10	81605948	81606447	chr10	81472805	81473304	BC025920|chr10:81472805-81473304	0.371557654291148	.	.
chr10	81605948	81606447	chr10	81571498	81571997	BC025920|chr10:81571498-81571997	0.373535960832405	.	.
chr10	81627379	81627878	chr10	81416888	81417387	Ankrd24|chr10:81416888-81417387	0.399015428206285	.	.
chr10	81627379	81627878	chr10	81416888	81417387	Sirt6|chr10:81416888-81417387	0.399015428206285	.	.
chr10	81648748	81649247	chr10	81285670	81286169	Gm10778|chr10:81285670-81286169	0.264552816730607	.	.
chr10	81648748	81649247	chr10	81430157	81430656	Gm10778|chr10:81430157-81430656	0.386975607377926	.	.
chr10	81648748	81649247	chr10	81472805	81473304	Gm10778|chr10:81472805-81473304	0.344806285251417	.	.
chr10	81648748	81649247	chr10	81571498	81571997	Gm10778|chr10:81571498-81571997	0.255850298930184	.	.
chr10	81648748	81649247	chr10	81605015	81605514	Gm10778|chr10:81605015-81605514	0.341345996695599	.	.
chr10	81648748	81649247	chr10	81643405	81643904	Gm10778|chr10:81643405-81643904	0.314929761418716	.	.
chr10	82047820	82048319	chr10	81997141	81997640	Zfp873|chr10:81997141-81997640	0.384049834815866	.	.
chr10	82082993	82083492	chr10	81997141	81997640	BC024063|chr10:81997141-81997640	0.344912004586247	.	.
chr10	82178379	82178878	chr10	81997141	81997640	Gm15608|chr10:81997141-81997640	0.264894938667733	.	.
chr10	82622905	82623404	chr10	82698823	82699322	1190007I07Rik|chr10:82698823-82699322	0.335283989851701	.	.
chr10	82629507	82630006	chr10	82698823	82699322	Tdg|chr10:82698823-82699322	0.304849768835674	.	.
chr10	82629507	82630006	chr10	82795313	82795812	Tdg|chr10:82795313-82795812	0.319583833406852	.	.
chr10	82763329	82763828	chr10	82698823	82699322	Nfyb|chr10:82698823-82699322	0.302439809548444	.	.
chr10	82763329	82763828	chr10	82900075	82900574	Nfyb|chr10:82900075-82900574	0.481421957083457	.	.
chr10	82763329	82763828	chr10	82900594	82901093	Nfyb|chr10:82900594-82901093	0.354677950053328	.	.
chr10	82763879	82764378	chr10	82666399	82666898	Nfyb|chr10:82666399-82666898	0.349474313439592	.	.
chr10	82763879	82764378	chr10	82698823	82699322	Nfyb|chr10:82698823-82699322	0.560060494377116	.	.
chr10	82763879	82764378	chr10	82900075	82900574	Nfyb|chr10:82900075-82900574	0.389200164481698	.	.
chr10	82763879	82764378	chr10	82900594	82901093	Nfyb|chr10:82900594-82901093	0.48363026207742	.	.
chr10	82811778	82812277	chr10	82698823	82699322	1700028I16Rik|chr10:82698823-82699322	0.29094691679357	.	.
chr10	82985064	82985563	chr10	82666399	82666898	Chst11|chr10:82666399-82666898	0.265210093580912	.	.
chr10	82985064	82985563	chr10	82900075	82900574	Chst11|chr10:82900075-82900574	0.330681919481092	.	.
chr10	83359854	83360353	chr10	83251284	83251783	D10Wsu102e|chr10:83251284-83251783	0.573660193701016	.	.
chr10	83359854	83360353	chr10	83251843	83252342	D10Wsu102e|chr10:83251843-83252342	0.325166459174414	.	.
chr10	83533226	83533725	chr10	83637259	83637758	Aldh1l2|chr10:83637259-83637758	0.322714501738838	.	.
chr10	83533226	83533725	chr10	83736184	83736683	Aldh1l2|chr10:83736184-83736683	0.249904479776455	.	.
chr10	83533226	83533725	chr10	83736184	83736683	Aldh1l2|chr10:83736184-83736683	0.249904479776456	.	.
chr10	83533226	83533725	chr10	83861530	83862029	Aldh1l2|chr10:83861530-83862029	0.292253967411627	.	.
chr10	83533859	83534358	chr10	83353944	83354443	Aldh1l2|chr10:83353944-83354443	0.342102716521229	.	.
chr10	83533859	83534358	chr10	83637259	83637758	Aldh1l2|chr10:83637259-83637758	0.284659449748622	.	.
chr10	83533859	83534358	chr10	83729443	83729942	Aldh1l2|chr10:83729443-83729942	0.419443370081226	.	.
chr10	83533859	83534358	chr10	83736184	83736683	Aldh1l2|chr10:83736184-83736683	0.246725328420453	.	.
chr10	83543166	83543665	chr10	83251284	83251783	Washc4|chr10:83251284-83251783	0.368399656431834	.	.
chr10	83543166	83543665	chr10	83251843	83252342	Washc4|chr10:83251843-83252342	0.269424401943339	.	.
chr10	83543166	83543665	chr10	83267158	83267657	Washc4|chr10:83267158-83267657	0.28299022222291	.	.
chr10	83543701	83544200	chr10	83251284	83251783	Washc4|chr10:83251284-83251783	0.266905439494758	.	.
chr10	83648475	83648974	chr10	83353944	83354443	Appl2|chr10:83353944-83354443	0.322905578789069	.	.
chr10	83648475	83648974	chr10	83600421	83600920	Appl2|chr10:83600421-83600920	0.229578008894329	.	.
chr10	83648475	83648974	chr10	83637259	83637758	Appl2|chr10:83637259-83637758	0.350870619441955	.	.
chr10	83648475	83648974	chr10	83729443	83729942	Appl2|chr10:83729443-83729942	0.268059881127767	.	.
chr10	83648475	83648974	chr10	83736184	83736683	Appl2|chr10:83736184-83736683	0.502895045786758	.	.
chr10	83648475	83648974	chr10	83861530	83862029	Appl2|chr10:83861530-83862029	0.235201328484165	.	.
chr10	85829194	85829693	chr10	85678556	85679055	Pwp1|chr10:85678556-85679055	0.375998421201708	.	.
chr10	85916334	85916833	chr10	85624915	85625414	Prdm4|chr10:85624915-85625414	0.307034109017386	.	.
chr10	85916863	85917362	chr10	85599059	85599558	Prdm4|chr10:85599059-85599558	0.259038012531678	.	.
chr10	85916863	85917362	chr10	85624915	85625414	Prdm4|chr10:85624915-85625414	0.317237920986089	.	.
chr10	85916863	85917362	chr10	85651694	85652193	Prdm4|chr10:85651694-85652193	0.438676908938468	.	.
chr10	85957553	85958052	chr10	85584900	85585399	Rtcb|chr10:85584900-85585399	0.226264979319459	.	.
chr10	85957553	85958052	chr10	85598554	85599053	Rtcb|chr10:85598554-85599053	0.25458719299489	.	.
chr10	85957553	85958052	chr10	85599059	85599558	Rtcb|chr10:85599059-85599558	0.27368879664331	.	.
chr10	86021662	86022161	chr10	85928481	85928980	A230060F14Rik|chr10:85928481-85928980	0.225318619569423	.	.
chr10	86021662	86022161	chr10	85928481	85928980	Fbxo7|chr10:85928481-85928980	0.225318619569423	.	.
chr10	86021662	86022161	chr10	86103806	86104305	A230060F14Rik|chr10:86103806-86104305	0.439067567388586	.	.
chr10	86021662	86022161	chr10	86103806	86104305	Fbxo7|chr10:86103806-86104305	0.439067567388586	.	.
chr10	86021662	86022161	chr10	86114457	86114956	A230060F14Rik|chr10:86114457-86114956	0.244658343626915	.	.
chr10	86021662	86022161	chr10	86114457	86114956	Fbxo7|chr10:86114457-86114956	0.244658343626915	.	.
chr10	86705281	86705780	chr10	86834634	86835133	Hsp90b1|chr10:86834634-86835133	0.449792794223354	.	.
chr10	86705281	86705780	chr10	86834634	86835133	Ttc41|chr10:86834634-86835133	0.449792794223354	.	.
chr10	86705281	86705780	chr10	86835190	86835689	Hsp90b1|chr10:86835190-86835689	0.266573484383055	.	.
chr10	86705281	86705780	chr10	86835190	86835689	Ttc41|chr10:86835190-86835689	0.266573484383055	.	.
chr10	86705811	86706310	chr10	86685259	86685758	Hsp90b1|chr10:86685259-86685758	0.321225555571068	.	.
chr10	86705811	86706310	chr10	86685259	86685758	Ttc41|chr10:86685259-86685758	0.321225555571068	.	.
chr10	86778694	86779193	chr10	86685259	86685758	Nt5dc3|chr10:86685259-86685758	0.309955677954031	.	.
chr10	86778694	86779193	chr10	86727517	86728016	Nt5dc3|chr10:86727517-86728016	0.54561729915501	.	.
chr10	86779348	86779847	chr10	86636804	86637303	Nt5dc3|chr10:86636804-86637303	0.41532039548923	.	.
chr10	86779348	86779847	chr10	86730664	86731163	Nt5dc3|chr10:86730664-86731163	0.341715799550217	.	.
chr10	86779348	86779847	chr10	86826060	86826559	Nt5dc3|chr10:86826060-86826559	0.427763904726069	.	.
chr10	86779348	86779847	chr10	86849033	86849532	Nt5dc3|chr10:86849033-86849532	0.436345976975733	.	.
chr10	86779348	86779847	chr10	86853367	86853866	Nt5dc3|chr10:86853367-86853866	0.369391949015858	.	.
chr10	86838841	86839340	chr10	86636804	86637303	Gm16268|chr10:86636804-86637303	0.394156906359858	.	.
chr10	86838841	86839340	chr10	86730664	86731163	Gm16268|chr10:86730664-86731163	0.313252145012399	.	.
chr10	86838841	86839340	chr10	86794607	86795106	Gm16268|chr10:86794607-86795106	0.328972064543976	.	.
chr10	86838841	86839340	chr10	86826060	86826559	Gm16268|chr10:86826060-86826559	0.693945077153672	.	.
chr10	86838841	86839340	chr10	86849033	86849532	Gm16268|chr10:86849033-86849532	0.478256760417606	.	.
chr10	86838841	86839340	chr10	86853367	86853866	Gm16268|chr10:86853367-86853866	0.575275257328453	.	.
chr10	86838841	86839340	chr10	86960219	86960718	Gm16268|chr10:86960219-86960718	0.336549538934036	.	.
chr10	86971914	86972413	chr10	86636804	86637303	Gm16271|chr10:86636804-86637303	0.390135461669397	.	.
chr10	86971914	86972413	chr10	86730664	86731163	Gm16271|chr10:86730664-86731163	0.285298732024033	.	.
chr10	86971914	86972413	chr10	86826060	86826559	Gm16271|chr10:86826060-86826559	0.44927118801897	.	.
chr10	86971914	86972413	chr10	86849033	86849532	Gm16271|chr10:86849033-86849532	0.443146696670119	.	.
chr10	86971914	86972413	chr10	86853367	86853866	Gm16271|chr10:86853367-86853866	0.409781074922852	.	.
chr10	86971914	86972413	chr10	86880300	86880799	Gm16271|chr10:86880300-86880799	0.299151203834536	.	.
chr10	87058237	87058736	chr10	87332665	87333164	1700113H08Rik|chr10:87332665-87333164	0.245201626255661	.	.
chr10	87058237	87058736	chr10	87446767	87447266	1700113H08Rik|chr10:87446767-87447266	0.401487776464472	.	.
chr10	87492598	87493097	chr10	87020693	87021192	Ascl1|chr10:87020693-87021192	0.393368155133868	.	.
chr10	87492598	87493097	chr10	87153637	87154136	Ascl1|chr10:87153637-87154136	0.453780840998203	.	.
chr10	87492598	87493097	chr10	87159749	87160248	Ascl1|chr10:87159749-87160248	0.392937468148407	.	.
chr10	87492598	87493097	chr10	87486178	87486677	Ascl1|chr10:87486178-87486677	0.336628124376916	.	.
chr10	87492598	87493097	chr10	87494579	87495078	Ascl1|chr10:87494579-87495078	0.510845956497771	.	.
chr10	87492598	87493097	chr10	87552637	87553136	Ascl1|chr10:87552637-87553136	0.457911297288132	.	.
chr10	87492598	87493097	chr10	87652287	87652786	Ascl1|chr10:87652287-87652786	0.350512281546038	.	.
chr10	87492598	87493097	chr10	87672123	87672622	Ascl1|chr10:87672123-87672622	0.263435764318384	.	.
chr10	87493100	87493599	chr10	87020693	87021192	Ascl1|chr10:87020693-87021192	0.255036188439137	.	.
chr10	87493100	87493599	chr10	87094225	87094724	Ascl1|chr10:87094225-87094724	0.497079122935719	.	.
chr10	87493100	87493599	chr10	87153637	87154136	Ascl1|chr10:87153637-87154136	0.293795443574168	.	.
chr10	87493100	87493599	chr10	87159749	87160248	Ascl1|chr10:87159749-87160248	0.298503002105471	.	.
chr10	87493100	87493599	chr10	87486178	87486677	Ascl1|chr10:87486178-87486677	0.28223626180821	.	.
chr10	87493100	87493599	chr10	87494579	87495078	Ascl1|chr10:87494579-87495078	0.307241931555078	.	.
chr10	87493100	87493599	chr10	87552637	87553136	Ascl1|chr10:87552637-87553136	0.226847829418225	.	.
chr10	88146664	88147163	chr10	88376668	88377167	Nup37|chr10:88376668-88377167	0.285315278225492	.	.
chr10	88146664	88147163	chr10	88376668	88377167	Parpbp|chr10:88376668-88377167	0.285315278225492	.	.
chr10	88146664	88147163	chr10	88392435	88392934	Nup37|chr10:88392435-88392934	0.5045713008388	.	.
chr10	88146664	88147163	chr10	88392435	88392934	Parpbp|chr10:88392435-88392934	0.5045713008388	.	.
chr10	88378931	88379430	chr10	88356902	88357401	Dram1|chr10:88356902-88357401	0.290392128469043	.	.
chr10	88378931	88379430	chr10	88356902	88357401	Gnptab|chr10:88356902-88357401	0.290392128469043	.	.
chr10	88378931	88379430	chr10	88376668	88377167	Dram1|chr10:88376668-88377167	0.293525850317712	.	.
chr10	88378931	88379430	chr10	88376668	88377167	Dram1|chr10:88376668-88377167	0.293525850317713	.	.
chr10	88378931	88379430	chr10	88376668	88377167	Gnptab|chr10:88376668-88377167	0.293525850317712	.	.
chr10	88378931	88379430	chr10	88376668	88377167	Gnptab|chr10:88376668-88377167	0.293525850317713	.	.
chr10	88378931	88379430	chr10	88627039	88627538	Dram1|chr10:88627039-88627538	0.227629890471565	.	.
chr10	88378931	88379430	chr10	88627039	88627538	Gnptab|chr10:88627039-88627538	0.227629890471565	.	.
[truncated: 23,052 more rows]
