# Supplementary material for: Single-cell analysis of chromatin accessibility in the adult mouse brain
Source: Nature. 2023 Dec 13;624(7991):378–89. doi: 10.1038/s41586-023-06824-9 (PMC10719105; doi:10.1038/s41586-023-06824-9)
Supplement: Supplementary file 3 — Supplementary Tables 1–25 and their legends. [file 41586_2023_6824_MOESM3_ESM.zip › 2023-03-05453B-s3/SI Tables/SI Table 13 Summary of all the gene-cCRE correlations/sa2subclass.OB_Dopa-Gaba.pdc.bedpe]

chr1	3671529	3672028	chr1	3360848	3361347	Xkr4|chr1:3360848-3361347	0.212741348294613	.	.
chr1	3671529	3672028	chr1	3366294	3366793	Xkr4|chr1:3366294-3366793	0.264923433070306	.	.
chr1	3672048	3672547	chr1	3425012	3425511	Xkr4|chr1:3425012-3425511	0.289250257602456	.	.
chr1	4785497	4785996	chr1	5082818	5083317	Mrpl15|chr1:5082818-5083317	0.29597828119272	.	.
chr1	5070122	5070621	chr1	5258162	5258661	Atp6v1h|chr1:5258162-5258661	0.224499620197324	.	.
chr1	5070122	5070621	chr1	5258162	5258661	Rgs20|chr1:5258162-5258661	0.224499620197324	.	.
chr1	6214386	6214885	chr1	6382628	6383127	4732440D04Rik|chr1:6382628-6383127	0.19505722322966	.	.
chr1	9298975	9299474	chr1	9038235	9038734	Sntg1|chr1:9038235-9038734	0.263352637321902	.	.
chr1	9299496	9299995	chr1	9038235	9038734	Sntg1|chr1:9038235-9038734	0.290099408996905	.	.
chr1	10008928	10009427	chr1	10039501	10040000	Ppp1r42|chr1:10039501-10040000	0.175604151799255	.	.
chr1	10037697	10038196	chr1	10014321	10014820	Cops5|chr1:10014321-10014820	0.17327109348385	.	.
chr1	10037697	10038196	chr1	10014321	10014820	Cspp1|chr1:10014321-10014820	0.17327109348385	.	.
chr1	12991973	12992472	chr1	12865027	12865526	Slco5a1|chr1:12865027-12865526	0.493970770266591	.	.
chr1	14309549	14310048	chr1	14484440	14484939	Eya1|chr1:14484440-14484939	0.185335703562293	.	.
chr1	15805340	15805839	chr1	15905034	15905533	Terf1|chr1:15905034-15905533	0.285270051858146	.	.
chr1	18057998	18058497	chr1	17838342	17838841	Gm28756|chr1:17838342-17838841	0.177851204514518	.	.
chr1	18057998	18058497	chr1	18030112	18030611	Gm28756|chr1:18030112-18030611	0.250621107930301	.	.
chr1	20890311	20890810	chr1	20839839	20840338	6720483E21Rik|chr1:20839839-20840338	0.368478177656893	.	.
chr1	20890311	20890810	chr1	20839839	20840338	Paqr8|chr1:20839839-20840338	0.368478177656893	.	.
chr1	20890311	20890810	chr1	20938964	20939463	6720483E21Rik|chr1:20938964-20939463	0.270272613340688	.	.
chr1	20890311	20890810	chr1	20938964	20939463	Paqr8|chr1:20938964-20939463	0.270272613340688	.	.
chr1	20951400	20951899	chr1	20839839	20840338	Efhc1|chr1:20839839-20840338	0.485245129665328	.	.
chr1	20951400	20951899	chr1	21014419	21014918	Efhc1|chr1:21014419-21014918	0.353820676122359	.	.
chr1	21079134	21079633	chr1	21014419	21014918	Gm28287|chr1:21014419-21014918	0.224301406428796	.	.
chr1	21079134	21079633	chr1	21014419	21014918	Tram2|chr1:21014419-21014918	0.224301406428796	.	.
chr1	21079134	21079633	chr1	21058939	21059438	Gm28287|chr1:21058939-21059438	0.274341108465603	.	.
chr1	21079134	21079633	chr1	21058939	21059438	Tram2|chr1:21058939-21059438	0.274341108465603	.	.
chr1	21079134	21079633	chr1	21458603	21459102	Gm28287|chr1:21458603-21459102	0.175651177432246	.	.
chr1	21079134	21079633	chr1	21458603	21459102	Tram2|chr1:21458603-21459102	0.175651177432246	.	.
chr1	21218543	21219042	chr1	20839839	20840338	Tmem14a|chr1:20839839-20840338	0.174181341883064	.	.
chr1	21218543	21219042	chr1	20921118	20921617	Tmem14a|chr1:20921118-20921617	0.212927460428071	.	.
chr1	21218543	21219042	chr1	20938964	20939463	Tmem14a|chr1:20938964-20939463	0.204565866150695	.	.
chr1	21218543	21219042	chr1	21458603	21459102	Tmem14a|chr1:21458603-21459102	0.255495341370885	.	.
chr1	23922128	23922627	chr1	23929338	23929837	Smap1|chr1:23929338-23929837	0.238139974645323	.	.
chr1	23922128	23922627	chr1	24107548	24108047	Smap1|chr1:24107548-24108047	0.216957728459578	.	.
chr1	24005456	24005955	chr1	24302637	24303136	Sdhaf4|chr1:24302637-24303136	0.176919790703644	.	.
chr1	24005456	24005955	chr1	24349664	24350163	Sdhaf4|chr1:24349664-24350163	0.175368501256358	.	.
chr1	24099649	24100148	chr1	23956414	23956913	Fam135a|chr1:23956414-23956913	0.239912669019008	.	.
chr1	24100186	24100685	chr1	23929338	23929837	Fam135a|chr1:23929338-23929837	0.19276277914095	.	.
chr1	24586286	24586785	chr1	24362155	24362654	Col19a1|chr1:24362155-24362654	0.215599211205744	.	.
chr1	24586286	24586785	chr1	24532190	24532689	Col19a1|chr1:24532190-24532689	0.350912544521622	.	.
chr1	24586286	24586785	chr1	24611656	24612155	Col19a1|chr1:24611656-24612155	0.273040819778692	.	.
chr1	24586286	24586785	chr1	24613347	24613846	Col19a1|chr1:24613347-24613846	0.263146066913035	.	.
chr1	24586286	24586785	chr1	24614093	24614592	Col19a1|chr1:24614093-24614592	0.181773356611331	.	.
chr1	24586286	24586785	chr1	24614797	24615296	Col19a1|chr1:24614797-24615296	0.332516227019312	.	.
chr1	24586286	24586785	chr1	24626534	24627033	Col19a1|chr1:24626534-24627033	0.651535795686072	.	.
chr1	24678265	24678764	chr1	24302637	24303136	Lmbrd1|chr1:24302637-24303136	0.174410634962055	.	.
chr1	24678265	24678764	chr1	24512452	24512951	Lmbrd1|chr1:24512452-24512951	0.326476610580362	.	.
chr1	24678265	24678764	chr1	24532190	24532689	Lmbrd1|chr1:24532190-24532689	0.247669385122589	.	.
chr1	24678265	24678764	chr1	24611656	24612155	Lmbrd1|chr1:24611656-24612155	0.383350188237158	.	.
chr1	24678265	24678764	chr1	24613347	24613846	Lmbrd1|chr1:24613347-24613846	0.486534923033899	.	.
chr1	24678265	24678764	chr1	24614093	24614592	Lmbrd1|chr1:24614093-24614592	0.478986192339728	.	.
chr1	24678265	24678764	chr1	24614797	24615296	Lmbrd1|chr1:24614797-24615296	0.293448517453269	.	.
chr1	24678265	24678764	chr1	24615721	24616220	Lmbrd1|chr1:24615721-24616220	0.559748646719141	.	.
chr1	25829930	25830429	chr1	25679227	25679726	Adgrb3|chr1:25679227-25679726	0.174490153909441	.	.
chr1	25829930	25830429	chr1	25891912	25892411	Adgrb3|chr1:25891912-25892411	0.192155989588752	.	.
chr1	25829930	25830429	chr1	26208626	26209125	Adgrb3|chr1:26208626-26209125	0.270165631330408	.	.
chr1	30872795	30873294	chr1	30807686	30808185	Phf3|chr1:30807686-30808185	0.248571350702954	.	.
chr1	30949582	30950081	chr1	30807686	30808185	Ptp4a1|chr1:30807686-30808185	0.262541541449703	.	.
chr1	30949582	30950081	chr1	31153918	31154417	Ptp4a1|chr1:31153918-31154417	0.277634422698678	.	.
chr1	32172459	32172958	chr1	32270494	32270993	Khdrbs2|chr1:32270494-32270993	0.277342260026952	.	.
chr1	33669575	33670074	chr1	33534584	33535083	Prim2|chr1:33534584-33535083	0.192303379147562	.	.
chr1	33719875	33720374	chr1	33932787	33933286	Rab23|chr1:33932787-33933286	0.390289632631237	.	.
chr1	33814360	33814859	chr1	33534584	33535083	Zfp451|chr1:33534584-33535083	0.379401654537975	.	.
chr1	33907308	33907807	chr1	33534584	33535083	Bend6|chr1:33534584-33535083	0.212520035124267	.	.
chr1	33907308	33907807	chr1	33534584	33535083	Dst|chr1:33534584-33535083	0.212520035124267	.	.
chr1	33907308	33907807	chr1	33535139	33535638	Bend6|chr1:33535139-33535638	0.270179253543179	.	.
chr1	33907308	33907807	chr1	33535139	33535638	Dst|chr1:33535139-33535638	0.270179253543179	.	.
chr1	33907935	33908434	chr1	33534584	33535083	Bend6|chr1:33534584-33535083	0.2083014402862	.	.
chr1	33907935	33908434	chr1	33534584	33535083	Dst|chr1:33534584-33535083	0.2083014402862	.	.
chr1	33907935	33908434	chr1	33535139	33535638	Bend6|chr1:33535139-33535638	0.214577010303888	.	.
chr1	33907935	33908434	chr1	33535139	33535638	Dst|chr1:33535139-33535638	0.214577010303888	.	.
chr1	33907935	33908434	chr1	33739270	33739769	Bend6|chr1:33739270-33739769	0.311988328615869	.	.
chr1	33907935	33908434	chr1	33739270	33739769	Dst|chr1:33739270-33739769	0.311988328615869	.	.
chr1	34459438	34459937	chr1	34502958	34503457	Ptpn18|chr1:34502958-34503457	0.194203253051983	.	.
chr1	35806166	35806665	chr1	35869575	35870074	Gm28415|chr1:35869575-35870074	0.241464762880533	.	.
chr1	36244101	36244600	chr1	36401491	36401990	Uggt1|chr1:36401491-36401990	0.364249373755356	.	.
chr1	36307414	36307913	chr1	36634901	36635400	Arid5a|chr1:36634901-36635400	0.255463126667345	.	.
chr1	36368438	36368937	chr1	36634901	36635400	Kansl3|chr1:36634901-36635400	0.332715014797281	.	.
chr1	36445084	36445583	chr1	36401491	36401990	Lman2l|chr1:36401491-36401990	0.239716552000025	.	.
chr1	36471319	36471818	chr1	36401491	36401990	Cnnm4|chr1:36401491-36401990	0.2678026980483	.	.
chr1	36511549	36512048	chr1	36939401	36939900	Cnnm3|chr1:36939401-36939900	0.215967090062705	.	.
chr1	36547105	36547604	chr1	36939401	36939900	Ankrd39|chr1:36939401-36939900	0.49601474125691	.	.
chr1	36691240	36691739	chr1	36401491	36401990	Cox5b|chr1:36401491-36401990	0.188510282662617	.	.
chr1	36709882	36710381	chr1	36939401	36939900	4933424G06Rik|chr1:36939401-36939900	0.216076747617232	.	.
chr1	37429877	37430376	chr1	37341916	37342415	Coa5|chr1:37341916-37342415	0.391782639759135	.	.
chr1	37429877	37430376	chr1	37341916	37342415	Unc50|chr1:37341916-37342415	0.391782639759135	.	.
chr1	37430385	37430884	chr1	37341916	37342415	Coa5|chr1:37341916-37342415	0.213042800123611	.	.
chr1	37430385	37430884	chr1	37341916	37342415	Unc50|chr1:37341916-37342415	0.213042800123611	.	.
chr1	37719678	37720177	chr1	37639092	37639591	2010300C02Rik|chr1:37639092-37639591	0.179735132137363	.	.
chr1	37864699	37865198	chr1	37639092	37639591	Gm26805|chr1:37639092-37639591	0.493884007124007	.	.
chr1	37865263	37865762	chr1	37639092	37639591	Gm26805|chr1:37639092-37639591	0.208167258364565	.	.
chr1	37865263	37865762	chr1	37639092	37639591	Tsga10|chr1:37639092-37639591	0.208167258364565	.	.
chr1	38836359	38836858	chr1	39196066	39196565	Lonrf2|chr1:39196066-39196565	0.191437557598838	.	.
chr1	39535425	39535924	chr1	39450284	39450783	Cnot11|chr1:39450284-39450783	0.275251762978485	.	.
chr1	39576797	39577296	chr1	39450284	39450783	Rnf149|chr1:39450284-39450783	0.300297952528262	.	.
chr1	39900537	39901036	chr1	40236609	40237108	Map4k4|chr1:40236609-40237108	0.448345198938721	.	.
chr1	42695450	42695949	chr1	42257845	42258344	Gm20646|chr1:42257845-42258344	0.28058657084677	.	.
chr1	42695450	42695949	chr1	42257845	42258344	Pantr1|chr1:42257845-42258344	0.28058657084677	.	.
chr1	42695450	42695949	chr1	42257845	42258344	Pou3f3|chr1:42257845-42258344	0.28058657084677	.	.
chr1	42850995	42851494	chr1	43059555	43060054	Mrps9|chr1:43059555-43060054	0.279041378248602	.	.
chr1	42952608	42953107	chr1	43005906	43006405	Gpr45|chr1:43005906-43006405	0.48102283032594	.	.
chr1	42952608	42953107	chr1	43060133	43060632	Gpr45|chr1:43060133-43060632	0.258975500488612	.	.
chr1	42953132	42953631	chr1	42906692	42907191	Gpr45|chr1:42906692-42907191	0.186545246954555	.	.
chr1	42953132	42953631	chr1	43005906	43006405	Gpr45|chr1:43005906-43006405	0.250371865883944	.	.
chr1	43092237	43092736	chr1	42888594	42889093	8430432A02Rik|chr1:42888594-42889093	0.250746571841958	.	.
chr1	43092237	43092736	chr1	43059555	43060054	8430432A02Rik|chr1:43059555-43060054	0.388393481512035	.	.
chr1	43827615	43828114	chr1	43797839	43798338	Uxs1|chr1:43797839-43798338	0.204680419685407	.	.
chr1	44118638	44119137	chr1	43870984	43871483	Bivm|chr1:43870984-43871483	0.234977430602172	.	.
chr1	44118638	44119137	chr1	43870984	43871483	Poglut2|chr1:43870984-43871483	0.234977430602172	.	.
chr1	44118638	44119137	chr1	43871504	43872003	Bivm|chr1:43871504-43872003	0.30351512875615	.	.
chr1	44118638	44119137	chr1	43871504	43872003	Poglut2|chr1:43871504-43872003	0.30351512875615	.	.
chr1	51332824	51333323	chr1	51250266	51250765	9330175M20Rik|chr1:51250266-51250765	0.218033008082053	.	.
chr1	51333906	51334405	chr1	51697655	51698154	9330175M20Rik|chr1:51697655-51698154	0.265623198186172	.	.
chr1	51478239	51478738	chr1	51697113	51697612	Nabp1|chr1:51697113-51697612	0.279842306625725	.	.
chr1	51596911	51597410	chr1	51837732	51838231	Gm17767|chr1:51837732-51838231	0.242942056464965	.	.
chr1	51596911	51597410	chr1	51871133	51871632	Gm17767|chr1:51871133-51871632	0.358464054479905	.	.
chr1	52113595	52114094	chr1	51871133	51871632	Gm31812|chr1:51871133-51871632	0.300772449749177	.	.
chr1	52113595	52114094	chr1	52331366	52331865	Gm31812|chr1:52331366-52331865	0.268959587148683	.	.
chr1	52500159	52500658	chr1	52971822	52972321	Nab1|chr1:52971822-52972321	0.229824292082759	.	.
chr1	52500159	52500658	chr1	52986655	52987154	Nab1|chr1:52986655-52987154	0.409284367429136	.	.
chr1	52817513	52818012	chr1	52986655	52987154	Inpp1|chr1:52986655-52987154	0.33089777432026	.	.
chr1	52844734	52845233	chr1	52577847	52578346	Hibch|chr1:52577847-52578346	0.339194861070509	.	.
chr1	52844734	52845233	chr1	52752671	52753170	Hibch|chr1:52752671-52753170	0.384071090892431	.	.
chr1	53313399	53313898	chr1	53583279	53583778	Osgepl1|chr1:53583279-53583778	0.257452863576797	.	.
chr1	54438767	54439266	chr1	54486248	54486747	Gtf3c3|chr1:54486248-54486747	0.176532907352082	.	.
chr1	54557443	54557942	chr1	54486248	54486747	Pgap1|chr1:54486248-54486747	0.309411193692133	.	.
chr1	54926155	54926654	chr1	54713166	54713665	Ankrd44|chr1:54713166-54713665	0.174963258130948	.	.
chr1	54926155	54926654	chr1	54737438	54737937	Ankrd44|chr1:54737438-54737937	0.365018046505083	.	.
chr1	57377374	57377873	chr1	57085942	57086441	1700066M21Rik|chr1:57085942-57086441	0.221297322269619	.	.
chr1	57377374	57377873	chr1	57085942	57086441	4930558J18Rik|chr1:57085942-57086441	0.221297322269619	.	.
chr1	57377374	57377873	chr1	57574090	57574589	1700066M21Rik|chr1:57574090-57574589	0.405040601591542	.	.
chr1	57377374	57377873	chr1	57574090	57574589	4930558J18Rik|chr1:57574090-57574589	0.405040601591542	.	.
chr1	57774846	57775345	chr1	57537218	57537717	Spats2l|chr1:57537218-57537717	0.275353710868053	.	.
chr1	57995689	57996188	chr1	57537218	57537717	Sgo2a|chr1:57537218-57537717	0.193085464836262	.	.
chr1	57995689	57996188	chr1	57574090	57574589	Sgo2a|chr1:57574090-57574589	0.258223744566502	.	.
chr1	58423825	58424324	chr1	58296260	58296759	Clk1|chr1:58296260-58296759	0.183646922981825	.	.
chr1	58445384	58445883	chr1	58056821	58057320	Nif3l1|chr1:58056821-58057320	0.255326303277601	.	.
chr1	58445384	58445883	chr1	58056821	58057320	Ppil3|chr1:58056821-58057320	0.255326303277601	.	.
chr1	58445384	58445883	chr1	58359437	58359936	Nif3l1|chr1:58359437-58359936	0.205064589925613	.	.
chr1	58445384	58445883	chr1	58359437	58359936	Ppil3|chr1:58359437-58359936	0.205064589925613	.	.
chr1	58445384	58445883	chr1	58652543	58653042	Nif3l1|chr1:58652543-58653042	0.232547162232389	.	.
chr1	58445384	58445883	chr1	58652543	58653042	Ppil3|chr1:58652543-58653042	0.232547162232389	.	.
chr1	59912662	59913161	chr1	59535307	59535806	Fam117b|chr1:59535307-59535806	0.429452336202373	.	.
chr1	59912662	59913161	chr1	59535307	59535806	Fam117b|chr1:59535307-59535806	0.429452336202374	.	.
chr1	62703034	62703533	chr1	62721245	62721744	Nrp2|chr1:62721245-62721744	0.198398524309605	.	.
chr1	63114071	63114570	chr1	62794447	62794946	Ino80d|chr1:62794447-62794946	0.573954763229671	.	.
chr1	63114071	63114570	chr1	63203844	63204343	Ino80d|chr1:63203844-63204343	0.313023835602978	.	.
chr1	63114071	63114570	chr1	63367905	63368404	Ino80d|chr1:63367905-63368404	0.286690664820226	.	.
chr1	63176509	63177008	chr1	62794447	62794946	Eef1b2|chr1:62794447-62794946	0.347579475753064	.	.
chr1	63176509	63177008	chr1	62794447	62794946	Ndufs1|chr1:62794447-62794946	0.347579475753064	.	.
chr1	64121506	64122005	chr1	64305488	64305987	Klf7|chr1:64305488-64305987	0.197127513607895	.	.
chr1	64122089	64122588	chr1	64121000	64121499	Klf7|chr1:64121000-64121499	0.18576843624216	.	.
chr1	64122089	64122588	chr1	64226173	64226672	Klf7|chr1:64226173-64226672	0.187355156053331	.	.
chr1	64532547	64533046	chr1	64409207	64409706	Creb1|chr1:64409207-64409706	0.21641533137478	.	.
chr1	64532547	64533046	chr1	64853659	64854158	Creb1|chr1:64853659-64854158	0.229403449298724	.	.
chr1	64617495	64617994	chr1	64445949	64446448	Gm28982|chr1:64445949-64446448	0.189110204583595	.	.
chr1	64617495	64617994	chr1	64445949	64446448	Mettl21a|chr1:64445949-64446448	0.189110204583595	.	.
chr1	64690474	64690973	chr1	64305488	64305987	2810408I11Rik|chr1:64305488-64305987	0.21829239194804	.	.
chr1	64690474	64690973	chr1	64305488	64305987	Ccnyl1|chr1:64305488-64305987	0.21829239194804	.	.
chr1	64691008	64691507	chr1	64305488	64305987	2810408I11Rik|chr1:64305488-64305987	0.416713306855518	.	.
chr1	64691008	64691507	chr1	64305488	64305987	Ccnyl1|chr1:64305488-64305987	0.416713306855518	.	.
chr1	66467921	66468420	chr1	66552294	66552793	Unc80|chr1:66552294-66552793	0.320139107168557	.	.
chr1	66817441	66817940	chr1	66999957	67000456	Kansl1l|chr1:66999957-67000456	0.234722869287204	.	.
chr1	67038596	67039095	chr1	66985295	66985794	Lancl1|chr1:66985295-66985794	0.450740065699675	.	.
chr1	69687151	69687650	chr1	69498874	69499373	Ikzf2|chr1:69498874-69499373	0.257608006314878	.	.
chr1	71556874	71557373	chr1	71680286	71680785	Atic|chr1:71680286-71680785	0.350885916315384	.	.
chr1	72212372	72212871	chr1	72013875	72014374	Mreg|chr1:72013875-72014374	0.307720697496901	.	.
chr1	72212372	72212871	chr1	72123622	72124121	Mreg|chr1:72123622-72124121	0.301643494713897	.	.
chr1	72212372	72212871	chr1	72454589	72455088	Mreg|chr1:72454589-72455088	0.184450708914769	.	.
chr1	72284104	72284603	chr1	72243720	72244219	Pecr|chr1:72243720-72244219	0.341051058970043	.	.
chr1	72284104	72284603	chr1	72243720	72244219	Tmem169|chr1:72243720-72244219	0.341051058970043	.	.
chr1	72284104	72284603	chr1	72254545	72255044	Pecr|chr1:72254545-72255044	0.202023681950793	.	.
chr1	72284104	72284603	chr1	72254545	72255044	Tmem169|chr1:72254545-72255044	0.202023681950793	.	.
chr1	72284104	72284603	chr1	72454589	72455088	Pecr|chr1:72454589-72455088	0.179542577736039	.	.
chr1	72284104	72284603	chr1	72454589	72455088	Tmem169|chr1:72454589-72455088	0.179542577736039	.	.
chr1	72284104	72284603	chr1	72606142	72606641	Pecr|chr1:72606142-72606641	0.192751319446761	.	.
chr1	72284104	72284603	chr1	72606142	72606641	Tmem169|chr1:72606142-72606641	0.192751319446761	.	.
chr1	72307199	72307698	chr1	72236179	72236678	Xrcc5|chr1:72236179-72236678	0.314390438928849	.	.
chr1	72307199	72307698	chr1	72254545	72255044	Xrcc5|chr1:72254545-72255044	0.234479124551631	.	.
chr1	72307199	72307698	chr1	72606142	72606641	Xrcc5|chr1:72606142-72606641	0.234325058473647	.	.
chr1	72582908	72583407	chr1	72286759	72287258	Smarcal1|chr1:72286759-72287258	0.243744777943053	.	.
chr1	72711014	72711513	chr1	72454589	72455088	Rpl37a|chr1:72454589-72455088	0.182679757615606	.	.
chr1	72711014	72711513	chr1	72538190	72538689	Rpl37a|chr1:72538190-72538689	0.21955542740165	.	.
chr1	72711014	72711513	chr1	72593369	72593868	Rpl37a|chr1:72593369-72593868	0.204448646114869	.	.
chr1	74236196	74236695	chr1	73822394	73822893	Arpc2|chr1:73822394-73822893	0.22042933452029	.	.
chr1	74284588	74285087	chr1	74386756	74387255	Aamp|chr1:74386756-74387255	0.21077039184471	.	.
chr1	74284588	74285087	chr1	74386756	74387255	Pnkd|chr1:74386756-74387255	0.21077039184471	.	.
chr1	74391301	74391800	chr1	74386756	74387255	Ctdsp1|chr1:74386756-74387255	0.49412972301995	.	.
chr1	74505730	74506229	chr1	74332262	74332761	Cnot9|chr1:74332262-74332761	0.283848517816158	.	.
chr1	74505730	74506229	chr1	74386756	74387255	Cnot9|chr1:74386756-74387255	0.312231465249104	.	.
chr1	74505730	74506229	chr1	74808065	74808564	Cnot9|chr1:74808065-74808564	0.339400169196779	.	.
chr1	74587962	74588461	chr1	74332262	74332761	Bcs1l|chr1:74332262-74332761	0.282997837428406	.	.
chr1	74587962	74588461	chr1	74332262	74332761	Zfp142|chr1:74332262-74332761	0.282997837428406	.	.
chr1	74587962	74588461	chr1	74386756	74387255	Bcs1l|chr1:74386756-74387255	0.25987906960491	.	.
chr1	74587962	74588461	chr1	74386756	74387255	Zfp142|chr1:74386756-74387255	0.25987906960491	.	.
chr1	74587962	74588461	chr1	74808065	74808564	Bcs1l|chr1:74808065-74808564	0.506186085137628	.	.
chr1	74587962	74588461	chr1	74808065	74808564	Zfp142|chr1:74808065-74808564	0.506186085137628	.	.
chr1	74587962	74588461	chr1	74816731	74817230	Bcs1l|chr1:74816731-74817230	0.177638602074257	.	.
chr1	74587962	74588461	chr1	74816731	74817230	Zfp142|chr1:74816731-74817230	0.177638602074257	.	.
chr1	74601175	74601674	chr1	74808065	74808564	Rnf25|chr1:74808065-74808564	0.221797460370292	.	.
chr1	74601175	74601674	chr1	74808065	74808564	Stk36|chr1:74808065-74808564	0.221797460370292	.	.
chr1	75124760	75125259	chr1	74808065	74808564	Nhej1|chr1:74808065-74808564	0.622679732605272	.	.
chr1	75124760	75125259	chr1	74816731	74817230	Nhej1|chr1:74816731-74817230	0.223565171334486	.	.
chr1	75142499	75142998	chr1	74808065	74808564	Cnppd1|chr1:74808065-74808564	0.387432261515444	.	.
chr1	75142499	75142998	chr1	74808065	74808564	Retreg2|chr1:74808065-74808564	0.387432261515444	.	.
chr1	75180079	75180578	chr1	74808065	74808564	Abcb6|chr1:74808065-74808564	0.3150039167939	.	.
chr1	75180079	75180578	chr1	75044609	75045108	Abcb6|chr1:75044609-75045108	0.178475095733403	.	.
chr1	75191753	75192252	chr1	74808065	74808564	Ankzf1|chr1:74808065-74808564	0.242282453040677	.	.
chr1	75191753	75192252	chr1	74808065	74808564	Atg9a|chr1:74808065-74808564	0.242282453040677	.	.
chr1	75210546	75211045	chr1	74808065	74808564	Glb1l|chr1:74808065-74808564	0.49861925758461	.	.
chr1	75210546	75211045	chr1	74808065	74808564	Stk16|chr1:74808065-74808564	0.49861925758461	.	.
chr1	75210546	75211045	chr1	75044609	75045108	Glb1l|chr1:75044609-75045108	0.188003795316021	.	.
chr1	75210546	75211045	chr1	75044609	75045108	Stk16|chr1:75044609-75045108	0.188003795316021	.	.
chr1	75219086	75219585	chr1	75044609	75045108	Tuba4a|chr1:75044609-75045108	0.327360030891994	.	.
chr1	75219086	75219585	chr1	75247991	75248490	Tuba4a|chr1:75247991-75248490	0.415013211416704	.	.
chr1	75236144	75236643	chr1	75445624	75446123	Dnajb2|chr1:75445624-75446123	0.188869542723052	.	.
chr1	75236651	75237150	chr1	74808065	74808564	Dnajb2|chr1:74808065-74808564	0.270881131180448	.	.
chr1	75236651	75237150	chr1	74808065	74808564	Dnajb2|chr1:74808065-74808564	0.270881131180449	.	.
chr1	75236651	75237150	chr1	75044609	75045108	Dnajb2|chr1:75044609-75045108	0.226039782341841	.	.
chr1	75317346	75317845	chr1	75263237	75263736	Dnpep|chr1:75263237-75263736	0.185683849123117	.	.
chr1	75317346	75317845	chr1	75289342	75289841	Dnpep|chr1:75289342-75289841	0.30885166096141	.	.
chr1	75317346	75317845	chr1	75289863	75290362	Dnpep|chr1:75289863-75290362	0.209539032679388	.	.
chr1	75317346	75317845	chr1	75455888	75456387	Dnpep|chr1:75455888-75456387	0.308305814270669	.	.
chr1	75479156	75479655	chr1	75044609	75045108	Chpf|chr1:75044609-75045108	0.209402329420932	.	.
chr1	75479156	75479655	chr1	75044609	75045108	Tmem198|chr1:75044609-75045108	0.209402329420932	.	.
chr1	75479156	75479655	chr1	75247991	75248490	Chpf|chr1:75247991-75248490	0.34625450365478	.	.
chr1	75479156	75479655	chr1	75247991	75248490	Tmem198|chr1:75247991-75248490	0.34625450365478	.	.
chr1	75479156	75479655	chr1	75289342	75289841	Chpf|chr1:75289342-75289841	0.206388404759638	.	.
chr1	75479156	75479655	chr1	75289342	75289841	Tmem198|chr1:75289342-75289841	0.206388404759638	.	.
chr1	75479156	75479655	chr1	75455888	75456387	Chpf|chr1:75455888-75456387	0.209834979118609	.	.
chr1	75479156	75479655	chr1	75455888	75456387	Tmem198|chr1:75455888-75456387	0.209834979118609	.	.
chr1	75479156	75479655	chr1	75559353	75559852	Chpf|chr1:75559353-75559852	0.268219169814498	.	.
chr1	75479156	75479655	chr1	75559353	75559852	Tmem198|chr1:75559353-75559852	0.268219169814498	.	.
chr1	75546261	75546760	chr1	75559353	75559852	Slc4a3|chr1:75559353-75559852	0.182163325319817	.	.
chr1	79775809	79776308	chr1	79580908	79581407	Mrpl44|chr1:79580908-79581407	0.324334577636459	.	.
chr1	79775809	79776308	chr1	79580908	79581407	Wdfy1|chr1:79580908-79581407	0.324334577636459	.	.
chr1	79775809	79776308	chr1	79581417	79581916	Mrpl44|chr1:79581417-79581916	0.31603736275721	.	.
chr1	79775809	79776308	chr1	79581417	79581916	Wdfy1|chr1:79581417-79581916	0.31603736275721	.	.
chr1	79775809	79776308	chr1	79667258	79667757	Mrpl44|chr1:79667258-79667757	0.362705977941014	.	.
chr1	79775809	79776308	chr1	79667258	79667757	Wdfy1|chr1:79667258-79667757	0.362705977941014	.	.
chr1	81076879	81077378	chr1	80852710	80853209	Nyap2|chr1:80852710-80853209	0.240676226420574	.	.
chr1	82290681	82291180	chr1	82283141	82283640	Irs1|chr1:82283141-82283640	0.205516698506654	.	.
chr1	82291243	82291742	chr1	82292699	82293198	Irs1|chr1:82292699-82293198	0.172912239436843	.	.
chr1	82291243	82291742	chr1	82451862	82452361	Irs1|chr1:82451862-82452361	0.201927430483862	.	.
chr1	82316361	82316860	chr1	82150794	82151293	Rhbdd1|chr1:82150794-82151293	0.300839707289313	.	.
chr1	82316361	82316860	chr1	82164244	82164743	Rhbdd1|chr1:82164244-82164743	0.194048262676628	.	.
chr1	82316361	82316860	chr1	82358886	82359385	Rhbdd1|chr1:82358886-82359385	0.180159696894131	.	.
chr1	82724600	82725099	chr1	82283141	82283640	C430014B12Rik|chr1:82283141-82283640	0.223313116609758	.	.
chr1	82724600	82725099	chr1	82283141	82283640	Mff|chr1:82283141-82283640	0.223313116609758	.	.
chr1	84695613	84696112	chr1	84550018	84550517	Dner|chr1:84550018-84550517	0.184029825892903	.	.
chr1	84695613	84696112	chr1	84838531	84839030	Dner|chr1:84838531-84839030	0.2243788834367	.	.
chr1	84839165	84839664	chr1	84656833	84657332	Fbxo36|chr1:84656833-84657332	0.552952534497553	.	.
chr1	84839165	84839664	chr1	84881481	84881980	Fbxo36|chr1:84881481-84881980	0.246866476755034	.	.
chr1	84934371	84934870	chr1	84656833	84657332	Slc16a14|chr1:84656833-84657332	0.306910306939808	.	.
chr1	84934883	84935382	chr1	84656833	84657332	Slc16a14|chr1:84656833-84657332	0.352495567933317	.	.
chr1	85793160	85793659	chr1	85720188	85720687	Cab39|chr1:85720188-85720687	0.472561797939635	.	.
chr1	85894274	85894773	chr1	85850828	85851327	Itm2c|chr1:85850828-85851327	0.203438269748761	.	.
chr1	85928201	85928700	chr1	85850828	85851327	4933407L21Rik|chr1:85850828-85851327	0.280877591165843	.	.
chr1	86046083	86046582	chr1	86434501	86435000	2810459M11Rik|chr1:86434501-86435000	0.392754164335117	.	.
chr1	86046083	86046582	chr1	86487143	86487642	2810459M11Rik|chr1:86487143-86487642	0.229833105833203	.	.
chr1	86046594	86047093	chr1	85850828	85851327	2810459M11Rik|chr1:85850828-85851327	0.358182551311351	.	.
chr1	86064385	86064884	chr1	86059359	86059858	Psmd1|chr1:86059359-86059858	0.21153641538735	.	.
chr1	86064385	86064884	chr1	86433961	86434460	Psmd1|chr1:86433961-86434460	0.221353017384731	.	.
chr1	86154471	86154970	chr1	85751349	85751848	Armc9|chr1:85751349-85751848	0.306071432307622	.	.
chr1	86154471	86154970	chr1	85850828	85851327	Armc9|chr1:85850828-85851327	0.26704761681032	.	.
chr1	86359268	86359767	chr1	86368080	86368579	C130036L24Rik|chr1:86368080-86368579	0.264539951830545	.	.
chr1	86359268	86359767	chr1	86368080	86368579	Ncl|chr1:86368080-86368579	0.264539951830545	.	.
chr1	86359268	86359767	chr1	86433961	86434460	C130036L24Rik|chr1:86433961-86434460	0.221026779596187	.	.
chr1	86359268	86359767	chr1	86433961	86434460	Ncl|chr1:86433961-86434460	0.221026779596187	.	.
chr1	86359268	86359767	chr1	86434501	86435000	C130036L24Rik|chr1:86434501-86435000	0.194798162843737	.	.
chr1	86359268	86359767	chr1	86434501	86435000	Ncl|chr1:86434501-86435000	0.194798162843737	.	.
chr1	86359268	86359767	chr1	86440464	86440963	C130036L24Rik|chr1:86440464-86440963	0.195444737235025	.	.
chr1	86359268	86359767	chr1	86440464	86440963	Ncl|chr1:86440464-86440963	0.195444737235025	.	.
chr1	86359268	86359767	chr1	86442428	86442927	C130036L24Rik|chr1:86442428-86442927	0.37194572654512	.	.
chr1	86359268	86359767	chr1	86442428	86442927	Ncl|chr1:86442428-86442927	0.37194572654512	.	.
chr1	86359268	86359767	chr1	86487143	86487642	C130036L24Rik|chr1:86487143-86487642	0.502108518955029	.	.
chr1	86359268	86359767	chr1	86487143	86487642	Ncl|chr1:86487143-86487642	0.502108518955029	.	.
chr1	86526360	86526859	chr1	86440464	86440963	Ptma|chr1:86440464-86440963	0.363019708116885	.	.
chr1	86526360	86526859	chr1	86487143	86487642	Ptma|chr1:86487143-86487642	0.260458364541165	.	.
chr1	86526360	86526859	chr1	86525204	86525703	Ptma|chr1:86525204-86525703	0.388835537285383	.	.
chr1	86582078	86582577	chr1	86368080	86368579	Cops7b|chr1:86368080-86368579	0.342311596531196	.	.
chr1	86582078	86582577	chr1	86368080	86368579	Pde6d|chr1:86368080-86368579	0.342311596531196	.	.
chr1	86582078	86582577	chr1	86442428	86442927	Cops7b|chr1:86442428-86442927	0.194968571121639	.	.
chr1	86582078	86582577	chr1	86442428	86442927	Pde6d|chr1:86442428-86442927	0.194968571121639	.	.
chr1	86582603	86583102	chr1	86368080	86368579	Cops7b|chr1:86368080-86368579	0.19224523168518	.	.
chr1	86582603	86583102	chr1	86368080	86368579	Pde6d|chr1:86368080-86368579	0.19224523168518	.	.
chr1	89069980	89070479	chr1	88757743	88758242	Sh3bp4|chr1:88757743-88758242	0.419627064914318	.	.
chr1	89069980	89070479	chr1	88757743	88758242	Sh3bp4|chr1:88757743-88758242	0.419627064914319	.	.
chr1	89069980	89070479	chr1	89235275	89235774	Sh3bp4|chr1:89235275-89235774	0.398426992940075	.	.
chr1	89069980	89070479	chr1	89277939	89278438	Sh3bp4|chr1:89277939-89278438	0.197874416729841	.	.
chr1	89069980	89070479	chr1	89332631	89333130	Sh3bp4|chr1:89332631-89333130	0.537309223647553	.	.
chr1	89069980	89070479	chr1	89333152	89333651	Sh3bp4|chr1:89333152-89333651	0.349338335894935	.	.
chr1	89069980	89070479	chr1	89363152	89363651	Sh3bp4|chr1:89363152-89363651	0.295456660308756	.	.
chr1	89454554	89455053	chr1	89700024	89700523	Agap1|chr1:89700024-89700523	0.227051068639059	.	.
chr1	91398520	91399019	chr1	91052819	91053318	Ilkap|chr1:91052819-91053318	0.221472146009151	.	.
chr1	91494327	91494826	chr1	91313176	91313675	Traf3ip1|chr1:91313176-91313675	0.182135838419077	.	.
chr1	92473544	92474043	chr1	92378998	92379497	Ndufa10|chr1:92378998-92379497	0.227721303939232	.	.
chr1	92848463	92848962	chr1	93115042	93115541	Gm29480|chr1:93115042-93115541	0.255618037296768	.	.
chr1	92934435	92934934	chr1	92744825	92745324	Capn10|chr1:92744825-92745324	0.230859997424047	.	.
chr1	92934435	92934934	chr1	93100465	93100964	Capn10|chr1:93100465-93100964	0.238461752085682	.	.
chr1	93100965	93101464	chr1	93115042	93115541	Kif1a|chr1:93115042-93115541	0.330756392627929	.	.
chr1	93342619	93343118	chr1	93668682	93669181	Pask|chr1:93668682-93669181	0.228668182549251	.	.
chr1	93342619	93343118	chr1	93668682	93669181	Ppp1r7|chr1:93668682-93669181	0.228668182549251	.	.
chr1	93343358	93343857	chr1	93100465	93100964	Pask|chr1:93100465-93100964	0.335793792206405	.	.
chr1	93343358	93343857	chr1	93100465	93100964	Ppp1r7|chr1:93100465-93100964	0.335793792206405	.	.
chr1	93343358	93343857	chr1	93740606	93741105	Pask|chr1:93740606-93741105	0.184704772459442	.	.
chr1	93343358	93343857	chr1	93740606	93741105	Ppp1r7|chr1:93740606-93741105	0.184704772459442	.	.
chr1	93635550	93636049	chr1	93727334	93727833	Gm28536|chr1:93727334-93727833	0.223633849196989	.	.
chr1	93635550	93636049	chr1	93740606	93741105	Gm28536|chr1:93740606-93741105	0.561074556340347	.	.
chr1	93754617	93755116	chr1	93740606	93741105	Thap4|chr1:93740606-93741105	0.32209184885606	.	.
chr1	93801756	93802255	chr1	94035198	94035697	Dtymk|chr1:94035198-94035697	0.321892157001256	.	.
chr1	93803720	93804219	chr1	93740606	93741105	Ing5|chr1:93740606-93741105	0.239084516310741	.	.
chr1	95313333	95313832	chr1	95187155	95187654	Fam174a|chr1:95187155-95187654	0.178342600653101	.	.
chr1	95313851	95314350	chr1	95187155	95187654	Fam174a|chr1:95187155-95187654	0.360939025165447	.	.
chr1	95667416	95667915	chr1	95990104	95990603	St8sia4|chr1:95990104-95990603	0.193623122514398	.	.
chr1	98095430	98095929	chr1	98038200	98038699	Pam|chr1:98038200-98038699	0.25758597024211	.	.
chr1	98095430	98095929	chr1	98082889	98083388	Pam|chr1:98082889-98083388	0.364652047073498	.	.
chr1	105355774	105356273	chr1	105301732	105302231	Gm17634|chr1:105301732-105302231	0.348494058921819	.	.
chr1	105355774	105356273	chr1	105301732	105302231	Rnf152|chr1:105301732-105302231	0.348494058921819	.	.
chr1	105356312	105356811	chr1	105301732	105302231	Gm17634|chr1:105301732-105302231	0.531865642069746	.	.
chr1	105356312	105356811	chr1	105301732	105302231	Rnf152|chr1:105301732-105302231	0.531865642069746	.	.
chr1	105356312	105356811	chr1	105302240	105302739	Gm17634|chr1:105302240-105302739	0.315652671904097	.	.
chr1	105356312	105356811	chr1	105302240	105302739	Rnf152|chr1:105302240-105302739	0.315652671904097	.	.
chr1	105990273	105990772	chr1	106201856	106202355	Gm7160|chr1:106201856-106202355	0.483641585565269	.	.
chr1	105990273	105990772	chr1	106201856	106202355	Zcchc2|chr1:106201856-106202355	0.483641585565269	.	.
chr1	106713878	106714377	chr1	106725367	106725866	Bcl2|chr1:106725367-106725866	0.178731088292302	.	.
chr1	106759529	106760028	chr1	106725367	106725866	Kdsr|chr1:106725367-106725866	0.215274945411449	.	.
chr1	106759529	106760028	chr1	106765706	106766205	Kdsr|chr1:106765706-106766205	0.278947288148885	.	.
chr1	106759529	106760028	chr1	106958544	106959043	Kdsr|chr1:106958544-106959043	0.231008274333522	.	.
chr1	107589493	107589992	chr1	107445338	107445837	Serpinb8|chr1:107445338-107445837	0.291348301951192	.	.
chr1	107590073	107590572	chr1	107445338	107445837	Serpinb8|chr1:107445338-107445837	0.415474327469094	.	.
chr1	109982394	109982893	chr1	109972079	109972578	Cdh7|chr1:109972079-109972578	0.21300735204945	.	.
chr1	119837335	119837834	chr1	119891119	119891618	Ptpn4|chr1:119891119-119891618	0.18591482670259	.	.
chr1	119837335	119837834	chr1	120236316	120236815	Ptpn4|chr1:120236316-120236815	0.253589235919225	.	.
chr1	119912947	119913446	chr1	120236316	120236815	Tmem177|chr1:120236316-120236815	0.179764570854026	.	.
chr1	125560306	125560805	chr1	125820982	125821481	Slc35f5|chr1:125820982-125821481	0.307180096804022	.	.
chr1	125560306	125560805	chr1	125905110	125905609	Slc35f5|chr1:125905110-125905609	0.343679856887826	.	.
chr1	127204681	127205180	chr1	127078873	127079372	Mgat5|chr1:127078873-127079372	0.414688122764954	.	.
chr1	127773884	127774383	chr1	127530882	127531381	2900009J06Rik|chr1:127530882-127531381	0.251996075245461	.	.
chr1	127773884	127774383	chr1	127530882	127531381	Ccnt2|chr1:127530882-127531381	0.251996075245461	.	.
chr1	128359460	128359959	chr1	128532717	128533216	Mcm6|chr1:128532717-128533216	0.203329094605243	.	.
chr1	128417141	128417640	chr1	128472408	128472907	Dars|chr1:128472408-128472907	0.208664086818727	.	.
chr1	128417141	128417640	chr1	128659882	128660381	Dars|chr1:128659882-128660381	0.231439533215004	.	.
chr1	128417141	128417640	chr1	128682886	128683385	Dars|chr1:128682886-128683385	0.226034169526489	.	.
chr1	128592363	128592862	chr1	128551909	128552408	Cxcr4|chr1:128551909-128552408	0.199116033053485	.	.
chr1	128592363	128592862	chr1	128659882	128660381	Cxcr4|chr1:128659882-128660381	0.318910747665928	.	.
chr1	130462505	130463004	chr1	130715647	130716146	Cd55|chr1:130715647-130716146	0.435813057853214	.	.
chr1	130462505	130463004	chr1	130715647	130716146	Gm16083|chr1:130715647-130716146	0.435813057853214	.	.
chr1	130717229	130717728	chr1	130996080	130996579	Yod1|chr1:130996080-130996579	0.174139738771758	.	.
chr1	131097580	131098079	chr1	131125876	131126375	Mapkapk2|chr1:131125876-131126375	0.177433102583178	.	.
chr1	131097580	131098079	chr1	131184195	131184694	Mapkapk2|chr1:131184195-131184694	0.179207152476796	.	.
chr1	131138073	131138572	chr1	130996080	130996579	Dyrk3|chr1:130996080-130996579	0.32205123270512	.	.
chr1	131138073	131138572	chr1	131125876	131126375	Dyrk3|chr1:131125876-131126375	0.274666037745215	.	.
chr1	131138073	131138572	chr1	131126424	131126923	Dyrk3|chr1:131126424-131126923	0.374885938548875	.	.
chr1	131138073	131138572	chr1	131431296	131431795	Dyrk3|chr1:131431296-131431795	0.1985621738493	.	.
chr1	131138073	131138572	chr1	131431843	131432342	Dyrk3|chr1:131431843-131432342	0.214848082518287	.	.
chr1	131827667	131828166	chr1	131794534	131795033	Slc41a1|chr1:131794534-131795033	0.193470106872623	.	.
chr1	131910162	131910661	chr1	131794534	131795033	Nucks1|chr1:131794534-131795033	0.242520329364562	.	.
chr1	131910162	131910661	chr1	132144172	132144671	Nucks1|chr1:132144172-132144671	0.525449042109835	.	.
chr1	132007294	132007793	chr1	131794534	131795033	Elk4|chr1:131794534-131795033	0.431864971696361	.	.
chr1	132417199	132417698	chr1	132144172	132144671	Dstyk|chr1:132144172-132144671	0.342717914721962	.	.
chr1	132417199	132417698	chr1	132689183	132689682	Dstyk|chr1:132689183-132689682	0.252516737731221	.	.
chr1	132477175	132477674	chr1	132208097	132208596	6030442K20Rik|chr1:132208097-132208596	0.33904458157395	.	.
chr1	132477175	132477674	chr1	132208097	132208596	Rbbp5|chr1:132208097-132208596	0.33904458157395	.	.
chr1	132542654	132543153	chr1	132660381	132660880	Cntn2|chr1:132660381-132660880	0.267797821829089	.	.
chr1	133130962	133131461	chr1	133025155	133025654	Ppp1r15b|chr1:133025155-133025654	0.262914622171895	.	.
chr1	133130962	133131461	chr1	133196083	133196582	Ppp1r15b|chr1:133196083-133196582	0.197042529007252	.	.
chr1	133800824	133801323	chr1	133825536	133826035	Atp2b4|chr1:133825536-133826035	0.352134704267283	.	.
chr1	134078899	134079398	chr1	133891435	133891934	Btg2|chr1:133891435-133891934	0.391825327914282	.	.
chr1	134078899	134079398	chr1	134344509	134345008	Btg2|chr1:134344509-134345008	0.402053082059338	.	.
chr1	134234747	134235246	chr1	134045877	134046376	Adora1|chr1:134045877-134046376	0.218479423353575	.	.
chr1	134234747	134235246	chr1	134099100	134099599	Adora1|chr1:134099100-134099599	0.273982862135341	.	.
chr1	134361764	134362263	chr1	134060782	134061281	Tmem183a|chr1:134060782-134061281	0.184732177404036	.	.
chr1	134415089	134415588	chr1	134071462	134071961	Adipor1|chr1:134071462-134071961	0.524528815820007	.	.
chr1	134415089	134415588	chr1	134099100	134099599	Adipor1|chr1:134099100-134099599	0.381559079640518	.	.
chr1	134415089	134415588	chr1	134556771	134557270	Adipor1|chr1:134556771-134557270	0.450287760808381	.	.
chr1	134494334	134494833	chr1	134045877	134046376	Rabif|chr1:134045877-134046376	0.180744944163011	.	.
chr1	134494334	134494833	chr1	134556771	134557270	Rabif|chr1:134556771-134557270	0.400134944695766	.	.
chr1	134955755	134956254	chr1	134836955	134837454	Ppp1r12b|chr1:134836955-134837454	0.30784196999924	.	.
chr1	134955755	134956254	chr1	134909447	134909946	Ppp1r12b|chr1:134909447-134909946	0.397277510115423	.	.
chr1	134962267	134962766	chr1	134556771	134557270	Ube2t|chr1:134556771-134557270	0.3249737028773	.	.
chr1	134962267	134962766	chr1	134753892	134754391	Ube2t|chr1:134753892-134754391	0.380395159099936	.	.
chr1	134962267	134962766	chr1	134816472	134816971	Ube2t|chr1:134816472-134816971	0.265596398406945	.	.
chr1	135146503	135147002	chr1	135368172	135368671	Arl8a|chr1:135368172-135368671	0.283365830798888	.	.
chr1	135283732	135284231	chr1	135368172	135368671	Rnpep|chr1:135368172-135368671	0.389708672398274	.	.
chr1	135283732	135284231	chr1	135518552	135519051	Rnpep|chr1:135518552-135519051	0.446475018103669	.	.
chr1	135284244	135284743	chr1	135021947	135022446	Rnpep|chr1:135021947-135022446	0.269240600025578	.	.
chr1	135284244	135284743	chr1	135699225	135699724	Rnpep|chr1:135699225-135699724	0.186813287040467	.	.
chr1	135313568	135314067	chr1	135699225	135699724	Timm17a|chr1:135699225-135699724	0.352339006416566	.	.
chr1	135430227	135430726	chr1	135021947	135022446	Ipo9|chr1:135021947-135022446	0.317691093776106	.	.
chr1	135430227	135430726	chr1	135699225	135699724	Ipo9|chr1:135699225-135699724	0.174594299887153	.	.
chr1	136051392	136051891	chr1	136010127	136010626	Ascl5|chr1:136010127-136010626	0.382726458992026	.	.
chr1	136051392	136051891	chr1	136140240	136140739	Ascl5|chr1:136140240-136140739	0.363656130637435	.	.
chr1	136131078	136131577	chr1	135752912	135753411	Gm15850|chr1:135752912-135753411	0.404489509754003	.	.
chr1	136131078	136131577	chr1	135752912	135753411	Kif21b|chr1:135752912-135753411	0.404489509754003	.	.
chr1	136260203	136260702	chr1	136017772	136018271	Gpr25|chr1:136017772-136018271	0.268511702612275	.	.
chr1	136260729	136261228	chr1	136612909	136613408	Gpr25|chr1:136612909-136613408	0.195901508329377	.	.
chr1	136260729	136261228	chr1	136613430	136613929	Gpr25|chr1:136613430-136613929	0.408164234115596	.	.
chr1	136345905	136346404	chr1	136577904	136578403	Camsap2|chr1:136577904-136578403	0.184038140824877	.	.
chr1	136415292	136415791	chr1	136017772	136018271	9230116N13Rik|chr1:136017772-136018271	0.281981999801435	.	.
chr1	136415292	136415791	chr1	136017772	136018271	Ddx59|chr1:136017772-136018271	0.281981999801435	.	.
chr1	136415292	136415791	chr1	136612909	136613408	9230116N13Rik|chr1:136612909-136613408	0.26461117611596	.	.
chr1	136415292	136415791	chr1	136612909	136613408	Ddx59|chr1:136612909-136613408	0.26461117611596	.	.
chr1	136415292	136415791	chr1	136613430	136613929	9230116N13Rik|chr1:136613430-136613929	0.193532814609266	.	.
chr1	136415292	136415791	chr1	136613430	136613929	Ddx59|chr1:136613430-136613929	0.193532814609266	.	.
chr1	136466035	136466534	chr1	136577904	136578403	Kif14|chr1:136577904-136578403	0.305466159455261	.	.
chr1	137898255	137898754	chr1	137838219	137838718	Gm4258|chr1:137838219-137838718	0.250063587200858	.	.
chr1	138618987	138619486	chr1	138568815	138569314	Nek7|chr1:138568815-138569314	0.207162198372058	.	.
chr1	138618987	138619486	chr1	138642856	138643355	Nek7|chr1:138642856-138643355	0.514086339651436	.	.
chr1	138619514	138620013	chr1	138559451	138559950	Nek7|chr1:138559451-138559950	0.184560975888364	.	.
chr1	138619514	138620013	chr1	138576703	138577202	Nek7|chr1:138576703-138577202	0.422102570352442	.	.
chr1	138619514	138620013	chr1	138596014	138596513	Nek7|chr1:138596014-138596513	0.205239997928348	.	.
chr1	138856629	138857128	chr1	138642856	138643355	2310009B15Rik|chr1:138642856-138643355	0.266140565523812	.	.
chr1	139421972	139422471	chr1	139686109	139686608	Zbtb41|chr1:139686109-139686608	0.208033370287249	.	.
chr1	143702603	143703102	chr1	143710229	143710728	Cdc73|chr1:143710229-143710728	0.305516355426997	.	.
chr1	143776839	143777338	chr1	143619717	143620216	Gm29170|chr1:143619717-143620216	0.26574524122748	.	.
chr1	143776839	143777338	chr1	143619717	143620216	Ro60|chr1:143619717-143620216	0.26574524122748	.	.
chr1	143776839	143777338	chr1	143619717	143620216	Uchl5|chr1:143619717-143620216	0.26574524122748	.	.
chr1	144004041	144004540	chr1	144431447	144431946	Rgs2|chr1:144431447-144431946	0.242758158149217	.	.
chr1	144004041	144004540	chr1	144498709	144499208	Rgs2|chr1:144498709-144499208	0.268606334747327	.	.
chr1	150099643	150100142	chr1	149814003	149814502	Ptgs2|chr1:149814003-149814502	0.201789409378859	.	.
chr1	150099643	150100142	chr1	149814003	149814502	Ptgs2os|chr1:149814003-149814502	0.201789409378859	.	.
chr1	150099643	150100142	chr1	149846626	149847125	Ptgs2|chr1:149846626-149847125	0.366841422976479	.	.
chr1	150099643	150100142	chr1	149846626	149847125	Ptgs2os|chr1:149846626-149847125	0.366841422976479	.	.
chr1	150392883	150393382	chr1	150130030	150130529	Odr4|chr1:150130030-150130529	0.265583958525633	.	.
chr1	150392883	150393382	chr1	150130030	150130529	Tpr|chr1:150130030-150130529	0.265583958525633	.	.
chr1	150993205	150993704	chr1	151214099	151214598	Hmcn1|chr1:151214099-151214598	0.373319953091902	.	.
chr1	151344167	151344666	chr1	151236655	151237154	Gm10138|chr1:151236655-151237154	0.241659524361914	.	.
chr1	151344167	151344666	chr1	151236655	151237154	Ivns1abp|chr1:151236655-151237154	0.241659524361914	.	.
chr1	151345057	151345556	chr1	151685062	151685561	Gm10138|chr1:151685062-151685561	0.18631508106595	.	.
chr1	151345057	151345556	chr1	151685062	151685561	Ivns1abp|chr1:151685062-151685561	0.18631508106595	.	.
chr1	151345057	151345556	chr1	151686695	151687194	Gm10138|chr1:151686695-151687194	0.183538399193242	.	.
chr1	151345057	151345556	chr1	151686695	151687194	Ivns1abp|chr1:151686695-151687194	0.183538399193242	.	.
chr1	151428258	151428757	chr1	151236655	151237154	Swt1|chr1:151236655-151237154	0.360576986806811	.	.
chr1	151428258	151428757	chr1	151236655	151237154	Trmt1l|chr1:151236655-151237154	0.360576986806811	.	.
chr1	151500739	151501238	chr1	151685062	151685561	Rnf2|chr1:151685062-151685561	0.46355413602827	.	.
chr1	151500739	151501238	chr1	151686695	151687194	Rnf2|chr1:151686695-151687194	0.236441428839165	.	.
chr1	151754914	151755413	chr1	151564412	151564911	2810414N06Rik|chr1:151564412-151564911	0.220216406761897	.	.
chr1	151754914	151755413	chr1	151564412	151564911	Edem3|chr1:151564412-151564911	0.220216406761897	.	.
chr1	151754914	151755413	chr1	151596556	151597055	2810414N06Rik|chr1:151596556-151597055	0.287501762847461	.	.
chr1	151754914	151755413	chr1	151596556	151597055	Edem3|chr1:151596556-151597055	0.287501762847461	.	.
chr1	151754914	151755413	chr1	151685062	151685561	2810414N06Rik|chr1:151685062-151685561	0.176754157557816	.	.
chr1	151754914	151755413	chr1	151685062	151685561	Edem3|chr1:151685062-151685561	0.176754157557816	.	.
chr1	152902442	152902941	chr1	152514174	152514673	Smg7|chr1:152514174-152514673	0.178328027174981	.	.
chr1	152902988	152903487	chr1	152524922	152525421	Smg7|chr1:152524922-152525421	0.200270556985471	.	.
chr1	152902988	152903487	chr1	152624959	152625458	Smg7|chr1:152624959-152625458	0.26360591696884	.	.
chr1	152902988	152903487	chr1	153002517	153003016	Smg7|chr1:153002517-153003016	0.341581174907541	.	.
chr1	153332222	153332721	chr1	153002517	153003016	Lamc1|chr1:153002517-153003016	0.431072549929242	.	.
chr1	153332786	153333285	chr1	153603977	153604476	Lamc1|chr1:153603977-153604476	0.204580389054417	.	.
chr1	153424875	153425374	chr1	153129937	153130436	Shcbp1l|chr1:153129937-153130436	0.263734264493621	.	.
chr1	153899574	153900073	chr1	153603977	153604476	Glul|chr1:153603977-153604476	0.337090727213807	.	.
chr1	153899574	153900073	chr1	153603977	153604476	Teddm2|chr1:153603977-153604476	0.337090727213807	.	.
chr1	153899574	153900073	chr1	153683332	153683831	Glul|chr1:153683332-153683831	0.223071037329768	.	.
chr1	153899574	153900073	chr1	153683332	153683831	Teddm2|chr1:153683332-153683831	0.223071037329768	.	.
chr1	153899574	153900073	chr1	154150104	154150603	Glul|chr1:154150104-154150603	0.253814064937668	.	.
chr1	153899574	153900073	chr1	154150104	154150603	Teddm2|chr1:154150104-154150603	0.253814064937668	.	.
chr1	155099441	155099940	chr1	155006491	155006990	Ier5|chr1:155006491-155006990	0.464561243838039	.	.
chr1	155812620	155813119	chr1	156230632	156231131	Qsox1|chr1:156230632-156231131	0.177300506388221	.	.
chr1	155973115	155973614	chr1	156230632	156231131	Cep350|chr1:156230632-156231131	0.256180900078458	.	.
chr1	156558476	156558975	chr1	156629969	156630468	Abl2|chr1:156629969-156630468	0.177850727129587	.	.
chr1	156558476	156558975	chr1	156645076	156645575	Abl2|chr1:156645076-156645575	0.177632642575221	.	.
chr1	156838589	156839088	chr1	156629969	156630468	Angptl1|chr1:156629969-156630468	0.289846192348942	.	.
chr1	157412497	157412996	chr1	157334874	157335373	Rasal2|chr1:157334874-157335373	0.263158002735148	.	.
chr1	157412497	157412996	chr1	157473483	157473982	Rasal2|chr1:157473483-157473982	0.233583678628857	.	.
chr1	159523530	159524029	chr1	159764409	159764908	Tnr|chr1:159764409-159764908	0.206012093926679	.	.
chr1	159523530	159524029	chr1	159879831	159880330	Tnr|chr1:159879831-159880330	0.375822797234668	.	.
chr1	160194792	160195291	chr1	159764409	159764908	Mrps14|chr1:159764409-159764908	0.274598688313675	.	.
chr1	160194792	160195291	chr1	159879831	159880330	Mrps14|chr1:159879831-159880330	0.235539633348132	.	.
chr1	160212750	160213249	chr1	159764409	159764908	Cacybp|chr1:159764409-159764908	0.198941692274782	.	.
chr1	160212750	160213249	chr1	159895529	159896028	Cacybp|chr1:159895529-159896028	0.22063791088108	.	.
chr1	160212750	160213249	chr1	160351869	160352368	Cacybp|chr1:160351869-160352368	0.244332346776237	.	.
chr1	161034786	161035285	chr1	161196029	161196528	Gas5|chr1:161196029-161196528	0.230356580195337	.	.
chr1	161034786	161035285	chr1	161196029	161196528	Zbtb37|chr1:161196029-161196528	0.230356580195337	.	.
chr1	161070536	161071035	chr1	161351935	161352434	Cenpl|chr1:161351935-161352434	0.343311083540901	.	.
chr1	161070536	161071035	chr1	161351935	161352434	Dars2|chr1:161351935-161352434	0.343311083540901	.	.
chr1	161131254	161131753	chr1	161196029	161196528	Klhl20|chr1:161196029-161196528	0.186012064284906	.	.
chr1	161250941	161251440	chr1	161196029	161196528	Prdx6|chr1:161196029-161196528	0.491854127983393	.	.
chr1	161250941	161251440	chr1	161351935	161352434	Prdx6|chr1:161351935-161352434	0.401477174244505	.	.
chr1	162548386	162548885	chr1	162445705	162446204	Eef1aknmt|chr1:162445705-162446204	0.355855083580062	.	.
chr1	162548386	162548885	chr1	162509778	162510277	Eef1aknmt|chr1:162509778-162510277	0.176271997708512	.	.
chr1	162570372	162570871	chr1	162615434	162615933	Vamp4|chr1:162615434-162615933	0.330797332806447	.	.
chr1	163403421	163403920	chr1	163150346	163150845	Gorab|chr1:163150346-163150845	0.292093082148458	.	.
chr1	163779331	163779830	chr1	164138556	164139055	Kifap3|chr1:164138556-164139055	0.241400744883086	.	.
chr1	164457803	164458302	chr1	164138556	164139055	Atp1b1|chr1:164138556-164139055	0.205235865290176	.	.
chr1	164898957	164899456	chr1	165042018	165042517	Gm32569|chr1:165042018-165042517	0.513421725421719	.	.
chr1	164898957	164899456	chr1	165075344	165075843	Gm32569|chr1:165075344-165075843	0.204136321975054	.	.
chr1	164898957	164899456	chr1	165187124	165187623	Gm32569|chr1:165187124-165187623	0.179982131244295	.	.
chr1	165236724	165237223	chr1	165018673	165019172	Tiprl|chr1:165018673-165019172	0.281648494286111	.	.
chr1	165236724	165237223	chr1	165075909	165076408	Tiprl|chr1:165075909-165076408	0.297886234884997	.	.
chr1	165236724	165237223	chr1	165210820	165211319	Tiprl|chr1:165210820-165211319	0.377330744020317	.	.
chr1	165460922	165461421	chr1	165018673	165019172	Dcaf6|chr1:165018673-165019172	0.206089478102228	.	.
chr1	165460922	165461421	chr1	165018673	165019172	Mpc2|chr1:165018673-165019172	0.206089478102228	.	.
chr1	165460922	165461421	chr1	165187124	165187623	Dcaf6|chr1:165187124-165187623	0.191310426173299	.	.
chr1	165460922	165461421	chr1	165187124	165187623	Mpc2|chr1:165187124-165187623	0.191310426173299	.	.
chr1	165460922	165461421	chr1	165210820	165211319	Dcaf6|chr1:165210820-165211319	0.228223493935517	.	.
chr1	165460922	165461421	chr1	165210820	165211319	Mpc2|chr1:165210820-165211319	0.228223493935517	.	.
chr1	165634316	165634815	chr1	165642102	165642601	Mpzl1|chr1:165642102-165642601	0.376633621552278	.	.
chr1	166002418	166002917	chr1	166297917	166298416	Gm26665|chr1:166297917-166298416	0.394432180260455	.	.
chr1	166002418	166002917	chr1	166297917	166298416	Pou2f1|chr1:166297917-166298416	0.394432180260455	.	.
chr1	166002418	166002917	chr1	166343030	166343529	Gm26665|chr1:166343030-166343529	0.32864989035006	.	.
chr1	166002418	166002917	chr1	166343030	166343529	Pou2f1|chr1:166343030-166343529	0.32864989035006	.	.
chr1	166253817	166254316	chr1	166282640	166283139	Ildr2|chr1:166282640-166283139	0.265416536034564	.	.
chr1	166253817	166254316	chr1	166313555	166314054	Ildr2|chr1:166313555-166314054	0.286416288739834	.	.
chr1	166254415	166254914	chr1	166297917	166298416	Ildr2|chr1:166297917-166298416	0.499123309987709	.	.
chr1	166379002	166379501	chr1	166297917	166298416	Tada1|chr1:166297917-166298416	0.346092546783361	.	.
chr1	167000534	167001033	chr1	167256829	167257328	Fam78b|chr1:167256829-167257328	0.186855671605087	.	.
chr1	167000534	167001033	chr1	167256829	167257328	Gm16701|chr1:167256829-167257328	0.186855671605087	.	.
chr1	167284924	167285423	chr1	167448541	167449040	Gm2453|chr1:167448541-167449040	0.32301672090032	.	.
chr1	167284924	167285423	chr1	167448541	167449040	Uck2|chr1:167448541-167449040	0.32301672090032	.	.
chr1	167308418	167308917	chr1	167256829	167257328	Tmco1|chr1:167256829-167257328	0.246533883700465	.	.
chr1	167349707	167350206	chr1	167448541	167449040	Aldh9a1|chr1:167448541-167449040	0.226792225987869	.	.
chr1	167393588	167394087	chr1	167115140	167115639	Mgst3|chr1:167115140-167115639	0.183225896105056	.	.
chr1	167393588	167394087	chr1	167608411	167608910	Mgst3|chr1:167608411-167608910	0.191259759527873	.	.
chr1	167394156	167394655	chr1	167608411	167608910	Mgst3|chr1:167608411-167608910	0.383596026861296	.	.
chr1	168432123	168432622	chr1	168354890	168355389	Pbx1|chr1:168354890-168355389	0.446601905876614	.	.
chr1	168432123	168432622	chr1	168662723	168663222	Pbx1|chr1:168662723-168663222	0.218081725730203	.	.
chr1	169531254	169531753	chr1	169283276	169283775	Nuf2|chr1:169283276-169283775	0.343679875649791	.	.
chr1	169747461	169747960	chr1	169283276	169283775	Rgs4|chr1:169283276-169283775	0.464149380232516	.	.
chr1	170174259	170174758	chr1	170188422	170188921	Gm37748|chr1:170188422-170188921	0.224731827170724	.	.
chr1	170174259	170174758	chr1	170188422	170188921	Uap1|chr1:170188422-170188921	0.224731827170724	.	.
chr1	170174840	170175339	chr1	170387197	170387696	Gm37748|chr1:170387197-170387696	0.287269995526714	.	.
chr1	170174840	170175339	chr1	170387197	170387696	Uap1|chr1:170387197-170387696	0.287269995526714	.	.
chr1	170215136	170215635	chr1	170255487	170255986	4930500M09Rik|chr1:170255487-170255986	0.475142156446614	.	.
chr1	170215136	170215635	chr1	170255487	170255986	Uhmk1|chr1:170255487-170255986	0.475142156446614	.	.
chr1	170215136	170215635	chr1	170477573	170478072	4930500M09Rik|chr1:170477573-170478072	0.214538102468348	.	.
chr1	170215136	170215635	chr1	170477573	170478072	Uhmk1|chr1:170477573-170478072	0.214538102468348	.	.
chr1	170644224	170644723	chr1	170387197	170387696	Olfml2b|chr1:170387197-170387696	0.190077082252605	.	.
chr1	170867571	170868070	chr1	171044776	171045275	Atf6|chr1:171044776-171045275	0.201010530769594	.	.
chr1	170867571	170868070	chr1	171044776	171045275	Gm9929|chr1:171044776-171045275	0.201010530769594	.	.
chr1	170885252	170885751	chr1	171044776	171045275	Dusp12|chr1:171044776-171045275	0.212661939672439	.	.
chr1	170885252	170885751	chr1	171044776	171045275	Gm26620|chr1:171044776-171045275	0.212661939672439	.	.
chr1	170885252	170885751	chr1	171247027	171247526	Dusp12|chr1:171247027-171247526	0.348882912555384	.	.
chr1	170885252	170885751	chr1	171247027	171247526	Gm26620|chr1:171247027-171247526	0.348882912555384	.	.
chr1	171196077	171196576	chr1	171044266	171044765	Pcp4l1|chr1:171044266-171044765	0.278953527353506	.	.
chr1	171196077	171196576	chr1	171263038	171263537	Pcp4l1|chr1:171263038-171263537	0.178563769010645	.	.
chr1	171222404	171222903	chr1	171044266	171044765	Tomm40l|chr1:171044266-171044765	0.219990554779948	.	.
chr1	171222404	171222903	chr1	171044776	171045275	Tomm40l|chr1:171044776-171045275	0.208716452876787	.	.
chr1	171222404	171222903	chr1	171044776	171045275	Tomm40l|chr1:171044776-171045275	0.208716452876788	.	.
chr1	171222404	171222903	chr1	171102488	171102987	Tomm40l|chr1:171102488-171102987	0.230517685354772	.	.
chr1	171222404	171222903	chr1	171263038	171263537	Tomm40l|chr1:171263038-171263537	0.222523453532878	.	.
chr1	171251912	171252411	chr1	171189421	171189920	Ndufs2|chr1:171189421-171189920	0.590911716291583	.	.
chr1	171281054	171281553	chr1	171247027	171247526	Ppox|chr1:171247027-171247526	0.419654786422873	.	.
chr1	171287719	171288218	chr1	171044266	171044765	Usp21|chr1:171044266-171044765	0.257113147140624	.	.
chr1	171287719	171288218	chr1	171188892	171189391	Usp21|chr1:171188892-171189391	0.225621331121305	.	.
chr1	171294566	171295065	chr1	171102488	171102987	Ufc1|chr1:171102488-171102987	0.232961784230744	.	.
chr1	171328705	171329204	chr1	171044266	171044765	Dedd|chr1:171044266-171044765	0.215183943067625	.	.
chr1	171328705	171329204	chr1	171044776	171045275	Dedd|chr1:171044776-171045275	0.202105678623714	.	.
chr1	171328705	171329204	chr1	171110922	171111421	Dedd|chr1:171110922-171111421	0.205509823651497	.	.
chr1	171328705	171329204	chr1	171188892	171189391	Dedd|chr1:171188892-171189391	0.336535734935971	.	.
chr1	171329206	171329705	chr1	171110922	171111421	Dedd|chr1:171110922-171111421	0.181022648408181	.	.
chr1	171329206	171329705	chr1	171188892	171189391	Dedd|chr1:171188892-171189391	0.283334935507285	.	.
chr1	171345437	171345936	chr1	171102488	171102987	Nit1|chr1:171102488-171102987	0.273345823523887	.	.
chr1	171345437	171345936	chr1	171102488	171102987	Pfdn2|chr1:171102488-171102987	0.273345823523887	.	.
chr1	171345437	171345936	chr1	171129190	171129689	Nit1|chr1:171129190-171129689	0.428291214336012	.	.
chr1	171345437	171345936	chr1	171129190	171129689	Pfdn2|chr1:171129190-171129689	0.428291214336012	.	.
chr1	171411068	171411567	chr1	171110922	171111421	Usf1|chr1:171110922-171111421	0.173657533061857	.	.
chr1	171411068	171411567	chr1	171189421	171189920	Usf1|chr1:171189421-171189920	0.211437844819797	.	.
chr1	171503198	171503697	chr1	171263038	171263537	Alyref2|chr1:171263038-171263537	0.201843082754513	.	.
chr1	171503198	171503697	chr1	171263038	171263537	B930036N10Rik|chr1:171263038-171263537	0.201843082754513	.	.
chr1	172027641	172028140	chr1	172214160	172214659	Vangl2|chr1:172214160-172214659	0.290951118874121	.	.
chr1	172126494	172126993	chr1	172217086	172217585	Pex19|chr1:172217086-172217585	0.240884822777445	.	.
chr1	172126494	172126993	chr1	172310068	172310567	Pex19|chr1:172310068-172310567	0.309318296158203	.	.
chr1	172147848	172148347	chr1	172312070	172312569	Dcaf8|chr1:172312070-172312569	0.25156909537103	.	.
chr1	172206562	172207061	chr1	172027134	172027633	Pea15a|chr1:172027134-172027633	0.482103615989161	.	.
chr1	172206562	172207061	chr1	172242346	172242845	Pea15a|chr1:172242346-172242845	0.197087397110965	.	.
chr1	172206562	172207061	chr1	172312070	172312569	Pea15a|chr1:172312070-172312569	0.221134312575064	.	.
chr1	172329099	172329598	chr1	172217086	172217585	Kcnj9|chr1:172217086-172217585	0.455644749557301	.	.
chr1	172481873	172482372	chr1	172309560	172310059	Igsf9|chr1:172309560-172310059	0.177552064928804	.	.
chr1	172481873	172482372	chr1	172310068	172310567	Igsf9|chr1:172310068-172310567	0.339104524411879	.	.
chr1	172481873	172482372	chr1	172562878	172563377	Igsf9|chr1:172562878-172563377	0.22170332438349	.	.
chr1	172632827	172633326	chr1	172310068	172310567	Dusp23|chr1:172310068-172310567	0.185664205820928	.	.
chr1	172632827	172633326	chr1	172312070	172312569	Dusp23|chr1:172312070-172312569	0.221329255144046	.	.
chr1	172632827	172633326	chr1	172563382	172563881	Dusp23|chr1:172563382-172563881	0.405389270108346	.	.
chr1	172632827	172633326	chr1	172960383	172960882	Dusp23|chr1:172960383-172960882	0.331498296597257	.	.
chr1	173367390	173367889	chr1	173390016	173390515	Cadm3|chr1:173390016-173390515	0.22280438497679	.	.
chr1	174921518	174922017	chr1	174536949	174537448	Grem2|chr1:174536949-174537448	0.369367149942758	.	.
chr1	175492256	175492755	chr1	175327885	175328384	Rgs7|chr1:175327885-175328384	0.202801577321774	.	.
chr1	175492256	175492755	chr1	175385580	175386079	Rgs7|chr1:175385580-175386079	0.366334370291443	.	.
chr1	175492256	175492755	chr1	175530901	175531400	Rgs7|chr1:175530901-175531400	0.230341827277109	.	.
chr1	175625436	175625935	chr1	175725705	175726204	Fh1|chr1:175725705-175726204	0.216879938740504	.	.
chr1	175625436	175625935	chr1	175923807	175924306	Fh1|chr1:175923807-175924306	0.240145667529316	.	.
chr1	175692503	175693002	chr1	175932599	175933098	Chml|chr1:175932599-175933098	0.195298777779735	.	.
chr1	175692503	175693002	chr1	175932599	175933098	Opn3|chr1:175932599-175933098	0.195298777779735	.	.
chr1	175693049	175693548	chr1	175725705	175726204	Chml|chr1:175725705-175726204	0.35984318915846	.	.
chr1	175693049	175693548	chr1	175725705	175726204	Opn3|chr1:175725705-175726204	0.35984318915846	.	.
chr1	175693049	175693548	chr1	175923807	175924306	Chml|chr1:175923807-175924306	0.264367925276927	.	.
chr1	175693049	175693548	chr1	175923807	175924306	Opn3|chr1:175923807-175924306	0.264367925276927	.	.
chr1	175693049	175693548	chr1	175932599	175933098	Chml|chr1:175932599-175933098	0.500259076943785	.	.
chr1	175693049	175693548	chr1	175932599	175933098	Opn3|chr1:175932599-175933098	0.500259076943785	.	.
chr1	175880538	175881037	chr1	175530901	175531400	Exo1|chr1:175530901-175531400	0.320887086408639	.	.
chr1	176814465	176814964	chr1	177150444	177150943	Cep170|chr1:177150444-177150943	0.261938486219572	.	.
chr1	176814465	176814964	chr1	177150444	177150943	Sdccag8|chr1:177150444-177150943	0.261938486219572	.	.
chr1	177258678	177259177	chr1	177010897	177011396	Akt3|chr1:177010897-177011396	0.202754997735517	.	.
chr1	178318532	178319031	chr1	178368821	178369320	B230369F24Rik|chr1:178368821-178369320	0.234653912254809	.	.
chr1	178318532	178319031	chr1	178368821	178369320	Cox20|chr1:178368821-178369320	0.234653912254809	.	.
chr1	179546057	179546556	chr1	179632543	179633042	Cnst|chr1:179632543-179633042	0.22348738069492	.	.
chr1	179546057	179546556	chr1	179632543	179633042	Tfb2m|chr1:179632543-179633042	0.22348738069492	.	.
chr1	179803447	179803946	chr1	180195828	180196327	Ahctf1|chr1:180195828-180196327	0.183523711432528	.	.
chr1	179803447	179803946	chr1	180195828	180196327	Gm10518|chr1:180195828-180196327	0.183523711432528	.	.
chr1	179959653	179960152	chr1	179632543	179633042	Cdc42bpa|chr1:179632543-179633042	0.177592053012984	.	.
chr1	180256056	180256555	chr1	180387432	180387931	Gm31728|chr1:180387432-180387931	0.412241389899146	.	.
chr1	180568576	180569075	chr1	180249956	180250455	Parp1|chr1:180249956-180250455	0.201965949131707	.	.
chr1	180767693	180768192	chr1	180604475	180604974	Gm38293|chr1:180604475-180604974	0.379413566577671	.	.
chr1	180768387	180768886	chr1	180604475	180604974	Gm38293|chr1:180604475-180604974	0.183025846700422	.	.
chr1	181144061	181144560	chr1	181017318	181017817	Cnih4|chr1:181017318-181017817	0.22918194950723	.	.
chr1	181144061	181144560	chr1	181017318	181017817	Nvl|chr1:181017318-181017817	0.22918194950723	.	.
chr1	181144061	181144560	chr1	181272868	181273367	Cnih4|chr1:181272868-181273367	0.391634031633368	.	.
chr1	181144061	181144560	chr1	181272868	181273367	Nvl|chr1:181272868-181273367	0.391634031633368	.	.
chr1	181211764	181212263	chr1	181408105	181408604	Wdr26|chr1:181408105-181408604	0.262426354545959	.	.
chr1	181352331	181352830	chr1	181017318	181017817	Cnih3|chr1:181017318-181017817	0.195217470860601	.	.
chr1	181352331	181352830	chr1	181535452	181535951	Cnih3|chr1:181535452-181535951	0.212540403160763	.	.
chr1	182124497	182124996	chr1	182418526	182419025	Srp9|chr1:182418526-182419025	0.214664873723198	.	.
chr1	182282558	182283057	chr1	182640130	182640629	Degs1|chr1:182640130-182640629	0.20739719595005	.	.
chr1	182341398	182341897	chr1	182418526	182419025	Fbxo28|chr1:182418526-182419025	0.276952864624772	.	.
chr1	182408896	182409395	chr1	182503328	182503827	Trp53bp2|chr1:182503328-182503827	0.308414902190871	.	.
chr1	182408896	182409395	chr1	182651791	182652290	Trp53bp2|chr1:182651791-182652290	0.214392790078875	.	.
chr1	182517320	182517819	chr1	182418526	182419025	Capn2|chr1:182418526-182419025	0.255465237715269	.	.
chr1	182517320	182517819	chr1	182503328	182503827	Capn2|chr1:182503328-182503827	0.275690915223617	.	.
chr1	182517320	182517819	chr1	182810547	182811046	Capn2|chr1:182810547-182811046	0.217737643022694	.	.
chr1	182763734	182764233	chr1	182640130	182640629	Susd4|chr1:182640130-182640629	0.181691534265	.	.
chr1	182763734	182764233	chr1	182651791	182652290	Susd4|chr1:182651791-182652290	0.196516889105361	.	.
chr1	182763734	182764233	chr1	182810547	182811046	Susd4|chr1:182810547-182811046	0.267360568889701	.	.
chr1	182763734	182764233	chr1	182897414	182897913	Susd4|chr1:182897414-182897913	0.41423879967239	.	.
chr1	182763734	182764233	chr1	182982880	182983379	Susd4|chr1:182982880-182983379	0.298282603297332	.	.
chr1	182763734	182764233	chr1	183159111	183159610	Susd4|chr1:183159111-183159610	0.218949979493841	.	.
chr1	183369413	183369912	chr1	183140460	183140959	Mia3|chr1:183140460-183140959	0.360998524863774	.	.
chr1	183388644	183389143	chr1	183345255	183345754	Taf1a|chr1:183345255-183345754	0.243596422426103	.	.
chr1	186117016	186117515	chr1	185821918	185822417	Lyplal1|chr1:185821918-185822417	0.295986153178294	.	.
chr1	187215277	187215776	chr1	187285732	187286231	Gpatch2|chr1:187285732-187286231	0.177144035007774	.	.
chr1	187215277	187215776	chr1	187285732	187286231	Spata17|chr1:187285732-187286231	0.177144035007774	.	.
chr1	187215277	187215776	chr1	187439096	187439595	Gpatch2|chr1:187439096-187439595	0.175063064504986	.	.
chr1	187215277	187215776	chr1	187439096	187439595	Spata17|chr1:187439096-187439595	0.175063064504986	.	.
chr1	187215277	187215776	chr1	187439608	187440107	Gpatch2|chr1:187439608-187440107	0.470731894886052	.	.
chr1	187215277	187215776	chr1	187439608	187440107	Spata17|chr1:187439608-187440107	0.470731894886052	.	.
chr1	187651190	187651689	chr1	187285732	187286231	Gm36388|chr1:187285732-187286231	0.275831822461189	.	.
chr1	187651190	187651689	chr1	187439608	187440107	Gm36388|chr1:187439608-187440107	0.269539623900939	.	.
chr1	190911562	190912061	chr1	190944268	190944767	Rps6kc1|chr1:190944268-190944767	0.200547993076571	.	.
chr1	190911562	190912061	chr1	190952921	190953420	Rps6kc1|chr1:190952921-190953420	0.508619686643078	.	.
chr1	190979086	190979585	chr1	190944268	190944767	Vash2|chr1:190944268-190944767	0.205092736925959	.	.
chr1	191026045	191026544	chr1	191299029	191299528	A230020J21Rik|chr1:191299029-191299528	0.187682961429864	.	.
chr1	191026045	191026544	chr1	191299029	191299528	Flvcr1|chr1:191299029-191299528	0.187682961429864	.	.
chr1	191026045	191026544	chr1	191299530	191300029	A230020J21Rik|chr1:191299530-191300029	0.209024528118572	.	.
chr1	191026045	191026544	chr1	191299530	191300029	Flvcr1|chr1:191299530-191300029	0.209024528118572	.	.
chr1	191026045	191026544	chr1	191312626	191313125	A230020J21Rik|chr1:191312626-191313125	0.215578816343262	.	.
chr1	191026045	191026544	chr1	191312626	191313125	Flvcr1|chr1:191312626-191313125	0.215578816343262	.	.
chr1	191062684	191063183	chr1	190928315	190928814	Nsl1|chr1:190928315-190928814	0.217748583966936	.	.
chr1	191062684	191063183	chr1	190928315	190928814	Tatdn3|chr1:190928315-190928814	0.217748583966936	.	.
chr1	191062684	191063183	chr1	191292294	191292793	Nsl1|chr1:191292294-191292793	0.244762142407353	.	.
chr1	191062684	191063183	chr1	191292294	191292793	Tatdn3|chr1:191292294-191292793	0.244762142407353	.	.
chr1	191062684	191063183	chr1	191312626	191313125	Nsl1|chr1:191312626-191313125	0.291064995935388	.	.
chr1	191062684	191063183	chr1	191312626	191313125	Tatdn3|chr1:191312626-191313125	0.291064995935388	.	.
chr1	191224177	191224676	chr1	190928315	190928814	D730003I15Rik|chr1:190928315-190928814	0.424581767133155	.	.
chr1	191224177	191224676	chr1	190928315	190928814	D730003I15Rik|chr1:190928315-190928814	0.424581767133156	.	.
chr1	191224177	191224676	chr1	190952921	190953420	D730003I15Rik|chr1:190952921-190953420	0.299635178426817	.	.
chr1	191325660	191326159	chr1	191391262	191391761	Pacc1|chr1:191391262-191391761	0.235396466686641	.	.
chr1	191575408	191575907	chr1	191644233	191644732	Dtl|chr1:191644233-191644732	0.174246814203674	.	.
chr1	191575408	191575907	chr1	191644233	191644732	Ints7|chr1:191644233-191644732	0.174246814203674	.	.
chr1	191717568	191718067	chr1	191312626	191313125	Lpgat1|chr1:191312626-191313125	0.194185784001069	.	.
chr1	191718068	191718567	chr1	191312626	191313125	Lpgat1|chr1:191312626-191313125	0.30222831451018	.	.
chr1	191821104	191821603	chr1	191644233	191644732	Gm38037|chr1:191644233-191644732	0.204851185257679	.	.
chr1	191821104	191821603	chr1	191644233	191644732	Nek2|chr1:191644233-191644732	0.204851185257679	.	.
chr1	191906374	191906873	chr1	191644233	191644732	1700034H15Rik|chr1:191644233-191644732	0.1918930156104	.	.
chr1	191906374	191906873	chr1	191644233	191644732	Slc30a1|chr1:191644233-191644732	0.1918930156104	.	.
chr1	192770423	192770922	chr1	193086739	193087238	Hhat|chr1:193086739-193087238	0.182113357436225	.	.
chr1	193035210	193035709	chr1	192755653	192756152	Syt14|chr1:192755653-192756152	0.633049147884282	.	.
chr1	193035210	193035709	chr1	192947870	192948369	Syt14|chr1:192947870-192948369	0.222328858577453	.	.
chr1	193035210	193035709	chr1	193086739	193087238	Syt14|chr1:193086739-193087238	0.268861663244279	.	.
chr1	193035812	193036311	chr1	193086739	193087238	Syt14|chr1:193086739-193087238	0.296106262436926	.	.
chr1	193035812	193036311	chr1	193173244	193173743	Syt14|chr1:193173244-193173743	0.196338211568927	.	.
chr1	193130022	193130521	chr1	193344888	193345387	Utp25|chr1:193344888-193345387	0.25497565775028	.	.
chr1	193272369	193272868	chr1	193440520	193441019	G0s2|chr1:193440520-193441019	0.313091946016512	.	.
chr1	193272369	193272868	chr1	193575905	193576404	G0s2|chr1:193575905-193576404	0.19087051569017	.	.
chr1	193272369	193272868	chr1	193586877	193587376	G0s2|chr1:193586877-193587376	0.209009635712972	.	.
chr1	193272880	193273379	chr1	193086739	193087238	G0s2|chr1:193086739-193087238	0.409822388489635	.	.
chr1	193272880	193273379	chr1	193173244	193173743	G0s2|chr1:193173244-193173743	0.198510221549152	.	.
chr1	193272880	193273379	chr1	193338277	193338776	G0s2|chr1:193338277-193338776	0.253019558714381	.	.
chr1	193272880	193273379	chr1	193575905	193576404	G0s2|chr1:193575905-193576404	0.185803970546756	.	.
chr1	193370052	193370551	chr1	193173244	193173743	Camk1g|chr1:193173244-193173743	0.18167209014511	.	.
chr1	193370052	193370551	chr1	193487851	193488350	Camk1g|chr1:193487851-193488350	0.289128359531711	.	.
chr1	194976111	194976610	chr1	195016706	195017205	A330023F24Rik|chr1:195016706-195017205	0.254069603471218	.	.
chr1	194976111	194976610	chr1	195016706	195017205	Gm16897|chr1:195016706-195017205	0.254069603471218	.	.
chr1	195130829	195131328	chr1	195016706	195017205	Cr1l|chr1:195016706-195017205	0.249334592697385	.	.
chr10	3366298	3366797	chr10	3747477	3747976	Ppp1r14c|chr10:3747477-3747976	0.359722643497812	.	.
chr10	3972861	3973360	chr10	3747477	3747976	Mthfd1l|chr10:3747477-3747976	0.307293539521694	.	.
chr10	3972861	3973360	chr10	3819293	3819792	Mthfd1l|chr10:3819293-3819792	0.218009749357495	.	.
chr10	3972861	3973360	chr10	3920389	3920888	Mthfd1l|chr10:3920389-3920888	0.183353324968618	.	.
chr10	3973553	3974052	chr10	3747477	3747976	Mthfd1l|chr10:3747477-3747976	0.178318025218544	.	.
chr10	4387235	4387734	chr10	4386733	4387232	Zbtb2|chr10:4386733-4387232	0.356917017908718	.	.
chr10	4387235	4387734	chr10	4664188	4664687	Zbtb2|chr10:4664188-4664687	0.248477675590742	.	.
chr10	5805395	5805894	chr10	5548675	5549174	Fbxo5|chr10:5548675-5549174	0.320822103881474	.	.
chr10	5805395	5805894	chr10	5967643	5968142	Fbxo5|chr10:5967643-5968142	0.226024131459501	.	.
chr10	5823844	5824343	chr10	5967643	5968142	Mtrf1l|chr10:5967643-5968142	0.265843741877763	.	.
chr10	7589567	7590066	chr10	7663092	7663591	Lrp11|chr10:7663092-7663591	0.398070165793302	.	.
chr10	7780721	7781220	chr10	8089195	8089694	B430219N15Rik|chr10:8089195-8089694	0.271399834699444	.	.
chr10	9901024	9901523	chr10	10209492	10209991	Gm46210|chr10:10209492-10209991	0.190457632766076	.	.
chr10	9901024	9901523	chr10	10209492	10209991	Stxbp5|chr10:10209492-10209991	0.190457632766076	.	.
chr10	11149164	11149663	chr10	11061563	11062062	Shprh|chr10:11061563-11062062	0.472978034575211	.	.
chr10	11149164	11149663	chr10	11061563	11062062	Shprh|chr10:11061563-11062062	0.472978034575212	.	.
chr10	11343450	11343949	chr10	11491884	11492383	Epm2a|chr10:11491884-11492383	0.258709790533993	.	.
chr10	11841343	11841842	chr10	12019088	12019587	Gm48697|chr10:12019088-12019587	0.211679703491177	.	.
chr10	12922385	12922884	chr10	12574676	12575175	B230208H11Rik|chr10:12574676-12575175	0.484064888549738	.	.
chr10	12922385	12922884	chr10	12736829	12737328	B230208H11Rik|chr10:12736829-12737328	0.264221334348841	.	.
chr10	12922385	12922884	chr10	12848517	12849016	B230208H11Rik|chr10:12848517-12849016	0.433055960527149	.	.
chr10	13192919	13193418	chr10	12821258	12821757	Ltv1|chr10:12821258-12821757	0.36766971850855	.	.
chr10	13192919	13193418	chr10	12848517	12849016	Ltv1|chr10:12848517-12849016	0.438404961391093	.	.
chr10	13192919	13193418	chr10	13395818	13396317	Ltv1|chr10:13395818-13396317	0.246079885512594	.	.
chr10	13552855	13553354	chr10	13500872	13501371	Adat2|chr10:13500872-13501371	0.242672042239576	.	.
chr10	13552855	13553354	chr10	13500872	13501371	Pex3|chr10:13500872-13501371	0.242672042239576	.	.
chr10	13552855	13553354	chr10	13967576	13968075	Adat2|chr10:13967576-13968075	0.231840947558983	.	.
chr10	13552855	13553354	chr10	13967576	13968075	Pex3|chr10:13967576-13968075	0.231840947558983	.	.
chr10	13868124	13868623	chr10	13982789	13983288	Aig1|chr10:13982789-13983288	0.219289962976585	.	.
chr10	13868703	13869202	chr10	13569715	13570214	Aig1|chr10:13569715-13570214	0.227690693973333	.	.
chr10	13965511	13966010	chr10	13727615	13728114	Hivep2|chr10:13727615-13728114	0.219615233910297	.	.
chr10	17722963	17723462	chr10	17367021	17367520	Cited2|chr10:17367021-17367520	0.175307151968312	.	.
chr10	18235012	18235511	chr10	17860380	17860879	Ccdc28a|chr10:17860380-17860879	0.238511875664591	.	.
chr10	18235012	18235511	chr10	17860380	17860879	Gm10827|chr10:17860380-17860879	0.238511875664591	.	.
chr10	18235012	18235511	chr10	17860985	17861484	Ccdc28a|chr10:17860985-17861484	0.179732130831302	.	.
chr10	18235012	18235511	chr10	17860985	17861484	Gm10827|chr10:17860985-17861484	0.179732130831302	.	.
chr10	18743491	18743990	chr10	18403850	18404349	Arfgef3|chr10:18403850-18404349	0.39666126139514	.	.
chr10	18743491	18743990	chr10	18403850	18404349	Gm32926|chr10:18403850-18404349	0.39666126139514	.	.
chr10	18743491	18743990	chr10	18453347	18453846	Arfgef3|chr10:18453347-18453846	0.193513042972366	.	.
chr10	18743491	18743990	chr10	18453347	18453846	Gm32926|chr10:18453347-18453846	0.193513042972366	.	.
chr10	19851070	19851569	chr10	19682812	19683311	Slc35d3|chr10:19682812-19683311	0.291322976009617	.	.
chr10	20347497	20347996	chr10	20170432	20170931	Mtfr2|chr10:20170432-20170931	0.352304775869211	.	.
chr10	21144872	21145371	chr10	20954126	20954625	Gm26577|chr10:20954126-20954625	0.454109672677534	.	.
chr10	21295682	21296181	chr10	21682706	21683205	Hbs1l|chr10:21682706-21683205	0.387925082776398	.	.
chr10	23349982	23350481	chr10	23040005	23040504	Eya4|chr10:23040005-23040504	0.223895666847816	.	.
chr10	24149016	24149515	chr10	24318420	24318919	Stx7|chr10:24318420-24318919	0.656187079751607	.	.
chr10	24149016	24149515	chr10	24458590	24459089	Stx7|chr10:24458590-24459089	0.186703307665394	.	.
chr10	24596920	24597419	chr10	24767749	24768248	Gm15270|chr10:24767749-24768248	0.176205532310807	.	.
chr10	24596920	24597419	chr10	24820426	24820925	Gm15270|chr10:24820426-24820925	0.191844756166765	.	.
chr10	24869684	24870183	chr10	24820426	24820925	Med23|chr10:24820426-24820925	0.202659433508464	.	.
chr10	26078817	26079316	chr10	25878494	25878993	Gm9767|chr10:25878494-25878993	0.264109567597417	.	.
chr10	26078817	26079316	chr10	25878494	25878993	Tmem200a|chr10:25878494-25878993	0.264109567597417	.	.
chr10	26078817	26079316	chr10	25954780	25955279	Gm9767|chr10:25954780-25955279	0.398928799664727	.	.
chr10	26078817	26079316	chr10	25954780	25955279	Tmem200a|chr10:25954780-25955279	0.398928799664727	.	.
chr10	28074536	28075035	chr10	27885388	27885887	Ptprk|chr10:27885388-27885887	0.386186687946202	.	.
chr10	28074536	28075035	chr10	27945367	27945866	Ptprk|chr10:27945367-27945866	0.34193272730086	.	.
chr10	28074536	28075035	chr10	28179085	28179584	Ptprk|chr10:28179085-28179584	0.570666808047024	.	.
chr10	28074536	28075035	chr10	28422653	28423152	Ptprk|chr10:28422653-28423152	0.186756914240575	.	.
chr10	29313161	29313660	chr10	29177959	29178458	Echdc1|chr10:29177959-29178458	0.329014610589052	.	.
chr10	29313161	29313660	chr10	29177959	29178458	Gm46218|chr10:29177959-29178458	0.329014610589052	.	.
chr10	30842620	30843119	chr10	30810769	30811268	Hey2|chr10:30810769-30811268	0.241083578216072	.	.
chr10	31609486	31609985	chr10	31873385	31873884	Rnf217|chr10:31873385-31873884	0.430757331074692	.	.
chr10	33904718	33905217	chr10	33558095	33558594	Rsph4a|chr10:33558095-33558594	0.285591270142785	.	.
chr10	33904718	33905217	chr10	34091720	34092219	Rsph4a|chr10:34091720-34092219	0.325595215601991	.	.
chr10	33951019	33951518	chr10	34033850	34034349	Zup1|chr10:34033850-34034349	0.177642822826988	.	.
chr10	36974002	36974501	chr10	37140760	37141259	Hdac2|chr10:37140760-37141259	0.312027312159405	.	.
chr10	37138712	37139211	chr10	37136922	37137421	5930403N24Rik|chr10:37136922-37137421	0.484856256037616	.	.
chr10	37138712	37139211	chr10	37136922	37137421	Marcks|chr10:37136922-37137421	0.484856256037616	.	.
chr10	39133692	39134191	chr10	39171094	39171593	Fam229b|chr10:39171094-39171593	0.501840152860569	.	.
chr10	39133692	39134191	chr10	39171094	39171593	Tube1|chr10:39171094-39171593	0.501840152860569	.	.
chr10	39731403	39731902	chr10	39517935	39518434	E130307A14Rik|chr10:39517935-39518434	0.189209431292068	.	.
chr10	39731403	39731902	chr10	39517935	39518434	Rev3l|chr10:39517935-39518434	0.189209431292068	.	.
chr10	39732127	39732626	chr10	39505672	39506171	E130307A14Rik|chr10:39505672-39506171	0.275807488251494	.	.
chr10	39732127	39732626	chr10	39505672	39506171	Rev3l|chr10:39505672-39506171	0.275807488251494	.	.
chr10	39899007	39899506	chr10	39506271	39506770	4930547M16Rik|chr10:39506271-39506770	0.341605435715241	.	.
chr10	39899007	39899506	chr10	39506271	39506770	4930547M16Rik|chr10:39506271-39506770	0.341605435715242	.	.
chr10	39899007	39899506	chr10	39506271	39506770	Mfsd4b4|chr10:39506271-39506770	0.341605435715241	.	.
chr10	39899007	39899506	chr10	39506271	39506770	Mfsd4b4|chr10:39506271-39506770	0.341605435715242	.	.
chr10	40025041	40025540	chr10	39870731	39871230	Mfsd4b1|chr10:39870731-39871230	0.17607554760141	.	.
chr10	40025041	40025540	chr10	39960047	39960546	Mfsd4b1|chr10:39960047-39960546	0.321930973218549	.	.
chr10	40025041	40025540	chr10	40212385	40212884	Mfsd4b1|chr10:40212385-40212884	0.493219665617826	.	.
chr10	40246833	40247332	chr10	39960047	39960546	Rpf2|chr10:39960047-39960546	0.388115730607067	.	.
chr10	40257484	40257983	chr10	40673144	40673643	Gtf3c6|chr10:40673144-40673643	0.359661122872375	.	.
chr10	40257484	40257983	chr10	40730434	40730933	Gtf3c6|chr10:40730434-40730933	0.304309433155591	.	.
chr10	40301997	40302496	chr10	40212385	40212884	Amd1|chr10:40212385-40212884	0.339914978955005	.	.
chr10	40301997	40302496	chr10	40673144	40673643	Amd1|chr10:40673144-40673643	0.197824710749619	.	.
chr10	40301997	40302496	chr10	40730434	40730933	Amd1|chr10:40730434-40730933	0.273252275796576	.	.
chr10	40348905	40349404	chr10	40730434	40730933	Cdk19os|chr10:40730434-40730933	0.197400577660192	.	.
chr10	40629674	40630173	chr10	40673144	40673643	Ddo|chr10:40673144-40673643	0.234710002623158	.	.
chr10	40629674	40630173	chr10	40969333	40969832	Ddo|chr10:40969333-40969832	0.362827967554696	.	.
chr10	40683470	40683969	chr10	40673144	40673643	Mettl24|chr10:40673144-40673643	0.177954053206787	.	.
chr10	40683470	40683969	chr10	40969333	40969832	Mettl24|chr10:40969333-40969832	0.248755838113975	.	.
chr10	40883216	40883715	chr10	41004323	41004822	Cdc40|chr10:41004323-41004822	0.271383605898195	.	.
chr10	40883216	40883715	chr10	41004323	41004822	Wasf1|chr10:41004323-41004822	0.271383605898195	.	.
chr10	41303028	41303527	chr10	41092655	41093154	Ak9|chr10:41092655-41093154	0.255307143997381	.	.
chr10	41303028	41303527	chr10	41092655	41093154	Fig4|chr10:41092655-41093154	0.255307143997381	.	.
chr10	41303028	41303527	chr10	41139190	41139689	Ak9|chr10:41139190-41139689	0.400838167199872	.	.
chr10	41303028	41303527	chr10	41139190	41139689	Fig4|chr10:41139190-41139689	0.400838167199872	.	.
chr10	41303028	41303527	chr10	41682610	41683109	Ak9|chr10:41682610-41683109	0.207777559176492	.	.
chr10	41303028	41303527	chr10	41682610	41683109	Fig4|chr10:41682610-41683109	0.207777559176492	.	.
chr10	41450048	41450547	chr10	41092655	41093154	Zbtb24|chr10:41092655-41093154	0.231030822619419	.	.
chr10	41450048	41450547	chr10	41139190	41139689	Zbtb24|chr10:41139190-41139689	0.488126985674466	.	.
chr10	41490156	41490655	chr10	41004323	41004822	Ppil6|chr10:41004323-41004822	0.252754167914399	.	.
chr10	41490156	41490655	chr10	41004323	41004822	Smpd2|chr10:41004323-41004822	0.252754167914399	.	.
chr10	41490156	41490655	chr10	41464495	41464994	Ppil6|chr10:41464495-41464994	0.305837181157094	.	.
chr10	41490156	41490655	chr10	41464495	41464994	Smpd2|chr10:41464495-41464994	0.305837181157094	.	.
chr10	41518902	41519401	chr10	41288740	41289239	Cd164|chr10:41288740-41289239	0.220156711582073	.	.
chr10	41809843	41810342	chr10	41887125	41887624	Cep57l1|chr10:41887125-41887624	0.328896290499353	.	.
chr10	41809843	41810342	chr10	41887125	41887624	Sesn1|chr10:41887125-41887624	0.328896290499353	.	.
chr10	41809843	41810342	chr10	42037368	42037867	Cep57l1|chr10:42037368-42037867	0.196601052519828	.	.
chr10	41809843	41810342	chr10	42037368	42037867	Sesn1|chr10:42037368-42037867	0.196601052519828	.	.
chr10	42017683	42018182	chr10	42173728	42174227	1700016J18Rik|chr10:42173728-42174227	0.215376960995773	.	.
chr10	42017683	42018182	chr10	42173728	42174227	Armc2|chr10:42173728-42174227	0.215376960995773	.	.
chr10	42017683	42018182	chr10	42174230	42174729	1700016J18Rik|chr10:42174230-42174729	0.231936890762296	.	.
chr10	42017683	42018182	chr10	42174230	42174729	Armc2|chr10:42174230-42174729	0.231936890762296	.	.
chr10	42018185	42018684	chr10	41887125	41887624	1700016J18Rik|chr10:41887125-41887624	0.218318842196308	.	.
chr10	42018185	42018684	chr10	41887125	41887624	Armc2|chr10:41887125-41887624	0.218318842196308	.	.
chr10	42018185	42018684	chr10	42037368	42037867	1700016J18Rik|chr10:42037368-42037867	0.266076114967799	.	.
chr10	42018185	42018684	chr10	42037368	42037867	Armc2|chr10:42037368-42037867	0.266076114967799	.	.
chr10	42276537	42277036	chr10	42174230	42174729	Foxo3|chr10:42174230-42174729	0.315733062856181	.	.
chr10	42761268	42761767	chr10	43081310	43081809	Sec63|chr10:43081310-43081809	0.201667929433825	.	.
chr10	42761268	42761767	chr10	43234481	43234980	Sec63|chr10:43234481-43234980	0.219545710278256	.	.
chr10	42761769	42762268	chr10	43234481	43234980	Sec63|chr10:43234481-43234980	0.181414195050972	.	.
chr10	43174324	43174823	chr10	43106200	43106699	9030612E09Rik|chr10:43106200-43106699	0.215168121706723	.	.
chr10	43174324	43174823	chr10	43106200	43106699	Sobp|chr10:43106200-43106699	0.215168121706723	.	.
chr10	43174324	43174823	chr10	43234481	43234980	9030612E09Rik|chr10:43234481-43234980	0.380242734631015	.	.
chr10	43174324	43174823	chr10	43234481	43234980	Sobp|chr10:43234481-43234980	0.380242734631015	.	.
chr10	43221102	43221601	chr10	43106200	43106699	Pdss2|chr10:43106200-43106699	0.239151263623735	.	.
chr10	43479312	43479811	chr10	43106200	43106699	Bend3|chr10:43106200-43106699	0.314090895111009	.	.
chr10	43540736	43541235	chr10	43601399	43601898	1700021F05Rik|chr10:43601399-43601898	0.238937527790836	.	.
chr10	45485562	45486061	chr10	45084367	45084866	Lin28b|chr10:45084367-45084866	0.317945584653304	.	.
chr10	45486237	45486736	chr10	45000707	45001206	Lin28b|chr10:45000707-45001206	0.245355063380213	.	.
chr10	49788557	49789056	chr10	49782586	49783085	Grik2|chr10:49782586-49783085	0.180475987254841	.	.
chr10	53596436	53596935	chr10	53676730	53677229	Asf1a|chr10:53676730-53677229	0.253493407792728	.	.
chr10	53596436	53596935	chr10	53687883	53688382	Asf1a|chr10:53687883-53688382	0.308999676811985	.	.
chr10	53596436	53596935	chr10	53778445	53778944	Asf1a|chr10:53778445-53778944	0.421621573870137	.	.
chr10	53596436	53596935	chr10	53863390	53863889	Asf1a|chr10:53863390-53863889	0.210567026451954	.	.
chr10	53596436	53596935	chr10	53984025	53984524	Asf1a|chr10:53984025-53984524	0.262422532213399	.	.
chr10	53629199	53629698	chr10	53540489	53540988	Mcm9|chr10:53540489-53540988	0.428183975116406	.	.
chr10	53629199	53629698	chr10	53646606	53647105	Mcm9|chr10:53646606-53647105	0.175015829658203	.	.
chr10	53629896	53630395	chr10	53778445	53778944	Mcm9|chr10:53778445-53778944	0.272249820449712	.	.
chr10	53629896	53630395	chr10	53863390	53863889	Mcm9|chr10:53863390-53863889	0.235887461770835	.	.
chr10	53629896	53630395	chr10	53984025	53984524	Mcm9|chr10:53984025-53984524	0.484120524842152	.	.
chr10	53750991	53751490	chr10	53540489	53540988	Fam184a|chr10:53540489-53540988	0.175486494328472	.	.
chr10	53750991	53751490	chr10	53676730	53677229	Fam184a|chr10:53676730-53677229	0.349293576158331	.	.
chr10	56106501	56107000	chr10	56198436	56198935	Msl3l2|chr10:56198436-56198935	0.25355781859309	.	.
chr10	56228732	56229231	chr10	55980066	55980565	Tbc1d32|chr10:55980066-55980565	0.221451598173496	.	.
chr10	57532304	57532803	chr10	57666736	57667235	Serinc1|chr10:57666736-57667235	0.312277167457369	.	.
chr10	57631815	57632314	chr10	57743482	57743981	Pkib|chr10:57743482-57743981	0.277574808742381	.	.
chr10	58255194	58255693	chr10	58600914	58601413	Gcc2|chr10:58600914-58601413	0.251978179311503	.	.
chr10	58323065	58323564	chr10	58383254	58383753	Lims1|chr10:58383254-58383753	0.285760934206723	.	.
chr10	58323065	58323564	chr10	58600914	58601413	Lims1|chr10:58600914-58601413	0.233549904482783	.	.
chr10	58323065	58323564	chr10	58744506	58745005	Lims1|chr10:58744506-58745005	0.235088442523203	.	.
chr10	58497623	58498122	chr10	58383254	58383753	Ccdc138|chr10:58383254-58383753	0.261424983759816	.	.
chr10	59616480	59616979	chr10	59451740	59452239	Gm10322|chr10:59451740-59452239	0.232438179740219	.	.
chr10	59616480	59616979	chr10	59451740	59452239	Mcu|chr10:59451740-59452239	0.232438179740219	.	.
chr10	59616480	59616979	chr10	59780543	59781042	Gm10322|chr10:59780543-59781042	0.215968436181705	.	.
chr10	59616480	59616979	chr10	59780543	59781042	Mcu|chr10:59780543-59781042	0.215968436181705	.	.
chr10	59616480	59616979	chr10	59897556	59898055	Gm10322|chr10:59897556-59898055	0.281235229629828	.	.
chr10	59616480	59616979	chr10	59897556	59898055	Mcu|chr10:59897556-59898055	0.281235229629828	.	.
chr10	59702220	59702719	chr10	59780543	59781042	Micu1|chr10:59780543-59781042	0.173359735373028	.	.
chr10	59702220	59702719	chr10	59897556	59898055	Micu1|chr10:59897556-59898055	0.187171031822991	.	.
chr10	59879326	59879825	chr10	59899607	59900106	Dnajb12|chr10:59899607-59900106	0.175021830551499	.	.
chr10	59951690	59952189	chr10	59897556	59898055	Ddit4|chr10:59897556-59898055	0.497339183428527	.	.
chr10	59951690	59952189	chr10	59899607	59900106	Ddit4|chr10:59899607-59900106	0.28014997592318	.	.
chr10	60277677	60278176	chr10	60115485	60115984	Psap|chr10:60115485-60115984	0.23883128432833	.	.
chr10	61147435	61147934	chr10	60794324	60794823	Sgpl1|chr10:60794324-60794823	0.200130289591814	.	.
chr10	61147435	61147934	chr10	60893208	60893707	Sgpl1|chr10:60893208-60893707	0.232040857517771	.	.
chr10	61147435	61147934	chr10	60893751	60894250	Sgpl1|chr10:60893751-60894250	0.283942864102881	.	.
chr10	61147435	61147934	chr10	60927863	60928362	Sgpl1|chr10:60927863-60928362	0.190899042582361	.	.
chr10	61475965	61476464	chr10	61258075	61258574	D830039M14Rik|chr10:61258075-61258574	0.201548336268258	.	.
chr10	61475965	61476464	chr10	61258075	61258574	Lrrc20|chr10:61258075-61258574	0.201548336268258	.	.
chr10	61695204	61695703	chr10	61625504	61626003	Tysnd1|chr10:61625504-61626003	0.295250855032669	.	.
chr10	62231026	62231525	chr10	62110799	62111298	Tspan15|chr10:62110799-62111298	0.248327610207494	.	.
chr10	62231026	62231525	chr10	62208440	62208939	Tspan15|chr10:62208440-62208939	0.329960101471708	.	.
chr10	62231026	62231525	chr10	62216527	62217026	Tspan15|chr10:62216527-62217026	0.294806199558701	.	.
chr10	62486629	62487128	chr10	62110799	62111298	Vps26a|chr10:62110799-62111298	0.217146366428252	.	.
chr10	62486629	62487128	chr10	62208440	62208939	Vps26a|chr10:62208440-62208939	0.241511347136111	.	.
chr10	62578211	62578710	chr10	62260971	62261470	4933428P19Rik|chr10:62260971-62261470	0.199100942692434	.	.
chr10	62578211	62578710	chr10	62260971	62261470	Kif1bp|chr10:62260971-62261470	0.199100942692434	.	.
chr10	62578211	62578710	chr10	62856650	62857149	4933428P19Rik|chr10:62856650-62857149	0.223927583837208	.	.
chr10	62578211	62578710	chr10	62856650	62857149	Kif1bp|chr10:62856650-62857149	0.223927583837208	.	.
chr10	62578211	62578710	chr10	62865210	62865709	4933428P19Rik|chr10:62865210-62865709	0.320148688854957	.	.
chr10	62578211	62578710	chr10	62865210	62865709	Kif1bp|chr10:62865210-62865709	0.320148688854957	.	.
chr10	62651098	62651597	chr10	62260971	62261470	Ddx50|chr10:62260971-62261470	0.464073331827685	.	.
chr10	62651098	62651597	chr10	62282647	62283146	Ddx50|chr10:62282647-62283146	0.338753259860765	.	.
chr10	62651098	62651597	chr10	62300269	62300768	Ddx50|chr10:62300269-62300768	0.535976217226764	.	.
chr10	62792172	62792671	chr10	62856650	62857149	Ccar1|chr10:62856650-62857149	0.432147185192677	.	.
chr10	62792172	62792671	chr10	62856650	62857149	Ccar1|chr10:62856650-62857149	0.432147185192678	.	.
chr10	62920395	62920894	chr10	62823616	62824115	Slc25a16|chr10:62823616-62824115	0.372542586320389	.	.
chr10	62920395	62920894	chr10	63040223	63040722	Slc25a16|chr10:63040223-63040722	0.250646285030976	.	.
chr10	63023688	63024187	chr10	62865210	62865709	Hnrnph3|chr10:62865210-62865709	0.288167575356315	.	.
chr10	63023688	63024187	chr10	62865210	62865709	Pbld2|chr10:62865210-62865709	0.288167575356315	.	.
chr10	63023688	63024187	chr10	63040223	63040722	Hnrnph3|chr10:63040223-63040722	0.322525023842336	.	.
chr10	63023688	63024187	chr10	63040223	63040722	Pbld2|chr10:63040223-63040722	0.322525023842336	.	.
chr10	63243618	63244117	chr10	63338211	63338710	1700120B22Rik|chr10:63338211-63338710	0.351935688862259	.	.
chr10	63243618	63244117	chr10	63338211	63338710	Herc4|chr10:63338211-63338710	0.351935688862259	.	.
chr10	64090014	64090513	chr10	64023322	64023821	Lrrtm3|chr10:64023322-64023821	0.204514208448048	.	.
chr10	64090014	64090513	chr10	64137559	64138058	Lrrtm3|chr10:64137559-64138058	0.334540705642527	.	.
chr10	64090014	64090513	chr10	64198735	64199234	Lrrtm3|chr10:64198735-64199234	0.174762626234174	.	.
chr10	67096716	67097215	chr10	66826303	66826802	Jmjd1c|chr10:66826303-66826802	0.330749734018318	.	.
chr10	67096716	67097215	chr10	66826303	66826802	Reep3|chr10:66826303-66826802	0.330749734018318	.	.
chr10	67548797	67549296	chr10	67360773	67361272	Ado|chr10:67360773-67361272	0.24907834006313	.	.
chr10	70096855	70097354	chr10	69845673	69846172	Ccdc6|chr10:69845673-69846172	0.3849451145711	.	.
chr10	70096855	70097354	chr10	69920835	69921334	Ccdc6|chr10:69920835-69921334	0.32885838427878	.	.
chr10	70440127	70440626	chr10	70599407	70599906	Fam13c|chr10:70599407-70599906	0.200904354316106	.	.
chr10	70440631	70441130	chr10	70598651	70599150	Fam13c|chr10:70598651-70599150	0.297418396764154	.	.
chr10	71158792	71159291	chr10	70799834	70800333	Bicc1|chr10:70799834-70800333	0.259844599283303	.	.
chr10	71237867	71238366	chr10	70799834	70800333	Tfam|chr10:70799834-70800333	0.401057681127867	.	.
chr10	71237867	71238366	chr10	70800633	70801132	Tfam|chr10:70800633-70801132	0.21865999144644	.	.
chr10	72654602	72655101	chr10	72980573	72981072	Zwint|chr10:72980573-72981072	0.178765493207716	.	.
chr10	72655128	72655627	chr10	72620503	72621002	Zwint|chr10:72620503-72621002	0.353474102326355	.	.
chr10	72655128	72655627	chr10	72980573	72981072	Zwint|chr10:72980573-72981072	0.408187861604539	.	.
chr10	74966773	74967272	chr10	74952715	74953214	Gnaz|chr10:74952715-74953214	0.174910589165357	.	.
chr10	74966773	74967272	chr10	75079342	75079841	Gnaz|chr10:75079342-75079841	0.258537799292664	.	.
chr10	74966773	74967272	chr10	75151144	75151643	Gnaz|chr10:75151144-75151643	0.247023881057947	.	.
chr10	75036948	75037447	chr10	75079342	75079841	Rab36|chr10:75079342-75079841	0.40973357687723	.	.
chr10	75036948	75037447	chr10	75344499	75344998	Rab36|chr10:75344499-75344998	0.30693856450234	.	.
chr10	75036948	75037447	chr10	75444422	75444921	Rab36|chr10:75444422-75444921	0.31213145907334	.	.
chr10	75060294	75060793	chr10	74952715	74953214	Bcr|chr10:74952715-74953214	0.381538462417257	.	.
chr10	75211769	75212268	chr10	74952715	74953214	Specc1l|chr10:74952715-74953214	0.187164223837098	.	.
chr10	75211769	75212268	chr10	74994743	74995242	Specc1l|chr10:74994743-74995242	0.407835573560721	.	.
chr10	75211769	75212268	chr10	75079342	75079841	Specc1l|chr10:75079342-75079841	0.173162675975161	.	.
chr10	75211769	75212268	chr10	75151144	75151643	Specc1l|chr10:75151144-75151643	0.298453605978548	.	.
chr10	75211769	75212268	chr10	75344499	75344998	Specc1l|chr10:75344499-75344998	0.204266937998234	.	.
chr10	75211769	75212268	chr10	75444422	75444921	Specc1l|chr10:75444422-75444921	0.175084911308132	.	.
chr10	75517195	75517694	chr10	75344499	75344998	Gucd1|chr10:75344499-75344998	0.35411930855186	.	.
chr10	75517195	75517694	chr10	75344499	75344998	Snrpd3|chr10:75344499-75344998	0.35411930855186	.	.
chr10	75517716	75518215	chr10	75344499	75344998	Gucd1|chr10:75344499-75344998	0.224321370846937	.	.
chr10	75517716	75518215	chr10	75344499	75344998	Snrpd3|chr10:75344499-75344998	0.224321370846937	.	.
chr10	75773277	75773776	chr10	75667316	75667815	Ddt|chr10:75667316-75667815	0.273866971425043	.	.
chr10	75837242	75837741	chr10	76174820	76175319	Gstt2|chr10:76174820-76175319	0.25757696784884	.	.
chr10	75860073	75860572	chr10	75650905	75651404	Mif|chr10:75650905-75651404	0.17637254893015	.	.
chr10	75860073	75860572	chr10	75667316	75667815	Mif|chr10:75667316-75667815	0.232008379721713	.	.
chr10	75921379	75921878	chr10	75667316	75667815	Smarcb1|chr10:75667316-75667815	0.21350203935233	.	.
chr10	75935571	75936070	chr10	75667316	75667815	Mmp11|chr10:75667316-75667815	0.389002188642889	.	.
chr10	76237626	76238125	chr10	76408450	76408949	Prmt2|chr10:76408450-76408949	0.281781688063782	.	.
chr10	76442556	76443055	chr10	76174820	76175319	Pcnt|chr10:76174820-76175319	0.333653912657312	.	.
chr10	76468680	76469179	chr10	76668795	76669294	Mcm3ap|chr10:76668795-76669294	0.226598928582279	.	.
chr10	76468680	76469179	chr10	76668795	76669294	Ybey|chr10:76668795-76669294	0.226598928582279	.	.
chr10	76531225	76531724	chr10	76973688	76974187	Lss|chr10:76973688-76974187	0.240865895852458	.	.
chr10	76961928	76962427	chr10	76809931	76810430	Pcbp3|chr10:76809931-76810430	0.1922389850718	.	.
chr10	76961928	76962427	chr10	76963727	76964226	Pcbp3|chr10:76963727-76964226	0.483160430004465	.	.
chr10	76961928	76962427	chr10	76964370	76964869	Pcbp3|chr10:76964370-76964869	0.367793792933105	.	.
chr10	77032927	77033426	chr10	76809931	76810430	Slc19a1|chr10:76809931-76810430	0.22531521963238	.	.
chr10	77032927	77033426	chr10	77116616	77117115	Slc19a1|chr10:77116616-77117115	0.251954681759994	.	.
chr10	77258974	77259473	chr10	77497513	77498012	Gm10941|chr10:77497513-77498012	0.216722016127052	.	.
chr10	77258974	77259473	chr10	77497513	77498012	Pofut2|chr10:77497513-77498012	0.216722016127052	.	.
chr10	77581441	77581940	chr10	77434178	77434677	Pttg1ip|chr10:77434178-77434677	0.307263352869626	.	.
chr10	77581441	77581940	chr10	77434684	77435183	Pttg1ip|chr10:77434684-77435183	0.317766933792259	.	.
chr10	77581441	77581940	chr10	77456445	77456944	Pttg1ip|chr10:77456445-77456944	0.375518076676974	.	.
chr10	77606279	77606778	chr10	77456445	77456944	Sumo3|chr10:77456445-77456944	0.234161063890042	.	.
chr10	77622031	77622530	chr10	77456445	77456944	Ube2g2|chr10:77456445-77456944	0.320033045706056	.	.
chr10	78184961	78185460	chr10	78338079	78338578	Pwp2|chr10:78338079-78338578	0.209478613626692	.	.
chr10	78352152	78352651	chr10	78338079	78338578	Agpat3|chr10:78338079-78338578	0.328664999849434	.	.
chr10	78352152	78352651	chr10	78338079	78338578	Gm40709|chr10:78338079-78338578	0.328664999849434	.	.
chr10	78464708	78465207	chr10	78399195	78399694	Pdxk|chr10:78399195-78399694	0.269071465557251	.	.
chr10	78574182	78574681	chr10	78481893	78482392	Ilvbl|chr10:78481893-78482392	0.256297425973727	.	.
chr10	79681760	79682259	chr10	79780004	79780503	Cdc34|chr10:79780004-79780503	0.182680826468972	.	.
chr10	79704113	79704612	chr10	79780004	79780503	Bsg|chr10:79780004-79780503	0.23016160817091	.	.
chr10	79766873	79767372	chr10	80053303	80053802	Rnf126|chr10:80053303-80053802	0.235750846037573	.	.
chr10	79766873	79767372	chr10	80131664	80132163	Rnf126|chr10:80131664-80132163	0.246269108470188	.	.
chr10	79766873	79767372	chr10	80142013	80142512	Rnf126|chr10:80142013-80142512	0.372136814534284	.	.
chr10	79767373	79767872	chr10	80131664	80132163	Rnf126|chr10:80131664-80132163	0.292782865947594	.	.
chr10	79767373	79767872	chr10	80142013	80142512	Rnf126|chr10:80142013-80142512	0.256615819497192	.	.
chr10	79767373	79767872	chr10	80159857	80160356	Rnf126|chr10:80159857-80160356	0.23735740024865	.	.
chr10	79767373	79767872	chr10	80167470	80167969	Rnf126|chr10:80167470-80167969	0.304584151462299	.	.
chr10	79793406	79793905	chr10	79901355	79901854	Palm|chr10:79901355-79901854	0.237235109423045	.	.
chr10	79854078	79854577	chr10	79780004	79780503	E130317F20Rik|chr10:79780004-79780503	0.205610424524355	.	.
chr10	79854078	79854577	chr10	79780004	79780503	Ptbp1|chr10:79780004-79780503	0.205610424524355	.	.
chr10	79854078	79854577	chr10	80053303	80053802	E130317F20Rik|chr10:80053303-80053802	0.300770379331189	.	.
chr10	79854078	79854577	chr10	80053303	80053802	Ptbp1|chr10:80053303-80053802	0.300770379331189	.	.
chr10	79854078	79854577	chr10	80102436	80102935	E130317F20Rik|chr10:80102436-80102935	0.209261150810932	.	.
chr10	79854078	79854577	chr10	80102436	80102935	Ptbp1|chr10:80102436-80102935	0.209261150810932	.	.
chr10	79854078	79854577	chr10	80142013	80142512	E130317F20Rik|chr10:80142013-80142512	0.328930353235391	.	.
chr10	79854078	79854577	chr10	80142013	80142512	Ptbp1|chr10:80142013-80142512	0.328930353235391	.	.
chr10	79854078	79854577	chr10	80159857	80160356	E130317F20Rik|chr10:80159857-80160356	0.303465553788811	.	.
chr10	79854078	79854577	chr10	80159857	80160356	Ptbp1|chr10:80159857-80160356	0.303465553788811	.	.
chr10	79854078	79854577	chr10	80167470	80167969	E130317F20Rik|chr10:80167470-80167969	0.415675910184963	.	.
chr10	79854078	79854577	chr10	80167470	80167969	Ptbp1|chr10:80167470-80167969	0.415675910184963	.	.
chr10	79874174	79874673	chr10	79780004	79780503	Plppr3|chr10:79780004-79780503	0.23507304363811	.	.
chr10	79874174	79874673	chr10	79780004	79780503	Prtn3|chr10:79780004-79780503	0.23507304363811	.	.
chr10	79874174	79874673	chr10	80131664	80132163	Plppr3|chr10:80131664-80132163	0.29710410772945	.	.
chr10	79874174	79874673	chr10	80131664	80132163	Prtn3|chr10:80131664-80132163	0.29710410772945	.	.
chr10	79874174	79874673	chr10	80142013	80142512	Plppr3|chr10:80142013-80142512	0.305729063730711	.	.
chr10	79874174	79874673	chr10	80142013	80142512	Prtn3|chr10:80142013-80142512	0.305729063730711	.	.
chr10	79908430	79908929	chr10	79780004	79780503	Med16|chr10:79780004-79780503	0.376028696960125	.	.
chr10	79908430	79908929	chr10	80053303	80053802	Med16|chr10:80053303-80053802	0.234545305825414	.	.
chr10	79908430	79908929	chr10	80130998	80131497	Med16|chr10:80130998-80131497	0.366483566376981	.	.
chr10	79908430	79908929	chr10	80142013	80142512	Med16|chr10:80142013-80142512	0.340096232217633	.	.
chr10	79908430	79908929	chr10	80159857	80160356	Med16|chr10:80159857-80160356	0.232705654697138	.	.
chr10	79916697	79917196	chr10	80102436	80102935	Kiss1r|chr10:80102436-80102935	0.215707659357743	.	.
chr10	79916697	79917196	chr10	80149272	80149771	Kiss1r|chr10:80149272-80149771	0.286041091851092	.	.
chr10	79916697	79917196	chr10	80159857	80160356	Kiss1r|chr10:80159857-80160356	0.220258240745088	.	.
chr10	79926703	79927202	chr10	79780004	79780503	Arid3a|chr10:79780004-79780503	0.217556516509559	.	.
chr10	79926703	79927202	chr10	80142013	80142512	Arid3a|chr10:80142013-80142512	0.195334779206131	.	.
chr10	79926703	79927202	chr10	80167470	80167969	Arid3a|chr10:80167470-80167969	0.345514971270616	.	.
chr10	79959680	79960179	chr10	80053303	80053802	Wdr18|chr10:80053303-80053802	0.191366110846721	.	.
chr10	79959680	79960179	chr10	80131664	80132163	Wdr18|chr10:80131664-80132163	0.256791480812322	.	.
chr10	79984135	79984634	chr10	80131664	80132163	Tmem259|chr10:80131664-80132163	0.243796373283267	.	.
chr10	79984135	79984634	chr10	80167470	80167969	Tmem259|chr10:80167470-80167969	0.215358281365873	.	.
chr10	79984727	79985226	chr10	80131664	80132163	Tmem259|chr10:80131664-80132163	0.257556884907477	.	.
chr10	79984727	79985226	chr10	80159857	80160356	Tmem259|chr10:80159857-80160356	0.210370883469767	.	.
chr10	79984727	79985226	chr10	80167470	80167969	Tmem259|chr10:80167470-80167969	0.225555768739491	.	.
chr10	79996251	79996750	chr10	79780004	79780503	Abca7|chr10:79780004-79780503	0.200231863901421	.	.
chr10	80039610	80040109	chr10	79803556	79804055	Polr2e|chr10:79803556-79804055	0.1797807454197	.	.
chr10	80039610	80040109	chr10	80102436	80102935	Polr2e|chr10:80102436-80102935	0.34551661080324	.	.
chr10	80039610	80040109	chr10	80102436	80102935	Polr2e|chr10:80102436-80102935	0.345516610803241	.	.
chr10	80039610	80040109	chr10	80131664	80132163	Polr2e|chr10:80131664-80132163	0.338496228273024	.	.
chr10	80039610	80040109	chr10	80142013	80142512	Polr2e|chr10:80142013-80142512	0.174455181594837	.	.
chr10	80039610	80040109	chr10	80149272	80149771	Polr2e|chr10:80149272-80149771	0.25464446013913	.	.
chr10	80039610	80040109	chr10	80159857	80160356	Polr2e|chr10:80159857-80160356	0.295590014041549	.	.
chr10	80039610	80040109	chr10	80167470	80167969	Polr2e|chr10:80167470-80167969	0.196861019994378	.	.
chr10	80039610	80040109	chr10	80167470	80167969	Polr2e|chr10:80167470-80167969	0.196861019994379	.	.
chr10	80039610	80040109	chr10	80298753	80299252	Polr2e|chr10:80298753-80299252	0.317295829479793	.	.
chr10	80039610	80040109	chr10	80316250	80316749	Polr2e|chr10:80316250-80316749	0.518294987492587	.	.
chr10	80039610	80040109	chr10	80475205	80475704	Polr2e|chr10:80475205-80475704	0.295656546599947	.	.
chr10	80115299	80115798	chr10	80053303	80053802	Stk11|chr10:80053303-80053802	0.172870401445739	.	.
chr10	80115299	80115798	chr10	80131664	80132163	Stk11|chr10:80131664-80132163	0.214193513176714	.	.
chr10	80115299	80115798	chr10	80142013	80142512	Stk11|chr10:80142013-80142512	0.224416181766128	.	.
chr10	80115299	80115798	chr10	80149272	80149771	Stk11|chr10:80149272-80149771	0.280553994064721	.	.
chr10	80115299	80115798	chr10	80167470	80167969	Stk11|chr10:80167470-80167969	0.214207106921462	.	.
chr10	80115299	80115798	chr10	80298753	80299252	Stk11|chr10:80298753-80299252	0.20778797675545	.	.
chr10	80115299	80115798	chr10	80316250	80316749	Stk11|chr10:80316250-80316749	0.41062654856604	.	.
chr10	80115299	80115798	chr10	80475205	80475704	Stk11|chr10:80475205-80475704	0.438200482286594	.	.
chr10	80115855	80116354	chr10	79803556	79804055	Stk11|chr10:79803556-79804055	0.189718224022868	.	.
chr10	80115855	80116354	chr10	80131664	80132163	Stk11|chr10:80131664-80132163	0.188104842468593	.	.
chr10	80115855	80116354	chr10	80142013	80142512	Stk11|chr10:80142013-80142512	0.358765802512017	.	.
chr10	80115855	80116354	chr10	80149272	80149771	Stk11|chr10:80149272-80149771	0.252641149934896	.	.
chr10	80115855	80116354	chr10	80298753	80299252	Stk11|chr10:80298753-80299252	0.195642882049404	.	.
chr10	80115855	80116354	chr10	80316250	80316749	Stk11|chr10:80316250-80316749	0.192178040420239	.	.
chr10	80115855	80116354	chr10	80475205	80475704	Stk11|chr10:80475205-80475704	0.290998767793177	.	.
chr10	80141214	80141713	chr10	79803556	79804055	Cbarp|chr10:79803556-79804055	0.219445776114212	.	.
chr10	80141214	80141713	chr10	80102436	80102935	Cbarp|chr10:80102436-80102935	0.332069496404706	.	.
chr10	80141214	80141713	chr10	80131664	80132163	Cbarp|chr10:80131664-80132163	0.290835344111783	.	.
chr10	80141214	80141713	chr10	80142013	80142512	Cbarp|chr10:80142013-80142512	0.325468915064384	.	.
chr10	80141214	80141713	chr10	80149272	80149771	Cbarp|chr10:80149272-80149771	0.269418526529034	.	.
chr10	80141214	80141713	chr10	80167470	80167969	Cbarp|chr10:80167470-80167969	0.180254250544674	.	.
chr10	80141214	80141713	chr10	80298753	80299252	Cbarp|chr10:80298753-80299252	0.408759332838786	.	.
chr10	80141214	80141713	chr10	80316250	80316749	Cbarp|chr10:80316250-80316749	0.234642819387388	.	.
chr10	80141214	80141713	chr10	80475205	80475704	Cbarp|chr10:80475205-80475704	0.320168699330542	.	.
chr10	80226253	80226752	chr10	80102436	80102935	Pwwp3a|chr10:80102436-80102935	0.295038681428022	.	.
chr10	80226253	80226752	chr10	80131664	80132163	Pwwp3a|chr10:80131664-80132163	0.321150740154576	.	.
chr10	80226253	80226752	chr10	80149272	80149771	Pwwp3a|chr10:80149272-80149771	0.29562857508857	.	.
chr10	80226253	80226752	chr10	80159857	80160356	Pwwp3a|chr10:80159857-80160356	0.250620587433401	.	.
chr10	80226253	80226752	chr10	80298753	80299252	Pwwp3a|chr10:80298753-80299252	0.494925566962684	.	.
chr10	80226253	80226752	chr10	80316250	80316749	Pwwp3a|chr10:80316250-80316749	0.530921124260468	.	.
chr10	80226253	80226752	chr10	80475205	80475704	Pwwp3a|chr10:80475205-80475704	0.490140118112932	.	.
chr10	80226757	80227256	chr10	79900791	79901290	Pwwp3a|chr10:79900791-79901290	0.183098607410016	.	.
chr10	80226757	80227256	chr10	80264751	80265250	Pwwp3a|chr10:80264751-80265250	0.304032998983161	.	.
chr10	80249168	80249667	chr10	80053303	80053802	Ndufs7|chr10:80053303-80053802	0.191452784822397	.	.
chr10	80249168	80249667	chr10	80131664	80132163	Ndufs7|chr10:80131664-80132163	0.208162068582003	.	.
chr10	80249168	80249667	chr10	80142013	80142512	Ndufs7|chr10:80142013-80142512	0.357947352634752	.	.
chr10	80249168	80249667	chr10	80167470	80167969	Ndufs7|chr10:80167470-80167969	0.186878051783446	.	.
chr10	80249168	80249667	chr10	80475205	80475704	Ndufs7|chr10:80475205-80475704	0.271832275997897	.	.
chr10	80292185	80292684	chr10	80053303	80053802	Rps15|chr10:80053303-80053802	0.191258356762001	.	.
chr10	80292185	80292684	chr10	80142013	80142512	Rps15|chr10:80142013-80142512	0.525691126948809	.	.
chr10	80292185	80292684	chr10	80167470	80167969	Rps15|chr10:80167470-80167969	0.342983449201984	.	.
chr10	80292185	80292684	chr10	80676201	80676700	Rps15|chr10:80676201-80676700	0.214950075256402	.	.
chr10	80329684	80330183	chr10	80102436	80102935	Pcsk4|chr10:80102436-80102935	0.222205995337228	.	.
chr10	80329684	80330183	chr10	80102436	80102935	Reep6|chr10:80102436-80102935	0.222205995337228	.	.
chr10	80329684	80330183	chr10	80142013	80142512	Pcsk4|chr10:80142013-80142512	0.215299540685236	.	.
chr10	80329684	80330183	chr10	80142013	80142512	Reep6|chr10:80142013-80142512	0.215299540685236	.	.
chr10	80329684	80330183	chr10	80159857	80160356	Pcsk4|chr10:80159857-80160356	0.193763949346849	.	.
chr10	80329684	80330183	chr10	80159857	80160356	Reep6|chr10:80159857-80160356	0.193763949346849	.	.
chr10	80329684	80330183	chr10	80167470	80167969	Pcsk4|chr10:80167470-80167969	0.291252473484199	.	.
chr10	80329684	80330183	chr10	80167470	80167969	Reep6|chr10:80167470-80167969	0.291252473484199	.	.
chr10	80329684	80330183	chr10	80298753	80299252	Pcsk4|chr10:80298753-80299252	0.381500442772697	.	.
chr10	80329684	80330183	chr10	80298753	80299252	Reep6|chr10:80298753-80299252	0.381500442772697	.	.
chr10	80329684	80330183	chr10	80316250	80316749	Pcsk4|chr10:80316250-80316749	0.405586264380843	.	.
chr10	80329684	80330183	chr10	80316250	80316749	Reep6|chr10:80316250-80316749	0.405586264380843	.	.
chr10	80387533	80388032	chr10	80053303	80053802	Mex3d|chr10:80053303-80053802	0.249820513629233	.	.
chr10	80387533	80388032	chr10	80142013	80142512	Mex3d|chr10:80142013-80142512	0.190899253346369	.	.
chr10	80387533	80388032	chr10	80159857	80160356	Mex3d|chr10:80159857-80160356	0.266653013354125	.	.
chr10	80387533	80388032	chr10	80167470	80167969	Mex3d|chr10:80167470-80167969	0.24964795037512	.	.
chr10	80387533	80388032	chr10	80676201	80676700	Mex3d|chr10:80676201-80676700	0.240209990423692	.	.
chr10	80398776	80399275	chr10	80131664	80132163	Mbd3|chr10:80131664-80132163	0.313687396589432	.	.
chr10	80398776	80399275	chr10	80159857	80160356	Mbd3|chr10:80159857-80160356	0.275740117199396	.	.
chr10	80398776	80399275	chr10	80167470	80167969	Mbd3|chr10:80167470-80167969	0.463523618835475	.	.
chr10	80398776	80399275	chr10	80298753	80299252	Mbd3|chr10:80298753-80299252	0.193053302250103	.	.
chr10	80398776	80399275	chr10	80316250	80316749	Mbd3|chr10:80316250-80316749	0.576226052809878	.	.
chr10	80398776	80399275	chr10	80566638	80567137	Mbd3|chr10:80566638-80567137	0.192159813601629	.	.
chr10	80398776	80399275	chr10	80676201	80676700	Mbd3|chr10:80676201-80676700	0.337169087001176	.	.
chr10	80399367	80399866	chr10	80131664	80132163	Mbd3|chr10:80131664-80132163	0.308539079663357	.	.
chr10	80399367	80399866	chr10	80142013	80142512	Mbd3|chr10:80142013-80142512	0.3306827934848	.	.
chr10	80399367	80399866	chr10	80149272	80149771	Mbd3|chr10:80149272-80149771	0.176356081866876	.	.
chr10	80399367	80399866	chr10	80159857	80160356	Mbd3|chr10:80159857-80160356	0.285378881848402	.	.
chr10	80399367	80399866	chr10	80159857	80160356	Mbd3|chr10:80159857-80160356	0.285378881848403	.	.
chr10	80399367	80399866	chr10	80167470	80167969	Mbd3|chr10:80167470-80167969	0.451504997434455	.	.
chr10	80399367	80399866	chr10	80316250	80316749	Mbd3|chr10:80316250-80316749	0.235825406220392	.	.
chr10	80399367	80399866	chr10	80566638	80567137	Mbd3|chr10:80566638-80567137	0.356127706370639	.	.
chr10	80399367	80399866	chr10	80676201	80676700	Mbd3|chr10:80676201-80676700	0.279396569802302	.	.
chr10	80406595	80407094	chr10	80167470	80167969	Uqcr11|chr10:80167470-80167969	0.174887144013764	.	.
chr10	80406595	80407094	chr10	80676201	80676700	Uqcr11|chr10:80676201-80676700	0.395364411306206	.	.
chr10	80433205	80433704	chr10	80131664	80132163	Tcf3|chr10:80131664-80132163	0.207320855285218	.	.
chr10	80433205	80433704	chr10	80159857	80160356	Tcf3|chr10:80159857-80160356	0.196862458607028	.	.
chr10	80433205	80433704	chr10	80167470	80167969	Tcf3|chr10:80167470-80167969	0.267144280583114	.	.
chr10	80433205	80433704	chr10	80298753	80299252	Tcf3|chr10:80298753-80299252	0.225305675396546	.	.
chr10	80433205	80433704	chr10	80316250	80316749	Tcf3|chr10:80316250-80316749	0.410138274755012	.	.
chr10	80433205	80433704	chr10	80566638	80567137	Tcf3|chr10:80566638-80567137	0.256898817507467	.	.
chr10	80433205	80433704	chr10	80676201	80676700	Tcf3|chr10:80676201-80676700	0.262999844982351	.	.
chr10	80433784	80434283	chr10	80142013	80142512	Tcf3|chr10:80142013-80142512	0.316214837471052	.	.
chr10	80433784	80434283	chr10	80149272	80149771	Tcf3|chr10:80149272-80149771	0.175817142762827	.	.
chr10	80561559	80562058	chr10	80316250	80316749	Rexo1|chr10:80316250-80316749	0.260979746429487	.	.
chr10	80561559	80562058	chr10	80566638	80567137	Rexo1|chr10:80566638-80567137	0.342181818132838	.	.
chr10	80577192	80577691	chr10	80298753	80299252	Klf16|chr10:80298753-80299252	0.389306630435561	.	.
chr10	80577192	80577691	chr10	80316250	80316749	Klf16|chr10:80316250-80316749	0.547409609734929	.	.
chr10	80577192	80577691	chr10	80807167	80807666	Klf16|chr10:80807167-80807666	0.465700044413114	.	.
chr10	80577707	80578206	chr10	80298753	80299252	Klf16|chr10:80298753-80299252	0.202508620716016	.	.
chr10	80577707	80578206	chr10	80316250	80316749	Klf16|chr10:80316250-80316749	0.357886980532854	.	.
chr10	80577707	80578206	chr10	80807167	80807666	Klf16|chr10:80807167-80807666	0.275809071121242	.	.
chr10	80590198	80590697	chr10	80676201	80676700	Abhd17a|chr10:80676201-80676700	0.265544273123531	.	.
chr10	80590198	80590697	chr10	80676201	80676700	Gm29093|chr10:80676201-80676700	0.265544273123531	.	.
chr10	80602614	80603113	chr10	80264751	80265250	Adat3|chr10:80264751-80265250	0.42166899762512	.	.
chr10	80602614	80603113	chr10	80264751	80265250	Scamp4|chr10:80264751-80265250	0.42166899762512	.	.
chr10	80621853	80622352	chr10	80298753	80299252	Csnk1g2|chr10:80298753-80299252	0.234503606504165	.	.
chr10	80621853	80622352	chr10	80316250	80316749	Csnk1g2|chr10:80316250-80316749	0.352478065534255	.	.
chr10	80622360	80622859	chr10	80298753	80299252	Csnk1g2|chr10:80298753-80299252	0.226752289142258	.	.
chr10	80622360	80622859	chr10	80316250	80316749	Csnk1g2|chr10:80316250-80316749	0.407447372576344	.	.
chr10	80622360	80622859	chr10	80676201	80676700	Csnk1g2|chr10:80676201-80676700	0.37212912525199	.	.
chr10	80622360	80622859	chr10	80807167	80807666	Csnk1g2|chr10:80807167-80807666	0.382995508788251	.	.
chr10	80656327	80656826	chr10	80264751	80265250	Btbd2|chr10:80264751-80265250	0.178337841888561	.	.
chr10	80656327	80656826	chr10	80566638	80567137	Btbd2|chr10:80566638-80567137	0.209613009118017	.	.
chr10	80656327	80656826	chr10	80676201	80676700	Btbd2|chr10:80676201-80676700	0.531546199007207	.	.
chr10	80656327	80656826	chr10	80807167	80807666	Btbd2|chr10:80807167-80807666	0.426367039319083	.	.
chr10	80702062	80702561	chr10	80298753	80299252	Izumo4|chr10:80298753-80299252	0.214175142374534	.	.
chr10	80702062	80702561	chr10	80298753	80299252	Mob3a|chr10:80298753-80299252	0.214175142374534	.	.
chr10	80702062	80702561	chr10	80316250	80316749	Izumo4|chr10:80316250-80316749	0.449235350515457	.	.
chr10	80702062	80702561	chr10	80316250	80316749	Mob3a|chr10:80316250-80316749	0.449235350515457	.	.
chr10	80702062	80702561	chr10	80676201	80676700	Izumo4|chr10:80676201-80676700	0.189436826982791	.	.
chr10	80702062	80702561	chr10	80676201	80676700	Mob3a|chr10:80676201-80676700	0.189436826982791	.	.
chr10	80702062	80702561	chr10	80807167	80807666	Izumo4|chr10:80807167-80807666	0.278433998873155	.	.
chr10	80702062	80702561	chr10	80807167	80807666	Mob3a|chr10:80807167-80807666	0.278433998873155	.	.
chr10	80742110	80742609	chr10	80298753	80299252	Ap3d1|chr10:80298753-80299252	0.190019832074236	.	.
chr10	80742110	80742609	chr10	80316250	80316749	Ap3d1|chr10:80316250-80316749	0.433292187844006	.	.
chr10	80742110	80742609	chr10	80676201	80676700	Ap3d1|chr10:80676201-80676700	0.345642557352699	.	.
chr10	80742110	80742609	chr10	80807167	80807666	Ap3d1|chr10:80807167-80807666	0.545424380821214	.	.
chr10	80754853	80755352	chr10	80566638	80567137	Dot1l|chr10:80566638-80567137	0.193164532648636	.	.
chr10	80754853	80755352	chr10	81137227	81137726	Dot1l|chr10:81137227-81137726	0.488998672016157	.	.
chr10	80798353	80798852	chr10	80807167	80807666	Plekhj1|chr10:80807167-80807666	0.207194101724	.	.
chr10	80798353	80798852	chr10	80807167	80807666	Sf3a2|chr10:80807167-80807666	0.207194101724	.	.
chr10	80798353	80798852	chr10	81137227	81137726	Plekhj1|chr10:81137227-81137726	0.330277667689133	.	.
chr10	80798353	80798852	chr10	81137227	81137726	Sf3a2|chr10:81137227-81137726	0.330277667689133	.	.
chr10	80826143	80826642	chr10	80676201	80676700	Oaz1|chr10:80676201-80676700	0.193816626330141	.	.
chr10	80900697	80901196	chr10	80566638	80567137	Timm13|chr10:80566638-80567137	0.219897306912984	.	.
chr10	80900697	80901196	chr10	80676201	80676700	Timm13|chr10:80676201-80676700	0.262229557126604	.	.
chr10	80900697	80901196	chr10	80807167	80807666	Timm13|chr10:80807167-80807666	0.253745902982058	.	.
chr10	80900697	80901196	chr10	81192202	81192701	Timm13|chr10:81192202-81192701	0.520429815677278	.	.
chr10	80918033	80918532	chr10	80807167	80807666	Lmnb2|chr10:80807167-80807666	0.264221243028026	.	.
chr10	80918033	80918532	chr10	81137227	81137726	Lmnb2|chr10:81137227-81137726	0.239473356388255	.	.
chr10	80929771	80930270	chr10	81192202	81192701	Gadd45b|chr10:81192202-81192701	0.251436714190262	.	.
chr10	81014811	81015310	chr10	80807167	80807666	Gng7|chr10:80807167-80807666	0.404436971082358	.	.
chr10	81014811	81015310	chr10	81137227	81137726	Gng7|chr10:81137227-81137726	0.335693873693087	.	.
chr10	81014811	81015310	chr10	81192202	81192701	Gng7|chr10:81192202-81192701	0.309689270893005	.	.
chr10	81014811	81015310	chr10	81430157	81430656	Gng7|chr10:81430157-81430656	0.248761270881843	.	.
chr10	81014811	81015310	chr10	81432821	81433320	Gng7|chr10:81432821-81433320	0.41993800125363	.	.
chr10	81037087	81037586	chr10	80807167	80807666	Slc39a3|chr10:80807167-80807666	0.403120009331897	.	.
chr10	81037087	81037586	chr10	81137227	81137726	Slc39a3|chr10:81137227-81137726	0.177789552727239	.	.
chr10	81037087	81037586	chr10	81192202	81192701	Slc39a3|chr10:81192202-81192701	0.214202626632395	.	.
chr10	81037087	81037586	chr10	81192202	81192701	Slc39a3|chr10:81192202-81192701	0.214202626632396	.	.
chr10	81037087	81037586	chr10	81430157	81430656	Slc39a3|chr10:81430157-81430656	0.203006515057161	.	.
chr10	81037087	81037586	chr10	81432821	81433320	Slc39a3|chr10:81432821-81433320	0.342573091454228	.	.
chr10	81069721	81070220	chr10	80807167	80807666	Thop1|chr10:80807167-80807666	0.538185507063508	.	.
chr10	81069721	81070220	chr10	81137227	81137726	Thop1|chr10:81137227-81137726	0.251716124741155	.	.
chr10	81069721	81070220	chr10	81192202	81192701	Thop1|chr10:81192202-81192701	0.246756957630746	.	.
chr10	81069721	81070220	chr10	81430157	81430656	Thop1|chr10:81430157-81430656	0.283766039980078	.	.
chr10	81069721	81070220	chr10	81432821	81433320	Thop1|chr10:81432821-81433320	0.246339934434324	.	.
chr10	81105647	81106146	chr10	80807167	80807666	Map2k2|chr10:80807167-80807666	0.209990851036495	.	.
chr10	81105647	81106146	chr10	81192202	81192701	Map2k2|chr10:81192202-81192701	0.18734444236317	.	.
chr10	81105647	81106146	chr10	81430157	81430656	Map2k2|chr10:81430157-81430656	0.255408339389015	.	.
chr10	81105647	81106146	chr10	81432821	81433320	Map2k2|chr10:81432821-81433320	0.327319907966398	.	.
chr10	81167584	81168083	chr10	81137227	81137726	Pias4|chr10:81137227-81137726	0.38469767012971	.	.
chr10	81167584	81168083	chr10	81432821	81433320	Pias4|chr10:81432821-81433320	0.182070308432765	.	.
chr10	81167584	81168083	chr10	81432821	81433320	Pias4|chr10:81432821-81433320	0.182070308432766	.	.
chr10	81182587	81183086	chr10	80807167	80807666	Dapk3|chr10:80807167-80807666	0.249321702939137	.	.
chr10	81182587	81183086	chr10	81137227	81137726	Dapk3|chr10:81137227-81137726	0.340087768238344	.	.
chr10	81182587	81183086	chr10	81432821	81433320	Dapk3|chr10:81432821-81433320	0.347577852113379	.	.
chr10	81230621	81231120	chr10	80807167	80807666	Atcay|chr10:80807167-80807666	0.25809951055809	.	.
chr10	81230621	81231120	chr10	80807167	80807666	Atcay|chr10:80807167-80807666	0.258099510558091	.	.
chr10	81230621	81231120	chr10	81192202	81192701	Atcay|chr10:81192202-81192701	0.280008166731328	.	.
chr10	81230621	81231120	chr10	81430157	81430656	Atcay|chr10:81430157-81430656	0.428402818181046	.	.
chr10	81230621	81231120	chr10	81430826	81431325	Atcay|chr10:81430826-81431325	0.195134481668291	.	.
chr10	81230621	81231120	chr10	81432821	81433320	Atcay|chr10:81432821-81433320	0.27448539584949	.	.
chr10	81292618	81293117	chr10	81137227	81137726	Pip5k1c|chr10:81137227-81137726	0.295338384254085	.	.
chr10	81292618	81293117	chr10	81432821	81433320	Pip5k1c|chr10:81432821-81433320	0.310705291522522	.	.
chr10	81292618	81293117	chr10	81643405	81643904	Pip5k1c|chr10:81643405-81643904	0.491998360711145	.	.
chr10	81302735	81303234	chr10	81571498	81571997	Gm16315|chr10:81571498-81571997	0.302666199695368	.	.
chr10	81302735	81303234	chr10	81643405	81643904	Gm16315|chr10:81643405-81643904	0.22435045201482	.	.
chr10	81320497	81320996	chr10	81137227	81137726	Cactin|chr10:81137227-81137726	0.525329866948053	.	.
chr10	81320497	81320996	chr10	81432821	81433320	Cactin|chr10:81432821-81433320	0.177340810868121	.	.
chr10	81320497	81320996	chr10	81472805	81473304	Cactin|chr10:81472805-81473304	0.278437298226139	.	.
chr10	81320497	81320996	chr10	81551522	81552021	Cactin|chr10:81551522-81552021	0.199506538964402	.	.
chr10	81320497	81320996	chr10	81643405	81643904	Cactin|chr10:81643405-81643904	0.250530825957507	.	.
chr10	81357211	81357710	chr10	81137227	81137726	Mfsd12|chr10:81137227-81137726	0.297250080241887	.	.
chr10	81357211	81357710	chr10	81174893	81175392	Mfsd12|chr10:81174893-81175392	0.218961792188926	.	.
chr10	81357211	81357710	chr10	81430157	81430656	Mfsd12|chr10:81430157-81430656	0.18084460149138	.	.
chr10	81357211	81357710	chr10	81432821	81433320	Mfsd12|chr10:81432821-81433320	0.189830874311073	.	.
chr10	81357211	81357710	chr10	81472805	81473304	Mfsd12|chr10:81472805-81473304	0.24677307411315	.	.
chr10	81378395	81378894	chr10	81571498	81571997	Fzr1|chr10:81571498-81571997	0.315318299295348	.	.
chr10	81384063	81384562	chr10	81137227	81137726	Dohh|chr10:81137227-81137726	0.313618964908436	.	.
chr10	81384063	81384562	chr10	81192202	81192701	Dohh|chr10:81192202-81192701	0.194037886855511	.	.
chr10	81384063	81384562	chr10	81430157	81430656	Dohh|chr10:81430157-81430656	0.280793384774492	.	.
chr10	81384063	81384562	chr10	81551522	81552021	Dohh|chr10:81551522-81552021	0.329763250077533	.	.
chr10	81384063	81384562	chr10	81571498	81571997	Dohh|chr10:81571498-81571997	0.302117932684741	.	.
chr10	81482441	81482940	chr10	81192202	81192701	Celf5|chr10:81192202-81192701	0.177562175152882	.	.
chr10	81482441	81482940	chr10	81430157	81430656	Celf5|chr10:81430157-81430656	0.448784962176661	.	.
chr10	81482441	81482940	chr10	81430826	81431325	Celf5|chr10:81430826-81431325	0.268515347604819	.	.
chr10	81482441	81482940	chr10	81551522	81552021	Celf5|chr10:81551522-81552021	0.489350437529982	.	.
chr10	81482441	81482940	chr10	81571498	81571997	Celf5|chr10:81571498-81571997	0.447121541609929	.	.
chr10	81496231	81496730	chr10	81137227	81137726	Ncln|chr10:81137227-81137726	0.444920045496866	.	.
chr10	81496231	81496730	chr10	81432821	81433320	Ncln|chr10:81432821-81433320	0.349529893957353	.	.
chr10	81496231	81496730	chr10	81551522	81552021	Ncln|chr10:81551522-81552021	0.20018095344564	.	.
chr10	81496231	81496730	chr10	81571498	81571997	Ncln|chr10:81571498-81571997	0.254471623510351	.	.
chr10	81496231	81496730	chr10	81643405	81643904	Ncln|chr10:81643405-81643904	0.460269070993953	.	.
chr10	81545004	81545503	chr10	81430157	81430656	Gna11|chr10:81430157-81430656	0.364695757872437	.	.
chr10	81545004	81545503	chr10	81432821	81433320	Gna11|chr10:81432821-81433320	0.178327544843069	.	.
chr10	81545004	81545503	chr10	81551522	81552021	Gna11|chr10:81551522-81552021	0.34369177792969	.	.
chr10	81545004	81545503	chr10	81571498	81571997	Gna11|chr10:81571498-81571997	0.277915549697315	.	.
chr10	81545004	81545503	chr10	81571498	81571997	Gna11|chr10:81571498-81571997	0.277915549697316	.	.
chr10	81559200	81559699	chr10	81432821	81433320	Tle5|chr10:81432821-81433320	0.543873808445999	.	.
chr10	81559200	81559699	chr10	81551522	81552021	Tle5|chr10:81551522-81552021	0.351183924705476	.	.
chr10	81559200	81559699	chr10	81571498	81571997	Tle5|chr10:81571498-81571997	0.362548290007153	.	.
chr10	81559200	81559699	chr10	81643405	81643904	Tle5|chr10:81643405-81643904	0.174572258159716	.	.
chr10	81605948	81606447	chr10	81430157	81430656	BC025920|chr10:81430157-81430656	0.466524986397739	.	.
chr10	81605948	81606447	chr10	81432821	81433320	BC025920|chr10:81432821-81433320	0.339198565976369	.	.
chr10	81605948	81606447	chr10	81551522	81552021	BC025920|chr10:81551522-81552021	0.416113873877828	.	.
chr10	81605948	81606447	chr10	81571498	81571997	BC025920|chr10:81571498-81571997	0.590754742959518	.	.
chr10	81605948	81606447	chr10	81571498	81571997	BC025920|chr10:81571498-81571997	0.590754742959519	.	.
chr10	81627379	81627878	chr10	81430157	81430656	Ankrd24|chr10:81430157-81430656	0.310771886300424	.	.
chr10	81627379	81627878	chr10	81430157	81430656	Sirt6|chr10:81430157-81430656	0.310771886300424	.	.
chr10	81627379	81627878	chr10	81432821	81433320	Ankrd24|chr10:81432821-81433320	0.322569393968826	.	.
chr10	81627379	81627878	chr10	81432821	81433320	Sirt6|chr10:81432821-81433320	0.322569393968826	.	.
chr10	81627379	81627878	chr10	81472805	81473304	Ankrd24|chr10:81472805-81473304	0.177686907417069	.	.
chr10	81627379	81627878	chr10	81472805	81473304	Sirt6|chr10:81472805-81473304	0.177686907417069	.	.
chr10	81627379	81627878	chr10	81551522	81552021	Ankrd24|chr10:81551522-81552021	0.201845445011768	.	.
chr10	81627379	81627878	chr10	81551522	81552021	Sirt6|chr10:81551522-81552021	0.201845445011768	.	.
chr10	81627379	81627878	chr10	81571498	81571997	Ankrd24|chr10:81571498-81571997	0.220262490198586	.	.
chr10	81627379	81627878	chr10	81571498	81571997	Sirt6|chr10:81571498-81571997	0.220262490198586	.	.
chr10	82622905	82623404	chr10	82666399	82666898	1190007I07Rik|chr10:82666399-82666898	0.237125178611476	.	.
chr10	82763879	82764378	chr10	82698823	82699322	Nfyb|chr10:82698823-82699322	0.259565799986605	.	.
chr10	82763879	82764378	chr10	83095299	83095798	Nfyb|chr10:83095299-83095798	0.276894515881859	.	.
chr10	82985064	82985563	chr10	83049188	83049687	Chst11|chr10:83049188-83049687	0.273207793192292	.	.
chr10	82985064	82985563	chr10	83197897	83198396	Chst11|chr10:83197897-83198396	0.392247486476831	.	.
chr10	83337299	83337798	chr10	83095299	83095798	Slc41a2|chr10:83095299-83095798	0.302414488721267	.	.
chr10	83359854	83360353	chr10	83095299	83095798	D10Wsu102e|chr10:83095299-83095798	0.357596368035603	.	.
chr10	84916636	84917135	chr10	84584417	84584916	Ric8b|chr10:84584417-84584916	0.175236615147634	.	.
chr10	85102355	85102854	chr10	85464053	85464552	Fhl4|chr10:85464053-85464552	0.270415954420114	.	.
chr10	85102355	85102854	chr10	85464053	85464552	Tmem263|chr10:85464053-85464552	0.270415954420114	.	.
chr10	85185139	85185638	chr10	85026062	85026561	Cry1|chr10:85026062-85026561	0.241241248739131	.	.
chr10	85185139	85185638	chr10	85486447	85486946	Cry1|chr10:85486447-85486946	0.181969931531412	.	.
chr10	85386593	85387092	chr10	85464053	85464552	Btbd11|chr10:85464053-85464552	0.46276788131573	.	.
chr10	85386593	85387092	chr10	85486447	85486946	Btbd11|chr10:85486447-85486946	0.223653693045629	.	.
chr10	85916863	85917362	chr10	85660314	85660813	Prdm4|chr10:85660314-85660813	0.186457951434005	.	.
chr10	85916863	85917362	chr10	85928481	85928980	Prdm4|chr10:85928481-85928980	0.201039207276683	.	.
chr10	85957553	85958052	chr10	85928481	85928980	Rtcb|chr10:85928481-85928980	0.299189828693553	.	.
chr10	86021662	86022161	chr10	86455275	86455774	A230060F14Rik|chr10:86455275-86455774	0.290717672230114	.	.
chr10	86021662	86022161	chr10	86455275	86455774	Fbxo7|chr10:86455275-86455774	0.290717672230114	.	.
chr10	86498647	86499146	chr10	86147109	86147608	Syn3|chr10:86147109-86147608	0.322202903766149	.	.
chr10	86498647	86499146	chr10	86685259	86685758	Syn3|chr10:86685259-86685758	0.186579321909469	.	.
chr10	86705281	86705780	chr10	86455275	86455774	Hsp90b1|chr10:86455275-86455774	0.366287712501048	.	.
chr10	86705281	86705780	chr10	86455275	86455774	Ttc41|chr10:86455275-86455774	0.366287712501048	.	.
chr10	86705281	86705780	chr10	86824695	86825194	Hsp90b1|chr10:86824695-86825194	0.395234754317712	.	.
chr10	86705281	86705780	chr10	86824695	86825194	Ttc41|chr10:86824695-86825194	0.395234754317712	.	.
chr10	86705281	86705780	chr10	86836755	86837254	Hsp90b1|chr10:86836755-86837254	0.217647438648962	.	.
chr10	86705281	86705780	chr10	86836755	86837254	Ttc41|chr10:86836755-86837254	0.217647438648962	.	.
chr10	86705811	86706310	chr10	86455275	86455774	Hsp90b1|chr10:86455275-86455774	0.329761160013832	.	.
chr10	86705811	86706310	chr10	86455275	86455774	Ttc41|chr10:86455275-86455774	0.329761160013832	.	.
chr10	86705811	86706310	chr10	86685259	86685758	Hsp90b1|chr10:86685259-86685758	0.211022144989247	.	.
chr10	86705811	86706310	chr10	86685259	86685758	Ttc41|chr10:86685259-86685758	0.211022144989247	.	.
chr10	86705811	86706310	chr10	86824695	86825194	Hsp90b1|chr10:86824695-86825194	0.266833991771411	.	.
chr10	86705811	86706310	chr10	86824695	86825194	Ttc41|chr10:86824695-86825194	0.266833991771411	.	.
chr10	86778694	86779193	chr10	86685259	86685758	Nt5dc3|chr10:86685259-86685758	0.342152922273733	.	.
chr10	86778694	86779193	chr10	86836755	86837254	Nt5dc3|chr10:86836755-86837254	0.508384250862132	.	.
chr10	86778694	86779193	chr10	86973003	86973502	Nt5dc3|chr10:86973003-86973502	0.258545833132364	.	.
chr10	86778694	86779193	chr10	87024821	87025320	Nt5dc3|chr10:87024821-87025320	0.417011199556836	.	.
chr10	87058237	87058736	chr10	86836755	86837254	1700113H08Rik|chr10:86836755-86837254	0.356263711053654	.	.
chr10	87058237	87058736	chr10	86973003	86973502	1700113H08Rik|chr10:86973003-86973502	0.318387847026239	.	.
chr10	87058237	87058736	chr10	87024821	87025320	1700113H08Rik|chr10:87024821-87025320	0.327726661770884	.	.
chr10	87058237	87058736	chr10	87297086	87297585	1700113H08Rik|chr10:87297086-87297585	0.358307841298935	.	.
chr10	88201358	88201857	chr10	88222666	88223165	Washc3|chr10:88222666-88223165	0.484904340042436	.	.
chr10	88201358	88201857	chr10	88345938	88346437	Washc3|chr10:88345938-88346437	0.219184417098315	.	.
chr10	88730714	88731213	chr10	88738951	88739450	Arl1|chr10:88738951-88739450	0.201180237321061	.	.
chr10	88826571	88827070	chr10	88615184	88615683	Utp20|chr10:88615184-88615683	0.338215855905687	.	.
chr10	88826571	88827070	chr10	89154663	89155162	Utp20|chr10:89154663-89155162	0.24849066813172	.	.
chr10	89685571	89686070	chr10	89659987	89660486	1500026H17Rik|chr10:89659987-89660486	0.293881440231555	.	.
chr10	89685571	89686070	chr10	89659987	89660486	Scyl2|chr10:89659987-89660486	0.293881440231555	.	.
chr10	89686076	89686575	chr10	89544055	89544554	1500026H17Rik|chr10:89544055-89544554	0.212272953813556	.	.
chr10	89686076	89686575	chr10	89544055	89544554	Scyl2|chr10:89544055-89544554	0.212272953813556	.	.
chr10	89744704	89745203	chr10	89544055	89544554	Uhrf1bp1l|chr10:89544055-89544554	0.236968322163599	.	.
chr10	90728693	90729192	chr10	90576324	90576823	Gm47591|chr10:90576324-90576823	0.343309929890691	.	.
chr10	90728693	90729192	chr10	90576854	90577353	Gm47591|chr10:90576854-90577353	0.210649947430458	.	.
chr10	90728693	90729192	chr10	90828888	90829387	Gm47591|chr10:90828888-90829387	0.259637113699754	.	.
chr10	91082684	91083183	chr10	90964385	90964884	Apaf1|chr10:90964385-90964884	0.261708891759548	.	.
chr10	91082684	91083183	chr10	90964385	90964884	Ikbip|chr10:90964385-90964884	0.261708891759548	.	.
chr10	91082684	91083183	chr10	91092735	91093234	Apaf1|chr10:91092735-91093234	0.257194626100918	.	.
chr10	91082684	91083183	chr10	91092735	91093234	Ikbip|chr10:91092735-91093234	0.257194626100918	.	.
chr10	91123779	91124278	chr10	90828888	90829387	Slc25a3|chr10:90828888-90829387	0.264434596452493	.	.
chr10	91181390	91181889	chr10	90828888	90829387	Tmpo|chr10:90828888-90829387	0.315214220495532	.	.
chr10	91181390	91181889	chr10	90829393	90829892	Tmpo|chr10:90829393-90829892	0.640170217288696	.	.
chr10	91181390	91181889	chr10	91171389	91171888	Tmpo|chr10:91171389-91171888	0.399019582574051	.	.
chr10	91181390	91181889	chr10	91229368	91229867	Tmpo|chr10:91229368-91229867	0.236551691395958	.	.
chr10	91181909	91182408	chr10	90829393	90829892	Tmpo|chr10:90829393-90829892	0.350005393480658	.	.
chr10	91181909	91182408	chr10	91229368	91229867	Tmpo|chr10:91229368-91229867	0.287023037198749	.	.
chr10	93160387	93160886	chr10	93112472	93112971	Cdk17|chr10:93112472-93112971	0.306962858053666	.	.
chr10	94035618	94036117	chr10	94086190	94086689	Fgd6|chr10:94086190-94086689	0.275713162060839	.	.
chr10	94035618	94036117	chr10	94086190	94086689	Vezt|chr10:94086190-94086689	0.275713162060839	.	.
chr10	94147608	94148107	chr10	93889551	93890050	Nr2c1|chr10:93889551-93890050	0.191441541099002	.	.
chr10	94147608	94148107	chr10	94230531	94231030	Nr2c1|chr10:94230531-94231030	0.178909491283845	.	.
chr10	95323873	95324372	chr10	95530756	95531255	Cradd|chr10:95530756-95531255	0.358561462226088	.	.
chr10	95416569	95417068	chr10	95022270	95022769	5730420D15Rik|chr10:95022270-95022769	0.173667823188047	.	.
chr10	95416569	95417068	chr10	95022270	95022769	Socs2|chr10:95022270-95022769	0.173667823188047	.	.
chr10	95564087	95564586	chr10	95530756	95531255	Nudt4|chr10:95530756-95531255	0.23878861942289	.	.
chr10	95940376	95940875	chr10	95530756	95531255	Eea1|chr10:95530756-95531255	0.175531496434676	.	.
chr10	95940876	95941375	chr10	96077389	96077888	Eea1|chr10:96077389-96077888	0.306913278726679	.	.
chr10	96616678	96617177	chr10	96554112	96554611	Btg1|chr10:96554112-96554611	0.312748176266236	.	.
chr10	98914146	98914645	chr10	98853697	98854196	Atp2b1|chr10:98853697-98854196	0.21844064285425	.	.
chr10	98914146	98914645	chr10	99131958	99132457	Atp2b1|chr10:99131958-99132457	0.3880322738124	.	.
chr10	98914847	98915346	chr10	98951542	98952041	Atp2b1|chr10:98951542-98952041	0.316243378089091	.	.
chr10	99106866	99107365	chr10	98853697	98854196	Gm48768|chr10:98853697-98854196	0.277306501677735	.	.
chr10	99106866	99107365	chr10	98853697	98854196	Poc1b|chr10:98853697-98854196	0.277306501677735	.	.
chr10	99106866	99107365	chr10	98951542	98952041	Gm48768|chr10:98951542-98952041	0.175369256030746	.	.
chr10	99106866	99107365	chr10	98951542	98952041	Poc1b|chr10:98951542-98952041	0.175369256030746	.	.
chr10	99106866	99107365	chr10	99131958	99132457	Gm48768|chr10:99131958-99132457	0.179522582836669	.	.
chr10	99106866	99107365	chr10	99131958	99132457	Poc1b|chr10:99131958-99132457	0.179522582836669	.	.
chr10	99262970	99263469	chr10	99570232	99570731	Dusp6|chr10:99570232-99570731	0.286493511280596	.	.
chr10	99262970	99263469	chr10	99706804	99707303	Dusp6|chr10:99706804-99707303	0.217860196255463	.	.
chr10	105575185	105575684	chr10	105464329	105464828	Tmtc2|chr10:105464329-105464828	0.392717935927652	.	.
chr10	106469497	106469996	chr10	106681320	106681819	Ppfia2|chr10:106681320-106681819	0.317375483297435	.	.
chr10	108161813	108162312	chr10	108373256	108373755	Ppp1r12a|chr10:108373256-108373755	0.420560067824875	.	.
chr10	109010805	109011304	chr10	108930165	108930664	Syt1|chr10:108930165-108930664	0.366418308769163	.	.
chr10	109010805	109011304	chr10	109309233	109309732	Syt1|chr10:109309233-109309732	0.178032104264985	.	.
chr10	110455601	110456100	chr10	110717169	110717668	Nav3|chr10:110717169-110717668	0.177928118553523	.	.
chr10	110919439	110919938	chr10	111127377	111127876	Csrp2|chr10:111127377-111127876	0.292060817300998	.	.
chr10	111298357	111298856	chr10	111699747	111700246	Bbs10|chr10:111699747-111700246	0.401275195870215	.	.
chr10	111472905	111473404	chr10	111699747	111700246	Nap1l1|chr10:111699747-111700246	0.262479789894586	.	.
chr10	111972408	111972907	chr10	112138513	112139012	Krr1|chr10:112138513-112139012	0.173653849129127	.	.
chr10	112059933	112060432	chr10	112138513	112139012	Glipr1l1|chr10:112138513-112139012	0.55891220905053	.	.
chr10	112160072	112160571	chr10	112138513	112139012	Glipr1l3|chr10:112138513-112139012	0.299420930393062	.	.
chr10	112928805	112929304	chr10	112629721	112630220	Atxn7l3b|chr10:112629721-112630220	0.176227948044615	.	.
chr10	112928805	112929304	chr10	112764822	112765321	Atxn7l3b|chr10:112764822-112765321	0.219828599269228	.	.
chr10	114801528	114802027	chr10	114983266	114983765	Gm15723|chr10:114983266-114983765	0.305346845926544	.	.
chr10	114801528	114802027	chr10	114983266	114983765	Trhde|chr10:114983266-114983765	0.305346845926544	.	.
chr10	115251206	115251705	chr10	115069567	115070066	Tbc1d15|chr10:115069567-115070066	0.366612072222496	.	.
chr10	115251206	115251705	chr10	115550275	115550774	Tbc1d15|chr10:115550275-115550774	0.20660130268113	.	.
chr10	115315382	115315881	chr10	115468827	115469326	Rab21|chr10:115468827-115469326	0.288382759876804	.	.
chr10	115315382	115315881	chr10	115546900	115547399	Rab21|chr10:115546900-115547399	0.179328947731387	.	.
chr10	115362040	115362539	chr10	115468827	115469326	Tmem19|chr10:115468827-115469326	0.216563794955409	.	.
chr10	115362040	115362539	chr10	115546900	115547399	Tmem19|chr10:115546900-115547399	0.253096152802986	.	.
chr10	115362040	115362539	chr10	115550275	115550774	Tmem19|chr10:115550275-115550774	0.238204101973637	.	.
chr10	115384626	115385125	chr10	115468827	115469326	Thap2|chr10:115468827-115469326	0.409920885175628	.	.
chr10	115384626	115385125	chr10	115468827	115469326	Zfc3h1|chr10:115468827-115469326	0.409920885175628	.	.
chr10	115587608	115588107	chr10	115556933	115557432	Lgr5|chr10:115556933-115557432	0.22476205893027	.	.
chr10	116580969	116581468	chr10	116873824	116874323	Cnot2|chr10:116873824-116874323	0.26662786804334	.	.
chr10	116581609	116582108	chr10	116908808	116909307	Cnot2|chr10:116908808-116909307	0.230765986699617	.	.
chr10	116950206	116950705	chr10	117199628	117200127	4933412E12Rik|chr10:117199628-117200127	0.305281274042943	.	.
chr10	116950206	116950705	chr10	117199628	117200127	Rab3ip|chr10:117199628-117200127	0.305281274042943	.	.
chr10	117063671	117064170	chr10	117435311	117435810	Cct2|chr10:117435311-117435810	0.225257304542142	.	.
chr10	117148327	117148826	chr10	116996142	116996641	Frs2|chr10:116996142-116996641	0.189692047148978	.	.
chr10	117148327	117148826	chr10	117094872	117095371	Frs2|chr10:117094872-117095371	0.179262442791732	.	.
chr10	117223978	117224477	chr10	116760579	116761078	Gm48772|chr10:116760579-116761078	0.257558365417738	.	.
chr10	117223978	117224477	chr10	116760579	116761078	Yeats4|chr10:116760579-116761078	0.257558365417738	.	.
chr10	117223978	117224477	chr10	116908808	116909307	Gm48772|chr10:116908808-116909307	0.297584621836603	.	.
chr10	117223978	117224477	chr10	116908808	116909307	Yeats4|chr10:116908808-116909307	0.297584621836603	.	.
chr10	117223978	117224477	chr10	117376790	117377289	Gm48772|chr10:117376790-117377289	0.253025477089178	.	.
chr10	117223978	117224477	chr10	117376790	117377289	Yeats4|chr10:117376790-117377289	0.253025477089178	.	.
chr10	117224521	117225020	chr10	116760579	116761078	Gm48772|chr10:116760579-116761078	0.208029851940804	.	.
chr10	117224521	117225020	chr10	116760579	116761078	Yeats4|chr10:116760579-116761078	0.208029851940804	.	.
chr10	117710592	117711091	chr10	117376790	117377289	Mdm2|chr10:117376790-117377289	0.257160785425022	.	.
chr10	117710592	117711091	chr10	117435311	117435810	Mdm2|chr10:117435311-117435810	0.349934789761722	.	.
chr10	118869300	118869799	chr10	118652861	118653360	Dyrk2|chr10:118652861-118653360	0.181457910176304	.	.
chr10	118869300	118869799	chr10	118742688	118743187	Dyrk2|chr10:118742688-118743187	0.262355826471478	.	.
chr10	121364796	121365295	chr10	121310802	121311301	Gns|chr10:121310802-121311301	0.433283450286686	.	.
chr10	121364796	121365295	chr10	121466958	121467457	Gns|chr10:121466958-121467457	0.303785186630115	.	.
chr10	121586575	121587074	chr10	121461385	121461884	Tbk1|chr10:121461385-121461884	0.17287216222477	.	.
chr10	121625755	121626254	chr10	121461385	121461884	Xpot|chr10:121461385-121461884	0.196613810582809	.	.
chr10	121626329	121626828	chr10	121532053	121532552	Xpot|chr10:121532053-121532552	0.528808379513248	.	.
chr10	122678469	122678968	chr10	122714342	122714841	Ppm1h|chr10:122714342-122714841	0.231106434193977	.	.
chr10	123076214	123076713	chr10	122884083	122884582	Mon2|chr10:122884083-122884582	0.276767103427698	.	.
chr10	126901130	126901629	chr10	126580621	126581120	Atp23|chr10:126580621-126581120	0.425947191123181	.	.
chr10	126957144	126957643	chr10	126520945	126521444	Gm49335|chr10:126520945-126521444	0.321550765832531	.	.
chr10	126957144	126957643	chr10	127078611	127079110	Gm49335|chr10:127078611-127079110	0.185539070089015	.	.
chr10	126957144	126957643	chr10	127188571	127189070	Gm49335|chr10:127188571-127189070	0.326833617043271	.	.
chr10	126957645	126958144	chr10	126580621	126581120	Gm49335|chr10:126580621-126581120	0.368636597072046	.	.
chr10	126957645	126958144	chr10	127188571	127189070	Gm49335|chr10:127188571-127189070	0.183874531982977	.	.
chr10	126978303	126978802	chr10	126580621	126581120	Ctdsp2|chr10:126580621-126581120	0.237916248605422	.	.
chr10	126978303	126978802	chr10	127188571	127189070	Ctdsp2|chr10:127188571-127189070	0.231418014690845	.	.
chr10	127063299	127063798	chr10	126905735	126906234	Cdk4|chr10:126905735-126906234	0.268722426951837	.	.
chr10	127063299	127063798	chr10	126990312	126990811	Cdk4|chr10:126990312-126990811	0.379206657153147	.	.
chr10	127121077	127121576	chr10	126990312	126990811	Os9|chr10:126990312-126990811	0.176990814201398	.	.
chr10	127121077	127121576	chr10	127188571	127189070	Os9|chr10:127188571-127189070	0.183179624611349	.	.
chr10	127211362	127211861	chr10	126792439	126792938	Pip4k2c|chr10:126792439-126792938	0.323584117513271	.	.
chr10	127290344	127290843	chr10	127662075	127662574	Ddit3|chr10:127662075-127662574	0.540651303149783	.	.
chr10	127290344	127290843	chr10	127662075	127662574	Gm4189|chr10:127662075-127662574	0.540651303149783	.	.
chr10	127311513	127312012	chr10	127662075	127662574	Mars|chr10:127662075-127662574	0.285513306306552	.	.
chr10	127666434	127666933	chr10	127631861	127632360	Nemp1|chr10:127631861-127632360	0.183509826147507	.	.
chr10	127676744	127677243	chr10	127631861	127632360	Gm16230|chr10:127631861-127632360	0.392301201978344	.	.
chr10	127739224	127739723	chr10	127631861	127632360	Zbtb39|chr10:127631861-127632360	0.251303083082184	.	.
chr10	128525706	128526205	chr10	128909639	128910138	Esyt1|chr10:128909639-128910138	0.238119016676156	.	.
chr10	128548928	128549427	chr10	128409597	128410096	Rpl41|chr10:128409597-128410096	0.249011017875488	.	.
chr10	128565862	128566361	chr10	128977436	128977935	Pa2g4|chr10:128977436-128977935	0.284163297588959	.	.
chr10	128626582	128627081	chr10	128409597	128410096	Rps26|chr10:128409597-128410096	0.394399915526485	.	.
chr10	128626582	128627081	chr10	128909639	128910138	Rps26|chr10:128909639-128910138	0.486893031632502	.	.
chr10	128821529	128822028	chr10	128805195	128805694	Ormdl2|chr10:128805195-128805694	0.310995264075492	.	.
chr11	3202390	3202889	chr11	3289935	3290434	Eif4enif1|chr11:3289935-3290434	0.187256302015237	.	.
chr11	3266213	3266712	chr11	3289935	3290434	Drg1|chr11:3289935-3290434	0.36617952256048	.	.
chr11	3266213	3266712	chr11	3332133	3332632	Drg1|chr11:3332133-3332632	0.355176974454555	.	.
chr11	3266213	3266712	chr11	3371193	3371692	Drg1|chr11:3371193-3371692	0.200596803021061	.	.
chr11	3289366	3289865	chr11	3123799	3124298	Patz1|chr11:3123799-3124298	0.360868388191812	.	.
chr11	3289366	3289865	chr11	3289935	3290434	Patz1|chr11:3289935-3290434	0.31388990584496	.	.
chr11	3289366	3289865	chr11	3332133	3332632	Patz1|chr11:3332133-3332632	0.188397617642669	.	.
chr11	3289366	3289865	chr11	3508098	3508597	Patz1|chr11:3508098-3508597	0.223798198937066	.	.
chr11	3452086	3452585	chr11	3371193	3371692	8430429K09Rik|chr11:3371193-3371692	0.243935899296152	.	.
chr11	3452086	3452585	chr11	3371193	3371692	Rnf185|chr11:3371193-3371692	0.243935899296152	.	.
chr11	3514597	3515096	chr11	3289935	3290434	Selenom|chr11:3289935-3290434	0.336488402421925	.	.
chr11	3648877	3649376	chr11	3508098	3508597	Morc2a|chr11:3508098-3508597	0.307742689393296	.	.
chr11	3648877	3649376	chr11	3508098	3508597	Tug1|chr11:3508098-3508597	0.307742689393296	.	.
chr11	3894950	3895449	chr11	3508098	3508597	4921536K21Rik|chr11:3508098-3508597	0.357843963607446	.	.
chr11	3894950	3895449	chr11	3508098	3508597	Dusp18|chr11:3508098-3508597	0.357843963607446	.	.
chr11	3894950	3895449	chr11	3727709	3728208	4921536K21Rik|chr11:3727709-3728208	0.246867291214396	.	.
chr11	3894950	3895449	chr11	3727709	3728208	Dusp18|chr11:3727709-3728208	0.246867291214396	.	.
chr11	3913534	3914033	chr11	4096446	4096945	Slc35e4|chr11:4096446-4096945	0.291782845335333	.	.
chr11	3963478	3963977	chr11	3761927	3762426	Pes1|chr11:3761927-3762426	0.27861657460575	.	.
chr11	4160019	4160518	chr11	4121657	4122156	Ccdc157|chr11:4121657-4122156	0.207864758240916	.	.
chr11	4160019	4160518	chr11	4121657	4122156	Sf3a1|chr11:4121657-4122156	0.207864758240916	.	.
chr11	4186479	4186978	chr11	4096446	4096945	Tbc1d10a|chr11:4096446-4096945	0.247864290995216	.	.
chr11	5099145	5099644	chr11	5255726	5256225	Ewsr1|chr11:5255726-5256225	0.252671221141086	.	.
chr11	5099145	5099644	chr11	5255726	5256225	Rhbdd3|chr11:5255726-5256225	0.252671221141086	.	.
chr11	5444680	5445179	chr11	5172906	5173405	Znrf3|chr11:5172906-5173405	0.248090126363256	.	.
chr11	5520703	5521202	chr11	5255726	5256225	Xbp1|chr11:5255726-5256225	0.37509555176243	.	.
chr11	5542005	5542504	chr11	5255726	5256225	Ccdc117|chr11:5255726-5256225	0.185563250329181	.	.
chr11	5837806	5838305	chr11	5740921	5741420	Polm|chr11:5740921-5741420	0.182678519793388	.	.
chr11	5878079	5878578	chr11	6000282	6000781	Pold2|chr11:6000282-6000781	0.214957311186676	.	.
chr11	5955521	5956020	chr11	5707491	5707990	Ykt6|chr11:5707491-5707990	0.384648600214457	.	.
chr11	5955521	5956020	chr11	5740921	5741420	Ykt6|chr11:5740921-5741420	0.188364975939619	.	.
chr11	6200213	6200712	chr11	6000282	6000781	A730071L15Rik|chr11:6000282-6000781	0.256756004139064	.	.
chr11	6200213	6200712	chr11	6000282	6000781	Nudcd3|chr11:6000282-6000781	0.256756004139064	.	.
chr11	6605340	6605839	chr11	6766747	6767246	Nacad|chr11:6766747-6767246	0.249797374881667	.	.
chr11	6605844	6606343	chr11	6766747	6767246	Nacad|chr11:6766747-6767246	0.173252350419723	.	.
chr11	7213380	7213879	chr11	6774573	6775072	Igfbp3|chr11:6774573-6775072	0.28810480561361	.	.
chr11	7213380	7213879	chr11	7126717	7127216	Igfbp3|chr11:7126717-7127216	0.435371060021068	.	.
chr11	11808722	11809221	chr11	11932347	11932846	Fignl1|chr11:11932347-11932846	0.239699066542021	.	.
chr11	11867820	11868319	chr11	11821573	11822072	1700042O10Rik|chr11:11821573-11822072	0.312808623057484	.	.
chr11	16507927	16508426	chr11	16591370	16591869	Sec61g|chr11:16591370-16591869	0.289096036746461	.	.
chr11	16507927	16508426	chr11	16904680	16905179	Sec61g|chr11:16904680-16905179	0.46593537646769	.	.
chr11	16507927	16508426	chr11	16941368	16941867	Sec61g|chr11:16941368-16941867	0.174339390609921	.	.
chr11	16751927	16752426	chr11	16591370	16591869	Egfr|chr11:16591370-16591869	0.175237864687819	.	.
chr11	16751927	16752426	chr11	16769374	16769873	Egfr|chr11:16769374-16769873	0.350955075986244	.	.
chr11	16951015	16951514	chr11	16591370	16591869	Eldr|chr11:16591370-16591869	0.413453917736555	.	.
chr11	16951015	16951514	chr11	16591370	16591869	Fbxo48|chr11:16591370-16591869	0.413453917736555	.	.
chr11	16951015	16951514	chr11	16769374	16769873	Eldr|chr11:16769374-16769873	0.204382477770205	.	.
chr11	16951015	16951514	chr11	16769374	16769873	Fbxo48|chr11:16769374-16769873	0.204382477770205	.	.
chr11	17158989	17159488	chr11	16941368	16941867	Ppp3r1|chr11:16941368-16941867	0.492066799639381	.	.
chr11	17211641	17212140	chr11	16769374	16769873	Pno1|chr11:16769374-16769873	0.19493292065104	.	.
chr11	17953651	17954150	chr11	17755831	17756330	Etaa1|chr11:17755831-17756330	0.417105169214537	.	.
chr11	17953651	17954150	chr11	17755831	17756330	Etaa1os|chr11:17755831-17756330	0.417105169214537	.	.
chr11	19018819	19019318	chr11	18877408	18877907	Meis1|chr11:18877408-18877907	0.180482189922289	.	.
chr11	19018819	19019318	chr11	19394310	19394809	Meis1|chr11:19394310-19394809	0.236021076543473	.	.
chr11	20146219	20146718	chr11	19925308	19925807	Gm12031|chr11:19925308-19925807	0.261154085831503	.	.
chr11	20146219	20146718	chr11	20477337	20477836	Gm12031|chr11:20477337-20477836	0.395102830066027	.	.
chr11	20332570	20333069	chr11	20655626	20656125	Slc1a4|chr11:20655626-20656125	0.316973683865844	.	.
chr11	20542743	20543242	chr11	20872848	20873347	Sertad2|chr11:20872848-20873347	0.229908336040328	.	.
chr11	21571714	21572213	chr11	21713434	21713933	Mdh1|chr11:21713434-21713933	0.259617262728522	.	.
chr11	21571714	21572213	chr11	21713434	21713933	Wdpcp|chr11:21713434-21713933	0.259617262728522	.	.
chr11	22512298	22512797	chr11	22286837	22287336	Tmem17|chr11:22286837-22287336	0.387414141355144	.	.
chr11	22512298	22512797	chr11	22493720	22494219	Tmem17|chr11:22493720-22494219	0.313341267529273	.	.
chr11	23306148	23306647	chr11	23140727	23141226	Usp34|chr11:23140727-23141226	0.336050509822759	.	.
chr11	23306661	23307160	chr11	23140727	23141226	Usp34|chr11:23140727-23141226	0.199778947646059	.	.
chr11	26210094	26210593	chr11	25821191	25821690	5730522E02Rik|chr11:25821191-25821690	0.185414185345006	.	.
chr11	26210094	26210593	chr11	26387215	26387714	5730522E02Rik|chr11:26387215-26387714	0.417239419444755	.	.
chr11	29130465	29130964	chr11	29241929	29242428	Pnpt1|chr11:29241929-29242428	0.238728816381288	.	.
chr11	29247161	29247660	chr11	29448682	29449181	Cfap36|chr11:29448682-29449181	0.262443908720079	.	.
chr11	29526171	29526670	chr11	29861635	29862134	Mtif2|chr11:29861635-29862134	0.288472096967634	.	.
chr11	29547417	29547916	chr11	29788745	29789244	Clhc1|chr11:29788745-29789244	0.230858203003853	.	.
chr11	29547417	29547916	chr11	29788745	29789244	Rps27a|chr11:29788745-29789244	0.230858203003853	.	.
chr11	29692664	29693163	chr11	29448682	29449181	Rtn4|chr11:29448682-29449181	0.249678676283276	.	.
chr11	29692664	29693163	chr11	29788745	29789244	Rtn4|chr11:29788745-29789244	0.278433363808559	.	.
chr11	30025915	30026414	chr11	29788745	29789244	Eml6|chr11:29788745-29789244	0.259722945032905	.	.
chr11	30750010	30750509	chr11	31169173	31169672	Gm12100|chr11:31169173-31169672	0.280598591138037	.	.
chr11	32000129	32000628	chr11	31870507	31871006	Nsg2|chr11:31870507-31871006	0.314430443863767	.	.
chr11	32000129	32000628	chr11	32020118	32020617	Nsg2|chr11:32020118-32020617	0.249076835808093	.	.
chr11	32000129	32000628	chr11	32063755	32064254	Nsg2|chr11:32063755-32064254	0.260699263623538	.	.
chr11	32226228	32226727	chr11	32126145	32126644	Mpg|chr11:32126145-32126644	0.313576102259389	.	.
chr11	32267425	32267924	chr11	32119065	32119564	Nprl3|chr11:32119065-32119564	0.317355055420655	.	.
chr11	33513007	33513506	chr11	33767652	33768151	Ranbp17|chr11:33767652-33768151	0.431373480449874	.	.
chr11	33513007	33513506	chr11	33931943	33932442	Ranbp17|chr11:33931943-33932442	0.277955594306521	.	.
chr11	33513007	33513506	chr11	33932522	33933021	Ranbp17|chr11:33932522-33933021	0.448809632366922	.	.
chr11	35769204	35769703	chr11	36136248	36136747	Pank3|chr11:36136248-36136747	0.188670344888652	.	.
chr11	37236194	37236693	chr11	37186116	37186615	Tenm2|chr11:37186116-37186615	0.187542323135415	.	.
chr11	37236194	37236693	chr11	37386498	37386997	Tenm2|chr11:37386498-37386997	0.504205464414228	.	.
chr11	37236713	37237212	chr11	37386498	37386997	Tenm2|chr11:37386498-37386997	0.227361869090127	.	.
chr11	40733291	40733790	chr11	40692427	40692926	Hmmr|chr11:40692427-40692926	0.432664562999849	.	.
chr11	40733291	40733790	chr11	40692427	40692926	Nudcd2|chr11:40692427-40692926	0.432664562999849	.	.
chr11	43425980	43426479	chr11	43539803	43540302	Pttg1|chr11:43539803-43540302	0.194577140585394	.	.
chr11	43425980	43426479	chr11	43566740	43567239	Pttg1|chr11:43566740-43567239	0.242733702623944	.	.
chr11	43528548	43529047	chr11	43766780	43767279	Ccnjl|chr11:43766780-43767279	0.365134405878554	.	.
chr11	43681550	43682049	chr11	43539803	43540302	Pwwp2a|chr11:43539803-43540302	0.239947352690178	.	.
chr11	43681550	43682049	chr11	43566740	43567239	Pwwp2a|chr11:43566740-43567239	0.444964771078131	.	.
chr11	43681550	43682049	chr11	43927392	43927891	Pwwp2a|chr11:43927392-43927891	0.280088576776837	.	.
chr11	43747756	43748255	chr11	43539803	43540302	Ttc1|chr11:43539803-43540302	0.257993897003946	.	.
chr11	43747756	43748255	chr11	43927392	43927891	Ttc1|chr11:43927392-43927891	0.174945605859664	.	.
chr11	44470279	44470778	chr11	44002535	44003034	Ublcp1|chr11:44002535-44003034	0.290593375260138	.	.
chr11	45851687	45852186	chr11	45767137	45767636	Clint1|chr11:45767137-45767636	0.207089928110956	.	.
chr11	45851687	45852186	chr11	45926729	45927228	Clint1|chr11:45926729-45927228	0.355849894672451	.	.
chr11	45955275	45955774	chr11	45926729	45927228	Thg1l|chr11:45926729-45927228	0.335020366167028	.	.
chr11	46312118	46312617	chr11	46431116	46431615	Cyfip2|chr11:46431116-46431615	0.284339958864168	.	.
chr11	48799792	48800291	chr11	48599802	48600301	Rack1|chr11:48599802-48600301	0.211489351813129	.	.
chr11	48799792	48800291	chr11	48844141	48844640	Rack1|chr11:48844141-48844640	0.263494370845471	.	.
chr11	48800315	48800814	chr11	48599802	48600301	Rack1|chr11:48599802-48600301	0.239699748846726	.	.
chr11	48853382	48853881	chr11	48661596	48662095	Gm16170|chr11:48661596-48662095	0.235110030891411	.	.
chr11	48853382	48853881	chr11	48834168	48834667	Gm16170|chr11:48834168-48834667	0.197058959546808	.	.
chr11	49203185	49203684	chr11	48833647	48834146	Zfp62|chr11:48833647-48834146	0.174069408392132	.	.
chr11	49203185	49203684	chr11	48844141	48844640	Zfp62|chr11:48844141-48844640	0.207105262679571	.	.
chr11	50131147	50131646	chr11	50359542	50360041	Tbc1d9b|chr11:50359542-50360041	0.398648479016351	.	.
chr11	50131147	50131646	chr11	50421849	50422348	Tbc1d9b|chr11:50421849-50422348	0.257387087243186	.	.
chr11	50209885	50210384	chr11	50359542	50360041	Mgat4b|chr11:50359542-50360041	0.363271374126835	.	.
chr11	50209885	50210384	chr11	50359542	50360041	Sqstm1|chr11:50359542-50360041	0.363271374126835	.	.
chr11	50236581	50237080	chr11	50359542	50360041	Gm26542|chr11:50359542-50360041	0.283387828384179	.	.
chr11	50292140	50292639	chr11	50358779	50359278	Maml1|chr11:50358779-50359278	0.184660578755823	.	.
chr11	50325563	50326062	chr11	50359542	50360041	Canx|chr11:50359542-50360041	0.332593765343741	.	.
chr11	50377343	50377842	chr11	50358779	50359278	Hnrnph1|chr11:50358779-50359278	0.196452934408947	.	.
chr11	51262855	51263354	chr11	51406563	51407062	BC049762|chr11:51406563-51407062	0.198730858752845	.	.
chr11	51606706	51607205	chr11	51539560	51540059	Hnrnpab|chr11:51539560-51540059	0.330154456332556	.	.
chr11	51619481	51619980	chr11	51832401	51832900	Nhp2|chr11:51832401-51832900	0.300706413575079	.	.
chr11	51688541	51689040	chr11	51755773	51756272	0610009B22Rik|chr11:51755773-51756272	0.229055578449918	.	.
chr11	51688541	51689040	chr11	51756283	51756782	0610009B22Rik|chr11:51756283-51756782	0.19393907382734	.	.
chr11	51688541	51689040	chr11	51832401	51832900	0610009B22Rik|chr11:51832401-51832900	0.613783380355449	.	.
chr11	52000555	52001054	chr11	51755773	51756272	Gm12204|chr11:51755773-51756272	0.180187626948357	.	.
chr11	52000555	52001054	chr11	51755773	51756272	Ube2b|chr11:51755773-51756272	0.180187626948357	.	.
chr11	52000555	52001054	chr11	51832401	51832900	Gm12204|chr11:51832401-51832900	0.45926425511492	.	.
chr11	52000555	52001054	chr11	51832401	51832900	Ube2b|chr11:51832401-51832900	0.45926425511492	.	.
chr11	52003968	52004467	chr11	52086506	52087005	Cdkl3|chr11:52086506-52087005	0.194067913576678	.	.
chr11	52003968	52004467	chr11	52333587	52334086	Cdkl3|chr11:52333587-52334086	0.21585620398342	.	.
chr11	52098497	52098996	chr11	51755773	51756272	Ppp2ca|chr11:51755773-51756272	0.254527716471329	.	.
chr11	52098497	52098996	chr11	51756283	51756782	Ppp2ca|chr11:51756283-51756782	0.252664563925625	.	.
chr11	52098497	52098996	chr11	51832401	51832900	Ppp2ca|chr11:51832401-51832900	0.352323785481118	.	.
chr11	52231721	52232220	chr11	51756283	51756782	Skp1a|chr11:51756283-51756782	0.286395065991433	.	.
chr11	52360764	52361263	chr11	52340899	52341398	Vdac1|chr11:52340899-52341398	0.19288735880122	.	.
chr11	53350427	53350926	chr11	53252287	53252786	Aff4|chr11:53252287-53252786	0.173091925308987	.	.
chr11	53519552	53520051	chr11	53520056	53520555	Sept8|chr11:53520056-53520555	0.580161895526519	.	.
chr11	54100707	54101206	chr11	54112961	54113460	P4ha2|chr11:54112961-54113460	0.399510212008909	.	.
chr11	54437826	54438325	chr11	54112961	54113460	Fnip1|chr11:54112961-54113460	0.517013810030013	.	.
chr11	54522599	54523098	chr11	54812657	54813156	Rapgef6|chr11:54812657-54813156	0.215133034374858	.	.
chr11	54522599	54523098	chr11	54955884	54956383	Rapgef6|chr11:54955884-54956383	0.189184175388255	.	.
chr11	54860391	54860890	chr11	55017143	55017642	Lyrm7|chr11:55017143-55017642	0.173190569178935	.	.
chr11	54866445	54866944	chr11	54904212	54904711	Hint1|chr11:54904212-54904711	0.21259003339312	.	.
chr11	54866445	54866944	chr11	54955884	54956383	Hint1|chr11:54955884-54956383	0.344876326450373	.	.
chr11	54866445	54866944	chr11	55017143	55017642	Hint1|chr11:55017143-55017642	0.248221496448976	.	.
chr11	55033230	55033729	chr11	55016638	55017137	Anxa6|chr11:55016638-55017137	0.264761016153514	.	.
chr11	55097594	55098093	chr11	54904212	54904711	Gm2a|chr11:54904212-54904711	0.337872454746542	.	.
chr11	55204077	55204576	chr11	54904212	54904711	Slc36a1|chr11:54904212-54904711	0.272728710765425	.	.
chr11	55204077	55204576	chr11	55022403	55022902	Slc36a1|chr11:55022403-55022902	0.200349351219928	.	.
chr11	55460969	55461468	chr11	55017143	55017642	Atox1|chr11:55017143-55017642	0.432183100793511	.	.
chr11	55460969	55461468	chr11	55022403	55022902	Atox1|chr11:55022403-55022902	0.399610464723442	.	.
chr11	55460969	55461468	chr11	55378304	55378803	Atox1|chr11:55378304-55378803	0.301082846992516	.	.
chr11	57644906	57645405	chr11	57467692	57468191	Galnt10|chr11:57467692-57468191	0.211207764663355	.	.
chr11	57801295	57801794	chr11	57548915	57549414	2010001A14Rik|chr11:57548915-57549414	0.41049770549992	.	.
chr11	57801295	57801794	chr11	57548915	57549414	Sap30l|chr11:57548915-57549414	0.41049770549992	.	.
chr11	58168278	58168777	chr11	57773841	57774340	Gemin5|chr11:57773841-57774340	0.19589913837611	.	.
chr11	58846859	58847358	chr11	58959825	58960324	Gm12258|chr11:58959825-58960324	0.355249735295658	.	.
chr11	58938679	58939178	chr11	58849698	58850197	Rnf187|chr11:58849698-58850197	0.221174750163687	.	.
chr11	58938679	58939178	chr11	58959825	58960324	Rnf187|chr11:58959825-58960324	0.236081649516149	.	.
chr11	58948024	58948523	chr11	58959825	58960324	Hist3h2ba|chr11:58959825-58960324	0.186157582509502	.	.
chr11	58954353	58954852	chr11	58959825	58960324	Hist3h2a|chr11:58959825-58960324	0.380650827325276	.	.
chr11	58954353	58954852	chr11	58959825	58960324	Trim17|chr11:58959825-58960324	0.380650827325276	.	.
chr11	59191644	59192143	chr11	58959825	58960324	Guk1|chr11:58959825-58960324	0.189429950431205	.	.
chr11	59202207	59202706	chr11	58959825	58960324	2610507I01Rik|chr11:58959825-58960324	0.265201623761728	.	.
chr11	59202207	59202706	chr11	58959825	58960324	Mrpl55|chr11:58959825-58960324	0.265201623761728	.	.
chr11	59208124	59208623	chr11	58959825	58960324	2310033P09Rik|chr11:58959825-58960324	0.22513517605876	.	.
chr11	59306656	59307155	chr11	59662147	59662646	Wnt9a|chr11:59662147-59662646	0.211996165968381	.	.
chr11	59506099	59506598	chr11	59662147	59662646	4933439C10Rik|chr11:59662147-59662646	0.308379488704043	.	.
chr11	59810041	59810540	chr11	59848097	59848596	Flcn|chr11:59848097-59848596	0.506919058383494	.	.
chr11	59810041	59810540	chr11	59848097	59848596	Flcn|chr11:59848097-59848596	0.506919058383495	.	.
chr11	59810041	59810540	chr11	59848097	59848596	Gm16062|chr11:59848097-59848596	0.506919058383494	.	.
chr11	59810041	59810540	chr11	59848097	59848596	Gm16062|chr11:59848097-59848596	0.506919058383495	.	.
chr11	59810041	59810540	chr11	60139497	60139996	Flcn|chr11:60139497-60139996	0.178193003339861	.	.
chr11	59810041	59810540	chr11	60139497	60139996	Gm16062|chr11:60139497-60139996	0.178193003339861	.	.
chr11	59810041	59810540	chr11	60140073	60140572	Flcn|chr11:60140073-60140572	0.348735563587891	.	.
chr11	59810041	59810540	chr11	60140073	60140572	Gm16062|chr11:60140073-60140572	0.348735563587891	.	.
chr11	59839142	59839641	chr11	60140073	60140572	Cops3|chr11:60140073-60140572	0.176368200119757	.	.
chr11	59839142	59839641	chr11	60140073	60140572	Nt5m|chr11:60140073-60140572	0.176368200119757	.	.
chr11	60046269	60046768	chr11	60153413	60153912	Pemt|chr11:60153413-60153912	0.300399399556279	.	.
chr11	60046269	60046768	chr11	60153918	60154417	Pemt|chr11:60153918-60154417	0.292294758301894	.	.
chr11	60046269	60046768	chr11	60199609	60200108	Pemt|chr11:60199609-60200108	0.356320755817991	.	.
chr11	60046269	60046768	chr11	60385093	60385592	Pemt|chr11:60385093-60385592	0.399400200775884	.	.
chr11	60115103	60115602	chr11	60140073	60140572	4930412M03Rik|chr11:60140073-60140572	0.223401208009109	.	.
chr11	60352303	60352802	chr11	60153918	60154417	Drc3|chr11:60153918-60154417	0.400686795146151	.	.
chr11	60352303	60352802	chr11	60153918	60154417	Tom1l2|chr11:60153918-60154417	0.400686795146151	.	.
chr11	60352303	60352802	chr11	60199609	60200108	Drc3|chr11:60199609-60200108	0.392443439635009	.	.
chr11	60352303	60352802	chr11	60199609	60200108	Tom1l2|chr11:60199609-60200108	0.392443439635009	.	.
chr11	60352303	60352802	chr11	60537735	60538234	Drc3|chr11:60537735-60538234	0.281221041141668	.	.
chr11	60352303	60352802	chr11	60537735	60538234	Tom1l2|chr11:60537735-60538234	0.281221041141668	.	.
chr11	60352835	60353334	chr11	60139497	60139996	Drc3|chr11:60139497-60139996	0.278993347704113	.	.
chr11	60352835	60353334	chr11	60139497	60139996	Tom1l2|chr11:60139497-60139996	0.278993347704113	.	.
chr11	60352835	60353334	chr11	60153918	60154417	Drc3|chr11:60153918-60154417	0.406629099885849	.	.
chr11	60352835	60353334	chr11	60153918	60154417	Tom1l2|chr11:60153918-60154417	0.406629099885849	.	.
chr11	60352835	60353334	chr11	60199609	60200108	Drc3|chr11:60199609-60200108	0.568298144513622	.	.
chr11	60352835	60353334	chr11	60199609	60200108	Tom1l2|chr11:60199609-60200108	0.568298144513622	.	.
chr11	60352835	60353334	chr11	60537735	60538234	Drc3|chr11:60537735-60538234	0.485594990946814	.	.
chr11	60352835	60353334	chr11	60537735	60538234	Tom1l2|chr11:60537735-60538234	0.485594990946814	.	.
chr11	60416982	60417481	chr11	60153413	60153912	Gid4|chr11:60153413-60153912	0.206015230639545	.	.
chr11	60416982	60417481	chr11	60153918	60154417	Gid4|chr11:60153918-60154417	0.176900523397094	.	.
chr11	60416982	60417481	chr11	60199609	60200108	Gid4|chr11:60199609-60200108	0.183161637538444	.	.
chr11	60416982	60417481	chr11	60385093	60385592	Gid4|chr11:60385093-60385592	0.226225033568634	.	.
chr11	60536988	60537487	chr11	60537735	60538234	Alkbh5|chr11:60537735-60538234	0.324723110201214	.	.
chr11	60536988	60537487	chr11	60941552	60942051	Alkbh5|chr11:60941552-60942051	0.309687105879368	.	.
chr11	60728149	60728648	chr11	60537735	60538234	Mief2|chr11:60537735-60538234	0.182303950960655	.	.
chr11	60728149	60728648	chr11	60941552	60942051	Mief2|chr11:60941552-60942051	0.179023169941993	.	.
chr11	60811047	60811546	chr11	61042717	61043216	Shmt1|chr11:61042717-61043216	0.187377726576704	.	.
chr11	60878582	60879081	chr11	61231300	61231799	Tmem11|chr11:61231300-61231799	0.240525222443054	.	.
chr11	60913533	60914032	chr11	60537735	60538234	Natd1|chr11:60537735-60538234	0.226174530686588	.	.
chr11	60913533	60914032	chr11	60941552	60942051	Natd1|chr11:60941552-60942051	0.228182946145492	.	.
chr11	60913533	60914032	chr11	61231300	61231799	Natd1|chr11:61231300-61231799	0.300359940489842	.	.
chr11	60931712	60932211	chr11	60941552	60942051	Map2k3|chr11:60941552-60942051	0.469552043212234	.	.
chr11	60931712	60932211	chr11	60941552	60942051	Map2k3os|chr11:60941552-60942051	0.469552043212234	.	.
chr11	60931712	60932211	chr11	61231300	61231799	Map2k3|chr11:61231300-61231799	0.222431295265776	.	.
chr11	60931712	60932211	chr11	61231300	61231799	Map2k3os|chr11:61231300-61231799	0.222431295265776	.	.
chr11	61174850	61175349	chr11	60941552	60942051	Usp22|chr11:60941552-60942051	0.521081583611179	.	.
chr11	61174850	61175349	chr11	61231300	61231799	Usp22|chr11:61231300-61231799	0.259289702070011	.	.
chr11	61494087	61494586	chr11	61042717	61043216	Mapk7|chr11:61042717-61043216	0.287088347148799	.	.
chr11	62281160	62281659	chr11	62457097	62457596	Ttc19|chr11:62457097-62457596	0.210247134990137	.	.
chr11	62281160	62281659	chr11	62457097	62457596	Zswim7|chr11:62457097-62457596	0.210247134990137	.	.
chr11	62550856	62551355	chr11	62675625	62676124	Gm12279|chr11:62675625-62676124	0.284949030111524	.	.
chr11	62550856	62551355	chr11	62675625	62676124	Ubb|chr11:62675625-62676124	0.284949030111524	.	.
chr11	62731704	62732203	chr11	62457097	62457596	Zfp287|chr11:62457097-62457596	0.194876915452066	.	.
chr11	62731704	62732203	chr11	62675625	62676124	Zfp287|chr11:62675625-62676124	0.298551053176813	.	.
chr11	64079226	64079725	chr11	64156570	64157069	2810001G20Rik|chr11:64156570-64157069	0.255472397856702	.	.
chr11	64079226	64079725	chr11	64156570	64157069	Cox10|chr11:64156570-64157069	0.255472397856702	.	.
chr11	65806877	65807376	chr11	65993853	65994352	Zkscan6|chr11:65993853-65994352	0.264848539865799	.	.
chr11	66168283	66168782	chr11	65993853	65994352	Dnah9|chr11:65993853-65994352	0.258848627126396	.	.
chr11	66168283	66168782	chr11	65993853	65994352	Gm12296|chr11:65993853-65994352	0.258848627126396	.	.
chr11	68691203	68691702	chr11	68852821	68853320	Myh10|chr11:68852821-68853320	0.189517258955528	.	.
chr11	68691741	68692240	chr11	68852821	68853320	Myh10|chr11:68852821-68853320	0.361995558582396	.	.
chr11	68967887	68968386	chr11	68852821	68853320	Slc25a35|chr11:68852821-68853320	0.346659881516218	.	.
chr11	68967887	68968386	chr11	68939581	68940080	Slc25a35|chr11:68939581-68940080	0.17396361661633	.	.
chr11	69015807	69016306	chr11	68852821	68853320	Ctc1|chr11:68852821-68853320	0.224946335842322	.	.
chr11	69015807	69016306	chr11	68939581	68940080	Ctc1|chr11:68939581-68940080	0.186086413433829	.	.
chr11	69088264	69088763	chr11	68852821	68853320	Vamp2|chr11:68852821-68853320	0.373411338803787	.	.
chr11	69088264	69088763	chr11	68939581	68940080	Vamp2|chr11:68939581-68940080	0.239101866364898	.	.
chr11	69088264	69088763	chr11	69418783	69419282	Vamp2|chr11:69418783-69419282	0.246029728100561	.	.
chr11	69094565	69095064	chr11	68852821	68853320	Per1|chr11:68852821-68853320	0.496202697263779	.	.
chr11	69094565	69095064	chr11	68939581	68940080	Per1|chr11:68939581-68940080	0.3423040022564	.	.
chr11	69094565	69095064	chr11	69418783	69419282	Per1|chr11:69418783-69419282	0.358492722052123	.	.
chr11	69340459	69340958	chr11	69418783	69419282	Rnf227|chr11:69418783-69419282	0.247469204255869	.	.
chr11	69340459	69340958	chr11	69581263	69581762	Rnf227|chr11:69581263-69581762	0.251843462370743	.	.
chr11	69340459	69340958	chr11	69613895	69614394	Rnf227|chr11:69613895-69614394	0.393555176836663	.	.
chr11	69395511	69396010	chr11	69040826	69041325	Cyb5d1|chr11:69040826-69041325	0.251508614438541	.	.
chr11	69395511	69396010	chr11	69040826	69041325	Naa38|chr11:69040826-69041325	0.251508614438541	.	.
chr11	69395511	69396010	chr11	69418783	69419282	Cyb5d1|chr11:69418783-69419282	0.370808286649944	.	.
chr11	69395511	69396010	chr11	69418783	69419282	Naa38|chr11:69418783-69419282	0.370808286649944	.	.
chr11	69395511	69396010	chr11	69581263	69581762	Cyb5d1|chr11:69581263-69581762	0.235172202647508	.	.
chr11	69395511	69396010	chr11	69581263	69581762	Naa38|chr11:69581263-69581762	0.235172202647508	.	.
chr11	69395511	69396010	chr11	69613895	69614394	Cyb5d1|chr11:69613895-69614394	0.35743305371299	.	.
chr11	69395511	69396010	chr11	69613895	69614394	Naa38|chr11:69613895-69614394	0.35743305371299	.	.
chr11	69395511	69396010	chr11	69671079	69671578	Cyb5d1|chr11:69671079-69671578	0.292175663569484	.	.
chr11	69395511	69396010	chr11	69671079	69671578	Naa38|chr11:69671079-69671578	0.292175663569484	.	.
chr11	69579124	69579623	chr11	69418783	69419282	Trp53|chr11:69418783-69419282	0.521281277925843	.	.
chr11	69579124	69579623	chr11	69418783	69419282	Wrap53|chr11:69418783-69419282	0.521281277925843	.	.
chr11	69579124	69579623	chr11	69581263	69581762	Trp53|chr11:69581263-69581762	0.440933166436826	.	.
chr11	69579124	69579623	chr11	69581263	69581762	Wrap53|chr11:69581263-69581762	0.440933166436826	.	.
chr11	69579124	69579623	chr11	69613895	69614394	Trp53|chr11:69613895-69614394	0.290221181669279	.	.
chr11	69579124	69579623	chr11	69613895	69614394	Wrap53|chr11:69613895-69614394	0.290221181669279	.	.
chr11	69579124	69579623	chr11	69671079	69671578	Trp53|chr11:69671079-69671578	0.500297706309848	.	.
chr11	69579124	69579623	chr11	69671079	69671578	Wrap53|chr11:69671079-69671578	0.500297706309848	.	.
chr11	69579124	69579623	chr11	69920678	69921177	Trp53|chr11:69920678-69921177	0.347102024386447	.	.
chr11	69579124	69579623	chr11	69920678	69921177	Wrap53|chr11:69920678-69921177	0.347102024386447	.	.
chr11	69605738	69606237	chr11	69581263	69581762	Atp1b2|chr11:69581263-69581762	0.51966200467044	.	.
chr11	69632563	69633062	chr11	69920678	69921177	Fxr2|chr11:69920678-69921177	0.341640160527186	.	.
chr11	69662430	69662929	chr11	69418783	69419282	Mpdu1|chr11:69418783-69419282	0.423002469136726	.	.
chr11	69662430	69662929	chr11	69581263	69581762	Mpdu1|chr11:69581263-69581762	0.239542543652468	.	.
chr11	69662430	69662929	chr11	69671079	69671578	Mpdu1|chr11:69671079-69671578	0.353936430769447	.	.
chr11	69662430	69662929	chr11	69920678	69921177	Mpdu1|chr11:69920678-69921177	0.258005693365434	.	.
chr11	69672170	69672669	chr11	69418783	69419282	Eif4a1|chr11:69418783-69419282	0.36366322499484	.	.
chr11	69672170	69672669	chr11	69581263	69581762	Eif4a1|chr11:69581263-69581762	0.353333102111152	.	.
chr11	69672170	69672669	chr11	69613895	69614394	Eif4a1|chr11:69613895-69614394	0.22842510814556	.	.
chr11	69672170	69672669	chr11	69671079	69671578	Eif4a1|chr11:69671079-69671578	0.487379393083404	.	.
chr11	69672170	69672669	chr11	69920678	69921177	Eif4a1|chr11:69920678-69921177	0.195881928243101	.	.
chr11	69758467	69758966	chr11	69581263	69581762	Polr2a|chr11:69581263-69581762	0.399633855258382	.	.
chr11	69758467	69758966	chr11	69671079	69671578	Polr2a|chr11:69671079-69671578	0.19661279596786	.	.
chr11	69758467	69758966	chr11	69920678	69921177	Polr2a|chr11:69920678-69921177	0.298823208476593	.	.
chr11	69758467	69758966	chr11	70021350	70021849	Polr2a|chr11:70021350-70021849	0.359538138625653	.	.
chr11	69795264	69795763	chr11	69613895	69614394	Chrnb1|chr11:69613895-69614394	0.172915934403014	.	.
chr11	69795264	69795763	chr11	69671079	69671578	Chrnb1|chr11:69671079-69671578	0.249579761558642	.	.
chr11	69795264	69795763	chr11	69920678	69921177	Chrnb1|chr11:69920678-69921177	0.451986121064235	.	.
chr11	69795264	69795763	chr11	70021350	70021849	Chrnb1|chr11:70021350-70021849	0.389842233189372	.	.
chr11	69837825	69838324	chr11	69671079	69671578	Nlgn2|chr11:69671079-69671578	0.242955687329064	.	.
chr11	69837825	69838324	chr11	69671079	69671578	Tmem256|chr11:69671079-69671578	0.242955687329064	.	.
chr11	69838343	69838842	chr11	69671079	69671578	Nlgn2|chr11:69671079-69671578	0.228474558032599	.	.
chr11	69838343	69838842	chr11	69671079	69671578	Tmem256|chr11:69671079-69671578	0.228474558032599	.	.
chr11	69838343	69838842	chr11	70021350	70021849	Nlgn2|chr11:70021350-70021849	0.353613079973984	.	.
chr11	69838343	69838842	chr11	70021350	70021849	Tmem256|chr11:70021350-70021849	0.353613079973984	.	.
chr11	69846328	69846827	chr11	69671079	69671578	Plscr3|chr11:69671079-69671578	0.200375618234908	.	.
chr11	69900793	69901292	chr11	69920678	69921177	2810408A11Rik|chr11:69920678-69921177	0.204695444814484	.	.
chr11	69900793	69901292	chr11	69920678	69921177	Neurl4|chr11:69920678-69921177	0.204695444814484	.	.
chr11	69900793	69901292	chr11	70021350	70021849	2810408A11Rik|chr11:70021350-70021849	0.204224601290501	.	.
chr11	69900793	69901292	chr11	70021350	70021849	Neurl4|chr11:70021350-70021849	0.204224601290501	.	.
chr11	69901471	69901970	chr11	69581263	69581762	2810408A11Rik|chr11:69581263-69581762	0.347879311373558	.	.
chr11	69901471	69901970	chr11	69581263	69581762	Neurl4|chr11:69581263-69581762	0.347879311373558	.	.
chr11	69901471	69901970	chr11	69613895	69614394	2810408A11Rik|chr11:69613895-69614394	0.277898324215153	.	.
chr11	69901471	69901970	chr11	69613895	69614394	Neurl4|chr11:69613895-69614394	0.277898324215153	.	.
chr11	69901471	69901970	chr11	69671079	69671578	2810408A11Rik|chr11:69671079-69671578	0.566350197535355	.	.
chr11	69901471	69901970	chr11	69671079	69671578	Neurl4|chr11:69671079-69671578	0.566350197535355	.	.
chr11	69901471	69901970	chr11	69920678	69921177	2810408A11Rik|chr11:69920678-69921177	0.277136754623158	.	.
chr11	69901471	69901970	chr11	69920678	69921177	Neurl4|chr11:69920678-69921177	0.277136754623158	.	.
chr11	69901471	69901970	chr11	70021350	70021849	2810408A11Rik|chr11:70021350-70021849	0.295045022139036	.	.
chr11	69901471	69901970	chr11	70021350	70021849	Neurl4|chr11:70021350-70021849	0.295045022139036	.	.
chr11	69913736	69914235	chr11	69581263	69581762	Gps2|chr11:69581263-69581762	0.272685087527455	.	.
chr11	69921489	69921988	chr11	69581263	69581762	Eif5a|chr11:69581263-69581762	0.546713114308066	.	.
chr11	69921489	69921988	chr11	69613895	69614394	Eif5a|chr11:69613895-69614394	0.194831418873397	.	.
chr11	69921489	69921988	chr11	69671079	69671578	Eif5a|chr11:69671079-69671578	0.241863091478918	.	.
chr11	69921489	69921988	chr11	69920678	69921177	Eif5a|chr11:69920678-69921177	0.521303315311131	.	.
chr11	69921489	69921988	chr11	70021350	70021849	Eif5a|chr11:70021350-70021849	0.337731317536845	.	.
chr11	69935400	69935899	chr11	69920678	69921177	Ybx2|chr11:69920678-69921177	0.193384114299192	.	.
chr11	69980438	69980937	chr11	69581263	69581762	Ctdnep1|chr11:69581263-69581762	0.420342879286074	.	.
chr11	69980438	69980937	chr11	69671079	69671578	Ctdnep1|chr11:69671079-69671578	0.303271673772412	.	.
chr11	69980438	69980937	chr11	69920678	69921177	Ctdnep1|chr11:69920678-69921177	0.428714656580235	.	.
chr11	69980438	69980937	chr11	70021350	70021849	Ctdnep1|chr11:70021350-70021849	0.4146526657462	.	.
chr11	69991267	69991766	chr11	69581263	69581762	Gabarap|chr11:69581263-69581762	0.264719831346408	.	.
chr11	69991267	69991766	chr11	69613895	69614394	Gabarap|chr11:69613895-69614394	0.2637017346173	.	.
chr11	69991267	69991766	chr11	69671079	69671578	Gabarap|chr11:69671079-69671578	0.268826954092438	.	.
chr11	69991267	69991766	chr11	69920678	69921177	Gabarap|chr11:69920678-69921177	0.197704083385362	.	.
chr11	69991267	69991766	chr11	70021350	70021849	Gabarap|chr11:70021350-70021849	0.37893467181966	.	.
chr11	69995491	69995990	chr11	69581263	69581762	Phf23|chr11:69581263-69581762	0.34408510973425	.	.
chr11	69995491	69995990	chr11	69920678	69921177	Phf23|chr11:69920678-69921177	0.177768276349719	.	.
chr11	70000296	70000795	chr11	70021350	70021849	Dvl2|chr11:70021350-70021849	0.222490813402244	.	.
chr11	70237663	70238162	chr11	69920678	69921177	0610010K14Rik|chr11:69920678-69921177	0.335439435324946	.	.
chr11	70237663	70238162	chr11	70021350	70021849	0610010K14Rik|chr11:70021350-70021849	0.49702193766431	.	.
chr11	70409806	70410305	chr11	70021350	70021849	Pelp1|chr11:70021350-70021849	0.311850350535648	.	.
chr11	70432024	70432523	chr11	70021350	70021849	Arrb2|chr11:70021350-70021849	0.354336053441608	.	.
chr11	72135615	72136114	chr11	72086177	72086676	Pitpnm3|chr11:72086177-72086676	0.398510425703151	.	.
chr11	72135615	72136114	chr11	72338493	72338992	Pitpnm3|chr11:72338493-72338992	0.184036546424217	.	.
chr11	72489801	72490300	chr11	72338493	72338992	Spns2|chr11:72338493-72338992	0.219938316781977	.	.
chr11	73176373	73176872	chr11	73193057	73193556	Emc6|chr11:73193057-73193556	0.206825563084315	.	.
chr11	73176373	73176872	chr11	73193057	73193556	Tax1bp3|chr11:73193057-73193556	0.206825563084315	.	.
chr11	73176898	73177397	chr11	73193057	73193556	Emc6|chr11:73193057-73193556	0.284203909872323	.	.
chr11	73176898	73177397	chr11	73193057	73193556	Tax1bp3|chr11:73193057-73193556	0.284203909872323	.	.
chr11	74649173	74649672	chr11	74589402	74589901	Cluh|chr11:74589402-74589901	0.214060362033544	.	.
chr11	74649173	74649672	chr11	74832075	74832574	Cluh|chr11:74832075-74832574	0.304400809185806	.	.
chr11	74649173	74649672	chr11	74838355	74838854	Cluh|chr11:74838355-74838854	0.377464928079267	.	.
chr11	74723622	74724121	chr11	74557391	74557890	Pafah1b1|chr11:74557391-74557890	0.286609255804581	.	.
chr11	74724132	74724631	chr11	74838355	74838854	Pafah1b1|chr11:74838355-74838854	0.172997809300095	.	.
chr11	74724132	74724631	chr11	74838869	74839368	Pafah1b1|chr11:74838869-74839368	0.196150663176769	.	.
chr11	74724132	74724631	chr11	74876816	74877315	Pafah1b1|chr11:74876816-74877315	0.239392188547628	.	.
chr11	74830621	74831120	chr11	74546945	74547444	Mnt|chr11:74546945-74547444	0.186435604221751	.	.
chr11	74830621	74831120	chr11	74589917	74590416	Mnt|chr11:74589917-74590416	0.236461007452482	.	.
chr11	74830621	74831120	chr11	74838355	74838854	Mnt|chr11:74838355-74838854	0.225193791271788	.	.
chr11	74830621	74831120	chr11	75170361	75170860	Mnt|chr11:75170361-75170860	0.423640995462615	.	.
chr11	74896847	74897346	chr11	74546945	74547444	Sgsm2|chr11:74546945-74547444	0.198434649186182	.	.
chr11	74896847	74897346	chr11	74546945	74547444	Tsr1|chr11:74546945-74547444	0.198434649186182	.	.
chr11	74896847	74897346	chr11	74589402	74589901	Sgsm2|chr11:74589402-74589901	0.221965632302329	.	.
chr11	74896847	74897346	chr11	74589402	74589901	Tsr1|chr11:74589402-74589901	0.221965632302329	.	.
chr11	74896847	74897346	chr11	74589917	74590416	Sgsm2|chr11:74589917-74590416	0.389996956875732	.	.
chr11	74896847	74897346	chr11	74589917	74590416	Tsr1|chr11:74589917-74590416	0.389996956875732	.	.
chr11	74896847	74897346	chr11	75012875	75013374	Sgsm2|chr11:75012875-75013374	0.426742578820506	.	.
chr11	74896847	74897346	chr11	75012875	75013374	Tsr1|chr11:75012875-75013374	0.426742578820506	.	.
chr11	75178557	75179056	chr11	74832075	74832574	Ovca2|chr11:74832075-74832574	0.235852096366949	.	.
chr11	75178557	75179056	chr11	74838355	74838854	Ovca2|chr11:74838355-74838854	0.222728850407921	.	.
chr11	75454481	75454980	chr11	75431363	75431862	Wdr81|chr11:75431363-75431862	0.386202145103981	.	.
chr11	75461221	75461720	chr11	75170361	75170860	Mir22hg|chr11:75170361-75170860	0.226699003686561	.	.
chr11	75461221	75461720	chr11	75170361	75170860	Tlcd2|chr11:75170361-75170860	0.226699003686561	.	.
chr11	75486511	75487010	chr11	75012875	75013374	Prpf8|chr11:75012875-75013374	0.186451673468576	.	.
chr11	75486511	75487010	chr11	75431363	75431862	Prpf8|chr11:75431363-75431862	0.364328206524651	.	.
chr11	76027568	76028067	chr11	75846536	75847035	Rflnb|chr11:75846536-75847035	0.298159095757656	.	.
chr11	76243486	76243985	chr11	76468289	76468788	Glod4|chr11:76468289-76468788	0.321323942987061	.	.
chr11	76243486	76243985	chr11	76468289	76468788	Mrm3|chr11:76468289-76468788	0.321323942987061	.	.
chr11	76243486	76243985	chr11	76469398	76469897	Glod4|chr11:76469398-76469897	0.201703887507384	.	.
chr11	76243486	76243985	chr11	76469398	76469897	Mrm3|chr11:76469398-76469897	0.201703887507384	.	.
chr11	76763345	76763844	chr11	76911295	76911794	Gosr1|chr11:76911295-76911794	0.298338320338374	.	.
chr11	76846785	76847284	chr11	76531000	76531499	Cpd|chr11:76531000-76531499	0.174624085808242	.	.
chr11	76846785	76847284	chr11	76647517	76648016	Cpd|chr11:76647517-76648016	0.318712791701234	.	.
chr11	77607668	77608167	chr11	77513201	77513700	Taok1|chr11:77513201-77513700	0.276645446980761	.	.
chr11	77685747	77686246	chr11	77793165	77793664	Nufip2|chr11:77793165-77793664	0.269626953325515	.	.
chr11	77685747	77686246	chr11	77964996	77965495	Nufip2|chr11:77964996-77965495	0.216158069660665	.	.
chr11	77763021	77763520	chr11	77964996	77965495	Myo18a|chr11:77964996-77965495	0.210779909981172	.	.
chr11	77981544	77982043	chr11	77513201	77513700	Phf12|chr11:77513201-77513700	0.209799947568477	.	.
chr11	77981544	77982043	chr11	77793165	77793664	Phf12|chr11:77793165-77793664	0.226420404259132	.	.
chr11	77981544	77982043	chr11	77964996	77965495	Phf12|chr11:77964996-77965495	0.387824637365597	.	.
chr11	77982473	77982972	chr11	77513201	77513700	Phf12|chr11:77513201-77513700	0.414247665925884	.	.
chr11	78261340	78261839	chr11	78115204	78115703	2610507B11Rik|chr11:78115204-78115703	0.235241681120796	.	.
chr11	78328147	78328646	chr11	78736783	78737282	Pigs|chr11:78736783-78737282	0.251471320520496	.	.
chr11	78550517	78551016	chr11	78736783	78737282	Tmem97|chr11:78736783-78737282	0.499885392780726	.	.
chr11	78697230	78697729	chr11	78736783	78737282	Nlk|chr11:78736783-78737282	0.290012323839392	.	.
chr11	78826365	78826864	chr11	78736783	78737282	Lyrm9|chr11:78736783-78737282	0.177384632455921	.	.
chr11	78826365	78826864	chr11	79039362	79039861	Lyrm9|chr11:79039362-79039861	0.364870168949487	.	.
chr11	78826365	78826864	chr11	79039362	79039861	Lyrm9|chr11:79039362-79039861	0.364870168949488	.	.
chr11	79254486	79254985	chr11	79600056	79600555	Wsb1|chr11:79600056-79600555	0.216248018861695	.	.
chr11	79254486	79254985	chr11	79669466	79669965	Wsb1|chr11:79669466-79669965	0.33982166644136	.	.
chr11	79339405	79339904	chr11	79599481	79599980	Nf1|chr11:79599481-79599980	0.398582738274993	.	.
chr11	79704296	79704795	chr11	79599481	79599980	Gm11205|chr11:79599481-79599980	0.187784976689936	.	.
chr11	79704296	79704795	chr11	79600056	79600555	Gm11205|chr11:79600056-79600555	0.342004378318429	.	.
chr11	79992784	79993283	chr11	79600056	79600555	Suz12|chr11:79600056-79600555	0.233474192943583	.	.
chr11	80208815	80209314	chr11	80335564	80336063	Rhot1|chr11:80335564-80336063	0.186371655729635	.	.
chr11	80208815	80209314	chr11	80484195	80484694	Rhot1|chr11:80484195-80484694	0.372895052773156	.	.
chr11	80300621	80301120	chr11	80335564	80336063	Rhbdl3|chr11:80335564-80336063	0.335313096543031	.	.
chr11	80300621	80301120	chr11	80504048	80504547	Rhbdl3|chr11:80504048-80504547	0.301172233200949	.	.
chr11	80300621	80301120	chr11	80577567	80578066	Rhbdl3|chr11:80577567-80578066	0.307372245804811	.	.
chr11	80428315	80428814	chr11	80504048	80504547	Psmd11|chr11:80504048-80504547	0.173996690139503	.	.
chr11	80428315	80428814	chr11	80518468	80518967	Psmd11|chr11:80518468-80518967	0.202324833540757	.	.
chr11	80476712	80477211	chr11	80495871	80496370	Cdk5r1|chr11:80495871-80496370	0.195907017008788	.	.
chr11	80779895	80780394	chr11	81080338	81080837	Myo1d|chr11:81080338-81080837	0.226330684606887	.	.
chr11	81860572	81861071	chr11	81553447	81553946	5530401A14Rik|chr11:81553447-81553946	0.345286083728118	.	.
chr11	81860572	81861071	chr11	81570324	81570823	5530401A14Rik|chr11:81570324-81570823	0.228705743877585	.	.
chr11	81860572	81861071	chr11	81656989	81657488	5530401A14Rik|chr11:81656989-81657488	0.189321512347142	.	.
chr11	83298735	83299234	chr11	83728712	83729211	Ap2b1|chr11:83728712-83729211	0.302355298863534	.	.
chr11	83409407	83409906	chr11	83270987	83271486	Rasl10b|chr11:83270987-83271486	0.185124510561315	.	.
chr11	83753489	83753988	chr11	83728712	83729211	Heatr6|chr11:83728712-83729211	0.271095294981382	.	.
chr11	83753489	83753988	chr11	84179430	84179929	Heatr6|chr11:84179430-84179929	0.378318776786092	.	.
chr11	83941850	83942349	chr11	84042759	84043258	Ddx52|chr11:84042759-84043258	0.282257547698714	.	.
chr11	83941850	83942349	chr11	84179430	84179929	Ddx52|chr11:84179430-84179929	0.281003265502795	.	.
chr11	83964125	83964624	chr11	83728712	83729211	Synrg|chr11:83728712-83729211	0.534621761568398	.	.
chr11	83964125	83964624	chr11	84179430	84179929	Synrg|chr11:84179430-84179929	0.296098835291073	.	.
chr11	84513387	84513886	chr11	84966980	84967479	Aatf|chr11:84966980-84967479	0.460640748031211	.	.
chr11	84819362	84819861	chr11	84966980	84967479	Mrm1|chr11:84966980-84967479	0.229350574687331	.	.
chr11	84869864	84870363	chr11	84966980	84967479	Ggnbp2|chr11:84966980-84967479	0.439337227263208	.	.
chr11	84870552	84871051	chr11	85182849	85183348	Ggnbp2|chr11:85182849-85183348	0.288671533302286	.	.
chr11	85139906	85140405	chr11	85182849	85183348	Usp32|chr11:85182849-85183348	0.243709647339317	.	.
chr11	85234581	85235080	chr11	84966980	84967479	Appbp2|chr11:84966980-84967479	0.32102122083075	.	.
chr11	85234581	85235080	chr11	84966980	84967479	Appbp2os|chr11:84966980-84967479	0.32102122083075	.	.
chr11	85310859	85311358	chr11	85588874	85589373	Ppm1d|chr11:85588874-85589373	0.323499902948118	.	.
chr11	85352812	85353311	chr11	85182849	85183348	Bcas3|chr11:85182849-85183348	0.187274006749708	.	.
chr11	85352812	85353311	chr11	85588874	85589373	Bcas3|chr11:85588874-85589373	0.340379073641375	.	.
chr11	86683669	86684168	chr11	86920349	86920848	Ptrh2|chr11:86920349-86920848	0.262911040230445	.	.
chr11	86683669	86684168	chr11	86920349	86920848	Vmp1|chr11:86920349-86920848	0.262911040230445	.	.
chr11	87073821	87074320	chr11	86920349	86920848	Gdpd1|chr11:86920349-86920848	0.179565699538413	.	.
chr11	87073821	87074320	chr11	86920349	86920848	Gm11479|chr11:86920349-86920848	0.179565699538413	.	.
chr11	87108921	87109420	chr11	86920349	86920848	Prr11|chr11:86920349-86920848	0.202560107385708	.	.
chr11	87108921	87109420	chr11	86920349	86920848	Ska2|chr11:86920349-86920848	0.202560107385708	.	.
chr11	88047380	88047879	chr11	88031855	88032354	Gm11508|chr11:88031855-88032354	0.250853182027411	.	.
chr11	88047380	88047879	chr11	88031855	88032354	Srsf1|chr11:88031855-88032354	0.250853182027411	.	.
chr11	88047380	88047879	chr11	88187047	88187546	Gm11508|chr11:88187047-88187546	0.2562657411056	.	.
chr11	88047380	88047879	chr11	88187047	88187546	Srsf1|chr11:88187047-88187546	0.2562657411056	.	.
chr11	88047380	88047879	chr11	88187571	88188070	Gm11508|chr11:88187571-88188070	0.32847536772409	.	.
chr11	88047380	88047879	chr11	88187571	88188070	Srsf1|chr11:88187571-88188070	0.32847536772409	.	.
chr11	88048086	88048585	chr11	88031855	88032354	Gm11508|chr11:88031855-88032354	0.279588350939382	.	.
chr11	88048086	88048585	chr11	88031855	88032354	Srsf1|chr11:88031855-88032354	0.279588350939382	.	.
chr11	88048086	88048585	chr11	88086886	88087385	Gm11508|chr11:88086886-88087385	0.196022362066734	.	.
chr11	88048086	88048585	chr11	88086886	88087385	Srsf1|chr11:88086886-88087385	0.196022362066734	.	.
chr11	88048086	88048585	chr11	88187571	88188070	Gm11508|chr11:88187571-88188070	0.403874769470174	.	.
chr11	88048086	88048585	chr11	88187571	88188070	Srsf1|chr11:88187571-88188070	0.403874769470174	.	.
chr11	88067973	88068472	chr11	88161291	88161790	Vezf1|chr11:88161291-88161790	0.227983486893024	.	.
chr11	88067973	88068472	chr11	88187047	88187546	Vezf1|chr11:88187047-88187546	0.177122151667856	.	.
chr11	88204093	88204592	chr11	88215432	88215931	Mrps23|chr11:88215432-88215931	0.275654964757053	.	.
chr11	88718106	88718605	chr11	88973651	88974150	C030037D09Rik|chr11:88973651-88974150	0.195120468853436	.	.
chr11	88718106	88718605	chr11	88973651	88974150	Msi2|chr11:88973651-88974150	0.195120468853436	.	.
chr11	90390666	90391165	chr11	90417762	90418261	Hlf|chr11:90417762-90418261	0.359751454501885	.	.
chr11	90637354	90637853	chr11	90677813	90678312	Cox11|chr11:90677813-90678312	0.25148152696216	.	.
chr11	90637354	90637853	chr11	90677813	90678312	Stxbp4|chr11:90677813-90678312	0.25148152696216	.	.
chr11	90637354	90637853	chr11	90837362	90837861	Cox11|chr11:90837362-90837861	0.338898535959806	.	.
chr11	90637354	90637853	chr11	90837362	90837861	Stxbp4|chr11:90837362-90837861	0.338898535959806	.	.
chr11	90637863	90638362	chr11	90677813	90678312	Cox11|chr11:90677813-90678312	0.305407484317559	.	.
chr11	90637863	90638362	chr11	90677813	90678312	Stxbp4|chr11:90677813-90678312	0.305407484317559	.	.
chr11	90637863	90638362	chr11	90837362	90837861	Cox11|chr11:90837362-90837861	0.38481817880181	.	.
chr11	90637863	90638362	chr11	90837362	90837861	Stxbp4|chr11:90837362-90837861	0.38481817880181	.	.
chr11	93885537	93886036	chr11	94043870	94044369	Mbtd1|chr11:94043870-94044369	0.197534909937442	.	.
chr11	93885537	93886036	chr11	94043870	94044369	Utp18|chr11:94043870-94044369	0.197534909937442	.	.
chr11	93955766	93956265	chr11	93565714	93566213	Nme2|chr11:93565714-93566213	0.250565112883797	.	.
chr11	93968032	93968531	chr11	94210093	94210592	Nme1|chr11:94210093-94210592	0.321446478422992	.	.
chr11	93995767	93996266	chr11	94043870	94044369	Spag9|chr11:94043870-94044369	0.305393985618862	.	.
chr11	93995767	93996266	chr11	94210093	94210592	Spag9|chr11:94210093-94210592	0.174986641665516	.	.
chr11	94210914	94211413	chr11	94043870	94044369	Tob1|chr11:94043870-94044369	0.280416605642217	.	.
chr11	94210914	94211413	chr11	94468716	94469215	Tob1|chr11:94468716-94469215	0.414063643528792	.	.
chr11	94321766	94322265	chr11	94276857	94277356	Luc7l3|chr11:94276857-94277356	0.178360255088762	.	.
chr11	94321766	94322265	chr11	94468716	94469215	Luc7l3|chr11:94468716-94469215	0.208590620429736	.	.
chr11	94327658	94328157	chr11	94210093	94210592	Ankrd40|chr11:94210093-94210592	0.367453381060456	.	.
chr11	94474176	94474675	chr11	94210093	94210592	Cacna1g|chr11:94210093-94210592	0.198820893082199	.	.
chr11	94474176	94474675	chr11	94276857	94277356	Cacna1g|chr11:94276857-94277356	0.383904624430045	.	.
chr11	94474176	94474675	chr11	94468716	94469215	Cacna1g|chr11:94468716-94469215	0.232734505622806	.	.
chr11	94548971	94549470	chr11	94978897	94979396	Rsad1|chr11:94978897-94979396	0.292210359241269	.	.
chr11	94548971	94549470	chr11	94989624	94990123	Rsad1|chr11:94989624-94990123	0.218535433550575	.	.
chr11	94677225	94677724	chr11	94989624	94990123	Gm11542|chr11:94989624-94990123	0.252228662311511	.	.
chr11	94677225	94677724	chr11	94989624	94990123	Xylt2|chr11:94989624-94990123	0.252228662311511	.	.
chr11	94990636	94991135	chr11	94978897	94979396	Ppp1r9b|chr11:94978897-94979396	0.232328921796211	.	.
chr11	95041204	95041703	chr11	94978897	94979396	Pdk2|chr11:94978897-94979396	0.296234322151399	.	.
chr11	95041204	95041703	chr11	95258495	95258994	Pdk2|chr11:95258495-95258994	0.211331750776512	.	.
chr11	95041204	95041703	chr11	95259002	95259501	Pdk2|chr11:95259002-95259501	0.301521858967698	.	.
chr11	95309485	95309984	chr11	95258495	95258994	Gm11520|chr11:95258495-95258994	0.211133709310709	.	.
chr11	95309485	95309984	chr11	95258495	95258994	Kat7|chr11:95258495-95258994	0.211133709310709	.	.
chr11	95384294	95384793	chr11	95634072	95634571	Gm29477|chr11:95634072-95634571	0.230244855232945	.	.
chr11	95384294	95384793	chr11	95634072	95634571	Slc35b1|chr11:95634072-95634571	0.230244855232945	.	.
chr11	95413844	95414343	chr11	95633489	95633988	Spop|chr11:95633489-95633988	0.273428096140963	.	.
chr11	95413844	95414343	chr11	95634072	95634571	Spop|chr11:95634072-95634571	0.329172307174399	.	.
chr11	95712621	95713120	chr11	95258495	95258994	Zfp652|chr11:95258495-95258994	0.476974004970361	.	.
chr11	95712621	95713120	chr11	95258495	95258994	Zfp652os|chr11:95258495-95258994	0.476974004970361	.	.
chr11	95712621	95713120	chr11	95634072	95634571	Zfp652|chr11:95634072-95634571	0.286753151832095	.	.
chr11	95712621	95713120	chr11	95634072	95634571	Zfp652os|chr11:95634072-95634571	0.286753151832095	.	.
chr11	95713123	95713622	chr11	95258495	95258994	Zfp652|chr11:95258495-95258994	0.203592166026532	.	.
chr11	95713123	95713622	chr11	95258495	95258994	Zfp652os|chr11:95258495-95258994	0.203592166026532	.	.
chr11	95824156	95824655	chr11	95633489	95633988	Phospho1|chr11:95633489-95633988	0.222711320042951	.	.
chr11	95824156	95824655	chr11	95634072	95634571	Phospho1|chr11:95634072-95634571	0.259463519310466	.	.
chr11	96777329	96777828	chr11	96861879	96862378	Snx11|chr11:96861879-96862378	0.448979257739457	.	.
chr11	96777329	96777828	chr11	96977607	96978106	Snx11|chr11:96977607-96978106	0.505852373622095	.	.
chr11	96777329	96777828	chr11	97109018	97109517	Snx11|chr11:97109018-97109517	0.314290649065104	.	.
chr11	96788898	96789397	chr11	96861879	96862378	Cbx1|chr11:96861879-96862378	0.374108673025654	.	.
chr11	96788898	96789397	chr11	96977607	96978106	Cbx1|chr11:96977607-96978106	0.285036526450638	.	.
chr11	96829883	96830382	chr11	96769930	96770429	Nfe2l1|chr11:96769930-96770429	0.320511508439181	.	.
chr11	96829883	96830382	chr11	96861879	96862378	Nfe2l1|chr11:96861879-96862378	0.188321753169811	.	.
chr11	96829883	96830382	chr11	96977607	96978106	Nfe2l1|chr11:96977607-96978106	0.351953920239846	.	.
chr11	96916341	96916840	chr11	96769930	96770429	Cdk5rap3|chr11:96769930-96770429	0.248486757164372	.	.
chr11	96916341	96916840	chr11	96769930	96770429	D030028A08Rik|chr11:96769930-96770429	0.248486757164372	.	.
chr11	96916341	96916840	chr11	96861879	96862378	Cdk5rap3|chr11:96861879-96862378	0.29957429182881	.	.
chr11	96916341	96916840	chr11	96861879	96862378	D030028A08Rik|chr11:96861879-96862378	0.29957429182881	.	.
chr11	96916341	96916840	chr11	96971942	96972441	Cdk5rap3|chr11:96971942-96972441	0.348387950328022	.	.
chr11	96916341	96916840	chr11	96971942	96972441	D030028A08Rik|chr11:96971942-96972441	0.348387950328022	.	.
chr11	96916341	96916840	chr11	97109018	97109517	Cdk5rap3|chr11:97109018-97109517	0.254600708033242	.	.
chr11	96916341	96916840	chr11	97109018	97109517	D030028A08Rik|chr11:97109018-97109517	0.254600708033242	.	.
chr11	96943645	96944144	chr11	96971942	96972441	Pnpo|chr11:96971942-96972441	0.228981336236544	.	.
chr11	97187903	97188402	chr11	96971942	96972441	Kpnb1|chr11:96971942-96972441	0.290868072833417	.	.
chr11	97362011	97362510	chr11	97109018	97109517	Socs7|chr11:97109018-97109517	0.234779053446786	.	.
chr11	97660118	97660617	chr11	97531660	97532159	Gm11613|chr11:97531660-97532159	0.437566090180084	.	.
chr11	97660118	97660617	chr11	97987494	97987993	Gm11613|chr11:97987494-97987993	0.298356720674952	.	.
chr11	97744549	97745048	chr11	97812490	97812989	Pip4k2b|chr11:97812490-97812989	0.203296068709716	.	.
chr11	97744549	97745048	chr11	97987494	97987993	Pip4k2b|chr11:97987494-97987993	0.419835247350963	.	.
chr11	97745068	97745567	chr11	97531660	97532159	Pip4k2b|chr11:97531660-97532159	0.179516233489283	.	.
chr11	97745068	97745567	chr11	97987494	97987993	Pip4k2b|chr11:97987494-97987993	0.471349514030271	.	.
chr11	97782166	97782665	chr11	97987494	97987993	Rpl23|chr11:97987494-97987993	0.246562161308296	.	.
chr11	97782166	97782665	chr11	98034762	98035261	Rpl23|chr11:98034762-98035261	0.293551731547497	.	.
chr11	97799317	97799816	chr11	97812490	97812989	Lasp1|chr11:97812490-97812989	0.178743467216883	.	.
chr11	97840924	97841423	chr11	97812490	97812989	B230217C12Rik|chr11:97812490-97812989	0.219494209039703	.	.
chr11	97840924	97841423	chr11	98035829	98036328	B230217C12Rik|chr11:98035829-98036328	0.320203355267862	.	.
chr11	97884032	97884531	chr11	97812490	97812989	Fbxo47|chr11:97812490-97812989	0.279030083822785	.	.
chr11	97884032	97884531	chr11	97812490	97812989	Gm11630|chr11:97812490-97812989	0.279030083822785	.	.
chr11	97884032	97884531	chr11	97987494	97987993	Fbxo47|chr11:97987494-97987993	0.457881610477604	.	.
chr11	97884032	97884531	chr11	97987494	97987993	Gm11630|chr11:97987494-97987993	0.457881610477604	.	.
chr11	98053267	98053766	chr11	97987494	97987993	Stac2|chr11:97987494-97987993	0.213960800946521	.	.
chr11	98193030	98193529	chr11	98034762	98035261	Med1|chr11:98034762-98035261	0.181800953917747	.	.
chr11	98202507	98203006	chr11	97987494	97987993	Cdk12|chr11:97987494-97987993	0.523581167408104	.	.
chr11	98202507	98203006	chr11	98034762	98035261	Cdk12|chr11:98034762-98035261	0.229231809599149	.	.
chr11	98203010	98203509	chr11	97987494	97987993	Cdk12|chr11:97987494-97987993	0.194147391776637	.	.
chr11	98551074	98551573	chr11	98773764	98774263	Zpbp2|chr11:98773764-98774263	0.197265922395664	.	.
chr11	98551074	98551573	chr11	98850316	98850815	Zpbp2|chr11:98850316-98850815	0.206822169629924	.	.
chr11	98551074	98551573	chr11	98937345	98937844	Zpbp2|chr11:98937345-98937844	0.221571451953932	.	.
chr11	98587062	98587561	chr11	98773764	98774263	Ormdl3|chr11:98773764-98774263	0.209788498443462	.	.
chr11	98587062	98587561	chr11	98783238	98783737	Ormdl3|chr11:98783238-98783737	0.303988383773175	.	.
chr11	98795190	98795689	chr11	98773764	98774263	Msl1|chr11:98773764-98774263	0.273264851587848	.	.
chr11	98795190	98795689	chr11	98937345	98937844	Msl1|chr11:98937345-98937844	0.373324904325628	.	.
chr11	98809461	98809960	chr11	98773764	98774263	Gm12359|chr11:98773764-98774263	0.269690595675615	.	.
chr11	98836511	98837010	chr11	98773764	98774263	Rapgefl1|chr11:98773764-98774263	0.181467098650098	.	.
chr11	98836511	98837010	chr11	98937345	98937844	Rapgefl1|chr11:98937345-98937844	0.175342981745627	.	.
chr11	98863352	98863851	chr11	98783238	98783737	Wipf2|chr11:98783238-98783737	0.192225096937534	.	.
chr11	98907444	98907943	chr11	98937345	98937844	Cdc6|chr11:98937345-98937844	0.242921332427061	.	.
chr11	99243843	99244342	chr11	98783238	98783737	Krt222|chr11:98783238-98783737	0.301755867124414	.	.
chr11	100319657	100320156	chr11	100055618	100056117	Eif1|chr11:100055618-100056117	0.373239706989172	.	.
chr11	100319657	100320156	chr11	100387955	100388454	Eif1|chr11:100387955-100388454	0.279812031922255	.	.
chr11	100320207	100320706	chr11	100055618	100056117	Eif1|chr11:100055618-100056117	0.209862162856442	.	.
chr11	100320207	100320706	chr11	100388473	100388972	Eif1|chr11:100388473-100388972	0.280457263082395	.	.
chr11	100320207	100320706	chr11	100388473	100388972	Eif1|chr11:100388473-100388972	0.280457263082396	.	.
chr11	100356164	100356663	chr11	100387955	100388454	Hap1|chr11:100387955-100388454	0.217739959575185	.	.
chr11	100356164	100356663	chr11	100622645	100623144	Hap1|chr11:100622645-100623144	0.392284097690599	.	.
chr11	100397649	100398148	chr11	100055618	100056117	Jup|chr11:100055618-100056117	0.302947331609509	.	.
chr11	100397649	100398148	chr11	100388473	100388972	Jup|chr11:100388473-100388972	0.236724990875895	.	.
chr11	100414553	100415052	chr11	100622645	100623144	Fkbp10|chr11:100622645-100623144	0.230614579975096	.	.
chr11	100414553	100415052	chr11	100622645	100623144	P3h4|chr11:100622645-100623144	0.230614579975096	.	.
chr11	100527759	100528258	chr11	100622645	100623144	Acly|chr11:100622645-100623144	0.240522860918821	.	.
chr11	100619466	100619965	chr11	100387955	100388454	Dnajc7|chr11:100387955-100388454	0.212684073534476	.	.
chr11	100619466	100619965	chr11	100387955	100388454	Nkiras2|chr11:100387955-100388454	0.212684073534476	.	.
chr11	100619466	100619965	chr11	100388473	100388972	Dnajc7|chr11:100388473-100388972	0.218651369754525	.	.
chr11	100619466	100619965	chr11	100388473	100388972	Nkiras2|chr11:100388473-100388972	0.218651369754525	.	.
chr11	100619466	100619965	chr11	100622645	100623144	Dnajc7|chr11:100622645-100623144	0.300367811669801	.	.
chr11	100619466	100619965	chr11	100622645	100623144	Nkiras2|chr11:100622645-100623144	0.300367811669801	.	.
chr11	100738003	100738502	chr11	100828608	100829107	Rab5c|chr11:100828608-100829107	0.18407301659703	.	.
chr11	100939336	100939835	chr11	100622645	100623144	Stat3|chr11:100622645-100623144	0.187037446036877	.	.
chr11	101009243	101009742	chr11	101467891	101468390	Atp6v0a1|chr11:101467891-101468390	0.202928647762298	.	.
chr11	101069867	101070366	chr11	101467891	101468390	Naglu|chr11:101467891-101468390	0.251677786053753	.	.
chr11	101082281	101082780	chr11	100828608	100829107	Coasy|chr11:100828608-100829107	0.22006866076436	.	.
chr11	101171196	101171695	chr11	101467891	101468390	Cntnap1|chr11:101467891-101468390	0.278999487584004	.	.
chr11	101171196	101171695	chr11	101467891	101468390	Plekhh3|chr11:101467891-101468390	0.278999487584004	.	.
chr11	101278775	101279274	chr11	101467891	101468390	Cntd1|chr11:101467891-101468390	0.356423325986521	.	.
chr11	101278775	101279274	chr11	101467891	101468390	Coa3|chr11:101467891-101468390	0.356423325986521	.	.
chr11	101552475	101552974	chr11	101842260	101842759	Brca1|chr11:101842260-101842759	0.242943396878723	.	.
chr11	101552475	101552974	chr11	101842260	101842759	Nbr1|chr11:101842260-101842759	0.242943396878723	.	.
chr11	101732628	101733127	chr11	101842260	101842759	Dhx8|chr11:101842260-101842759	0.232766841779867	.	.
chr11	101785111	101785610	chr11	101842260	101842759	Etv4|chr11:101842260-101842759	0.240245465080995	.	.
chr11	101785111	101785610	chr11	102096933	102097432	Etv4|chr11:102096933-102097432	0.412485280958937	.	.
chr11	102156152	102156651	chr11	102026771	102027270	Tmem101|chr11:102026771-102027270	0.312949993933609	.	.
chr11	102156152	102156651	chr11	102096933	102097432	Tmem101|chr11:102096933-102097432	0.302222180359262	.	.
chr11	102156152	102156651	chr11	102245025	102245524	Tmem101|chr11:102245025-102245524	0.178617718125513	.	.
chr11	102156152	102156651	chr11	102316573	102317072	Tmem101|chr11:102316573-102317072	0.180396948355914	.	.
chr11	102156152	102156651	chr11	102317464	102317963	Tmem101|chr11:102317464-102317963	0.191868393919726	.	.
chr11	102185000	102185499	chr11	101842260	101842759	Lsm12|chr11:101842260-101842759	0.210948025122827	.	.
chr11	102185000	102185499	chr11	102316573	102317072	Lsm12|chr11:102316573-102317072	0.191164947797387	.	.
chr11	102189386	102189885	chr11	102040037	102040536	G6pc3|chr11:102040037-102040536	0.437983676857696	.	.
chr11	102189386	102189885	chr11	102317464	102317963	G6pc3|chr11:102317464-102317963	0.18045392189566	.	.
chr11	102229918	102230417	chr11	102040037	102040536	Hdac5|chr11:102040037-102040536	0.444651111330126	.	.
chr11	102229918	102230417	chr11	102317464	102317963	Hdac5|chr11:102317464-102317963	0.267707475545187	.	.
chr11	102229918	102230417	chr11	102318140	102318639	Hdac5|chr11:102318140-102318639	0.184763230119212	.	.
chr11	102284531	102285030	chr11	102026771	102027270	Tmub2|chr11:102026771-102027270	0.231637365904253	.	.
chr11	102284531	102285030	chr11	102316573	102317072	Tmub2|chr11:102316573-102317072	0.244592780374015	.	.
chr11	102296871	102297370	chr11	102026771	102027270	Atxn7l3|chr11:102026771-102027270	0.236012370195004	.	.
chr11	102296871	102297370	chr11	102040037	102040536	Atxn7l3|chr11:102040037-102040536	0.17671629431328	.	.
chr11	102296871	102297370	chr11	102218714	102219213	Atxn7l3|chr11:102218714-102219213	0.235270892713758	.	.
chr11	102296871	102297370	chr11	102308940	102309439	Atxn7l3|chr11:102308940-102309439	0.408427702456681	.	.
chr11	102296871	102297370	chr11	102316573	102317072	Atxn7l3|chr11:102316573-102317072	0.292077159958708	.	.
chr11	102296871	102297370	chr11	102317464	102317963	Atxn7l3|chr11:102317464-102317963	0.449175939302314	.	.
chr11	102296871	102297370	chr11	102318140	102318639	Atxn7l3|chr11:102318140-102318639	0.44041178803765	.	.
chr11	102393062	102393561	chr11	102096933	102097432	Rundc3a|chr11:102096933-102097432	0.247753828371349	.	.
chr11	102393062	102393561	chr11	102318140	102318639	Rundc3a|chr11:102318140-102318639	0.271777777290353	.	.
chr11	102407285	102407784	chr11	102096933	102097432	Slc25a39|chr11:102096933-102097432	0.204570200628513	.	.
chr11	102407285	102407784	chr11	102316573	102317072	Slc25a39|chr11:102316573-102317072	0.264612486004017	.	.
chr11	102408304	102408803	chr11	102026771	102027270	Slc25a39|chr11:102026771-102027270	0.448725594349881	.	.
chr11	102408304	102408803	chr11	102040037	102040536	Slc25a39|chr11:102040037-102040536	0.237733236924847	.	.
chr11	102408304	102408803	chr11	102245025	102245524	Slc25a39|chr11:102245025-102245524	0.236147901817983	.	.
chr11	102408304	102408803	chr11	102317464	102317963	Slc25a39|chr11:102317464-102317963	0.184274613973953	.	.
chr11	102430107	102430606	chr11	102040037	102040536	Grn|chr11:102040037-102040536	0.220575486006105	.	.
chr11	102430107	102430606	chr11	102218714	102219213	Grn|chr11:102218714-102219213	0.177214336878684	.	.
chr11	102430107	102430606	chr11	102308940	102309439	Grn|chr11:102308940-102309439	0.215344542682473	.	.
chr11	102430107	102430606	chr11	102317464	102317963	Grn|chr11:102317464-102317963	0.29644200246602	.	.
chr11	102430107	102430606	chr11	102318140	102318639	Grn|chr11:102318140-102318639	0.327151993871314	.	.
chr11	102555988	102556487	chr11	102308940	102309439	Gpatch8|chr11:102308940-102309439	0.34424182491375	.	.
chr11	102555988	102556487	chr11	102316573	102317072	Gpatch8|chr11:102316573-102317072	0.286651892314887	.	.
chr11	102555988	102556487	chr11	102317464	102317963	Gpatch8|chr11:102317464-102317963	0.437994138854188	.	.
chr11	102555988	102556487	chr11	102318140	102318639	Gpatch8|chr11:102318140-102318639	0.213412946633024	.	.
chr11	102604096	102604595	chr11	102466978	102467477	Fzd2|chr11:102466978-102467477	0.187623247835575	.	.
chr11	102697507	102698006	chr11	102308940	102309439	Ccdc43|chr11:102308940-102309439	0.225360940862471	.	.
chr11	102697507	102698006	chr11	102316573	102317072	Ccdc43|chr11:102316573-102317072	0.230296821877148	.	.
chr11	102697507	102698006	chr11	102317464	102317963	Ccdc43|chr11:102317464-102317963	0.188437730003387	.	.
chr11	102697507	102698006	chr11	102318140	102318639	Ccdc43|chr11:102318140-102318639	0.226111053331664	.	.
chr11	103028280	103028779	chr11	103003154	103003653	Dcakd|chr11:103003154-103003653	0.239513801332297	.	.
chr11	103028280	103028779	chr11	103003154	103003653	Nmt1|chr11:103003154-103003653	0.239513801332297	.	.
[truncated: 10,117 more rows]
