# Supplementary material for: Single-cell analysis of chromatin accessibility in the adult mouse brain
Source: Nature. 2023 Dec 13;624(7991):378–89. doi: 10.1038/s41586-023-06824-9 (PMC10719105; doi:10.1038/s41586-023-06824-9)
Supplement: Supplementary file 3 — Supplementary Tables 1–25 and their legends. [file 41586_2023_6824_MOESM3_ESM.zip › 2023-03-05453B-s3/SI Tables/SI Table 13 Summary of all the gene-cCRE correlations/sa2subclass.OB_Eomes_Ms4a15_Glut.pdc.bedpe]

chr1	3670775	3671274	chr1	3413122	3413621	Xkr4|chr1:3413122-3413621	0.241600035752158	.	.
chr1	3671529	3672028	chr1	3398961	3399460	Xkr4|chr1:3398961-3399460	0.551758348857089	.	.
chr1	3671529	3672028	chr1	3399705	3400204	Xkr4|chr1:3399705-3400204	0.517925191303067	.	.
chr1	3671529	3672028	chr1	3456169	3456668	Xkr4|chr1:3456169-3456668	0.251512174913114	.	.
chr1	3671529	3672028	chr1	3592544	3593043	Xkr4|chr1:3592544-3593043	0.279117991419046	.	.
chr1	3671529	3672028	chr1	3970474	3970973	Xkr4|chr1:3970474-3970973	0.487103956842816	.	.
chr1	3672048	3672547	chr1	3398961	3399460	Xkr4|chr1:3398961-3399460	0.437829063848922	.	.
chr1	3672048	3672547	chr1	3399705	3400204	Xkr4|chr1:3399705-3400204	0.317930461689378	.	.
chr1	3672048	3672547	chr1	3969742	3970241	Xkr4|chr1:3969742-3970241	0.235501644955331	.	.
chr1	3672048	3672547	chr1	3970474	3970973	Xkr4|chr1:3970474-3970973	0.249790988502526	.	.
chr1	4785497	4785996	chr1	4671676	4672175	Mrpl15|chr1:4671676-4672175	0.667851010569049	.	.
chr1	4807592	4808091	chr1	4671676	4672175	Lypla1|chr1:4671676-4672175	0.279428812714288	.	.
chr1	4807592	4808091	chr1	4875044	4875543	Lypla1|chr1:4875044-4875543	0.2132576904715	.	.
chr1	4807592	4808091	chr1	4988638	4989137	Lypla1|chr1:4988638-4989137	0.23691544095676	.	.
chr1	4857480	4857979	chr1	4671676	4672175	Tcea1|chr1:4671676-4672175	0.396752607781849	.	.
chr1	4858123	4858622	chr1	5082818	5083317	Tcea1|chr1:5082818-5083317	0.216007533893703	.	.
chr1	4858123	4858622	chr1	5208080	5208579	Tcea1|chr1:5208080-5208579	0.331125079300938	.	.
chr1	4969660	4970159	chr1	4671676	4672175	Gm16041|chr1:4671676-4672175	0.389766034431741	.	.
chr1	4970513	4971012	chr1	4833816	4834315	Gm16041|chr1:4833816-4834315	0.296313379163483	.	.
chr1	4970513	4971012	chr1	4875044	4875543	Gm16041|chr1:4875044-4875543	0.462182552844996	.	.
chr1	4970513	4971012	chr1	4988638	4989137	Gm16041|chr1:4988638-4989137	0.361816374236263	.	.
chr1	4970513	4971012	chr1	5019201	5019700	Gm16041|chr1:5019201-5019700	0.354168475515209	.	.
chr1	4970513	4971012	chr1	5208080	5208579	Gm16041|chr1:5208080-5208579	0.304324653574416	.	.
chr1	5070122	5070621	chr1	4875044	4875543	Atp6v1h|chr1:4875044-4875543	0.345076686218483	.	.
chr1	5070122	5070621	chr1	4875044	4875543	Rgs20|chr1:4875044-4875543	0.345076686218483	.	.
chr1	5070122	5070621	chr1	4988638	4989137	Atp6v1h|chr1:4988638-4989137	0.385418451111663	.	.
chr1	5070122	5070621	chr1	4988638	4989137	Rgs20|chr1:4988638-4989137	0.385418451111663	.	.
chr1	5070122	5070621	chr1	5019201	5019700	Atp6v1h|chr1:5019201-5019700	0.34525798140977	.	.
chr1	5070122	5070621	chr1	5019201	5019700	Rgs20|chr1:5019201-5019700	0.34525798140977	.	.
chr1	6214386	6214885	chr1	6382628	6383127	4732440D04Rik|chr1:6382628-6383127	0.43837704255019	.	.
chr1	6214899	6215398	chr1	6382628	6383127	4732440D04Rik|chr1:6382628-6383127	0.337678051702759	.	.
chr1	6359108	6359607	chr1	6357693	6358192	Alkal1|chr1:6357693-6358192	0.431318816825939	.	.
chr1	6359108	6359607	chr1	6373015	6373514	Alkal1|chr1:6373015-6373514	0.530474940031934	.	.
chr1	6359108	6359607	chr1	6382628	6383127	Alkal1|chr1:6382628-6383127	0.27640776722426	.	.
chr1	6359108	6359607	chr1	6392874	6393373	Alkal1|chr1:6392874-6393373	0.226315862436283	.	.
chr1	6359916	6360415	chr1	6357693	6358192	Alkal1|chr1:6357693-6358192	0.352972562438281	.	.
chr1	6359916	6360415	chr1	6373015	6373514	Alkal1|chr1:6373015-6373514	0.299024452968278	.	.
chr1	6359916	6360415	chr1	6382628	6383127	Alkal1|chr1:6382628-6383127	0.481544984614528	.	.
chr1	6359916	6360415	chr1	6441268	6441767	Alkal1|chr1:6441268-6441767	0.36678911291239	.	.
chr1	7088594	7089093	chr1	6858934	6859433	Pcmtd1|chr1:6858934-6859433	0.377802224991544	.	.
chr1	7088594	7089093	chr1	6865952	6866451	Pcmtd1|chr1:6865952-6866451	0.238793049267256	.	.
chr1	7088594	7089093	chr1	6931826	6932325	Pcmtd1|chr1:6931826-6932325	0.27481342338119	.	.
chr1	7088594	7089093	chr1	7054962	7055461	Pcmtd1|chr1:7054962-7055461	0.477225030393761	.	.
chr1	7088594	7089093	chr1	7055478	7055977	Pcmtd1|chr1:7055478-7055977	0.514082547629144	.	.
chr1	7088594	7089093	chr1	7105020	7105519	Pcmtd1|chr1:7105020-7105519	0.431954828190099	.	.
chr1	7088594	7089093	chr1	7138562	7139061	Pcmtd1|chr1:7138562-7139061	0.406348325262717	.	.
chr1	7397837	7398336	chr1	7576032	7576531	Gm26901|chr1:7576032-7576531	0.456090838700127	.	.
chr1	9298975	9299474	chr1	9057444	9057943	Sntg1|chr1:9057444-9057943	0.222471091311156	.	.
chr1	9298975	9299474	chr1	9100719	9101218	Sntg1|chr1:9100719-9101218	0.279124872872502	.	.
chr1	9298975	9299474	chr1	9172288	9172787	Sntg1|chr1:9172288-9172787	0.240756056287784	.	.
chr1	9298975	9299474	chr1	9541113	9541612	Sntg1|chr1:9541113-9541612	0.301528791201304	.	.
chr1	9298975	9299474	chr1	9582034	9582533	Sntg1|chr1:9582034-9582533	0.38473769712594	.	.
chr1	9299496	9299995	chr1	9057444	9057943	Sntg1|chr1:9057444-9057943	0.362501054647244	.	.
chr1	9299496	9299995	chr1	9100719	9101218	Sntg1|chr1:9100719-9101218	0.351339729931081	.	.
chr1	9299496	9299995	chr1	9298270	9298769	Sntg1|chr1:9298270-9298769	0.227997025094789	.	.
chr1	9299496	9299995	chr1	9541113	9541612	Sntg1|chr1:9541113-9541612	0.313270756425591	.	.
chr1	9299496	9299995	chr1	9582034	9582533	Sntg1|chr1:9582034-9582533	0.509065570429031	.	.
chr1	9545042	9545541	chr1	9772700	9773199	Rrs1|chr1:9772700-9773199	0.287701274098634	.	.
chr1	9748256	9748755	chr1	9973070	9973569	1700034P13Rik|chr1:9973070-9973569	0.269379742396655	.	.
chr1	9748256	9748755	chr1	9973070	9973569	Vcpip1|chr1:9973070-9973569	0.269379742396655	.	.
chr1	9798078	9798577	chr1	10074750	10075249	Sgk3|chr1:10074750-10075249	0.286405844054436	.	.
chr1	9798078	9798577	chr1	9582034	9582533	Sgk3|chr1:9582034-9582533	0.269294740607369	.	.
chr1	9798078	9798577	chr1	9844520	9845019	Sgk3|chr1:9844520-9845019	0.245165244808131	.	.
chr1	9943920	9944419	chr1	9772700	9773199	Snhg6|chr1:9772700-9773199	0.241287997549581	.	.
chr1	10037697	10038196	chr1	10369627	10370126	Cops5|chr1:10369627-10370126	0.37174424937749	.	.
chr1	10037697	10038196	chr1	10369627	10370126	Cspp1|chr1:10369627-10370126	0.37174424937749	.	.
chr1	10037697	10038196	chr1	10378085	10378584	Cops5|chr1:10378085-10378584	0.223323199862997	.	.
chr1	10037697	10038196	chr1	10378085	10378584	Cspp1|chr1:10378085-10378584	0.223323199862997	.	.
chr1	10232301	10232800	chr1	10089475	10089974	Arfgef1|chr1:10089475-10089974	0.311901806482726	.	.
chr1	10232301	10232800	chr1	10109023	10109522	Arfgef1|chr1:10109023-10109522	0.387206952323967	.	.
chr1	10232301	10232800	chr1	10305398	10305897	Arfgef1|chr1:10305398-10305897	0.468530039910376	.	.
chr1	10232301	10232800	chr1	9844520	9845019	Arfgef1|chr1:9844520-9845019	0.358309891267361	.	.
chr1	10232301	10232800	chr1	9848033	9848532	Arfgef1|chr1:9848033-9848532	0.351744815642897	.	.
chr1	10232855	10233354	chr1	10057769	10058268	Arfgef1|chr1:10057769-10058268	0.253151099606975	.	.
chr1	10993243	10993742	chr1	10637042	10637541	Prex2|chr1:10637042-10637541	0.213895474930981	.	.
chr1	11413910	11414409	chr1	11097221	11097720	A830018L16Rik|chr1:11097221-11097720	0.400956298382262	.	.
chr1	11413910	11414409	chr1	11097221	11097720	A830018L16Rik|chr1:11097221-11097720	0.400956298382263	.	.
chr1	11413910	11414409	chr1	11588252	11588751	A830018L16Rik|chr1:11588252-11588751	0.387002499438755	.	.
chr1	12991973	12992472	chr1	12568850	12569349	Slco5a1|chr1:12568850-12569349	0.297315398192512	.	.
chr1	12991973	12992472	chr1	12807266	12807765	Slco5a1|chr1:12807266-12807765	0.216196137695585	.	.
chr1	12991973	12992472	chr1	12865027	12865526	Slco5a1|chr1:12865027-12865526	0.239495650463508	.	.
chr1	12991973	12992472	chr1	13134273	13134772	Slco5a1|chr1:13134273-13134772	0.262759576747867	.	.
chr1	12991973	12992472	chr1	13147987	13148486	Slco5a1|chr1:13147987-13148486	0.281581443824359	.	.
chr1	13372876	13373375	chr1	13146652	13147151	Ncoa2|chr1:13146652-13147151	0.458597777950042	.	.
chr1	13372876	13373375	chr1	13347344	13347843	Ncoa2|chr1:13347344-13347843	0.235279438763407	.	.
chr1	13372876	13373375	chr1	13358610	13359109	Ncoa2|chr1:13358610-13359109	0.421094112224504	.	.
chr1	13372876	13373375	chr1	13366529	13367028	Ncoa2|chr1:13366529-13367028	0.235348547567746	.	.
chr1	13372876	13373375	chr1	13372290	13372789	Ncoa2|chr1:13372290-13372789	0.358565043015399	.	.
chr1	13372876	13373375	chr1	13425930	13426429	Ncoa2|chr1:13425930-13426429	0.235007434320916	.	.
chr1	13372876	13373375	chr1	13573930	13574429	Ncoa2|chr1:13573930-13574429	0.371813447796226	.	.
chr1	13373516	13374015	chr1	13146652	13147151	Ncoa2|chr1:13146652-13147151	0.355868471580635	.	.
chr1	13373516	13374015	chr1	13147987	13148486	Ncoa2|chr1:13147987-13148486	0.268481553755591	.	.
chr1	13373516	13374015	chr1	13299427	13299926	Ncoa2|chr1:13299427-13299926	0.322653152217199	.	.
chr1	13373516	13374015	chr1	13305199	13305698	Ncoa2|chr1:13305199-13305698	0.241473277100977	.	.
chr1	13373516	13374015	chr1	13313874	13314373	Ncoa2|chr1:13313874-13314373	0.223976980108985	.	.
chr1	13373516	13374015	chr1	13347344	13347843	Ncoa2|chr1:13347344-13347843	0.229745491360446	.	.
chr1	13373516	13374015	chr1	13372290	13372789	Ncoa2|chr1:13372290-13372789	0.460398866269508	.	.
chr1	13589563	13590062	chr1	13426757	13427256	Tram1|chr1:13426757-13427256	0.335195379497163	.	.
chr1	13660314	13660813	chr1	13251554	13252053	Lactb2|chr1:13251554-13252053	0.252157294623041	.	.
chr1	13660314	13660813	chr1	13313874	13314373	Lactb2|chr1:13313874-13314373	0.225753029429546	.	.
chr1	13660314	13660813	chr1	13347344	13347843	Lactb2|chr1:13347344-13347843	0.370449734187599	.	.
chr1	13660314	13660813	chr1	13372290	13372789	Lactb2|chr1:13372290-13372789	0.393099628864344	.	.
chr1	13660314	13660813	chr1	13647867	13648366	Lactb2|chr1:13647867-13648366	0.217592278999208	.	.
chr1	14309549	14310048	chr1	14293533	14294032	Eya1|chr1:14293533-14294032	0.483483388290324	.	.
chr1	14309549	14310048	chr1	14294075	14294574	Eya1|chr1:14294075-14294574	0.599890341110442	.	.
chr1	14309549	14310048	chr1	14462463	14462962	Eya1|chr1:14462463-14462962	0.345828957755252	.	.
chr1	14309549	14310048	chr1	14728986	14729485	Eya1|chr1:14728986-14729485	0.318308930785169	.	.
chr1	15286608	15287107	chr1	15307562	15308061	Kcnb2|chr1:15307562-15308061	0.386710129181522	.	.
chr1	15286608	15287107	chr1	15610392	15610891	Kcnb2|chr1:15610392-15610891	0.436023499745432	.	.
chr1	15286608	15287107	chr1	15610392	15610891	Kcnb2|chr1:15610392-15610891	0.436023499745433	.	.
chr1	15286608	15287107	chr1	15683532	15684031	Kcnb2|chr1:15683532-15684031	0.24940723747004	.	.
chr1	15286608	15287107	chr1	15690754	15691253	Kcnb2|chr1:15690754-15691253	0.423946437484639	.	.
chr1	15805340	15805839	chr1	15658234	15658733	Terf1|chr1:15658234-15658733	0.310353843044755	.	.
chr1	16104453	16104952	chr1	16262148	16262647	Rpl7|chr1:16262148-16262647	0.220406439573628	.	.
chr1	16104999	16105498	chr1	16129906	16130405	Rdh10|chr1:16129906-16130405	0.243443083740884	.	.
chr1	16104999	16105498	chr1	16129906	16130405	Rpl7|chr1:16129906-16130405	0.243443083740884	.	.
chr1	16105563	16106062	chr1	15991489	15991988	Rdh10|chr1:15991489-15991988	0.247395794469384	.	.
chr1	16105563	16106062	chr1	16119655	16120154	Rdh10|chr1:16119655-16120154	0.461532321121264	.	.
chr1	16105563	16106062	chr1	16440142	16440641	Rdh10|chr1:16440142-16440641	0.288553861955419	.	.
chr1	16105563	16106062	chr1	16468660	16469159	Rdh10|chr1:16468660-16469159	0.495591032024675	.	.
chr1	16519035	16519534	chr1	16518345	16518844	Stau2|chr1:16518345-16518844	0.670519598259345	.	.
chr1	16519761	16520260	chr1	16440142	16440641	Stau2|chr1:16440142-16440641	0.294383918641283	.	.
chr1	16619102	16619601	chr1	16262148	16262647	Ube2w|chr1:16262148-16262647	0.450324563044249	.	.
chr1	16619102	16619601	chr1	16672294	16672793	Ube2w|chr1:16672294-16672793	0.36777092554977	.	.
chr1	16656744	16657243	chr1	16468660	16469159	D030040B21Rik|chr1:16468660-16469159	0.268096058034107	.	.
chr1	16656744	16657243	chr1	16468660	16469159	D030040B21Rik|chr1:16468660-16469159	0.268096058034108	.	.
chr1	16656744	16657243	chr1	16468660	16469159	Eloc|chr1:16468660-16469159	0.268096058034107	.	.
chr1	16656744	16657243	chr1	16468660	16469159	Eloc|chr1:16468660-16469159	0.268096058034108	.	.
chr1	16656744	16657243	chr1	16916592	16917091	D030040B21Rik|chr1:16916592-16917091	0.312138946115538	.	.
chr1	16656744	16657243	chr1	16916592	16917091	Eloc|chr1:16916592-16917091	0.312138946115538	.	.
chr1	16657258	16657757	chr1	16468660	16469159	D030040B21Rik|chr1:16468660-16469159	0.240883668713229	.	.
chr1	16657258	16657757	chr1	16468660	16469159	Eloc|chr1:16468660-16469159	0.240883668713229	.	.
chr1	16664905	16665404	chr1	16440142	16440641	Tmem70|chr1:16440142-16440641	0.276600527334408	.	.
chr1	16664905	16665404	chr1	16468660	16469159	Tmem70|chr1:16468660-16469159	0.485819568947536	.	.
chr1	16664905	16665404	chr1	16758712	16759211	Tmem70|chr1:16758712-16759211	0.351504928251465	.	.
chr1	16664905	16665404	chr1	16916592	16917091	Tmem70|chr1:16916592-16917091	0.411782239277303	.	.
chr1	16688506	16689005	chr1	16745945	16746444	Ly96|chr1:16745945-16746444	0.389357472601992	.	.
chr1	16688506	16689005	chr1	16758712	16759211	Ly96|chr1:16758712-16759211	0.331970746496136	.	.
chr1	17097665	17098164	chr1	16798252	16798751	Jph1|chr1:16798252-16798751	0.399205860683427	.	.
chr1	17097665	17098164	chr1	17120001	17120500	Jph1|chr1:17120001-17120500	0.237155993725122	.	.
chr1	17097665	17098164	chr1	17123369	17123868	Jph1|chr1:17123369-17123868	0.491900095362919	.	.
chr1	17145142	17145641	chr1	16758712	16759211	Gdap1|chr1:16758712-16759211	0.652658424702175	.	.
chr1	17145142	17145641	chr1	16916592	16917091	Gdap1|chr1:16916592-16917091	0.413205285214352	.	.
chr1	17145142	17145641	chr1	17288043	17288542	Gdap1|chr1:17288043-17288542	0.271080455428771	.	.
chr1	17145142	17145641	chr1	17288043	17288542	Gdap1|chr1:17288043-17288542	0.271080455428772	.	.
chr1	17145142	17145641	chr1	17302774	17303273	Gdap1|chr1:17302774-17303273	0.621916803195873	.	.
chr1	17145142	17145641	chr1	17303274	17303773	Gdap1|chr1:17303274-17303773	0.280275222178183	.	.
chr1	17727070	17727569	chr1	17302774	17303273	Crispld1|chr1:17302774-17303273	0.248192015088246	.	.
chr1	17727070	17727569	chr1	17302774	17303273	Gm16070|chr1:17302774-17303273	0.248192015088246	.	.
chr1	18057998	18058497	chr1	18030112	18030611	Gm28756|chr1:18030112-18030611	0.53912880923872	.	.
chr1	18057998	18058497	chr1	18170525	18171024	Gm28756|chr1:18170525-18171024	0.311906745402734	.	.
chr1	18057998	18058497	chr1	18353113	18353612	Gm28756|chr1:18353113-18353612	0.24469403449229	.	.
chr1	18058553	18059052	chr1	18030112	18030611	Gm28756|chr1:18030112-18030611	0.448329087490428	.	.
chr1	18058553	18059052	chr1	18170525	18171024	Gm28756|chr1:18170525-18171024	0.418225699885391	.	.
chr1	20890311	20890810	chr1	20503952	20504451	6720483E21Rik|chr1:20503952-20504451	0.519517872548205	.	.
chr1	20890311	20890810	chr1	20503952	20504451	Paqr8|chr1:20503952-20504451	0.519517872548205	.	.
chr1	20890311	20890810	chr1	20883977	20884476	6720483E21Rik|chr1:20883977-20884476	0.375581272761182	.	.
chr1	20890311	20890810	chr1	20883977	20884476	Paqr8|chr1:20883977-20884476	0.375581272761182	.	.
chr1	20890311	20890810	chr1	21006566	21007065	6720483E21Rik|chr1:21006566-21007065	0.2341893695505	.	.
chr1	20890311	20890810	chr1	21006566	21007065	Paqr8|chr1:21006566-21007065	0.2341893695505	.	.
chr1	20890311	20890810	chr1	21068408	21068907	6720483E21Rik|chr1:21068408-21068907	0.52784977475951	.	.
chr1	20890311	20890810	chr1	21068408	21068907	Paqr8|chr1:21068408-21068907	0.52784977475951	.	.
chr1	20890857	20891356	chr1	20620512	20621011	6720483E21Rik|chr1:20620512-20621011	0.45762863710952	.	.
chr1	20890857	20891356	chr1	20620512	20621011	Paqr8|chr1:20620512-20621011	0.45762863710952	.	.
chr1	20890857	20891356	chr1	20786199	20786698	6720483E21Rik|chr1:20786199-20786698	0.260317004989243	.	.
chr1	20890857	20891356	chr1	20786199	20786698	Paqr8|chr1:20786199-20786698	0.260317004989243	.	.
chr1	20890857	20891356	chr1	20984042	20984541	6720483E21Rik|chr1:20984042-20984541	0.302227979659579	.	.
chr1	20890857	20891356	chr1	20984042	20984541	Paqr8|chr1:20984042-20984541	0.302227979659579	.	.
chr1	20890857	20891356	chr1	20997805	20998304	6720483E21Rik|chr1:20997805-20998304	0.39158168601051	.	.
chr1	20890857	20891356	chr1	20997805	20998304	Paqr8|chr1:20997805-20998304	0.39158168601051	.	.
chr1	20890857	20891356	chr1	21166203	21166702	6720483E21Rik|chr1:21166203-21166702	0.244642206141268	.	.
chr1	20890857	20891356	chr1	21166203	21166702	Paqr8|chr1:21166203-21166702	0.244642206141268	.	.
chr1	20951400	20951899	chr1	20656412	20656911	Efhc1|chr1:20656412-20656911	0.571781463756672	.	.
chr1	20951400	20951899	chr1	21154905	21155404	Efhc1|chr1:21154905-21155404	0.328037455894828	.	.
chr1	20951400	20951899	chr1	21166203	21166702	Efhc1|chr1:21166203-21166702	0.265579168934824	.	.
chr1	21079134	21079633	chr1	21006566	21007065	Gm28287|chr1:21006566-21007065	0.315008562888871	.	.
chr1	21079134	21079633	chr1	21006566	21007065	Gm28287|chr1:21006566-21007065	0.315008562888872	.	.
chr1	21079134	21079633	chr1	21006566	21007065	Tram2|chr1:21006566-21007065	0.315008562888871	.	.
chr1	21079134	21079633	chr1	21006566	21007065	Tram2|chr1:21006566-21007065	0.315008562888872	.	.
chr1	21079134	21079633	chr1	21068408	21068907	Gm28287|chr1:21068408-21068907	0.228814941510125	.	.
chr1	21079134	21079633	chr1	21068408	21068907	Tram2|chr1:21068408-21068907	0.228814941510125	.	.
chr1	21218543	21219042	chr1	20933361	20933860	Tmem14a|chr1:20933361-20933860	0.256344813492584	.	.
chr1	21218543	21219042	chr1	21166203	21166702	Tmem14a|chr1:21166203-21166702	0.318205706542872	.	.
chr1	23761777	23762276	chr1	23689370	23689869	B3gat2|chr1:23689370-23689869	0.356375988158197	.	.
chr1	23761777	23762276	chr1	23762798	23763297	B3gat2|chr1:23762798-23763297	0.374806483761561	.	.
chr1	23761777	23762276	chr1	23827010	23827509	B3gat2|chr1:23827010-23827509	0.557352052422014	.	.
chr1	23761777	23762276	chr1	23840270	23840769	B3gat2|chr1:23840270-23840769	0.250510790119846	.	.
chr1	23761777	23762276	chr1	24107548	24108047	B3gat2|chr1:24107548-24108047	0.608742690002805	.	.
chr1	23761777	23762276	chr1	24108053	24108552	B3gat2|chr1:24108053-24108552	0.367776025601596	.	.
chr1	23762292	23762791	chr1	23592714	23593213	B3gat2|chr1:23592714-23593213	0.466798298795324	.	.
chr1	23921626	23922125	chr1	23592714	23593213	Smap1|chr1:23592714-23593213	0.273334486795787	.	.
chr1	23921626	23922125	chr1	24120249	24120748	Smap1|chr1:24120249-24120748	0.383023225201926	.	.
chr1	23921626	23922125	chr1	24186904	24187403	Smap1|chr1:24186904-24187403	0.310402068066474	.	.
chr1	23922128	23922627	chr1	23592714	23593213	Smap1|chr1:23592714-23593213	0.278924538239925	.	.
chr1	24005456	24005955	chr1	24120249	24120748	Sdhaf4|chr1:24120249-24120748	0.557717784369213	.	.
chr1	24005456	24005955	chr1	24186904	24187403	Sdhaf4|chr1:24186904-24187403	0.566151421808389	.	.
chr1	24099649	24100148	chr1	24120249	24120748	Fam135a|chr1:24120249-24120748	0.240772203648506	.	.
chr1	24099649	24100148	chr1	24195988	24196487	Fam135a|chr1:24195988-24196487	0.352690338533584	.	.
chr1	24177892	24178391	chr1	23762798	23763297	Col9a1|chr1:23762798-23763297	0.232465135857479	.	.
chr1	24177892	24178391	chr1	23840270	23840769	Col9a1|chr1:23840270-23840769	0.3722502684189	.	.
chr1	24177892	24178391	chr1	23928303	23928802	Col9a1|chr1:23928303-23928802	0.212164217508282	.	.
chr1	24177892	24178391	chr1	24107548	24108047	Col9a1|chr1:24107548-24108047	0.642125441372515	.	.
chr1	24177892	24178391	chr1	24108053	24108552	Col9a1|chr1:24108053-24108552	0.458186915412149	.	.
chr1	24177892	24178391	chr1	24241712	24242211	Col9a1|chr1:24241712-24242211	0.293924740053323	.	.
chr1	24177892	24178391	chr1	24261113	24261612	Col9a1|chr1:24261113-24261612	0.227184122654774	.	.
chr1	24177892	24178391	chr1	24453120	24453619	Col9a1|chr1:24453120-24453619	0.219392745470694	.	.
chr1	24587149	24587648	chr1	24633681	24634180	Col19a1|chr1:24633681-24634180	0.239527381746394	.	.
chr1	24587149	24587648	chr1	24757652	24758151	Col19a1|chr1:24757652-24758151	0.267584252582272	.	.
chr1	24678265	24678764	chr1	24349664	24350163	Lmbrd1|chr1:24349664-24350163	0.302174863888698	.	.
chr1	24678265	24678764	chr1	24613347	24613846	Lmbrd1|chr1:24613347-24613846	0.234817249653379	.	.
chr1	24678265	24678764	chr1	24614093	24614592	Lmbrd1|chr1:24614093-24614592	0.291605779327911	.	.
chr1	24678265	24678764	chr1	24633681	24634180	Lmbrd1|chr1:24633681-24634180	0.242816117352496	.	.
chr1	25829930	25830429	chr1	25504226	25504725	Adgrb3|chr1:25504226-25504725	0.273173817404582	.	.
chr1	25829930	25830429	chr1	25510274	25510773	Adgrb3|chr1:25510274-25510773	0.216992709316987	.	.
chr1	25829930	25830429	chr1	25542825	25543324	Adgrb3|chr1:25542825-25543324	0.216046940551128	.	.
chr1	25829930	25830429	chr1	25655140	25655639	Adgrb3|chr1:25655140-25655639	0.318666912231838	.	.
chr1	30873942	30874441	chr1	30832710	30833209	Phf3|chr1:30832710-30833209	0.243509184415831	.	.
chr1	30873942	30874441	chr1	31034591	31035090	Phf3|chr1:31034591-31035090	0.282604042528035	.	.
chr1	30873942	30874441	chr1	31096160	31096659	Phf3|chr1:31096160-31096659	0.257463006676609	.	.
chr1	30949080	30949579	chr1	30583823	30584322	Ptp4a1|chr1:30583823-30584322	0.33270006727916	.	.
chr1	30949080	30949579	chr1	30700382	30700881	Ptp4a1|chr1:30700382-30700881	0.403163284680369	.	.
chr1	30949080	30949579	chr1	30700382	30700881	Ptp4a1|chr1:30700382-30700881	0.40316328468037	.	.
chr1	30949080	30949579	chr1	30832710	30833209	Ptp4a1|chr1:30832710-30833209	0.400104989246869	.	.
chr1	30949080	30949579	chr1	31017416	31017915	Ptp4a1|chr1:31017416-31017915	0.547641673572122	.	.
chr1	30949080	30949579	chr1	31021281	31021780	Ptp4a1|chr1:31021281-31021780	0.443449686406874	.	.
chr1	30949080	30949579	chr1	31034591	31035090	Ptp4a1|chr1:31034591-31035090	0.548598478231938	.	.
chr1	30949080	30949579	chr1	31094536	31095035	Ptp4a1|chr1:31094536-31095035	0.367398334835241	.	.
chr1	30949080	30949579	chr1	31117623	31118122	Ptp4a1|chr1:31117623-31118122	0.329282321825894	.	.
chr1	30949080	30949579	chr1	31119675	31120174	Ptp4a1|chr1:31119675-31120174	0.291754551647474	.	.
chr1	30949582	30950081	chr1	31153918	31154417	Ptp4a1|chr1:31153918-31154417	0.331662216172288	.	.
chr1	32172459	32172958	chr1	32220187	32220686	Khdrbs2|chr1:32220187-32220686	0.467206389645058	.	.
chr1	33669575	33670074	chr1	33590969	33591468	Prim2|chr1:33590969-33591468	0.229500927251225	.	.
chr1	33670156	33670655	chr1	33526553	33527052	Prim2|chr1:33526553-33527052	0.364583178145957	.	.
chr1	33670156	33670655	chr1	33583653	33584152	Prim2|chr1:33583653-33584152	0.328415319982454	.	.
chr1	33670156	33670655	chr1	33776339	33776838	Prim2|chr1:33776339-33776838	0.218504802267467	.	.
chr1	33670156	33670655	chr1	33970506	33971005	Prim2|chr1:33970506-33971005	0.347105942245271	.	.
chr1	33719875	33720374	chr1	33584161	33584660	Rab23|chr1:33584161-33584660	0.284700018393144	.	.
chr1	33719875	33720374	chr1	33608071	33608570	Rab23|chr1:33608071-33608570	0.356516864690092	.	.
chr1	33719875	33720374	chr1	33751369	33751868	Rab23|chr1:33751369-33751868	0.230383128169999	.	.
chr1	33719875	33720374	chr1	33906207	33906706	Rab23|chr1:33906207-33906706	0.423483270055201	.	.
chr1	33719875	33720374	chr1	33914244	33914743	Rab23|chr1:33914244-33914743	0.242196327686075	.	.
chr1	33719875	33720374	chr1	33946901	33947400	Rab23|chr1:33946901-33947400	0.286139591392673	.	.
chr1	33719875	33720374	chr1	33970506	33971005	Rab23|chr1:33970506-33971005	0.248944318157115	.	.
chr1	33756879	33757378	chr1	33583653	33584152	Bag2|chr1:33583653-33584152	0.239588614585846	.	.
chr1	33756879	33757378	chr1	33584161	33584660	Bag2|chr1:33584161-33584660	0.358332325579596	.	.
chr1	33756879	33757378	chr1	33608071	33608570	Bag2|chr1:33608071-33608570	0.339464795391766	.	.
chr1	33756879	33757378	chr1	33776339	33776838	Bag2|chr1:33776339-33776838	0.319543909820499	.	.
chr1	33756879	33757378	chr1	33906207	33906706	Bag2|chr1:33906207-33906706	0.29865591926302	.	.
chr1	33756879	33757378	chr1	33914244	33914743	Bag2|chr1:33914244-33914743	0.328624481948565	.	.
chr1	33756879	33757378	chr1	33970506	33971005	Bag2|chr1:33970506-33971005	0.216345481304218	.	.
chr1	33814360	33814859	chr1	33584161	33584660	Zfp451|chr1:33584161-33584660	0.328005482859133	.	.
chr1	33814360	33814859	chr1	33608071	33608570	Zfp451|chr1:33608071-33608570	0.425721898432389	.	.
chr1	33814360	33814859	chr1	33751369	33751868	Zfp451|chr1:33751369-33751868	0.434525924507181	.	.
chr1	33814360	33814859	chr1	33776339	33776838	Zfp451|chr1:33776339-33776838	0.239428279351759	.	.
chr1	33814360	33814859	chr1	33906207	33906706	Zfp451|chr1:33906207-33906706	0.462437233978227	.	.
chr1	33814360	33814859	chr1	33914244	33914743	Zfp451|chr1:33914244-33914743	0.406607029054642	.	.
chr1	33814360	33814859	chr1	33970506	33971005	Zfp451|chr1:33970506-33971005	0.21054058132972	.	.
chr1	33906772	33907271	chr1	33608071	33608570	Bend6|chr1:33608071-33608570	0.456541495405734	.	.
chr1	33906772	33907271	chr1	33609818	33610317	Bend6|chr1:33609818-33610317	0.311271848025804	.	.
chr1	33906772	33907271	chr1	33647134	33647633	Bend6|chr1:33647134-33647633	0.474339684172136	.	.
chr1	33906772	33907271	chr1	33751369	33751868	Bend6|chr1:33751369-33751868	0.238528625902124	.	.
chr1	33906772	33907271	chr1	33906207	33906706	Bend6|chr1:33906207-33906706	0.546431191012804	.	.
chr1	33907308	33907807	chr1	33608071	33608570	Bend6|chr1:33608071-33608570	0.313531257426991	.	.
chr1	33907308	33907807	chr1	33608071	33608570	Dst|chr1:33608071-33608570	0.313531257426991	.	.
chr1	33907308	33907807	chr1	33647134	33647633	Bend6|chr1:33647134-33647633	0.293684681019985	.	.
chr1	33907308	33907807	chr1	33647134	33647633	Dst|chr1:33647134-33647633	0.293684681019985	.	.
chr1	33907308	33907807	chr1	33776339	33776838	Bend6|chr1:33776339-33776838	0.212068588633982	.	.
chr1	33907308	33907807	chr1	33776339	33776838	Dst|chr1:33776339-33776838	0.212068588633982	.	.
chr1	33907308	33907807	chr1	33970506	33971005	Bend6|chr1:33970506-33971005	0.279520629934734	.	.
chr1	33907308	33907807	chr1	33970506	33971005	Dst|chr1:33970506-33971005	0.279520629934734	.	.
chr1	34439491	34439990	chr1	34283421	34283920	Ccdc115|chr1:34283421-34283920	0.243727068490903	.	.
chr1	34439491	34439990	chr1	34283421	34283920	Imp4|chr1:34283421-34283920	0.243727068490903	.	.
chr1	34439491	34439990	chr1	34298475	34298974	Ccdc115|chr1:34298475-34298974	0.248949233750642	.	.
chr1	34439491	34439990	chr1	34298475	34298974	Imp4|chr1:34298475-34298974	0.248949233750642	.	.
chr1	34579442	34579941	chr1	34750293	34750792	1700101I19Rik|chr1:34750293-34750792	0.387298744981788	.	.
chr1	34579442	34579941	chr1	34750293	34750792	Amer3|chr1:34750293-34750792	0.387298744981788	.	.
chr1	34801460	34801959	chr1	34896857	34897356	Arhgef4|chr1:34896857-34897356	0.284921622849414	.	.
chr1	34801460	34801959	chr1	34960637	34961136	Arhgef4|chr1:34960637-34961136	0.339830540994591	.	.
chr1	34801460	34801959	chr1	35034254	35034753	Arhgef4|chr1:35034254-35034753	0.257374890334681	.	.
chr1	34801460	34801959	chr1	35232500	35232999	Arhgef4|chr1:35232500-35232999	0.348723693223037	.	.
chr1	34801460	34801959	chr1	35232500	35232999	Arhgef4|chr1:35232500-35232999	0.348723693223038	.	.
chr1	34842804	34843303	chr1	34597394	34597893	Fam168b|chr1:34597394-34597893	0.288542444908022	.	.
chr1	34842804	34843303	chr1	34768535	34769034	Fam168b|chr1:34768535-34769034	0.326748335431321	.	.
chr1	34842804	34843303	chr1	34943584	34944083	Fam168b|chr1:34943584-34944083	0.457300307630554	.	.
chr1	35806166	35806665	chr1	35522583	35523082	Gm28415|chr1:35522583-35523082	0.252505673232152	.	.
chr1	35806166	35806665	chr1	35524900	35525399	Gm28415|chr1:35524900-35525399	0.497043970039709	.	.
chr1	35806166	35806665	chr1	35869575	35870074	Gm28415|chr1:35869575-35870074	0.320600401505753	.	.
chr1	36068061	36068560	chr1	36030321	36030820	Hs6st1|chr1:36030321-36030820	0.241103475053057	.	.
chr1	36068061	36068560	chr1	36252765	36253264	Hs6st1|chr1:36252765-36253264	0.238180366061691	.	.
chr1	36068061	36068560	chr1	36309420	36309919	Hs6st1|chr1:36309420-36309919	0.230000502395883	.	.
chr1	36068061	36068560	chr1	36310014	36310513	Hs6st1|chr1:36310014-36310513	0.260740641402103	.	.
chr1	36068061	36068560	chr1	36401491	36401990	Hs6st1|chr1:36401491-36401990	0.355524957853487	.	.
chr1	36068061	36068560	chr1	36477116	36477615	Hs6st1|chr1:36477116-36477615	0.33294046405639	.	.
chr1	36244101	36244600	chr1	36030321	36030820	Uggt1|chr1:36030321-36030820	0.211334316629286	.	.
chr1	36244101	36244600	chr1	36477116	36477615	Uggt1|chr1:36477116-36477615	0.264588451468729	.	.
chr1	36307414	36307913	chr1	36030321	36030820	Arid5a|chr1:36030321-36030820	0.2862991557313	.	.
chr1	36307414	36307913	chr1	36310014	36310513	Arid5a|chr1:36310014-36310513	0.301441525902021	.	.
chr1	36307414	36307913	chr1	36477116	36477615	Arid5a|chr1:36477116-36477615	0.353207482495722	.	.
chr1	36307414	36307913	chr1	36580272	36580771	Arid5a|chr1:36580272-36580771	0.279148648896855	.	.
chr1	36368438	36368937	chr1	36080501	36081000	Kansl3|chr1:36080501-36081000	0.28203744897452	.	.
chr1	36368438	36368937	chr1	36122809	36123308	Kansl3|chr1:36122809-36123308	0.238555894635536	.	.
chr1	36368438	36368937	chr1	36252765	36253264	Kansl3|chr1:36252765-36253264	0.230162783300962	.	.
chr1	36368438	36368937	chr1	36309420	36309919	Kansl3|chr1:36309420-36309919	0.385671898089555	.	.
chr1	36368438	36368937	chr1	36477116	36477615	Kansl3|chr1:36477116-36477615	0.28791333221692	.	.
chr1	36368438	36368937	chr1	36606843	36607342	Kansl3|chr1:36606843-36607342	0.330508684300461	.	.
chr1	36368963	36369462	chr1	36309420	36309919	Kansl3|chr1:36309420-36309919	0.248857674266569	.	.
chr1	36445084	36445583	chr1	36304583	36305082	Lman2l|chr1:36304583-36305082	0.21457191849502	.	.
chr1	36445084	36445583	chr1	36641580	36642079	Lman2l|chr1:36641580-36642079	0.281772604552679	.	.
chr1	36471319	36471818	chr1	36030321	36030820	Cnnm4|chr1:36030321-36030820	0.22536788481002	.	.
chr1	36471319	36471818	chr1	36477116	36477615	Cnnm4|chr1:36477116-36477615	0.300609941965229	.	.
chr1	36471319	36471818	chr1	36611252	36611751	Cnnm4|chr1:36611252-36611751	0.235087237001225	.	.
chr1	36511549	36512048	chr1	36896421	36896920	Cnnm3|chr1:36896421-36896920	0.315810874141133	.	.
chr1	36511549	36512048	chr1	36939401	36939900	Cnnm3|chr1:36939401-36939900	0.3583915183462	.	.
chr1	36547105	36547604	chr1	36828452	36828951	Ankrd39|chr1:36828452-36828951	0.284790432446708	.	.
chr1	36557336	36557835	chr1	36303259	36303758	D430040D24Rik|chr1:36303259-36303758	0.437970010165132	.	.
chr1	36557336	36557835	chr1	36303259	36303758	Sema4c|chr1:36303259-36303758	0.437970010165132	.	.
chr1	36557336	36557835	chr1	36309420	36309919	D430040D24Rik|chr1:36309420-36309919	0.23233232996505	.	.
chr1	36557336	36557835	chr1	36309420	36309919	Sema4c|chr1:36309420-36309919	0.23233232996505	.	.
chr1	36557336	36557835	chr1	36477116	36477615	D430040D24Rik|chr1:36477116-36477615	0.265684576933949	.	.
chr1	36557336	36557835	chr1	36477116	36477615	Sema4c|chr1:36477116-36477615	0.265684576933949	.	.
chr1	36557336	36557835	chr1	36611252	36611751	D430040D24Rik|chr1:36611252-36611751	0.421065803252436	.	.
chr1	36557336	36557835	chr1	36611252	36611751	Sema4c|chr1:36611252-36611751	0.421065803252436	.	.
chr1	36557336	36557835	chr1	36896421	36896920	D430040D24Rik|chr1:36896421-36896920	0.406048447566974	.	.
chr1	36557336	36557835	chr1	36896421	36896920	D430040D24Rik|chr1:36896421-36896920	0.406048447566975	.	.
chr1	36557336	36557835	chr1	36896421	36896920	Sema4c|chr1:36896421-36896920	0.406048447566974	.	.
chr1	36557336	36557835	chr1	36896421	36896920	Sema4c|chr1:36896421-36896920	0.406048447566975	.	.
chr1	36557336	36557835	chr1	36926637	36927136	D430040D24Rik|chr1:36926637-36927136	0.312957815675502	.	.
chr1	36557336	36557835	chr1	36926637	36927136	Sema4c|chr1:36926637-36927136	0.312957815675502	.	.
chr1	36557336	36557835	chr1	36939401	36939900	D430040D24Rik|chr1:36939401-36939900	0.282769069528121	.	.
chr1	36557336	36557835	chr1	36939401	36939900	Sema4c|chr1:36939401-36939900	0.282769069528121	.	.
chr1	36691240	36691739	chr1	36252765	36253264	Cox5b|chr1:36252765-36253264	0.213340509634477	.	.
chr1	36691240	36691739	chr1	36310014	36310513	Cox5b|chr1:36310014-36310513	0.211287119070468	.	.
chr1	36691240	36691739	chr1	36401491	36401990	Cox5b|chr1:36401491-36401990	0.406441177373197	.	.
chr1	36691240	36691739	chr1	36477116	36477615	Cox5b|chr1:36477116-36477615	0.298992798364591	.	.
chr1	36691240	36691739	chr1	36810099	36810598	Cox5b|chr1:36810099-36810598	0.227333256178786	.	.
chr1	36691240	36691739	chr1	36831240	36831739	Cox5b|chr1:36831240-36831739	0.360732942892748	.	.
chr1	36691240	36691739	chr1	36939937	36940436	Cox5b|chr1:36939937-36940436	0.491636799974935	.	.
chr1	36709882	36710381	chr1	36252765	36253264	4933424G06Rik|chr1:36252765-36253264	0.223088572747802	.	.
chr1	36709882	36710381	chr1	36303259	36303758	4933424G06Rik|chr1:36303259-36303758	0.235822020056866	.	.
chr1	36709882	36710381	chr1	36310014	36310513	4933424G06Rik|chr1:36310014-36310513	0.259519819635891	.	.
chr1	36709882	36710381	chr1	36477116	36477615	4933424G06Rik|chr1:36477116-36477615	0.42156493013265	.	.
chr1	36709882	36710381	chr1	36580272	36580771	4933424G06Rik|chr1:36580272-36580771	0.358088970306167	.	.
chr1	37299595	37300094	chr1	37029031	37029530	Inpp4a|chr1:37029031-37029530	0.255614476273771	.	.
chr1	37299595	37300094	chr1	37439405	37439904	Inpp4a|chr1:37439405-37439904	0.22560456840388	.	.
chr1	37429364	37429863	chr1	37368697	37369196	Coa5|chr1:37368697-37369196	0.222554774214702	.	.
chr1	37429364	37429863	chr1	37368697	37369196	Unc50|chr1:37368697-37369196	0.222554774214702	.	.
chr1	37429364	37429863	chr1	37455718	37456217	Coa5|chr1:37455718-37456217	0.39390604869634	.	.
chr1	37429364	37429863	chr1	37455718	37456217	Unc50|chr1:37455718-37456217	0.39390604869634	.	.
chr1	37429364	37429863	chr1	37696888	37697387	Coa5|chr1:37696888-37697387	0.402418957437347	.	.
chr1	37429364	37429863	chr1	37696888	37697387	Unc50|chr1:37696888-37697387	0.402418957437347	.	.
chr1	37429877	37430376	chr1	37077826	37078325	Coa5|chr1:37077826-37078325	0.217150442375354	.	.
chr1	37429877	37430376	chr1	37077826	37078325	Unc50|chr1:37077826-37078325	0.217150442375354	.	.
chr1	37429877	37430376	chr1	37097283	37097782	Coa5|chr1:37097283-37097782	0.348555048045701	.	.
chr1	37429877	37430376	chr1	37097283	37097782	Unc50|chr1:37097283-37097782	0.348555048045701	.	.
chr1	37429877	37430376	chr1	37455718	37456217	Coa5|chr1:37455718-37456217	0.404116942737735	.	.
chr1	37429877	37430376	chr1	37455718	37456217	Unc50|chr1:37455718-37456217	0.404116942737735	.	.
chr1	37429877	37430376	chr1	37696888	37697387	Coa5|chr1:37696888-37697387	0.414194435346856	.	.
chr1	37429877	37430376	chr1	37696888	37697387	Unc50|chr1:37696888-37697387	0.414194435346856	.	.
chr1	37429877	37430376	chr1	37725725	37726224	Coa5|chr1:37725725-37726224	0.340097542048442	.	.
chr1	37429877	37430376	chr1	37725725	37726224	Unc50|chr1:37725725-37726224	0.340097542048442	.	.
chr1	37540354	37540853	chr1	37696888	37697387	Mgat4a|chr1:37696888-37697387	0.330705495057417	.	.
chr1	37540354	37540853	chr1	37725725	37726224	Mgat4a|chr1:37725725-37726224	0.278055806489229	.	.
chr1	37540864	37541363	chr1	37308529	37309028	Mgat4a|chr1:37308529-37309028	0.300663638428507	.	.
chr1	37540864	37541363	chr1	37354255	37354754	Mgat4a|chr1:37354255-37354754	0.370221359189034	.	.
chr1	37540864	37541363	chr1	37600786	37601285	Mgat4a|chr1:37600786-37601285	0.281071113396818	.	.
chr1	37719678	37720177	chr1	37288051	37288550	2010300C02Rik|chr1:37288051-37288550	0.34002866822037	.	.
chr1	37719678	37720177	chr1	37288604	37289103	2010300C02Rik|chr1:37288604-37289103	0.336771330148145	.	.
chr1	37719678	37720177	chr1	37639092	37639591	2010300C02Rik|chr1:37639092-37639591	0.309922470266426	.	.
chr1	37719678	37720177	chr1	37662322	37662821	2010300C02Rik|chr1:37662322-37662821	0.241272613321461	.	.
chr1	37719678	37720177	chr1	37686791	37687290	2010300C02Rik|chr1:37686791-37687290	0.350490925165724	.	.
chr1	37719678	37720177	chr1	37725725	37726224	2010300C02Rik|chr1:37725725-37726224	0.292477710698079	.	.
chr1	37719678	37720177	chr1	37726317	37726816	2010300C02Rik|chr1:37726317-37726816	0.52957177846647	.	.
chr1	37719678	37720177	chr1	37817879	37818378	2010300C02Rik|chr1:37817879-37818378	0.398755621725456	.	.
chr1	37864699	37865198	chr1	37600786	37601285	Gm26805|chr1:37600786-37601285	0.299933231839357	.	.
chr1	37864699	37865198	chr1	38089793	38090292	Gm26805|chr1:38089793-38090292	0.263475409265987	.	.
chr1	37871955	37872454	chr1	37872597	37873096	Lipt1|chr1:37872597-37873096	0.477048887308675	.	.
chr1	37890241	37890740	chr1	37600786	37601285	Mitd1|chr1:37600786-37601285	0.261277195915774	.	.
chr1	37890241	37890740	chr1	37600786	37601285	Mrpl30|chr1:37600786-37601285	0.261277195915774	.	.
chr1	37997082	37997581	chr1	37686791	37687290	Eif5b|chr1:37686791-37687290	0.269863663729286	.	.
chr1	37997082	37997581	chr1	37686791	37687290	Txndc9|chr1:37686791-37687290	0.269863663729286	.	.
chr1	37997082	37997581	chr1	37817879	37818378	Eif5b|chr1:37817879-37818378	0.26019223089633	.	.
chr1	37997082	37997581	chr1	37817879	37818378	Txndc9|chr1:37817879-37818378	0.26019223089633	.	.
chr1	37997082	37997581	chr1	38089793	38090292	Eif5b|chr1:38089793-38090292	0.220870623917143	.	.
chr1	37997082	37997581	chr1	38089793	38090292	Txndc9|chr1:38089793-38090292	0.220870623917143	.	.
chr1	37997082	37997581	chr1	38198432	38198931	Eif5b|chr1:38198432-38198931	0.222958079956623	.	.
chr1	37997082	37997581	chr1	38198432	38198931	Txndc9|chr1:38198432-38198931	0.222958079956623	.	.
chr1	37997082	37997581	chr1	38199044	38199543	Eif5b|chr1:38199044-38199543	0.35370930660455	.	.
chr1	37997082	37997581	chr1	38199044	38199543	Txndc9|chr1:38199044-38199543	0.35370930660455	.	.
chr1	37997082	37997581	chr1	38199949	38200448	Eif5b|chr1:38199949-38200448	0.345957170720492	.	.
chr1	37997082	37997581	chr1	38199949	38200448	Txndc9|chr1:38199949-38200448	0.345957170720492	.	.
chr1	37997082	37997581	chr1	38238728	38239227	Eif5b|chr1:38238728-38239227	0.259714397008546	.	.
chr1	37997082	37997581	chr1	38238728	38239227	Txndc9|chr1:38238728-38239227	0.259714397008546	.	.
chr1	37997778	37998277	chr1	37686791	37687290	Eif5b|chr1:37686791-37687290	0.381298305607256	.	.
chr1	37997778	37998277	chr1	37686791	37687290	Txndc9|chr1:37686791-37687290	0.381298305607256	.	.
chr1	37997778	37998277	chr1	38199949	38200448	Eif5b|chr1:38199949-38200448	0.238937401832518	.	.
chr1	37997778	37998277	chr1	38199949	38200448	Txndc9|chr1:38199949-38200448	0.238937401832518	.	.
chr1	38129526	38130025	chr1	38089793	38090292	Rev1|chr1:38089793-38090292	0.487876685751935	.	.
chr1	38129526	38130025	chr1	38292844	38293343	Rev1|chr1:38292844-38293343	0.326826239153159	.	.
chr1	38129526	38130025	chr1	38389755	38390254	Rev1|chr1:38389755-38390254	0.452930497457924	.	.
chr1	38129526	38130025	chr1	38418536	38419035	Rev1|chr1:38418536-38419035	0.570154944112179	.	.
chr1	38836359	38836858	chr1	38533578	38534077	Lonrf2|chr1:38533578-38534077	0.34452687385757	.	.
chr1	38836359	38836858	chr1	38627336	38627835	Lonrf2|chr1:38627336-38627835	0.323569579385361	.	.
chr1	38836359	38836858	chr1	38987477	38987976	Lonrf2|chr1:38987477-38987976	0.306174260186008	.	.
chr1	38897724	38898223	chr1	38724630	38725129	Chst10|chr1:38724630-38725129	0.498088718024015	.	.
chr1	38897724	38898223	chr1	38787409	38787908	Chst10|chr1:38787409-38787908	0.264799405556904	.	.
chr1	38897724	38898223	chr1	38795476	38795975	Chst10|chr1:38795476-38795975	0.22174441263825	.	.
chr1	38897724	38898223	chr1	38796025	38796524	Chst10|chr1:38796025-38796524	0.359623124516943	.	.
chr1	38897724	38898223	chr1	38821506	38822005	Chst10|chr1:38821506-38822005	0.406679497637293	.	.
chr1	38897724	38898223	chr1	38847818	38848317	Chst10|chr1:38847818-38848317	0.313201561849104	.	.
chr1	38897724	38898223	chr1	39001085	39001584	Chst10|chr1:39001085-39001584	0.241758993938271	.	.
chr1	38897724	38898223	chr1	39089789	39090288	Chst10|chr1:39089789-39090288	0.285460710799076	.	.
chr1	39193901	39194400	chr1	39177188	39177687	Npas2|chr1:39177188-39177687	0.221470679143576	.	.
chr1	39367561	39368060	chr1	39012650	39013149	Rpl31|chr1:39012650-39013149	0.382512545293802	.	.
chr1	39367561	39368060	chr1	39086333	39086832	Rpl31|chr1:39086333-39086832	0.389655874681559	.	.
chr1	39367561	39368060	chr1	39177188	39177687	Rpl31|chr1:39177188-39177687	0.363805926177083	.	.
chr1	39367561	39368060	chr1	39548432	39548931	Rpl31|chr1:39548432-39548931	0.248350134873247	.	.
chr1	39368071	39368570	chr1	39012650	39013149	Rpl31|chr1:39012650-39013149	0.404366018115266	.	.
chr1	39368071	39368570	chr1	39086333	39086832	Rpl31|chr1:39086333-39086832	0.334610951836966	.	.
chr1	39368071	39368570	chr1	39177188	39177687	Rpl31|chr1:39177188-39177687	0.436251596331672	.	.
chr1	39478529	39479028	chr1	39527404	39527903	Tbc1d8|chr1:39527404-39527903	0.244391625366851	.	.
chr1	39478529	39479028	chr1	39636638	39637137	Tbc1d8|chr1:39636638-39637137	0.224771629353774	.	.
chr1	39535425	39535924	chr1	39320284	39320783	Cnot11|chr1:39320284-39320783	0.259857101297956	.	.
chr1	39535425	39535924	chr1	39535964	39536463	Cnot11|chr1:39535964-39536463	0.315373375394281	.	.
chr1	39535425	39535924	chr1	39548432	39548931	Cnot11|chr1:39548432-39548931	0.607513752706693	.	.
chr1	39535425	39535924	chr1	39548432	39548931	Cnot11|chr1:39548432-39548931	0.607513752706694	.	.
chr1	39535425	39535924	chr1	39856705	39857204	Cnot11|chr1:39856705-39857204	0.271158824078683	.	.
chr1	39535425	39535924	chr1	39877626	39878125	Cnot11|chr1:39877626-39878125	0.355134921471898	.	.
chr1	39535425	39535924	chr1	39895451	39895950	Cnot11|chr1:39895451-39895950	0.221966124302623	.	.
chr1	39576797	39577296	chr1	39320284	39320783	Rnf149|chr1:39320284-39320783	0.339197718574681	.	.
chr1	39576797	39577296	chr1	39527404	39527903	Rnf149|chr1:39527404-39527903	0.312715270754731	.	.
chr1	39577299	39577798	chr1	39320284	39320783	Rnf149|chr1:39320284-39320783	0.222069091090335	.	.
chr1	39577299	39577798	chr1	39535964	39536463	Rnf149|chr1:39535964-39536463	0.272397332504196	.	.
chr1	39577299	39577798	chr1	39548432	39548931	Rnf149|chr1:39548432-39548931	0.240183957842903	.	.
chr1	39577299	39577798	chr1	39856705	39857204	Rnf149|chr1:39856705-39857204	0.379171376883701	.	.
chr1	39649896	39650395	chr1	39320284	39320783	D930019O06Rik|chr1:39320284-39320783	0.448708625876843	.	.
chr1	39649896	39650395	chr1	39441615	39442114	D930019O06Rik|chr1:39441615-39442114	0.210884909188151	.	.
chr1	39649896	39650395	chr1	39979764	39980263	D930019O06Rik|chr1:39979764-39980263	0.435898226017824	.	.
chr1	39650724	39651223	chr1	39320284	39320783	Creg2|chr1:39320284-39320783	0.623266852376699	.	.
chr1	39650724	39651223	chr1	39320284	39320783	D930019O06Rik|chr1:39320284-39320783	0.623266852376699	.	.
chr1	39650724	39651223	chr1	39527404	39527903	Creg2|chr1:39527404-39527903	0.304222981513382	.	.
chr1	39650724	39651223	chr1	39527404	39527903	D930019O06Rik|chr1:39527404-39527903	0.304222981513382	.	.
chr1	39650724	39651223	chr1	39535964	39536463	Creg2|chr1:39535964-39536463	0.30412348092791	.	.
chr1	39650724	39651223	chr1	39535964	39536463	D930019O06Rik|chr1:39535964-39536463	0.30412348092791	.	.
chr1	39650724	39651223	chr1	39895451	39895950	Creg2|chr1:39895451-39895950	0.322828869154696	.	.
chr1	39650724	39651223	chr1	39895451	39895950	D930019O06Rik|chr1:39895451-39895950	0.322828869154696	.	.
chr1	39900537	39901036	chr1	39535964	39536463	Map4k4|chr1:39535964-39536463	0.248470502719723	.	.
chr1	39900537	39901036	chr1	39902077	39902576	Map4k4|chr1:39902077-39902576	0.23593365991467	.	.
chr1	39900537	39901036	chr1	40004316	40004815	Map4k4|chr1:40004316-40004815	0.289245224187611	.	.
chr1	39900537	39901036	chr1	40021566	40022065	Map4k4|chr1:40021566-40022065	0.26849842366886	.	.
chr1	39901076	39901575	chr1	40028350	40028849	Map4k4|chr1:40028350-40028849	0.380737613514681	.	.
chr1	40085635	40086134	chr1	39754567	39755066	Gm16894|chr1:39754567-39755066	0.268495845276188	.	.
chr1	40085635	40086134	chr1	39902077	39902576	Gm16894|chr1:39902077-39902576	0.335573078146121	.	.
chr1	40085635	40086134	chr1	39923444	39923943	Gm16894|chr1:39923444-39923943	0.217370817318924	.	.
chr1	40085635	40086134	chr1	39939063	39939562	Gm16894|chr1:39939063-39939562	0.357344852048712	.	.
chr1	40085635	40086134	chr1	39942923	39943422	Gm16894|chr1:39942923-39943422	0.23788871861903	.	.
chr1	40085635	40086134	chr1	40004316	40004815	Gm16894|chr1:40004316-40004815	0.449411424145592	.	.
chr1	40085635	40086134	chr1	40014230	40014729	Gm16894|chr1:40014230-40014729	0.308556937268686	.	.
chr1	40085635	40086134	chr1	40021566	40022065	Gm16894|chr1:40021566-40022065	0.413788281859207	.	.
chr1	40085635	40086134	chr1	40382616	40383115	Gm16894|chr1:40382616-40383115	0.228445011759783	.	.
chr1	40681063	40681562	chr1	40380047	40380546	Slc9a2|chr1:40380047-40380546	0.26188590213493	.	.
chr1	40681063	40681562	chr1	40475545	40476044	Slc9a2|chr1:40475545-40476044	0.249032517998496	.	.
chr1	40681063	40681562	chr1	40613169	40613668	Slc9a2|chr1:40613169-40613668	0.370089051991588	.	.
chr1	40681063	40681562	chr1	40613669	40614168	Slc9a2|chr1:40613669-40614168	0.509083748803588	.	.
chr1	40681063	40681562	chr1	40669912	40670411	Slc9a2|chr1:40669912-40670411	0.270323769361099	.	.
chr1	40681063	40681562	chr1	40871958	40872457	Slc9a2|chr1:40871958-40872457	0.462718293139499	.	.
chr1	40681063	40681562	chr1	40874280	40874779	Slc9a2|chr1:40874280-40874779	0.622582420894998	.	.
chr1	40681063	40681562	chr1	40887752	40888251	Slc9a2|chr1:40887752-40888251	0.318717650032155	.	.
chr1	40681063	40681562	chr1	40900926	40901425	Slc9a2|chr1:40900926-40901425	0.336671563356171	.	.
chr1	40681063	40681562	chr1	40976498	40976997	Slc9a2|chr1:40976498-40976997	0.443343346578163	.	.
chr1	40790447	40790946	chr1	40797275	40797774	Mfsd9|chr1:40797275-40797774	0.251766576052894	.	.
chr1	40790447	40790946	chr1	40943133	40943632	Mfsd9|chr1:40943133-40943632	0.491620376558121	.	.
chr1	40790447	40790946	chr1	41050529	41051028	Mfsd9|chr1:41050529-41051028	0.235413093949053	.	.
chr1	40790447	40790946	chr1	41187076	41187575	Mfsd9|chr1:41187076-41187575	0.287872753012204	.	.
chr1	40805326	40805825	chr1	40797275	40797774	Tmem182|chr1:40797275-40797774	0.400881217511614	.	.
chr1	40805326	40805825	chr1	40943133	40943632	Tmem182|chr1:40943133-40943632	0.751583461518486	.	.
chr1	40805326	40805825	chr1	41050529	41051028	Tmem182|chr1:41050529-41051028	0.533835478246829	.	.
chr1	42229631	42230130	chr1	41885247	41885746	Gm9915|chr1:41885247-41885746	0.521958473698135	.	.
chr1	42229631	42230130	chr1	42243790	42244289	Gm9915|chr1:42243790-42244289	0.40136072172362	.	.
chr1	42229631	42230130	chr1	42302790	42303289	Gm9915|chr1:42302790-42303289	0.239599423656003	.	.
chr1	42229631	42230130	chr1	42324802	42325301	Gm9915|chr1:42324802-42325301	0.25763780900987	.	.
chr1	42229631	42230130	chr1	42395790	42396289	Gm9915|chr1:42395790-42396289	0.234585318143042	.	.
chr1	42229631	42230130	chr1	42479585	42480084	Gm9915|chr1:42479585-42480084	0.342758991421647	.	.
chr1	42229631	42230130	chr1	42491441	42491940	Gm9915|chr1:42491441-42491940	0.365136834015019	.	.
chr1	42694122	42694621	chr1	42277050	42277549	Gm20646|chr1:42277050-42277549	0.262041390823765	.	.
chr1	42694122	42694621	chr1	42277050	42277549	Pantr1|chr1:42277050-42277549	0.262041390823765	.	.
chr1	42694122	42694621	chr1	42324802	42325301	Gm20646|chr1:42324802-42325301	0.240861391282871	.	.
chr1	42694122	42694621	chr1	42324802	42325301	Pantr1|chr1:42324802-42325301	0.240861391282871	.	.
chr1	42694122	42694621	chr1	42395186	42395685	Gm20646|chr1:42395186-42395685	0.303611144985785	.	.
chr1	42694122	42694621	chr1	42395186	42395685	Pantr1|chr1:42395186-42395685	0.303611144985785	.	.
chr1	42694122	42694621	chr1	42491441	42491940	Gm20646|chr1:42491441-42491940	0.312060620215757	.	.
chr1	42694122	42694621	chr1	42491441	42491940	Pantr1|chr1:42491441-42491940	0.312060620215757	.	.
chr1	42694122	42694621	chr1	42597422	42597921	Gm20646|chr1:42597422-42597921	0.212093871273387	.	.
chr1	42694122	42694621	chr1	42597422	42597921	Pantr1|chr1:42597422-42597921	0.212093871273387	.	.
chr1	42694122	42694621	chr1	42673135	42673634	Gm20646|chr1:42673135-42673634	0.360042990853903	.	.
chr1	42694122	42694621	chr1	42673135	42673634	Gm20646|chr1:42673135-42673634	0.360042990853904	.	.
chr1	42694122	42694621	chr1	42673135	42673634	Pantr1|chr1:42673135-42673634	0.360042990853903	.	.
chr1	42694122	42694621	chr1	42673135	42673634	Pantr1|chr1:42673135-42673634	0.360042990853904	.	.
chr1	42694122	42694621	chr1	42686108	42686607	Gm20646|chr1:42686108-42686607	0.386100697579173	.	.
chr1	42694122	42694621	chr1	42686108	42686607	Pantr1|chr1:42686108-42686607	0.386100697579173	.	.
chr1	42694122	42694621	chr1	42686675	42687174	Gm20646|chr1:42686675-42687174	0.378934737770885	.	.
chr1	42694122	42694621	chr1	42686675	42687174	Pantr1|chr1:42686675-42687174	0.378934737770885	.	.
chr1	42694122	42694621	chr1	42714289	42714788	Gm20646|chr1:42714289-42714788	0.240261689094725	.	.
chr1	42694122	42694621	chr1	42714289	42714788	Pantr1|chr1:42714289-42714788	0.240261689094725	.	.
chr1	42694122	42694621	chr1	42727600	42728099	Gm20646|chr1:42727600-42728099	0.279614262755149	.	.
chr1	42694122	42694621	chr1	42727600	42728099	Pantr1|chr1:42727600-42728099	0.279614262755149	.	.
chr1	42694122	42694621	chr1	42899526	42900025	Gm20646|chr1:42899526-42900025	0.381047013462631	.	.
chr1	42694122	42694621	chr1	42899526	42900025	Pantr1|chr1:42899526-42900025	0.381047013462631	.	.
chr1	42694634	42695133	chr1	42296306	42296805	Gm20646|chr1:42296306-42296805	0.212112416101676	.	.
chr1	42694634	42695133	chr1	42296306	42296805	Pantr1|chr1:42296306-42296805	0.212112416101676	.	.
chr1	42694634	42695133	chr1	42296306	42296805	Pou3f3|chr1:42296306-42296805	0.212112416101676	.	.
chr1	42694634	42695133	chr1	42302790	42303289	Gm20646|chr1:42302790-42303289	0.30992706202345	.	.
chr1	42694634	42695133	chr1	42302790	42303289	Pantr1|chr1:42302790-42303289	0.30992706202345	.	.
chr1	42694634	42695133	chr1	42302790	42303289	Pou3f3|chr1:42302790-42303289	0.30992706202345	.	.
chr1	42694634	42695133	chr1	42303298	42303797	Gm20646|chr1:42303298-42303797	0.341457039495964	.	.
chr1	42694634	42695133	chr1	42303298	42303797	Pantr1|chr1:42303298-42303797	0.341457039495964	.	.
chr1	42694634	42695133	chr1	42303298	42303797	Pou3f3|chr1:42303298-42303797	0.341457039495964	.	.
chr1	42694634	42695133	chr1	42395186	42395685	Gm20646|chr1:42395186-42395685	0.271867968055145	.	.
chr1	42694634	42695133	chr1	42395186	42395685	Pantr1|chr1:42395186-42395685	0.271867968055145	.	.
chr1	42694634	42695133	chr1	42395186	42395685	Pou3f3|chr1:42395186-42395685	0.271867968055145	.	.
chr1	42694634	42695133	chr1	42395790	42396289	Gm20646|chr1:42395790-42396289	0.3557848105462	.	.
chr1	42694634	42695133	chr1	42395790	42396289	Pantr1|chr1:42395790-42396289	0.3557848105462	.	.
chr1	42694634	42695133	chr1	42395790	42396289	Pou3f3|chr1:42395790-42396289	0.3557848105462	.	.
chr1	42694634	42695133	chr1	42479585	42480084	Gm20646|chr1:42479585-42480084	0.303766157642402	.	.
chr1	42694634	42695133	chr1	42479585	42480084	Pantr1|chr1:42479585-42480084	0.303766157642402	.	.
chr1	42694634	42695133	chr1	42479585	42480084	Pou3f3|chr1:42479585-42480084	0.303766157642402	.	.
chr1	42694634	42695133	chr1	42491441	42491940	Gm20646|chr1:42491441-42491940	0.542958597610276	.	.
chr1	42694634	42695133	chr1	42491441	42491940	Pantr1|chr1:42491441-42491940	0.542958597610276	.	.
chr1	42694634	42695133	chr1	42491441	42491940	Pou3f3|chr1:42491441-42491940	0.542958597610276	.	.
chr1	42694634	42695133	chr1	42532839	42533338	Gm20646|chr1:42532839-42533338	0.341440943756278	.	.
chr1	42694634	42695133	chr1	42532839	42533338	Pantr1|chr1:42532839-42533338	0.341440943756278	.	.
chr1	42694634	42695133	chr1	42532839	42533338	Pou3f3|chr1:42532839-42533338	0.341440943756278	.	.
chr1	42694634	42695133	chr1	42588610	42589109	Gm20646|chr1:42588610-42589109	0.26966513959665	.	.
chr1	42694634	42695133	chr1	42588610	42589109	Pantr1|chr1:42588610-42589109	0.26966513959665	.	.
chr1	42694634	42695133	chr1	42588610	42589109	Pou3f3|chr1:42588610-42589109	0.26966513959665	.	.
chr1	42694634	42695133	chr1	42589200	42589699	Gm20646|chr1:42589200-42589699	0.476381917528412	.	.
chr1	42694634	42695133	chr1	42589200	42589699	Pantr1|chr1:42589200-42589699	0.476381917528412	.	.
chr1	42694634	42695133	chr1	42589200	42589699	Pou3f3|chr1:42589200-42589699	0.476381917528412	.	.
chr1	42694634	42695133	chr1	42597422	42597921	Gm20646|chr1:42597422-42597921	0.273222021230225	.	.
chr1	42694634	42695133	chr1	42597422	42597921	Gm20646|chr1:42597422-42597921	0.273222021230226	.	.
chr1	42694634	42695133	chr1	42597422	42597921	Pantr1|chr1:42597422-42597921	0.273222021230225	.	.
chr1	42694634	42695133	chr1	42597422	42597921	Pantr1|chr1:42597422-42597921	0.273222021230226	.	.
chr1	42694634	42695133	chr1	42597422	42597921	Pou3f3|chr1:42597422-42597921	0.273222021230225	.	.
chr1	42694634	42695133	chr1	42597422	42597921	Pou3f3|chr1:42597422-42597921	0.273222021230226	.	.
chr1	42694634	42695133	chr1	42673135	42673634	Gm20646|chr1:42673135-42673634	0.220545222267292	.	.
chr1	42694634	42695133	chr1	42673135	42673634	Pantr1|chr1:42673135-42673634	0.220545222267292	.	.
chr1	42694634	42695133	chr1	42673135	42673634	Pou3f3|chr1:42673135-42673634	0.220545222267292	.	.
chr1	42694634	42695133	chr1	42673996	42674495	Gm20646|chr1:42673996-42674495	0.430428286829379	.	.
chr1	42694634	42695133	chr1	42673996	42674495	Pantr1|chr1:42673996-42674495	0.430428286829379	.	.
chr1	42694634	42695133	chr1	42673996	42674495	Pou3f3|chr1:42673996-42674495	0.430428286829379	.	.
chr1	42694634	42695133	chr1	42686108	42686607	Gm20646|chr1:42686108-42686607	0.483193840016358	.	.
chr1	42694634	42695133	chr1	42686108	42686607	Pantr1|chr1:42686108-42686607	0.483193840016358	.	.
chr1	42694634	42695133	chr1	42686108	42686607	Pou3f3|chr1:42686108-42686607	0.483193840016358	.	.
chr1	42694634	42695133	chr1	42686675	42687174	Gm20646|chr1:42686675-42687174	0.520709853991764	.	.
chr1	42694634	42695133	chr1	42686675	42687174	Gm20646|chr1:42686675-42687174	0.520709853991765	.	.
chr1	42694634	42695133	chr1	42686675	42687174	Pantr1|chr1:42686675-42687174	0.520709853991764	.	.
chr1	42694634	42695133	chr1	42686675	42687174	Pantr1|chr1:42686675-42687174	0.520709853991765	.	.
chr1	42694634	42695133	chr1	42686675	42687174	Pou3f3|chr1:42686675-42687174	0.520709853991764	.	.
chr1	42694634	42695133	chr1	42686675	42687174	Pou3f3|chr1:42686675-42687174	0.520709853991765	.	.
chr1	42694634	42695133	chr1	42714289	42714788	Gm20646|chr1:42714289-42714788	0.423665290051805	.	.
chr1	42694634	42695133	chr1	42714289	42714788	Pantr1|chr1:42714289-42714788	0.423665290051805	.	.
chr1	42694634	42695133	chr1	42714289	42714788	Pou3f3|chr1:42714289-42714788	0.423665290051805	.	.
chr1	42694634	42695133	chr1	42727600	42728099	Gm20646|chr1:42727600-42728099	0.357017997427123	.	.
chr1	42694634	42695133	chr1	42727600	42728099	Pantr1|chr1:42727600-42728099	0.357017997427123	.	.
chr1	42694634	42695133	chr1	42727600	42728099	Pou3f3|chr1:42727600-42728099	0.357017997427123	.	.
chr1	42694634	42695133	chr1	42899526	42900025	Gm20646|chr1:42899526-42900025	0.385011815917715	.	.
chr1	42694634	42695133	chr1	42899526	42900025	Pantr1|chr1:42899526-42900025	0.385011815917715	.	.
chr1	42694634	42695133	chr1	42899526	42900025	Pou3f3|chr1:42899526-42900025	0.385011815917715	.	.
chr1	42694634	42695133	chr1	42911947	42912446	Gm20646|chr1:42911947-42912446	0.253726999793237	.	.
chr1	42694634	42695133	chr1	42911947	42912446	Pantr1|chr1:42911947-42912446	0.253726999793237	.	.
chr1	42694634	42695133	chr1	42911947	42912446	Pou3f3|chr1:42911947-42912446	0.253726999793237	.	.
chr1	42694634	42695133	chr1	42961776	42962275	Gm20646|chr1:42961776-42962275	0.303944200507396	.	.
chr1	42694634	42695133	chr1	42961776	42962275	Pantr1|chr1:42961776-42962275	0.303944200507396	.	.
chr1	42694634	42695133	chr1	42961776	42962275	Pou3f3|chr1:42961776-42962275	0.303944200507396	.	.
chr1	42695450	42695949	chr1	42277050	42277549	Gm20646|chr1:42277050-42277549	0.55783171475464	.	.
chr1	42695450	42695949	chr1	42277050	42277549	Pantr1|chr1:42277050-42277549	0.55783171475464	.	.
chr1	42695450	42695949	chr1	42277050	42277549	Pou3f3|chr1:42277050-42277549	0.55783171475464	.	.
chr1	42695450	42695949	chr1	42302790	42303289	Gm20646|chr1:42302790-42303289	0.3270524173002	.	.
chr1	42695450	42695949	chr1	42302790	42303289	Pantr1|chr1:42302790-42303289	0.3270524173002	.	.
chr1	42695450	42695949	chr1	42302790	42303289	Pou3f3|chr1:42302790-42303289	0.3270524173002	.	.
chr1	42695450	42695949	chr1	42479585	42480084	Gm20646|chr1:42479585-42480084	0.307223763117013	.	.
chr1	42695450	42695949	chr1	42479585	42480084	Pantr1|chr1:42479585-42480084	0.307223763117013	.	.
chr1	42695450	42695949	chr1	42479585	42480084	Pou3f3|chr1:42479585-42480084	0.307223763117013	.	.
chr1	42695450	42695949	chr1	42491441	42491940	Gm20646|chr1:42491441-42491940	0.395590420188142	.	.
chr1	42695450	42695949	chr1	42491441	42491940	Pantr1|chr1:42491441-42491940	0.395590420188142	.	.
chr1	42695450	42695949	chr1	42491441	42491940	Pou3f3|chr1:42491441-42491940	0.395590420188142	.	.
chr1	42695450	42695949	chr1	42499017	42499516	Gm20646|chr1:42499017-42499516	0.296220656123114	.	.
chr1	42695450	42695949	chr1	42499017	42499516	Pantr1|chr1:42499017-42499516	0.296220656123114	.	.
chr1	42695450	42695949	chr1	42499017	42499516	Pou3f3|chr1:42499017-42499516	0.296220656123114	.	.
chr1	42695450	42695949	chr1	42532839	42533338	Gm20646|chr1:42532839-42533338	0.333521050366269	.	.
chr1	42695450	42695949	chr1	42532839	42533338	Pantr1|chr1:42532839-42533338	0.333521050366269	.	.
chr1	42695450	42695949	chr1	42532839	42533338	Pou3f3|chr1:42532839-42533338	0.333521050366269	.	.
chr1	42695450	42695949	chr1	42588610	42589109	Gm20646|chr1:42588610-42589109	0.306268302721535	.	.
chr1	42695450	42695949	chr1	42588610	42589109	Pantr1|chr1:42588610-42589109	0.306268302721535	.	.
chr1	42695450	42695949	chr1	42588610	42589109	Pou3f3|chr1:42588610-42589109	0.306268302721535	.	.
chr1	42695450	42695949	chr1	42589200	42589699	Gm20646|chr1:42589200-42589699	0.320508173688231	.	.
chr1	42695450	42695949	chr1	42589200	42589699	Pantr1|chr1:42589200-42589699	0.320508173688231	.	.
chr1	42695450	42695949	chr1	42589200	42589699	Pou3f3|chr1:42589200-42589699	0.320508173688231	.	.
chr1	42695450	42695949	chr1	42597422	42597921	Gm20646|chr1:42597422-42597921	0.353462606010442	.	.
chr1	42695450	42695949	chr1	42597422	42597921	Pantr1|chr1:42597422-42597921	0.353462606010442	.	.
chr1	42695450	42695949	chr1	42597422	42597921	Pou3f3|chr1:42597422-42597921	0.353462606010442	.	.
chr1	42695450	42695949	chr1	42673135	42673634	Gm20646|chr1:42673135-42673634	0.484530732976713	.	.
chr1	42695450	42695949	chr1	42673135	42673634	Pantr1|chr1:42673135-42673634	0.484530732976713	.	.
chr1	42695450	42695949	chr1	42673135	42673634	Pou3f3|chr1:42673135-42673634	0.484530732976713	.	.
chr1	42695450	42695949	chr1	42673996	42674495	Gm20646|chr1:42673996-42674495	0.228041532858017	.	.
chr1	42695450	42695949	chr1	42673996	42674495	Pantr1|chr1:42673996-42674495	0.228041532858017	.	.
chr1	42695450	42695949	chr1	42673996	42674495	Pou3f3|chr1:42673996-42674495	0.228041532858017	.	.
chr1	42695450	42695949	chr1	42686108	42686607	Gm20646|chr1:42686108-42686607	0.636355486259931	.	.
chr1	42695450	42695949	chr1	42686108	42686607	Pantr1|chr1:42686108-42686607	0.636355486259931	.	.
chr1	42695450	42695949	chr1	42686108	42686607	Pou3f3|chr1:42686108-42686607	0.636355486259931	.	.
chr1	42695450	42695949	chr1	42686675	42687174	Gm20646|chr1:42686675-42687174	0.669144439013791	.	.
chr1	42695450	42695949	chr1	42686675	42687174	Pantr1|chr1:42686675-42687174	0.669144439013791	.	.
chr1	42695450	42695949	chr1	42686675	42687174	Pou3f3|chr1:42686675-42687174	0.669144439013791	.	.
chr1	42695450	42695949	chr1	42714289	42714788	Gm20646|chr1:42714289-42714788	0.662214460457765	.	.
chr1	42695450	42695949	chr1	42714289	42714788	Pantr1|chr1:42714289-42714788	0.662214460457765	.	.
chr1	42695450	42695949	chr1	42714289	42714788	Pou3f3|chr1:42714289-42714788	0.662214460457765	.	.
chr1	42695450	42695949	chr1	42727600	42728099	Gm20646|chr1:42727600-42728099	0.389673799573569	.	.
chr1	42695450	42695949	chr1	42727600	42728099	Pantr1|chr1:42727600-42728099	0.389673799573569	.	.
chr1	42695450	42695949	chr1	42727600	42728099	Pou3f3|chr1:42727600-42728099	0.389673799573569	.	.
chr1	42695450	42695949	chr1	42888594	42889093	Gm20646|chr1:42888594-42889093	0.398697806821127	.	.
chr1	42695450	42695949	chr1	42888594	42889093	Pantr1|chr1:42888594-42889093	0.398697806821127	.	.
chr1	42695450	42695949	chr1	42888594	42889093	Pou3f3|chr1:42888594-42889093	0.398697806821127	.	.
chr1	42695450	42695949	chr1	42899526	42900025	Gm20646|chr1:42899526-42900025	0.528208970374791	.	.
chr1	42695450	42695949	chr1	42899526	42900025	Pantr1|chr1:42899526-42900025	0.528208970374791	.	.
chr1	42695450	42695949	chr1	42899526	42900025	Pou3f3|chr1:42899526-42900025	0.528208970374791	.	.
chr1	42695450	42695949	chr1	42961776	42962275	Gm20646|chr1:42961776-42962275	0.27655776444125	.	.
chr1	42695450	42695949	chr1	42961776	42962275	Pantr1|chr1:42961776-42962275	0.27655776444125	.	.
chr1	42695450	42695949	chr1	42961776	42962275	Pou3f3|chr1:42961776-42962275	0.27655776444125	.	.
chr1	42850995	42851494	chr1	42673996	42674495	Mrps9|chr1:42673996-42674495	0.286527238025735	.	.
chr1	42850995	42851494	chr1	43128161	43128660	Mrps9|chr1:43128161-43128660	0.281725384450634	.	.
chr1	42952608	42953107	chr1	42763993	42764492	Gpr45|chr1:42763993-42764492	0.295291165787123	.	.
chr1	42953132	42953631	chr1	42542648	42543147	Gpr45|chr1:42542648-42543147	0.242111049679002	.	.
chr1	42953132	42953631	chr1	42763993	42764492	Gpr45|chr1:42763993-42764492	0.304514497906747	.	.
chr1	42953132	42953631	chr1	42870230	42870729	Gpr45|chr1:42870230-42870729	0.277363431771529	.	.
chr1	42953132	42953631	chr1	42914971	42915470	Gpr45|chr1:42914971-42915470	0.28282538761611	.	.
chr1	42953132	42953631	chr1	42978049	42978548	Gpr45|chr1:42978049-42978548	0.223723959315757	.	.
chr1	43092237	43092736	chr1	42773888	42774387	8430432A02Rik|chr1:42773888-42774387	0.268148967253014	.	.
chr1	43092237	43092736	chr1	42911947	42912446	8430432A02Rik|chr1:42911947-42912446	0.25840000950973	.	.
chr1	43092237	43092736	chr1	43005906	43006405	8430432A02Rik|chr1:43005906-43006405	0.354862427431053	.	.
chr1	43092237	43092736	chr1	43019756	43020255	8430432A02Rik|chr1:43019756-43020255	0.489756107334909	.	.
chr1	43092237	43092736	chr1	43128161	43128660	8430432A02Rik|chr1:43128161-43128660	0.247924191684965	.	.
chr1	43092237	43092736	chr1	43306338	43306837	8430432A02Rik|chr1:43306338-43306837	0.214281565692372	.	.
chr1	43092237	43092736	chr1	43463871	43464370	8430432A02Rik|chr1:43463871-43464370	0.473461449716414	.	.
chr1	43092237	43092736	chr1	43463871	43464370	8430432A02Rik|chr1:43463871-43464370	0.473461449716415	.	.
chr1	43098457	43098956	chr1	42914971	42915470	AI597479|chr1:42914971-42915470	0.273083591475147	.	.
chr1	43098457	43098956	chr1	42914971	42915470	Tgfbrap1|chr1:42914971-42915470	0.273083591475147	.	.
chr1	43098457	43098956	chr1	43005906	43006405	AI597479|chr1:43005906-43006405	0.225907982824477	.	.
chr1	43098457	43098956	chr1	43005906	43006405	Tgfbrap1|chr1:43005906-43006405	0.225907982824477	.	.
chr1	43098457	43098956	chr1	43019756	43020255	AI597479|chr1:43019756-43020255	0.362943054354177	.	.
chr1	43098457	43098956	chr1	43019756	43020255	Tgfbrap1|chr1:43019756-43020255	0.362943054354177	.	.
chr1	43098457	43098956	chr1	43042147	43042646	AI597479|chr1:43042147-43042646	0.236312542604005	.	.
chr1	43098457	43098956	chr1	43042147	43042646	Tgfbrap1|chr1:43042147-43042646	0.236312542604005	.	.
chr1	43098457	43098956	chr1	43139589	43140088	AI597479|chr1:43139589-43140088	0.249862193386381	.	.
chr1	43098457	43098956	chr1	43139589	43140088	Tgfbrap1|chr1:43139589-43140088	0.249862193386381	.	.
chr1	43098457	43098956	chr1	43306338	43306837	AI597479|chr1:43306338-43306837	0.222653512806554	.	.
chr1	43098457	43098956	chr1	43306338	43306837	Tgfbrap1|chr1:43306338-43306837	0.222653512806554	.	.
chr1	43098457	43098956	chr1	43338015	43338514	AI597479|chr1:43338015-43338514	0.214110919816347	.	.
chr1	43098457	43098956	chr1	43338015	43338514	Tgfbrap1|chr1:43338015-43338514	0.214110919816347	.	.
chr1	43098457	43098956	chr1	43463871	43464370	AI597479|chr1:43463871-43464370	0.402772922004612	.	.
chr1	43098457	43098956	chr1	43463871	43464370	Tgfbrap1|chr1:43463871-43464370	0.402772922004612	.	.
chr1	43098457	43098956	chr1	43497819	43498318	AI597479|chr1:43497819-43498318	0.224233405288696	.	.
chr1	43098457	43098956	chr1	43497819	43498318	Tgfbrap1|chr1:43497819-43498318	0.224233405288696	.	.
chr1	43827615	43828114	chr1	43797839	43798338	Uxs1|chr1:43797839-43798338	0.370326519722692	.	.
chr1	43827615	43828114	chr1	44228990	44229489	Uxs1|chr1:44228990-44229489	0.327375792223019	.	.
chr1	44102213	44102712	chr1	43797839	43798338	Tex30|chr1:43797839-43798338	0.372033482878834	.	.
chr1	44102213	44102712	chr1	43797839	43798338	Tex30|chr1:43797839-43798338	0.372033482878835	.	.
chr1	44102213	44102712	chr1	43898955	43899454	Tex30|chr1:43898955-43899454	0.227063265466438	.	.
chr1	44102213	44102712	chr1	44064570	44065069	Tex30|chr1:44064570-44065069	0.297575208066067	.	.
chr1	44102213	44102712	chr1	44228990	44229489	Tex30|chr1:44228990-44229489	0.27093903992887	.	.
chr1	44119144	44119643	chr1	44064570	44065069	Bivm|chr1:44064570-44065069	0.3129181348957	.	.
chr1	44119144	44119643	chr1	44064570	44065069	Poglut2|chr1:44064570-44065069	0.3129181348957	.	.
chr1	44119144	44119643	chr1	44198134	44198633	Bivm|chr1:44198134-44198633	0.231057748593253	.	.
chr1	44119144	44119643	chr1	44198134	44198633	Poglut2|chr1:44198134-44198633	0.231057748593253	.	.
chr1	44119663	44120162	chr1	43898955	43899454	Bivm|chr1:43898955-43899454	0.282510304310538	.	.
chr1	44119663	44120162	chr1	44064570	44065069	Bivm|chr1:44064570-44065069	0.498742238610294	.	.
chr1	44119663	44120162	chr1	44196745	44197244	Bivm|chr1:44196745-44197244	0.224261609001717	.	.
chr1	44119663	44120162	chr1	44196745	44197244	Bivm|chr1:44196745-44197244	0.224261609001718	.	.
chr1	44119663	44120162	chr1	44198134	44198633	Bivm|chr1:44198134-44198633	0.254189280179866	.	.
chr1	44147693	44148192	chr1	44064570	44065069	Ercc5|chr1:44064570-44065069	0.266955156008711	.	.
chr1	44551396	44551895	chr1	44585351	44585850	Gulp1|chr1:44585351-44585850	0.477892693122628	.	.
chr1	45794689	45795188	chr1	45860275	45860774	Wdr75|chr1:45860275-45860774	0.281602491648519	.	.
chr1	45795197	45795696	chr1	45905047	45905546	Wdr75|chr1:45905047-45905546	0.422428839632074	.	.
chr1	45925424	45925923	chr1	45825095	45825594	Slc40a1|chr1:45825095-45825594	0.289671933754788	.	.
chr1	45925424	45925923	chr1	45905047	45905546	Slc40a1|chr1:45905047-45905546	0.223084330469121	.	.
chr1	46066566	46067065	chr1	45755386	45755885	Dnah7b|chr1:45755386-45755885	0.3134710551574	.	.
chr1	51140849	51141348	chr1	50798717	50799216	Gm28319|chr1:50798717-50799216	0.435320396477064	.	.
chr1	51140849	51141348	chr1	50926656	50927155	Gm28319|chr1:50926656-50927155	0.546884279041304	.	.
chr1	51140849	51141348	chr1	50927206	50927705	Gm28319|chr1:50927206-50927705	0.460767257589327	.	.
chr1	51140849	51141348	chr1	50962261	50962760	Gm28319|chr1:50962261-50962760	0.245696452956984	.	.
chr1	51140849	51141348	chr1	51008051	51008550	Gm28319|chr1:51008051-51008550	0.319049759724288	.	.
chr1	51140849	51141348	chr1	51044816	51045315	Gm28319|chr1:51044816-51045315	0.627323912499355	.	.
chr1	51140849	51141348	chr1	51045316	51045815	Gm28319|chr1:51045316-51045815	0.655875088780909	.	.
chr1	51140849	51141348	chr1	51061243	51061742	Gm28319|chr1:51061243-51061742	0.614107813095868	.	.
chr1	51140849	51141348	chr1	51191730	51192229	Gm28319|chr1:51191730-51192229	0.363165407231463	.	.
chr1	51148359	51148858	chr1	50926656	50927155	Gm28320|chr1:50926656-50927155	0.255715603165595	.	.
chr1	51148359	51148858	chr1	51008051	51008550	Gm28320|chr1:51008051-51008550	0.289468233991513	.	.
chr1	51148359	51148858	chr1	51061243	51061742	Gm28320|chr1:51061243-51061742	0.314618573068633	.	.
chr1	51148359	51148858	chr1	51191730	51192229	Gm28320|chr1:51191730-51192229	0.501207494349476	.	.
chr1	51148359	51148858	chr1	51231051	51231550	Gm28320|chr1:51231051-51231550	0.303928389396368	.	.
chr1	51148865	51149364	chr1	51191730	51192229	Gm28320|chr1:51191730-51192229	0.354323648794756	.	.
chr1	51333906	51334405	chr1	51650286	51650785	9330175M20Rik|chr1:51650286-51650785	0.212838675077393	.	.
chr1	51478239	51478738	chr1	51650286	51650785	Nabp1|chr1:51650286-51650785	0.217397237123072	.	.
chr1	51596911	51597410	chr1	51636072	51636571	Gm17767|chr1:51636072-51636571	0.287586988297809	.	.
chr1	51596911	51597410	chr1	51687799	51688298	Gm17767|chr1:51687799-51688298	0.230873343538125	.	.
chr1	51747447	51747946	chr1	51509735	51510234	Gm28055|chr1:51509735-51510234	0.380429544759056	.	.
chr1	51747447	51747946	chr1	51636072	51636571	Gm28055|chr1:51636072-51636571	0.289232354170187	.	.
chr1	51849461	51849960	chr1	51617320	51617819	Gm29453|chr1:51617320-51617819	0.260076790931456	.	.
chr1	51849461	51849960	chr1	51636072	51636571	Gm29453|chr1:51636072-51636571	0.479859881468098	.	.
chr1	51849461	51849960	chr1	51657159	51657658	Gm29453|chr1:51657159-51657658	0.270946850742991	.	.
chr1	51849461	51849960	chr1	51687799	51688298	Gm29453|chr1:51687799-51688298	0.661112716216818	.	.
chr1	51849461	51849960	chr1	51768558	51769057	Gm29453|chr1:51768558-51769057	0.331521588448837	.	.
chr1	51849461	51849960	chr1	52004041	52004540	Gm29453|chr1:52004041-52004540	0.296278758975892	.	.
chr1	51849461	51849960	chr1	52146524	52147023	Gm29453|chr1:52146524-52147023	0.238222401043996	.	.
chr1	51849461	51849960	chr1	52158800	52159299	Gm29453|chr1:52158800-52159299	0.235128047518398	.	.
chr1	52113595	52114094	chr1	51762058	51762557	Gm31812|chr1:51762058-51762557	0.301747098184031	.	.
chr1	52113595	52114094	chr1	52375355	52375854	Gm31812|chr1:52375355-52375854	0.323824691641289	.	.
chr1	52233098	52233597	chr1	51751323	51751822	Gls|chr1:51751323-51751822	0.411123789886455	.	.
chr1	52233098	52233597	chr1	51912986	51913485	Gls|chr1:51912986-51913485	0.359120023610769	.	.
chr1	52233098	52233597	chr1	52059147	52059646	Gls|chr1:52059147-52059646	0.340536120880846	.	.
chr1	52233098	52233597	chr1	52079666	52080165	Gls|chr1:52079666-52080165	0.358267746409555	.	.
chr1	52233098	52233597	chr1	52088522	52089021	Gls|chr1:52088522-52089021	0.453401438091235	.	.
chr1	52233098	52233597	chr1	52438178	52438677	Gls|chr1:52438178-52438677	0.223673424224572	.	.
chr1	52233098	52233597	chr1	52454630	52455129	Gls|chr1:52454630-52455129	0.334222702205763	.	.
chr1	52500159	52500658	chr1	52280114	52280613	Nab1|chr1:52280114-52280613	0.251442520758435	.	.
chr1	52500159	52500658	chr1	52294430	52294929	Nab1|chr1:52294430-52294929	0.383227633308896	.	.
chr1	52500159	52500658	chr1	52331366	52331865	Nab1|chr1:52331366-52331865	0.274264283708761	.	.
chr1	52500159	52500658	chr1	52338624	52339123	Nab1|chr1:52338624-52339123	0.424166231160833	.	.
chr1	52500159	52500658	chr1	52388766	52389265	Nab1|chr1:52388766-52389265	0.352088906767245	.	.
chr1	52500159	52500658	chr1	52465202	52465701	Nab1|chr1:52465202-52465701	0.589138344118089	.	.
chr1	52500159	52500658	chr1	52680544	52681043	Nab1|chr1:52680544-52681043	0.34736868230724	.	.
chr1	52500159	52500658	chr1	52712852	52713351	Nab1|chr1:52712852-52713351	0.224777266669302	.	.
chr1	52500159	52500658	chr1	52713416	52713915	Nab1|chr1:52713416-52713915	0.26883814178396	.	.
chr1	52630383	52630882	chr1	52280114	52280613	Nemp2|chr1:52280114-52280613	0.312038414654434	.	.
chr1	52630383	52630882	chr1	52289653	52290152	Nemp2|chr1:52289653-52290152	0.212433587541916	.	.
chr1	52630383	52630882	chr1	52312228	52312727	Nemp2|chr1:52312228-52312727	0.454517639717042	.	.
chr1	52630383	52630882	chr1	52338624	52339123	Nemp2|chr1:52338624-52339123	0.249072936317888	.	.
chr1	52630383	52630882	chr1	52388093	52388592	Nemp2|chr1:52388093-52388592	0.580971339657911	.	.
chr1	52630383	52630882	chr1	52388766	52389265	Nemp2|chr1:52388766-52389265	0.34373273059771	.	.
chr1	52630383	52630882	chr1	52577847	52578346	Nemp2|chr1:52577847-52578346	0.360619954438303	.	.
chr1	52630383	52630882	chr1	52578365	52578864	Nemp2|chr1:52578365-52578864	0.360261432813546	.	.
chr1	52630383	52630882	chr1	52703062	52703561	Nemp2|chr1:52703062-52703561	0.318417435746045	.	.
chr1	52630383	52630882	chr1	52712852	52713351	Nemp2|chr1:52712852-52713351	0.352595877315324	.	.
chr1	52630383	52630882	chr1	52713416	52713915	Nemp2|chr1:52713416-52713915	0.24441450978803	.	.
chr1	52630383	52630882	chr1	52925972	52926471	Nemp2|chr1:52925972-52926471	0.275673592105815	.	.
chr1	52630383	52630882	chr1	52952486	52952985	Nemp2|chr1:52952486-52952985	0.355437900808113	.	.
chr1	52630383	52630882	chr1	52953081	52953580	Nemp2|chr1:52953081-52953580	0.248008745110143	.	.
chr1	52630383	52630882	chr1	52973207	52973706	Nemp2|chr1:52973207-52973706	0.366533274106652	.	.
chr1	52630383	52630882	chr1	52986655	52987154	Nemp2|chr1:52986655-52987154	0.31903658952712	.	.
chr1	52630934	52631433	chr1	52280114	52280613	Nemp2|chr1:52280114-52280613	0.37735319677615	.	.
chr1	52630934	52631433	chr1	52289653	52290152	Nemp2|chr1:52289653-52290152	0.226681758534722	.	.
chr1	52630934	52631433	chr1	52312228	52312727	Nemp2|chr1:52312228-52312727	0.334631030084245	.	.
chr1	52630934	52631433	chr1	52338624	52339123	Nemp2|chr1:52338624-52339123	0.287676101134854	.	.
chr1	52630934	52631433	chr1	52388093	52388592	Nemp2|chr1:52388093-52388592	0.692891587099319	.	.
chr1	52630934	52631433	chr1	52388766	52389265	Nemp2|chr1:52388766-52389265	0.465247743376548	.	.
chr1	52630934	52631433	chr1	52465202	52465701	Nemp2|chr1:52465202-52465701	0.266485503932261	.	.
chr1	52630934	52631433	chr1	52577847	52578346	Nemp2|chr1:52577847-52578346	0.358561643257593	.	.
chr1	52630934	52631433	chr1	52578365	52578864	Nemp2|chr1:52578365-52578864	0.522822910333219	.	.
chr1	52630934	52631433	chr1	52578365	52578864	Nemp2|chr1:52578365-52578864	0.52282291033322	.	.
chr1	52630934	52631433	chr1	52597736	52598235	Nemp2|chr1:52597736-52598235	0.272286699013533	.	.
chr1	52630934	52631433	chr1	52680544	52681043	Nemp2|chr1:52680544-52681043	0.242927880850424	.	.
chr1	52630934	52631433	chr1	52703062	52703561	Nemp2|chr1:52703062-52703561	0.336785795096215	.	.
chr1	52630934	52631433	chr1	52712852	52713351	Nemp2|chr1:52712852-52713351	0.511355898203302	.	.
chr1	52630934	52631433	chr1	52713416	52713915	Nemp2|chr1:52713416-52713915	0.372240946893038	.	.
chr1	52630934	52631433	chr1	52925439	52925938	Nemp2|chr1:52925439-52925938	0.222916030851146	.	.
chr1	52630934	52631433	chr1	52925972	52926471	Nemp2|chr1:52925972-52926471	0.29255917309032	.	.
chr1	52630934	52631433	chr1	52952486	52952985	Nemp2|chr1:52952486-52952985	0.535689862079172	.	.
chr1	52630934	52631433	chr1	52953081	52953580	Nemp2|chr1:52953081-52953580	0.425615397752787	.	.
chr1	52630934	52631433	chr1	52973207	52973706	Nemp2|chr1:52973207-52973706	0.455660966249098	.	.
chr1	52726267	52726766	chr1	52375355	52375854	Mfsd6|chr1:52375355-52375854	0.292011437695189	.	.
chr1	52726267	52726766	chr1	52661960	52662459	Mfsd6|chr1:52661960-52662459	0.235177940937817	.	.
chr1	52726931	52727430	chr1	52312228	52312727	Mfsd6|chr1:52312228-52312727	0.289439182097155	.	.
chr1	52726931	52727430	chr1	52338624	52339123	Mfsd6|chr1:52338624-52339123	0.448674316941651	.	.
chr1	52726931	52727430	chr1	52375355	52375854	Mfsd6|chr1:52375355-52375854	0.431677813585273	.	.
chr1	52726931	52727430	chr1	52454630	52455129	Mfsd6|chr1:52454630-52455129	0.354136841690931	.	.
chr1	52726931	52727430	chr1	52598245	52598744	Mfsd6|chr1:52598245-52598744	0.211223160267579	.	.
chr1	52726931	52727430	chr1	52799343	52799842	Mfsd6|chr1:52799343-52799842	0.654298159026561	.	.
chr1	52726931	52727430	chr1	52986655	52987154	Mfsd6|chr1:52986655-52987154	0.295928315210792	.	.
chr1	52816845	52817344	chr1	52703062	52703561	Inpp1|chr1:52703062-52703561	0.243520612737325	.	.
chr1	52816845	52817344	chr1	52925972	52926471	Inpp1|chr1:52925972-52926471	0.37466872745292	.	.
chr1	52817513	52818012	chr1	52680544	52681043	Inpp1|chr1:52680544-52681043	0.536887405589037	.	.
chr1	52817513	52818012	chr1	52712852	52713351	Inpp1|chr1:52712852-52713351	0.304187850163681	.	.
chr1	52817513	52818012	chr1	52713416	52713915	Inpp1|chr1:52713416-52713915	0.393719708756607	.	.
chr1	52817513	52818012	chr1	52799343	52799842	Inpp1|chr1:52799343-52799842	0.226263470266104	.	.
chr1	53296806	53297305	chr1	53225566	53226065	Ormdl1|chr1:53225566-53226065	0.274172661842806	.	.
chr1	53296806	53297305	chr1	53225566	53226065	Pms1|chr1:53225566-53226065	0.274172661842806	.	.
chr1	53313399	53313898	chr1	53225566	53226065	Osgepl1|chr1:53225566-53226065	0.382722345224616	.	.
chr1	53313399	53313898	chr1	53317270	53317769	Osgepl1|chr1:53317270-53317769	0.433114447486758	.	.
chr1	53313399	53313898	chr1	53473529	53474028	Osgepl1|chr1:53473529-53474028	0.23916563676264	.	.
chr1	53352482	53352981	chr1	53394356	53394855	Asdurf|chr1:53394356-53394855	0.399537380298949	.	.
chr1	53352482	53352981	chr1	53394356	53394855	Asnsd1|chr1:53394356-53394855	0.399537380298949	.	.
chr1	53785040	53785539	chr1	53909069	53909568	Stk17b|chr1:53909069-53909568	0.323591490356072	.	.
chr1	53785040	53785539	chr1	54077054	54077553	Stk17b|chr1:54077054-54077553	0.226551184093272	.	.
chr1	53785040	53785539	chr1	54095775	54096274	Stk17b|chr1:54095775-54096274	0.212974857375123	.	.
chr1	53785040	53785539	chr1	54095775	54096274	Stk17b|chr1:54095775-54096274	0.212974857375124	.	.
chr1	54194329	54194828	chr1	53824788	53825287	Hecw2|chr1:53824788-53825287	0.273518050870654	.	.
chr1	54194329	54194828	chr1	53892404	53892903	Hecw2|chr1:53892404-53892903	0.32238056434029	.	.
chr1	54194329	54194828	chr1	53940595	53941094	Hecw2|chr1:53940595-53941094	0.255654140514084	.	.
chr1	54194329	54194828	chr1	54012316	54012815	Hecw2|chr1:54012316-54012815	0.349752519852402	.	.
chr1	54194329	54194828	chr1	54133690	54134189	Hecw2|chr1:54133690-54134189	0.463021441489455	.	.
chr1	54194329	54194828	chr1	54180626	54181125	Hecw2|chr1:54180626-54181125	0.516360862262192	.	.
chr1	54250459	54250958	chr1	54095775	54096274	Ccdc150|chr1:54095775-54096274	0.396188051592759	.	.
chr1	54438767	54439266	chr1	54077054	54077553	Gtf3c3|chr1:54077054-54077553	0.361370642939747	.	.
chr1	54438767	54439266	chr1	54707058	54707557	Gtf3c3|chr1:54707058-54707557	0.54007278651701	.	.
chr1	54557443	54557942	chr1	54652590	54653089	Pgap1|chr1:54652590-54653089	0.288252776632899	.	.
chr1	54557443	54557942	chr1	54707737	54708236	Pgap1|chr1:54707737-54708236	0.321226938788762	.	.
chr1	54926155	54926654	chr1	54652590	54653089	Ankrd44|chr1:54652590-54653089	0.25198862409161	.	.
chr1	54926155	54926654	chr1	54898507	54899006	Ankrd44|chr1:54898507-54899006	0.38098890257277	.	.
chr1	54926155	54926654	chr1	55192060	55192559	Ankrd44|chr1:55192060-55192559	0.315047765877391	.	.
chr1	55026688	55027187	chr1	55454006	55454505	Sf3b1|chr1:55454006-55454505	0.216758589142654	.	.
chr1	55052491	55052990	chr1	55383081	55383580	Coq10b|chr1:55383081-55383580	0.524902247075209	.	.
chr1	55130908	55131407	chr1	54898507	54899006	Mob4|chr1:54898507-54899006	0.363750337900953	.	.
chr1	55130908	55131407	chr1	55192060	55192559	Mob4|chr1:55192060-55192559	0.266461257358556	.	.
chr1	55130908	55131407	chr1	55383081	55383580	Mob4|chr1:55383081-55383580	0.294786977762147	.	.
chr1	55131471	55131970	chr1	54898507	54899006	Mob4|chr1:54898507-54899006	0.220675385943543	.	.
chr1	55131471	55131970	chr1	55192060	55192559	Mob4|chr1:55192060-55192559	0.233868854914391	.	.
chr1	55236881	55237380	chr1	55192060	55192559	Mars2|chr1:55192060-55192559	0.323573694010579	.	.
chr1	55405572	55406071	chr1	55740906	55741405	Plcl1|chr1:55740906-55741405	0.253489434137866	.	.
chr1	57377374	57377873	chr1	57547173	57547672	1700066M21Rik|chr1:57547173-57547672	0.241829149616239	.	.
chr1	57377374	57377873	chr1	57547173	57547672	4930558J18Rik|chr1:57547173-57547672	0.241829149616239	.	.
chr1	57406257	57406756	chr1	57642139	57642638	Maip1|chr1:57642139-57642638	0.213925554824207	.	.
chr1	57406257	57406756	chr1	57642139	57642638	Tyw5|chr1:57642139-57642638	0.213925554824207	.	.
chr1	57773916	57774415	chr1	57747333	57747832	Spats2l|chr1:57747333-57747832	0.269866428923874	.	.
chr1	57773916	57774415	chr1	58090152	58090651	Spats2l|chr1:58090152-58090651	0.403797160534298	.	.
chr1	57773916	57774415	chr1	58214274	58214773	Spats2l|chr1:58214274-58214773	0.514989120014926	.	.
chr1	57773916	57774415	chr1	58229670	58230169	Spats2l|chr1:58229670-58230169	0.680090966570438	.	.
chr1	57774846	57775345	chr1	57747333	57747832	Spats2l|chr1:57747333-57747832	0.317190796628411	.	.
chr1	57774846	57775345	chr1	58214274	58214773	Spats2l|chr1:58214274-58214773	0.241695658123154	.	.
chr1	57774846	57775345	chr1	58229670	58230169	Spats2l|chr1:58229670-58230169	0.235333118370741	.	.
chr1	57917777	57918276	chr1	57613010	57613509	Gm17234|chr1:57613010-57613509	0.272102033876923	.	.
chr1	57917777	57918276	chr1	57642139	57642638	Gm17234|chr1:57642139-57642638	0.408205254005139	.	.
chr1	57917777	57918276	chr1	57784198	57784697	Gm17234|chr1:57784198-57784697	0.460703211226238	.	.
chr1	57917777	57918276	chr1	57798857	57799356	Gm17234|chr1:57798857-57799356	0.521855019571038	.	.
chr1	57917777	57918276	chr1	57799358	57799857	Gm17234|chr1:57799358-57799857	0.435659087271636	.	.
chr1	57917777	57918276	chr1	57884799	57885298	Gm17234|chr1:57884799-57885298	0.24372659960382	.	.
chr1	57917777	57918276	chr1	57903783	57904282	Gm17234|chr1:57903783-57904282	0.670880941518532	.	.
chr1	57995689	57996188	chr1	57846792	57847291	Sgo2a|chr1:57846792-57847291	0.411680690132707	.	.
chr1	57995689	57996188	chr1	57911884	57912383	Sgo2a|chr1:57911884-57912383	0.23487765182464	.	.
chr1	57995689	57996188	chr1	57969827	57970326	Sgo2a|chr1:57969827-57970326	0.375038817363541	.	.
chr1	57995689	57996188	chr1	58056144	58056643	Sgo2a|chr1:58056144-58056643	0.260101849829528	.	.
chr1	57995689	57996188	chr1	58056821	58057320	Sgo2a|chr1:58056821-58057320	0.535056668480531	.	.
chr1	58112727	58113226	chr1	57846792	57847291	Aox3|chr1:57846792-57847291	0.575858384161898	.	.
chr1	58112727	58113226	chr1	57846792	57847291	Aox3|chr1:57846792-57847291	0.575858384161899	.	.
chr1	58112727	58113226	chr1	57911884	57912383	Aox3|chr1:57911884-57912383	0.359168924783733	.	.
chr1	58112727	58113226	chr1	57911884	57912383	Aox3|chr1:57911884-57912383	0.359168924783734	.	.
chr1	58112727	58113226	chr1	57969827	57970326	Aox3|chr1:57969827-57970326	0.298296963158575	.	.
chr1	58112727	58113226	chr1	58056144	58056643	Aox3|chr1:58056144-58056643	0.564589877785528	.	.
chr1	58112727	58113226	chr1	58056821	58057320	Aox3|chr1:58056821-58057320	0.391527479026276	.	.
chr1	58210207	58210706	chr1	57775384	57775883	Aox4|chr1:57775384-57775883	0.237347333543495	.	.
chr1	58210207	58210706	chr1	57798857	57799356	Aox4|chr1:57798857-57799356	0.223273344962137	.	.
chr1	58210207	58210706	chr1	58090152	58090651	Aox4|chr1:58090152-58090651	0.352586417263612	.	.
chr1	58210207	58210706	chr1	58359437	58359936	Aox4|chr1:58359437-58359936	0.456995527342775	.	.
chr1	58392818	58393317	chr1	58266994	58267493	Bzw1|chr1:58266994-58267493	0.408988955770575	.	.
chr1	58392818	58393317	chr1	58281211	58281710	Bzw1|chr1:58281211-58281710	0.380789359877049	.	.
chr1	58392818	58393317	chr1	58285535	58286034	Bzw1|chr1:58285535-58286034	0.229900077040389	.	.
chr1	58392818	58393317	chr1	58724291	58724790	Bzw1|chr1:58724291-58724790	0.288040997643415	.	.
chr1	58423825	58424324	chr1	58156373	58156872	Clk1|chr1:58156373-58156872	0.41284554983041	.	.
chr1	58445384	58445883	chr1	58156373	58156872	Nif3l1|chr1:58156373-58156872	0.490318160608831	.	.
chr1	58445384	58445883	chr1	58156373	58156872	Ppil3|chr1:58156373-58156872	0.490318160608831	.	.
chr1	58445384	58445883	chr1	58736868	58737367	Nif3l1|chr1:58736868-58737367	0.250577850113987	.	.
chr1	58445384	58445883	chr1	58736868	58737367	Ppil3|chr1:58736868-58737367	0.250577850113987	.	.
chr1	58504734	58505233	chr1	58937261	58937760	Gm15834|chr1:58937261-58937760	0.28176736143235	.	.
chr1	58504734	58505233	chr1	58937261	58937760	Orc2|chr1:58937261-58937760	0.28176736143235	.	.
chr1	58586034	58586533	chr1	58266994	58267493	Fam126b|chr1:58266994-58267493	0.537133845550085	.	.
chr1	58586034	58586533	chr1	58266994	58267493	Ndufb3|chr1:58266994-58267493	0.537133845550085	.	.
chr1	58586034	58586533	chr1	58285535	58286034	Fam126b|chr1:58285535-58286034	0.433691463365446	.	.
chr1	58586034	58586533	chr1	58285535	58286034	Ndufb3|chr1:58285535-58286034	0.433691463365446	.	.
chr1	58586034	58586533	chr1	58366648	58367147	Fam126b|chr1:58366648-58367147	0.291388281182759	.	.
chr1	58586034	58586533	chr1	58366648	58367147	Ndufb3|chr1:58366648-58367147	0.291388281182759	.	.
chr1	58586034	58586533	chr1	58617236	58617735	Fam126b|chr1:58617236-58617735	0.257928475134191	.	.
chr1	58586034	58586533	chr1	58617236	58617735	Ndufb3|chr1:58617236-58617735	0.257928475134191	.	.
chr1	58586034	58586533	chr1	58712342	58712841	Fam126b|chr1:58712342-58712841	0.290799074236654	.	.
chr1	58586034	58586533	chr1	58712342	58712841	Ndufb3|chr1:58712342-58712841	0.290799074236654	.	.
chr1	58586034	58586533	chr1	58937261	58937760	Fam126b|chr1:58937261-58937760	0.491360191977968	.	.
chr1	58586034	58586533	chr1	58937261	58937760	Ndufb3|chr1:58937261-58937760	0.491360191977968	.	.
chr1	58586552	58587051	chr1	58266994	58267493	Fam126b|chr1:58266994-58267493	0.397229274599719	.	.
chr1	58586552	58587051	chr1	58266994	58267493	Ndufb3|chr1:58266994-58267493	0.397229274599719	.	.
chr1	58586552	58587051	chr1	58285535	58286034	Fam126b|chr1:58285535-58286034	0.332393820614021	.	.
chr1	58586552	58587051	chr1	58285535	58286034	Ndufb3|chr1:58285535-58286034	0.332393820614021	.	.
chr1	58586552	58587051	chr1	58366648	58367147	Fam126b|chr1:58366648-58367147	0.306532658416064	.	.
chr1	58586552	58587051	chr1	58366648	58367147	Ndufb3|chr1:58366648-58367147	0.306532658416064	.	.
chr1	58586552	58587051	chr1	58712342	58712841	Fam126b|chr1:58712342-58712841	0.36359681047198	.	.
chr1	58586552	58587051	chr1	58712342	58712841	Ndufb3|chr1:58712342-58712841	0.36359681047198	.	.
chr1	58586552	58587051	chr1	58937261	58937760	Fam126b|chr1:58937261-58937760	0.475632995286273	.	.
chr1	58586552	58587051	chr1	58937261	58937760	Ndufb3|chr1:58937261-58937760	0.475632995286273	.	.
chr1	58710970	58711469	chr1	58281211	58281710	Cflar|chr1:58281211-58281710	0.291219323557724	.	.
chr1	58710970	58711469	chr1	58359437	58359936	Cflar|chr1:58359437-58359936	0.234729579851549	.	.
chr1	58710970	58711469	chr1	58366648	58367147	Cflar|chr1:58366648-58367147	0.293063586855059	.	.
chr1	58710970	58711469	chr1	58366648	58367147	Cflar|chr1:58366648-58367147	0.29306358685506	.	.
chr1	58710970	58711469	chr1	58739453	58739952	Cflar|chr1:58739453-58739952	0.211882569776445	.	.
chr1	58710970	58711469	chr1	58897489	58897988	Cflar|chr1:58897489-58897988	0.26379591043697	.	.
chr1	58711489	58711988	chr1	58366648	58367147	Cflar|chr1:58366648-58367147	0.237334989293038	.	.
chr1	58973284	58973783	chr1	58736868	58737367	Stradb|chr1:58736868-58737367	0.276548727480489	.	.
chr1	58973284	58973783	chr1	58736868	58737367	Trak2|chr1:58736868-58737367	0.276548727480489	.	.
chr1	59119578	59120077	chr1	58755412	58755911	G730003C15Rik|chr1:58755412-58755911	0.28269341868045	.	.
chr1	59119578	59120077	chr1	58755412	58755911	Tmem237|chr1:58755412-58755911	0.28269341868045	.	.
chr1	59119578	59120077	chr1	58937261	58937760	G730003C15Rik|chr1:58937261-58937760	0.297656756241812	.	.
chr1	59119578	59120077	chr1	58937261	58937760	Tmem237|chr1:58937261-58937760	0.297656756241812	.	.
chr1	59119578	59120077	chr1	59314986	59315485	G730003C15Rik|chr1:59314986-59315485	0.419698771295928	.	.
chr1	59119578	59120077	chr1	59314986	59315485	Tmem237|chr1:59314986-59315485	0.419698771295928	.	.
chr1	59120147	59120646	chr1	59314986	59315485	G730003C15Rik|chr1:59314986-59315485	0.644764602819066	.	.
chr1	59120147	59120646	chr1	59314986	59315485	Tmem237|chr1:59314986-59315485	0.644764602819066	.	.
chr1	59162883	59163382	chr1	58909565	58910064	Mpp4|chr1:58909565-58910064	0.487074319901528	.	.
chr1	59162883	59163382	chr1	59243112	59243611	Mpp4|chr1:59243112-59243611	0.258090407272148	.	.
chr1	59162883	59163382	chr1	59272123	59272622	Mpp4|chr1:59272123-59272622	0.434137435659798	.	.
chr1	59256605	59257104	chr1	59243112	59243611	Cdk15|chr1:59243112-59243611	0.37566873566614	.	.
chr1	59256605	59257104	chr1	59394461	59394960	Cdk15|chr1:59394461-59394960	0.288560491613349	.	.
chr1	59256605	59257104	chr1	59734055	59734554	Cdk15|chr1:59734055-59734554	0.227609927468677	.	.
chr1	59481835	59482334	chr1	59314986	59315485	Fzd7|chr1:59314986-59315485	0.23940128230529	.	.
chr1	59481835	59482334	chr1	59574808	59575307	Fzd7|chr1:59574808-59575307	0.296071283240272	.	.
chr1	59481835	59482334	chr1	59599687	59600186	Fzd7|chr1:59599687-59600186	0.245075151967369	.	.
chr1	59670565	59671064	chr1	59314986	59315485	Sumo1|chr1:59314986-59315485	0.265415875224938	.	.
chr1	59670565	59671064	chr1	59788955	59789454	Sumo1|chr1:59788955-59789454	0.245662578415636	.	.
chr1	59670565	59671064	chr1	59788955	59789454	Sumo1|chr1:59788955-59789454	0.245662578415637	.	.
chr1	59670565	59671064	chr1	59985806	59986305	Sumo1|chr1:59985806-59986305	0.215861088522314	.	.
chr1	59684706	59685205	chr1	59314986	59315485	Nop58|chr1:59314986-59315485	0.264541068562666	.	.
chr1	59684706	59685205	chr1	59596421	59596920	Nop58|chr1:59596421-59596920	0.358758815336607	.	.
chr1	59684706	59685205	chr1	59719849	59720348	Nop58|chr1:59719849-59720348	0.325644074008731	.	.
chr1	59762644	59763143	chr1	59574808	59575307	Bmpr2|chr1:59574808-59575307	0.364539293172347	.	.
chr1	59762644	59763143	chr1	59596421	59596920	Bmpr2|chr1:59596421-59596920	0.398260267846316	.	.
chr1	59762644	59763143	chr1	59597043	59597542	Bmpr2|chr1:59597043-59597542	0.29690053418543	.	.
chr1	59763159	59763658	chr1	59574808	59575307	Bmpr2|chr1:59574808-59575307	0.491225607972429	.	.
chr1	59763159	59763658	chr1	59596421	59596920	Bmpr2|chr1:59596421-59596920	0.315938435506477	.	.
chr1	59763681	59764180	chr1	59574808	59575307	Bmpr2|chr1:59574808-59575307	0.369446097730313	.	.
chr1	59763681	59764180	chr1	59596421	59596920	Bmpr2|chr1:59596421-59596920	0.235552577628491	.	.
chr1	59763681	59764180	chr1	59597043	59597542	Bmpr2|chr1:59597043-59597542	0.299147032132817	.	.
chr1	59912662	59913161	chr1	59596421	59596920	Fam117b|chr1:59596421-59596920	0.424464151514132	.	.
chr1	59912662	59913161	chr1	59597043	59597542	Fam117b|chr1:59597043-59597542	0.333318891172383	.	.
chr1	59912662	59913161	chr1	59719849	59720348	Fam117b|chr1:59719849-59720348	0.256536075835938	.	.
chr1	59913211	59913710	chr1	59596421	59596920	Fam117b|chr1:59596421-59596920	0.345749709916364	.	.
chr1	59913211	59913710	chr1	59719849	59720348	Fam117b|chr1:59719849-59720348	0.487442154368062	.	.
chr1	60042424	60042923	chr1	60358170	60358669	Ica1l|chr1:60358170-60358669	0.30610356551006	.	.
chr1	60042935	60043434	chr1	60169674	60170173	Ica1l|chr1:60169674-60170173	0.279120008466803	.	.
chr1	60097980	60098479	chr1	60169674	60170173	Carf|chr1:60169674-60170173	0.24476581120238	.	.
chr1	60097980	60098479	chr1	60169674	60170173	Wdr12|chr1:60169674-60170173	0.24476581120238	.	.
chr1	60098487	60098986	chr1	60387961	60388460	Carf|chr1:60387961-60388460	0.322494376500856	.	.
chr1	60098487	60098986	chr1	60387961	60388460	Wdr12|chr1:60387961-60388460	0.322494376500856	.	.
chr1	60180257	60180756	chr1	60387961	60388460	Nbeal1|chr1:60387961-60388460	0.282966152505573	.	.
chr1	60342754	60343253	chr1	60263575	60264074	Cyp20a1|chr1:60263575-60264074	0.436295734075091	.	.
chr1	60342754	60343253	chr1	60372425	60372924	Cyp20a1|chr1:60372425-60372924	0.21110694479467	.	.
chr1	60343314	60343813	chr1	60263575	60264074	Cyp20a1|chr1:60263575-60264074	0.3888644710629	.	.
chr1	60409462	60409961	chr1	60263575	60264074	Abi2|chr1:60263575-60264074	0.622179732657601	.	.
chr1	60409462	60409961	chr1	60372425	60372924	Abi2|chr1:60372425-60372924	0.555834865922127	.	.
chr1	60566593	60567092	chr1	60428793	60429292	Raph1|chr1:60428793-60429292	0.443384605861242	.	.
chr1	60566593	60567092	chr1	60839099	60839598	Raph1|chr1:60839099-60839598	0.235566006087046	.	.
chr1	60566593	60567092	chr1	60927551	60928050	Raph1|chr1:60927551-60928050	0.438265685208015	.	.
chr1	60566593	60567092	chr1	60935525	60936024	Raph1|chr1:60935525-60936024	0.323778162661504	.	.
chr1	60566593	60567092	chr1	60935525	60936024	Raph1|chr1:60935525-60936024	0.323778162661505	.	.
chr1	60566593	60567092	chr1	60936138	60936637	Raph1|chr1:60936138-60936637	0.425123335610847	.	.
chr1	60715645	60716144	chr1	60358170	60358669	Cd28|chr1:60358170-60358669	0.277422155660328	.	.
chr1	60715645	60716144	chr1	60372425	60372924	Cd28|chr1:60372425-60372924	0.229424995043495	.	.
chr1	60715645	60716144	chr1	60600275	60600774	Cd28|chr1:60600275-60600774	0.286090319158538	.	.
chr1	60715645	60716144	chr1	60626664	60627163	Cd28|chr1:60626664-60627163	0.656890700336078	.	.
chr1	60715645	60716144	chr1	60638680	60639179	Cd28|chr1:60638680-60639179	0.287250159506521	.	.
chr1	60715645	60716144	chr1	60639436	60639935	Cd28|chr1:60639436-60639935	0.273037279570544	.	.
chr1	60715645	60716144	chr1	60731834	60732333	Cd28|chr1:60731834-60732333	0.577027518713684	.	.
chr1	60715645	60716144	chr1	60799799	60800298	Cd28|chr1:60799799-60800298	0.444621183734537	.	.
chr1	61639276	61639775	chr1	61924923	61925422	Pard3b|chr1:61924923-61925422	0.343958667383253	.	.
chr1	62703034	62703533	chr1	62516673	62517172	Nrp2|chr1:62516673-62517172	0.318265590951938	.	.
chr1	62703034	62703533	chr1	62564645	62565144	Nrp2|chr1:62564645-62565144	0.586784846266937	.	.
chr1	62703034	62703533	chr1	62565199	62565698	Nrp2|chr1:62565199-62565698	0.507210532622825	.	.
chr1	62703034	62703533	chr1	62749641	62750140	Nrp2|chr1:62749641-62750140	0.5178564642256	.	.
chr1	62703034	62703533	chr1	62935041	62935540	Nrp2|chr1:62935041-62935540	0.484695769549652	.	.
chr1	63114071	63114570	chr1	62794447	62794946	Ino80d|chr1:62794447-62794946	0.384253834188471	.	.
chr1	63114071	63114570	chr1	62907120	62907619	Ino80d|chr1:62907120-62907619	0.214962472855434	.	.
chr1	63114071	63114570	chr1	63039111	63039610	Ino80d|chr1:63039111-63039610	0.344478280353528	.	.
chr1	63114071	63114570	chr1	63203844	63204343	Ino80d|chr1:63203844-63204343	0.379732102734113	.	.
chr1	63114071	63114570	chr1	63204363	63204862	Ino80d|chr1:63204363-63204862	0.32466576657	.	.
chr1	63114071	63114570	chr1	63434181	63434680	Ino80d|chr1:63434181-63434680	0.52483733157217	.	.
chr1	63176509	63177008	chr1	63490973	63491472	Eef1b2|chr1:63490973-63491472	0.263647827599609	.	.
chr1	63176509	63177008	chr1	63490973	63491472	Ndufs1|chr1:63490973-63491472	0.263647827599609	.	.
chr1	63213443	63213942	chr1	62794447	62794946	Gpr1|chr1:62794447-62794946	0.406402438803667	.	.
chr1	63213443	63213942	chr1	63039111	63039610	Gpr1|chr1:63039111-63039610	0.389675426744868	.	.
chr1	63213443	63213942	chr1	63203844	63204343	Gpr1|chr1:63203844-63204343	0.332818682970236	.	.
chr1	63213443	63213942	chr1	63204363	63204862	Gpr1|chr1:63204363-63204862	0.299666815122733	.	.
chr1	63213443	63213942	chr1	63434181	63434680	Gpr1|chr1:63434181-63434680	0.397357158463645	.	.
chr1	63445105	63445604	chr1	63039111	63039610	Adam23|chr1:63039111-63039610	0.225366932794469	.	.
chr1	63445671	63446170	chr1	63039111	63039610	Adam23|chr1:63039111-63039610	0.359115801143392	.	.
chr1	63729868	63730367	chr1	63898769	63899268	Fastkd2|chr1:63898769-63899268	0.250969256559922	.	.
chr1	63729868	63730367	chr1	63898769	63899268	Mdh1b|chr1:63898769-63899268	0.250969256559922	.	.
chr1	63730384	63730883	chr1	63490973	63491472	Fastkd2|chr1:63490973-63491472	0.231755805635875	.	.
chr1	63730384	63730883	chr1	63490973	63491472	Mdh1b|chr1:63490973-63491472	0.231755805635875	.	.
chr1	63730384	63730883	chr1	63671247	63671746	Fastkd2|chr1:63671247-63671746	0.237298153583693	.	.
chr1	63730384	63730883	chr1	63671247	63671746	Mdh1b|chr1:63671247-63671746	0.237298153583693	.	.
chr1	63730384	63730883	chr1	63720114	63720613	Fastkd2|chr1:63720114-63720613	0.344674031942879	.	.
chr1	63730384	63730883	chr1	63720114	63720613	Mdh1b|chr1:63720114-63720613	0.344674031942879	.	.
chr1	63730384	63730883	chr1	63898769	63899268	Fastkd2|chr1:63898769-63899268	0.372136052332207	.	.
chr1	63730384	63730883	chr1	63898769	63899268	Mdh1b|chr1:63898769-63899268	0.372136052332207	.	.
chr1	64121506	64122005	chr1	63994542	63995041	Klf7|chr1:63994542-63995041	0.402361428084635	.	.
chr1	64121506	64122005	chr1	63995057	63995556	Klf7|chr1:63995057-63995556	0.237551520552696	.	.
chr1	64121506	64122005	chr1	64083802	64084301	Klf7|chr1:64083802-64084301	0.211414721842702	.	.
chr1	64121506	64122005	chr1	64222538	64223037	Klf7|chr1:64222538-64223037	0.414698594870715	.	.
chr1	64121506	64122005	chr1	64223056	64223555	Klf7|chr1:64223056-64223555	0.29137281196917	.	.
chr1	64121506	64122005	chr1	64289060	64289559	Klf7|chr1:64289060-64289559	0.247121782629114	.	.
chr1	64121506	64122005	chr1	64331086	64331585	Klf7|chr1:64331086-64331585	0.403466384529615	.	.
chr1	64121506	64122005	chr1	64360233	64360732	Klf7|chr1:64360233-64360732	0.211896327722648	.	.
chr1	64122089	64122588	chr1	63953367	63953866	Klf7|chr1:63953367-63953866	0.434937234382966	.	.
chr1	64122089	64122588	chr1	64083802	64084301	Klf7|chr1:64083802-64084301	0.419346670229371	.	.
chr1	64122089	64122588	chr1	64114267	64114766	Klf7|chr1:64114267-64114766	0.5619246878298	.	.
chr1	64122089	64122588	chr1	64121000	64121499	Klf7|chr1:64121000-64121499	0.243451082921907	.	.
chr1	64122089	64122588	chr1	64222538	64223037	Klf7|chr1:64222538-64223037	0.344475986781142	.	.
chr1	64122089	64122588	chr1	64223056	64223555	Klf7|chr1:64223056-64223555	0.545025823244437	.	.
chr1	64122089	64122588	chr1	64445949	64446448	Klf7|chr1:64445949-64446448	0.462387812209457	.	.
chr1	64532547	64533046	chr1	64791706	64792205	Creb1|chr1:64791706-64792205	0.298241018827647	.	.
chr1	64616447	64616946	chr1	64289060	64289559	Mettl21a|chr1:64289060-64289559	0.496753292737085	.	.
chr1	64616447	64616946	chr1	64331086	64331585	Mettl21a|chr1:64331086-64331585	0.47292657281493	.	.
chr1	64616447	64616946	chr1	64359619	64360118	Mettl21a|chr1:64359619-64360118	0.334350573775738	.	.
chr1	64616447	64616946	chr1	64360233	64360732	Mettl21a|chr1:64360233-64360732	0.253697221290221	.	.
chr1	64616447	64616946	chr1	64705213	64705712	Mettl21a|chr1:64705213-64705712	0.393272030747615	.	.
chr1	64616447	64616946	chr1	64998715	64999214	Mettl21a|chr1:64998715-64999214	0.414827460114318	.	.
chr1	64616950	64617449	chr1	64791706	64792205	Gm28982|chr1:64791706-64792205	0.252556048129489	.	.
chr1	64616950	64617449	chr1	64791706	64792205	Mettl21a|chr1:64791706-64792205	0.252556048129489	.	.
chr1	64616950	64617449	chr1	64998715	64999214	Gm28982|chr1:64998715-64999214	0.356662416132537	.	.
chr1	64616950	64617449	chr1	64998715	64999214	Mettl21a|chr1:64998715-64999214	0.356662416132537	.	.
chr1	64617495	64617994	chr1	64305488	64305987	Gm28982|chr1:64305488-64305987	0.301939691793342	.	.
chr1	64617495	64617994	chr1	64305488	64305987	Mettl21a|chr1:64305488-64305987	0.301939691793342	.	.
chr1	64617495	64617994	chr1	64748946	64749445	Gm28982|chr1:64748946-64749445	0.372605815953679	.	.
chr1	64617495	64617994	chr1	64748946	64749445	Mettl21a|chr1:64748946-64749445	0.372605815953679	.	.
chr1	64617495	64617994	chr1	64919149	64919648	Gm28982|chr1:64919149-64919648	0.445967357501229	.	.
chr1	64617495	64617994	chr1	64919149	64919648	Mettl21a|chr1:64919149-64919648	0.445967357501229	.	.
chr1	64690474	64690973	chr1	64289060	64289559	2810408I11Rik|chr1:64289060-64289559	0.220809688883842	.	.
chr1	64690474	64690973	chr1	64289060	64289559	Ccnyl1|chr1:64289060-64289559	0.220809688883842	.	.
chr1	64690474	64690973	chr1	64331086	64331585	2810408I11Rik|chr1:64331086-64331585	0.416180432469466	.	.
chr1	64690474	64690973	chr1	64331086	64331585	Ccnyl1|chr1:64331086-64331585	0.416180432469466	.	.
chr1	64690474	64690973	chr1	64705213	64705712	2810408I11Rik|chr1:64705213-64705712	0.288494181164102	.	.
chr1	64690474	64690973	chr1	64705213	64705712	Ccnyl1|chr1:64705213-64705712	0.288494181164102	.	.
chr1	64690474	64690973	chr1	64998715	64999214	2810408I11Rik|chr1:64998715-64999214	0.546845855056903	.	.
chr1	64690474	64690973	chr1	64998715	64999214	Ccnyl1|chr1:64998715-64999214	0.546845855056903	.	.
chr1	64691008	64691507	chr1	64445949	64446448	2810408I11Rik|chr1:64445949-64446448	0.365689704361064	.	.
chr1	64691008	64691507	chr1	64445949	64446448	Ccnyl1|chr1:64445949-64446448	0.365689704361064	.	.
chr1	64737642	64738141	chr1	64305488	64305987	Fzd5|chr1:64305488-64305987	0.427466469957008	.	.
chr1	64737642	64738141	chr1	64748946	64749445	Fzd5|chr1:64748946-64749445	0.573057305387799	.	.
chr1	64737642	64738141	chr1	64791706	64792205	Fzd5|chr1:64791706-64792205	0.324700666913218	.	.
chr1	64737642	64738141	chr1	64885199	64885698	Fzd5|chr1:64885199-64885698	0.581783412556952	.	.
chr1	64737642	64738141	chr1	64919149	64919648	Fzd5|chr1:64919149-64919648	0.494618057427157	.	.
chr1	64737642	64738141	chr1	64929624	64930123	Fzd5|chr1:64929624-64930123	0.474477043736605	.	.
chr1	64737642	64738141	chr1	64978383	64978882	Fzd5|chr1:64978383-64978882	0.579305625711423	.	.
chr1	64956569	64957068	chr1	64748946	64749445	Plekhm3|chr1:64748946-64749445	0.32050416245875	.	.
chr1	64956569	64957068	chr1	64919149	64919648	Plekhm3|chr1:64919149-64919648	0.290487332795083	.	.
chr1	65122893	65123392	chr1	64885199	64885698	D630023F18Rik|chr1:64885199-64885698	0.213724604384912	.	.
chr1	65122893	65123392	chr1	64919149	64919648	D630023F18Rik|chr1:64919149-64919648	0.438578836090605	.	.
chr1	65122893	65123392	chr1	64929624	64930123	D630023F18Rik|chr1:64929624-64930123	0.245810195817593	.	.
chr1	65122893	65123392	chr1	64978383	64978882	D630023F18Rik|chr1:64978383-64978882	0.286858454332419	.	.
chr1	65122893	65123392	chr1	65388260	65388759	D630023F18Rik|chr1:65388260-65388759	0.479010245874038	.	.
chr1	65186396	65186895	chr1	64791706	64792205	Idh1|chr1:64791706-64792205	0.409120032190443	.	.
chr1	65186396	65186895	chr1	64791706	64792205	Pikfyve|chr1:64791706-64792205	0.409120032190443	.	.
chr1	66174880	66175379	chr1	66321754	66322253	Map2|chr1:66321754-66322253	0.226810959169949	.	.
chr1	66174880	66175379	chr1	66342092	66342591	Map2|chr1:66342092-66342591	0.327036967598128	.	.
chr1	66174880	66175379	chr1	66368894	66369393	Map2|chr1:66368894-66369393	0.237038725998698	.	.
chr1	66174880	66175379	chr1	66388500	66388999	Map2|chr1:66388500-66388999	0.214329957436471	.	.
chr1	66174880	66175379	chr1	66426128	66426627	Map2|chr1:66426128-66426627	0.433698211120159	.	.
chr1	66467252	66467751	chr1	66136283	66136782	Unc80|chr1:66136283-66136782	0.347173213824219	.	.
chr1	66467252	66467751	chr1	66388500	66388999	Unc80|chr1:66388500-66388999	0.466199187343748	.	.
chr1	66467252	66467751	chr1	66457698	66458197	Unc80|chr1:66457698-66458197	0.718332106517473	.	.
chr1	66467252	66467751	chr1	66481990	66482489	Unc80|chr1:66481990-66482489	0.232818211717746	.	.
chr1	66467252	66467751	chr1	66645904	66646403	Unc80|chr1:66645904-66646403	0.580956759036437	.	.
chr1	66467921	66468420	chr1	66136283	66136782	Unc80|chr1:66136283-66136782	0.370890994771214	.	.
chr1	66467921	66468420	chr1	66457698	66458197	Unc80|chr1:66457698-66458197	0.29918182367194	.	.
chr1	66467921	66468420	chr1	66645904	66646403	Unc80|chr1:66645904-66646403	0.406384126368107	.	.
chr1	66700587	66701086	chr1	66342092	66342591	Rpe|chr1:66342092-66342591	0.298046116829265	.	.
chr1	66700587	66701086	chr1	66650012	66650511	Rpe|chr1:66650012-66650511	0.26894611772622	.	.
chr1	66816734	66817233	chr1	66649497	66649996	Kansl1l|chr1:66649497-66649996	0.328266410227257	.	.
chr1	66816734	66817233	chr1	66838431	66838930	Kansl1l|chr1:66838431-66838930	0.364590801989501	.	.
chr1	66816734	66817233	chr1	67061456	67061955	Kansl1l|chr1:67061456-67061955	0.238954694514607	.	.
chr1	66817441	66817940	chr1	66651133	66651632	Kansl1l|chr1:66651133-66651632	0.462200681759166	.	.
chr1	66817441	66817940	chr1	66898178	66898677	Kansl1l|chr1:66898178-66898677	0.480738713849538	.	.
chr1	66817441	66817940	chr1	67146906	67147405	Kansl1l|chr1:67146906-67147405	0.428000256015514	.	.
chr1	66817441	66817940	chr1	67161564	67162063	Kansl1l|chr1:67161564-67162063	0.286045443319362	.	.
chr1	67038596	67039095	chr1	66898178	66898677	Lancl1|chr1:66898178-66898677	0.335476607806215	.	.
chr1	67038596	67039095	chr1	66940872	66941371	Lancl1|chr1:66940872-66941371	0.263195291309131	.	.
chr1	67038596	67039095	chr1	67290002	67290501	Lancl1|chr1:67290002-67290501	0.391546571760698	.	.
chr1	67038596	67039095	chr1	67366358	67366857	Lancl1|chr1:67366358-67366857	0.311182953483806	.	.
chr1	67038596	67039095	chr1	67401615	67402114	Lancl1|chr1:67401615-67402114	0.213854396253252	.	.
chr1	69687151	69687650	chr1	69428567	69429066	Ikzf2|chr1:69428567-69429066	0.250139306480929	.	.
chr1	69687151	69687650	chr1	69656928	69657427	Ikzf2|chr1:69656928-69657427	0.39663553728549	.	.
chr1	70725497	70725996	chr1	70851729	70852228	Vwc2l|chr1:70851729-70852228	0.345583962235742	.	.
chr1	70725497	70725996	chr1	70851729	70852228	Vwc2l|chr1:70851729-70852228	0.345583962235743	.	.
chr1	71102861	71103360	chr1	70820728	70821227	Bard1|chr1:70820728-70821227	0.464486286272383	.	.
chr1	71102861	71103360	chr1	71371798	71372297	Bard1|chr1:71371798-71372297	0.318708223623664	.	.
chr1	71102861	71103360	chr1	71404101	71404600	Bard1|chr1:71404101-71404600	0.33701708033407	.	.
chr1	71556874	71557373	chr1	71304612	71305111	Atic|chr1:71304612-71305111	0.38203901450753	.	.
chr1	71556874	71557373	chr1	71507173	71507672	Atic|chr1:71507173-71507672	0.4491001265906	.	.
chr1	71556874	71557373	chr1	71507173	71507672	Atic|chr1:71507173-71507672	0.449100126590601	.	.
chr1	71556874	71557373	chr1	71898175	71898674	Atic|chr1:71898175-71898674	0.212727748912265	.	.
chr1	71557407	71557906	chr1	71304612	71305111	Atic|chr1:71304612-71305111	0.241122234805427	.	.
chr1	71557407	71557906	chr1	71851222	71851721	Atic|chr1:71851222-71851721	0.420063782838729	.	.
chr1	72005926	72006425	chr1	71775797	71776296	4933417E11Rik|chr1:71775797-71776296	0.26513843331857	.	.
chr1	72005926	72006425	chr1	71776773	71777272	4933417E11Rik|chr1:71776773-71777272	0.584531888438936	.	.
chr1	72005926	72006425	chr1	71897619	71898118	4933417E11Rik|chr1:71897619-71898118	0.483275729294363	.	.
chr1	72005926	72006425	chr1	72254545	72255044	4933417E11Rik|chr1:72254545-72255044	0.261647551021829	.	.
chr1	72211757	72212256	chr1	72123622	72124121	Mreg|chr1:72123622-72124121	0.232702014834147	.	.
chr1	72211757	72212256	chr1	72176252	72176751	Mreg|chr1:72176252-72176751	0.326121439838695	.	.
chr1	72211757	72212256	chr1	72225715	72226214	Mreg|chr1:72225715-72226214	0.309358343507034	.	.
chr1	72211757	72212256	chr1	72465176	72465675	Mreg|chr1:72465176-72465675	0.299372116069363	.	.
chr1	72211757	72212256	chr1	72499842	72500341	Mreg|chr1:72499842-72500341	0.291702300625449	.	.
chr1	72212372	72212871	chr1	71897619	71898118	Mreg|chr1:71897619-71898118	0.34417787189042	.	.
chr1	72284104	72284603	chr1	72141789	72142288	Pecr|chr1:72141789-72142288	0.295852151825621	.	.
chr1	72284104	72284603	chr1	72141789	72142288	Tmem169|chr1:72141789-72142288	0.295852151825621	.	.
chr1	72284104	72284603	chr1	72176252	72176751	Pecr|chr1:72176252-72176751	0.436212524017786	.	.
chr1	72284104	72284603	chr1	72176252	72176751	Tmem169|chr1:72176252-72176751	0.436212524017786	.	.
chr1	72284104	72284603	chr1	72219979	72220478	Pecr|chr1:72219979-72220478	0.476419220050398	.	.
chr1	72284104	72284603	chr1	72219979	72220478	Tmem169|chr1:72219979-72220478	0.476419220050398	.	.
chr1	72284104	72284603	chr1	72236179	72236678	Pecr|chr1:72236179-72236678	0.394738130041748	.	.
chr1	72284104	72284603	chr1	72236179	72236678	Tmem169|chr1:72236179-72236678	0.394738130041748	.	.
chr1	72284104	72284603	chr1	72254025	72254524	Pecr|chr1:72254025-72254524	0.23543264903581	.	.
chr1	72284104	72284603	chr1	72254025	72254524	Tmem169|chr1:72254025-72254524	0.23543264903581	.	.
chr1	72284104	72284603	chr1	72593369	72593868	Pecr|chr1:72593369-72593868	0.344149986370629	.	.
chr1	72284104	72284603	chr1	72593369	72593868	Tmem169|chr1:72593369-72593868	0.344149986370629	.	.
chr1	72307199	72307698	chr1	72254545	72255044	Xrcc5|chr1:72254545-72255044	0.26288722097925	.	.
chr1	72307199	72307698	chr1	72413972	72414471	Xrcc5|chr1:72413972-72414471	0.210484020997568	.	.
chr1	72307199	72307698	chr1	72439182	72439681	Xrcc5|chr1:72439182-72439681	0.254033166184493	.	.
chr1	72307199	72307698	chr1	72599058	72599557	Xrcc5|chr1:72599058-72599557	0.317913815187299	.	.
chr1	72536444	72536943	chr1	72254545	72255044	March4|chr1:72254545-72255044	0.274227865484484	.	.
chr1	72536444	72536943	chr1	72490114	72490613	March4|chr1:72490114-72490613	0.226052913678289	.	.
chr1	72536444	72536943	chr1	72599058	72599557	March4|chr1:72599058-72599557	0.222722525583933	.	.
chr1	72536972	72537471	chr1	72372565	72373064	March4|chr1:72372565-72373064	0.277245995970731	.	.
chr1	72536972	72537471	chr1	72465176	72465675	March4|chr1:72465176-72465675	0.332653881401733	.	.
chr1	72536972	72537471	chr1	72504560	72505059	March4|chr1:72504560-72505059	0.334115075533079	.	.
chr1	72536972	72537471	chr1	72577484	72577983	March4|chr1:72577484-72577983	0.402557250681704	.	.
chr1	72536972	72537471	chr1	72639146	72639645	March4|chr1:72639146-72639645	0.286089308630751	.	.
chr1	72536972	72537471	chr1	72722504	72723003	March4|chr1:72722504-72723003	0.258151262208431	.	.
chr1	72536972	72537471	chr1	72749690	72750189	March4|chr1:72749690-72750189	0.459483534027763	.	.
chr1	72536972	72537471	chr1	72764613	72765112	March4|chr1:72764613-72765112	0.327177943597927	.	.
chr1	72536972	72537471	chr1	72765277	72765776	March4|chr1:72765277-72765776	0.591112778459808	.	.
chr1	72536972	72537471	chr1	72766006	72766505	March4|chr1:72766006-72766505	0.385487990941107	.	.
chr1	72536972	72537471	chr1	72837042	72837541	March4|chr1:72837042-72837541	0.335878576582072	.	.
chr1	72582908	72583407	chr1	72254025	72254524	Smarcal1|chr1:72254025-72254524	0.244415979509997	.	.
chr1	72582908	72583407	chr1	72372565	72373064	Smarcal1|chr1:72372565-72373064	0.233061432065272	.	.
chr1	72582908	72583407	chr1	72413972	72414471	Smarcal1|chr1:72413972-72414471	0.439142922356685	.	.
chr1	72582908	72583407	chr1	72490114	72490613	Smarcal1|chr1:72490114-72490613	0.226496438736956	.	.
chr1	72582908	72583407	chr1	72493455	72493954	Smarcal1|chr1:72493455-72493954	0.629864666396403	.	.
chr1	72582908	72583407	chr1	72504560	72505059	Smarcal1|chr1:72504560-72505059	0.494125588892106	.	.
chr1	72582908	72583407	chr1	72599058	72599557	Smarcal1|chr1:72599058-72599557	0.425096976953382	.	.
chr1	72582908	72583407	chr1	72639146	72639645	Smarcal1|chr1:72639146-72639645	0.590526371781787	.	.
chr1	72582908	72583407	chr1	72722504	72723003	Smarcal1|chr1:72722504-72723003	0.307561227488416	.	.
chr1	72582908	72583407	chr1	72749690	72750189	Smarcal1|chr1:72749690-72750189	0.526355763463304	.	.
chr1	72582908	72583407	chr1	72764613	72765112	Smarcal1|chr1:72764613-72765112	0.64829092193595	.	.
chr1	72582908	72583407	chr1	72765277	72765776	Smarcal1|chr1:72765277-72765776	0.475190437748824	.	.
chr1	72582908	72583407	chr1	72766006	72766505	Smarcal1|chr1:72766006-72766505	0.607737037832669	.	.
chr1	72640885	72641384	chr1	72254545	72255044	Gm39662|chr1:72254545-72255044	0.286002246154324	.	.
chr1	72640885	72641384	chr1	72439182	72439681	Gm39662|chr1:72439182-72439681	0.480531781291472	.	.
chr1	72640885	72641384	chr1	72599058	72599557	Gm39662|chr1:72599058-72599557	0.545462342417875	.	.
chr1	72640885	72641384	chr1	72872440	72872939	Gm39662|chr1:72872440-72872939	0.317199573467236	.	.
chr1	72710446	72710945	chr1	72639146	72639645	Rpl37a|chr1:72639146-72639645	0.218299109323322	.	.
chr1	72710446	72710945	chr1	72764613	72765112	Rpl37a|chr1:72764613-72765112	0.233716121769644	.	.
chr1	72710446	72710945	chr1	72872440	72872939	Rpl37a|chr1:72872440-72872939	0.285643277461164	.	.
chr1	72711014	72711513	chr1	72413972	72414471	Rpl37a|chr1:72413972-72414471	0.217835162249995	.	.
chr1	72711014	72711513	chr1	72504560	72505059	Rpl37a|chr1:72504560-72505059	0.233238143217175	.	.
chr1	72711014	72711513	chr1	72639146	72639645	Rpl37a|chr1:72639146-72639645	0.400073628263919	.	.
chr1	72711014	72711513	chr1	72749690	72750189	Rpl37a|chr1:72749690-72750189	0.289164778544732	.	.
chr1	72711014	72711513	chr1	72764613	72765112	Rpl37a|chr1:72764613-72765112	0.461097483811312	.	.
chr1	72711014	72711513	chr1	72764613	72765112	Rpl37a|chr1:72764613-72765112	0.461097483811313	.	.
chr1	72711014	72711513	chr1	72765277	72765776	Rpl37a|chr1:72765277-72765776	0.312900148283582	.	.
chr1	72711014	72711513	chr1	72766006	72766505	Rpl37a|chr1:72766006-72766505	0.304610034725775	.	.
chr1	72711014	72711513	chr1	72872440	72872939	Rpl37a|chr1:72872440-72872939	0.25464662974244	.	.
chr1	72823775	72824274	chr1	72504560	72505059	Igfbp2|chr1:72504560-72505059	0.614509782372331	.	.
chr1	72823775	72824274	chr1	72639146	72639645	Igfbp2|chr1:72639146-72639645	0.616673335367941	.	.
chr1	72823775	72824274	chr1	72722504	72723003	Igfbp2|chr1:72722504-72723003	0.381751934296424	.	.
chr1	72823775	72824274	chr1	72749690	72750189	Igfbp2|chr1:72749690-72750189	0.732016476462768	.	.
chr1	72823775	72824274	chr1	72764613	72765112	Igfbp2|chr1:72764613-72765112	0.599438036117252	.	.
chr1	72823775	72824274	chr1	72765277	72765776	Igfbp2|chr1:72765277-72765776	0.559762516364456	.	.
chr1	72823775	72824274	chr1	72766006	72766505	Igfbp2|chr1:72766006-72766505	0.666736804260798	.	.
chr1	72823775	72824274	chr1	73232355	73232854	Igfbp2|chr1:73232355-73232854	0.226514479214125	.	.
chr1	72824488	72824987	chr1	72504560	72505059	Igfbp2|chr1:72504560-72505059	0.451771146353537	.	.
chr1	72824488	72824987	chr1	72599058	72599557	Igfbp2|chr1:72599058-72599557	0.220743884746115	.	.
chr1	72824488	72824987	chr1	72639146	72639645	Igfbp2|chr1:72639146-72639645	0.548675641392382	.	.
chr1	72824488	72824987	chr1	72639146	72639645	Igfbp2|chr1:72639146-72639645	0.548675641392383	.	.
chr1	72824488	72824987	chr1	72749690	72750189	Igfbp2|chr1:72749690-72750189	0.521970835283232	.	.
chr1	72824488	72824987	chr1	72764613	72765112	Igfbp2|chr1:72764613-72765112	0.586722163532484	.	.
chr1	72824488	72824987	chr1	72764613	72765112	Igfbp2|chr1:72764613-72765112	0.586722163532485	.	.
chr1	72824488	72824987	chr1	72765277	72765776	Igfbp2|chr1:72765277-72765776	0.657777934327062	.	.
chr1	72824488	72824987	chr1	72766006	72766505	Igfbp2|chr1:72766006-72766505	0.552943165988573	.	.
chr1	72824488	72824987	chr1	73227177	73227676	Igfbp2|chr1:73227177-73227676	0.421935312866324	.	.
chr1	72824488	72824987	chr1	73232355	73232854	Igfbp2|chr1:73232355-73232854	0.43859895728211	.	.
chr1	72873729	72874228	chr1	72877787	72878286	Igfbp5|chr1:72877787-72878286	0.227900662268464	.	.
chr1	72873729	72874228	chr1	72935060	72935559	Igfbp5|chr1:72935060-72935559	0.264872877201727	.	.
chr1	72873729	72874228	chr1	73219040	73219539	Igfbp5|chr1:73219040-73219539	0.279258985597229	.	.
chr1	72873729	72874228	chr1	73249802	73250301	Igfbp5|chr1:73249802-73250301	0.522458478742433	.	.
chr1	74236196	74236695	chr1	73962820	73963319	Arpc2|chr1:73962820-73963319	0.22105853821604	.	.
chr1	74236196	74236695	chr1	74311309	74311808	Arpc2|chr1:74311309-74311808	0.234553491301166	.	.
chr1	74236196	74236695	chr1	74332262	74332761	Arpc2|chr1:74332262-74332761	0.522355991518835	.	.
chr1	74284057	74284556	chr1	74016782	74017281	Aamp|chr1:74016782-74017281	0.239464455220088	.	.
chr1	74284057	74284556	chr1	74016782	74017281	Pnkd|chr1:74016782-74017281	0.239464455220088	.	.
chr1	74284588	74285087	chr1	74332262	74332761	Aamp|chr1:74332262-74332761	0.505478786511258	.	.
chr1	74284588	74285087	chr1	74332262	74332761	Pnkd|chr1:74332262-74332761	0.505478786511258	.	.
chr1	74295625	74296124	chr1	74397348	74397847	Gm29358|chr1:74397348-74397847	0.382284799256826	.	.
chr1	74295625	74296124	chr1	74437955	74438454	Gm29358|chr1:74437955-74438454	0.287463275000461	.	.
chr1	74304918	74305417	chr1	74052953	74053452	Tmbim1|chr1:74052953-74053452	0.772509480300466	.	.
chr1	74304918	74305417	chr1	74059662	74060161	Tmbim1|chr1:74059662-74060161	0.474739632689329	.	.
chr1	74304918	74305417	chr1	74311309	74311808	Tmbim1|chr1:74311309-74311808	0.567771236868213	.	.
chr1	74304918	74305417	chr1	74325840	74326339	Tmbim1|chr1:74325840-74326339	0.332391958374001	.	.
chr1	74304918	74305417	chr1	74332262	74332761	Tmbim1|chr1:74332262-74332761	0.220382222989895	.	.
chr1	74304918	74305417	chr1	74364242	74364741	Tmbim1|chr1:74364242-74364741	0.273628968358578	.	.
chr1	74304918	74305417	chr1	74643883	74644382	Tmbim1|chr1:74643883-74644382	0.324630504306118	.	.
chr1	74304918	74305417	chr1	74672684	74673183	Tmbim1|chr1:74672684-74673183	0.54107130759463	.	.
chr1	74391301	74391800	chr1	74437955	74438454	Ctdsp1|chr1:74437955-74438454	0.346959456941013	.	.
chr1	74505730	74506229	chr1	74332815	74333314	Cnot9|chr1:74332815-74333314	0.263771830159211	.	.
chr1	74505730	74506229	chr1	74437955	74438454	Cnot9|chr1:74437955-74438454	0.290240503295874	.	.
chr1	74505730	74506229	chr1	74772969	74773468	Cnot9|chr1:74772969-74773468	0.335911642739089	.	.
chr1	74505730	74506229	chr1	74794449	74794948	Cnot9|chr1:74794449-74794948	0.3293163818181	.	.
chr1	74505730	74506229	chr1	74808065	74808564	Cnot9|chr1:74808065-74808564	0.345922209798988	.	.
chr1	74505730	74506229	chr1	74858307	74858806	Cnot9|chr1:74858307-74858806	0.29414723321912	.	.
chr1	74587962	74588461	chr1	74772969	74773468	Bcs1l|chr1:74772969-74773468	0.250440944962844	.	.
chr1	74587962	74588461	chr1	74772969	74773468	Zfp142|chr1:74772969-74773468	0.250440944962844	.	.
chr1	74587962	74588461	chr1	74808065	74808564	Bcs1l|chr1:74808065-74808564	0.248953110142962	.	.
chr1	74587962	74588461	chr1	74808065	74808564	Zfp142|chr1:74808065-74808564	0.248953110142962	.	.
chr1	74587962	74588461	chr1	74858307	74858806	Bcs1l|chr1:74858307-74858806	0.243330366578847	.	.
chr1	74587962	74588461	chr1	74858307	74858806	Zfp142|chr1:74858307-74858806	0.243330366578847	.	.
chr1	74587962	74588461	chr1	74894978	74895477	Bcs1l|chr1:74894978-74895477	0.283345348810104	.	.
chr1	74587962	74588461	chr1	74894978	74895477	Zfp142|chr1:74894978-74895477	0.283345348810104	.	.
chr1	74661495	74661994	chr1	74311309	74311808	Ttll4|chr1:74311309-74311808	0.400235785342312	.	.
chr1	74661495	74661994	chr1	74816731	74817230	Ttll4|chr1:74816731-74817230	0.5891703680223	.	.
chr1	74712949	74713448	chr1	74643883	74644382	Cyp27a1|chr1:74643883-74644382	0.405202836758739	.	.
chr1	74712949	74713448	chr1	74894978	74895477	Cyp27a1|chr1:74894978-74895477	0.339130188639079	.	.
chr1	74748718	74749217	chr1	74325840	74326339	Prkag3|chr1:74325840-74326339	0.317337307179469	.	.
chr1	74748718	74749217	chr1	74364242	74364741	Prkag3|chr1:74364242-74364741	0.296650820955316	.	.
chr1	74748718	74749217	chr1	74643883	74644382	Prkag3|chr1:74643883-74644382	0.283993973862283	.	.
chr1	74748718	74749217	chr1	74672684	74673183	Prkag3|chr1:74672684-74673183	0.248750189384092	.	.
chr1	75124760	75125259	chr1	74772969	74773468	Nhej1|chr1:74772969-74773468	0.248970257865392	.	.
chr1	75124760	75125259	chr1	74794449	74794948	Nhej1|chr1:74794449-74794948	0.499300471565668	.	.
chr1	75124760	75125259	chr1	74816731	74817230	Nhej1|chr1:74816731-74817230	0.389989434377152	.	.
chr1	75124760	75125259	chr1	74858307	74858806	Nhej1|chr1:74858307-74858806	0.365880791454999	.	.
chr1	75124760	75125259	chr1	75263237	75263736	Nhej1|chr1:75263237-75263736	0.216956717838564	.	.
chr1	75124760	75125259	chr1	75289342	75289841	Nhej1|chr1:75289342-75289841	0.273919262841328	.	.
chr1	75124760	75125259	chr1	75381822	75382321	Nhej1|chr1:75381822-75382321	0.235776346121849	.	.
chr1	75124760	75125259	chr1	75487834	75488333	Nhej1|chr1:75487834-75488333	0.243971833088719	.	.
chr1	75142499	75142998	chr1	74772969	74773468	Cnppd1|chr1:74772969-74773468	0.268057102900084	.	.
chr1	75142499	75142998	chr1	74772969	74773468	Retreg2|chr1:74772969-74773468	0.268057102900084	.	.
chr1	75142499	75142998	chr1	74794449	74794948	Cnppd1|chr1:74794449-74794948	0.500896475800575	.	.
chr1	75142499	75142998	chr1	74794449	74794948	Retreg2|chr1:74794449-74794948	0.500896475800575	.	.
chr1	75142499	75142998	chr1	74816731	74817230	Cnppd1|chr1:74816731-74817230	0.30661458701217	.	.
chr1	75142499	75142998	chr1	74816731	74817230	Retreg2|chr1:74816731-74817230	0.30661458701217	.	.
chr1	75142499	75142998	chr1	74858307	74858806	Cnppd1|chr1:74858307-74858806	0.343539814513549	.	.
chr1	75142499	75142998	chr1	74858307	74858806	Retreg2|chr1:74858307-74858806	0.343539814513549	.	.
chr1	75142499	75142998	chr1	75289342	75289841	Cnppd1|chr1:75289342-75289841	0.405692294455299	.	.
chr1	75142499	75142998	chr1	75289342	75289841	Retreg2|chr1:75289342-75289841	0.405692294455299	.	.
chr1	75142499	75142998	chr1	75381822	75382321	Cnppd1|chr1:75381822-75382321	0.236552803400469	.	.
chr1	75142499	75142998	chr1	75381822	75382321	Retreg2|chr1:75381822-75382321	0.236552803400469	.	.
chr1	75142499	75142998	chr1	75487834	75488333	Cnppd1|chr1:75487834-75488333	0.344812527156625	.	.
chr1	75142499	75142998	chr1	75487834	75488333	Retreg2|chr1:75487834-75488333	0.344812527156625	.	.
chr1	75168424	75168923	chr1	74780652	74781151	Zfand2b|chr1:74780652-74781151	0.258004377513236	.	.
chr1	75168424	75168923	chr1	74784124	74784623	Zfand2b|chr1:74784124-74784623	0.260380661622024	.	.
chr1	75168424	75168923	chr1	74858307	74858806	Zfand2b|chr1:74858307-74858806	0.269372652179982	.	.
chr1	75180079	75180578	chr1	74802933	74803432	Abcb6|chr1:74802933-74803432	0.228916117106873	.	.
chr1	75180079	75180578	chr1	74816731	74817230	Abcb6|chr1:74816731-74817230	0.237950709916193	.	.
chr1	75191753	75192252	chr1	74816731	74817230	Ankzf1|chr1:74816731-74817230	0.261199894158293	.	.
chr1	75191753	75192252	chr1	74816731	74817230	Atg9a|chr1:74816731-74817230	0.261199894158293	.	.
chr1	75191753	75192252	chr1	74858307	74858806	Ankzf1|chr1:74858307-74858806	0.441230171613144	.	.
chr1	75191753	75192252	chr1	74858307	74858806	Atg9a|chr1:74858307-74858806	0.441230171613144	.	.
chr1	75191753	75192252	chr1	75263237	75263736	Ankzf1|chr1:75263237-75263736	0.33767286456059	.	.
chr1	75191753	75192252	chr1	75263237	75263736	Atg9a|chr1:75263237-75263736	0.33767286456059	.	.
chr1	75210546	75211045	chr1	74772969	74773468	Glb1l|chr1:74772969-74773468	0.329880101008688	.	.
chr1	75210546	75211045	chr1	74772969	74773468	Stk16|chr1:74772969-74773468	0.329880101008688	.	.
chr1	75210546	75211045	chr1	74780652	74781151	Glb1l|chr1:74780652-74781151	0.23535821223711	.	.
chr1	75210546	75211045	chr1	74780652	74781151	Stk16|chr1:74780652-74781151	0.23535821223711	.	.
chr1	75210546	75211045	chr1	74794449	74794948	Glb1l|chr1:74794449-74794948	0.505298667510924	.	.
chr1	75210546	75211045	chr1	74794449	74794948	Stk16|chr1:74794449-74794948	0.505298667510924	.	.
chr1	75210546	75211045	chr1	74817277	74817776	Glb1l|chr1:74817277-74817776	0.238543746868243	.	.
chr1	75210546	75211045	chr1	74817277	74817776	Stk16|chr1:74817277-74817776	0.238543746868243	.	.
chr1	75210546	75211045	chr1	75289342	75289841	Glb1l|chr1:75289342-75289841	0.404710574826919	.	.
chr1	75210546	75211045	chr1	75289342	75289841	Stk16|chr1:75289342-75289841	0.404710574826919	.	.
chr1	75210546	75211045	chr1	75381822	75382321	Glb1l|chr1:75381822-75382321	0.331639682728847	.	.
chr1	75210546	75211045	chr1	75381822	75382321	Stk16|chr1:75381822-75382321	0.331639682728847	.	.
chr1	75210546	75211045	chr1	75393648	75394147	Glb1l|chr1:75393648-75394147	0.304431954712727	.	.
chr1	75210546	75211045	chr1	75393648	75394147	Stk16|chr1:75393648-75394147	0.304431954712727	.	.
chr1	75210546	75211045	chr1	75487834	75488333	Glb1l|chr1:75487834-75488333	0.381572212510765	.	.
chr1	75210546	75211045	chr1	75487834	75488333	Stk16|chr1:75487834-75488333	0.381572212510765	.	.
chr1	75219086	75219585	chr1	74802933	74803432	Tuba4a|chr1:74802933-74803432	0.265047011078783	.	.
chr1	75230933	75231432	chr1	74816731	74817230	A630095N17Rik|chr1:74816731-74817230	0.278023804721164	.	.
chr1	75230933	75231432	chr1	75467494	75467993	A630095N17Rik|chr1:75467494-75467993	0.472834581397649	.	.
chr1	75236144	75236643	chr1	74858307	74858806	Dnajb2|chr1:74858307-74858806	0.320894116992155	.	.
chr1	75236144	75236643	chr1	75263237	75263736	Dnajb2|chr1:75263237-75263736	0.334112261744497	.	.
chr1	75236144	75236643	chr1	75467494	75467993	Dnajb2|chr1:75467494-75467993	0.351028567193441	.	.
chr1	75264008	75264507	chr1	75467494	75467993	Ptprn|chr1:75467494-75467993	0.305087673898833	.	.
chr1	75264008	75264507	chr1	75556331	75556830	Ptprn|chr1:75556331-75556830	0.515656856476017	.	.
chr1	75264008	75264507	chr1	75559353	75559852	Ptprn|chr1:75559353-75559852	0.232755419615655	.	.
chr1	75264008	75264507	chr1	75588851	75589350	Ptprn|chr1:75588851-75589350	0.377801431535557	.	.
chr1	75317346	75317845	chr1	75263237	75263736	Dnpep|chr1:75263237-75263736	0.29992944735756	.	.
chr1	75317346	75317845	chr1	75467494	75467993	Dnpep|chr1:75467494-75467993	0.272750266767333	.	.
chr1	75317346	75317845	chr1	75556331	75556830	Dnpep|chr1:75556331-75556830	0.582857957873235	.	.
chr1	75317346	75317845	chr1	75588851	75589350	Dnpep|chr1:75588851-75589350	0.38953755973344	.	.
chr1	75317346	75317845	chr1	75725285	75725784	Dnpep|chr1:75725285-75725784	0.212377943805408	.	.
chr1	75435709	75436208	chr1	75487834	75488333	Gmppa|chr1:75487834-75488333	0.412391724688908	.	.
chr1	75478598	75479097	chr1	75289342	75289841	Chpf|chr1:75289342-75289841	0.280301764025896	.	.
chr1	75478598	75479097	chr1	75289342	75289841	Tmem198|chr1:75289342-75289841	0.280301764025896	.	.
chr1	75478598	75479097	chr1	75487834	75488333	Chpf|chr1:75487834-75488333	0.28597890859288	.	.
chr1	75478598	75479097	chr1	75487834	75488333	Tmem198|chr1:75487834-75488333	0.28597890859288	.	.
chr1	75479156	75479655	chr1	75263237	75263736	Chpf|chr1:75263237-75263736	0.270630364767536	.	.
chr1	75479156	75479655	chr1	75263237	75263736	Tmem198|chr1:75263237-75263736	0.270630364767536	.	.
chr1	75479156	75479655	chr1	75467494	75467993	Chpf|chr1:75467494-75467993	0.279943653500486	.	.
chr1	75479156	75479655	chr1	75467494	75467993	Tmem198|chr1:75467494-75467993	0.279943653500486	.	.
chr1	75479156	75479655	chr1	75487834	75488333	Chpf|chr1:75487834-75488333	0.299333151521487	.	.
chr1	75479156	75479655	chr1	75487834	75488333	Tmem198|chr1:75487834-75488333	0.299333151521487	.	.
chr1	75479156	75479655	chr1	75559353	75559852	Chpf|chr1:75559353-75559852	0.321471275325606	.	.
chr1	75479156	75479655	chr1	75559353	75559852	Tmem198|chr1:75559353-75559852	0.321471275325606	.	.
chr1	75521240	75521739	chr1	75289342	75289841	Stk11ip|chr1:75289342-75289841	0.309324416922228	.	.
chr1	75521240	75521739	chr1	75381822	75382321	Stk11ip|chr1:75381822-75382321	0.25759987027732	.	.
chr1	75521240	75521739	chr1	75487834	75488333	Stk11ip|chr1:75487834-75488333	0.249254231931733	.	.
chr1	75546261	75546760	chr1	75263237	75263736	Slc4a3|chr1:75263237-75263736	0.444148230088029	.	.
chr1	75546261	75546760	chr1	75725285	75725784	Slc4a3|chr1:75725285-75725784	0.363397607710219	.	.
chr1	75546261	75546760	chr1	75925739	75926238	Slc4a3|chr1:75925739-75926238	0.393831164098438	.	.
chr1	77514939	77515438	chr1	77292409	77292908	Epha4|chr1:77292409-77292908	0.369357383047381	.	.
chr1	77514939	77515438	chr1	77292409	77292908	Gm28386|chr1:77292409-77292908	0.369357383047381	.	.
chr1	77514939	77515438	chr1	77383388	77383887	Epha4|chr1:77383388-77383887	0.447862924821977	.	.
chr1	77514939	77515438	chr1	77383388	77383887	Gm28386|chr1:77383388-77383887	0.447862924821977	.	.
chr1	77514939	77515438	chr1	77896157	77896656	Epha4|chr1:77896157-77896656	0.429035928228629	.	.
chr1	77514939	77515438	chr1	77896157	77896656	Gm28386|chr1:77896157-77896656	0.429035928228629	.	.
chr1	78310032	78310531	chr1	78076055	78076554	Sgpp2|chr1:78076055-78076554	0.244171144875833	.	.
chr1	78310032	78310531	chr1	78724400	78724899	Sgpp2|chr1:78724400-78724899	0.234732668579715	.	.
chr1	78310931	78311430	chr1	78567328	78567827	Sgpp2|chr1:78567328-78567827	0.454156196577981	.	.
chr1	78310931	78311430	chr1	78575073	78575572	Sgpp2|chr1:78575073-78575572	0.27543026440012	.	.
chr1	78488387	78488886	chr1	78570423	78570922	Farsb|chr1:78570423-78570922	0.216238646864547	.	.
chr1	78488387	78488886	chr1	78594461	78594960	Farsb|chr1:78594461-78594960	0.436519250751248	.	.
chr1	78488387	78488886	chr1	78745265	78745764	Farsb|chr1:78745265-78745764	0.33593440172281	.	.
chr1	78657540	78658039	chr1	78293376	78293875	Acsl3|chr1:78293376-78293875	0.343327344831656	.	.
chr1	78657540	78658039	chr1	78293376	78293875	Utp14b|chr1:78293376-78293875	0.343327344831656	.	.
chr1	78657540	78658039	chr1	78555866	78556365	Acsl3|chr1:78555866-78556365	0.330797136593587	.	.
chr1	78657540	78658039	chr1	78555866	78556365	Utp14b|chr1:78555866-78556365	0.330797136593587	.	.
chr1	78657540	78658039	chr1	78567328	78567827	Acsl3|chr1:78567328-78567827	0.283451551235592	.	.
chr1	78657540	78658039	chr1	78567328	78567827	Utp14b|chr1:78567328-78567827	0.283451551235592	.	.
chr1	78657540	78658039	chr1	78851655	78852154	Acsl3|chr1:78851655-78852154	0.238407735921763	.	.
chr1	78657540	78658039	chr1	78851655	78852154	Utp14b|chr1:78851655-78852154	0.238407735921763	.	.
chr1	79439807	79440306	chr1	79710040	79710539	Scg2|chr1:79710040-79710539	0.210937779938075	.	.
chr1	79671350	79671849	chr1	79335215	79335714	Ap1s3|chr1:79335215-79335714	0.331370092439606	.	.
chr1	79671350	79671849	chr1	79335726	79336225	Ap1s3|chr1:79335726-79336225	0.221516472677882	.	.
chr1	79671350	79671849	chr1	79657259	79657758	Ap1s3|chr1:79657259-79657758	0.371822605906122	.	.
chr1	79671350	79671849	chr1	79761515	79762014	Ap1s3|chr1:79761515-79762014	0.273738936958949	.	.
chr1	79671948	79672447	chr1	79640097	79640596	Ap1s3|chr1:79640097-79640596	0.273354521225405	.	.
chr1	79671948	79672447	chr1	79657259	79657758	Ap1s3|chr1:79657259-79657758	0.289084710863811	.	.
chr1	79671948	79672447	chr1	79761515	79762014	Ap1s3|chr1:79761515-79762014	0.223485847499128	.	.
chr1	79775809	79776308	chr1	79661457	79661956	Mrpl44|chr1:79661457-79661956	0.210905296185327	.	.
chr1	79775809	79776308	chr1	79661457	79661956	Wdfy1|chr1:79661457-79661956	0.210905296185327	.	.
chr1	79775809	79776308	chr1	79741022	79741521	Mrpl44|chr1:79741022-79741521	0.401145721987949	.	.
chr1	79775809	79776308	chr1	79741022	79741521	Wdfy1|chr1:79741022-79741521	0.401145721987949	.	.
chr1	80224758	80225257	chr1	79932787	79933286	2310015K22Rik|chr1:79932787-79933286	0.584700903021399	.	.
chr1	80224758	80225257	chr1	80154812	80155311	2310015K22Rik|chr1:80154812-80155311	0.213810364049109	.	.
chr1	80224758	80225257	chr1	80362285	80362784	2310015K22Rik|chr1:80362285-80362784	0.240973291341134	.	.
chr1	80225467	80225966	chr1	79932787	79933286	2310015K22Rik|chr1:79932787-79933286	0.286449612204101	.	.
chr1	80225467	80225966	chr1	80408625	80409124	2310015K22Rik|chr1:80408625-80409124	0.244166727723983	.	.
chr1	80757803	80758302	chr1	80595473	80595972	Dock10|chr1:80595473-80595972	0.563972159410832	.	.
chr1	80757803	80758302	chr1	80603057	80603556	Dock10|chr1:80603057-80603556	0.228748531826427	.	.
chr1	80757803	80758302	chr1	80830339	80830838	Dock10|chr1:80830339-80830838	0.255809599575343	.	.
chr1	80757803	80758302	chr1	80901983	80902482	Dock10|chr1:80901983-80902482	0.300810811064422	.	.
chr1	80758332	80758831	chr1	80595473	80595972	Dock10|chr1:80595473-80595972	0.370603602847905	.	.
chr1	80758332	80758831	chr1	80603057	80603556	Dock10|chr1:80603057-80603556	0.353861782417953	.	.
chr1	80758332	80758831	chr1	80830339	80830838	Dock10|chr1:80830339-80830838	0.213075499737611	.	.
chr1	82290681	82291180	chr1	82018921	82019420	Irs1|chr1:82018921-82019420	0.271231020158455	.	.
chr1	82290681	82291180	chr1	82433306	82433805	Irs1|chr1:82433306-82433805	0.211022550152416	.	.
chr1	82291243	82291742	chr1	82283141	82283640	Irs1|chr1:82283141-82283640	0.247136445082886	.	.
chr1	82291243	82291742	chr1	82534424	82534923	Irs1|chr1:82534424-82534923	0.28489312626064	.	.
chr1	82316361	82316860	chr1	82272179	82272678	Rhbdd1|chr1:82272179-82272678	0.212632433098272	.	.
chr1	82724600	82725099	chr1	82754596	82755095	C430014B12Rik|chr1:82754596-82755095	0.262991866331317	.	.
chr1	82724600	82725099	chr1	82754596	82755095	Mff|chr1:82754596-82755095	0.262991866331317	.	.
chr1	82839194	82839693	chr1	82754596	82755095	Agfg1|chr1:82754596-82755095	0.425116609936969	.	.
chr1	83044642	83045141	chr1	83345462	83345961	Gm47969|chr1:83345462-83345961	0.369624200010983	.	.
chr1	83044642	83045141	chr1	83366130	83366629	Gm47969|chr1:83366130-83366629	0.236432471928074	.	.
chr1	83044642	83045141	chr1	83455292	83455791	Gm47969|chr1:83455292-83455791	0.232038924007938	.	.
chr1	83044642	83045141	chr1	83494958	83495457	Gm47969|chr1:83494958-83495457	0.287050589183828	.	.
chr1	83159481	83159980	chr1	83332860	83333359	Daw1|chr1:83332860-83333359	0.218005268693757	.	.
chr1	83407918	83408417	chr1	83359238	83359737	Sphkap|chr1:83359238-83359737	0.21531389396152	.	.
chr1	83407918	83408417	chr1	83671840	83672339	Sphkap|chr1:83671840-83672339	0.28212264760667	.	.
chr1	83407918	83408417	chr1	83736377	83736876	Sphkap|chr1:83736377-83736876	0.27940976563918	.	.
chr1	83407918	83408417	chr1	83745995	83746494	Sphkap|chr1:83745995-83746494	0.225643693026275	.	.
chr1	84695000	84695499	chr1	84550018	84550517	Dner|chr1:84550018-84550517	0.25408657474367	.	.
chr1	84695000	84695499	chr1	84562219	84562718	Dner|chr1:84562219-84562718	0.257106648925069	.	.
chr1	84695000	84695499	chr1	84598459	84598958	Dner|chr1:84598459-84598958	0.262437114937245	.	.
chr1	84695000	84695499	chr1	84716712	84717211	Dner|chr1:84716712-84717211	0.237969021121119	.	.
chr1	84695613	84696112	chr1	84562219	84562718	Dner|chr1:84562219-84562718	0.361194368639552	.	.
chr1	84695613	84696112	chr1	84710164	84710663	Dner|chr1:84710164-84710663	0.286534968433619	.	.
chr1	84695613	84696112	chr1	84716712	84717211	Dner|chr1:84716712-84717211	0.339161008195066	.	.
chr1	84839165	84839664	chr1	84549462	84549961	Fbxo36|chr1:84549462-84549961	0.254374340310378	.	.
chr1	84839808	84840307	chr1	84716712	84717211	Fbxo36|chr1:84716712-84717211	0.273163641445307	.	.
chr1	84839808	84840307	chr1	84716712	84717211	Trip12|chr1:84716712-84717211	0.273163641445307	.	.
chr1	85894274	85894773	chr1	85918260	85918759	Itm2c|chr1:85918260-85918759	0.240734697411898	.	.
chr1	85928201	85928700	chr1	85838040	85838539	4933407L21Rik|chr1:85838040-85838539	0.220892744273972	.	.
chr1	85928201	85928700	chr1	85958147	85958646	4933407L21Rik|chr1:85958147-85958646	0.374101146238996	.	.
chr1	85928201	85928700	chr1	85965753	85966252	4933407L21Rik|chr1:85965753-85966252	0.374666155708614	.	.
chr1	85928201	85928700	chr1	86032144	86032643	4933407L21Rik|chr1:86032144-86032643	0.406464839467728	.	.
chr1	86046083	86046582	chr1	85827089	85827588	2810459M11Rik|chr1:85827089-85827588	0.227782282961767	.	.
chr1	86046083	86046582	chr1	85918260	85918759	2810459M11Rik|chr1:85918260-85918759	0.213181325344045	.	.
chr1	86046594	86047093	chr1	85846354	85846853	2810459M11Rik|chr1:85846354-85846853	0.299081195113483	.	.
chr1	86046594	86047093	chr1	86389211	86389710	2810459M11Rik|chr1:86389211-86389710	0.295029951023674	.	.
chr1	86064385	86064884	chr1	86344248	86344747	Psmd1|chr1:86344248-86344747	0.284310026688617	.	.
chr1	86064385	86064884	chr1	86487143	86487642	Psmd1|chr1:86487143-86487642	0.278928688152361	.	.
chr1	86154471	86154970	chr1	85853262	85853761	Armc9|chr1:85853262-85853761	0.245442424955091	.	.
chr1	86154471	86154970	chr1	86018323	86018822	Armc9|chr1:86018323-86018822	0.238049961029143	.	.
chr1	86154471	86154970	chr1	86344248	86344747	Armc9|chr1:86344248-86344747	0.402414139816343	.	.
chr1	86154471	86154970	chr1	86378305	86378804	Armc9|chr1:86378305-86378804	0.246853847476074	.	.
chr1	86154471	86154970	chr1	86433961	86434460	Armc9|chr1:86433961-86434460	0.284891000973291	.	.
chr1	86154471	86154970	chr1	86434501	86435000	Armc9|chr1:86434501-86435000	0.2643200112102	.	.
chr1	86154471	86154970	chr1	86441795	86442294	Armc9|chr1:86441795-86442294	0.349725045200135	.	.
chr1	86154471	86154970	chr1	86442428	86442927	Armc9|chr1:86442428-86442927	0.349407500176512	.	.
chr1	86358737	86359236	chr1	86032144	86032643	C130036L24Rik|chr1:86032144-86032643	0.38298155262047	.	.
chr1	86358737	86359236	chr1	86032144	86032643	Ncl|chr1:86032144-86032643	0.38298155262047	.	.
chr1	86358737	86359236	chr1	86487143	86487642	C130036L24Rik|chr1:86487143-86487642	0.361836835981695	.	.
chr1	86358737	86359236	chr1	86487143	86487642	Ncl|chr1:86487143-86487642	0.361836835981695	.	.
chr1	86358737	86359236	chr1	86487725	86488224	C130036L24Rik|chr1:86487725-86488224	0.387258039203629	.	.
chr1	86358737	86359236	chr1	86487725	86488224	Ncl|chr1:86487725-86488224	0.387258039203629	.	.
chr1	86359268	86359767	chr1	86032144	86032643	C130036L24Rik|chr1:86032144-86032643	0.25304527043386	.	.
chr1	86359268	86359767	chr1	86032144	86032643	Ncl|chr1:86032144-86032643	0.25304527043386	.	.
chr1	86359268	86359767	chr1	86059359	86059858	C130036L24Rik|chr1:86059359-86059858	0.218074808962872	.	.
chr1	86359268	86359767	chr1	86059359	86059858	Ncl|chr1:86059359-86059858	0.218074808962872	.	.
chr1	86359268	86359767	chr1	86533367	86533866	C130036L24Rik|chr1:86533367-86533866	0.35355698089761	.	.
chr1	86359268	86359767	chr1	86533367	86533866	Ncl|chr1:86533367-86533866	0.35355698089761	.	.
chr1	86526360	86526859	chr1	86434501	86435000	Ptma|chr1:86434501-86435000	0.312915218713924	.	.
chr1	86526360	86526859	chr1	86441795	86442294	Ptma|chr1:86441795-86442294	0.469994221509619	.	.
chr1	86526360	86526859	chr1	86442428	86442927	Ptma|chr1:86442428-86442927	0.331274791251072	.	.
chr1	86526360	86526859	chr1	86503968	86504467	Ptma|chr1:86503968-86504467	0.336617298126776	.	.
chr1	86526360	86526859	chr1	86525204	86525703	Ptma|chr1:86525204-86525703	0.358743559628967	.	.
chr1	86526360	86526859	chr1	86528114	86528613	Ptma|chr1:86528114-86528613	0.399090008953676	.	.
chr1	86582078	86582577	chr1	86277266	86277765	Cops7b|chr1:86277266-86277765	0.26735082976748	.	.
chr1	86582078	86582577	chr1	86277266	86277765	Pde6d|chr1:86277266-86277765	0.26735082976748	.	.
chr1	86582078	86582577	chr1	86344248	86344747	Cops7b|chr1:86344248-86344747	0.324488068771232	.	.
chr1	86582078	86582577	chr1	86344248	86344747	Pde6d|chr1:86344248-86344747	0.324488068771232	.	.
chr1	86582078	86582577	chr1	86378305	86378804	Cops7b|chr1:86378305-86378804	0.2816076674658	.	.
chr1	86582078	86582577	chr1	86378305	86378804	Pde6d|chr1:86378305-86378804	0.2816076674658	.	.
chr1	86582078	86582577	chr1	86850237	86850736	Cops7b|chr1:86850237-86850736	0.237609986655463	.	.
chr1	86582078	86582577	chr1	86850237	86850736	Pde6d|chr1:86850237-86850736	0.237609986655463	.	.
chr1	86582603	86583102	chr1	86344248	86344747	Cops7b|chr1:86344248-86344747	0.287215906595691	.	.
chr1	86582603	86583102	chr1	86344248	86344747	Pde6d|chr1:86344248-86344747	0.287215906595691	.	.
chr1	86582603	86583102	chr1	86503968	86504467	Cops7b|chr1:86503968-86504467	0.217786114584747	.	.
chr1	86582603	86583102	chr1	86503968	86504467	Pde6d|chr1:86503968-86504467	0.217786114584747	.	.
chr1	86670393	86670892	chr1	86277266	86277765	Nppc|chr1:86277266-86277765	0.354096982155577	.	.
chr1	86670393	86670892	chr1	86344248	86344747	Nppc|chr1:86344248-86344747	0.30988474269247	.	.
chr1	86703565	86704064	chr1	86487143	86487642	Dis3l2|chr1:86487143-86487642	0.337208941558035	.	.
chr1	86703565	86704064	chr1	86487143	86487642	Dis3l2|chr1:86487143-86487642	0.337208941558036	.	.
chr1	86703565	86704064	chr1	86503968	86504467	Dis3l2|chr1:86503968-86504467	0.216623853273911	.	.
chr1	87213673	87214172	chr1	87436624	87437123	Eif4e2|chr1:87436624-87437123	0.25310853882687	.	.
chr1	87326698	87327197	chr1	87341887	87342386	Gigyf2|chr1:87341887-87342386	0.220783814544353	.	.
chr1	87327249	87327748	chr1	87436624	87437123	Gigyf2|chr1:87436624-87437123	0.270979416444808	.	.
chr1	87327249	87327748	chr1	87594335	87594834	Gigyf2|chr1:87594335-87594834	0.346575229579448	.	.
chr1	87510023	87510522	chr1	87733143	87733642	Neu2|chr1:87733143-87733642	0.280117470399606	.	.
chr1	87510023	87510522	chr1	87932854	87933353	Neu2|chr1:87932854-87933353	0.306660874585287	.	.
chr1	87755700	87756199	chr1	87925537	87926036	Atg16l1|chr1:87925537-87926036	0.332001633125495	.	.
chr1	87853009	87853508	chr1	87679068	87679567	Dgkd|chr1:87679068-87679567	0.333851862598099	.	.
chr1	87853009	87853508	chr1	87856806	87857305	Dgkd|chr1:87856806-87857305	0.305541910713224	.	.
chr1	88008031	88008530	chr1	87900880	87901379	Usp40|chr1:87900880-87901379	0.281112178200018	.	.
chr1	88008031	88008530	chr1	87928430	87928929	Usp40|chr1:87928430-87928929	0.212043688121847	.	.
chr1	88008031	88008530	chr1	88287520	88288019	Usp40|chr1:88287520-88288019	0.358479232907486	.	.
chr1	88277410	88277909	chr1	88262219	88262718	Hjurp|chr1:88262219-88262718	0.715201700419561	.	.
chr1	88277410	88277909	chr1	88262219	88262718	Trpm8|chr1:88262219-88262718	0.715201700419561	.	.
chr1	88277410	88277909	chr1	88287520	88288019	Hjurp|chr1:88287520-88288019	0.349861520560865	.	.
chr1	88277410	88277909	chr1	88287520	88288019	Trpm8|chr1:88287520-88288019	0.349861520560865	.	.
chr1	88277410	88277909	chr1	88288649	88289148	Hjurp|chr1:88288649-88289148	0.318768532476743	.	.
chr1	88277410	88277909	chr1	88288649	88289148	Trpm8|chr1:88288649-88289148	0.318768532476743	.	.
chr1	88277410	88277909	chr1	88529888	88530387	Hjurp|chr1:88529888-88530387	0.256619958353197	.	.
chr1	88277410	88277909	chr1	88529888	88530387	Trpm8|chr1:88529888-88530387	0.256619958353197	.	.
chr1	88277410	88277909	chr1	88705708	88706207	Hjurp|chr1:88705708-88706207	0.298971251830924	.	.
chr1	88277410	88277909	chr1	88705708	88706207	Trpm8|chr1:88705708-88706207	0.298971251830924	.	.
chr1	88277410	88277909	chr1	88742325	88742824	Hjurp|chr1:88742325-88742824	0.225402393633603	.	.
chr1	88277410	88277909	chr1	88742325	88742824	Trpm8|chr1:88742325-88742824	0.225402393633603	.	.
chr1	88701430	88701929	chr1	88262219	88262718	Arl4c|chr1:88262219-88262718	0.341665346792794	.	.
chr1	88701430	88701929	chr1	88529888	88530387	Arl4c|chr1:88529888-88530387	0.289284804481344	.	.
chr1	88701430	88701929	chr1	88705708	88706207	Arl4c|chr1:88705708-88706207	0.252618530504231	.	.
chr1	88701430	88701929	chr1	88780221	88780720	Arl4c|chr1:88780221-88780720	0.412175951535234	.	.
chr1	88701430	88701929	chr1	88924200	88924699	Arl4c|chr1:88924200-88924699	0.257345949736201	.	.
chr1	88701944	88702443	chr1	88429538	88430037	Arl4c|chr1:88429538-88430037	0.258579807616992	.	.
chr1	88701944	88702443	chr1	88529888	88530387	Arl4c|chr1:88529888-88530387	0.249011959693075	.	.
chr1	88701944	88702443	chr1	88756563	88757062	Arl4c|chr1:88756563-88757062	0.215299514097811	.	.
chr1	88701944	88702443	chr1	88924200	88924699	Arl4c|chr1:88924200-88924699	0.406576406467001	.	.
chr1	89069411	89069910	chr1	88756563	88757062	Sh3bp4|chr1:88756563-88757062	0.232079564144923	.	.
chr1	89069411	89069910	chr1	88929206	88929705	Sh3bp4|chr1:88929206-88929705	0.290950273678105	.	.
chr1	89069411	89069910	chr1	89092502	89093001	Sh3bp4|chr1:89092502-89093001	0.36103765807492	.	.
chr1	89069411	89069910	chr1	89164760	89165259	Sh3bp4|chr1:89164760-89165259	0.314242416760107	.	.
chr1	89069980	89070479	chr1	89131831	89132330	Sh3bp4|chr1:89131831-89132330	0.26354700090943	.	.
chr1	89069980	89070479	chr1	89164760	89165259	Sh3bp4|chr1:89164760-89165259	0.216514950319854	.	.
chr1	89454554	89455053	chr1	89112561	89113060	Agap1|chr1:89112561-89113060	0.301536827225523	.	.
chr1	89454554	89455053	chr1	89166800	89167299	Agap1|chr1:89166800-89167299	0.248262388665734	.	.
chr1	89454554	89455053	chr1	89308570	89309069	Agap1|chr1:89308570-89309069	0.282128351656832	.	.
chr1	89454554	89455053	chr1	89386241	89386740	Agap1|chr1:89386241-89386740	0.359608197151798	.	.
chr1	89454554	89455053	chr1	89463078	89463577	Agap1|chr1:89463078-89463577	0.446384549628654	.	.
chr1	90203739	90204238	chr1	90086156	90086655	Ackr3|chr1:90086156-90086655	0.266044921603661	.	.
chr1	90603129	90603628	chr1	90754075	90754574	Cops8|chr1:90754075-90754574	0.461793005516521	.	.
chr1	90603129	90603628	chr1	90973173	90973672	Cops8|chr1:90973173-90973672	0.276078923727473	.	.
chr1	90998483	90998982	chr1	90743797	90744296	Lrrfip1|chr1:90743797-90744296	0.212714535923118	.	.
chr1	90998483	90998982	chr1	90980416	90980915	Lrrfip1|chr1:90980416-90980915	0.333476979252402	.	.
chr1	90998483	90998982	chr1	91080316	91080815	Lrrfip1|chr1:91080316-91080815	0.257179228569084	.	.
chr1	91178975	91179474	chr1	90754075	90754574	Ramp1|chr1:90754075-90754574	0.311054556639361	.	.
chr1	91178975	91179474	chr1	90754075	90754574	Ramp1|chr1:90754075-90754574	0.311054556639362	.	.
chr1	91178975	91179474	chr1	90973173	90973672	Ramp1|chr1:90973173-90973672	0.399225963031445	.	.
chr1	91178975	91179474	chr1	91052819	91053318	Ramp1|chr1:91052819-91053318	0.244902082375813	.	.
chr1	91178975	91179474	chr1	91160516	91161015	Ramp1|chr1:91160516-91161015	0.480395885505449	.	.
chr1	91178975	91179474	chr1	91166699	91167198	Ramp1|chr1:91166699-91167198	0.434256595493885	.	.
chr1	91249940	91250439	chr1	91038587	91039086	Ube2f|chr1:91038587-91039086	0.26177445960263	.	.
chr1	91249940	91250439	chr1	91080316	91080815	Ube2f|chr1:91080316-91080815	0.313795706825258	.	.
chr1	91249940	91250439	chr1	91254516	91255015	Ube2f|chr1:91254516-91255015	0.216101844880849	.	.
chr1	91249940	91250439	chr1	91378970	91379469	Ube2f|chr1:91378970-91379469	0.305522816341626	.	.
chr1	91249940	91250439	chr1	91384267	91384766	Ube2f|chr1:91384267-91384766	0.258984009237069	.	.
chr1	91250445	91250944	chr1	91038587	91039086	Ube2f|chr1:91038587-91039086	0.213662208027676	.	.
chr1	91250445	91250944	chr1	91086210	91086709	Ube2f|chr1:91086210-91086709	0.384394957123844	.	.
chr1	91250445	91250944	chr1	91254516	91255015	Ube2f|chr1:91254516-91255015	0.425163446827398	.	.
chr1	91250445	91250944	chr1	91266182	91266681	Ube2f|chr1:91266182-91266681	0.261137889466966	.	.
chr1	91250445	91250944	chr1	91384267	91384766	Ube2f|chr1:91384267-91384766	0.222326015599897	.	.
chr1	91298026	91298525	chr1	91038587	91039086	Scly|chr1:91038587-91039086	0.444661873519866	.	.
chr1	91298026	91298525	chr1	91080316	91080815	Scly|chr1:91080316-91080815	0.300551817592538	.	.
chr1	91298026	91298525	chr1	91254516	91255015	Scly|chr1:91254516-91255015	0.215519518826734	.	.
chr1	91298026	91298525	chr1	91384267	91384766	Scly|chr1:91384267-91384766	0.446888579811655	.	.
chr1	91298026	91298525	chr1	91528618	91529117	Scly|chr1:91528618-91529117	0.292237065931189	.	.
chr1	91398520	91399019	chr1	91160516	91161015	Ilkap|chr1:91160516-91161015	0.592304100633148	.	.
chr1	91398520	91399019	chr1	91166699	91167198	Ilkap|chr1:91166699-91167198	0.447300712569392	.	.
chr1	91413043	91413542	chr1	91052819	91053318	Hes6|chr1:91052819-91053318	0.360683110637378	.	.
chr1	91413043	91413542	chr1	91600624	91601123	Hes6|chr1:91600624-91601123	0.409120638858519	.	.
chr1	91459292	91459791	chr1	91166699	91167198	Per2|chr1:91166699-91167198	0.225644108990772	.	.
chr1	91481866	91482365	chr1	91038587	91039086	Gm28382|chr1:91038587-91039086	0.521263636455128	.	.
chr1	91481866	91482365	chr1	91080316	91080815	Gm28382|chr1:91080316-91080815	0.238184306630739	.	.
chr1	91481866	91482365	chr1	91346840	91347339	Gm28382|chr1:91346840-91347339	0.286043866267323	.	.
chr1	91481866	91482365	chr1	91384267	91384766	Gm28382|chr1:91384267-91384766	0.292650393222771	.	.
chr1	91481866	91482365	chr1	91528618	91529117	Gm28382|chr1:91528618-91529117	0.282754699370576	.	.
chr1	91494327	91494826	chr1	91266182	91266681	Traf3ip1|chr1:91266182-91266681	0.258584135334039	.	.
chr1	91540218	91540717	chr1	91857968	91858467	Asb1|chr1:91857968-91858467	0.448217947053522	.	.
chr1	91540218	91540717	chr1	91959875	91960374	Asb1|chr1:91959875-91960374	0.250578137955137	.	.
chr1	92473544	92474043	chr1	92144667	92145166	Ndufa10|chr1:92144667-92145166	0.254995952294507	.	.
chr1	92641765	92642264	chr1	92343820	92344319	Cops9|chr1:92343820-92344319	0.212921030554386	.	.
chr1	92831030	92831529	chr1	92699111	92699610	Gpc1|chr1:92699111-92699610	0.440747368072171	.	.
chr1	92831616	92832115	chr1	92686934	92687433	Gpc1|chr1:92686934-92687433	0.310715205703639	.	.
chr1	92831616	92832115	chr1	92895020	92895519	Gpc1|chr1:92895020-92895519	0.267199135567846	.	.
chr1	92831616	92832115	chr1	93115042	93115541	Gpc1|chr1:93115042-93115541	0.217893706649594	.	.
chr1	92902753	92903252	chr1	92676727	92677226	Ankmy1|chr1:92676727-92677226	0.336123816641976	.	.
chr1	92902753	92903252	chr1	92699111	92699610	Ankmy1|chr1:92699111-92699610	0.307024563387262	.	.
chr1	92902753	92903252	chr1	93115042	93115541	Ankmy1|chr1:93115042-93115541	0.267991035957188	.	.
chr1	92907215	92907714	chr1	92522367	92522866	Dusp28|chr1:92522367-92522866	0.374241290470686	.	.
chr1	92907215	92907714	chr1	92686934	92687433	Dusp28|chr1:92686934-92687433	0.21288379381205	.	.
chr1	92907215	92907714	chr1	92703768	92704267	Dusp28|chr1:92703768-92704267	0.378560084207132	.	.
chr1	92907215	92907714	chr1	92883334	92883833	Dusp28|chr1:92883334-92883833	0.505213281421369	.	.
chr1	92907215	92907714	chr1	92978869	92979368	Dusp28|chr1:92978869-92979368	0.388885514591426	.	.
chr1	92907215	92907714	chr1	93217024	93217523	Dusp28|chr1:93217024-93217523	0.46181250177347	.	.
chr1	92910422	92910921	chr1	93051466	93051965	5033417F24Rik|chr1:93051466-93051965	0.306953338544842	.	.
chr1	92910422	92910921	chr1	93051466	93051965	Rnpepl1|chr1:93051466-93051965	0.306953338544842	.	.
chr1	92910422	92910921	chr1	93206492	93206991	5033417F24Rik|chr1:93206492-93206991	0.28735370998655	.	.
chr1	92910422	92910921	chr1	93206492	93206991	Rnpepl1|chr1:93206492-93206991	0.28735370998655	.	.
chr1	92910928	92911427	chr1	93115042	93115541	5033417F24Rik|chr1:93115042-93115541	0.221197356773339	.	.
chr1	92910928	92911427	chr1	93115042	93115541	Rnpepl1|chr1:93115042-93115541	0.221197356773339	.	.
chr1	92910928	92911427	chr1	93206492	93206991	5033417F24Rik|chr1:93206492-93206991	0.294880322320659	.	.
chr1	92910928	92911427	chr1	93206492	93206991	Rnpepl1|chr1:93206492-93206991	0.294880322320659	.	.
chr1	92934435	92934934	chr1	92523684	92524183	Capn10|chr1:92523684-92524183	0.352537790065309	.	.
chr1	92934435	92934934	chr1	92683124	92683623	Capn10|chr1:92683124-92683623	0.237514118184229	.	.
chr1	92934435	92934934	chr1	92895020	92895519	Capn10|chr1:92895020-92895519	0.461082466343648	.	.
chr1	92934435	92934934	chr1	93071413	93071912	Capn10|chr1:93071413-93071912	0.367713915265377	.	.
chr1	92934435	92934934	chr1	93115042	93115541	Capn10|chr1:93115042-93115541	0.212802507339517	.	.
chr1	93101696	93102195	chr1	93115042	93115541	Kif1a|chr1:93115042-93115541	0.369999160601618	.	.
chr1	93101696	93102195	chr1	93206492	93206991	Kif1a|chr1:93206492-93206991	0.477856154620362	.	.
chr1	93305687	93306186	chr1	93071413	93071912	Gm28535|chr1:93071413-93071912	0.236129705791782	.	.
chr1	93305687	93306186	chr1	93071413	93071912	Mterf4|chr1:93071413-93071912	0.236129705791782	.	.
chr1	93305687	93306186	chr1	93217024	93217523	Gm28535|chr1:93217024-93217523	0.255064890062384	.	.
chr1	93305687	93306186	chr1	93217024	93217523	Mterf4|chr1:93217024-93217523	0.255064890062384	.	.
chr1	93342619	93343118	chr1	93115042	93115541	Pask|chr1:93115042-93115541	0.25360942522728	.	.
chr1	93342619	93343118	chr1	93115042	93115541	Ppp1r7|chr1:93115042-93115541	0.25360942522728	.	.
chr1	93342619	93343118	chr1	93206492	93206991	Pask|chr1:93206492-93206991	0.285556271316292	.	.
chr1	93342619	93343118	chr1	93206492	93206991	Ppp1r7|chr1:93206492-93206991	0.285556271316292	.	.
chr1	93478107	93478606	chr1	93206492	93206991	Hdlbp|chr1:93206492-93206991	0.304909952826561	.	.
chr1	93478107	93478606	chr1	93206492	93206991	Sept2|chr1:93206492-93206991	0.304909952826561	.	.
chr1	93634337	93634836	chr1	93633792	93634291	Gm28536|chr1:93633792-93634291	0.328277139703772	.	.
chr1	93686360	93686859	chr1	93377532	93378031	Bok|chr1:93377532-93378031	0.391019235115831	.	.
chr1	93686360	93686859	chr1	93725542	93726041	Bok|chr1:93725542-93726041	0.291430701683345	.	.
chr1	93686360	93686859	chr1	93740606	93741105	Bok|chr1:93740606-93741105	0.430359474341623	.	.
chr1	93754617	93755116	chr1	93633792	93634291	Thap4|chr1:93633792-93634291	0.437503320929241	.	.
chr1	93754617	93755116	chr1	94035198	94035697	Thap4|chr1:94035198-94035697	0.34079738325787	.	.
chr1	93803720	93804219	chr1	93633792	93634291	Ing5|chr1:93633792-93634291	0.26211097109314	.	.
chr1	95313333	95313832	chr1	95223122	95223621	Fam174a|chr1:95223122-95223621	0.283207646912436	.	.
chr1	95313333	95313832	chr1	95462905	95463404	Fam174a|chr1:95462905-95463404	0.408816201439693	.	.
chr1	97661204	97661703	chr1	97580211	97580710	D1Ertd622e|chr1:97580211-97580710	0.323459539991189	.	.
chr1	97661204	97661703	chr1	97716393	97716892	D1Ertd622e|chr1:97716393-97716892	0.224654452245581	.	.
chr1	97661204	97661703	chr1	97947096	97947595	D1Ertd622e|chr1:97947096-97947595	0.43654770324392	.	.
chr1	97661800	97662299	chr1	97900523	97901022	D1Ertd622e|chr1:97900523-97901022	0.291655823892951	.	.
chr1	98094805	98095304	chr1	97848808	97849307	Pam|chr1:97848808-97849307	0.343712626244105	.	.
chr1	98094805	98095304	chr1	97863156	97863655	Pam|chr1:97863156-97863655	0.491060968050227	.	.
chr1	98094805	98095304	chr1	97938002	97938501	Pam|chr1:97938002-97938501	0.514044702906414	.	.
chr1	98094805	98095304	chr1	97947096	97947595	Pam|chr1:97947096-97947595	0.423296980020255	.	.
chr1	98094805	98095304	chr1	97965876	97966375	Pam|chr1:97965876-97966375	0.213549866383149	.	.
chr1	98094805	98095304	chr1	97976856	97977355	Pam|chr1:97976856-97977355	0.327689958119258	.	.
chr1	98094805	98095304	chr1	98031757	98032256	Pam|chr1:98031757-98032256	0.329860731562388	.	.
chr1	98094805	98095304	chr1	98084442	98084941	Pam|chr1:98084442-98084941	0.508240007976032	.	.
chr1	98094805	98095304	chr1	98190632	98191131	Pam|chr1:98190632-98191131	0.457851828646816	.	.
chr1	98095430	98095929	chr1	97848808	97849307	Pam|chr1:97848808-97849307	0.553730887728198	.	.
chr1	98095430	98095929	chr1	97863156	97863655	Pam|chr1:97863156-97863655	0.34368778332788	.	.
chr1	98095430	98095929	chr1	97938002	97938501	Pam|chr1:97938002-97938501	0.584406718931069	.	.
chr1	98095430	98095929	chr1	97947096	97947595	Pam|chr1:97947096-97947595	0.550448717707007	.	.
chr1	98095430	98095929	chr1	97965876	97966375	Pam|chr1:97965876-97966375	0.218677188153415	.	.
chr1	98095430	98095929	chr1	98024770	98025269	Pam|chr1:98024770-98025269	0.255728153974296	.	.
chr1	98095430	98095929	chr1	98031757	98032256	Pam|chr1:98031757-98032256	0.432938756235516	.	.
chr1	98095430	98095929	chr1	98084442	98084941	Pam|chr1:98084442-98084941	0.509306127603406	.	.
chr1	98095430	98095929	chr1	98190632	98191131	Pam|chr1:98190632-98191131	0.585410027106215	.	.
chr1	98095430	98095929	chr1	98190632	98191131	Pam|chr1:98190632-98191131	0.585410027106216	.	.
chr1	105355774	105356273	chr1	105117941	105118440	Gm17634|chr1:105117941-105118440	0.249566370320963	.	.
chr1	105355774	105356273	chr1	105117941	105118440	Rnf152|chr1:105117941-105118440	0.249566370320963	.	.
chr1	105355774	105356273	chr1	105274628	105275127	Gm17634|chr1:105274628-105275127	0.334958182852781	.	.
chr1	105355774	105356273	chr1	105274628	105275127	Rnf152|chr1:105274628-105275127	0.334958182852781	.	.
chr1	105355774	105356273	chr1	105301732	105302231	Gm17634|chr1:105301732-105302231	0.222094956412091	.	.
chr1	105355774	105356273	chr1	105301732	105302231	Rnf152|chr1:105301732-105302231	0.222094956412091	.	.
chr1	105355774	105356273	chr1	105408738	105409237	Gm17634|chr1:105408738-105409237	0.29596923824168	.	.
chr1	105355774	105356273	chr1	105408738	105409237	Rnf152|chr1:105408738-105409237	0.29596923824168	.	.
chr1	105663536	105664035	chr1	105829070	105829569	Pign|chr1:105829070-105829569	0.242496831800407	.	.
chr1	105663536	105664035	chr1	105829070	105829569	Relch|chr1:105829070-105829569	0.242496831800407	.	.
chr1	105780395	105780894	chr1	105696236	105696735	Tnfrsf11a|chr1:105696236-105696735	0.228941508528137	.	.
chr1	105780395	105780894	chr1	105814434	105814933	Tnfrsf11a|chr1:105814434-105814933	0.445958169748182	.	.
chr1	105780395	105780894	chr1	105829070	105829569	Tnfrsf11a|chr1:105829070-105829569	0.273996090336675	.	.
chr1	105780395	105780894	chr1	105876427	105876926	Tnfrsf11a|chr1:105876427-105876926	0.26758280743589	.	.
chr1	105780395	105780894	chr1	105890977	105891476	Tnfrsf11a|chr1:105890977-105891476	0.312218410943349	.	.
chr1	105780395	105780894	chr1	105947093	105947592	Tnfrsf11a|chr1:105947093-105947592	0.21823743956221	.	.
chr1	105780395	105780894	chr1	105974934	105975433	Tnfrsf11a|chr1:105974934-105975433	0.371546115897082	.	.
chr1	105780395	105780894	chr1	105995976	105996475	Tnfrsf11a|chr1:105995976-105996475	0.221338049265777	.	.
chr1	105780395	105780894	chr1	106007532	106008031	Tnfrsf11a|chr1:106007532-106008031	0.423687698843549	.	.
chr1	105780395	105780894	chr1	106011111	106011610	Tnfrsf11a|chr1:106011111-106011610	0.293114094284076	.	.
chr1	105780395	105780894	chr1	106019585	106020084	Tnfrsf11a|chr1:106019585-106020084	0.450000500377978	.	.
chr1	105780395	105780894	chr1	106034817	106035316	Tnfrsf11a|chr1:106034817-106035316	0.472768686816833	.	.
chr1	105780395	105780894	chr1	106036942	106037441	Tnfrsf11a|chr1:106036942-106037441	0.282112690776498	.	.
chr1	105780395	105780894	chr1	106185496	106185995	Tnfrsf11a|chr1:106185496-106185995	0.218840759614659	.	.
chr1	105780395	105780894	chr1	106226562	106227061	Tnfrsf11a|chr1:106226562-106227061	0.22417910476789	.	.
chr1	105990273	105990772	chr1	105908552	105909051	Gm7160|chr1:105908552-105909051	0.219491839097898	.	.
chr1	105990273	105990772	chr1	105908552	105909051	Zcchc2|chr1:105908552-105909051	0.219491839097898	.	.
chr1	105990273	105990772	chr1	105946547	105947046	Gm7160|chr1:105946547-105947046	0.239416269516542	.	.
chr1	105990273	105990772	chr1	105946547	105947046	Zcchc2|chr1:105946547-105947046	0.239416269516542	.	.
chr1	105990273	105990772	chr1	105974934	105975433	Gm7160|chr1:105974934-105975433	0.319440705911113	.	.
chr1	105990273	105990772	chr1	105974934	105975433	Gm7160|chr1:105974934-105975433	0.319440705911114	.	.
chr1	105990273	105990772	chr1	105974934	105975433	Zcchc2|chr1:105974934-105975433	0.319440705911113	.	.
chr1	105990273	105990772	chr1	105974934	105975433	Zcchc2|chr1:105974934-105975433	0.319440705911114	.	.
chr1	105990273	105990772	chr1	106071193	106071692	Gm7160|chr1:106071193-106071692	0.517996082336345	.	.
chr1	105990273	105990772	chr1	106071193	106071692	Zcchc2|chr1:106071193-106071692	0.517996082336345	.	.
chr1	106171270	106171769	chr1	106042980	106043479	Gm20753|chr1:106042980-106043479	0.285552034949904	.	.
chr1	106171270	106171769	chr1	106042980	106043479	Phlpp1|chr1:106042980-106043479	0.285552034949904	.	.
chr1	106713878	106714377	chr1	106395442	106395941	Bcl2|chr1:106395442-106395941	0.260936398803322	.	.
chr1	106713878	106714377	chr1	106400682	106401181	Bcl2|chr1:106400682-106401181	0.282405124982447	.	.
chr1	106713878	106714377	chr1	106407837	106408336	Bcl2|chr1:106407837-106408336	0.415434827324156	.	.
chr1	106713878	106714377	chr1	106445563	106446062	Bcl2|chr1:106445563-106446062	0.214968392719225	.	.
chr1	106713878	106714377	chr1	106514228	106514727	Bcl2|chr1:106514228-106514727	0.216802088944803	.	.
chr1	106713878	106714377	chr1	106525326	106525825	Bcl2|chr1:106525326-106525825	0.359368697051548	.	.
chr1	106713878	106714377	chr1	106585284	106585783	Bcl2|chr1:106585284-106585783	0.336760542801891	.	.
chr1	106713878	106714377	chr1	106606217	106606716	Bcl2|chr1:106606217-106606716	0.262976422502714	.	.
chr1	106713878	106714377	chr1	106627253	106627752	Bcl2|chr1:106627253-106627752	0.326285116009547	.	.
chr1	106713878	106714377	chr1	106687635	106688134	Bcl2|chr1:106687635-106688134	0.298225890996259	.	.
chr1	106713878	106714377	chr1	106688173	106688672	Bcl2|chr1:106688173-106688672	0.333460627027773	.	.
chr1	106713878	106714377	chr1	106735038	106735537	Bcl2|chr1:106735038-106735537	0.25869814646045	.	.
chr1	106713878	106714377	chr1	106839278	106839777	Bcl2|chr1:106839278-106839777	0.272107390917018	.	.
chr1	106759529	106760028	chr1	106561718	106562217	Kdsr|chr1:106561718-106562217	0.547477497795247	.	.
chr1	106759529	106760028	chr1	106589103	106589602	Kdsr|chr1:106589103-106589602	0.284137380570639	.	.
chr1	106796474	106796973	chr1	106561718	106562217	Vps4b|chr1:106561718-106562217	0.250795329197369	.	.
chr1	107512165	107512664	chr1	107512723	107513222	Serpinb2|chr1:107512723-107513222	0.693739439017642	.	.
chr1	111864757	111865256	chr1	111634029	111634528	Dsel|chr1:111634029-111634528	0.230797495802774	.	.
chr1	115684447	115684946	chr1	115374275	115374774	Cntnap5a|chr1:115374275-115374774	0.335341132849723	.	.
chr1	115684447	115684946	chr1	115745518	115746017	Cntnap5a|chr1:115745518-115746017	0.25155205164588	.	.
chr1	115684447	115684946	chr1	115832955	115833454	Cntnap5a|chr1:115832955-115833454	0.511542683257106	.	.
chr1	118310992	118311491	chr1	118434883	118435382	Tsn|chr1:118434883-118435382	0.386718004568994	.	.
chr1	118310992	118311491	chr1	118498277	118498776	Tsn|chr1:118498277-118498776	0.237695347044502	.	.
chr1	118310992	118311491	chr1	118548717	118549216	Tsn|chr1:118548717-118549216	0.552272471377265	.	.
chr1	118321592	118322091	chr1	118536674	118537173	Nifk|chr1:118536674-118537173	0.343770922774817	.	.
chr1	118388537	118389036	chr1	118434883	118435382	Clasp1|chr1:118434883-118435382	0.439825178271709	.	.
chr1	118388537	118389036	chr1	118548717	118549216	Clasp1|chr1:118548717-118549216	0.613804738903336	.	.
chr1	118389052	118389551	chr1	118548717	118549216	Clasp1|chr1:118548717-118549216	0.233514781845253	.	.
chr1	118458765	118459264	chr1	118332022	118332521	2900060B14Rik|chr1:118332022-118332521	0.221773045808953	.	.
chr1	118458765	118459264	chr1	118416623	118417122	2900060B14Rik|chr1:118416623-118417122	0.387460585467152	.	.
chr1	118458765	118459264	chr1	118481738	118482237	2900060B14Rik|chr1:118481738-118482237	0.397335571446458	.	.
chr1	118459308	118459807	chr1	118481738	118482237	2900060B14Rik|chr1:118481738-118482237	0.250529627747976	.	.
chr1	118459308	118459807	chr1	118488135	118488634	2900060B14Rik|chr1:118488135-118488634	0.218806025127415	.	.
chr1	118459308	118459807	chr1	118536674	118537173	2900060B14Rik|chr1:118536674-118537173	0.215942114413335	.	.
chr1	118459308	118459807	chr1	118737710	118738209	2900060B14Rik|chr1:118737710-118738209	0.277310085050444	.	.
chr1	119421524	119422023	chr1	119033799	119034298	Inhbb|chr1:119033799-119034298	0.330725856006735	.	.
chr1	119421524	119422023	chr1	119093671	119094170	Inhbb|chr1:119093671-119094170	0.36200891264435	.	.
chr1	119421524	119422023	chr1	119388650	119389149	Inhbb|chr1:119388650-119389149	0.301032137656366	.	.
chr1	119421524	119422023	chr1	119420927	119421426	Inhbb|chr1:119420927-119421426	0.363258543447195	.	.
chr1	119421524	119422023	chr1	119713650	119714149	Inhbb|chr1:119713650-119714149	0.213669943603058	.	.
chr1	119422101	119422600	chr1	119009955	119010454	Inhbb|chr1:119009955-119010454	0.385812471552999	.	.
chr1	119422101	119422600	chr1	119033799	119034298	Inhbb|chr1:119033799-119034298	0.228867949946027	.	.
chr1	119422101	119422600	chr1	119033799	119034298	Inhbb|chr1:119033799-119034298	0.228867949946028	.	.
chr1	119422101	119422600	chr1	119093671	119094170	Inhbb|chr1:119093671-119094170	0.222146516107345	.	.
chr1	119422101	119422600	chr1	119099914	119100413	Inhbb|chr1:119099914-119100413	0.422976733246787	.	.
chr1	119422101	119422600	chr1	119183455	119183954	Inhbb|chr1:119183455-119183954	0.346444790582372	.	.
chr1	119422101	119422600	chr1	119189552	119190051	Inhbb|chr1:119189552-119190051	0.251037372665615	.	.
chr1	119422101	119422600	chr1	119273396	119273895	Inhbb|chr1:119273396-119273895	0.279199940457716	.	.
chr1	119422101	119422600	chr1	119388650	119389149	Inhbb|chr1:119388650-119389149	0.388662715826788	.	.
chr1	119422101	119422600	chr1	119420927	119421426	Inhbb|chr1:119420927-119421426	0.446792769563557	.	.
chr1	119422101	119422600	chr1	119456664	119457163	Inhbb|chr1:119456664-119457163	0.225119067923529	.	.
chr1	119504531	119505030	chr1	119420927	119421426	Ralb|chr1:119420927-119421426	0.266403440890651	.	.
chr1	119504531	119505030	chr1	119456664	119457163	Ralb|chr1:119456664-119457163	0.404715903088032	.	.
chr1	119837335	119837834	chr1	119805965	119806464	Ptpn4|chr1:119805965-119806464	0.288314915091027	.	.
chr1	119837335	119837834	chr1	119899647	119900146	Ptpn4|chr1:119899647-119900146	0.348313679771577	.	.
chr1	119837335	119837834	chr1	120041922	120042421	Ptpn4|chr1:120041922-120042421	0.224623414152859	.	.
chr1	119912947	119913446	chr1	119805965	119806464	Tmem177|chr1:119805965-119806464	0.225724967025656	.	.
chr1	119912947	119913446	chr1	119899647	119900146	Tmem177|chr1:119899647-119900146	0.246664226325689	.	.
chr1	119912947	119913446	chr1	120041922	120042421	Tmem177|chr1:120041922-120042421	0.244037669547022	.	.
chr1	119912947	119913446	chr1	120093463	120093962	Tmem177|chr1:120093463-120093962	0.305488765159416	.	.
chr1	119912947	119913446	chr1	120142571	120143070	Tmem177|chr1:120142571-120143070	0.262662068828243	.	.
chr1	119912947	119913446	chr1	120146971	120147470	Tmem177|chr1:120146971-120147470	0.448193531911591	.	.
chr1	120120898	120121397	chr1	120427270	120427769	3110009E18Rik|chr1:120427270-120427769	0.425497056144372	.	.
chr1	120120898	120121397	chr1	120427270	120427769	Dbi|chr1:120427270-120427769	0.425497056144372	.	.
chr1	120757376	120757875	chr1	120703699	120704198	Gm29346|chr1:120703699-120704198	0.289560366905164	.	.
chr1	120757376	120757875	chr1	120748969	120749468	Gm29346|chr1:120748969-120749468	0.4944970699137	.	.
chr1	120757376	120757875	chr1	120883554	120884053	Gm29346|chr1:120883554-120884053	0.348836301887972	.	.
chr1	120757376	120757875	chr1	120927442	120927941	Gm29346|chr1:120927442-120927941	0.631374087410057	.	.
chr1	120757376	120757875	chr1	121101412	121101911	Gm29346|chr1:121101412-121101911	0.347961060889431	.	.
chr1	120757376	120757875	chr1	121180229	121180728	Gm29346|chr1:121180229-121180728	0.372584419691592	.	.
chr1	121430778	121431277	chr1	121447257	121447756	Ccdc93|chr1:121447257-121447756	0.455292477544542	.	.
chr1	121430778	121431277	chr1	121462597	121463096	Ccdc93|chr1:121462597-121463096	0.212365533716474	.	.
chr1	121430778	121431277	chr1	121465872	121466371	Ccdc93|chr1:121465872-121466371	0.32164038502997	.	.
chr1	121430778	121431277	chr1	121478582	121479081	Ccdc93|chr1:121478582-121479081	0.278279118962684	.	.
chr1	121430778	121431277	chr1	121522759	121523258	Ccdc93|chr1:121522759-121523258	0.655258291777954	.	.
chr1	121430778	121431277	chr1	121522759	121523258	Ccdc93|chr1:121522759-121523258	0.655258291777955	.	.
chr1	121527520	121528019	chr1	121312350	121312849	Htr5b|chr1:121312350-121312849	0.351367391599325	.	.
chr1	121527520	121528019	chr1	121315049	121315548	Htr5b|chr1:121315049-121315548	0.679251695717278	.	.
chr1	121527520	121528019	chr1	121327621	121328120	Htr5b|chr1:121327621-121328120	0.397471162738124	.	.
chr1	121527520	121528019	chr1	121328130	121328629	Htr5b|chr1:121328130-121328629	0.211828896622419	.	.
chr1	121527520	121528019	chr1	121452337	121452836	Htr5b|chr1:121452337-121452836	0.590712354461789	.	.
chr1	121527520	121528019	chr1	121460007	121460506	Htr5b|chr1:121460007-121460506	0.618047714157908	.	.
chr1	121527520	121528019	chr1	121527010	121527509	Htr5b|chr1:121527010-121527509	0.736693508520191	.	.
chr1	121527520	121528019	chr1	121549397	121549896	Htr5b|chr1:121549397-121549896	0.399159036714816	.	.
chr1	121527520	121528019	chr1	121662528	121663027	Htr5b|chr1:121662528-121663027	0.724181439189749	.	.
chr1	121528273	121528772	chr1	121312350	121312849	Htr5b|chr1:121312350-121312849	0.237830739581999	.	.
chr1	121528273	121528772	chr1	121447257	121447756	Htr5b|chr1:121447257-121447756	0.224386970579614	.	.
chr1	121528273	121528772	chr1	121452337	121452836	Htr5b|chr1:121452337-121452836	0.34288660499133	.	.
chr1	121528273	121528772	chr1	121465872	121466371	Htr5b|chr1:121465872-121466371	0.290101285618193	.	.
chr1	121528273	121528772	chr1	121478582	121479081	Htr5b|chr1:121478582-121479081	0.532366058927855	.	.
chr1	121528273	121528772	chr1	121478582	121479081	Htr5b|chr1:121478582-121479081	0.532366058927856	.	.
chr1	121528273	121528772	chr1	121662528	121663027	Htr5b|chr1:121662528-121663027	0.410027318072946	.	.
chr1	121567757	121568256	chr1	121527010	121527509	Ddx18|chr1:121527010-121527509	0.229102268657746	.	.
chr1	125435289	125435788	chr1	125158715	125159214	Actr3|chr1:125158715-125159214	0.295621834059982	.	.
chr1	125560306	125560805	chr1	125979461	125979960	Slc35f5|chr1:125979461-125979960	0.297756647731362	.	.
chr1	125561216	125561715	chr1	125979461	125979960	Slc35f5|chr1:125979461-125979960	0.384888947750141	.	.
chr1	127204681	127205180	chr1	126799290	126799789	Mgat5|chr1:126799290-126799789	0.226167085709658	.	.
chr1	127204681	127205180	chr1	127185206	127185705	Mgat5|chr1:127185206-127185705	0.320930388172411	.	.
chr1	127204681	127205180	chr1	127190612	127191111	Mgat5|chr1:127190612-127191111	0.243143424556215	.	.
chr1	127205210	127205709	chr1	127185206	127185705	Mgat5|chr1:127185206-127185705	0.436075085397721	.	.
chr1	127205210	127205709	chr1	127190612	127191111	Mgat5|chr1:127190612-127191111	0.469948357242467	.	.
chr1	127205210	127205709	chr1	127246043	127246542	Mgat5|chr1:127246043-127246542	0.36790822574582	.	.
chr1	127773884	127774383	chr1	127863833	127864332	2900009J06Rik|chr1:127863833-127864332	0.270189029936727	.	.
chr1	127773884	127774383	chr1	127863833	127864332	2900009J06Rik|chr1:127863833-127864332	0.270189029936728	.	.
chr1	127773884	127774383	chr1	127863833	127864332	Ccnt2|chr1:127863833-127864332	0.270189029936727	.	.
chr1	127773884	127774383	chr1	127863833	127864332	Ccnt2|chr1:127863833-127864332	0.270189029936728	.	.
chr1	127773884	127774383	chr1	127968236	127968735	2900009J06Rik|chr1:127968236-127968735	0.44352849182547	.	.
chr1	127773884	127774383	chr1	127968236	127968735	Ccnt2|chr1:127968236-127968735	0.44352849182547	.	.
chr1	127773884	127774383	chr1	127990606	127991105	2900009J06Rik|chr1:127990606-127991105	0.256794395801174	.	.
chr1	127773884	127774383	chr1	127990606	127991105	Ccnt2|chr1:127990606-127991105	0.256794395801174	.	.
chr1	127773884	127774383	chr1	128020302	128020801	2900009J06Rik|chr1:128020302-128020801	0.349906956414538	.	.
chr1	127773884	127774383	chr1	128020302	128020801	Ccnt2|chr1:128020302-128020801	0.349906956414538	.	.
chr1	127773884	127774383	chr1	128141673	128142172	2900009J06Rik|chr1:128141673-128142172	0.228846931077311	.	.
chr1	127773884	127774383	chr1	128141673	128142172	Ccnt2|chr1:128141673-128142172	0.228846931077311	.	.
chr1	127774413	127774912	chr1	127863833	127864332	2900009J06Rik|chr1:127863833-127864332	0.280874358355135	.	.
chr1	127774413	127774912	chr1	127863833	127864332	Ccnt2|chr1:127863833-127864332	0.280874358355135	.	.
chr1	127774413	127774912	chr1	127937187	127937686	2900009J06Rik|chr1:127937187-127937686	0.281949184572606	.	.
chr1	127774413	127774912	chr1	127937187	127937686	Ccnt2|chr1:127937187-127937686	0.281949184572606	.	.
chr1	127774413	127774912	chr1	127968236	127968735	2900009J06Rik|chr1:127968236-127968735	0.345167856487075	.	.
chr1	127774413	127774912	chr1	127968236	127968735	Ccnt2|chr1:127968236-127968735	0.345167856487075	.	.
chr1	127774413	127774912	chr1	128141673	128142172	2900009J06Rik|chr1:128141673-128142172	0.374959881172661	.	.
chr1	127774413	127774912	chr1	128141673	128142172	Ccnt2|chr1:128141673-128142172	0.374959881172661	.	.
chr1	127854791	127855290	chr1	127838212	127838711	Map3k19|chr1:127838212-127838711	0.321755552785085	.	.
chr1	127854791	127855290	chr1	127838735	127839234	Map3k19|chr1:127838735-127839234	0.282081430321047	.	.
chr1	127854791	127855290	chr1	127937187	127937686	Map3k19|chr1:127937187-127937686	0.262210472529091	.	.
chr1	127868495	127868994	chr1	127813108	127813607	Rab3gap1|chr1:127813108-127813607	0.36167053308433	.	.
chr1	127868495	127868994	chr1	127838212	127838711	Rab3gap1|chr1:127838212-127838711	0.421740280738233	.	.
chr1	127868495	127868994	chr1	127838735	127839234	Rab3gap1|chr1:127838735-127839234	0.448030780662543	.	.
chr1	127868495	127868994	chr1	127883787	127884286	Rab3gap1|chr1:127883787-127884286	0.288894150782764	.	.
chr1	127868495	127868994	chr1	127990069	127990568	Rab3gap1|chr1:127990069-127990568	0.291730665527082	.	.
chr1	127868495	127868994	chr1	128032080	128032579	Rab3gap1|chr1:128032080-128032579	0.290464326555056	.	.
chr1	128102219	128102718	chr1	127838212	127838711	R3hdm1|chr1:127838212-127838711	0.249202338082161	.	.
chr1	128102219	128102718	chr1	127838212	127838711	Zranb3|chr1:127838212-127838711	0.249202338082161	.	.
chr1	128102952	128103451	chr1	127964630	127965129	R3hdm1|chr1:127964630-127965129	0.215423615078834	.	.
chr1	128102952	128103451	chr1	127964630	127965129	Zranb3|chr1:127964630-127965129	0.215423615078834	.	.
chr1	128243885	128244384	chr1	127813108	127813607	Ubxn4|chr1:127813108-127813607	0.21339770514301	.	.
chr1	128243885	128244384	chr1	127990069	127990568	Ubxn4|chr1:127990069-127990568	0.243499290424914	.	.
chr1	128416641	128417140	chr1	128141673	128142172	Dars|chr1:128141673-128142172	0.303510193028645	.	.
chr1	128416641	128417140	chr1	128669078	128669577	Dars|chr1:128669078-128669577	0.37902671555862	.	.
chr1	128417141	128417640	chr1	128020302	128020801	Dars|chr1:128020302-128020801	0.497503592793063	.	.
chr1	128417141	128417640	chr1	128141673	128142172	Dars|chr1:128141673-128142172	0.46256247535463	.	.
chr1	128417141	128417640	chr1	128669078	128669577	Dars|chr1:128669078-128669577	0.75545903398593	.	.
chr1	129273098	129273597	chr1	129207659	129208158	Thsd7b|chr1:129207659-129208158	0.288350365252165	.	.
chr1	129273098	129273597	chr1	129208401	129208900	Thsd7b|chr1:129208401-129208900	0.354241541325298	.	.
chr1	129273098	129273597	chr1	129361015	129361514	Thsd7b|chr1:129361015-129361514	0.315420904176914	.	.
chr1	129273098	129273597	chr1	129412467	129412966	Thsd7b|chr1:129412467-129412966	0.31586975719769	.	.
chr1	129273098	129273597	chr1	129537578	129538077	Thsd7b|chr1:129537578-129538077	0.236331767950912	.	.
chr1	129273098	129273597	chr1	129559145	129559644	Thsd7b|chr1:129559145-129559644	0.356046431146278	.	.
chr1	130462505	130463004	chr1	130709705	130710204	Cd55|chr1:130709705-130710204	0.291669751528516	.	.
chr1	130462505	130463004	chr1	130709705	130710204	Gm16083|chr1:130709705-130710204	0.291669751528516	.	.
chr1	130717229	130717728	chr1	130278103	130278602	Yod1|chr1:130278103-130278602	0.445713625284714	.	.
chr1	130717229	130717728	chr1	130315622	130316121	Yod1|chr1:130315622-130316121	0.384375146744795	.	.
chr1	130717229	130717728	chr1	130353466	130353965	Yod1|chr1:130353466-130353965	0.234094620782643	.	.
chr1	130717229	130717728	chr1	130633945	130634444	Yod1|chr1:130633945-130634444	0.28538385139556	.	.
chr1	130886420	130886919	chr1	130551356	130551855	Il24|chr1:130551356-130551855	0.478820621313694	.	.
chr1	130886420	130886919	chr1	130576286	130576785	Il24|chr1:130576286-130576785	0.267899477272895	.	.
chr1	131097580	131098079	chr1	130814827	130815326	Mapkapk2|chr1:130814827-130815326	0.327784277389675	.	.
chr1	131097580	131098079	chr1	131053153	131053652	Mapkapk2|chr1:131053153-131053652	0.339172373749114	.	.
chr1	131097580	131098079	chr1	131116808	131117307	Mapkapk2|chr1:131116808-131117307	0.528222015221075	.	.
chr1	131138073	131138572	chr1	130814827	130815326	Dyrk3|chr1:130814827-130815326	0.35441699966124	.	.
chr1	131138073	131138572	chr1	131053153	131053652	Dyrk3|chr1:131053153-131053652	0.237415901974232	.	.
chr1	131138073	131138572	chr1	131116808	131117307	Dyrk3|chr1:131116808-131117307	0.42914491423741	.	.
chr1	131152939	131153438	chr1	131107848	131108347	Eif2d|chr1:131107848-131108347	0.22840998378276	.	.
chr1	131244461	131244960	chr1	130814827	130815326	Rassf5|chr1:130814827-130815326	0.217669757185813	.	.
chr1	131244461	131244960	chr1	131053153	131053652	Rassf5|chr1:131053153-131053652	0.278119395774943	.	.
chr1	131527318	131527817	chr1	131431296	131431795	Fam72a|chr1:131431296-131431795	0.229628873018774	.	.
chr1	131527318	131527817	chr1	131431296	131431795	Srgap2|chr1:131431296-131431795	0.229628873018774	.	.
chr1	131527318	131527817	chr1	131555074	131555573	Fam72a|chr1:131555074-131555573	0.417716287102111	.	.
chr1	131527318	131527817	chr1	131555074	131555573	Srgap2|chr1:131555074-131555573	0.417716287102111	.	.
chr1	131527318	131527817	chr1	131658033	131658532	Fam72a|chr1:131658033-131658532	0.228912662464079	.	.
chr1	131527318	131527817	chr1	131658033	131658532	Srgap2|chr1:131658033-131658532	0.228912662464079	.	.
chr1	131527318	131527817	chr1	131807271	131807770	Fam72a|chr1:131807271-131807770	0.540440736256115	.	.
chr1	131527318	131527817	chr1	131807271	131807770	Srgap2|chr1:131807271-131807770	0.540440736256115	.	.
chr1	131827667	131828166	chr1	131807271	131807770	Slc41a1|chr1:131807271-131807770	0.765131481761412	.	.
chr1	131827667	131828166	chr1	131937643	131938142	Slc41a1|chr1:131937643-131938142	0.267089981214488	.	.
chr1	131827667	131828166	chr1	132199896	132200395	Slc41a1|chr1:132199896-132200395	0.473517496315962	.	.
chr1	131866958	131867457	chr1	131658033	131658532	Rab29|chr1:131658033-131658532	0.373821468803945	.	.
chr1	131866958	131867457	chr1	132199896	132200395	Rab29|chr1:132199896-132200395	0.228378649234431	.	.
chr1	131910162	131910661	chr1	131593824	131594323	Nucks1|chr1:131593824-131594323	0.338957891458438	.	.
chr1	131910162	131910661	chr1	131924202	131924701	Nucks1|chr1:131924202-131924701	0.226525181648589	.	.
chr1	131910162	131910661	chr1	131945519	131946018	Nucks1|chr1:131945519-131946018	0.243318748291469	.	.
chr1	131910666	131911165	chr1	131505667	131506166	Nucks1|chr1:131505667-131506166	0.227483911312353	.	.
chr1	132007294	132007793	chr1	131807271	131807770	Elk4|chr1:131807271-131807770	0.480430691342322	.	.
chr1	132007294	132007793	chr1	132199896	132200395	Elk4|chr1:132199896-132200395	0.521288350923856	.	.
chr1	132007294	132007793	chr1	132265186	132265685	Elk4|chr1:132265186-132265685	0.472513915550104	.	.
chr1	132007800	132008299	chr1	131924202	131924701	Elk4|chr1:131924202-131924701	0.220762367317747	.	.
chr1	132007800	132008299	chr1	131945519	131946018	Elk4|chr1:131945519-131946018	0.378446692227101	.	.
chr1	132067139	132067638	chr1	132436492	132436991	Mfsd4a|chr1:132436492-132436991	0.267973942650615	.	.
chr1	132067653	132068152	chr1	131807271	131807770	Mfsd4a|chr1:131807271-131807770	0.379671267155567	.	.
chr1	132067653	132068152	chr1	132199896	132200395	Mfsd4a|chr1:132199896-132200395	0.457181220561667	.	.
chr1	132067653	132068152	chr1	132265186	132265685	Mfsd4a|chr1:132265186-132265685	0.379975651786571	.	.
chr1	132315820	132316319	chr1	132199896	132200395	Nuak2|chr1:132199896-132200395	0.476084460613901	.	.
chr1	132315820	132316319	chr1	132208097	132208596	Nuak2|chr1:132208097-132208596	0.4635204607461	.	.
chr1	132315820	132316319	chr1	132265186	132265685	Nuak2|chr1:132265186-132265685	0.293639963512941	.	.
chr1	132390847	132391346	chr1	132035072	132035571	Tmcc2|chr1:132035072-132035571	0.323689305904058	.	.
chr1	132390847	132391346	chr1	132338936	132339435	Tmcc2|chr1:132338936-132339435	0.372492240828768	.	.
chr1	132391552	132392051	chr1	132199896	132200395	Tmcc2|chr1:132199896-132200395	0.320402386031139	.	.
chr1	132391552	132392051	chr1	132265186	132265685	Tmcc2|chr1:132265186-132265685	0.385098308594634	.	.
chr1	132417199	132417698	chr1	132208097	132208596	Dstyk|chr1:132208097-132208596	0.298864351021765	.	.
chr1	132417199	132417698	chr1	132311098	132311597	Dstyk|chr1:132311098-132311597	0.378004547785514	.	.
chr1	132417199	132417698	chr1	132338936	132339435	Dstyk|chr1:132338936-132339435	0.422840948618961	.	.
chr1	132476591	132477090	chr1	132208097	132208596	6030442K20Rik|chr1:132208097-132208596	0.419903362749948	.	.
chr1	132476591	132477090	chr1	132208097	132208596	Rbbp5|chr1:132208097-132208596	0.419903362749948	.	.
chr1	132476591	132477090	chr1	132338936	132339435	6030442K20Rik|chr1:132338936-132339435	0.239652340160553	.	.
chr1	132476591	132477090	chr1	132338936	132339435	Rbbp5|chr1:132338936-132339435	0.239652340160553	.	.
chr1	132880112	132880611	chr1	132853257	132853756	Lrrn2|chr1:132853257-132853756	0.287692182202563	.	.
chr1	132880112	132880611	chr1	132945716	132946215	Lrrn2|chr1:132945716-132946215	0.306278375517612	.	.
chr1	132880112	132880611	chr1	133019230	133019729	Lrrn2|chr1:133019230-133019729	0.221078987503332	.	.
chr1	132880112	132880611	chr1	133177407	133177906	Lrrn2|chr1:133177407-133177906	0.224937962085762	.	.
chr1	132880112	132880611	chr1	133180923	133181422	Lrrn2|chr1:133180923-133181422	0.215052552052487	.	.
chr1	132880668	132881167	chr1	132758968	132759467	Lrrn2|chr1:132758968-132759467	0.273153720815902	.	.
chr1	132880668	132881167	chr1	132899565	132900064	Lrrn2|chr1:132899565-132900064	0.447954786169968	.	.
chr1	132880668	132881167	chr1	133177407	133177906	Lrrn2|chr1:133177407-133177906	0.285822730616539	.	.
chr1	133045916	133046415	chr1	132758968	132759467	Pik3c2b|chr1:132758968-132759467	0.229293894592872	.	.
chr1	133045916	133046415	chr1	132870441	132870940	Pik3c2b|chr1:132870441-132870940	0.239281310804487	.	.
chr1	133045916	133046415	chr1	133188670	133189169	Pik3c2b|chr1:133188670-133189169	0.221673942248928	.	.
chr1	133067942	133068441	chr1	132982662	132983161	Gm28609|chr1:132982662-132983161	0.343098031684563	.	.
chr1	133067942	133068441	chr1	133033695	133034194	Gm28609|chr1:133033695-133034194	0.218711434777913	.	.
chr1	133067942	133068441	chr1	133097707	133098206	Gm28609|chr1:133097707-133098206	0.457626216383531	.	.
chr1	133067942	133068441	chr1	133145937	133146436	Gm28609|chr1:133145937-133146436	0.249003341686525	.	.
chr1	133067942	133068441	chr1	133188670	133189169	Gm28609|chr1:133188670-133189169	0.297182893067268	.	.
chr1	133067942	133068441	chr1	133199681	133200180	Gm28609|chr1:133199681-133200180	0.23572250619057	.	.
chr1	133067942	133068441	chr1	133209951	133210450	Gm28609|chr1:133209951-133210450	0.234684016356092	.	.
chr1	133067942	133068441	chr1	133222590	133223089	Gm28609|chr1:133222590-133223089	0.233497421563095	.	.
chr1	133067942	133068441	chr1	133267838	133268337	Gm28609|chr1:133267838-133268337	0.269450126221856	.	.
chr1	133067942	133068441	chr1	133276933	133277432	Gm28609|chr1:133276933-133277432	0.455453948600895	.	.
chr1	133130962	133131461	chr1	132853257	132853756	Ppp1r15b|chr1:132853257-132853756	0.271872498412884	.	.
chr1	133130962	133131461	chr1	132899565	132900064	Ppp1r15b|chr1:132899565-132900064	0.334432045231804	.	.
chr1	133130962	133131461	chr1	133177407	133177906	Ppp1r15b|chr1:133177407-133177906	0.244641568401716	.	.
chr1	133363199	133363698	chr1	133019230	133019729	Etnk2|chr1:133019230-133019729	0.360028200829833	.	.
chr1	133363199	133363698	chr1	133188670	133189169	Etnk2|chr1:133188670-133189169	0.218161120395705	.	.
chr1	133363199	133363698	chr1	133745463	133745962	Etnk2|chr1:133745463-133745962	0.224926559331642	.	.
chr1	133800824	133801323	chr1	133745463	133745962	Atp2b4|chr1:133745463-133745962	0.223882509730228	.	.
chr1	133800824	133801323	chr1	134006644	134007143	Atp2b4|chr1:134006644-134007143	0.252849600392975	.	.
chr1	133800824	133801323	chr1	134100857	134101356	Atp2b4|chr1:134100857-134101356	0.242153225424894	.	.
chr1	133908258	133908757	chr1	133780926	133781425	Optc|chr1:133780926-133781425	0.218140559795649	.	.
chr1	133908258	133908757	chr1	133886411	133886910	Optc|chr1:133886411-133886910	0.225314558910986	.	.
chr1	133908258	133908757	chr1	133886923	133887422	Optc|chr1:133886923-133887422	0.316474324976221	.	.
chr1	133908258	133908757	chr1	134082899	134083398	Optc|chr1:134082899-134083398	0.44652542140444	.	.
chr1	133908258	133908757	chr1	134217797	134218296	Optc|chr1:134217797-134218296	0.413789760769745	.	.
chr1	133908258	133908757	chr1	134233037	134233536	Optc|chr1:134233037-134233536	0.244440485745457	.	.
chr1	134078899	134079398	chr1	134099100	134099599	Btg2|chr1:134099100-134099599	0.368649585240359	.	.
chr1	134078899	134079398	chr1	134100857	134101356	Btg2|chr1:134100857-134101356	0.212265844422009	.	.
chr1	134078899	134079398	chr1	134162608	134163107	Btg2|chr1:134162608-134163107	0.332571514711862	.	.
chr1	134361764	134362263	chr1	134067010	134067509	Tmem183a|chr1:134067010-134067509	0.259877059452557	.	.
chr1	134361764	134362263	chr1	134082899	134083398	Tmem183a|chr1:134082899-134083398	0.399293361022093	.	.
chr1	134361764	134362263	chr1	134314510	134315009	Tmem183a|chr1:134314510-134315009	0.248190735426036	.	.
chr1	134361764	134362263	chr1	134345043	134345542	Tmem183a|chr1:134345043-134345542	0.230234168473842	.	.
chr1	134405737	134406236	chr1	134042777	134043276	Cyb5r1|chr1:134042777-134043276	0.232793122989796	.	.
chr1	134405737	134406236	chr1	134060782	134061281	Cyb5r1|chr1:134060782-134061281	0.213879252871308	.	.
chr1	134405737	134406236	chr1	134092834	134093333	Cyb5r1|chr1:134092834-134093333	0.279440146292923	.	.
chr1	134405737	134406236	chr1	134115405	134115904	Cyb5r1|chr1:134115405-134115904	0.223592109405339	.	.
chr1	134415089	134415588	chr1	134053176	134053675	Adipor1|chr1:134053176-134053675	0.372417678356853	.	.
chr1	134415089	134415588	chr1	134217797	134218296	Adipor1|chr1:134217797-134218296	0.254336551810222	.	.
chr1	134415089	134415588	chr1	134233037	134233536	Adipor1|chr1:134233037-134233536	0.279710344460834	.	.
chr1	134415089	134415588	chr1	134275932	134276431	Adipor1|chr1:134275932-134276431	0.337132743014776	.	.
chr1	134415089	134415588	chr1	134335546	134336045	Adipor1|chr1:134335546-134336045	0.327102843317853	.	.
chr1	134415089	134415588	chr1	134556771	134557270	Adipor1|chr1:134556771-134557270	0.288872883633374	.	.
chr1	134415089	134415588	chr1	134719601	134720100	Adipor1|chr1:134719601-134720100	0.581454572859608	.	.
chr1	134455268	134455767	chr1	134099100	134099599	Klhl12|chr1:134099100-134099599	0.304084108695918	.	.
chr1	134455268	134455767	chr1	134314510	134315009	Klhl12|chr1:134314510-134315009	0.223400444688141	.	.
chr1	134494334	134494833	chr1	134042777	134043276	Rabif|chr1:134042777-134043276	0.226873742079771	.	.
chr1	134494334	134494833	chr1	134082899	134083398	Rabif|chr1:134082899-134083398	0.398863086128697	.	.
chr1	134494334	134494833	chr1	134099100	134099599	Rabif|chr1:134099100-134099599	0.246213575039743	.	.
chr1	134494334	134494833	chr1	134344509	134345008	Rabif|chr1:134344509-134345008	0.214647283745874	.	.
chr1	134955755	134956254	chr1	134784750	134785249	Ppp1r12b|chr1:134784750-134785249	0.252610786230633	.	.
chr1	134955755	134956254	chr1	134889486	134889985	Ppp1r12b|chr1:134889486-134889985	0.229112456910809	.	.
chr1	134955755	134956254	chr1	134987558	134988057	Ppp1r12b|chr1:134987558-134988057	0.210931815824988	.	.
chr1	134955755	134956254	chr1	135048457	135048956	Ppp1r12b|chr1:135048457-135048956	0.229548711806146	.	.
chr1	134962267	134962766	chr1	134846503	134847002	Ube2t|chr1:134846503-134847002	0.253545095752432	.	.
chr1	134962267	134962766	chr1	134995423	134995922	Ube2t|chr1:134995423-134995922	0.261041180194307	.	.
chr1	135105171	135105670	chr1	135153805	135154304	Lgr6|chr1:135153805-135154304	0.281116371346954	.	.
chr1	135146503	135147002	chr1	134889486	134889985	Arl8a|chr1:134889486-134889985	0.222380635998673	.	.
chr1	135146503	135147002	chr1	135048457	135048956	Arl8a|chr1:135048457-135048956	0.228432269273647	.	.
chr1	135146503	135147002	chr1	135154328	135154827	Arl8a|chr1:135154328-135154827	0.34468382463508	.	.
chr1	135146503	135147002	chr1	135368172	135368671	Arl8a|chr1:135368172-135368671	0.424827159012106	.	.
chr1	135146503	135147002	chr1	135463659	135464158	Arl8a|chr1:135463659-135464158	0.272372661599599	.	.
chr1	135152339	135152838	chr1	134838015	134838514	Gm15445|chr1:134838015-134838514	0.340346292955453	.	.
chr1	135152339	135152838	chr1	134846503	134847002	Gm15445|chr1:134846503-134847002	0.215893227225772	.	.
chr1	135152339	135152838	chr1	134936306	134936805	Gm15445|chr1:134936306-134936805	0.211486478537246	.	.
chr1	135152339	135152838	chr1	134995423	134995922	Gm15445|chr1:134995423-134995922	0.23433199160294	.	.
chr1	135248334	135248833	chr1	134846503	134847002	Gm26642|chr1:134846503-134847002	0.489659777028339	.	.
chr1	135248334	135248833	chr1	134995423	134995922	Gm26642|chr1:134995423-134995922	0.356845002206016	.	.
chr1	135248334	135248833	chr1	135384182	135384681	Gm26642|chr1:135384182-135384681	0.350168396809401	.	.
chr1	135313568	135314067	chr1	135384182	135384681	Timm17a|chr1:135384182-135384681	0.34259249204779	.	.
chr1	135313568	135314067	chr1	135385135	135385634	Timm17a|chr1:135385135-135385634	0.311765954940273	.	.
chr1	135430227	135430726	chr1	135048457	135048956	Ipo9|chr1:135048457-135048956	0.275491403803242	.	.
chr1	135766118	135766617	chr1	135500391	135500890	Phlda3|chr1:135500391-135500890	0.413168610282552	.	.
chr1	135766118	135766617	chr1	135504602	135505101	Phlda3|chr1:135504602-135505101	0.45331288506147	.	.
chr1	135766118	135766617	chr1	135513374	135513873	Phlda3|chr1:135513374-135513873	0.261451051802439	.	.
chr1	135766118	135766617	chr1	135540242	135540741	Phlda3|chr1:135540242-135540741	0.468429090291484	.	.
chr1	135766118	135766617	chr1	135565073	135565572	Phlda3|chr1:135565073-135565572	0.342412986343081	.	.
chr1	135766118	135766617	chr1	135594365	135594864	Phlda3|chr1:135594365-135594864	0.28218681242287	.	.
chr1	135766118	135766617	chr1	135729298	135729797	Phlda3|chr1:135729298-135729797	0.214373678172838	.	.
chr1	135766118	135766617	chr1	135752912	135753411	Phlda3|chr1:135752912-135753411	0.263799771380114	.	.
chr1	136050439	136050938	chr1	135832604	135833103	Ascl5|chr1:135832604-135833103	0.39358845255771	.	.
chr1	136050439	136050938	chr1	136089713	136090212	Ascl5|chr1:136089713-136090212	0.340175437410214	.	.
chr1	136050439	136050938	chr1	136102906	136103405	Ascl5|chr1:136102906-136103405	0.313817541266842	.	.
chr1	136050439	136050938	chr1	136155610	136156109	Ascl5|chr1:136155610-136156109	0.246258112092572	.	.
chr1	136050439	136050938	chr1	136273291	136273790	Ascl5|chr1:136273291-136273790	0.217239239208482	.	.
chr1	136050439	136050938	chr1	136402839	136403338	Ascl5|chr1:136402839-136403338	0.515379952972606	.	.
chr1	136131078	136131577	chr1	135832604	135833103	Gm15850|chr1:135832604-135833103	0.316655379524437	.	.
chr1	136131078	136131577	chr1	135832604	135833103	Kif21b|chr1:135832604-135833103	0.316655379524437	.	.
chr1	136131078	136131577	chr1	136017772	136018271	Gm15850|chr1:136017772-136018271	0.276561962034076	.	.
chr1	136131078	136131577	chr1	136017772	136018271	Kif21b|chr1:136017772-136018271	0.276561962034076	.	.
chr1	136131078	136131577	chr1	136102906	136103405	Gm15850|chr1:136102906-136103405	0.420215552386893	.	.
chr1	136131078	136131577	chr1	136102906	136103405	Kif21b|chr1:136102906-136103405	0.420215552386893	.	.
chr1	136131078	136131577	chr1	136140240	136140739	Gm15850|chr1:136140240-136140739	0.270214183944553	.	.
chr1	136131078	136131577	chr1	136140240	136140739	Kif21b|chr1:136140240-136140739	0.270214183944553	.	.
chr1	136131078	136131577	chr1	136163803	136164302	Gm15850|chr1:136163803-136164302	0.544488183095968	.	.
chr1	136131078	136131577	chr1	136163803	136164302	Kif21b|chr1:136163803-136164302	0.544488183095968	.	.
chr1	136131078	136131577	chr1	136475463	136475962	Gm15850|chr1:136475463-136475962	0.238741645244153	.	.
chr1	136131078	136131577	chr1	136475463	136475962	Kif21b|chr1:136475463-136475962	0.238741645244153	.	.
chr1	136259695	136260194	chr1	136089713	136090212	Gm26781|chr1:136089713-136090212	0.215441085912846	.	.
chr1	136259695	136260194	chr1	136089713	136090212	Gpr25|chr1:136089713-136090212	0.215441085912846	.	.
chr1	136259695	136260194	chr1	136120937	136121436	Gm26781|chr1:136120937-136121436	0.274371365945674	.	.
chr1	136259695	136260194	chr1	136120937	136121436	Gpr25|chr1:136120937-136121436	0.274371365945674	.	.
chr1	136259695	136260194	chr1	136140240	136140739	Gm26781|chr1:136140240-136140739	0.220357574443249	.	.
chr1	136259695	136260194	chr1	136140240	136140739	Gpr25|chr1:136140240-136140739	0.220357574443249	.	.
chr1	136259695	136260194	chr1	136154794	136155293	Gm26781|chr1:136154794-136155293	0.257440541237653	.	.
chr1	136259695	136260194	chr1	136154794	136155293	Gpr25|chr1:136154794-136155293	0.257440541237653	.	.
chr1	136259695	136260194	chr1	136163803	136164302	Gm26781|chr1:136163803-136164302	0.35874898983877	.	.
chr1	136259695	136260194	chr1	136163803	136164302	Gpr25|chr1:136163803-136164302	0.35874898983877	.	.
chr1	136259695	136260194	chr1	136245344	136245843	Gm26781|chr1:136245344-136245843	0.29659394526872	.	.
chr1	136259695	136260194	chr1	136245344	136245843	Gpr25|chr1:136245344-136245843	0.29659394526872	.	.
chr1	136259695	136260194	chr1	136527075	136527574	Gm26781|chr1:136527075-136527574	0.261671016729767	.	.
chr1	136259695	136260194	chr1	136527075	136527574	Gpr25|chr1:136527075-136527574	0.261671016729767	.	.
chr1	136259695	136260194	chr1	136665082	136665581	Gm26781|chr1:136665082-136665581	0.360532607290768	.	.
chr1	136259695	136260194	chr1	136665082	136665581	Gpr25|chr1:136665082-136665581	0.360532607290768	.	.
chr1	136259695	136260194	chr1	136730610	136731109	Gm26781|chr1:136730610-136731109	0.577849488497891	.	.
chr1	136259695	136260194	chr1	136730610	136731109	Gpr25|chr1:136730610-136731109	0.577849488497891	.	.
chr1	136260203	136260702	chr1	136089713	136090212	Gpr25|chr1:136089713-136090212	0.296577842475987	.	.
chr1	136260203	136260702	chr1	136120937	136121436	Gpr25|chr1:136120937-136121436	0.234434695244837	.	.
chr1	136260203	136260702	chr1	136154794	136155293	Gpr25|chr1:136154794-136155293	0.218953445294001	.	.
chr1	136260203	136260702	chr1	136245344	136245843	Gpr25|chr1:136245344-136245843	0.387215929584509	.	.
chr1	136260203	136260702	chr1	136370369	136370868	Gpr25|chr1:136370369-136370868	0.317266207921098	.	.
chr1	136260203	136260702	chr1	136371455	136371954	Gpr25|chr1:136371455-136371954	0.28705608123251	.	.
chr1	136260203	136260702	chr1	136430035	136430534	Gpr25|chr1:136430035-136430534	0.286547205260154	.	.
chr1	136260203	136260702	chr1	136527075	136527574	Gpr25|chr1:136527075-136527574	0.391736249388947	.	.
chr1	136260203	136260702	chr1	136550851	136551350	Gpr25|chr1:136550851-136551350	0.261215499090856	.	.
chr1	136260203	136260702	chr1	136665082	136665581	Gpr25|chr1:136665082-136665581	0.302609348455059	.	.
chr1	136260203	136260702	chr1	136730610	136731109	Gpr25|chr1:136730610-136731109	0.494949891450646	.	.
chr1	136260203	136260702	chr1	136730610	136731109	Gpr25|chr1:136730610-136731109	0.494949891450647	.	.
chr1	136345905	136346404	chr1	136017772	136018271	Camsap2|chr1:136017772-136018271	0.262677464125999	.	.
chr1	136345905	136346404	chr1	136102906	136103405	Camsap2|chr1:136102906-136103405	0.355847389233329	.	.
chr1	136345905	136346404	chr1	136458762	136459261	Camsap2|chr1:136458762-136459261	0.245543112597739	.	.
chr1	136345905	136346404	chr1	136613430	136613929	Camsap2|chr1:136613430-136613929	0.31519398754707	.	.
chr1	136345905	136346404	chr1	136683171	136683670	Camsap2|chr1:136683171-136683670	0.236338890951773	.	.
chr1	136415292	136415791	chr1	136089713	136090212	9230116N13Rik|chr1:136089713-136090212	0.277573985459767	.	.
chr1	136415292	136415791	chr1	136089713	136090212	Ddx59|chr1:136089713-136090212	0.277573985459767	.	.
chr1	136415292	136415791	chr1	136102906	136103405	9230116N13Rik|chr1:136102906-136103405	0.267605212293323	.	.
chr1	136415292	136415791	chr1	136102906	136103405	Ddx59|chr1:136102906-136103405	0.267605212293323	.	.
chr1	136415292	136415791	chr1	136402839	136403338	9230116N13Rik|chr1:136402839-136403338	0.335198188643026	.	.
chr1	136415292	136415791	chr1	136402839	136403338	Ddx59|chr1:136402839-136403338	0.335198188643026	.	.
chr1	136415292	136415791	chr1	136613430	136613929	9230116N13Rik|chr1:136613430-136613929	0.234890113876417	.	.
chr1	136415292	136415791	chr1	136613430	136613929	Ddx59|chr1:136613430-136613929	0.234890113876417	.	.
chr1	136415292	136415791	chr1	136656448	136656947	9230116N13Rik|chr1:136656448-136656947	0.272480642025118	.	.
chr1	136415292	136415791	chr1	136656448	136656947	Ddx59|chr1:136656448-136656947	0.272480642025118	.	.
chr1	136415292	136415791	chr1	136683171	136683670	9230116N13Rik|chr1:136683171-136683670	0.225165306153428	.	.
chr1	136415292	136415791	chr1	136683171	136683670	Ddx59|chr1:136683171-136683670	0.225165306153428	.	.
chr1	136466035	136466534	chr1	136613430	136613929	Kif14|chr1:136613430-136613929	0.296732814661874	.	.
chr1	136670304	136670803	chr1	136458762	136459261	Gm19705|chr1:136458762-136459261	0.29351468262615	.	.
chr1	137898255	137898754	chr1	137669846	137670345	Gm4258|chr1:137669846-137670345	0.24773647151528	.	.
chr1	137898255	137898754	chr1	138043260	138043759	Gm4258|chr1:138043260-138043759	0.307960140660654	.	.
chr1	137898255	137898754	chr1	138044494	138044993	Gm4258|chr1:138044494-138044993	0.287088084916199	.	.
chr1	137898255	137898754	chr1	138152949	138153448	Gm4258|chr1:138152949-138153448	0.213210897838595	.	.
chr1	138515350	138515849	chr1	138298140	138298639	Gm28501|chr1:138298140-138298639	0.4523940129788	.	.
chr1	138515350	138515849	chr1	138496863	138497362	Gm28501|chr1:138496863-138497362	0.301123188763144	.	.
chr1	138515350	138515849	chr1	138506964	138507463	Gm28501|chr1:138506964-138507463	0.295872266932013	.	.
chr1	138515350	138515849	chr1	138507605	138508104	Gm28501|chr1:138507605-138508104	0.485951791685476	.	.
chr1	138515350	138515849	chr1	138512955	138513454	Gm28501|chr1:138512955-138513454	0.372639820114763	.	.
chr1	138515350	138515849	chr1	138559451	138559950	Gm28501|chr1:138559451-138559950	0.494865611044005	.	.
chr1	138515350	138515849	chr1	138579084	138579583	Gm28501|chr1:138579084-138579583	0.511069687657857	.	.
chr1	138515350	138515849	chr1	138587741	138588240	Gm28501|chr1:138587741-138588240	0.70594810339855	.	.
chr1	138515350	138515849	chr1	138607516	138608015	Gm28501|chr1:138607516-138608015	0.260837761575377	.	.
chr1	138515350	138515849	chr1	138607516	138608015	Gm28501|chr1:138607516-138608015	0.260837761575378	.	.
chr1	138515350	138515849	chr1	138608018	138608517	Gm28501|chr1:138608018-138608517	0.297832474851426	.	.
chr1	138515350	138515849	chr1	138617900	138618399	Gm28501|chr1:138617900-138618399	0.244425721363869	.	.
chr1	138515350	138515849	chr1	138637810	138638309	Gm28501|chr1:138637810-138638309	0.496257311182476	.	.
chr1	138515350	138515849	chr1	138937898	138938397	Gm28501|chr1:138937898-138938397	0.23422831295059	.	.
chr1	138618987	138619486	chr1	138290053	138290552	Nek7|chr1:138290053-138290552	0.353631795095019	.	.
chr1	138618987	138619486	chr1	138496863	138497362	Nek7|chr1:138496863-138497362	0.394465393887377	.	.
[truncated: 41,834 more rows]
