# Supplementary material for: Single-cell analysis of chromatin accessibility in the adult mouse brain
Source: Nature. 2023 Dec 13;624(7991):378–89. doi: 10.1038/s41586-023-06824-9 (PMC10719105; doi:10.1038/s41586-023-06824-9)
Supplement: Supplementary file 3 — Supplementary Tables 1–25 and their legends. [file 41586_2023_6824_MOESM3_ESM.zip › 2023-03-05453B-s3/SI Tables/SI Table 13 Summary of all the gene-cCRE correlations/sa2subclass.OB_Meis2_Thsd7b_Gaba.pdc.bedpe]

chr1	3466260	3466759	chr1	3582578	3583077	Gm1992|chr1:3582578-3583077	0.171677439629375	.	.
chr1	4807592	4808091	chr1	4571692	4572191	Lypla1|chr1:4571692-4572191	0.264031786441684	.	.
chr1	4807592	4808091	chr1	5022621	5023120	Lypla1|chr1:5022621-5023120	0.357109839250829	.	.
chr1	4857480	4857979	chr1	4571692	4572191	Tcea1|chr1:4571692-4572191	0.185113741975719	.	.
chr1	4857480	4857979	chr1	5019201	5019700	Tcea1|chr1:5019201-5019700	0.358226474863521	.	.
chr1	4970513	4971012	chr1	5170387	5170886	Gm16041|chr1:5170387-5170886	0.30552766639392	.	.
chr1	4970513	4971012	chr1	5208080	5208579	Gm16041|chr1:5208080-5208579	0.30889040248371	.	.
chr1	4970513	4971012	chr1	5222924	5223423	Gm16041|chr1:5222924-5223423	0.310785543763404	.	.
chr1	6206052	6206551	chr1	6198443	6198942	Rb1cc1|chr1:6198443-6198942	0.618537014863799	.	.
chr1	6206052	6206551	chr1	6410037	6410536	Rb1cc1|chr1:6410037-6410536	0.448789671953041	.	.
chr1	6206052	6206551	chr1	6483957	6484456	Rb1cc1|chr1:6483957-6484456	0.302638307349839	.	.
chr1	7088594	7089093	chr1	7139109	7139608	Pcmtd1|chr1:7139109-7139608	0.240086053500018	.	.
chr1	7397837	7398336	chr1	7543474	7543973	Gm26901|chr1:7543474-7543973	0.182698472332339	.	.
chr1	9298975	9299474	chr1	9157079	9157578	Sntg1|chr1:9157079-9157578	0.199515688971411	.	.
chr1	9545042	9545541	chr1	9298270	9298769	Rrs1|chr1:9298270-9298769	0.213818269556916	.	.
chr1	9545042	9545541	chr1	9848033	9848532	Rrs1|chr1:9848033-9848532	0.358266091941297	.	.
chr1	9630048	9630547	chr1	9298270	9298769	2610203C22Rik|chr1:9298270-9298769	0.278552947249299	.	.
chr1	9630048	9630547	chr1	9806140	9806639	2610203C22Rik|chr1:9806140-9806639	0.377906277056331	.	.
chr1	9748256	9748755	chr1	9848033	9848532	1700034P13Rik|chr1:9848033-9848532	0.181484096308069	.	.
chr1	9748256	9748755	chr1	9848033	9848532	Vcpip1|chr1:9848033-9848532	0.181484096308069	.	.
chr1	9798078	9798577	chr1	9848033	9848532	Sgk3|chr1:9848033-9848532	0.167507911750444	.	.
chr1	9943920	9944419	chr1	9848033	9848532	Snhg6|chr1:9848033-9848532	0.233903397129657	.	.
chr1	10008928	10009427	chr1	10039501	10040000	Ppp1r42|chr1:10039501-10040000	0.325155425093267	.	.
chr1	10037697	10038196	chr1	10039501	10040000	Cops5|chr1:10039501-10040000	0.240007028583699	.	.
chr1	10037697	10038196	chr1	10039501	10040000	Cspp1|chr1:10039501-10040000	0.240007028583699	.	.
chr1	10232855	10233354	chr1	10039501	10040000	Arfgef1|chr1:10039501-10040000	0.265848961027957	.	.
chr1	10993243	10993742	chr1	11175747	11176246	Prex2|chr1:11175747-11176246	0.177181995766146	.	.
chr1	11413910	11414409	chr1	11175747	11176246	A830018L16Rik|chr1:11175747-11176246	0.415374692645226	.	.
chr1	11413910	11414409	chr1	11177671	11178170	A830018L16Rik|chr1:11177671-11178170	0.177792873229698	.	.
chr1	11413910	11414409	chr1	11594948	11595447	A830018L16Rik|chr1:11594948-11595447	0.267826638226101	.	.
chr1	12692265	12692764	chr1	12633017	12633516	Sulf1|chr1:12633017-12633516	0.380828377612644	.	.
chr1	12692265	12692764	chr1	12814307	12814806	Sulf1|chr1:12814307-12814806	0.41363863945423	.	.
chr1	12991973	12992472	chr1	12864005	12864504	Slco5a1|chr1:12864005-12864504	0.177032469649304	.	.
chr1	12991973	12992472	chr1	12991004	12991503	Slco5a1|chr1:12991004-12991503	0.236868707108664	.	.
chr1	13372876	13373375	chr1	13023161	13023660	Ncoa2|chr1:13023161-13023660	0.231609700025022	.	.
chr1	13372876	13373375	chr1	13372290	13372789	Ncoa2|chr1:13372290-13372789	0.439665878583184	.	.
chr1	13372876	13373375	chr1	13425930	13426429	Ncoa2|chr1:13425930-13426429	0.222293831945213	.	.
chr1	14309549	14310048	chr1	14231839	14232338	Eya1|chr1:14231839-14232338	0.269550124203045	.	.
chr1	14309549	14310048	chr1	14304313	14304812	Eya1|chr1:14304313-14304812	0.2054202505933	.	.
chr1	15286608	15287107	chr1	15307562	15308061	Kcnb2|chr1:15307562-15308061	0.200640072373506	.	.
chr1	15892493	15892992	chr1	15796455	15796954	Sbspon|chr1:15796455-15796954	0.34228521657967	.	.
chr1	15892493	15892992	chr1	15899561	15900060	Sbspon|chr1:15899561-15900060	0.176269347913281	.	.
chr1	16104453	16104952	chr1	15796455	15796954	Rpl7|chr1:15796455-15796954	0.179926160167743	.	.
chr1	16104453	16104952	chr1	16129906	16130405	Rpl7|chr1:16129906-16130405	0.167973945101274	.	.
chr1	16104999	16105498	chr1	15899561	15900060	Rdh10|chr1:15899561-15900060	0.261589060199375	.	.
chr1	16104999	16105498	chr1	15899561	15900060	Rpl7|chr1:15899561-15900060	0.261589060199375	.	.
chr1	16105563	16106062	chr1	16256697	16257196	Rdh10|chr1:16256697-16257196	0.219870992344381	.	.
chr1	16253796	16254295	chr1	16129906	16130405	Gm7568|chr1:16129906-16130405	0.168440554660321	.	.
chr1	16253796	16254295	chr1	16256697	16257196	Gm7568|chr1:16256697-16257196	0.368280114028205	.	.
chr1	16253796	16254295	chr1	16745155	16745654	Gm7568|chr1:16745155-16745654	0.171362007696358	.	.
chr1	16519761	16520260	chr1	16560727	16561226	Stau2|chr1:16560727-16561226	0.242989477162117	.	.
chr1	16664905	16665404	chr1	16347043	16347542	Tmem70|chr1:16347043-16347542	0.26663757587255	.	.
chr1	16664905	16665404	chr1	16999118	16999617	Tmem70|chr1:16999118-16999617	0.189492288485506	.	.
chr1	16688506	16689005	chr1	16560727	16561226	Ly96|chr1:16560727-16561226	0.228712661571997	.	.
chr1	18057998	18058497	chr1	17910739	17911238	Gm28756|chr1:17910739-17911238	0.268352218931819	.	.
chr1	18057998	18058497	chr1	18026190	18026689	Gm28756|chr1:18026190-18026689	0.203155255437622	.	.
chr1	18057998	18058497	chr1	18416187	18416686	Gm28756|chr1:18416187-18416686	0.190364408475153	.	.
chr1	20820187	20820686	chr1	21166203	21166702	Mcm3|chr1:21166203-21166702	0.180329876701601	.	.
chr1	21079134	21079633	chr1	21440440	21440939	Gm28287|chr1:21440440-21440939	0.188845194979739	.	.
chr1	21079134	21079633	chr1	21440440	21440939	Tram2|chr1:21440440-21440939	0.188845194979739	.	.
chr1	21218543	21219042	chr1	21412060	21412559	Tmem14a|chr1:21412060-21412559	0.441916873019123	.	.
chr1	21961224	21961723	chr1	21820092	21820591	Kcnq5|chr1:21820092-21820591	0.220986390731628	.	.
chr1	21961224	21961723	chr1	21829900	21830399	Kcnq5|chr1:21829900-21830399	0.329922381638196	.	.
chr1	21961224	21961723	chr1	21901498	21901997	Kcnq5|chr1:21901498-21901997	0.235389854428682	.	.
chr1	23921626	23922125	chr1	23956414	23956913	Smap1|chr1:23956414-23956913	0.174933643484677	.	.
chr1	23922128	23922627	chr1	24223208	24223707	Smap1|chr1:24223208-24223707	0.311054485774005	.	.
chr1	24005456	24005955	chr1	24452128	24452627	Sdhaf4|chr1:24452128-24452627	0.334982752846003	.	.
chr1	24099649	24100148	chr1	23762798	23763297	Fam135a|chr1:23762798-23763297	0.285346445336423	.	.
chr1	24100186	24100685	chr1	24428247	24428746	Fam135a|chr1:24428247-24428746	0.197996514045931	.	.
chr1	24678265	24678764	chr1	24452128	24452627	Lmbrd1|chr1:24452128-24452627	0.541264172931421	.	.
chr1	24678265	24678764	chr1	24611656	24612155	Lmbrd1|chr1:24611656-24612155	0.506909556959714	.	.
chr1	24678265	24678764	chr1	24613347	24613846	Lmbrd1|chr1:24613347-24613846	0.674031097677175	.	.
chr1	24678265	24678764	chr1	24614093	24614592	Lmbrd1|chr1:24614093-24614592	0.593093397103071	.	.
chr1	24678265	24678764	chr1	24614797	24615296	Lmbrd1|chr1:24614797-24615296	0.484606642806072	.	.
chr1	24678265	24678764	chr1	24615721	24616220	Lmbrd1|chr1:24615721-24616220	0.588800814158367	.	.
chr1	30873430	30873929	chr1	30537143	30537642	Phf3|chr1:30537143-30537642	0.203472024787493	.	.
chr1	30873430	30873929	chr1	30561112	30561611	Phf3|chr1:30561112-30561611	0.56115418224689	.	.
chr1	30873430	30873929	chr1	30561640	30562139	Phf3|chr1:30561640-30562139	0.598153830752419	.	.
chr1	30873430	30873929	chr1	31034591	31035090	Phf3|chr1:31034591-31035090	0.614813142465552	.	.
chr1	30873430	30873929	chr1	31153918	31154417	Phf3|chr1:31153918-31154417	0.180348588451483	.	.
chr1	30873942	30874441	chr1	31034591	31035090	Phf3|chr1:31034591-31035090	0.346127715759826	.	.
chr1	30949080	30949579	chr1	30740784	30741283	Ptp4a1|chr1:30740784-30741283	0.255046318453877	.	.
chr1	30949080	30949579	chr1	31051449	31051948	Ptp4a1|chr1:31051449-31051948	0.251817053209956	.	.
chr1	30949080	30949579	chr1	31156865	31157364	Ptp4a1|chr1:31156865-31157364	0.29767685674395	.	.
chr1	30949080	30949579	chr1	31156865	31157364	Ptp4a1|chr1:31156865-31157364	0.297676856743951	.	.
chr1	30949582	30950081	chr1	30537143	30537642	Ptp4a1|chr1:30537143-30537642	0.288590306568654	.	.
chr1	30949582	30950081	chr1	30561112	30561611	Ptp4a1|chr1:30561112-30561611	0.437911227752228	.	.
chr1	30949582	30950081	chr1	30561640	30562139	Ptp4a1|chr1:30561640-30562139	0.376663741203658	.	.
chr1	30949582	30950081	chr1	31034591	31035090	Ptp4a1|chr1:31034591-31035090	0.199006376695721	.	.
chr1	30949582	30950081	chr1	31233074	31233573	Ptp4a1|chr1:31233074-31233573	0.1794389303395	.	.
chr1	33670156	33670655	chr1	33946901	33947400	Prim2|chr1:33946901-33947400	0.292860707112533	.	.
chr1	34439491	34439990	chr1	34388837	34389336	Ccdc115|chr1:34388837-34389336	0.267699366666315	.	.
chr1	34439491	34439990	chr1	34388837	34389336	Imp4|chr1:34388837-34389336	0.267699366666315	.	.
chr1	34439491	34439990	chr1	34434650	34435149	Ccdc115|chr1:34434650-34435149	0.339611374441535	.	.
chr1	34439491	34439990	chr1	34434650	34435149	Imp4|chr1:34434650-34435149	0.339611374441535	.	.
chr1	34439491	34439990	chr1	34602327	34602826	Ccdc115|chr1:34602327-34602826	0.284919663033079	.	.
chr1	34439491	34439990	chr1	34602327	34602826	Imp4|chr1:34602327-34602826	0.284919663033079	.	.
chr1	34459438	34459937	chr1	34071211	34071710	Ptpn18|chr1:34071211-34071710	0.257294395387579	.	.
chr1	34459438	34459937	chr1	34356363	34356862	Ptpn18|chr1:34356363-34356862	0.263095964388874	.	.
chr1	34485782	34486281	chr1	34005632	34006131	4930568A12Rik|chr1:34005632-34006131	0.487224750313841	.	.
chr1	34485782	34486281	chr1	34006210	34006709	4930568A12Rik|chr1:34006210-34006709	0.22081359789626	.	.
chr1	34485782	34486281	chr1	34388837	34389336	4930568A12Rik|chr1:34388837-34389336	0.249892188206766	.	.
chr1	34485782	34486281	chr1	34434650	34435149	4930568A12Rik|chr1:34434650-34435149	0.20100279887652	.	.
chr1	34579442	34579941	chr1	34642414	34642913	1700101I19Rik|chr1:34642414-34642913	0.170278974420681	.	.
chr1	34579442	34579941	chr1	34642414	34642913	Amer3|chr1:34642414-34642913	0.170278974420681	.	.
chr1	34579442	34579941	chr1	34775909	34776408	1700101I19Rik|chr1:34775909-34776408	0.359933523831774	.	.
chr1	34579442	34579941	chr1	34775909	34776408	Amer3|chr1:34775909-34776408	0.359933523831774	.	.
chr1	34579442	34579941	chr1	34891506	34892005	1700101I19Rik|chr1:34891506-34892005	0.284739821808705	.	.
chr1	34579442	34579941	chr1	34891506	34892005	Amer3|chr1:34891506-34892005	0.284739821808705	.	.
chr1	34801460	34801959	chr1	34972914	34973413	Arhgef4|chr1:34972914-34973413	0.236999325686904	.	.
chr1	34849768	34850267	chr1	34602327	34602826	Plekhb2|chr1:34602327-34602826	0.306466219944543	.	.
chr1	34849768	34850267	chr1	34665018	34665517	Plekhb2|chr1:34665018-34665517	0.207093183689793	.	.
chr1	34849768	34850267	chr1	34919081	34919580	Plekhb2|chr1:34919081-34919580	0.30526411594956	.	.
chr1	34849768	34850267	chr1	34936820	34937319	Plekhb2|chr1:34936820-34937319	0.19112322133635	.	.
chr1	35986599	35987098	chr1	35869575	35870074	Gm37146|chr1:35869575-35870074	0.33630700303149	.	.
chr1	36068061	36068560	chr1	35913523	35914022	Hs6st1|chr1:35913523-35914022	0.425294688895678	.	.
chr1	36068061	36068560	chr1	36172895	36173394	Hs6st1|chr1:36172895-36173394	0.30826711860432	.	.
chr1	36244101	36244600	chr1	35927554	35928053	Uggt1|chr1:35927554-35928053	0.236094412938937	.	.
chr1	36244101	36244600	chr1	36009125	36009624	Uggt1|chr1:36009125-36009624	0.316814325584425	.	.
chr1	36307414	36307913	chr1	36064836	36065335	Arid5a|chr1:36064836-36065335	0.329211153584332	.	.
chr1	36307414	36307913	chr1	36303259	36303758	Arid5a|chr1:36303259-36303758	0.244343738477096	.	.
chr1	36307414	36307913	chr1	36393204	36393703	Arid5a|chr1:36393204-36393703	0.255419287885116	.	.
chr1	36307414	36307913	chr1	36603310	36603809	Arid5a|chr1:36603310-36603809	0.216398057571723	.	.
chr1	36368438	36368937	chr1	36095396	36095895	Kansl3|chr1:36095396-36095895	0.180334167126136	.	.
chr1	36368438	36368937	chr1	36303259	36303758	Kansl3|chr1:36303259-36303758	0.260898562437078	.	.
chr1	36368438	36368937	chr1	36393204	36393703	Kansl3|chr1:36393204-36393703	0.185952300178429	.	.
chr1	36368438	36368937	chr1	36580844	36581343	Kansl3|chr1:36580844-36581343	0.180441397004745	.	.
chr1	36368438	36368937	chr1	36664112	36664611	Kansl3|chr1:36664112-36664611	0.172202210610713	.	.
chr1	36445084	36445583	chr1	36009125	36009624	Lman2l|chr1:36009125-36009624	0.171383334112962	.	.
chr1	36445084	36445583	chr1	36603310	36603809	Lman2l|chr1:36603310-36603809	0.265156768649434	.	.
chr1	36471319	36471818	chr1	36064836	36065335	Cnnm4|chr1:36064836-36065335	0.300346870389653	.	.
chr1	36471319	36471818	chr1	36172895	36173394	Cnnm4|chr1:36172895-36173394	0.451995580223095	.	.
chr1	36471319	36471818	chr1	36393204	36393703	Cnnm4|chr1:36393204-36393703	0.180091527003281	.	.
chr1	36471319	36471818	chr1	36580844	36581343	Cnnm4|chr1:36580844-36581343	0.434131238134366	.	.
chr1	36511549	36512048	chr1	36393204	36393703	Cnnm3|chr1:36393204-36393703	0.267352735187461	.	.
chr1	36511549	36512048	chr1	36580844	36581343	Cnnm3|chr1:36580844-36581343	0.192527610548368	.	.
chr1	36511549	36512048	chr1	36581379	36581878	Cnnm3|chr1:36581379-36581878	0.229928231844835	.	.
chr1	36547105	36547604	chr1	36303259	36303758	Ankrd39|chr1:36303259-36303758	0.18714386634983	.	.
chr1	36547105	36547604	chr1	36393204	36393703	Ankrd39|chr1:36393204-36393703	0.299574019179662	.	.
chr1	36557336	36557835	chr1	36393204	36393703	D430040D24Rik|chr1:36393204-36393703	0.476220493379633	.	.
chr1	36557336	36557835	chr1	36393204	36393703	Sema4c|chr1:36393204-36393703	0.476220493379633	.	.
chr1	36557336	36557835	chr1	36580844	36581343	D430040D24Rik|chr1:36580844-36581343	0.264858206059695	.	.
chr1	36557336	36557835	chr1	36580844	36581343	Sema4c|chr1:36580844-36581343	0.264858206059695	.	.
chr1	36557336	36557835	chr1	36603310	36603809	D430040D24Rik|chr1:36603310-36603809	0.239892061869187	.	.
chr1	36557336	36557835	chr1	36603310	36603809	Sema4c|chr1:36603310-36603809	0.239892061869187	.	.
chr1	36557336	36557835	chr1	36939937	36940436	D430040D24Rik|chr1:36939937-36940436	0.183364791225886	.	.
chr1	36557336	36557835	chr1	36939937	36940436	Sema4c|chr1:36939937-36940436	0.183364791225886	.	.
chr1	36558001	36558500	chr1	36939401	36939900	D430040D24Rik|chr1:36939401-36939900	0.182500959167904	.	.
chr1	36558001	36558500	chr1	36939401	36939900	Sema4c|chr1:36939401-36939900	0.182500959167904	.	.
chr1	36691240	36691739	chr1	36393204	36393703	Cox5b|chr1:36393204-36393703	0.242042374002325	.	.
chr1	36691240	36691739	chr1	36603310	36603809	Cox5b|chr1:36603310-36603809	0.296595067146189	.	.
chr1	36691240	36691739	chr1	36664112	36664611	Cox5b|chr1:36664112-36664611	0.178696627909203	.	.
chr1	36709882	36710381	chr1	36303259	36303758	4933424G06Rik|chr1:36303259-36303758	0.252579686670886	.	.
chr1	36709882	36710381	chr1	36393204	36393703	4933424G06Rik|chr1:36393204-36393703	0.270290591394993	.	.
chr1	36709882	36710381	chr1	36603310	36603809	4933424G06Rik|chr1:36603310-36603809	0.264223173543001	.	.
chr1	37429877	37430376	chr1	37149788	37150287	Coa5|chr1:37149788-37150287	0.19368791770728	.	.
chr1	37429877	37430376	chr1	37149788	37150287	Unc50|chr1:37149788-37150287	0.19368791770728	.	.
chr1	37430385	37430884	chr1	37288051	37288550	Coa5|chr1:37288051-37288550	0.342354289458844	.	.
chr1	37430385	37430884	chr1	37288051	37288550	Unc50|chr1:37288051-37288550	0.342354289458844	.	.
chr1	37540354	37540853	chr1	37339069	37339568	Mgat4a|chr1:37339069-37339568	0.26828462770329	.	.
chr1	37540864	37541363	chr1	37725725	37726224	Mgat4a|chr1:37725725-37726224	0.196454405857968	.	.
chr1	37719678	37720177	chr1	37339069	37339568	2010300C02Rik|chr1:37339069-37339568	0.194197195924698	.	.
chr1	37719678	37720177	chr1	37726317	37726816	2010300C02Rik|chr1:37726317-37726816	0.174989155314822	.	.
chr1	37864699	37865198	chr1	37959295	37959794	Gm26805|chr1:37959295-37959794	0.191244290838753	.	.
chr1	37871955	37872454	chr1	37872597	37873096	Lipt1|chr1:37872597-37873096	0.19173970849437	.	.
chr1	37890241	37890740	chr1	38185452	38185951	Mitd1|chr1:38185452-38185951	0.433747801872937	.	.
chr1	37890241	37890740	chr1	38185452	38185951	Mrpl30|chr1:38185452-38185951	0.433747801872937	.	.
chr1	37997082	37997581	chr1	37696888	37697387	Eif5b|chr1:37696888-37697387	0.19271824951336	.	.
chr1	37997082	37997581	chr1	37696888	37697387	Txndc9|chr1:37696888-37697387	0.19271824951336	.	.
chr1	37997082	37997581	chr1	37725725	37726224	Eif5b|chr1:37725725-37726224	0.213472693149251	.	.
chr1	37997082	37997581	chr1	37725725	37726224	Txndc9|chr1:37725725-37726224	0.213472693149251	.	.
chr1	37997082	37997581	chr1	38038858	38039357	Eif5b|chr1:38038858-38039357	0.355117421802369	.	.
chr1	37997082	37997581	chr1	38038858	38039357	Txndc9|chr1:38038858-38039357	0.355117421802369	.	.
chr1	38308079	38308578	chr1	38298268	38298767	Gm16151|chr1:38298268-38298767	0.336162859288083	.	.
chr1	38308079	38308578	chr1	38340817	38341316	Gm16151|chr1:38340817-38341316	0.316424355929725	.	.
chr1	38308079	38308578	chr1	38470140	38470639	Gm16151|chr1:38470140-38470639	0.336462580234953	.	.
chr1	38836359	38836858	chr1	38626826	38627325	Lonrf2|chr1:38626826-38627325	0.185690395682327	.	.
chr1	38836359	38836858	chr1	39196691	39197190	Lonrf2|chr1:39196691-39197190	0.32723027089525	.	.
chr1	38836359	38836858	chr1	39206904	39207403	Lonrf2|chr1:39206904-39207403	0.355879324413606	.	.
chr1	38897724	38898223	chr1	38627859	38628358	Chst10|chr1:38627859-38628358	0.316556326549692	.	.
chr1	38897724	38898223	chr1	39226620	39227119	Chst10|chr1:39226620-39227119	0.254312133086914	.	.
chr1	39193901	39194400	chr1	38847818	38848317	Npas2|chr1:38847818-38848317	0.346211901662294	.	.
chr1	39193901	39194400	chr1	38887843	38888342	Npas2|chr1:38887843-38888342	0.232578287964892	.	.
chr1	39193901	39194400	chr1	39196691	39197190	Npas2|chr1:39196691-39197190	0.17875763623952	.	.
chr1	39367561	39368060	chr1	39010677	39011176	Rpl31|chr1:39010677-39011176	0.206772075124746	.	.
chr1	39367561	39368060	chr1	39226620	39227119	Rpl31|chr1:39226620-39227119	0.247120764743063	.	.
chr1	39367561	39368060	chr1	39311784	39312283	Rpl31|chr1:39311784-39312283	0.29225182807813	.	.
chr1	39478529	39479028	chr1	39010677	39011176	Tbc1d8|chr1:39010677-39011176	0.40822902644694	.	.
chr1	39478529	39479028	chr1	39253752	39254251	Tbc1d8|chr1:39253752-39254251	0.383272445349871	.	.
chr1	39478529	39479028	chr1	39311784	39312283	Tbc1d8|chr1:39311784-39312283	0.49036744756034	.	.
chr1	39535425	39535924	chr1	39311784	39312283	Cnot11|chr1:39311784-39312283	0.414645582085314	.	.
chr1	39535425	39535924	chr1	39312289	39312788	Cnot11|chr1:39312289-39312788	0.374617840622323	.	.
chr1	39535425	39535924	chr1	39636638	39637137	Cnot11|chr1:39636638-39637137	0.261548558832787	.	.
chr1	39577299	39577798	chr1	39913332	39913831	Rnf149|chr1:39913332-39913831	0.210697214016301	.	.
chr1	39900537	39901036	chr1	39598692	39599191	Map4k4|chr1:39598692-39599191	0.190924668100037	.	.
chr1	39901076	39901575	chr1	39515488	39515987	Map4k4|chr1:39515488-39515987	0.277321302607569	.	.
chr1	39901076	39901575	chr1	39740894	39741393	Map4k4|chr1:39740894-39741393	0.344722121772109	.	.
chr1	40085635	40086134	chr1	39761930	39762429	Gm16894|chr1:39761930-39762429	0.208215455139861	.	.
chr1	40085635	40086134	chr1	40139634	40140133	Gm16894|chr1:40139634-40140133	0.173087928136753	.	.
chr1	40085635	40086134	chr1	40360655	40361154	Gm16894|chr1:40360655-40361154	0.256909380604404	.	.
chr1	40224983	40225482	chr1	39989992	39990491	Il1r1|chr1:39989992-39990491	0.309263793260408	.	.
chr1	40224983	40225482	chr1	40266363	40266862	Il1r1|chr1:40266363-40266862	0.254890762702362	.	.
chr1	42695450	42695949	chr1	42648789	42649288	Gm20646|chr1:42648789-42649288	0.221218341401571	.	.
chr1	42695450	42695949	chr1	42648789	42649288	Pantr1|chr1:42648789-42649288	0.221218341401571	.	.
chr1	42695450	42695949	chr1	42648789	42649288	Pou3f3|chr1:42648789-42649288	0.221218341401571	.	.
chr1	42695450	42695949	chr1	42686675	42687174	Gm20646|chr1:42686675-42687174	0.294171411127212	.	.
chr1	42695450	42695949	chr1	42686675	42687174	Pantr1|chr1:42686675-42687174	0.294171411127212	.	.
chr1	42695450	42695949	chr1	42686675	42687174	Pou3f3|chr1:42686675-42687174	0.294171411127212	.	.
chr1	42695450	42695949	chr1	42714289	42714788	Gm20646|chr1:42714289-42714788	0.361080752536461	.	.
chr1	42695450	42695949	chr1	42714289	42714788	Pantr1|chr1:42714289-42714788	0.361080752536461	.	.
chr1	42695450	42695949	chr1	42714289	42714788	Pou3f3|chr1:42714289-42714788	0.361080752536461	.	.
chr1	42695450	42695949	chr1	42961776	42962275	Gm20646|chr1:42961776-42962275	0.186565308235274	.	.
chr1	42695450	42695949	chr1	42961776	42962275	Pantr1|chr1:42961776-42962275	0.186565308235274	.	.
chr1	42695450	42695949	chr1	42961776	42962275	Pou3f3|chr1:42961776-42962275	0.186565308235274	.	.
chr1	42850995	42851494	chr1	42648276	42648775	Mrps9|chr1:42648276-42648775	0.37450522736773	.	.
chr1	42850995	42851494	chr1	42648789	42649288	Mrps9|chr1:42648789-42649288	0.197058253213836	.	.
chr1	42850995	42851494	chr1	42961776	42962275	Mrps9|chr1:42961776-42962275	0.208594824381586	.	.
chr1	42952608	42953107	chr1	42648789	42649288	Gpr45|chr1:42648789-42649288	0.406344111516583	.	.
chr1	42952608	42953107	chr1	42686675	42687174	Gpr45|chr1:42686675-42687174	0.225216456168438	.	.
chr1	42952608	42953107	chr1	42718646	42719145	Gpr45|chr1:42718646-42719145	0.21977231323241	.	.
chr1	42952608	42953107	chr1	43042147	43042646	Gpr45|chr1:43042147-43042646	0.230305795878499	.	.
chr1	42953132	42953631	chr1	42718646	42719145	Gpr45|chr1:42718646-42719145	0.302874990223908	.	.
chr1	42953132	42953631	chr1	43042147	43042646	Gpr45|chr1:43042147-43042646	0.217847396485836	.	.
chr1	42953132	42953631	chr1	43051900	43052399	Gpr45|chr1:43051900-43052399	0.309652614441938	.	.
chr1	42953132	42953631	chr1	43163711	43164210	Gpr45|chr1:43163711-43164210	0.234524265695729	.	.
chr1	43092237	43092736	chr1	43051900	43052399	8430432A02Rik|chr1:43051900-43052399	0.200392918261474	.	.
chr1	43092237	43092736	chr1	43349902	43350401	8430432A02Rik|chr1:43349902-43350401	0.408463824137553	.	.
chr1	43092237	43092736	chr1	43445482	43445981	8430432A02Rik|chr1:43445482-43445981	0.289077650224746	.	.
chr1	43097884	43098383	chr1	43139589	43140088	AI597479|chr1:43139589-43140088	0.227249469434235	.	.
chr1	43097884	43098383	chr1	43139589	43140088	Tgfbrap1|chr1:43139589-43140088	0.227249469434235	.	.
chr1	43097884	43098383	chr1	43349902	43350401	AI597479|chr1:43349902-43350401	0.190603590424671	.	.
chr1	43097884	43098383	chr1	43349902	43350401	Tgfbrap1|chr1:43349902-43350401	0.190603590424671	.	.
chr1	43097884	43098383	chr1	43445482	43445981	AI597479|chr1:43445482-43445981	0.407719682718092	.	.
chr1	43097884	43098383	chr1	43445482	43445981	Tgfbrap1|chr1:43445482-43445981	0.407719682718092	.	.
chr1	43098457	43098956	chr1	43163711	43164210	AI597479|chr1:43163711-43164210	0.332139793133295	.	.
chr1	43098457	43098956	chr1	43163711	43164210	Tgfbrap1|chr1:43163711-43164210	0.332139793133295	.	.
chr1	43098457	43098956	chr1	43299423	43299922	AI597479|chr1:43299423-43299922	0.227280522421586	.	.
chr1	43098457	43098956	chr1	43299423	43299922	Tgfbrap1|chr1:43299423-43299922	0.227280522421586	.	.
chr1	43098457	43098956	chr1	43445482	43445981	AI597479|chr1:43445482-43445981	0.190716963177274	.	.
chr1	43098457	43098956	chr1	43445482	43445981	Tgfbrap1|chr1:43445482-43445981	0.190716963177274	.	.
chr1	43098457	43098956	chr1	43467658	43468157	AI597479|chr1:43467658-43468157	0.224579160365761	.	.
chr1	43098457	43098956	chr1	43467658	43468157	Tgfbrap1|chr1:43467658-43468157	0.224579160365761	.	.
chr1	43827615	43828114	chr1	43662432	43662931	Uxs1|chr1:43662432-43662931	0.287498949664555	.	.
chr1	43827615	43828114	chr1	43694756	43695255	Uxs1|chr1:43694756-43695255	0.321228010481126	.	.
chr1	43933698	43934197	chr1	43662432	43662931	Tpp2|chr1:43662432-43662931	0.176850951598947	.	.
chr1	44118638	44119137	chr1	43871504	43872003	Bivm|chr1:43871504-43872003	0.225919710619189	.	.
chr1	44118638	44119137	chr1	43871504	43872003	Poglut2|chr1:43871504-43872003	0.225919710619189	.	.
chr1	44119144	44119643	chr1	43797839	43798338	Bivm|chr1:43797839-43798338	0.370925946739324	.	.
chr1	44119144	44119643	chr1	43797839	43798338	Poglut2|chr1:43797839-43798338	0.370925946739324	.	.
chr1	44119144	44119643	chr1	43798365	43798864	Bivm|chr1:43798365-43798864	0.211595018956374	.	.
chr1	44119144	44119643	chr1	43798365	43798864	Poglut2|chr1:43798365-43798864	0.211595018956374	.	.
chr1	44119663	44120162	chr1	43797839	43798338	Bivm|chr1:43797839-43798338	0.340297313842897	.	.
chr1	44119663	44120162	chr1	43798365	43798864	Bivm|chr1:43798365-43798864	0.244388668063288	.	.
chr1	46066566	46067065	chr1	46088799	46089298	Dnah7b|chr1:46088799-46089298	0.233868101229548	.	.
chr1	51332824	51333323	chr1	51243217	51243716	9330175M20Rik|chr1:51243217-51243716	0.552866386020542	.	.
chr1	51332824	51333323	chr1	51509735	51510234	9330175M20Rik|chr1:51509735-51510234	0.433550749967881	.	.
chr1	51332824	51333323	chr1	51510287	51510786	9330175M20Rik|chr1:51510287-51510786	0.280102718871668	.	.
chr1	51332824	51333323	chr1	51514904	51515403	9330175M20Rik|chr1:51514904-51515403	0.436635457206995	.	.
chr1	51332824	51333323	chr1	51530372	51530871	9330175M20Rik|chr1:51530372-51530871	0.531977011809791	.	.
chr1	51332824	51333323	chr1	51566134	51566633	9330175M20Rik|chr1:51566134-51566633	0.37916567175598	.	.
chr1	51332824	51333323	chr1	51566643	51567142	9330175M20Rik|chr1:51566643-51567142	0.550881695052393	.	.
chr1	51333906	51334405	chr1	51446000	51446499	9330175M20Rik|chr1:51446000-51446499	0.213362727544881	.	.
chr1	51596911	51597410	chr1	51509735	51510234	Gm17767|chr1:51509735-51510234	0.239215397258766	.	.
chr1	51596911	51597410	chr1	51514904	51515403	Gm17767|chr1:51514904-51515403	0.335993847136898	.	.
chr1	51596911	51597410	chr1	51530372	51530871	Gm17767|chr1:51530372-51530871	0.329310761802103	.	.
chr1	51596911	51597410	chr1	51566134	51566633	Gm17767|chr1:51566134-51566633	0.269424315254817	.	.
chr1	51596911	51597410	chr1	51566643	51567142	Gm17767|chr1:51566643-51567142	0.369328144174081	.	.
chr1	51596911	51597410	chr1	51897332	51897831	Gm17767|chr1:51897332-51897831	0.273018368863473	.	.
chr1	51849461	51849960	chr1	51514904	51515403	Gm29453|chr1:51514904-51515403	0.25004106664967	.	.
chr1	51849461	51849960	chr1	51530372	51530871	Gm29453|chr1:51530372-51530871	0.242994611240567	.	.
chr1	51849461	51849960	chr1	51566134	51566633	Gm29453|chr1:51566134-51566633	0.21348825580798	.	.
chr1	51849461	51849960	chr1	51607551	51608050	Gm29453|chr1:51607551-51608050	0.258769848293822	.	.
chr1	51849461	51849960	chr1	51897332	51897831	Gm29453|chr1:51897332-51897831	0.239823836877958	.	.
chr1	51849461	51849960	chr1	52158800	52159299	Gm29453|chr1:52158800-52159299	0.428836401951406	.	.
chr1	51915731	51916230	chr1	51514904	51515403	Myo1b|chr1:51514904-51515403	0.197555129238057	.	.
chr1	51915731	51916230	chr1	51530372	51530871	Myo1b|chr1:51530372-51530871	0.168494799810061	.	.
chr1	51915731	51916230	chr1	51897332	51897831	Myo1b|chr1:51897332-51897831	0.24396023536569	.	.
chr1	51915731	51916230	chr1	52158800	52159299	Myo1b|chr1:52158800-52159299	0.210736076083713	.	.
chr1	52113595	52114094	chr1	52331366	52331865	Gm31812|chr1:52331366-52331865	0.222303530801213	.	.
chr1	52119152	52119651	chr1	52299528	52300027	Stat1|chr1:52299528-52300027	0.208454255747068	.	.
chr1	52119152	52119651	chr1	52306598	52307097	Stat1|chr1:52306598-52307097	0.253128192148701	.	.
chr1	52233098	52233597	chr1	52306598	52307097	Gls|chr1:52306598-52307097	0.299943137160064	.	.
chr1	52499614	52500113	chr1	52043116	52043615	Nab1|chr1:52043116-52043615	0.30570411100973	.	.
chr1	52499614	52500113	chr1	52299528	52300027	Nab1|chr1:52299528-52300027	0.238618016141755	.	.
chr1	52499614	52500113	chr1	52331366	52331865	Nab1|chr1:52331366-52331865	0.202285156716698	.	.
chr1	52500159	52500658	chr1	52306598	52307097	Nab1|chr1:52306598-52307097	0.22674931920564	.	.
chr1	52500159	52500658	chr1	52331366	52331865	Nab1|chr1:52331366-52331865	0.287071069054969	.	.
chr1	52500159	52500658	chr1	52872724	52873223	Nab1|chr1:52872724-52873223	0.183853306687531	.	.
chr1	52630383	52630882	chr1	52331366	52331865	Nemp2|chr1:52331366-52331865	0.240397276549717	.	.
chr1	52630383	52630882	chr1	52502342	52502841	Nemp2|chr1:52502342-52502841	0.375535591383146	.	.
chr1	52630383	52630882	chr1	52524179	52524678	Nemp2|chr1:52524179-52524678	0.248712726283474	.	.
chr1	52630383	52630882	chr1	52597736	52598235	Nemp2|chr1:52597736-52598235	0.475862796313418	.	.
chr1	52630383	52630882	chr1	52598245	52598744	Nemp2|chr1:52598245-52598744	0.173518172097323	.	.
chr1	52630934	52631433	chr1	52952486	52952985	Nemp2|chr1:52952486-52952985	0.191031155683584	.	.
chr1	52727486	52727985	chr1	52872724	52873223	Mfsd6|chr1:52872724-52873223	0.193158767918273	.	.
chr1	52816845	52817344	chr1	52951973	52952472	Inpp1|chr1:52951973-52952472	0.47783746114238	.	.
chr1	52816845	52817344	chr1	52952486	52952985	Inpp1|chr1:52952486-52952985	0.169860685071485	.	.
chr1	52816845	52817344	chr1	52953081	52953580	Inpp1|chr1:52953081-52953580	0.169108897270754	.	.
chr1	52816845	52817344	chr1	52986655	52987154	Inpp1|chr1:52986655-52987154	0.305522809992083	.	.
chr1	52816845	52817344	chr1	53022900	53023399	Inpp1|chr1:53022900-53023399	0.183611330693843	.	.
chr1	52817513	52818012	chr1	52502342	52502841	Inpp1|chr1:52502342-52502841	0.389683118104676	.	.
chr1	52817513	52818012	chr1	52524179	52524678	Inpp1|chr1:52524179-52524678	0.169947360618805	.	.
chr1	52817513	52818012	chr1	52597736	52598235	Inpp1|chr1:52597736-52598235	0.2610160099258	.	.
chr1	52817513	52818012	chr1	53022900	53023399	Inpp1|chr1:53022900-53023399	0.20819870147134	.	.
chr1	53296806	53297305	chr1	53022900	53023399	Ormdl1|chr1:53022900-53023399	0.507373507180333	.	.
chr1	53296806	53297305	chr1	53022900	53023399	Pms1|chr1:53022900-53023399	0.507373507180333	.	.
chr1	53785040	53785539	chr1	53823748	53824247	Stk17b|chr1:53823748-53824247	0.182365367645579	.	.
chr1	54250459	54250958	chr1	54193770	54194269	Ccdc150|chr1:54193770-54194269	0.204385496220273	.	.
chr1	54438767	54439266	chr1	54193770	54194269	Gtf3c3|chr1:54193770-54194269	0.17712077845176	.	.
chr1	54438767	54439266	chr1	54715009	54715508	Gtf3c3|chr1:54715009-54715508	0.225719520152397	.	.
chr1	54438767	54439266	chr1	54729354	54729853	Gtf3c3|chr1:54729354-54729853	0.404510183084327	.	.
chr1	54557443	54557942	chr1	54729354	54729853	Pgap1|chr1:54729354-54729853	0.168038708339522	.	.
chr1	54558030	54558529	chr1	54734870	54735369	Pgap1|chr1:54734870-54735369	0.259529236692593	.	.
chr1	54558030	54558529	chr1	54993517	54994016	Pgap1|chr1:54993517-54994016	0.280896783630483	.	.
chr1	54926155	54926654	chr1	54713166	54713665	Ankrd44|chr1:54713166-54713665	0.211915460282052	.	.
chr1	54926155	54926654	chr1	54993517	54994016	Ankrd44|chr1:54993517-54994016	0.224045563191148	.	.
chr1	54926155	54926654	chr1	55161048	55161547	Ankrd44|chr1:55161048-55161547	0.327409294204229	.	.
chr1	55027198	55027697	chr1	55446132	55446631	Sf3b1|chr1:55446132-55446631	0.288980067000795	.	.
chr1	55052491	55052990	chr1	54877349	54877848	Coq10b|chr1:54877349-54877848	0.273472348910677	.	.
chr1	55052491	55052990	chr1	55417243	55417742	Coq10b|chr1:55417243-55417742	0.380309520454214	.	.
chr1	55087395	55087894	chr1	55446132	55446631	Hspd1|chr1:55446132-55446631	0.253111716309451	.	.
chr1	55087395	55087894	chr1	55446132	55446631	Hspe1|chr1:55446132-55446631	0.253111716309451	.	.
chr1	55087908	55088407	chr1	55383081	55383580	Hspd1|chr1:55383081-55383580	0.250048919896888	.	.
chr1	55087908	55088407	chr1	55383081	55383580	Hspe1|chr1:55383081-55383580	0.250048919896888	.	.
chr1	55087908	55088407	chr1	55489281	55489780	Hspd1|chr1:55489281-55489780	0.326213248619671	.	.
chr1	55087908	55088407	chr1	55489281	55489780	Hspe1|chr1:55489281-55489780	0.326213248619671	.	.
chr1	55130908	55131407	chr1	55417243	55417742	Mob4|chr1:55417243-55417742	0.194859607901744	.	.
chr1	55131471	55131970	chr1	55446132	55446631	Mob4|chr1:55446132-55446631	0.173050884729365	.	.
chr1	55405572	55406071	chr1	55417243	55417742	Plcl1|chr1:55417243-55417742	0.283520767696033	.	.
chr1	55405572	55406071	chr1	55665733	55666232	Plcl1|chr1:55665733-55666232	0.317458966981523	.	.
chr1	55405572	55406071	chr1	55725423	55725922	Plcl1|chr1:55725423-55725922	0.281270410133309	.	.
chr1	55405572	55406071	chr1	55741887	55742386	Plcl1|chr1:55741887-55742386	0.426040145009634	.	.
chr1	57377374	57377873	chr1	57298481	57298980	1700066M21Rik|chr1:57298481-57298980	0.281420045015482	.	.
chr1	57377374	57377873	chr1	57298481	57298980	4930558J18Rik|chr1:57298481-57298980	0.281420045015482	.	.
chr1	57377374	57377873	chr1	57579009	57579508	1700066M21Rik|chr1:57579009-57579508	0.262844105328696	.	.
chr1	57377374	57377873	chr1	57579009	57579508	4930558J18Rik|chr1:57579009-57579508	0.262844105328696	.	.
chr1	57377374	57377873	chr1	57747333	57747832	1700066M21Rik|chr1:57747333-57747832	0.191920837451284	.	.
chr1	57377374	57377873	chr1	57747333	57747832	4930558J18Rik|chr1:57747333-57747832	0.191920837451284	.	.
chr1	57406257	57406756	chr1	57325651	57326150	Maip1|chr1:57325651-57326150	0.175682555284581	.	.
chr1	57406257	57406756	chr1	57325651	57326150	Tyw5|chr1:57325651-57326150	0.175682555284581	.	.
chr1	57406257	57406756	chr1	57428877	57429376	Maip1|chr1:57428877-57429376	0.266424823977595	.	.
chr1	57406257	57406756	chr1	57428877	57429376	Tyw5|chr1:57428877-57429376	0.266424823977595	.	.
chr1	57406257	57406756	chr1	57747333	57747832	Maip1|chr1:57747333-57747832	0.438134747189034	.	.
chr1	57406257	57406756	chr1	57747333	57747832	Tyw5|chr1:57747333-57747832	0.438134747189034	.	.
chr1	57406767	57407266	chr1	57428877	57429376	Maip1|chr1:57428877-57429376	0.183358752363879	.	.
chr1	57406767	57407266	chr1	57428877	57429376	Tyw5|chr1:57428877-57429376	0.183358752363879	.	.
chr1	57774846	57775345	chr1	57747333	57747832	Spats2l|chr1:57747333-57747832	0.460801928844052	.	.
chr1	57774846	57775345	chr1	57775384	57775883	Spats2l|chr1:57775384-57775883	0.466660514862506	.	.
chr1	57774846	57775345	chr1	57852905	57853404	Spats2l|chr1:57852905-57853404	0.457967236691469	.	.
chr1	57774846	57775345	chr1	57969827	57970326	Spats2l|chr1:57969827-57970326	0.184143459432658	.	.
chr1	57995689	57996188	chr1	57579009	57579508	Sgo2a|chr1:57579009-57579508	0.265097476432882	.	.
chr1	57995689	57996188	chr1	57747333	57747832	Sgo2a|chr1:57747333-57747832	0.26885603874071	.	.
chr1	57995689	57996188	chr1	57852905	57853404	Sgo2a|chr1:57852905-57853404	0.180100982127074	.	.
chr1	58112727	58113226	chr1	57873116	57873615	Aox3|chr1:57873116-57873615	0.208409516835617	.	.
chr1	58112727	58113226	chr1	58046743	58047242	Aox3|chr1:58046743-58047242	0.240923633909791	.	.
chr1	58112727	58113226	chr1	58056144	58056643	Aox3|chr1:58056144-58056643	0.457713943856426	.	.
chr1	58112727	58113226	chr1	58056821	58057320	Aox3|chr1:58056821-58057320	0.323221195909812	.	.
chr1	58112727	58113226	chr1	58090152	58090651	Aox3|chr1:58090152-58090651	0.456108808050023	.	.
chr1	58112727	58113226	chr1	58214274	58214773	Aox3|chr1:58214274-58214773	0.781058014388965	.	.
chr1	58392105	58392604	chr1	58296260	58296759	Bzw1|chr1:58296260-58296759	0.191060612916325	.	.
chr1	58392818	58393317	chr1	58422814	58423313	Bzw1|chr1:58422814-58423313	0.279285333771914	.	.
chr1	58445384	58445883	chr1	58271090	58271589	Nif3l1|chr1:58271090-58271589	0.453861496853099	.	.
chr1	58445384	58445883	chr1	58271090	58271589	Ppil3|chr1:58271090-58271589	0.453861496853099	.	.
chr1	58504734	58505233	chr1	58271090	58271589	Gm15834|chr1:58271090-58271589	0.323691500291502	.	.
chr1	58504734	58505233	chr1	58271090	58271589	Orc2|chr1:58271090-58271589	0.323691500291502	.	.
chr1	58504734	58505233	chr1	58422814	58423313	Gm15834|chr1:58422814-58423313	0.183525637734215	.	.
chr1	58504734	58505233	chr1	58422814	58423313	Orc2|chr1:58422814-58423313	0.183525637734215	.	.
chr1	58586034	58586533	chr1	58271090	58271589	Fam126b|chr1:58271090-58271589	0.31775076463468	.	.
chr1	58586034	58586533	chr1	58271090	58271589	Ndufb3|chr1:58271090-58271589	0.31775076463468	.	.
chr1	58586034	58586533	chr1	58296260	58296759	Fam126b|chr1:58296260-58296759	0.228503091530894	.	.
chr1	58586034	58586533	chr1	58296260	58296759	Ndufb3|chr1:58296260-58296759	0.228503091530894	.	.
chr1	58586552	58587051	chr1	58271090	58271589	Fam126b|chr1:58271090-58271589	0.168093179774597	.	.
chr1	58586552	58587051	chr1	58271090	58271589	Ndufb3|chr1:58271090-58271589	0.168093179774597	.	.
chr1	59162883	59163382	chr1	58909565	58910064	Mpp4|chr1:58909565-58910064	0.307246366785982	.	.
chr1	59162883	59163382	chr1	59444224	59444723	Mpp4|chr1:59444224-59444723	0.209500341052278	.	.
chr1	59670565	59671064	chr1	59444224	59444723	Sumo1|chr1:59444224-59444723	0.240172347259649	.	.
chr1	59670565	59671064	chr1	59531462	59531961	Sumo1|chr1:59531462-59531961	0.175088356654753	.	.
chr1	59762644	59763143	chr1	59535815	59536314	Bmpr2|chr1:59535815-59536314	0.25819856367127	.	.
chr1	60042935	60043434	chr1	59883669	59884168	Ica1l|chr1:59883669-59884168	0.205369938366704	.	.
chr1	60097393	60097892	chr1	59883669	59884168	Carf|chr1:59883669-59884168	0.224358599711405	.	.
chr1	61300890	61301389	chr1	61154182	61154681	Gm11587|chr1:61154182-61154681	0.663443776062832	.	.
chr1	61300890	61301389	chr1	61157206	61157705	Gm11587|chr1:61157206-61157705	0.253312358736792	.	.
chr1	61300890	61301389	chr1	61377060	61377559	Gm11587|chr1:61377060-61377559	0.304254048937658	.	.
chr1	61300890	61301389	chr1	61464881	61465380	Gm11587|chr1:61464881-61465380	0.440538897182357	.	.
chr1	61300890	61301389	chr1	61470569	61471068	Gm11587|chr1:61470569-61471068	0.27699154309787	.	.
chr1	62703034	62703533	chr1	62335421	62335920	Nrp2|chr1:62335421-62335920	0.407371740204788	.	.
chr1	62703034	62703533	chr1	62427748	62428247	Nrp2|chr1:62427748-62428247	0.280214790676675	.	.
chr1	62703034	62703533	chr1	62427748	62428247	Nrp2|chr1:62427748-62428247	0.280214790676676	.	.
chr1	62703034	62703533	chr1	62750508	62751007	Nrp2|chr1:62750508-62751007	0.39723550484651	.	.
chr1	62703034	62703533	chr1	62875019	62875518	Nrp2|chr1:62875019-62875518	0.179278579735224	.	.
chr1	62703034	62703533	chr1	62947757	62948256	Nrp2|chr1:62947757-62948256	0.42556901162546	.	.
chr1	62703034	62703533	chr1	62976742	62977241	Nrp2|chr1:62976742-62977241	0.385673870218409	.	.
chr1	62703034	62703533	chr1	62976742	62977241	Nrp2|chr1:62976742-62977241	0.38567387021841	.	.
chr1	62832360	62832859	chr1	62750508	62751007	Gm4208|chr1:62750508-62751007	0.282878637568091	.	.
chr1	62832360	62832859	chr1	63180992	63181491	Gm4208|chr1:63180992-63181491	0.212502071705599	.	.
chr1	63114071	63114570	chr1	62964231	62964730	Ino80d|chr1:62964231-62964730	0.234531499035783	.	.
chr1	63114071	63114570	chr1	63182179	63182678	Ino80d|chr1:63182179-63182678	0.216487768856059	.	.
chr1	63445105	63445604	chr1	63471706	63472205	Adam23|chr1:63471706-63472205	0.204991906816148	.	.
chr1	63445105	63445604	chr1	63517870	63518369	Adam23|chr1:63517870-63518369	0.281641767189245	.	.
chr1	63445105	63445604	chr1	63579208	63579707	Adam23|chr1:63579208-63579707	0.364307993191816	.	.
chr1	63729868	63730367	chr1	63471706	63472205	Fastkd2|chr1:63471706-63472205	0.235591221344248	.	.
chr1	63729868	63730367	chr1	63471706	63472205	Mdh1b|chr1:63471706-63472205	0.235591221344248	.	.
chr1	63730384	63730883	chr1	63367905	63368404	Fastkd2|chr1:63367905-63368404	0.205543134495876	.	.
chr1	63730384	63730883	chr1	63367905	63368404	Mdh1b|chr1:63367905-63368404	0.205543134495876	.	.
chr1	63730384	63730883	chr1	63668754	63669253	Fastkd2|chr1:63668754-63669253	0.318762936263031	.	.
chr1	63730384	63730883	chr1	63668754	63669253	Mdh1b|chr1:63668754-63669253	0.318762936263031	.	.
chr1	63730384	63730883	chr1	63929283	63929782	Fastkd2|chr1:63929283-63929782	0.271862651759528	.	.
chr1	63730384	63730883	chr1	63929283	63929782	Mdh1b|chr1:63929283-63929782	0.271862651759528	.	.
chr1	63730384	63730883	chr1	63999376	63999875	Fastkd2|chr1:63999376-63999875	0.340651763119427	.	.
chr1	63730384	63730883	chr1	63999376	63999875	Mdh1b|chr1:63999376-63999875	0.340651763119427	.	.
chr1	64121506	64122005	chr1	63928743	63929242	Klf7|chr1:63928743-63929242	0.337543322529397	.	.
chr1	64121506	64122005	chr1	64121000	64121499	Klf7|chr1:64121000-64121499	0.247061572478198	.	.
chr1	64121506	64122005	chr1	64361902	64362401	Klf7|chr1:64361902-64362401	0.178907674415546	.	.
chr1	64121506	64122005	chr1	64403873	64404372	Klf7|chr1:64403873-64404372	0.182021501818601	.	.
chr1	64122089	64122588	chr1	63948909	63949408	Klf7|chr1:63948909-63949408	0.244831243002463	.	.
chr1	64122089	64122588	chr1	64409207	64409706	Klf7|chr1:64409207-64409706	0.189447032078213	.	.
chr1	64532547	64533046	chr1	64361902	64362401	Creb1|chr1:64361902-64362401	0.288017940516975	.	.
chr1	64532547	64533046	chr1	64403873	64404372	Creb1|chr1:64403873-64404372	0.306338024391518	.	.
chr1	64532547	64533046	chr1	64795133	64795632	Creb1|chr1:64795133-64795632	0.346815894704204	.	.
chr1	64532547	64533046	chr1	64978383	64978882	Creb1|chr1:64978383-64978882	0.209771509610196	.	.
chr1	64616950	64617449	chr1	64341507	64342006	Gm28982|chr1:64341507-64342006	0.250620789665639	.	.
chr1	64616950	64617449	chr1	64341507	64342006	Mettl21a|chr1:64341507-64342006	0.250620789665639	.	.
chr1	64616950	64617449	chr1	64403873	64404372	Gm28982|chr1:64403873-64404372	0.326705433111212	.	.
chr1	64616950	64617449	chr1	64403873	64404372	Mettl21a|chr1:64403873-64404372	0.326705433111212	.	.
chr1	64616950	64617449	chr1	64791706	64792205	Gm28982|chr1:64791706-64792205	0.39133090635148	.	.
chr1	64616950	64617449	chr1	64791706	64792205	Mettl21a|chr1:64791706-64792205	0.39133090635148	.	.
chr1	64616950	64617449	chr1	64795133	64795632	Gm28982|chr1:64795133-64795632	0.320162848302059	.	.
chr1	64616950	64617449	chr1	64795133	64795632	Mettl21a|chr1:64795133-64795632	0.320162848302059	.	.
chr1	64690474	64690973	chr1	64717480	64717979	2810408I11Rik|chr1:64717480-64717979	0.246007551619127	.	.
chr1	64690474	64690973	chr1	64717480	64717979	Ccnyl1|chr1:64717480-64717979	0.246007551619127	.	.
chr1	64690474	64690973	chr1	64779787	64780286	2810408I11Rik|chr1:64779787-64780286	0.339837971894888	.	.
chr1	64690474	64690973	chr1	64779787	64780286	Ccnyl1|chr1:64779787-64780286	0.339837971894888	.	.
chr1	64691008	64691507	chr1	64341507	64342006	2810408I11Rik|chr1:64341507-64342006	0.286220487632639	.	.
chr1	64691008	64691507	chr1	64341507	64342006	Ccnyl1|chr1:64341507-64342006	0.286220487632639	.	.
chr1	64691008	64691507	chr1	64779787	64780286	2810408I11Rik|chr1:64779787-64780286	0.204653046158761	.	.
chr1	64691008	64691507	chr1	64779787	64780286	Ccnyl1|chr1:64779787-64780286	0.204653046158761	.	.
chr1	64737642	64738141	chr1	64361902	64362401	Fzd5|chr1:64361902-64362401	0.499705739382872	.	.
chr1	64737642	64738141	chr1	64403873	64404372	Fzd5|chr1:64403873-64404372	0.242646939023802	.	.
chr1	64737642	64738141	chr1	64791706	64792205	Fzd5|chr1:64791706-64792205	0.175902381751363	.	.
chr1	64737642	64738141	chr1	64795133	64795632	Fzd5|chr1:64795133-64795632	0.275806639178645	.	.
chr1	64737642	64738141	chr1	64945104	64945603	Fzd5|chr1:64945104-64945603	0.239033872116036	.	.
chr1	64956569	64957068	chr1	64795647	64796146	Plekhm3|chr1:64795647-64796146	0.178822437599022	.	.
chr1	64956569	64957068	chr1	64809007	64809506	Plekhm3|chr1:64809007-64809506	0.316661732963409	.	.
chr1	64956569	64957068	chr1	65178123	65178622	Plekhm3|chr1:65178123-65178622	0.446250833478065	.	.
chr1	65186396	65186895	chr1	64779787	64780286	Idh1|chr1:64779787-64780286	0.334039086877195	.	.
chr1	65186396	65186895	chr1	64779787	64780286	Pikfyve|chr1:64779787-64780286	0.334039086877195	.	.
chr1	65186396	65186895	chr1	64791706	64792205	Idh1|chr1:64791706-64792205	0.175399033646676	.	.
chr1	65186396	65186895	chr1	64791706	64792205	Pikfyve|chr1:64791706-64792205	0.175399033646676	.	.
chr1	65186396	65186895	chr1	64795133	64795632	Idh1|chr1:64795133-64795632	0.24587870906513	.	.
chr1	65186396	65186895	chr1	64795133	64795632	Pikfyve|chr1:64795133-64795632	0.24587870906513	.	.
chr1	65186396	65186895	chr1	65010101	65010600	Idh1|chr1:65010101-65010600	0.18985739671276	.	.
chr1	65186396	65186895	chr1	65010101	65010600	Pikfyve|chr1:65010101-65010600	0.18985739671276	.	.
chr1	65186396	65186895	chr1	65179041	65179540	Idh1|chr1:65179041-65179540	0.203242050992687	.	.
chr1	65186396	65186895	chr1	65179041	65179540	Pikfyve|chr1:65179041-65179540	0.203242050992687	.	.
chr1	66467921	66468420	chr1	66340015	66340514	Unc80|chr1:66340015-66340514	0.366097629130038	.	.
chr1	66467921	66468420	chr1	66340015	66340514	Unc80|chr1:66340015-66340514	0.366097629130039	.	.
chr1	66700587	66701086	chr1	66896706	66897205	Rpe|chr1:66896706-66897205	0.313759383212993	.	.
chr1	66863047	66863546	chr1	66896706	66897205	Acadl|chr1:66896706-66897205	0.232197749987445	.	.
chr1	68024722	68025221	chr1	67794954	67795453	Gm15671|chr1:67794954-67795453	0.169042776828973	.	.
chr1	69108309	69108808	chr1	68984246	68984745	Erbb4|chr1:68984246-68984745	0.356845779534705	.	.
chr1	69108309	69108808	chr1	69251496	69251995	Erbb4|chr1:69251496-69251995	0.435635630472652	.	.
chr1	69687151	69687650	chr1	69331656	69332155	Ikzf2|chr1:69331656-69332155	0.395843797284767	.	.
chr1	69687151	69687650	chr1	69357409	69357908	Ikzf2|chr1:69357409-69357908	0.285213258613176	.	.
chr1	69687151	69687650	chr1	69407397	69407896	Ikzf2|chr1:69407397-69407896	0.411335863409125	.	.
chr1	69687151	69687650	chr1	69591211	69591710	Ikzf2|chr1:69591211-69591710	0.256469748627934	.	.
chr1	70725497	70725996	chr1	70515611	70516110	Vwc2l|chr1:70515611-70516110	0.209504799641624	.	.
chr1	70725497	70725996	chr1	70692535	70693034	Vwc2l|chr1:70692535-70693034	0.184149744887668	.	.
chr1	71102861	71103360	chr1	71117859	71118358	Bard1|chr1:71117859-71118358	0.316830969830294	.	.
chr1	72211757	72212256	chr1	71752304	71752803	Mreg|chr1:71752304-71752803	0.220702557188184	.	.
chr1	72211757	72212256	chr1	72226312	72226811	Mreg|chr1:72226312-72226811	0.206830880031041	.	.
chr1	72211757	72212256	chr1	72244220	72244719	Mreg|chr1:72244220-72244719	0.185392241297274	.	.
chr1	72211757	72212256	chr1	72428962	72429461	Mreg|chr1:72428962-72429461	0.355947512458598	.	.
chr1	72212372	72212871	chr1	71752304	71752803	Mreg|chr1:71752304-71752803	0.366497536809371	.	.
chr1	72212372	72212871	chr1	72123622	72124121	Mreg|chr1:72123622-72124121	0.210001298196426	.	.
chr1	72212372	72212871	chr1	72379437	72379936	Mreg|chr1:72379437-72379936	0.199175264859074	.	.
chr1	72212372	72212871	chr1	72428962	72429461	Mreg|chr1:72428962-72429461	0.210459178504665	.	.
chr1	72284104	72284603	chr1	72243720	72244219	Pecr|chr1:72243720-72244219	0.198562741266386	.	.
chr1	72284104	72284603	chr1	72243720	72244219	Tmem169|chr1:72243720-72244219	0.198562741266386	.	.
chr1	72284104	72284603	chr1	72379437	72379936	Pecr|chr1:72379437-72379936	0.186641022345476	.	.
chr1	72284104	72284603	chr1	72379437	72379936	Tmem169|chr1:72379437-72379936	0.186641022345476	.	.
chr1	72284104	72284603	chr1	72558786	72559285	Pecr|chr1:72558786-72559285	0.177563298664459	.	.
chr1	72284104	72284603	chr1	72558786	72559285	Tmem169|chr1:72558786-72559285	0.177563298664459	.	.
chr1	72307199	72307698	chr1	72123622	72124121	Xrcc5|chr1:72123622-72124121	0.379101909124698	.	.
chr1	72307199	72307698	chr1	72123622	72124121	Xrcc5|chr1:72123622-72124121	0.379101909124699	.	.
chr1	72307199	72307698	chr1	72244220	72244719	Xrcc5|chr1:72244220-72244719	0.312708957132186	.	.
chr1	72307199	72307698	chr1	72499842	72500341	Xrcc5|chr1:72499842-72500341	0.294550320251454	.	.
chr1	72536444	72536943	chr1	72379437	72379936	March4|chr1:72379437-72379936	0.393316444382653	.	.
chr1	72536444	72536943	chr1	72379437	72379936	March4|chr1:72379437-72379936	0.393316444382654	.	.
chr1	72536444	72536943	chr1	72428962	72429461	March4|chr1:72428962-72429461	0.240200744733952	.	.
chr1	72536444	72536943	chr1	72449657	72450156	March4|chr1:72449657-72450156	0.281852099825905	.	.
chr1	72536444	72536943	chr1	72465176	72465675	March4|chr1:72465176-72465675	0.182329246503295	.	.
chr1	72536444	72536943	chr1	72538190	72538689	March4|chr1:72538190-72538689	0.219531929813182	.	.
chr1	72536444	72536943	chr1	72590693	72591192	March4|chr1:72590693-72591192	0.427298546563219	.	.
chr1	72536444	72536943	chr1	72596536	72597035	March4|chr1:72596536-72597035	0.179679983526956	.	.
chr1	72582908	72583407	chr1	72465176	72465675	Smarcal1|chr1:72465176-72465675	0.478790334770264	.	.
chr1	72640885	72641384	chr1	72255113	72255612	Gm39662|chr1:72255113-72255612	0.184241536204843	.	.
chr1	72711014	72711513	chr1	72254545	72255044	Rpl37a|chr1:72254545-72255044	0.260901783926627	.	.
chr1	72823775	72824274	chr1	72877787	72878286	Igfbp2|chr1:72877787-72878286	0.265328195220165	.	.
chr1	72823775	72824274	chr1	72963437	72963936	Igfbp2|chr1:72963437-72963936	0.200320415771524	.	.
chr1	74236196	74236695	chr1	73902299	73902798	Arpc2|chr1:73902299-73902798	0.187866322351188	.	.
chr1	74236196	74236695	chr1	74348573	74349072	Arpc2|chr1:74348573-74349072	0.239476485874077	.	.
chr1	74284588	74285087	chr1	74069377	74069876	Aamp|chr1:74069377-74069876	0.269166580755922	.	.
chr1	74284588	74285087	chr1	74069377	74069876	Pnkd|chr1:74069377-74069876	0.269166580755922	.	.
chr1	74284588	74285087	chr1	74386756	74387255	Aamp|chr1:74386756-74387255	0.230252552033901	.	.
chr1	74284588	74285087	chr1	74386756	74387255	Pnkd|chr1:74386756-74387255	0.230252552033901	.	.
chr1	74284588	74285087	chr1	74538638	74539137	Aamp|chr1:74538638-74539137	0.237676224914398	.	.
chr1	74284588	74285087	chr1	74538638	74539137	Pnkd|chr1:74538638-74539137	0.237676224914398	.	.
chr1	74391301	74391800	chr1	74069377	74069876	Ctdsp1|chr1:74069377-74069876	0.175237429279376	.	.
chr1	74391301	74391800	chr1	74386756	74387255	Ctdsp1|chr1:74386756-74387255	0.17188376848503	.	.
chr1	74505730	74506229	chr1	74300297	74300796	Cnot9|chr1:74300297-74300796	0.202447474038445	.	.
chr1	74505730	74506229	chr1	74386756	74387255	Cnot9|chr1:74386756-74387255	0.296065094673646	.	.
chr1	74505730	74506229	chr1	74397348	74397847	Cnot9|chr1:74397348-74397847	0.22869702571358	.	.
chr1	74505730	74506229	chr1	74784124	74784623	Cnot9|chr1:74784124-74784623	0.18152847943935	.	.
chr1	74505730	74506229	chr1	74816731	74817230	Cnot9|chr1:74816731-74817230	0.290129697210357	.	.
chr1	74587962	74588461	chr1	74300297	74300796	Bcs1l|chr1:74300297-74300796	0.330265281202075	.	.
chr1	74587962	74588461	chr1	74300297	74300796	Zfp142|chr1:74300297-74300796	0.330265281202075	.	.
chr1	74587962	74588461	chr1	74386756	74387255	Bcs1l|chr1:74386756-74387255	0.385028808889664	.	.
chr1	74587962	74588461	chr1	74386756	74387255	Zfp142|chr1:74386756-74387255	0.385028808889664	.	.
chr1	74587962	74588461	chr1	74784124	74784623	Bcs1l|chr1:74784124-74784623	0.172809133979365	.	.
chr1	74587962	74588461	chr1	74784124	74784623	Zfp142|chr1:74784124-74784623	0.172809133979365	.	.
chr1	74587962	74588461	chr1	74816731	74817230	Bcs1l|chr1:74816731-74817230	0.37127362676052	.	.
chr1	74587962	74588461	chr1	74816731	74817230	Zfp142|chr1:74816731-74817230	0.37127362676052	.	.
chr1	74601175	74601674	chr1	74816731	74817230	Rnf25|chr1:74816731-74817230	0.185631023421042	.	.
chr1	74601175	74601674	chr1	74816731	74817230	Stk36|chr1:74816731-74817230	0.185631023421042	.	.
chr1	74661495	74661994	chr1	74386756	74387255	Ttll4|chr1:74386756-74387255	0.320479844655722	.	.
chr1	74661495	74661994	chr1	74538638	74539137	Ttll4|chr1:74538638-74539137	0.293876665091613	.	.
chr1	74661495	74661994	chr1	74784124	74784623	Ttll4|chr1:74784124-74784623	0.312935820597882	.	.
chr1	74661495	74661994	chr1	74948735	74949234	Ttll4|chr1:74948735-74949234	0.193551077049619	.	.
chr1	74854708	74855207	chr1	74948735	74949234	Cdk5r2|chr1:74948735-74949234	0.198195482934669	.	.
chr1	75124760	75125259	chr1	74784124	74784623	Nhej1|chr1:74784124-74784623	0.417377741956783	.	.
chr1	75124760	75125259	chr1	74816731	74817230	Nhej1|chr1:74816731-74817230	0.228458562148211	.	.
chr1	75124760	75125259	chr1	74948735	74949234	Nhej1|chr1:74948735-74949234	0.213930227798696	.	.
chr1	75124760	75125259	chr1	75365427	75365926	Nhej1|chr1:75365427-75365926	0.316462404406839	.	.
chr1	75124760	75125259	chr1	75381822	75382321	Nhej1|chr1:75381822-75382321	0.559803730049155	.	.
chr1	75124760	75125259	chr1	75393088	75393587	Nhej1|chr1:75393088-75393587	0.173752955302942	.	.
chr1	75124760	75125259	chr1	75467494	75467993	Nhej1|chr1:75467494-75467993	0.492156342206998	.	.
chr1	75142499	75142998	chr1	74858307	74858806	Cnppd1|chr1:74858307-74858806	0.183872585830442	.	.
chr1	75142499	75142998	chr1	74858307	74858806	Cnppd1|chr1:74858307-74858806	0.183872585830443	.	.
chr1	75142499	75142998	chr1	74858307	74858806	Retreg2|chr1:74858307-74858806	0.183872585830442	.	.
chr1	75142499	75142998	chr1	74858307	74858806	Retreg2|chr1:74858307-74858806	0.183872585830443	.	.
chr1	75142499	75142998	chr1	75413640	75414139	Cnppd1|chr1:75413640-75414139	0.304130173539769	.	.
chr1	75142499	75142998	chr1	75413640	75414139	Retreg2|chr1:75413640-75414139	0.304130173539769	.	.
chr1	75142499	75142998	chr1	75487834	75488333	Cnppd1|chr1:75487834-75488333	0.198270977375328	.	.
chr1	75142499	75142998	chr1	75487834	75488333	Retreg2|chr1:75487834-75488333	0.198270977375328	.	.
chr1	75168424	75168923	chr1	74948735	74949234	Zfand2b|chr1:74948735-74949234	0.243263249592935	.	.
chr1	75168424	75168923	chr1	75365427	75365926	Zfand2b|chr1:75365427-75365926	0.490452636426401	.	.
chr1	75168424	75168923	chr1	75381822	75382321	Zfand2b|chr1:75381822-75382321	0.205741486555557	.	.
chr1	75169048	75169547	chr1	74784124	74784623	Zfand2b|chr1:74784124-74784623	0.303683619938504	.	.
chr1	75169048	75169547	chr1	74858307	74858806	Zfand2b|chr1:74858307-74858806	0.222388638123012	.	.
chr1	75169048	75169547	chr1	74948735	74949234	Zfand2b|chr1:74948735-74949234	0.168881218382279	.	.
chr1	75169048	75169547	chr1	75365427	75365926	Zfand2b|chr1:75365427-75365926	0.270728995993094	.	.
chr1	75169048	75169547	chr1	75381822	75382321	Zfand2b|chr1:75381822-75382321	0.388574151451324	.	.
chr1	75169048	75169547	chr1	75467494	75467993	Zfand2b|chr1:75467494-75467993	0.184887307459825	.	.
chr1	75180079	75180578	chr1	75365427	75365926	Abcb6|chr1:75365427-75365926	0.231116703809603	.	.
chr1	75191753	75192252	chr1	74816731	74817230	Ankzf1|chr1:74816731-74817230	0.249450056527874	.	.
chr1	75191753	75192252	chr1	74816731	74817230	Atg9a|chr1:74816731-74817230	0.249450056527874	.	.
chr1	75191753	75192252	chr1	74948735	74949234	Ankzf1|chr1:74948735-74949234	0.354293857689317	.	.
chr1	75191753	75192252	chr1	74948735	74949234	Atg9a|chr1:74948735-74949234	0.354293857689317	.	.
chr1	75210546	75211045	chr1	75263237	75263736	Glb1l|chr1:75263237-75263736	0.279392744801695	.	.
chr1	75210546	75211045	chr1	75263237	75263736	Stk16|chr1:75263237-75263736	0.279392744801695	.	.
chr1	75210546	75211045	chr1	75487834	75488333	Glb1l|chr1:75487834-75488333	0.205220045214634	.	.
chr1	75210546	75211045	chr1	75487834	75488333	Stk16|chr1:75487834-75488333	0.205220045214634	.	.
chr1	75219086	75219585	chr1	75365427	75365926	Tuba4a|chr1:75365427-75365926	0.189868248190872	.	.
chr1	75236144	75236643	chr1	75365427	75365926	Dnajb2|chr1:75365427-75365926	0.323848982125138	.	.
chr1	75236651	75237150	chr1	74858307	74858806	Dnajb2|chr1:74858307-74858806	0.191533939945858	.	.
chr1	75236651	75237150	chr1	75365427	75365926	Dnajb2|chr1:75365427-75365926	0.316184908032364	.	.
chr1	75236651	75237150	chr1	75381822	75382321	Dnajb2|chr1:75381822-75382321	0.208843126718406	.	.
chr1	75251521	75252020	chr1	75429665	75430164	Gm28294|chr1:75429665-75430164	0.30636743991974	.	.
chr1	75251521	75252020	chr1	75445624	75446123	Gm28294|chr1:75445624-75446123	0.40667062418714	.	.
chr1	75251521	75252020	chr1	75467494	75467993	Gm28294|chr1:75467494-75467993	0.293019034754143	.	.
chr1	75264008	75264507	chr1	75263237	75263736	Ptprn|chr1:75263237-75263736	0.190681202000886	.	.
chr1	75277375	75277874	chr1	75413640	75414139	Resp18|chr1:75413640-75414139	0.301427276178001	.	.
chr1	75277375	75277874	chr1	75429665	75430164	Resp18|chr1:75429665-75430164	0.214428641067552	.	.
chr1	75277375	75277874	chr1	75445624	75446123	Resp18|chr1:75445624-75446123	0.294567681624289	.	.
chr1	75317346	75317845	chr1	75365427	75365926	Dnpep|chr1:75365427-75365926	0.267081089405611	.	.
chr1	75317346	75317845	chr1	75381822	75382321	Dnpep|chr1:75381822-75382321	0.387410206760594	.	.
chr1	75317346	75317845	chr1	75487302	75487801	Dnpep|chr1:75487302-75487801	0.26820283561236	.	.
chr1	75479156	75479655	chr1	75263237	75263736	Chpf|chr1:75263237-75263736	0.272700874332368	.	.
chr1	75479156	75479655	chr1	75263237	75263736	Tmem198|chr1:75263237-75263736	0.272700874332368	.	.
chr1	75479156	75479655	chr1	75342805	75343304	Chpf|chr1:75342805-75343304	0.272333345750674	.	.
chr1	75479156	75479655	chr1	75342805	75343304	Tmem198|chr1:75342805-75343304	0.272333345750674	.	.
chr1	75479156	75479655	chr1	75393088	75393587	Chpf|chr1:75393088-75393587	0.227138719523066	.	.
chr1	75479156	75479655	chr1	75393088	75393587	Tmem198|chr1:75393088-75393587	0.227138719523066	.	.
chr1	75479156	75479655	chr1	75487834	75488333	Chpf|chr1:75487834-75488333	0.225741528416205	.	.
chr1	75479156	75479655	chr1	75487834	75488333	Tmem198|chr1:75487834-75488333	0.225741528416205	.	.
chr1	75479156	75479655	chr1	75559353	75559852	Chpf|chr1:75559353-75559852	0.388091311678761	.	.
chr1	75479156	75479655	chr1	75559353	75559852	Tmem198|chr1:75559353-75559852	0.388091311678761	.	.
chr1	75521240	75521739	chr1	75263237	75263736	Stk11ip|chr1:75263237-75263736	0.197296020550131	.	.
chr1	75546261	75546760	chr1	75263237	75263736	Slc4a3|chr1:75263237-75263736	0.234500381518114	.	.
chr1	75546261	75546760	chr1	75342805	75343304	Slc4a3|chr1:75342805-75343304	0.294530819057379	.	.
chr1	75546261	75546760	chr1	75487834	75488333	Slc4a3|chr1:75487834-75488333	0.373378731897539	.	.
chr1	75546261	75546760	chr1	75559353	75559852	Slc4a3|chr1:75559353-75559852	0.182711152973957	.	.
chr1	77514939	77515438	chr1	77721289	77721788	Epha4|chr1:77721289-77721788	0.199017875487611	.	.
chr1	77514939	77515438	chr1	77721289	77721788	Gm28386|chr1:77721289-77721788	0.199017875487611	.	.
chr1	77514939	77515438	chr1	77978623	77979122	Epha4|chr1:77978623-77979122	0.295214437130052	.	.
chr1	77514939	77515438	chr1	77978623	77979122	Gm28386|chr1:77978623-77979122	0.295214437130052	.	.
chr1	78310032	78310531	chr1	78567328	78567827	Sgpp2|chr1:78567328-78567827	0.173142028653742	.	.
chr1	78488387	78488886	chr1	78396193	78396692	Farsb|chr1:78396193-78396692	0.195286884166528	.	.
chr1	78488387	78488886	chr1	78525118	78525617	Farsb|chr1:78525118-78525617	0.303078089968915	.	.
chr1	78488387	78488886	chr1	78525118	78525617	Farsb|chr1:78525118-78525617	0.303078089968916	.	.
chr1	78488900	78489399	chr1	78146574	78147073	Farsb|chr1:78146574-78147073	0.20464975202697	.	.
chr1	78488900	78489399	chr1	78568163	78568662	Farsb|chr1:78568163-78568662	0.271872719703182	.	.
chr1	78657540	78658039	chr1	78425218	78425717	Acsl3|chr1:78425218-78425717	0.170429659121252	.	.
chr1	78657540	78658039	chr1	78425218	78425717	Utp14b|chr1:78425218-78425717	0.170429659121252	.	.
chr1	78657540	78658039	chr1	78724400	78724899	Acsl3|chr1:78724400-78724899	0.265797488700002	.	.
chr1	78657540	78658039	chr1	78724400	78724899	Utp14b|chr1:78724400-78724899	0.265797488700002	.	.
chr1	78821063	78821562	chr1	78568163	78568662	Gm29187|chr1:78568163-78568662	0.216274052563124	.	.
chr1	78822000	78822499	chr1	78536720	78537219	Gm29187|chr1:78536720-78537219	0.5119010874291	.	.
chr1	79439807	79440306	chr1	79406269	79406768	Scg2|chr1:79406269-79406768	0.298810661040436	.	.
chr1	80340736	80341235	chr1	80008845	80009344	Cul3|chr1:80008845-80009344	0.359681357329688	.	.
chr1	80340736	80341235	chr1	80554202	80554701	Cul3|chr1:80554202-80554701	0.197236611174119	.	.
chr1	80758332	80758831	chr1	81062768	81063267	Dock10|chr1:81062768-81063267	0.302193272744581	.	.
chr1	81076879	81077378	chr1	81258534	81259033	Nyap2|chr1:81258534-81259033	0.22545848608333	.	.
chr1	82290681	82291180	chr1	82199924	82200423	Irs1|chr1:82199924-82200423	0.175836656691441	.	.
chr1	82290681	82291180	chr1	82283141	82283640	Irs1|chr1:82283141-82283640	0.323163891365522	.	.
chr1	82291243	82291742	chr1	82199924	82200423	Irs1|chr1:82199924-82200423	0.396944757699061	.	.
chr1	82291243	82291742	chr1	82283141	82283640	Irs1|chr1:82283141-82283640	0.285239694058265	.	.
chr1	82316361	82316860	chr1	82385752	82386251	Rhbdd1|chr1:82385752-82386251	0.179102360936058	.	.
chr1	83159481	83159980	chr1	83313275	83313774	Daw1|chr1:83313275-83313774	0.378129719868846	.	.
chr1	83159481	83159980	chr1	83324302	83324801	Daw1|chr1:83324302-83324801	0.224112996755053	.	.
chr1	83407918	83408417	chr1	83036820	83037319	Sphkap|chr1:83036820-83037319	0.449093463573203	.	.
chr1	83407918	83408417	chr1	83101829	83102328	Sphkap|chr1:83101829-83102328	0.250692243950352	.	.
chr1	83407918	83408417	chr1	83313275	83313774	Sphkap|chr1:83313275-83313774	0.490878408104755	.	.
chr1	83407918	83408417	chr1	83324302	83324801	Sphkap|chr1:83324302-83324801	0.249172592776914	.	.
chr1	83407918	83408417	chr1	83345462	83345961	Sphkap|chr1:83345462-83345961	0.303062101393683	.	.
chr1	83407918	83408417	chr1	83699652	83700151	Sphkap|chr1:83699652-83700151	0.184516498188742	.	.
chr1	83407918	83408417	chr1	83728747	83729246	Sphkap|chr1:83728747-83729246	0.27055590322221	.	.
chr1	83407918	83408417	chr1	83740113	83740612	Sphkap|chr1:83740113-83740612	0.617170626681009	.	.
chr1	84695000	84695499	chr1	84838531	84839030	Dner|chr1:84838531-84839030	0.197381096919722	.	.
chr1	84695613	84696112	chr1	84532249	84532748	Dner|chr1:84532249-84532748	0.176458600162841	.	.
chr1	84695613	84696112	chr1	84709399	84709898	Dner|chr1:84709399-84709898	0.173530395255706	.	.
chr1	84839165	84839664	chr1	84532249	84532748	Fbxo36|chr1:84532249-84532748	0.359623371230486	.	.
chr1	84934371	84934870	chr1	84581779	84582278	Slc16a14|chr1:84581779-84582278	0.211806641440932	.	.
chr1	85774994	85775493	chr1	86018323	86018822	9930111H07Rik|chr1:86018323-86018822	0.253303401224304	.	.
chr1	85774994	85775493	chr1	86059359	86059858	9930111H07Rik|chr1:86059359-86059858	0.239086397439566	.	.
chr1	85793160	85793659	chr1	85736435	85736934	Cab39|chr1:85736435-85736934	0.249069245005413	.	.
chr1	85793728	85794227	chr1	85736435	85736934	Cab39|chr1:85736435-85736934	0.195415874877229	.	.
chr1	85928201	85928700	chr1	85916833	85917332	4933407L21Rik|chr1:85916833-85917332	0.334146851587001	.	.
chr1	86064385	86064884	chr1	86487143	86487642	Psmd1|chr1:86487143-86487642	0.243548355861059	.	.
chr1	86154471	86154970	chr1	85981936	85982435	Armc9|chr1:85981936-85982435	0.205059891514	.	.
chr1	86154471	86154970	chr1	86371911	86372410	Armc9|chr1:86371911-86372410	0.20303046696413	.	.
chr1	86358737	86359236	chr1	86371911	86372410	C130036L24Rik|chr1:86371911-86372410	0.202872162076331	.	.
chr1	86358737	86359236	chr1	86371911	86372410	Ncl|chr1:86371911-86372410	0.202872162076331	.	.
chr1	86358737	86359236	chr1	86487143	86487642	C130036L24Rik|chr1:86487143-86487642	0.38517405738135	.	.
chr1	86358737	86359236	chr1	86487143	86487642	Ncl|chr1:86487143-86487642	0.38517405738135	.	.
chr1	86358737	86359236	chr1	86487725	86488224	C130036L24Rik|chr1:86487725-86488224	0.427615797905666	.	.
chr1	86358737	86359236	chr1	86487725	86488224	Ncl|chr1:86487725-86488224	0.427615797905666	.	.
chr1	86358737	86359236	chr1	86532333	86532832	C130036L24Rik|chr1:86532333-86532832	0.345161868292198	.	.
chr1	86358737	86359236	chr1	86532333	86532832	Ncl|chr1:86532333-86532832	0.345161868292198	.	.
chr1	86359268	86359767	chr1	86442428	86442927	C130036L24Rik|chr1:86442428-86442927	0.313795865837353	.	.
chr1	86359268	86359767	chr1	86442428	86442927	Ncl|chr1:86442428-86442927	0.313795865837353	.	.
chr1	86359268	86359767	chr1	86487143	86487642	C130036L24Rik|chr1:86487143-86487642	0.270101586445898	.	.
chr1	86359268	86359767	chr1	86487143	86487642	Ncl|chr1:86487143-86487642	0.270101586445898	.	.
chr1	86359268	86359767	chr1	86503968	86504467	C130036L24Rik|chr1:86503968-86504467	0.1688948195042	.	.
chr1	86359268	86359767	chr1	86503968	86504467	Ncl|chr1:86503968-86504467	0.1688948195042	.	.
chr1	86359268	86359767	chr1	86532333	86532832	C130036L24Rik|chr1:86532333-86532832	0.229390870479254	.	.
chr1	86359268	86359767	chr1	86532333	86532832	Ncl|chr1:86532333-86532832	0.229390870479254	.	.
chr1	86526360	86526859	chr1	86371911	86372410	Ptma|chr1:86371911-86372410	0.284539630008422	.	.
chr1	86582078	86582577	chr1	86503968	86504467	Cops7b|chr1:86503968-86504467	0.326760887389804	.	.
chr1	86582078	86582577	chr1	86503968	86504467	Pde6d|chr1:86503968-86504467	0.326760887389804	.	.
chr1	86582603	86583102	chr1	86503968	86504467	Cops7b|chr1:86503968-86504467	0.213403304587054	.	.
chr1	86582603	86583102	chr1	86503968	86504467	Pde6d|chr1:86503968-86504467	0.213403304587054	.	.
chr1	86669399	86669898	chr1	86381004	86381503	Nppc|chr1:86381004-86381503	0.25634177248683	.	.
chr1	86669399	86669898	chr1	86487143	86487642	Nppc|chr1:86487143-86487642	0.198267937968682	.	.
chr1	86669399	86669898	chr1	86487725	86488224	Nppc|chr1:86487725-86488224	0.31314698512519	.	.
chr1	86670393	86670892	chr1	86532333	86532832	Nppc|chr1:86532333-86532832	0.323677348069175	.	.
chr1	86670393	86670892	chr1	86925794	86926293	Nppc|chr1:86925794-86926293	0.510579702487194	.	.
chr1	87213128	87213627	chr1	87292742	87293241	Eif4e2|chr1:87292742-87293241	0.172874458222479	.	.
chr1	87213673	87214172	chr1	87497889	87498388	Eif4e2|chr1:87497889-87498388	0.245752802433712	.	.
chr1	87326698	87327197	chr1	87527150	87527649	Gigyf2|chr1:87527150-87527649	0.412532182146551	.	.
chr1	87326698	87327197	chr1	87574769	87575268	Gigyf2|chr1:87574769-87575268	0.314632748144898	.	.
chr1	87326698	87327197	chr1	87607713	87608212	Gigyf2|chr1:87607713-87608212	0.230269963755543	.	.
chr1	87327249	87327748	chr1	87574769	87575268	Gigyf2|chr1:87574769-87575268	0.256373152602701	.	.
chr1	87327249	87327748	chr1	87594335	87594834	Gigyf2|chr1:87594335-87594834	0.286954757256033	.	.
chr1	87510023	87510522	chr1	87527150	87527649	Neu2|chr1:87527150-87527649	0.301049344115885	.	.
chr1	87510023	87510522	chr1	87574769	87575268	Neu2|chr1:87574769-87575268	0.223881747572448	.	.
chr1	87510023	87510522	chr1	87607713	87608212	Neu2|chr1:87607713-87608212	0.242270287306442	.	.
chr1	87510023	87510522	chr1	87813063	87813562	Neu2|chr1:87813063-87813562	0.243701205180586	.	.
chr1	87755700	87756199	chr1	87593691	87594190	Atg16l1|chr1:87593691-87594190	0.253028044227302	.	.
chr1	87755700	87756199	chr1	87594335	87594834	Atg16l1|chr1:87594335-87594834	0.21529212136623	.	.
chr1	87853009	87853508	chr1	87527150	87527649	Dgkd|chr1:87527150-87527649	0.255259558582845	.	.
chr1	87853009	87853508	chr1	87607713	87608212	Dgkd|chr1:87607713-87608212	0.192535828429831	.	.
chr1	87853009	87853508	chr1	87936469	87936968	Dgkd|chr1:87936469-87936968	0.251358710465481	.	.
chr1	88205505	88206004	chr1	88456267	88456766	Dnajb3|chr1:88456267-88456766	0.501998470190473	.	.
chr1	88701430	88701929	chr1	88456267	88456766	Arl4c|chr1:88456267-88456766	0.274039994889867	.	.
chr1	88701430	88701929	chr1	88799314	88799813	Arl4c|chr1:88799314-88799813	0.320515831846464	.	.
chr1	88701430	88701929	chr1	88943040	88943539	Arl4c|chr1:88943040-88943539	0.325231337803086	.	.
chr1	88701944	88702443	chr1	88799314	88799813	Arl4c|chr1:88799314-88799813	0.459777596145619	.	.
chr1	88701944	88702443	chr1	88916264	88916763	Arl4c|chr1:88916264-88916763	0.284452734425213	.	.
chr1	88701944	88702443	chr1	88943040	88943539	Arl4c|chr1:88943040-88943539	0.268653879063211	.	.
chr1	89454554	89455053	chr1	89577025	89577524	Agap1|chr1:89577025-89577524	0.251834337331544	.	.
chr1	90203739	90204238	chr1	89968122	89968621	Ackr3|chr1:89968122-89968621	0.253860606306557	.	.
chr1	90203739	90204238	chr1	90470968	90471467	Ackr3|chr1:90470968-90471467	0.272109112127023	.	.
chr1	90603129	90603628	chr1	90851419	90851918	Cops8|chr1:90851419-90851918	0.323100579859912	.	.
chr1	90974937	90975436	chr1	90743797	90744296	Gm28199|chr1:90743797-90744296	0.195651263867127	.	.
chr1	90974937	90975436	chr1	90896594	90897093	Gm28199|chr1:90896594-90897093	0.509914260166074	.	.
chr1	90974937	90975436	chr1	90909550	90910049	Gm28199|chr1:90909550-90910049	0.465733271280159	.	.
chr1	90974937	90975436	chr1	91209256	91209755	Gm28199|chr1:91209256-91209755	0.31582503928681	.	.
chr1	90974937	90975436	chr1	91219621	91220120	Gm28199|chr1:91219621-91220120	0.339221006929144	.	.
chr1	90998483	90998982	chr1	90743797	90744296	Lrrfip1|chr1:90743797-90744296	0.186403972164049	.	.
chr1	90998483	90998982	chr1	90754075	90754574	Lrrfip1|chr1:90754075-90754574	0.356187221509548	.	.
chr1	90998483	90998982	chr1	90770589	90771088	Lrrfip1|chr1:90770589-90771088	0.199019028780733	.	.
chr1	90998483	90998982	chr1	90811274	90811773	Lrrfip1|chr1:90811274-90811773	0.263805470363278	.	.
chr1	90998483	90998982	chr1	91017446	91017945	Lrrfip1|chr1:91017446-91017945	0.167341996296176	.	.
chr1	90998483	90998982	chr1	91209256	91209755	Lrrfip1|chr1:91209256-91209755	0.172986787950049	.	.
chr1	91178975	91179474	chr1	90754624	90755123	Ramp1|chr1:90754624-90755123	0.215208108952252	.	.
chr1	91178975	91179474	chr1	90797209	90797708	Ramp1|chr1:90797209-90797708	0.227658938230005	.	.
chr1	91178975	91179474	chr1	90838175	90838674	Ramp1|chr1:90838175-90838674	0.482707525065832	.	.
chr1	91178975	91179474	chr1	91209764	91210263	Ramp1|chr1:91209764-91210263	0.168603337868697	.	.
chr1	91249940	91250439	chr1	90851419	90851918	Ube2f|chr1:90851419-90851918	0.257986727890305	.	.
chr1	91249940	91250439	chr1	90896594	90897093	Ube2f|chr1:90896594-90897093	0.278838817930034	.	.
chr1	91249940	91250439	chr1	90909550	90910049	Ube2f|chr1:90909550-90910049	0.205045511229857	.	.
chr1	91249940	91250439	chr1	91209256	91209755	Ube2f|chr1:91209256-91209755	0.207765028903077	.	.
chr1	91249940	91250439	chr1	91304602	91305101	Ube2f|chr1:91304602-91305101	0.261737054349057	.	.
chr1	91249940	91250439	chr1	91310131	91310630	Ube2f|chr1:91310131-91310630	0.306937718840624	.	.
chr1	91249940	91250439	chr1	91561203	91561702	Ube2f|chr1:91561203-91561702	0.175063128393388	.	.
chr1	91249940	91250439	chr1	91600624	91601123	Ube2f|chr1:91600624-91601123	0.202251688035217	.	.
chr1	91398520	91399019	chr1	91209256	91209755	Ilkap|chr1:91209256-91209755	0.208515092410361	.	.
chr1	91398520	91399019	chr1	91304602	91305101	Ilkap|chr1:91304602-91305101	0.372533934411223	.	.
chr1	91398520	91399019	chr1	91600624	91601123	Ilkap|chr1:91600624-91601123	0.170390430332645	.	.
chr1	91413043	91413542	chr1	91209764	91210263	Hes6|chr1:91209764-91210263	0.255145304339249	.	.
chr1	91413043	91413542	chr1	91310131	91310630	Hes6|chr1:91310131-91310630	0.297243809764034	.	.
chr1	91459292	91459791	chr1	91209764	91210263	Per2|chr1:91209764-91210263	0.32881087552302	.	.
chr1	91459292	91459791	chr1	91561203	91561702	Per2|chr1:91561203-91561702	0.179627686025551	.	.
chr1	91459292	91459791	chr1	91570516	91571015	Per2|chr1:91570516-91571015	0.439469838181792	.	.
chr1	91459292	91459791	chr1	91600624	91601123	Per2|chr1:91600624-91601123	0.233410585130973	.	.
chr1	91494327	91494826	chr1	91310131	91310630	Traf3ip1|chr1:91310131-91310630	0.271225262873972	.	.
chr1	91494327	91494826	chr1	91561203	91561702	Traf3ip1|chr1:91561203-91561702	0.19556693547316	.	.
chr1	91540218	91540717	chr1	91384267	91384766	Asb1|chr1:91384267-91384766	0.194474171066477	.	.
chr1	91540218	91540717	chr1	91956252	91956751	Asb1|chr1:91956252-91956751	0.220744651099052	.	.
chr1	91540218	91540717	chr1	91987346	91987845	Asb1|chr1:91987346-91987845	0.364699860913963	.	.
chr1	92473544	92474043	chr1	92099940	92100439	Ndufa10|chr1:92099940-92100439	0.282880131492368	.	.
chr1	92473544	92474043	chr1	92180079	92180578	Ndufa10|chr1:92180079-92180578	0.252512603808471	.	.
chr1	92473544	92474043	chr1	92180626	92181125	Ndufa10|chr1:92180626-92181125	0.20492400395575	.	.
chr1	92473544	92474043	chr1	92371533	92372032	Ndufa10|chr1:92371533-92372032	0.236812699629345	.	.
chr1	92473544	92474043	chr1	92737648	92738147	Ndufa10|chr1:92737648-92738147	0.378693686397817	.	.
chr1	92641765	92642264	chr1	92348335	92348834	Cops9|chr1:92348335-92348834	0.395353711054392	.	.
chr1	92831030	92831529	chr1	92521236	92521735	Gpc1|chr1:92521236-92521735	0.221083907861617	.	.
chr1	92831030	92831529	chr1	92737648	92738147	Gpc1|chr1:92737648-92738147	0.219414232307964	.	.
chr1	92831030	92831529	chr1	93083832	93084331	Gpc1|chr1:93083832-93084331	0.295634362232087	.	.
chr1	92907215	92907714	chr1	92521236	92521735	Dusp28|chr1:92521236-92521735	0.237443822835701	.	.
chr1	92907215	92907714	chr1	92737648	92738147	Dusp28|chr1:92737648-92738147	0.215749527306079	.	.
chr1	92907215	92907714	chr1	93115042	93115541	Dusp28|chr1:93115042-93115541	0.234389473236016	.	.
chr1	92910422	92910921	chr1	92737648	92738147	5033417F24Rik|chr1:92737648-92738147	0.194518596656509	.	.
chr1	92910422	92910921	chr1	92737648	92738147	Rnpepl1|chr1:92737648-92738147	0.194518596656509	.	.
chr1	92910422	92910921	chr1	93115042	93115541	5033417F24Rik|chr1:93115042-93115541	0.448259408308306	.	.
chr1	92910422	92910921	chr1	93115042	93115541	Rnpepl1|chr1:93115042-93115541	0.448259408308306	.	.
chr1	92934435	92934934	chr1	93083320	93083819	Capn10|chr1:93083320-93083819	0.246011777621425	.	.
chr1	92934435	92934934	chr1	93115042	93115541	Capn10|chr1:93115042-93115541	0.234272241017771	.	.
chr1	93235496	93235995	chr1	93217024	93217523	Sned1|chr1:93217024-93217523	0.216299548893398	.	.
chr1	93305687	93306186	chr1	93445454	93445953	Gm28535|chr1:93445454-93445953	0.269519641194831	.	.
chr1	93305687	93306186	chr1	93445454	93445953	Mterf4|chr1:93445454-93445953	0.269519641194831	.	.
chr1	93342619	93343118	chr1	93115042	93115541	Pask|chr1:93115042-93115541	0.177806005404792	.	.
chr1	93342619	93343118	chr1	93115042	93115541	Ppp1r7|chr1:93115042-93115541	0.177806005404792	.	.
chr1	93342619	93343118	chr1	93217024	93217523	Pask|chr1:93217024-93217523	0.271613785583507	.	.
chr1	93342619	93343118	chr1	93217024	93217523	Ppp1r7|chr1:93217024-93217523	0.271613785583507	.	.
chr1	93342619	93343118	chr1	93668682	93669181	Pask|chr1:93668682-93669181	0.25486275784674	.	.
chr1	93342619	93343118	chr1	93668682	93669181	Ppp1r7|chr1:93668682-93669181	0.25486275784674	.	.
chr1	93343358	93343857	chr1	93115042	93115541	Pask|chr1:93115042-93115541	0.234277641980697	.	.
chr1	93343358	93343857	chr1	93115042	93115541	Ppp1r7|chr1:93115042-93115541	0.234277641980697	.	.
chr1	93343358	93343857	chr1	93668682	93669181	Pask|chr1:93668682-93669181	0.2237776715638	.	.
chr1	93343358	93343857	chr1	93668682	93669181	Ppp1r7|chr1:93668682-93669181	0.2237776715638	.	.
chr1	93478107	93478606	chr1	93083320	93083819	Hdlbp|chr1:93083320-93083819	0.246948431205743	.	.
chr1	93478107	93478606	chr1	93083320	93083819	Sept2|chr1:93083320-93083819	0.246948431205743	.	.
chr1	93478107	93478606	chr1	93083832	93084331	Hdlbp|chr1:93083832-93084331	0.353060341998745	.	.
chr1	93478107	93478606	chr1	93083832	93084331	Sept2|chr1:93083832-93084331	0.353060341998745	.	.
chr1	93478107	93478606	chr1	93115042	93115541	Hdlbp|chr1:93115042-93115541	0.295465456421077	.	.
chr1	93478107	93478606	chr1	93115042	93115541	Sept2|chr1:93115042-93115541	0.295465456421077	.	.
chr1	93478622	93479121	chr1	93083320	93083819	Hdlbp|chr1:93083320-93083819	0.427655237779552	.	.
chr1	93478622	93479121	chr1	93083320	93083819	Sept2|chr1:93083320-93083819	0.427655237779552	.	.
chr1	93478622	93479121	chr1	93083832	93084331	Hdlbp|chr1:93083832-93084331	0.437253717466121	.	.
chr1	93478622	93479121	chr1	93083832	93084331	Sept2|chr1:93083832-93084331	0.437253717466121	.	.
chr1	93478622	93479121	chr1	93115042	93115541	Hdlbp|chr1:93115042-93115541	0.35239512848421	.	.
chr1	93478622	93479121	chr1	93115042	93115541	Sept2|chr1:93115042-93115541	0.35239512848421	.	.
chr1	93754617	93755116	chr1	93668682	93669181	Thap4|chr1:93668682-93669181	0.257831016803167	.	.
chr1	93754617	93755116	chr1	94079039	94079538	Thap4|chr1:94079039-94079538	0.247903787962248	.	.
chr1	95313333	95313832	chr1	95450925	95451424	Fam174a|chr1:95450925-95451424	0.332998200289054	.	.
chr1	95667416	95667915	chr1	95528687	95529186	St8sia4|chr1:95528687-95529186	0.244045268100664	.	.
chr1	95667416	95667915	chr1	95950365	95950864	St8sia4|chr1:95950365-95950864	0.322073271497158	.	.
chr1	95667416	95667915	chr1	95990104	95990603	St8sia4|chr1:95990104-95990603	0.210569358147483	.	.
chr1	96871948	96872447	chr1	96603342	96603841	Slco4c1|chr1:96603342-96603841	0.249741143693644	.	.
chr1	96871948	96872447	chr1	96768274	96768773	Slco4c1|chr1:96768274-96768773	0.228097960241405	.	.
chr1	97769886	97770385	chr1	97997103	97997602	Gin1|chr1:97997103-97997602	0.449930757704076	.	.
chr1	97769886	97770385	chr1	97997103	97997602	Ppip5k2|chr1:97997103-97997602	0.449930757704076	.	.
chr1	97769886	97770385	chr1	98048365	98048864	Gin1|chr1:98048365-98048864	0.283753258896375	.	.
chr1	97769886	97770385	chr1	98048365	98048864	Ppip5k2|chr1:98048365-98048864	0.283753258896375	.	.
chr1	97769886	97770385	chr1	98089330	98089829	Gin1|chr1:98089330-98089829	0.297729363089825	.	.
chr1	97769886	97770385	chr1	98089330	98089829	Ppip5k2|chr1:98089330-98089829	0.297729363089825	.	.
chr1	97770428	97770927	chr1	97629914	97630413	Gin1|chr1:97629914-97630413	0.177606519162767	.	.
chr1	97770428	97770927	chr1	97629914	97630413	Ppip5k2|chr1:97629914-97630413	0.177606519162767	.	.
chr1	97770428	97770927	chr1	97843520	97844019	Gin1|chr1:97843520-97844019	0.174830321473432	.	.
chr1	97770428	97770927	chr1	97843520	97844019	Ppip5k2|chr1:97843520-97844019	0.174830321473432	.	.
chr1	97770428	97770927	chr1	97976856	97977355	Gin1|chr1:97976856-97977355	0.253235928437473	.	.
chr1	97770428	97770927	chr1	97976856	97977355	Ppip5k2|chr1:97976856-97977355	0.253235928437473	.	.
chr1	97770428	97770927	chr1	97997103	97997602	Gin1|chr1:97997103-97997602	0.409332813064779	.	.
chr1	97770428	97770927	chr1	97997103	97997602	Ppip5k2|chr1:97997103-97997602	0.409332813064779	.	.
chr1	97770428	97770927	chr1	98047553	98048052	Gin1|chr1:98047553-98048052	0.23215833471039	.	.
chr1	97770428	97770927	chr1	98047553	98048052	Ppip5k2|chr1:98047553-98048052	0.23215833471039	.	.
chr1	97770428	97770927	chr1	98048365	98048864	Gin1|chr1:98048365-98048864	0.404326763118094	.	.
chr1	97770428	97770927	chr1	98048365	98048864	Ppip5k2|chr1:98048365-98048864	0.404326763118094	.	.
chr1	97770428	97770927	chr1	98089330	98089829	Gin1|chr1:98089330-98089829	0.232036575955076	.	.
chr1	97770428	97770927	chr1	98089330	98089829	Ppip5k2|chr1:98089330-98089829	0.232036575955076	.	.
chr1	98095430	98095929	chr1	97961972	97962471	Pam|chr1:97961972-97962471	0.197960348669758	.	.
chr1	98095430	98095929	chr1	97976856	97977355	Pam|chr1:97976856-97977355	0.261062593021459	.	.
chr1	98095430	98095929	chr1	97997103	97997602	Pam|chr1:97997103-97997602	0.175527108109244	.	.
chr1	98095430	98095929	chr1	98002767	98003266	Pam|chr1:98002767-98003266	0.300041472938962	.	.
chr1	98095430	98095929	chr1	98162266	98162765	Pam|chr1:98162266-98162765	0.342810473836015	.	.
chr1	99772082	99772581	chr1	100162672	100163171	Cntnap5b|chr1:100162672-100163171	0.298126547748886	.	.
chr1	104768586	104769085	chr1	104944687	104945186	Cdh20|chr1:104944687-104945186	0.33385791320276	.	.
chr1	105356312	105356811	chr1	105037831	105038330	Gm17634|chr1:105037831-105038330	0.362828869017917	.	.
chr1	105356312	105356811	chr1	105037831	105038330	Rnf152|chr1:105037831-105038330	0.362828869017917	.	.
chr1	105356312	105356811	chr1	105147194	105147693	Gm17634|chr1:105147194-105147693	0.383457257753914	.	.
chr1	105356312	105356811	chr1	105147194	105147693	Rnf152|chr1:105147194-105147693	0.383457257753914	.	.
chr1	105356312	105356811	chr1	105147702	105148201	Gm17634|chr1:105147702-105148201	0.538505244319213	.	.
chr1	105356312	105356811	chr1	105147702	105148201	Rnf152|chr1:105147702-105148201	0.538505244319213	.	.
chr1	105356312	105356811	chr1	105178446	105178945	Gm17634|chr1:105178446-105178945	0.208422708361118	.	.
chr1	105356312	105356811	chr1	105178446	105178945	Rnf152|chr1:105178446-105178945	0.208422708361118	.	.
chr1	105780395	105780894	chr1	105840729	105841228	Tnfrsf11a|chr1:105840729-105841228	0.302118303659588	.	.
chr1	105990273	105990772	chr1	106042980	106043479	Gm7160|chr1:106042980-106043479	0.371263612372837	.	.
chr1	105990273	105990772	chr1	106042980	106043479	Zcchc2|chr1:106042980-106043479	0.371263612372837	.	.
chr1	106171270	106171769	chr1	106042980	106043479	Gm20753|chr1:106042980-106043479	0.502335837559991	.	.
chr1	106171270	106171769	chr1	106042980	106043479	Phlpp1|chr1:106042980-106043479	0.502335837559991	.	.
chr1	106171270	106171769	chr1	106199694	106200193	Gm20753|chr1:106199694-106200193	0.295447273164647	.	.
chr1	106171270	106171769	chr1	106199694	106200193	Phlpp1|chr1:106199694-106200193	0.295447273164647	.	.
chr1	106401256	106401755	chr1	106400682	106401181	A530053M12Rik|chr1:106400682-106401181	0.352477935309033	.	.
chr1	106713878	106714377	chr1	106400682	106401181	Bcl2|chr1:106400682-106401181	0.188793400489938	.	.
chr1	106796474	106796973	chr1	107130677	107131176	Vps4b|chr1:107130677-107131176	0.273007112640542	.	.
chr1	106796474	106796973	chr1	107187404	107187903	Vps4b|chr1:107187404-107187903	0.282136044354103	.	.
chr1	107589493	107589992	chr1	107370757	107371256	Serpinb8|chr1:107370757-107371256	0.17952755851277	.	.
chr1	107589493	107589992	chr1	107609632	107610131	Serpinb8|chr1:107609632-107610131	0.449584273504467	.	.
chr1	107589493	107589992	chr1	107676900	107677399	Serpinb8|chr1:107676900-107677399	0.207530361470358	.	.
chr1	107589493	107589992	chr1	107677431	107677930	Serpinb8|chr1:107677431-107677930	0.332869531873387	.	.
chr1	107589493	107589992	chr1	107696915	107697414	Serpinb8|chr1:107696915-107697414	0.396706509845862	.	.
chr1	107589493	107589992	chr1	107766566	107767065	Serpinb8|chr1:107766566-107767065	0.269014596065144	.	.
chr1	107589493	107589992	chr1	107767079	107767578	Serpinb8|chr1:107767079-107767578	0.406523109118067	.	.
chr1	107590073	107590572	chr1	107609632	107610131	Serpinb8|chr1:107609632-107610131	0.181184800475072	.	.
chr1	107590073	107590572	chr1	107677431	107677930	Serpinb8|chr1:107677431-107677930	0.205738269506854	.	.
chr1	107590073	107590572	chr1	107767079	107767578	Serpinb8|chr1:107767079-107767578	0.197831447730862	.	.
chr1	118388537	118389036	chr1	118414212	118414711	Clasp1|chr1:118414212-118414711	0.172217915496515	.	.
chr1	118388537	118389036	chr1	118481184	118481683	Clasp1|chr1:118481184-118481683	0.468354827000749	.	.
chr1	118388537	118389036	chr1	118498277	118498776	Clasp1|chr1:118498277-118498776	0.191239403169868	.	.
chr1	118389052	118389551	chr1	118414212	118414711	Clasp1|chr1:118414212-118414711	0.239417368197721	.	.
chr1	118459308	118459807	chr1	118481738	118482237	2900060B14Rik|chr1:118481738-118482237	0.294178049478133	.	.
chr1	119053430	119053929	chr1	118789474	118789973	Gli2|chr1:118789474-118789973	0.216916003069524	.	.
chr1	119053430	119053929	chr1	118891402	118891901	Gli2|chr1:118891402-118891901	0.260197621293857	.	.
chr1	119053430	119053929	chr1	118976427	118976926	Gli2|chr1:118976427-118976926	0.187338632793234	.	.
chr1	119053430	119053929	chr1	119001379	119001878	Gli2|chr1:119001379-119001878	0.250962886950281	.	.
chr1	119053430	119053929	chr1	119197259	119197758	Gli2|chr1:119197259-119197758	0.273815358302785	.	.
chr1	119053430	119053929	chr1	119292201	119292700	Gli2|chr1:119292201-119292700	0.434862751860382	.	.
chr1	119421524	119422023	chr1	119087525	119088024	Inhbb|chr1:119087525-119088024	0.184135300956193	.	.
chr1	119525867	119526366	chr1	119456664	119457163	Gm27184|chr1:119456664-119457163	0.20138070748796	.	.
chr1	119525867	119526366	chr1	119456664	119457163	Tmem185b|chr1:119456664-119457163	0.20138070748796	.	.
chr1	119525867	119526366	chr1	119630188	119630687	Gm27184|chr1:119630188-119630687	0.169493399561123	.	.
chr1	119525867	119526366	chr1	119630188	119630687	Tmem185b|chr1:119630188-119630687	0.169493399561123	.	.
chr1	119525867	119526366	chr1	119674920	119675419	Gm27184|chr1:119674920-119675419	0.316909562295333	.	.
chr1	119525867	119526366	chr1	119674920	119675419	Tmem185b|chr1:119674920-119675419	0.316909562295333	.	.
chr1	119648754	119649253	chr1	119451456	119451955	Epb41l5|chr1:119451456-119451955	0.236881134674634	.	.
chr1	119648754	119649253	chr1	119456664	119457163	Epb41l5|chr1:119456664-119457163	0.245711838611778	.	.
chr1	119648754	119649253	chr1	119624468	119624967	Epb41l5|chr1:119624468-119624967	0.253072005069278	.	.
chr1	119912947	119913446	chr1	119630188	119630687	Tmem177|chr1:119630188-119630687	0.181576174478018	.	.
chr1	119996954	119997453	chr1	119674920	119675419	Cfap221|chr1:119674920-119675419	0.57053740156724	.	.
chr1	120120898	120121397	chr1	119845822	119846321	3110009E18Rik|chr1:119845822-119846321	0.419225957341661	.	.
chr1	120120898	120121397	chr1	119845822	119846321	Dbi|chr1:119845822-119846321	0.419225957341661	.	.
chr1	120757376	120757875	chr1	120715906	120716405	Gm29346|chr1:120715906-120716405	0.619434084596553	.	.
chr1	120757376	120757875	chr1	121014059	121014558	Gm29346|chr1:121014059-121014558	0.364693175149463	.	.
chr1	121430778	121431277	chr1	121440527	121441026	Ccdc93|chr1:121440527-121441026	0.225675050263192	.	.
chr1	121430778	121431277	chr1	121468237	121468736	Ccdc93|chr1:121468237-121468736	0.245911179225895	.	.
chr1	121430778	121431277	chr1	121490214	121490713	Ccdc93|chr1:121490214-121490713	0.259676535376404	.	.
chr1	121567757	121568256	chr1	121441031	121441530	Ddx18|chr1:121441031-121441530	0.393666986282061	.	.
chr1	121567757	121568256	chr1	121452337	121452836	Ddx18|chr1:121452337-121452836	0.199117425359967	.	.
chr1	125435289	125435788	chr1	125607368	125607867	Actr3|chr1:125607368-125607867	0.194898456493313	.	.
chr1	125435289	125435788	chr1	125639307	125639806	Actr3|chr1:125639307-125639806	0.199971547461918	.	.
chr1	125911894	125912393	chr1	125607368	125607867	Lypd1|chr1:125607368-125607867	0.247521430758182	.	.
chr1	125911894	125912393	chr1	125639307	125639806	Lypd1|chr1:125639307-125639806	0.28785470081948	.	.
chr1	125911894	125912393	chr1	125639826	125640325	Lypd1|chr1:125639826-125640325	0.299297948789781	.	.
chr1	125911894	125912393	chr1	125876412	125876911	Lypd1|chr1:125876412-125876911	0.278976679068364	.	.
chr1	127204681	127205180	chr1	126799290	126799789	Mgat5|chr1:126799290-126799789	0.231131359185544	.	.
chr1	127204681	127205180	chr1	127246043	127246542	Mgat5|chr1:127246043-127246542	0.324060899736075	.	.
chr1	127204681	127205180	chr1	127409525	127410024	Mgat5|chr1:127409525-127410024	0.188963764337088	.	.
chr1	127204681	127205180	chr1	127416928	127417427	Mgat5|chr1:127416928-127417427	0.208994239777411	.	.
chr1	127204681	127205180	chr1	127460866	127461365	Mgat5|chr1:127460866-127461365	0.394147063279141	.	.
chr1	127205210	127205709	chr1	127409525	127410024	Mgat5|chr1:127409525-127410024	0.212091126091837	.	.
chr1	127205210	127205709	chr1	127416928	127417427	Mgat5|chr1:127416928-127417427	0.429322732498364	.	.
chr1	128417141	128417640	chr1	128077741	128078240	Dars|chr1:128077741-128078240	0.20052660432313	.	.
chr1	128417141	128417640	chr1	128496108	128496607	Dars|chr1:128496108-128496607	0.188073208941698	.	.
chr1	130717229	130717728	chr1	130350205	130350704	Yod1|chr1:130350205-130350704	0.176438231068393	.	.
chr1	131097580	131098079	chr1	131228094	131228593	Mapkapk2|chr1:131228094-131228593	0.171243169463555	.	.
chr1	131138073	131138572	chr1	131042594	131043093	Dyrk3|chr1:131042594-131043093	0.193310976730635	.	.
chr1	131245008	131245507	chr1	131062786	131063285	Rassf5|chr1:131062786-131063285	0.191091777108647	.	.
chr1	131526753	131527252	chr1	131555074	131555573	Fam72a|chr1:131555074-131555573	0.189596455189645	.	.
chr1	131526753	131527252	chr1	131555074	131555573	Srgap2|chr1:131555074-131555573	0.189596455189645	.	.
chr1	131527318	131527817	chr1	131417962	131418461	Fam72a|chr1:131417962-131418461	0.181066804183499	.	.
chr1	131527318	131527817	chr1	131417962	131418461	Srgap2|chr1:131417962-131418461	0.181066804183499	.	.
chr1	131527318	131527817	chr1	131737250	131737749	Fam72a|chr1:131737250-131737749	0.370457034349814	.	.
chr1	131527318	131527817	chr1	131737250	131737749	Srgap2|chr1:131737250-131737749	0.370457034349814	.	.
chr1	131527318	131527817	chr1	131770518	131771017	Fam72a|chr1:131770518-131771017	0.277214273010059	.	.
chr1	131527318	131527817	chr1	131770518	131771017	Srgap2|chr1:131770518-131771017	0.277214273010059	.	.
chr1	131827667	131828166	chr1	131770518	131771017	Slc41a1|chr1:131770518-131771017	0.28867151726622	.	.
chr1	131827667	131828166	chr1	132158680	132159179	Slc41a1|chr1:132158680-132159179	0.346456412306624	.	.
chr1	131827667	131828166	chr1	132190118	132190617	Slc41a1|chr1:132190118-132190617	0.294353406014966	.	.
chr1	131827667	131828166	chr1	132208097	132208596	Slc41a1|chr1:132208097-132208596	0.174453417581871	.	.
chr1	131910162	131910661	chr1	131737250	131737749	Nucks1|chr1:131737250-131737749	0.304172878371701	.	.
chr1	131910162	131910661	chr1	131770518	131771017	Nucks1|chr1:131770518-131771017	0.638609140562204	.	.
chr1	131910162	131910661	chr1	132158680	132159179	Nucks1|chr1:132158680-132159179	0.238967905920943	.	.
chr1	131910162	131910661	chr1	132190118	132190617	Nucks1|chr1:132190118-132190617	0.20406329675513	.	.
chr1	132007294	132007793	chr1	132158680	132159179	Elk4|chr1:132158680-132159179	0.168096231855146	.	.
chr1	132007800	132008299	chr1	131770518	131771017	Elk4|chr1:131770518-131771017	0.40184261263854	.	.
chr1	132007800	132008299	chr1	132144172	132144671	Elk4|chr1:132144172-132144671	0.210251919457504	.	.
chr1	132007800	132008299	chr1	132158680	132159179	Elk4|chr1:132158680-132159179	0.185214955689624	.	.
chr1	132007800	132008299	chr1	132190118	132190617	Elk4|chr1:132190118-132190617	0.324959640884608	.	.
chr1	132007800	132008299	chr1	132200622	132201121	Elk4|chr1:132200622-132201121	0.421777045303992	.	.
chr1	132315820	132316319	chr1	132158680	132159179	Nuak2|chr1:132158680-132159179	0.239711344600227	.	.
chr1	132417199	132417698	chr1	132190118	132190617	Dstyk|chr1:132190118-132190617	0.185451650981428	.	.
chr1	132477175	132477674	chr1	132158680	132159179	6030442K20Rik|chr1:132158680-132159179	0.390209157514734	.	.
chr1	132477175	132477674	chr1	132158680	132159179	Rbbp5|chr1:132158680-132159179	0.390209157514734	.	.
chr1	133045916	133046415	chr1	133025155	133025654	Pik3c2b|chr1:133025155-133025654	0.182226514277084	.	.
chr1	133045916	133046415	chr1	133057231	133057730	Pik3c2b|chr1:133057231-133057730	0.205594130627046	.	.
chr1	133067942	133068441	chr1	132850825	132851324	Gm28609|chr1:132850825-132851324	0.210596739433054	.	.
chr1	133067942	133068441	chr1	133057231	133057730	Gm28609|chr1:133057231-133057730	0.18607589273108	.	.
chr1	133067942	133068441	chr1	133397607	133398106	Gm28609|chr1:133397607-133398106	0.285256953927922	.	.
chr1	133130962	133131461	chr1	133057231	133057730	Ppp1r15b|chr1:133057231-133057730	0.461802730513163	.	.
chr1	133130962	133131461	chr1	133492051	133492550	Ppp1r15b|chr1:133492051-133492550	0.228495957459889	.	.
chr1	133130962	133131461	chr1	133492567	133493066	Ppp1r15b|chr1:133492567-133493066	0.394990774190836	.	.
chr1	133363199	133363698	chr1	133492051	133492550	Etnk2|chr1:133492051-133492550	0.257627365962022	.	.
chr1	133363199	133363698	chr1	133492567	133493066	Etnk2|chr1:133492567-133493066	0.22550636245201	.	.
chr1	133363199	133363698	chr1	133744472	133744971	Etnk2|chr1:133744472-133744971	0.169837175243421	.	.
chr1	133423241	133423740	chr1	133025155	133025654	Sox13|chr1:133025155-133025654	0.357927389622121	.	.
chr1	133424176	133424675	chr1	133057231	133057730	Sox13|chr1:133057231-133057730	0.177233914517334	.	.
chr1	133424176	133424675	chr1	133492051	133492550	Sox13|chr1:133492051-133492550	0.201611642269372	.	.
chr1	133424176	133424675	chr1	133492567	133493066	Sox13|chr1:133492567-133493066	0.316762918168372	.	.
chr1	133424176	133424675	chr1	133695885	133696384	Sox13|chr1:133695885-133696384	0.228524131017586	.	.
chr1	133609585	133610084	chr1	133397607	133398106	Snrpe|chr1:133397607-133398106	0.190036867179537	.	.
chr1	133609585	133610084	chr1	133596626	133597125	Snrpe|chr1:133596626-133597125	0.246170236661657	.	.
chr1	133609585	133610084	chr1	133596626	133597125	Snrpe|chr1:133596626-133597125	0.246170236661658	.	.
chr1	133609585	133610084	chr1	133695885	133696384	Snrpe|chr1:133695885-133696384	0.195074054382349	.	.
chr1	133660660	133661159	chr1	133492051	133492550	Gm38394|chr1:133492051-133492550	0.329695970861346	.	.
chr1	133660660	133661159	chr1	133492051	133492550	Zbed6|chr1:133492051-133492550	0.329695970861346	.	.
chr1	133660660	133661159	chr1	133492051	133492550	Zc3h11a|chr1:133492051-133492550	0.329695970861346	.	.
chr1	133660660	133661159	chr1	133492567	133493066	Gm38394|chr1:133492567-133493066	0.313540215554291	.	.
chr1	133660660	133661159	chr1	133492567	133493066	Zbed6|chr1:133492567-133493066	0.313540215554291	.	.
chr1	133660660	133661159	chr1	133492567	133493066	Zc3h11a|chr1:133492567-133493066	0.313540215554291	.	.
chr1	133660660	133661159	chr1	133533454	133533953	Gm38394|chr1:133533454-133533953	0.285371960046345	.	.
chr1	133660660	133661159	chr1	133533454	133533953	Zbed6|chr1:133533454-133533953	0.285371960046345	.	.
chr1	133660660	133661159	chr1	133533454	133533953	Zc3h11a|chr1:133533454-133533953	0.285371960046345	.	.
chr1	133660660	133661159	chr1	133695885	133696384	Gm38394|chr1:133695885-133696384	0.236370817519036	.	.
chr1	133660660	133661159	chr1	133695885	133696384	Zbed6|chr1:133695885-133696384	0.236370817519036	.	.
chr1	133660660	133661159	chr1	133695885	133696384	Zc3h11a|chr1:133695885-133696384	0.236370817519036	.	.
chr1	133660660	133661159	chr1	133881733	133882232	Gm38394|chr1:133881733-133882232	0.249826143397753	.	.
chr1	133660660	133661159	chr1	133881733	133882232	Zbed6|chr1:133881733-133882232	0.249826143397753	.	.
chr1	133660660	133661159	chr1	133881733	133882232	Zc3h11a|chr1:133881733-133882232	0.249826143397753	.	.
chr1	133660660	133661159	chr1	133908815	133909314	Gm38394|chr1:133908815-133909314	0.431638046916124	.	.
chr1	133660660	133661159	chr1	133908815	133909314	Zbed6|chr1:133908815-133909314	0.431638046916124	.	.
chr1	133660660	133661159	chr1	133908815	133909314	Zc3h11a|chr1:133908815-133909314	0.431638046916124	.	.
chr1	133660660	133661159	chr1	133978642	133979141	Gm38394|chr1:133978642-133979141	0.231446780600905	.	.
chr1	133660660	133661159	chr1	133978642	133979141	Zbed6|chr1:133978642-133979141	0.231446780600905	.	.
chr1	133660660	133661159	chr1	133978642	133979141	Zc3h11a|chr1:133978642-133979141	0.231446780600905	.	.
chr1	133661173	133661672	chr1	133765520	133766019	Gm38394|chr1:133765520-133766019	0.241684069396453	.	.
chr1	133661173	133661672	chr1	133765520	133766019	Zbed6|chr1:133765520-133766019	0.241684069396453	.	.
chr1	133661173	133661672	chr1	133765520	133766019	Zc3h11a|chr1:133765520-133766019	0.241684069396453	.	.
chr1	133661173	133661672	chr1	133908815	133909314	Gm38394|chr1:133908815-133909314	0.18122015192993	.	.
chr1	133661173	133661672	chr1	133908815	133909314	Zbed6|chr1:133908815-133909314	0.18122015192993	.	.
chr1	133661173	133661672	chr1	133908815	133909314	Zc3h11a|chr1:133908815-133909314	0.18122015192993	.	.
chr1	133834221	133834720	chr1	133744472	133744971	Gm28441|chr1:133744472-133744971	0.289137977658781	.	.
chr1	133834221	133834720	chr1	133765520	133766019	Gm28441|chr1:133765520-133766019	0.350574217736769	.	.
chr1	133834221	133834720	chr1	133978642	133979141	Gm28441|chr1:133978642-133979141	0.194143508865278	.	.
chr1	133908258	133908757	chr1	134063077	134063576	Optc|chr1:134063077-134063576	0.287508214117082	.	.
chr1	133908258	133908757	chr1	134063673	134064172	Optc|chr1:134063673-134064172	0.278591737952904	.	.
chr1	134078899	134079398	chr1	133978642	133979141	Btg2|chr1:133978642-133979141	0.19115538152993	.	.
chr1	134078899	134079398	chr1	134063077	134063576	Btg2|chr1:134063077-134063576	0.281744958892208	.	.
chr1	134078899	134079398	chr1	134063673	134064172	Btg2|chr1:134063673-134064172	0.203851070253642	.	.
chr1	134078899	134079398	chr1	134244113	134244612	Btg2|chr1:134244113-134244612	0.254157107018762	.	.
chr1	134078899	134079398	chr1	134244113	134244612	Btg2|chr1:134244113-134244612	0.254157107018763	.	.
chr1	134078899	134079398	chr1	134344509	134345008	Btg2|chr1:134344509-134345008	0.260845934642939	.	.
chr1	134332671	134333170	chr1	134060782	134061281	Ppfia4|chr1:134060782-134061281	0.378226714691545	.	.
chr1	134332671	134333170	chr1	134063077	134063576	Ppfia4|chr1:134063077-134063576	0.183686519828852	.	.
chr1	134332671	134333170	chr1	134096262	134096761	Ppfia4|chr1:134096262-134096761	0.236910801303696	.	.
chr1	134332671	134333170	chr1	134219417	134219916	Ppfia4|chr1:134219417-134219916	0.397065377785775	.	.
chr1	134332671	134333170	chr1	134244113	134244612	Ppfia4|chr1:134244113-134244612	0.332825123131184	.	.
chr1	134361764	134362263	chr1	134096262	134096761	Tmem183a|chr1:134096262-134096761	0.216060770460794	.	.
chr1	134361764	134362263	chr1	134219417	134219916	Tmem183a|chr1:134219417-134219916	0.211213736746044	.	.
chr1	134361764	134362263	chr1	134244113	134244612	Tmem183a|chr1:134244113-134244612	0.352068950031439	.	.
chr1	134361764	134362263	chr1	134512218	134512717	Tmem183a|chr1:134512218-134512717	0.178187672034794	.	.
chr1	134361764	134362263	chr1	134556771	134557270	Tmem183a|chr1:134556771-134557270	0.263640938330943	.	.
chr1	134405737	134406236	chr1	134045877	134046376	Cyb5r1|chr1:134045877-134046376	0.289842179153794	.	.
chr1	134405737	134406236	chr1	134092834	134093333	Cyb5r1|chr1:134092834-134093333	0.230007808687985	.	.
chr1	134405737	134406236	chr1	134167845	134168344	Cyb5r1|chr1:134167845-134168344	0.288981453855456	.	.
chr1	134405737	134406236	chr1	134652027	134652526	Cyb5r1|chr1:134652027-134652526	0.228403555013413	.	.
chr1	134415089	134415588	chr1	134060782	134061281	Adipor1|chr1:134060782-134061281	0.467597326926473	.	.
chr1	134415089	134415588	chr1	134096262	134096761	Adipor1|chr1:134096262-134096761	0.310165602810667	.	.
chr1	134415089	134415588	chr1	134219417	134219916	Adipor1|chr1:134219417-134219916	0.249603414622838	.	.
chr1	134415089	134415588	chr1	134719601	134720100	Adipor1|chr1:134719601-134720100	0.52590362515404	.	.
chr1	134494334	134494833	chr1	134045877	134046376	Rabif|chr1:134045877-134046376	0.23654878373126	.	.
chr1	134494334	134494833	chr1	134092834	134093333	Rabif|chr1:134092834-134093333	0.197547674568502	.	.
chr1	134494334	134494833	chr1	134096262	134096761	Rabif|chr1:134096262-134096761	0.42387240174135	.	.
chr1	134494334	134494833	chr1	134167845	134168344	Rabif|chr1:134167845-134168344	0.339223234661028	.	.
chr1	134494334	134494833	chr1	134244113	134244612	Rabif|chr1:134244113-134244612	0.212256900373563	.	.
chr1	134494334	134494833	chr1	134556771	134557270	Rabif|chr1:134556771-134557270	0.194786662070151	.	.
chr1	134494334	134494833	chr1	134652027	134652526	Rabif|chr1:134652027-134652526	0.274509580419527	.	.
chr1	134494927	134495426	chr1	134512218	134512717	Rabif|chr1:134512218-134512717	0.188107245020062	.	.
chr1	134494927	134495426	chr1	134556771	134557270	Rabif|chr1:134556771-134557270	0.189288589612879	.	.
chr1	134955755	134956254	chr1	134719601	134720100	Ppp1r12b|chr1:134719601-134720100	0.287120429506034	.	.
chr1	134955755	134956254	chr1	134866353	134866852	Ppp1r12b|chr1:134866353-134866852	0.341062007268854	.	.
chr1	134955755	134956254	chr1	134998098	134998597	Ppp1r12b|chr1:134998098-134998597	0.409441128506206	.	.
chr1	134962267	134962766	chr1	135154328	135154827	Ube2t|chr1:135154328-135154827	0.198085160127118	.	.
chr1	135146503	135147002	chr1	134866353	134866852	Arl8a|chr1:134866353-134866852	0.251475712419653	.	.
chr1	135146503	135147002	chr1	134998098	134998597	Arl8a|chr1:134998098-134998597	0.448382393675272	.	.
chr1	135248334	135248833	chr1	134846503	134847002	Gm26642|chr1:134846503-134847002	0.233389231667863	.	.
chr1	135248334	135248833	chr1	135154328	135154827	Gm26642|chr1:135154328-135154827	0.233410637703385	.	.
chr1	135283732	135284231	chr1	135699225	135699724	Rnpep|chr1:135699225-135699724	0.272012651027312	.	.
chr1	135284244	135284743	chr1	135565073	135565572	Rnpep|chr1:135565073-135565572	0.213071735758835	.	.
chr1	135313568	135314067	chr1	135379958	135380457	Timm17a|chr1:135379958-135380457	0.182724180307575	.	.
chr1	135313568	135314067	chr1	135510265	135510764	Timm17a|chr1:135510265-135510764	0.243870015267909	.	.
chr1	135313568	135314067	chr1	135624590	135625089	Timm17a|chr1:135624590-135625089	0.214237334483952	.	.
chr1	135313568	135314067	chr1	135699225	135699724	Timm17a|chr1:135699225-135699724	0.242086785111518	.	.
chr1	135430227	135430726	chr1	135503464	135503963	Ipo9|chr1:135503464-135503963	0.513010839147362	.	.
chr1	135430227	135430726	chr1	135729298	135729797	Ipo9|chr1:135729298-135729797	0.273206827850492	.	.
chr1	135585020	135585519	chr1	135624590	135625089	Gm4793|chr1:135624590-135625089	0.187530718890897	.	.
chr1	135585020	135585519	chr1	135752912	135753411	Gm4793|chr1:135752912-135753411	0.197036527339943	.	.
chr1	135687315	135687814	chr1	135503464	135503963	Nav1|chr1:135503464-135503963	0.292144806710698	.	.
chr1	135687315	135687814	chr1	135585530	135586029	Nav1|chr1:135585530-135586029	0.312301859552189	.	.
chr1	135687906	135688405	chr1	135503464	135503963	Nav1|chr1:135503464-135503963	0.353761273491516	.	.
chr1	135687906	135688405	chr1	135565073	135565572	Nav1|chr1:135565073-135565572	0.396480529808677	.	.
chr1	135687906	135688405	chr1	135585530	135586029	Nav1|chr1:135585530-135586029	0.336696072402075	.	.
chr1	135766118	135766617	chr1	135700551	135701050	Phlda3|chr1:135700551-135701050	0.285783908433967	.	.
chr1	136131078	136131577	chr1	136115880	136116379	Gm15850|chr1:136115880-136116379	0.372421081168678	.	.
chr1	136131078	136131577	chr1	136115880	136116379	Kif21b|chr1:136115880-136116379	0.372421081168678	.	.
chr1	136131078	136131577	chr1	136170040	136170539	Gm15850|chr1:136170040-136170539	0.376890049417837	.	.
chr1	136131078	136131577	chr1	136170040	136170539	Kif21b|chr1:136170040-136170539	0.376890049417837	.	.
chr1	136259695	136260194	chr1	136017772	136018271	Gm26781|chr1:136017772-136018271	0.209595197025608	.	.
chr1	136259695	136260194	chr1	136017772	136018271	Gpr25|chr1:136017772-136018271	0.209595197025608	.	.
chr1	136260203	136260702	chr1	136140240	136140739	Gpr25|chr1:136140240-136140739	0.293158456536602	.	.
chr1	136260203	136260702	chr1	136613430	136613929	Gpr25|chr1:136613430-136613929	0.192466486208198	.	.
chr1	136345389	136345888	chr1	136055738	136056237	Camsap2|chr1:136055738-136056237	0.245886931877195	.	.
chr1	136345905	136346404	chr1	136055738	136056237	Camsap2|chr1:136055738-136056237	0.264946770505067	.	.
chr1	136345905	136346404	chr1	136115880	136116379	Camsap2|chr1:136115880-136116379	0.195643808754264	.	.
chr1	136415292	136415791	chr1	136055738	136056237	9230116N13Rik|chr1:136055738-136056237	0.320978081710995	.	.
chr1	136415292	136415791	chr1	136055738	136056237	Ddx59|chr1:136055738-136056237	0.320978081710995	.	.
chr1	136415292	136415791	chr1	136447344	136447843	9230116N13Rik|chr1:136447344-136447843	0.20089820038882	.	.
chr1	136415292	136415791	chr1	136447344	136447843	Ddx59|chr1:136447344-136447843	0.20089820038882	.	.
chr1	136466035	136466534	chr1	136055738	136056237	Kif14|chr1:136055738-136056237	0.417873074087616	.	.
chr1	136541476	136541975	chr1	136447344	136447843	Gm37799|chr1:136447344-136447843	0.174218413600317	.	.
chr1	136541476	136541975	chr1	136527075	136527574	Gm37799|chr1:136527075-136527574	0.514570922974495	.	.
chr1	136624093	136624592	chr1	136527075	136527574	Platr23|chr1:136527075-136527574	0.221723293999159	.	.
chr1	136624093	136624592	chr1	136527075	136527574	Zfp281|chr1:136527075-136527574	0.221723293999159	.	.
chr1	137898255	137898754	chr1	137656946	137657445	Gm4258|chr1:137656946-137657445	0.216461847517549	.	.
chr1	137898255	137898754	chr1	137692481	137692980	Gm4258|chr1:137692481-137692980	0.428617228872449	.	.
chr1	137898255	137898754	chr1	137742158	137742657	Gm4258|chr1:137742158-137742657	0.169902427862505	.	.
chr1	137898255	137898754	chr1	138244482	138244981	Gm4258|chr1:138244482-138244981	0.184452273139266	.	.
chr1	138618987	138619486	chr1	138507605	138508104	Nek7|chr1:138507605-138508104	0.260940847521323	.	.
chr1	138619514	138620013	chr1	138507605	138508104	Nek7|chr1:138507605-138508104	0.224241773312701	.	.
chr1	138856629	138857128	chr1	138928726	138929225	2310009B15Rik|chr1:138928726-138929225	0.243567401683832	.	.
chr1	139421972	139422471	chr1	139440791	139441290	Zbtb41|chr1:139440791-139441290	0.334035090214004	.	.
chr1	139421972	139422471	chr1	139700025	139700524	Zbtb41|chr1:139700025-139700524	0.238247821405318	.	.
chr1	139454477	139454976	chr1	139411578	139412077	Aspm|chr1:139411578-139412077	0.2588011653264	.	.
chr1	140245186	140245685	chr1	140179977	140180476	Kcnt2|chr1:140179977-140180476	0.235765477863831	.	.
chr1	140245761	140246260	chr1	140179977	140180476	Kcnt2|chr1:140179977-140180476	0.338307929868782	.	.
chr1	143776839	143777338	chr1	143739248	143739747	Gm29170|chr1:143739248-143739747	0.283731053882368	.	.
chr1	143776839	143777338	chr1	143739248	143739747	Ro60|chr1:143739248-143739747	0.283731053882368	.	.
chr1	143776839	143777338	chr1	143739248	143739747	Uchl5|chr1:143739248-143739747	0.283731053882368	.	.
chr1	143777394	143777893	chr1	143738737	143739236	Gm29170|chr1:143738737-143739236	0.215888819706975	.	.
chr1	143777394	143777893	chr1	143738737	143739236	Ro60|chr1:143738737-143739236	0.215888819706975	.	.
chr1	143777394	143777893	chr1	143738737	143739236	Uchl5|chr1:143738737-143739236	0.215888819706975	.	.
chr1	143777394	143777893	chr1	143888758	143889257	Gm29170|chr1:143888758-143889257	0.16800951610947	.	.
chr1	143777394	143777893	chr1	143888758	143889257	Ro60|chr1:143888758-143889257	0.16800951610947	.	.
chr1	143777394	143777893	chr1	143888758	143889257	Uchl5|chr1:143888758-143889257	0.16800951610947	.	.
chr1	144003472	144003971	chr1	143888758	143889257	Rgs2|chr1:143888758-143889257	0.387595793649352	.	.
chr1	144004041	144004540	chr1	143888758	143889257	Rgs2|chr1:143888758-143889257	0.224759474818915	.	.
chr1	144004041	144004540	chr1	144421850	144422349	Rgs2|chr1:144421850-144422349	0.310012426433531	.	.
chr1	150099643	150100142	chr1	150110332	150110831	Ptgs2|chr1:150110332-150110831	0.181794358923135	.	.
chr1	150099643	150100142	chr1	150110332	150110831	Ptgs2os|chr1:150110332-150110831	0.181794358923135	.	.
chr1	150099643	150100142	chr1	150307558	150308057	Ptgs2|chr1:150307558-150308057	0.291408751541624	.	.
chr1	150099643	150100142	chr1	150307558	150308057	Ptgs2os|chr1:150307558-150308057	0.291408751541624	.	.
chr1	151754914	151755413	chr1	151943594	151944093	2810414N06Rik|chr1:151943594-151944093	0.235871182358429	.	.
chr1	151754914	151755413	chr1	151943594	151944093	Edem3|chr1:151943594-151944093	0.235871182358429	.	.
chr1	152089368	152089867	chr1	151786563	151787062	1700025G04Rik|chr1:151786563-151787062	0.195704675526628	.	.
chr1	152089368	152089867	chr1	151943594	151944093	1700025G04Rik|chr1:151943594-151944093	0.179635173712759	.	.
chr1	152089368	152089867	chr1	151943594	151944093	1700025G04Rik|chr1:151943594-151944093	0.17963517371276	.	.
chr1	152386383	152386882	chr1	152624446	152624945	Tsen15|chr1:152624446-152624945	0.211692416737834	.	.
chr1	152399881	152400380	chr1	152524922	152525421	Colgalt2|chr1:152524922-152525421	0.246342524365545	.	.
chr1	152750443	152750942	chr1	152592539	152593038	Apobec4|chr1:152592539-152593038	0.172262671233941	.	.
chr1	152750443	152750942	chr1	152640629	152641128	Apobec4|chr1:152640629-152641128	0.225583365471074	.	.
chr1	152750443	152750942	chr1	153191997	153192496	Apobec4|chr1:153191997-153192496	0.184022086263149	.	.
chr1	152766246	152766745	chr1	152524922	152525421	Arpc5|chr1:152524922-152525421	0.368847415975596	.	.
chr1	152766246	152766745	chr1	152524922	152525421	Rgl1|chr1:152524922-152525421	0.368847415975596	.	.
chr1	152799895	152800394	chr1	152624446	152624945	Ncf2|chr1:152624446-152624945	0.296465566511143	.	.
chr1	152799895	152800394	chr1	152624959	152625458	Ncf2|chr1:152624959-152625458	0.183418164449075	.	.
chr1	152902442	152902941	chr1	152592539	152593038	Smg7|chr1:152592539-152593038	0.295552207350443	.	.
chr1	152902442	152902941	chr1	152640629	152641128	Smg7|chr1:152640629-152641128	0.203619508884728	.	.
chr1	152902442	152902941	chr1	153191997	153192496	Smg7|chr1:153191997-153192496	0.170737952307631	.	.
chr1	152902988	152903487	chr1	152592539	152593038	Smg7|chr1:152592539-152593038	0.281572968715321	.	.
chr1	152902988	152903487	chr1	152640629	152641128	Smg7|chr1:152640629-152641128	0.297189923837996	.	.
chr1	152902988	152903487	chr1	153191997	153192496	Smg7|chr1:153191997-153192496	0.246052391708337	.	.
chr1	152954713	152955212	chr1	152524922	152525421	Nmnat2|chr1:152524922-152525421	0.285495888261906	.	.
chr1	152954713	152955212	chr1	152540494	152540993	Nmnat2|chr1:152540494-152540993	0.189556329379553	.	.
chr1	152954713	152955212	chr1	153000481	153000980	Nmnat2|chr1:153000481-153000980	0.301872197082288	.	.
chr1	152954713	152955212	chr1	153011511	153012010	Nmnat2|chr1:153011511-153012010	0.352146937021073	.	.
chr1	152954713	152955212	chr1	153048048	153048547	Nmnat2|chr1:153048048-153048547	0.223207326685316	.	.
chr1	153185735	153186234	chr1	153000481	153000980	Lamc2|chr1:153000481-153000980	0.251204743738954	.	.
chr1	153185735	153186234	chr1	153040008	153040507	Lamc2|chr1:153040008-153040507	0.223881468741312	.	.
chr1	153185735	153186234	chr1	153075080	153075579	Lamc2|chr1:153075080-153075579	0.172879829143553	.	.
chr1	153185735	153186234	chr1	153280331	153280830	Lamc2|chr1:153280331-153280830	0.339729210431293	.	.
chr1	153185735	153186234	chr1	153280883	153281382	Lamc2|chr1:153280883-153281382	0.259604754640634	.	.
chr1	153185735	153186234	chr1	153292113	153292612	Lamc2|chr1:153292113-153292612	0.191403516752445	.	.
chr1	153185735	153186234	chr1	153401729	153402228	Lamc2|chr1:153401729-153402228	0.268151333671932	.	.
chr1	153185735	153186234	chr1	153401729	153402228	Lamc2|chr1:153401729-153402228	0.268151333671933	.	.
chr1	153332222	153332721	chr1	153292113	153292612	Lamc1|chr1:153292113-153292612	0.24798587063217	.	.
chr1	153332222	153332721	chr1	153401729	153402228	Lamc1|chr1:153401729-153402228	0.286015115509766	.	.
chr1	153332786	153333285	chr1	153191997	153192496	Lamc1|chr1:153191997-153192496	0.648181658065828	.	.
chr1	153332786	153333285	chr1	153274642	153275141	Lamc1|chr1:153274642-153275141	0.210914802796099	.	.
chr1	153332786	153333285	chr1	153598738	153599237	Lamc1|chr1:153598738-153599237	0.482837656829593	.	.
chr1	153332786	153333285	chr1	153679079	153679578	Lamc1|chr1:153679079-153679578	0.251704999866473	.	.
chr1	153332786	153333285	chr1	153679607	153680106	Lamc1|chr1:153679607-153680106	0.176181788734578	.	.
chr1	153424875	153425374	chr1	153191997	153192496	Shcbp1l|chr1:153191997-153192496	0.174796240151744	.	.
chr1	153424875	153425374	chr1	153576471	153576970	Shcbp1l|chr1:153576471-153576970	0.300450128575589	.	.
chr1	153424875	153425374	chr1	153635433	153635932	Shcbp1l|chr1:153635433-153635932	0.25252673711796	.	.
chr1	153424875	153425374	chr1	153679079	153679578	Shcbp1l|chr1:153679079-153679578	0.32920976314317	.	.
chr1	153424875	153425374	chr1	153679607	153680106	Shcbp1l|chr1:153679607-153680106	0.195677218800741	.	.
chr1	153424875	153425374	chr1	153741509	153742008	Shcbp1l|chr1:153741509-153742008	0.323673210856577	.	.
chr1	153487484	153487983	chr1	153274642	153275141	Dhx9|chr1:153274642-153275141	0.188988919252141	.	.
chr1	153487484	153487983	chr1	153679079	153679578	Dhx9|chr1:153679079-153679578	0.377276798747464	.	.
chr1	153487484	153487983	chr1	153679607	153680106	Dhx9|chr1:153679607-153680106	0.32366575878445	.	.
chr1	153487484	153487983	chr1	153679607	153680106	Dhx9|chr1:153679607-153680106	0.323665758784451	.	.
chr1	153487484	153487983	chr1	153741509	153742008	Dhx9|chr1:153741509-153742008	0.301592985347531	.	.
chr1	153549494	153549993	chr1	153274642	153275141	Npl|chr1:153274642-153275141	0.403140200614009	.	.
chr1	153652792	153653291	chr1	153556864	153557363	Rgs8|chr1:153556864-153557363	0.256798194102346	.	.
chr1	153652792	153653291	chr1	153585704	153586203	Rgs8|chr1:153585704-153586203	0.184233279688607	.	.
chr1	153740057	153740556	chr1	153274642	153275141	Rgs16|chr1:153274642-153275141	0.22041422138147	.	.
chr1	153740057	153740556	chr1	153598738	153599237	Rgs16|chr1:153598738-153599237	0.383303001718963	.	.
chr1	153899574	153900073	chr1	153598738	153599237	Glul|chr1:153598738-153599237	0.474556537375739	.	.
chr1	153899574	153900073	chr1	153598738	153599237	Teddm2|chr1:153598738-153599237	0.474556537375739	.	.
chr1	153899574	153900073	chr1	153679079	153679578	Glul|chr1:153679079-153679578	0.31955051934881	.	.
chr1	153899574	153900073	chr1	153679079	153679578	Teddm2|chr1:153679079-153679578	0.31955051934881	.	.
chr1	153899574	153900073	chr1	153679607	153680106	Glul|chr1:153679607-153680106	0.329313892039856	.	.
chr1	153899574	153900073	chr1	153679607	153680106	Teddm2|chr1:153679607-153680106	0.329313892039856	.	.
chr1	153899574	153900073	chr1	153741509	153742008	Glul|chr1:153741509-153742008	0.314300294955978	.	.
chr1	153899574	153900073	chr1	153741509	153742008	Teddm2|chr1:153741509-153742008	0.314300294955978	.	.
chr1	153899574	153900073	chr1	153821181	153821680	Glul|chr1:153821181-153821680	0.580659758690374	.	.
chr1	153899574	153900073	chr1	153821181	153821680	Teddm2|chr1:153821181-153821680	0.580659758690374	.	.
chr1	153899574	153900073	chr1	154150104	154150603	Glul|chr1:154150104-154150603	0.464486077717443	.	.
chr1	153899574	153900073	chr1	154150104	154150603	Teddm2|chr1:154150104-154150603	0.464486077717443	.	.
chr1	154256666	154257165	chr1	154180893	154181392	4930452N14Rik|chr1:154180893-154181392	0.336035798023093	.	.
chr1	155417226	155417725	chr1	155293378	155293877	Xpr1|chr1:155293378-155293877	0.177615559935377	.	.
chr1	155417226	155417725	chr1	155491248	155491747	Xpr1|chr1:155491248-155491747	0.29402727266162	.	.
chr1	155417226	155417725	chr1	155505450	155505949	Xpr1|chr1:155505450-155505949	0.183316836247832	.	.
chr1	155526949	155527448	chr1	155504932	155505431	Gm5532|chr1:155504932-155505431	0.264811391593183	.	.
chr1	155527653	155528152	chr1	155425893	155426392	Gm5532|chr1:155425893-155426392	0.338266857016634	.	.
chr1	155527653	155528152	chr1	155513710	155514209	Gm5532|chr1:155513710-155514209	0.220752721363062	.	.
chr1	155558466	155558965	chr1	155491248	155491747	Acbd6|chr1:155491248-155491747	0.172286378565268	.	.
chr1	155558466	155558965	chr1	155505450	155505949	Acbd6|chr1:155505450-155505949	0.218475295226964	.	.
chr1	155812620	155813119	chr1	156040577	156041076	Qsox1|chr1:156040577-156041076	0.320124593106732	.	.
chr1	155973115	155973614	chr1	155504932	155505431	Cep350|chr1:155504932-155505431	0.321331147904611	.	.
chr1	156204775	156205274	chr1	156040577	156041076	Fam163a|chr1:156040577-156041076	0.379772281260284	.	.
chr1	156558476	156558975	chr1	156629969	156630468	Abl2|chr1:156629969-156630468	0.310920118727144	.	.
chr1	156558476	156558975	chr1	156761686	156762185	Abl2|chr1:156761686-156762185	0.235482106152952	.	.
chr1	156558476	156558975	chr1	156976069	156976568	Abl2|chr1:156976069-156976568	0.295759314337996	.	.
chr1	156718854	156719353	chr1	156976069	156976568	Fam20b|chr1:156976069-156976568	0.386611192587847	.	.
chr1	156938775	156939274	chr1	156976069	156976568	4930439D14Rik|chr1:156976069-156976568	0.170854013883886	.	.
chr1	156938775	156939274	chr1	156976069	156976568	Ralgps2|chr1:156976069-156976568	0.170854013883886	.	.
chr1	156939411	156939910	chr1	157180953	157181452	4930439D14Rik|chr1:157180953-157181452	0.380863846935425	.	.
chr1	156939411	156939910	chr1	157180953	157181452	Ralgps2|chr1:157180953-157181452	0.380863846935425	.	.
chr1	158362285	158362784	chr1	158238656	158239155	Astn1|chr1:158238656-158239155	0.208732210500652	.	.
chr1	160153498	160153997	chr1	159763844	159764343	Tnn|chr1:159763844-159764343	0.169554188471379	.	.
chr1	160153498	160153997	chr1	159854244	159854743	Tnn|chr1:159854244-159854743	0.176667650967321	.	.
chr1	160194792	160195291	chr1	159852074	159852573	Mrps14|chr1:159852074-159852573	0.215414133838395	.	.
chr1	160194792	160195291	chr1	159979752	159980251	Mrps14|chr1:159979752-159980251	0.25727121392251	.	.
chr1	160194792	160195291	chr1	160008887	160009386	Mrps14|chr1:160008887-160009386	0.32939780127713	.	.
chr1	160194792	160195291	chr1	160024858	160025357	Mrps14|chr1:160024858-160025357	0.574664472486189	.	.
chr1	160194792	160195291	chr1	160351869	160352368	Mrps14|chr1:160351869-160352368	0.28905734202401	.	.
chr1	160194792	160195291	chr1	160404685	160405184	Mrps14|chr1:160404685-160405184	0.197364381920929	.	.
chr1	160195415	160195914	chr1	159763844	159764343	Mrps14|chr1:159763844-159764343	0.247865306211887	.	.
chr1	160195415	160195914	chr1	160184477	160184976	Mrps14|chr1:160184477-160184976	0.350336216275785	.	.
chr1	160195415	160195914	chr1	160351869	160352368	Mrps14|chr1:160351869-160352368	0.485319252291188	.	.
chr1	160195415	160195914	chr1	160377596	160378095	Mrps14|chr1:160377596-160378095	0.188059618191759	.	.
chr1	160212234	160212733	chr1	159763844	159764343	Cacybp|chr1:159763844-159764343	0.169716238700542	.	.
chr1	160212234	160212733	chr1	159979752	159980251	Cacybp|chr1:159979752-159980251	0.248884674850468	.	.
chr1	160212234	160212733	chr1	160008887	160009386	Cacybp|chr1:160008887-160009386	0.197109988549053	.	.
chr1	160212234	160212733	chr1	160024858	160025357	Cacybp|chr1:160024858-160025357	0.350004971738633	.	.
chr1	160212234	160212733	chr1	160351869	160352368	Cacybp|chr1:160351869-160352368	0.217342896837621	.	.
chr1	160212234	160212733	chr1	160377596	160378095	Cacybp|chr1:160377596-160378095	0.174230271064064	.	.
chr1	160212234	160212733	chr1	160493809	160494308	Cacybp|chr1:160493809-160494308	0.241995036945613	.	.
chr1	160212750	160213249	chr1	159763844	159764343	Cacybp|chr1:159763844-159764343	0.213915407596271	.	.
chr1	160212750	160213249	chr1	159852074	159852573	Cacybp|chr1:159852074-159852573	0.274450133861037	.	.
chr1	160212750	160213249	chr1	159852074	159852573	Cacybp|chr1:159852074-159852573	0.274450133861038	.	.
chr1	160212750	160213249	chr1	160024858	160025357	Cacybp|chr1:160024858-160025357	0.343550270646125	.	.
chr1	160212750	160213249	chr1	160351869	160352368	Cacybp|chr1:160351869-160352368	0.484147774804798	.	.
chr1	160212750	160213249	chr1	160377596	160378095	Cacybp|chr1:160377596-160378095	0.250614074968143	.	.
chr1	160263910	160264409	chr1	160351869	160352368	Gm36975|chr1:160351869-160352368	0.210787358143569	.	.
chr1	160263910	160264409	chr1	160534828	160535327	Gm36975|chr1:160534828-160535327	0.370592759142776	.	.
chr1	160263910	160264409	chr1	160693058	160693557	Gm36975|chr1:160693058-160693557	0.262936960168951	.	.
chr1	160792667	160793166	chr1	160588869	160589368	Rabgap1l|chr1:160588869-160589368	0.218643452055765	.	.
chr1	160906055	160906554	chr1	160534828	160535327	Rc3h1|chr1:160534828-160535327	0.281407528406109	.	.
chr1	160906055	160906554	chr1	160588869	160589368	Rc3h1|chr1:160588869-160589368	0.198505398311889	.	.
chr1	160906055	160906554	chr1	160693058	160693557	Rc3h1|chr1:160693058-160693557	0.265377204738549	.	.
chr1	160906055	160906554	chr1	161084262	161084761	Rc3h1|chr1:161084262-161084761	0.315841430991948	.	.
chr1	160906592	160907091	chr1	160548140	160548639	Rc3h1|chr1:160548140-160548639	0.190380217448887	.	.
chr1	160906592	160907091	chr1	160548140	160548639	Rc3h1|chr1:160548140-160548639	0.190380217448888	.	.
chr1	160906592	160907091	chr1	160588869	160589368	Rc3h1|chr1:160588869-160589368	0.4725735688402	.	.
chr1	161876715	161877214	chr1	162037790	162038289	Suco|chr1:162037790-162038289	0.186254864398704	.	.
chr1	161968972	161969471	chr1	161507610	161508109	Gm38304|chr1:161507610-161508109	0.291216308214465	.	.
chr1	161968972	161969471	chr1	161507610	161508109	Pigc|chr1:161507610-161508109	0.291216308214465	.	.
chr1	162548386	162548885	chr1	162273353	162273852	Eef1aknmt|chr1:162273353-162273852	0.269480880369196	.	.
chr1	162548386	162548885	chr1	162385556	162386055	Eef1aknmt|chr1:162385556-162386055	0.29863342255522	.	.
chr1	162740352	162740851	chr1	162273353	162273852	Prrc2c|chr1:162273353-162273852	0.192112752851958	.	.
chr1	162740352	162740851	chr1	162385556	162386055	Prrc2c|chr1:162385556-162386055	0.463854929620878	.	.
chr1	162740352	162740851	chr1	162529637	162530136	Prrc2c|chr1:162529637-162530136	0.300759548238885	.	.
chr1	162740352	162740851	chr1	162615434	162615933	Prrc2c|chr1:162615434-162615933	0.253062287674531	.	.
chr1	163313515	163314014	chr1	163141688	163142187	Prrx1|chr1:163141688-163142187	0.186533255330578	.	.
chr1	163313515	163314014	chr1	163340973	163341472	Prrx1|chr1:163340973-163341472	0.236205420931035	.	.
chr1	163403421	163403920	chr1	163141688	163142187	Gorab|chr1:163141688-163142187	0.180228555893615	.	.
chr1	163403421	163403920	chr1	163258015	163258514	Gorab|chr1:163258015-163258514	0.360979558675483	.	.
chr1	163725017	163725516	chr1	163640558	163641057	Mettl11b|chr1:163640558-163641057	0.309750303194498	.	.
chr1	163725017	163725516	chr1	163641141	163641640	Mettl11b|chr1:163641141-163641640	0.22921582683558	.	.
chr1	163779331	163779830	chr1	164184474	164184973	Kifap3|chr1:164184474-164184973	0.206221872629202	.	.
chr1	163994642	163995141	chr1	163640558	163641057	BC055324|chr1:163640558-163641057	0.221898509632487	.	.
chr1	163994642	163995141	chr1	163640558	163641057	Mettl18|chr1:163640558-163641057	0.221898509632487	.	.
chr1	163994642	163995141	chr1	164184474	164184973	BC055324|chr1:164184474-164184973	0.22158094768248	.	.
chr1	163994642	163995141	chr1	164184474	164184973	Mettl18|chr1:164184474-164184973	0.22158094768248	.	.
chr1	164275346	164275845	chr1	164373329	164373828	Ccdc181|chr1:164373329-164373828	0.177987489740966	.	.
chr1	164457803	164458302	chr1	164184474	164184973	Atp1b1|chr1:164184474-164184973	0.201462689298487	.	.
chr1	164457803	164458302	chr1	164500479	164500978	Atp1b1|chr1:164500479-164500978	0.215241953043764	.	.
chr1	164458666	164459165	chr1	164474792	164475291	Atp1b1|chr1:164474792-164475291	0.33946707314678	.	.
chr1	164458666	164459165	chr1	164474792	164475291	Atp1b1|chr1:164474792-164475291	0.339467073146781	.	.
chr1	164458666	164459165	chr1	164531606	164532105	Atp1b1|chr1:164531606-164532105	0.335845901739437	.	.
chr1	164458666	164459165	chr1	164585910	164586409	Atp1b1|chr1:164585910-164586409	0.211624456659272	.	.
chr1	164458666	164459165	chr1	164586523	164587022	Atp1b1|chr1:164586523-164587022	0.286393404145178	.	.
chr1	164458666	164459165	chr1	164590281	164590780	Atp1b1|chr1:164590281-164590780	0.375993739848523	.	.
chr1	164461711	164462210	chr1	164722054	164722553	Gm32391|chr1:164722054-164722553	0.18680158344467	.	.
chr1	164898957	164899456	chr1	164770530	164771029	Gm32569|chr1:164770530-164771029	0.250336463915945	.	.
chr1	164898957	164899456	chr1	165018673	165019172	Gm32569|chr1:165018673-165019172	0.332976657685811	.	.
chr1	164898957	164899456	chr1	165045963	165046462	Gm32569|chr1:165045963-165046462	0.199915575482723	.	.
chr1	164898957	164899456	chr1	165046493	165046992	Gm32569|chr1:165046493-165046992	0.239849146714827	.	.
chr1	164898957	164899456	chr1	165120312	165120811	Gm32569|chr1:165120312-165120811	0.393371444202766	.	.
chr1	165091724	165092223	chr1	164848571	164849070	4930568G15Rik|chr1:164848571-164849070	0.473728310871424	.	.
chr1	165091724	165092223	chr1	165033088	165033587	4930568G15Rik|chr1:165033088-165033587	0.413738096426941	.	.
chr1	165091724	165092223	chr1	165075344	165075843	4930568G15Rik|chr1:165075344-165075843	0.274738008090906	.	.
chr1	165091724	165092223	chr1	165075909	165076408	4930568G15Rik|chr1:165075909-165076408	0.224857798617697	.	.
chr1	165091724	165092223	chr1	165104544	165105043	4930568G15Rik|chr1:165104544-165105043	0.33859370093091	.	.
chr1	165091724	165092223	chr1	165302728	165303227	4930568G15Rik|chr1:165302728-165303227	0.313357466842021	.	.
chr1	165194197	165194696	chr1	165075344	165075843	Sft2d2|chr1:165075344-165075843	0.196323923595095	.	.
chr1	165236724	165237223	chr1	164770530	164771029	Tiprl|chr1:164770530-164771029	0.196248860614093	.	.
chr1	165236724	165237223	chr1	165018673	165019172	Tiprl|chr1:165018673-165019172	0.554366618197907	.	.
chr1	165236724	165237223	chr1	165045963	165046462	Tiprl|chr1:165045963-165046462	0.253605001112684	.	.
chr1	165236724	165237223	chr1	165120312	165120811	Tiprl|chr1:165120312-165120811	0.345498788792165	.	.
chr1	165236724	165237223	chr1	165281633	165282132	Tiprl|chr1:165281633-165282132	0.444218410630116	.	.
chr1	165236724	165237223	chr1	165302728	165303227	Tiprl|chr1:165302728-165303227	0.323787800937538	.	.
chr1	165236724	165237223	chr1	165344380	165344879	Tiprl|chr1:165344380-165344879	0.347008729123867	.	.
chr1	165460313	165460812	chr1	165642102	165642601	Dcaf6|chr1:165642102-165642601	0.241409638019114	.	.
chr1	165460313	165460812	chr1	165642102	165642601	Mpc2|chr1:165642102-165642601	0.241409638019114	.	.
chr1	165460922	165461421	chr1	165018673	165019172	Dcaf6|chr1:165018673-165019172	0.287526175551236	.	.
chr1	165460922	165461421	chr1	165018673	165019172	Mpc2|chr1:165018673-165019172	0.287526175551236	.	.
chr1	165460922	165461421	chr1	165045963	165046462	Dcaf6|chr1:165045963-165046462	0.202256358310682	.	.
chr1	165460922	165461421	chr1	165045963	165046462	Mpc2|chr1:165045963-165046462	0.202256358310682	.	.
chr1	165460922	165461421	chr1	165046493	165046992	Dcaf6|chr1:165046493-165046992	0.259663970878593	.	.
chr1	165460922	165461421	chr1	165046493	165046992	Mpc2|chr1:165046493-165046992	0.259663970878593	.	.
chr1	165460922	165461421	chr1	165120312	165120811	Dcaf6|chr1:165120312-165120811	0.33694635091961	.	.
chr1	165460922	165461421	chr1	165120312	165120811	Mpc2|chr1:165120312-165120811	0.33694635091961	.	.
chr1	165460922	165461421	chr1	165281633	165282132	Dcaf6|chr1:165281633-165282132	0.181307020069866	.	.
chr1	165460922	165461421	chr1	165281633	165282132	Mpc2|chr1:165281633-165282132	0.181307020069866	.	.
chr1	165460922	165461421	chr1	165344380	165344879	Dcaf6|chr1:165344380-165344879	0.278528497483822	.	.
chr1	165460922	165461421	chr1	165344380	165344879	Mpc2|chr1:165344380-165344879	0.278528497483822	.	.
chr1	165460922	165461421	chr1	165641351	165641850	Dcaf6|chr1:165641351-165641850	0.315804409618158	.	.
chr1	165460922	165461421	chr1	165641351	165641850	Mpc2|chr1:165641351-165641850	0.315804409618158	.	.
chr1	165634316	165634815	chr1	165302728	165303227	Mpzl1|chr1:165302728-165303227	0.495590262734049	.	.
chr1	165634316	165634815	chr1	165344380	165344879	Mpzl1|chr1:165344380-165344879	0.405994524973853	.	.
chr1	165634316	165634815	chr1	165643008	165643507	Mpzl1|chr1:165643008-165643507	0.217398056818867	.	.
chr1	165634316	165634815	chr1	165663834	165664333	Mpzl1|chr1:165663834-165664333	0.172258643410843	.	.
chr1	165763500	165763999	chr1	165641351	165641850	Creg1|chr1:165641351-165641850	0.240932160458167	.	.
chr1	166002418	166002917	chr1	166279985	166280484	Gm26665|chr1:166279985-166280484	0.21171742761839	.	.
chr1	166002418	166002917	chr1	166279985	166280484	Pou2f1|chr1:166279985-166280484	0.21171742761839	.	.
chr1	166002418	166002917	chr1	166319038	166319537	Gm26665|chr1:166319038-166319537	0.187626847767167	.	.
chr1	166002418	166002917	chr1	166319038	166319537	Pou2f1|chr1:166319038-166319537	0.187626847767167	.	.
chr1	166002418	166002917	chr1	166343030	166343529	Gm26665|chr1:166343030-166343529	0.393989905672982	.	.
chr1	166002418	166002917	chr1	166343030	166343529	Pou2f1|chr1:166343030-166343529	0.393989905672982	.	.
chr1	166002418	166002917	chr1	166360121	166360620	Gm26665|chr1:166360121-166360620	0.405466995772449	.	.
chr1	166002418	166002917	chr1	166360121	166360620	Pou2f1|chr1:166360121-166360620	0.405466995772449	.	.
chr1	166003176	166003675	chr1	166343030	166343529	Gm26665|chr1:166343030-166343529	0.18790111192423	.	.
chr1	166003176	166003675	chr1	166343030	166343529	Pou2f1|chr1:166343030-166343529	0.18790111192423	.	.
chr1	166003176	166003675	chr1	166360121	166360620	Gm26665|chr1:166360121-166360620	0.368786956381857	.	.
chr1	166003176	166003675	chr1	166360121	166360620	Pou2f1|chr1:166360121-166360620	0.368786956381857	.	.
chr1	166003176	166003675	chr1	166429732	166430231	Gm26665|chr1:166429732-166430231	0.213472057053918	.	.
chr1	166003176	166003675	chr1	166429732	166430231	Pou2f1|chr1:166429732-166430231	0.213472057053918	.	.
chr1	166253817	166254316	chr1	166153330	166153829	Ildr2|chr1:166153330-166153829	0.171772800270643	.	.
chr1	166253817	166254316	chr1	166307238	166307737	Ildr2|chr1:166307238-166307737	0.352157777315444	.	.
chr1	166254415	166254914	chr1	166255453	166255952	Ildr2|chr1:166255453-166255952	0.286436278186898	.	.
chr1	166254415	166254914	chr1	166429732	166430231	Ildr2|chr1:166429732-166430231	0.180294586878439	.	.
chr1	166379002	166379501	chr1	166343030	166343529	Tada1|chr1:166343030-166343529	0.206899944084978	.	.
chr1	166409578	166410077	chr1	166280533	166281032	Pogk|chr1:166280533-166281032	0.173150137211626	.	.
chr1	166409578	166410077	chr1	166343030	166343529	Pogk|chr1:166343030-166343529	0.288126585374857	.	.
chr1	166409578	166410077	chr1	166360121	166360620	Pogk|chr1:166360121-166360620	0.407586176046115	.	.
chr1	167001208	167001707	chr1	167163465	167163964	Fam78b|chr1:167163465-167163964	0.217782705656805	.	.
chr1	167001208	167001707	chr1	167163465	167163964	Gm16701|chr1:167163465-167163964	0.217782705656805	.	.
chr1	167242135	167242634	chr1	167082689	167083188	Gm37982|chr1:167082689-167083188	0.172538469527846	.	.
chr1	167242135	167242634	chr1	167105149	167105648	Gm37982|chr1:167105149-167105648	0.618555469313376	.	.
chr1	167349707	167350206	chr1	167473481	167473980	Aldh9a1|chr1:167473481-167473980	0.183356619105657	.	.
chr1	167350248	167350747	chr1	167337334	167337833	Aldh9a1|chr1:167337334-167337833	0.301089465463931	.	.
chr1	167350248	167350747	chr1	167660629	167661128	Aldh9a1|chr1:167660629-167661128	0.187319939802591	.	.
chr1	167394156	167394655	chr1	167337334	167337833	Mgst3|chr1:167337334-167337833	0.187600252578821	.	.
chr1	168432123	168432622	chr1	168550076	168550575	Pbx1|chr1:168550076-168550575	0.291599667180311	.	.
chr1	169347691	169348190	chr1	169341112	169341611	Gm37839|chr1:169341112-169341611	0.258226881388078	.	.
chr1	169531254	169531753	chr1	169341112	169341611	Nuf2|chr1:169341112-169341611	0.270869032926634	.	.
chr1	169747461	169747960	chr1	169908650	169909149	Rgs4|chr1:169908650-169909149	0.217181197453286	.	.
chr1	169747461	169747960	chr1	169917937	169918436	Rgs4|chr1:169917937-169918436	0.374108949441188	.	.
chr1	169969082	169969581	chr1	169917937	169918436	3110045C21Rik|chr1:169917937-169918436	0.207511845295694	.	.
chr1	169969082	169969581	chr1	169917937	169918436	Hsd17b7|chr1:169917937-169918436	0.207511845295694	.	.
chr1	170174840	170175339	chr1	169851934	169852433	Gm37748|chr1:169851934-169852433	0.470047058514505	.	.
chr1	170174840	170175339	chr1	169851934	169852433	Uap1|chr1:169851934-169852433	0.470047058514505	.	.
chr1	170174840	170175339	chr1	169908650	169909149	Gm37748|chr1:169908650-169909149	0.445754206534393	.	.
chr1	170174840	170175339	chr1	169908650	169909149	Uap1|chr1:169908650-169909149	0.445754206534393	.	.
chr1	170174840	170175339	chr1	169917937	169918436	Gm37748|chr1:169917937-169918436	0.247472839844536	.	.
chr1	170174840	170175339	chr1	169917937	169918436	Uap1|chr1:169917937-169918436	0.247472839844536	.	.
chr1	170174840	170175339	chr1	170255487	170255986	Gm37748|chr1:170255487-170255986	0.167902924330162	.	.
chr1	170174840	170175339	chr1	170255487	170255986	Uap1|chr1:170255487-170255986	0.167902924330162	.	.
chr1	170174840	170175339	chr1	170466554	170467053	Gm37748|chr1:170466554-170467053	0.281401535679837	.	.
chr1	170174840	170175339	chr1	170466554	170467053	Uap1|chr1:170466554-170467053	0.281401535679837	.	.
chr1	170215136	170215635	chr1	169908650	169909149	4930500M09Rik|chr1:169908650-169909149	0.209649269147659	.	.
chr1	170215136	170215635	chr1	169908650	169909149	Uhmk1|chr1:169908650-169909149	0.209649269147659	.	.
chr1	170589545	170590044	chr1	170901528	170902027	Nos1ap|chr1:170901528-170902027	0.277987418608133	.	.
chr1	170589545	170590044	chr1	170907734	170908233	Nos1ap|chr1:170907734-170908233	0.394475336643862	.	.
chr1	170867571	170868070	chr1	170901528	170902027	Atf6|chr1:170901528-170902027	0.280857576446231	.	.
chr1	170867571	170868070	chr1	170901528	170902027	Gm9929|chr1:170901528-170902027	0.280857576446231	.	.
chr1	170867571	170868070	chr1	170907734	170908233	Atf6|chr1:170907734-170908233	0.317018072356746	.	.
chr1	170867571	170868070	chr1	170907734	170908233	Gm9929|chr1:170907734-170908233	0.317018072356746	.	.
chr1	170867571	170868070	chr1	170908240	170908739	Atf6|chr1:170908240-170908739	0.219065827173622	.	.
chr1	170867571	170868070	chr1	170908240	170908739	Gm9929|chr1:170908240-170908739	0.219065827173622	.	.
chr1	170885252	170885751	chr1	170613130	170613629	Dusp12|chr1:170613130-170613629	0.170959758917229	.	.
chr1	170885252	170885751	chr1	170613130	170613629	Gm26620|chr1:170613130-170613629	0.170959758917229	.	.
chr1	170885252	170885751	chr1	170705115	170705614	Dusp12|chr1:170705115-170705614	0.189767443002443	.	.
chr1	170885252	170885751	chr1	170705115	170705614	Gm26620|chr1:170705115-170705614	0.189767443002443	.	.
chr1	170885252	170885751	chr1	171101659	171102158	Dusp12|chr1:171101659-171102158	0.182505861658793	.	.
chr1	170885252	170885751	chr1	171101659	171102158	Gm26620|chr1:171101659-171102158	0.182505861658793	.	.
chr1	170885252	170885751	chr1	171171103	171171602	Dusp12|chr1:171171103-171171602	0.183927323523992	.	.
chr1	170885252	170885751	chr1	171171103	171171602	Gm26620|chr1:171171103-171171602	0.183927323523992	.	.
chr1	170885252	170885751	chr1	171246284	171246783	Dusp12|chr1:171246284-171246783	0.209994095988304	.	.
chr1	170885252	170885751	chr1	171246284	171246783	Gm26620|chr1:171246284-171246783	0.209994095988304	.	.
chr1	171150371	171150870	chr1	171044266	171044765	Mpz|chr1:171044266-171044765	0.227266448117639	.	.
chr1	171150371	171150870	chr1	171044266	171044765	Sdhc|chr1:171044266-171044765	0.227266448117639	.	.
chr1	171150371	171150870	chr1	171110922	171111421	Mpz|chr1:171110922-171111421	0.286341788587617	.	.
chr1	171150371	171150870	chr1	171110922	171111421	Sdhc|chr1:171110922-171111421	0.286341788587617	.	.
chr1	171150371	171150870	chr1	171247027	171247526	Mpz|chr1:171247027-171247526	0.318018432929802	.	.
chr1	171150371	171150870	chr1	171247027	171247526	Sdhc|chr1:171247027-171247526	0.318018432929802	.	.
chr1	171196077	171196576	chr1	170901528	170902027	Pcp4l1|chr1:170901528-170902027	0.343115295565231	.	.
chr1	171196077	171196576	chr1	170907734	170908233	Pcp4l1|chr1:170907734-170908233	0.438195846646371	.	.
chr1	171196077	171196576	chr1	171033681	171034180	Pcp4l1|chr1:171033681-171034180	0.213324970435307	.	.
chr1	171196077	171196576	chr1	171044266	171044765	Pcp4l1|chr1:171044266-171044765	0.201588123445618	.	.
chr1	171196077	171196576	chr1	171101659	171102158	Pcp4l1|chr1:171101659-171102158	0.428105121627243	.	.
chr1	171222404	171222903	chr1	171044776	171045275	Tomm40l|chr1:171044776-171045275	0.22983056077115	.	.
chr1	171222404	171222903	chr1	171101659	171102158	Tomm40l|chr1:171101659-171102158	0.184141263406387	.	.
chr1	171222404	171222903	chr1	171102488	171102987	Tomm40l|chr1:171102488-171102987	0.171424392338435	.	.
chr1	171222404	171222903	chr1	171110922	171111421	Tomm40l|chr1:171110922-171111421	0.341336494006852	.	.
chr1	171270057	171270556	chr1	171171103	171171602	B4galt3|chr1:171171103-171171602	0.239870009949119	.	.
chr1	171281054	171281553	chr1	171044776	171045275	Ppox|chr1:171044776-171045275	0.228303357613877	.	.
chr1	171281054	171281553	chr1	171110922	171111421	Ppox|chr1:171110922-171111421	0.40934357887836	.	.
chr1	171281054	171281553	chr1	171247027	171247526	Ppox|chr1:171247027-171247526	0.337640953324284	.	.
chr1	171281054	171281553	chr1	171262470	171262969	Ppox|chr1:171262470-171262969	0.246275581249894	.	.
chr1	171287719	171288218	chr1	171044776	171045275	Usp21|chr1:171044776-171045275	0.181301973808478	.	.
chr1	171287719	171288218	chr1	171440300	171440799	Usp21|chr1:171440300-171440799	0.168708509158042	.	.
chr1	171294566	171295065	chr1	171110922	171111421	Ufc1|chr1:171110922-171111421	0.327616063557161	.	.
chr1	171328705	171329204	chr1	171044266	171044765	Dedd|chr1:171044266-171044765	0.306108201039526	.	.
chr1	171328705	171329204	chr1	171110922	171111421	Dedd|chr1:171110922-171111421	0.317933723123804	.	.
chr1	171328705	171329204	chr1	171262470	171262969	Dedd|chr1:171262470-171262969	0.217654946909619	.	.
chr1	171328705	171329204	chr1	171263038	171263537	Dedd|chr1:171263038-171263537	0.409967579324655	.	.
chr1	171329206	171329705	chr1	171044266	171044765	Dedd|chr1:171044266-171044765	0.284282925369952	.	.
chr1	171329206	171329705	chr1	171101659	171102158	Dedd|chr1:171101659-171102158	0.22989318265694	.	.
chr1	171329206	171329705	chr1	171263038	171263537	Dedd|chr1:171263038-171263537	0.478670432783431	.	.
chr1	171360073	171360572	chr1	171102488	171102987	Klhdc9|chr1:171102488-171102987	0.182504446364659	.	.
chr1	171360576	171361075	chr1	171102488	171102987	Klhdc9|chr1:171102488-171102987	0.211139703354007	.	.
chr1	171360576	171361075	chr1	171262470	171262969	Klhdc9|chr1:171262470-171262969	0.173161696352173	.	.
chr1	171360576	171361075	chr1	171263038	171263537	Klhdc9|chr1:171263038-171263537	0.369933823567647	.	.
chr1	171361088	171361587	chr1	171033681	171034180	Klhdc9|chr1:171033681-171034180	0.297393182343006	.	.
chr1	171361088	171361587	chr1	171101659	171102158	Klhdc9|chr1:171101659-171102158	0.301551168162369	.	.
chr1	171361088	171361587	chr1	171171103	171171602	Klhdc9|chr1:171171103-171171602	0.439452309740212	.	.
chr1	171361088	171361587	chr1	171246284	171246783	Klhdc9|chr1:171246284-171246783	0.308736631522532	.	.
chr1	171411068	171411567	chr1	171044266	171044765	Usf1|chr1:171044266-171044765	0.267907508169063	.	.
chr1	171411068	171411567	chr1	171101659	171102158	Usf1|chr1:171101659-171102158	0.203165552533444	.	.
chr1	171411068	171411567	chr1	171102488	171102987	Usf1|chr1:171102488-171102987	0.306920199604052	.	.
chr1	171411068	171411567	chr1	171110922	171111421	Usf1|chr1:171110922-171111421	0.365716412142146	.	.
chr1	171437234	171437733	chr1	171046449	171046948	F11r|chr1:171046449-171046948	0.32118740998625	.	.
chr1	171437234	171437733	chr1	171440300	171440799	F11r|chr1:171440300-171440799	0.222639431100712	.	.
chr1	171503198	171503697	chr1	171262470	171262969	Alyref2|chr1:171262470-171262969	0.218355187167339	.	.
chr1	171503198	171503697	chr1	171262470	171262969	B930036N10Rik|chr1:171262470-171262969	0.218355187167339	.	.
chr1	172027641	172028140	chr1	171815706	171816205	Vangl2|chr1:171815706-171816205	0.39177847262631	.	.
chr1	172027641	172028140	chr1	172027134	172027633	Vangl2|chr1:172027134-172027633	0.642057100423746	.	.
chr1	172027641	172028140	chr1	172311471	172311970	Vangl2|chr1:172311471-172311970	0.168461522542518	.	.
chr1	172206562	172207061	chr1	172017374	172017873	Pea15a|chr1:172017374-172017873	0.387372628849359	.	.
chr1	172329099	172329598	chr1	172017374	172017873	Kcnj9|chr1:172017374-172017873	0.388327959733318	.	.
chr1	172329099	172329598	chr1	172324650	172325149	Kcnj9|chr1:172324650-172325149	0.364027117732519	.	.
chr1	172329099	172329598	chr1	172500903	172501402	Kcnj9|chr1:172500903-172501402	0.408689396161839	.	.
chr1	172329099	172329598	chr1	172528665	172529164	Kcnj9|chr1:172528665-172529164	0.226955616845275	.	.
chr1	172329099	172329598	chr1	172550479	172550978	Kcnj9|chr1:172550479-172550978	0.186342539131672	.	.
chr1	172340909	172341408	chr1	172324650	172325149	Kcnj10|chr1:172324650-172325149	0.329632123900716	.	.
chr1	172340909	172341408	chr1	172638792	172639291	Kcnj10|chr1:172638792-172639291	0.198194002085451	.	.
chr1	172376174	172376673	chr1	172027134	172027633	Pigm|chr1:172027134-172027633	0.202027701593107	.	.
chr1	172376174	172376673	chr1	172311471	172311970	Pigm|chr1:172311471-172311970	0.223644775414748	.	.
chr1	172475800	172476299	chr1	172324650	172325149	Slamf9|chr1:172324650-172325149	0.190277375752792	.	.
chr1	172481873	172482372	chr1	172312070	172312569	Igsf9|chr1:172312070-172312569	0.342527578028311	.	.
chr1	172481873	172482372	chr1	172638792	172639291	Igsf9|chr1:172638792-172639291	0.205081824359117	.	.
chr1	172520879	172521378	chr1	172638792	172639291	Cfap45|chr1:172638792-172639291	0.253208429155368	.	.
chr1	172632295	172632794	chr1	172324650	172325149	Dusp23|chr1:172324650-172325149	0.311595114295021	.	.
chr1	172632295	172632794	chr1	172500903	172501402	Dusp23|chr1:172500903-172501402	0.514847545805931	.	.
chr1	172632295	172632794	chr1	172638792	172639291	Dusp23|chr1:172638792-172639291	0.179086144922644	.	.
chr1	172632295	172632794	chr1	172960383	172960882	Dusp23|chr1:172960383-172960882	0.29730198597761	.	.
chr1	172632827	172633326	chr1	172357467	172357966	Dusp23|chr1:172357467-172357966	0.238097393192882	.	.
chr1	172632827	172633326	chr1	172500903	172501402	Dusp23|chr1:172500903-172501402	0.178157091472263	.	.
chr1	173197967	173198466	chr1	172960383	172960882	Olfr218|chr1:172960383-172960882	0.352476671452886	.	.
chr1	173197967	173198466	chr1	173027422	173027921	Olfr218|chr1:173027422-173027921	0.43824207281119	.	.
chr1	174921518	174922017	chr1	174999750	175000249	Grem2|chr1:174999750-175000249	0.266096854644882	.	.
chr1	175492256	175492755	chr1	175580269	175580768	Rgs7|chr1:175580269-175580768	0.191092821577561	.	.
chr1	175573283	175573782	chr1	175580269	175580768	Gm36307|chr1:175580269-175580768	0.236136767140328	.	.
chr1	175573283	175573782	chr1	175936373	175936872	Gm36307|chr1:175936373-175936872	0.364597856600967	.	.
chr1	175625436	175625935	chr1	175580269	175580768	Fh1|chr1:175580269-175580768	0.242953904805252	.	.
chr1	175625436	175625935	chr1	175586765	175587264	Fh1|chr1:175586765-175587264	0.220486008534275	.	.
chr1	175625436	175625935	chr1	175993790	175994289	Fh1|chr1:175993790-175994289	0.52454508171699	.	.
chr1	175691964	175692463	chr1	175936373	175936872	Chml|chr1:175936373-175936872	0.583059942310901	.	.
chr1	175691964	175692463	chr1	175936373	175936872	Opn3|chr1:175936373-175936872	0.583059942310901	.	.
chr1	175692503	175693002	chr1	175722691	175723190	Chml|chr1:175722691-175723190	0.178622126619822	.	.
chr1	175692503	175693002	chr1	175722691	175723190	Opn3|chr1:175722691-175723190	0.178622126619822	.	.
chr1	175692503	175693002	chr1	175993790	175994289	Chml|chr1:175993790-175994289	0.317383163452739	.	.
chr1	175692503	175693002	chr1	175993790	175994289	Opn3|chr1:175993790-175994289	0.317383163452739	.	.
chr1	175693049	175693548	chr1	175580269	175580768	Chml|chr1:175580269-175580768	0.256536914937173	.	.
chr1	175693049	175693548	chr1	175580269	175580768	Opn3|chr1:175580269-175580768	0.256536914937173	.	.
chr1	175693049	175693548	chr1	175668954	175669453	Chml|chr1:175668954-175669453	0.175653272015735	.	.
chr1	175693049	175693548	chr1	175668954	175669453	Opn3|chr1:175668954-175669453	0.175653272015735	.	.
chr1	175693049	175693548	chr1	175936373	175936872	Chml|chr1:175936373-175936872	0.267682856908733	.	.
chr1	175693049	175693548	chr1	175936373	175936872	Opn3|chr1:175936373-175936872	0.267682856908733	.	.
chr1	175693049	175693548	chr1	175993790	175994289	Chml|chr1:175993790-175994289	0.258178041310612	.	.
chr1	175693049	175693548	chr1	175993790	175994289	Opn3|chr1:175993790-175994289	0.258178041310612	.	.
chr1	175880538	175881037	chr1	175722691	175723190	Exo1|chr1:175722691-175723190	0.190729741765227	.	.
chr1	175880538	175881037	chr1	175867509	175868008	Exo1|chr1:175867509-175868008	0.184176440767445	.	.
chr1	175880538	175881037	chr1	176223159	176223658	Exo1|chr1:176223159-176223658	0.264660072604899	.	.
chr1	176275192	176275691	chr1	176046974	176047473	Gm38101|chr1:176046974-176047473	0.177503920835036	.	.
chr1	176275192	176275691	chr1	176046974	176047473	Pld5|chr1:176046974-176047473	0.177503920835036	.	.
chr1	176275192	176275691	chr1	176118445	176118944	Gm38101|chr1:176118445-176118944	0.434518221400569	.	.
chr1	176275192	176275691	chr1	176118445	176118944	Pld5|chr1:176118445-176118944	0.434518221400569	.	.
chr1	176275192	176275691	chr1	176223159	176223658	Gm38101|chr1:176223159-176223658	0.274243497151747	.	.
chr1	176275192	176275691	chr1	176223159	176223658	Pld5|chr1:176223159-176223658	0.274243497151747	.	.
chr1	176275192	176275691	chr1	176432763	176433262	Gm38101|chr1:176432763-176433262	0.609294409195246	.	.
chr1	176275192	176275691	chr1	176432763	176433262	Pld5|chr1:176432763-176433262	0.609294409195246	.	.
chr1	176813947	176814446	chr1	176573714	176574213	Cep170|chr1:176573714-176574213	0.257533372817477	.	.
chr1	176813947	176814446	chr1	176573714	176574213	Sdccag8|chr1:176573714-176574213	0.257533372817477	.	.
chr1	176814465	176814964	chr1	176800915	176801414	Cep170|chr1:176800915-176801414	0.253159434084914	.	.
chr1	176814465	176814964	chr1	176800915	176801414	Sdccag8|chr1:176800915-176801414	0.253159434084914	.	.
chr1	177257072	177257571	chr1	177479320	177479819	Akt3|chr1:177479320-177479819	0.211881723483823	.	.
chr1	177257072	177257571	chr1	177708683	177709182	Akt3|chr1:177708683-177709182	0.277586261453794	.	.
chr1	177257580	177258079	chr1	177708683	177709182	Akt3|chr1:177708683-177709182	0.279129116141347	.	.
chr1	177441840	177442339	chr1	177708683	177709182	Zbtb18|chr1:177708683-177709182	0.187745986456853	.	.
chr1	178187311	178187810	chr1	178368821	178369320	Desi2|chr1:178368821-178369320	0.362660362923369	.	.
chr1	178187311	178187810	chr1	178368821	178369320	Desi2|chr1:178368821-178369320	0.36266036292337	.	.
chr1	178276142	178276641	chr1	178291559	178292058	4930527J03Rik|chr1:178291559-178292058	0.255520715528093	.	.
chr1	178276142	178276641	chr1	178530448	178530947	4930527J03Rik|chr1:178530448-178530947	0.199856172798996	.	.
chr1	178276142	178276641	chr1	178568563	178569062	4930527J03Rik|chr1:178568563-178569062	0.294939022041816	.	.
chr1	178317988	178318487	chr1	178336353	178336852	B230369F24Rik|chr1:178336353-178336852	0.253022694659818	.	.
chr1	178317988	178318487	chr1	178336353	178336852	Cox20|chr1:178336353-178336852	0.253022694659818	.	.
chr1	178318532	178319031	chr1	178290989	178291488	B230369F24Rik|chr1:178290989-178291488	0.184438534207577	.	.
chr1	178318532	178319031	chr1	178290989	178291488	Cox20|chr1:178290989-178291488	0.184438534207577	.	.
chr1	178318532	178319031	chr1	178463658	178464157	B230369F24Rik|chr1:178463658-178464157	0.241083742683793	.	.
chr1	178318532	178319031	chr1	178463658	178464157	Cox20|chr1:178463658-178464157	0.241083742683793	.	.
chr1	178405450	178405949	chr1	178368821	178369320	Efcab2|chr1:178368821-178369320	0.239647516246405	.	.
chr1	178406170	178406669	chr1	178463658	178464157	Efcab2|chr1:178463658-178464157	0.390996115775648	.	.
chr1	179517784	179518283	chr1	179390223	179390722	Smyd3|chr1:179390223-179390722	0.232997131376421	.	.
chr1	179517784	179518283	chr1	179458835	179459334	Smyd3|chr1:179458835-179459334	0.276522985430044	.	.
chr1	179546057	179546556	chr1	179705089	179705588	Cnst|chr1:179705089-179705588	0.32262767821537	.	.
chr1	179546057	179546556	chr1	179705089	179705588	Tfb2m|chr1:179705089-179705588	0.32262767821537	.	.
chr1	179667997	179668496	chr1	179705089	179705588	Sccpdh|chr1:179705089-179705588	0.21132127465271	.	.
chr1	179803447	179803946	chr1	180195828	180196327	Ahctf1|chr1:180195828-180196327	0.291114808345257	.	.
chr1	179803447	179803946	chr1	180195828	180196327	Gm10518|chr1:180195828-180196327	0.291114808345257	.	.
chr1	179959653	179960152	chr1	180193485	180193984	Cdc42bpa|chr1:180193485-180193984	0.212743591652384	.	.
chr1	180256056	180256555	chr1	180365065	180365564	Gm31728|chr1:180365065-180365564	0.343399615128496	.	.
chr1	180256056	180256555	chr1	180422112	180422611	Gm31728|chr1:180422112-180422611	0.340567179037003	.	.
chr1	180256056	180256555	chr1	180434100	180434599	Gm31728|chr1:180434100-180434599	0.174964042997063	.	.
chr1	180483264	180483763	chr1	180193485	180193984	Stum|chr1:180193485-180193984	0.475241956016902	.	.
chr1	180483264	180483763	chr1	180249956	180250455	Stum|chr1:180249956-180250455	0.174115259014473	.	.
chr1	180483264	180483763	chr1	180434100	180434599	Stum|chr1:180434100-180434599	0.168393240240332	.	.
chr1	180520142	180520641	chr1	180279662	180280161	Gm37267|chr1:180279662-180280161	0.227239214132659	.	.
chr1	180520142	180520641	chr1	180387432	180387931	Gm37267|chr1:180387432-180387931	0.37702118543118	.	.
chr1	180520142	180520641	chr1	180390459	180390958	Gm37267|chr1:180390459-180390958	0.426710071712897	.	.
chr1	180520142	180520641	chr1	180434100	180434599	Gm37267|chr1:180434100-180434599	0.168194284009117	.	.
chr1	180520142	180520641	chr1	180464727	180465226	Gm37267|chr1:180464727-180465226	0.167331472391163	.	.
chr1	180641033	180641532	chr1	180279662	180280161	Lin9|chr1:180279662-180280161	0.206380344347971	.	.
chr1	180641033	180641532	chr1	180387432	180387931	Lin9|chr1:180387432-180387931	0.191360294535677	.	.
chr1	180641033	180641532	chr1	180777540	180778039	Lin9|chr1:180777540-180778039	0.171875451008049	.	.
chr1	180725169	180725668	chr1	180778088	180778587	Acbd3|chr1:180778088-180778587	0.240405076200617	.	.
chr1	180725789	180726288	chr1	180387432	180387931	Acbd3|chr1:180387432-180387931	0.224032979979817	.	.
chr1	180725789	180726288	chr1	180390459	180390958	Acbd3|chr1:180390459-180390958	0.20888488059281	.	.
chr1	180725789	180726288	chr1	180464727	180465226	Acbd3|chr1:180464727-180465226	0.21664787565166	.	.
chr1	180767693	180768192	chr1	181150665	181151164	Gm38293|chr1:181150665-181151164	0.191856720823005	.	.
chr1	180768387	180768886	chr1	180913757	180914256	Gm38293|chr1:180913757-180914256	0.20132117692893	.	.
chr1	180813365	180813864	chr1	180763866	180764365	H3f3a|chr1:180763866-180764365	0.193536509372038	.	.
chr1	180813365	180813864	chr1	180763866	180764365	H3f3aos|chr1:180763866-180764365	0.193536509372038	.	.
chr1	180813365	180813864	chr1	180778088	180778587	H3f3a|chr1:180778088-180778587	0.200974400570296	.	.
chr1	180813365	180813864	chr1	180778088	180778587	H3f3aos|chr1:180778088-180778587	0.200974400570296	.	.
chr1	180813365	180813864	chr1	181150665	181151164	H3f3a|chr1:181150665-181151164	0.185171630571504	.	.
chr1	180813365	180813864	chr1	181150665	181151164	H3f3aos|chr1:181150665-181151164	0.185171630571504	.	.
chr1	180850639	180851138	chr1	180913757	180914256	Sde2|chr1:180913757-180914256	0.203944258818462	.	.
chr1	181211764	181212263	chr1	180777540	180778039	Wdr26|chr1:180777540-180778039	0.425563018763322	.	.
chr1	181211764	181212263	chr1	180913757	180914256	Wdr26|chr1:180913757-180914256	0.210919949187344	.	.
chr1	181211764	181212263	chr1	181009633	181010132	Wdr26|chr1:181009633-181010132	0.283128058991866	.	.
chr1	181212326	181212825	chr1	180777540	180778039	Wdr26|chr1:180777540-180778039	0.286489376347388	.	.
chr1	181352331	181352830	chr1	181150665	181151164	Cnih3|chr1:181150665-181151164	0.208283170241664	.	.
chr1	181842237	181842736	chr1	181841665	181842164	Lbr|chr1:181841665-181842164	0.454716647650997	.	.
chr1	182019253	182019752	chr1	181851472	181851971	Enah|chr1:181851472-181851971	0.197195322728678	.	.
chr1	182019253	182019752	chr1	182237302	182237801	Enah|chr1:182237302-182237801	0.231178927739605	.	.
chr1	182019822	182020321	chr1	182368800	182369299	Enah|chr1:182368800-182369299	0.309939397873183	.	.
chr1	182020341	182020840	chr1	181841665	181842164	Enah|chr1:181841665-181842164	0.398009673997145	.	.
chr1	182124497	182124996	chr1	182237302	182237801	Srp9|chr1:182237302-182237801	0.188896812460413	.	.
chr1	182124497	182124996	chr1	182368800	182369299	Srp9|chr1:182368800-182369299	0.298436800916557	.	.
chr1	182282558	182283057	chr1	182237302	182237801	Degs1|chr1:182237302-182237801	0.171942327457503	.	.
chr1	182341398	182341897	chr1	182237302	182237801	Fbxo28|chr1:182237302-182237801	0.246497391702155	.	.
chr1	182341398	182341897	chr1	182368800	182369299	Fbxo28|chr1:182368800-182369299	0.215439804166599	.	.
chr1	182341398	182341897	chr1	182539280	182539779	Fbxo28|chr1:182539280-182539779	0.396709436805132	.	.
chr1	182408896	182409395	chr1	182237302	182237801	Trp53bp2|chr1:182237302-182237801	0.244404259395157	.	.
chr1	182408896	182409395	chr1	182368800	182369299	Trp53bp2|chr1:182368800-182369299	0.182207009674345	.	.
chr1	182517320	182517819	chr1	182368800	182369299	Capn2|chr1:182368800-182369299	0.195851343090682	.	.
chr1	182517320	182517819	chr1	182792654	182793153	Capn2|chr1:182792654-182793153	0.245409019227787	.	.
chr1	182517320	182517819	chr1	182983394	182983893	Capn2|chr1:182983394-182983893	0.20299130271204	.	.
chr1	182763734	182764233	chr1	182881867	182882366	Susd4|chr1:182881867-182882366	0.231060609700992	.	.
chr1	183221261	183221760	chr1	183345255	183345754	Disp1|chr1:183345255-183345754	0.314982254880266	.	.
chr1	183296308	183296807	chr1	183345255	183345754	Aida|chr1:183345255-183345754	0.191167696156798	.	.
chr1	183296308	183296807	chr1	183345255	183345754	Brox|chr1:183345255-183345754	0.191167696156798	.	.
chr1	183369413	183369912	chr1	183345255	183345754	Mia3|chr1:183345255-183345754	0.328943018787244	.	.
chr1	184845644	184846143	chr1	184852137	184852636	Marc2|chr1:184852137-184852636	0.40009776249062	.	.
chr1	184845644	184846143	chr1	185096056	185096555	Marc2|chr1:185096056-185096555	0.293415610192001	.	.
chr1	184845644	184846143	chr1	185185526	185186025	Marc2|chr1:185185526-185186025	0.199201412839638	.	.
chr1	184845644	184846143	chr1	185235030	185235529	Marc2|chr1:185235030-185235529	0.205095069655047	.	.
chr1	184882837	184883336	chr1	184695394	184695893	C130074G19Rik|chr1:184695394-184695893	0.247241398777042	.	.
chr1	184882837	184883336	chr1	184852137	184852636	C130074G19Rik|chr1:184852137-184852636	0.335478997097403	.	.
chr1	184882837	184883336	chr1	185235030	185235529	C130074G19Rik|chr1:185235030-185235529	0.308166860970606	.	.
chr1	184999022	184999521	chr1	184824501	184825000	Mark1|chr1:184824501-184825000	0.261279850568099	.	.
chr1	184999022	184999521	chr1	184944552	184945051	Mark1|chr1:184944552-184945051	0.288259905615395	.	.
chr1	184999022	184999521	chr1	185096056	185096555	Mark1|chr1:185096056-185096555	0.175022117288826	.	.
chr1	184999022	184999521	chr1	185185526	185186025	Mark1|chr1:185185526-185186025	0.490379230609857	.	.
chr1	184999022	184999521	chr1	185209737	185210236	Mark1|chr1:185209737-185210236	0.481724096296796	.	.
chr1	185203864	185204363	chr1	184870147	184870646	Rab3gap2|chr1:184870147-184870646	0.487680472906044	.	.
chr1	185203864	185204363	chr1	184944552	184945051	Rab3gap2|chr1:184944552-184945051	0.275445036058293	.	.
chr1	185203864	185204363	chr1	185210275	185210774	Rab3gap2|chr1:185210275-185210774	0.453825544514005	.	.
chr1	185329129	185329628	chr1	185210275	185210774	Iars2|chr1:185210275-185210774	0.371197011582331	.	.
chr1	185331876	185332375	chr1	185601070	185601569	Bpnt1|chr1:185601070-185601569	0.195644562316044	.	.
chr1	185362697	185363196	chr1	185210275	185210774	4930532G15Rik|chr1:185210275-185210774	0.226846542558746	.	.
chr1	185362697	185363196	chr1	185210275	185210774	Eprs|chr1:185210275-185210774	0.226846542558746	.	.
chr1	186705157	186705656	chr1	186721882	186722381	Gm29491|chr1:186721882-186722381	0.248060936666132	.	.
chr1	186705157	186705656	chr1	186721882	186722381	Tgfb2|chr1:186721882-186722381	0.248060936666132	.	.
chr1	186705157	186705656	chr1	186997673	186998172	Gm29491|chr1:186997673-186998172	0.236376573458419	.	.
chr1	186705157	186705656	chr1	186997673	186998172	Tgfb2|chr1:186997673-186998172	0.236376573458419	.	.
chr1	186705696	186706195	chr1	186309517	186310016	Gm29491|chr1:186309517-186310016	0.435926680329324	.	.
chr1	186705696	186706195	chr1	186309517	186310016	Tgfb2|chr1:186309517-186310016	0.435926680329324	.	.
chr1	186705696	186706195	chr1	186997673	186998172	Gm29491|chr1:186997673-186998172	0.279681342726042	.	.
chr1	186705696	186706195	chr1	186997673	186998172	Tgfb2|chr1:186997673-186998172	0.279681342726042	.	.
chr1	186926168	186926667	chr1	186609938	186610437	1700023G09Rik|chr1:186609938-186610437	0.200714433842055	.	.
chr1	187651708	187652207	chr1	187836852	187837351	Gm36388|chr1:187836852-187837351	0.308730802851739	.	.
chr1	189007615	189008114	chr1	188919884	188920383	Kctd3|chr1:188919884-188920383	0.409485145354534	.	.
chr1	189007615	189008114	chr1	189028185	189028684	Kctd3|chr1:189028185-189028684	0.476584782300135	.	.
chr1	189007615	189008114	chr1	189028687	189029186	Kctd3|chr1:189028687-189029186	0.30244019710471	.	.
chr1	189007615	189008114	chr1	189212363	189212862	Kctd3|chr1:189212363-189212862	0.315507820439017	.	.
chr1	189007615	189008114	chr1	189410359	189410858	Kctd3|chr1:189410359-189410858	0.407987173107498	.	.
chr1	189007615	189008114	chr1	189460031	189460530	Kctd3|chr1:189460031-189460530	0.507813508830903	.	.
chr1	189922073	189922572	chr1	189932500	189932999	Smyd2|chr1:189932500-189932999	0.224607846867127	.	.
chr1	190911562	190912061	chr1	190928315	190928814	Rps6kc1|chr1:190928315-190928814	0.383620948547689	.	.
chr1	190911562	190912061	chr1	191230542	191231041	Rps6kc1|chr1:191230542-191231041	0.217711793139246	.	.
chr1	190979086	190979585	chr1	191183196	191183695	Vash2|chr1:191183196-191183695	0.182705504184682	.	.
chr1	191026045	191026544	chr1	191312626	191313125	A230020J21Rik|chr1:191312626-191313125	0.196132975078808	.	.
chr1	191026045	191026544	chr1	191312626	191313125	Flvcr1|chr1:191312626-191313125	0.196132975078808	.	.
chr1	191026045	191026544	chr1	191374959	191375458	A230020J21Rik|chr1:191374959-191375458	0.191476239126078	.	.
chr1	191026045	191026544	chr1	191374959	191375458	Flvcr1|chr1:191374959-191375458	0.191476239126078	.	.
chr1	191062684	191063183	chr1	191221912	191222411	Nsl1|chr1:191221912-191222411	0.175750109492527	.	.
chr1	191062684	191063183	chr1	191221912	191222411	Tatdn3|chr1:191221912-191222411	0.175750109492527	.	.
chr1	191062684	191063183	chr1	191230542	191231041	Nsl1|chr1:191230542-191231041	0.300327953922355	.	.
chr1	191062684	191063183	chr1	191230542	191231041	Tatdn3|chr1:191230542-191231041	0.300327953922355	.	.
chr1	191062684	191063183	chr1	191312626	191313125	Nsl1|chr1:191312626-191313125	0.195987080209859	.	.
chr1	191062684	191063183	chr1	191312626	191313125	Tatdn3|chr1:191312626-191313125	0.195987080209859	.	.
chr1	191224177	191224676	chr1	190928315	190928814	D730003I15Rik|chr1:190928315-190928814	0.256310740596868	.	.
chr1	191224177	191224676	chr1	191183196	191183695	D730003I15Rik|chr1:191183196-191183695	0.317331590993314	.	.
chr1	191224177	191224676	chr1	191221912	191222411	D730003I15Rik|chr1:191221912-191222411	0.388057249397274	.	.
chr1	191224177	191224676	chr1	191230542	191231041	D730003I15Rik|chr1:191230542-191231041	0.317135830180592	.	.
chr1	191224177	191224676	chr1	191292294	191292793	D730003I15Rik|chr1:191292294-191292793	0.246286142030782	.	.
chr1	191224177	191224676	chr1	191312626	191313125	D730003I15Rik|chr1:191312626-191313125	0.258546941269852	.	.
chr1	191224177	191224676	chr1	191470543	191471042	D730003I15Rik|chr1:191470543-191471042	0.16856434370449	.	.
chr1	191317662	191318161	chr1	191230542	191231041	Nenf|chr1:191230542-191231041	0.291505379486844	.	.
chr1	191317662	191318161	chr1	191312626	191313125	Nenf|chr1:191312626-191313125	0.323665119186499	.	.
chr1	191317662	191318161	chr1	191374959	191375458	Nenf|chr1:191374959-191375458	0.430243612206381	.	.
chr1	191326162	191326661	chr1	191397049	191397548	Pacc1|chr1:191397049-191397548	0.274506271581966	.	.
chr1	191575408	191575907	chr1	191292294	191292793	Dtl|chr1:191292294-191292793	0.19248341850055	.	.
chr1	191575408	191575907	chr1	191292294	191292793	Ints7|chr1:191292294-191292793	0.19248341850055	.	.
chr1	191717568	191718067	chr1	191312626	191313125	Lpgat1|chr1:191312626-191313125	0.215367803753558	.	.
chr1	191906374	191906873	chr1	191761221	191761720	1700034H15Rik|chr1:191761221-191761720	0.191060445064206	.	.
chr1	191906374	191906873	chr1	191761221	191761720	Slc30a1|chr1:191761221-191761720	0.191060445064206	.	.
chr1	191906374	191906873	chr1	191817776	191818275	1700034H15Rik|chr1:191817776-191818275	0.198474420396931	.	.
chr1	191906374	191906873	chr1	191817776	191818275	Slc30a1|chr1:191817776-191818275	0.198474420396931	.	.
chr1	191977150	191977649	chr1	191752252	191752751	Rd3|chr1:191752252-191752751	0.256775487823485	.	.
chr1	191977150	191977649	chr1	191855422	191855921	Rd3|chr1:191855422-191855921	0.312171969257868	.	.
chr1	191977150	191977649	chr1	192061556	192062055	Rd3|chr1:192061556-192062055	0.380059099072106	.	.
chr1	191977150	191977649	chr1	192107306	192107805	Rd3|chr1:192107306-192107805	0.16728326660026	.	.
chr1	192137818	192138317	chr1	192074876	192075375	Rcor3|chr1:192074876-192075375	0.24303544391336	.	.
chr1	192190456	192190955	chr1	191817776	191818275	Kcnh1|chr1:191817776-191818275	0.170212770253665	.	.
chr1	192190456	192190955	chr1	191855422	191855921	Kcnh1|chr1:191855422-191855921	0.201765245823061	.	.
chr1	192190456	192190955	chr1	192107306	192107805	Kcnh1|chr1:192107306-192107805	0.429570089153825	.	.
chr1	192190456	192190955	chr1	192339160	192339659	Kcnh1|chr1:192339160-192339659	0.363676364307904	.	.
chr1	192770423	192770922	chr1	192799397	192799896	Hhat|chr1:192799397-192799896	0.311720088114429	.	.
chr1	192770423	192770922	chr1	192828916	192829415	Hhat|chr1:192828916-192829415	0.174087774536847	.	.
chr1	192771020	192771519	chr1	192828916	192829415	Hhat|chr1:192828916-192829415	0.186608022435798	.	.
chr1	193035210	193035709	chr1	193327117	193327616	Syt14|chr1:193327117-193327616	0.231901083981212	.	.
chr1	193035210	193035709	chr1	193330113	193330612	Syt14|chr1:193330113-193330612	0.235543968875941	.	.
chr1	193035812	193036311	chr1	193173244	193173743	Syt14|chr1:193173244-193173743	0.274492996562704	.	.
chr1	193130022	193130521	chr1	192834606	192835105	Utp25|chr1:192834606-192835105	0.231987664142678	.	.
chr1	193130022	193130521	chr1	193054358	193054857	Utp25|chr1:193054358-193054857	0.195125687210314	.	.
chr1	193272369	193272868	chr1	193330113	193330612	G0s2|chr1:193330113-193330612	0.196268036021542	.	.
chr1	193272880	193273379	chr1	193090274	193090773	G0s2|chr1:193090274-193090773	0.237087616920468	.	.
chr1	193370052	193370551	chr1	193440520	193441019	Camk1g|chr1:193440520-193441019	0.222908497611854	.	.
chr1	193370052	193370551	chr1	193575905	193576404	Camk1g|chr1:193575905-193576404	0.347012265922036	.	.
chr1	193370052	193370551	chr1	193698811	193699310	Camk1g|chr1:193698811-193699310	0.200632148534047	.	.
chr1	194976111	194976610	chr1	194879521	194880020	A330023F24Rik|chr1:194879521-194880020	0.192586637549478	.	.
chr1	194976111	194976610	chr1	194879521	194880020	Gm16897|chr1:194879521-194880020	0.192586637549478	.	.
chr1	194976725	194977224	chr1	194619599	194620098	A330023F24Rik|chr1:194619599-194620098	0.250755901528735	.	.
chr1	194976725	194977224	chr1	194619599	194620098	Gm16897|chr1:194619599-194620098	0.250755901528735	.	.
chr1	194976725	194977224	chr1	194777569	194778068	A330023F24Rik|chr1:194777569-194778068	0.201378102525861	.	.
chr1	194976725	194977224	chr1	194777569	194778068	Gm16897|chr1:194777569-194778068	0.201378102525861	.	.
chr1	194976725	194977224	chr1	194798495	194798994	A330023F24Rik|chr1:194798495-194798994	0.246930103682901	.	.
chr1	194976725	194977224	chr1	194798495	194798994	Gm16897|chr1:194798495-194798994	0.246930103682901	.	.
chr1	194976725	194977224	chr1	195169068	195169567	A330023F24Rik|chr1:195169068-195169567	0.346749413446173	.	.
chr1	194976725	194977224	chr1	195169068	195169567	Gm16897|chr1:195169068-195169567	0.346749413446173	.	.
chr1	195018071	195018570	chr1	194798495	194798994	Gm37027|chr1:194798495-194798994	0.170544248353043	.	.
chr1	195130829	195131328	chr1	195016706	195017205	Cr1l|chr1:195016706-195017205	0.170717579545487	.	.
chr1	195176500	195176999	chr1	194885701	194886200	Cr2|chr1:194885701-194886200	0.235091417465546	.	.
chr1	195176500	195176999	chr1	195016706	195017205	Cr2|chr1:195016706-195017205	0.330467186444788	.	.
chr10	3366298	3366797	chr10	3366890	3367389	Ppp1r14c|chr10:3366890-3367389	0.473731851376513	.	.
chr10	4265552	4266051	chr10	4346705	4347204	Akap12|chr10:4346705-4347204	0.311332556979006	.	.
chr10	4265552	4266051	chr10	4371868	4372367	Akap12|chr10:4371868-4372367	0.425164342560412	.	.
chr10	4387235	4387734	chr10	4386733	4387232	Zbtb2|chr10:4386733-4387232	0.2612106580976	.	.
chr10	5550504	5551003	chr10	5549987	5550486	Syne1|chr10:5549987-5550486	0.290551841663432	.	.
chr10	5550504	5551003	chr10	5868026	5868525	Syne1|chr10:5868026-5868525	0.180720109284989	.	.
chr10	5922199	5922698	chr10	5999579	6000078	Rgs17|chr10:5999579-6000078	0.171749252198325	.	.
chr10	7590117	7590616	chr10	7333209	7333708	Lrp11|chr10:7333209-7333708	0.199208774896216	.	.
chr10	7590117	7590616	chr10	7663092	7663591	Lrp11|chr10:7663092-7663591	0.217442962842867	.	.
chr10	7725685	7726184	chr10	7333209	7333708	Katna1|chr10:7333209-7333708	0.217225942536172	.	.
chr10	7780721	7781220	chr10	7663092	7663591	B430219N15Rik|chr10:7663092-7663591	0.313697646930847	.	.
chr10	7792631	7793130	chr10	7663092	7663591	Ginm1|chr10:7663092-7663591	0.549684009013004	.	.
chr10	7792631	7793130	chr10	7663092	7663591	Ppil4|chr10:7663092-7663591	0.549684009013004	.	.
chr10	7956090	7956589	chr10	8091974	8092473	Tab2|chr10:8091974-8092473	0.35362950595562	.	.
chr10	7956090	7956589	chr10	8196246	8196745	Tab2|chr10:8196246-8196745	0.340022089075433	.	.
chr10	8518648	8519147	chr10	8391186	8391685	Ust|chr10:8391186-8391685	0.212466172587409	.	.
chr10	8518648	8519147	chr10	8431797	8432296	Ust|chr10:8431797-8432296	0.212233656722173	.	.
chr10	8518648	8519147	chr10	8495572	8496071	Ust|chr10:8495572-8496071	0.241771348538529	.	.
chr10	8518648	8519147	chr10	8972713	8973212	Ust|chr10:8972713-8973212	0.204705302206141	.	.
chr10	9675019	9675518	chr10	9661048	9661547	Samd5|chr10:9661048-9661547	0.37345270382227	.	.
chr10	10557986	10558485	chr10	10809729	10810228	Rab32|chr10:10809729-10810228	0.269080082167456	.	.
chr10	11082083	11082582	chr10	10809729	10810228	Grm1|chr10:10809729-10810228	0.308473336478634	.	.
chr10	11149164	11149663	chr10	11432801	11433300	Shprh|chr10:11432801-11433300	0.247590221484816	.	.
chr10	11149164	11149663	chr10	11449856	11450355	Shprh|chr10:11449856-11450355	0.347529761965391	.	.
chr10	11281047	11281546	chr10	11449856	11450355	4930432B10Rik|chr10:11449856-11450355	0.197504711833491	.	.
chr10	11281047	11281546	chr10	11449856	11450355	Fbxo30|chr10:11449856-11450355	0.197504711833491	.	.
chr10	11841343	11841842	chr10	12180910	12181409	Gm48697|chr10:12180910-12181409	0.419086734977458	.	.
chr10	12922385	12922884	chr10	12612396	12612895	B230208H11Rik|chr10:12612396-12612895	0.210261136559285	.	.
chr10	12922385	12922884	chr10	12612396	12612895	B230208H11Rik|chr10:12612396-12612895	0.210261136559286	.	.
chr10	12922927	12923426	chr10	13008121	13008620	B230208H11Rik|chr10:13008121-13008620	0.509961548694449	.	.
chr10	13192919	13193418	chr10	13016462	13016961	Ltv1|chr10:13016462-13016961	0.354334822672298	.	.
chr10	13192919	13193418	chr10	13323828	13324327	Ltv1|chr10:13323828-13324327	0.266128541694337	.	.
chr10	13868124	13868623	chr10	13834025	13834524	Aig1|chr10:13834025-13834524	0.172556009990235	.	.
chr10	13965511	13966010	chr10	13688510	13689009	Hivep2|chr10:13688510-13689009	0.245653258269867	.	.
chr10	13965511	13966010	chr10	13739783	13740282	Hivep2|chr10:13739783-13740282	0.187946225947315	.	.
chr10	13965511	13966010	chr10	13945934	13946433	Hivep2|chr10:13945934-13946433	0.348700371638516	.	.
chr10	13965511	13966010	chr10	13946442	13946941	Hivep2|chr10:13946442-13946941	0.340057225162923	.	.
chr10	17331923	17332422	chr10	17607387	17607886	Gm47760|chr10:17607387-17607886	0.167509248277058	.	.
chr10	17331923	17332422	chr10	17654277	17654776	Gm47760|chr10:17654277-17654776	0.580478453257505	.	.
chr10	17722198	17722697	chr10	17529726	17530225	Cited2|chr10:17529726-17530225	0.19055520592755	.	.
chr10	17722198	17722697	chr10	17830304	17830803	Cited2|chr10:17830304-17830803	0.168732558967415	.	.
chr10	17722963	17723462	chr10	17930375	17930874	Cited2|chr10:17930375-17930874	0.370323483348636	.	.
chr10	17947841	17948340	chr10	17528009	17528508	Heca|chr10:17528009-17528508	0.205144388923112	.	.
chr10	17947841	17948340	chr10	17930375	17930874	Heca|chr10:17930375-17930874	0.34239837922402	.	.
chr10	17947841	17948340	chr10	18219303	18219802	Heca|chr10:18219303-18219802	0.291031331085924	.	.
chr10	17948344	17948843	chr10	17575757	17576256	Heca|chr10:17575757-17576256	0.264395355956192	.	.
chr10	17948344	17948843	chr10	17830304	17830803	Heca|chr10:17830304-17830803	0.215574273797925	.	.
chr10	18022923	18023422	chr10	18219303	18219802	Abracl|chr10:18219303-18219802	0.278771411279814	.	.
chr10	18055292	18055791	chr10	18386140	18386639	Reps1|chr10:18386140-18386639	0.331356266510909	.	.
chr10	18055292	18055791	chr10	18475080	18475579	Reps1|chr10:18475080-18475579	0.248828760903113	.	.
chr10	18235012	18235511	chr10	17930375	17930874	Ccdc28a|chr10:17930375-17930874	0.281915870194596	.	.
chr10	18235012	18235511	chr10	17930375	17930874	Gm10827|chr10:17930375-17930874	0.281915870194596	.	.
chr10	18235012	18235511	chr10	18219303	18219802	Ccdc28a|chr10:18219303-18219802	0.425363215480344	.	.
chr10	18235012	18235511	chr10	18219303	18219802	Gm10827|chr10:18219303-18219802	0.425363215480344	.	.
chr10	18235012	18235511	chr10	18377560	18378059	Ccdc28a|chr10:18377560-18378059	0.335187847300584	.	.
chr10	18235012	18235511	chr10	18377560	18378059	Gm10827|chr10:18377560-18378059	0.335187847300584	.	.
chr10	18235012	18235511	chr10	18386140	18386639	Ccdc28a|chr10:18386140-18386639	0.347179265497898	.	.
chr10	18235012	18235511	chr10	18386140	18386639	Gm10827|chr10:18386140-18386639	0.347179265497898	.	.
chr10	18235012	18235511	chr10	18475080	18475579	Ccdc28a|chr10:18475080-18475579	0.337520946944335	.	.
chr10	18235012	18235511	chr10	18475080	18475579	Gm10827|chr10:18475080-18475579	0.337520946944335	.	.
chr10	18743491	18743990	chr10	18386140	18386639	Arfgef3|chr10:18386140-18386639	0.409616964209598	.	.
chr10	18743491	18743990	chr10	18386140	18386639	Gm32926|chr10:18386140-18386639	0.409616964209598	.	.
chr10	18743491	18743990	chr10	18386681	18387180	Arfgef3|chr10:18386681-18387180	0.237629190223792	.	.
chr10	18743491	18743990	chr10	18386681	18387180	Arfgef3|chr10:18386681-18387180	0.237629190223793	.	.
chr10	18743491	18743990	chr10	18386681	18387180	Gm32926|chr10:18386681-18387180	0.237629190223792	.	.
chr10	18743491	18743990	chr10	18386681	18387180	Gm32926|chr10:18386681-18387180	0.237629190223793	.	.
chr10	18743491	18743990	chr10	18815472	18815971	Arfgef3|chr10:18815472-18815971	0.206512463277953	.	.
chr10	18743491	18743990	chr10	18815472	18815971	Gm32926|chr10:18815472-18815971	0.206512463277953	.	.
chr10	18844729	18845228	chr10	18815472	18815971	Perp|chr10:18815472-18815971	0.491222282930297	.	.
chr10	18886878	18887377	chr10	18815472	18815971	Gm48483|chr10:18815472-18815971	0.171060664823366	.	.
chr10	19712255	19712754	chr10	19779077	19779576	Il20ra|chr10:19779077-19779576	0.336681515745358	.	.
chr10	19712255	19712754	chr10	19818831	19819330	Il20ra|chr10:19818831-19819330	0.211815812500718	.	.
chr10	19933466	19933965	chr10	19794447	19794946	Map3k5|chr10:19794447-19794946	0.288886105990599	.	.
chr10	19933991	19934490	chr10	19756646	19757145	Map3k5|chr10:19756646-19757145	0.404430388295309	.	.
chr10	19933991	19934490	chr10	20046028	20046527	Map3k5|chr10:20046028-20046527	0.413278681849274	.	.
chr10	19933991	19934490	chr10	20125124	20125623	Map3k5|chr10:20125124-20125623	0.324670848060771	.	.
chr10	19933991	19934490	chr10	20169893	20170392	Map3k5|chr10:20169893-20170392	0.235868984342199	.	.
chr10	19933991	19934490	chr10	20169893	20170392	Map3k5|chr10:20169893-20170392	0.2358689843422	.	.
chr10	20148657	20149156	chr10	20046028	20046527	Map7|chr10:20046028-20046527	0.198786007348542	.	.
chr10	20149202	20149701	chr10	20405366	20405865	Map7|chr10:20405366-20405865	0.168802884845679	.	.
chr10	20149202	20149701	chr10	20474716	20475215	Map7|chr10:20474716-20475215	0.211196882002768	.	.
chr10	20312122	20312621	chr10	20273825	20274324	4933406P04Rik|chr10:20273825-20274324	0.236163636889574	.	.
chr10	20312122	20312621	chr10	20273825	20274324	Bclaf1|chr10:20273825-20274324	0.236163636889574	.	.
chr10	20347497	20347996	chr10	20046028	20046527	Mtfr2|chr10:20046028-20046527	0.309945297049046	.	.
chr10	20347497	20347996	chr10	20382189	20382688	Mtfr2|chr10:20382189-20382688	0.254873786954791	.	.
chr10	20724806	20725305	chr10	20382189	20382688	Pde7b|chr10:20382189-20382688	0.206568739405477	.	.
chr10	20724806	20725305	chr10	20474716	20475215	Pde7b|chr10:20474716-20475215	0.169732464805728	.	.
chr10	20724806	20725305	chr10	20935232	20935731	Pde7b|chr10:20935232-20935731	0.290616794969995	.	.
chr10	20952322	20952821	chr10	20935232	20935731	Ahi1|chr10:20935232-20935731	0.217581906229218	.	.
chr10	21881933	21882432	chr10	21504467	21504966	Sgk1|chr10:21504467-21504966	0.180716359532587	.	.
chr10	21881933	21882432	chr10	21801391	21801890	Sgk1|chr10:21801391-21801890	0.50001312515948	.	.
chr10	22731152	22731651	chr10	22609034	22609533	AC166256.1|chr10:22609034-22609533	0.182746715588738	.	.
chr10	22731152	22731651	chr10	22609034	22609533	Tbpl1|chr10:22609034-22609533	0.182746715588738	.	.
chr10	23349982	23350481	chr10	23089257	23089756	Eya4|chr10:23089257-23089756	0.286456676288711	.	.
chr10	23349982	23350481	chr10	23203304	23203803	Eya4|chr10:23203304-23203803	0.291610869479147	.	.
chr10	23349982	23350481	chr10	23396633	23397132	Eya4|chr10:23396633-23397132	0.526062760869958	.	.
chr10	23349982	23350481	chr10	23519249	23519748	Eya4|chr10:23519249-23519748	0.341564267345567	.	.
chr10	23787039	23787538	chr10	23726296	23726795	Rps12|chr10:23726296-23726795	0.29998882365535	.	.
chr10	23796872	23797371	chr10	23743307	23743806	Slc18b1|chr10:23743307-23743806	0.209677179820718	.	.
chr10	23796872	23797371	chr10	24210083	24210582	Slc18b1|chr10:24210083-24210582	0.22001942223542	.	.
chr10	24149016	24149515	chr10	24479200	24479699	Stx7|chr10:24479200-24479699	0.320024817531155	.	.
chr10	24869684	24870183	chr10	25016031	25016530	Med23|chr10:25016031-25016530	0.218192869291483	.	.
chr10	24869684	24870183	chr10	25043061	25043560	Med23|chr10:25043061-25043560	0.315256512669581	.	.
chr10	24869684	24870183	chr10	25118520	25119019	Med23|chr10:25118520-25119019	0.185332376670125	.	.
chr10	24869684	24870183	chr10	25199853	25200352	Med23|chr10:25199853-25200352	0.185599815388053	.	.
chr10	24869684	24870183	chr10	25219061	25219560	Med23|chr10:25219061-25219560	0.203459350177215	.	.
chr10	25359501	25360000	chr10	25140077	25140576	Epb41l2|chr10:25140077-25140576	0.169275328722011	.	.
chr10	25359501	25360000	chr10	25219061	25219560	Epb41l2|chr10:25219061-25219560	0.243388157763876	.	.
chr10	25707948	25708447	chr10	25695795	25696294	Gm36543|chr10:25695795-25696294	0.255881212224001	.	.
chr10	25707948	25708447	chr10	25776757	25777256	Gm36543|chr10:25776757-25777256	0.509253015019658	.	.
chr10	25707948	25708447	chr10	25858082	25858581	Gm36543|chr10:25858082-25858581	0.299236428839432	.	.
chr10	25707948	25708447	chr10	25920528	25921027	Gm36543|chr10:25920528-25921027	0.374950272802946	.	.
chr10	26374914	26375413	chr10	26012547	26013046	L3mbtl3|chr10:26012547-26013046	0.21044946902122	.	.
chr10	26374914	26375413	chr10	26374170	26374669	L3mbtl3|chr10:26374170-26374669	0.182411187854901	.	.
chr10	26375759	26376258	chr10	26374170	26374669	L3mbtl3|chr10:26374170-26374669	0.213190911006069	.	.
chr10	26375759	26376258	chr10	26710532	26711031	L3mbtl3|chr10:26710532-26711031	0.273975396098918	.	.
chr10	26375759	26376258	chr10	26711043	26711542	L3mbtl3|chr10:26711043-26711542	0.505483391223706	.	.
chr10	26695050	26695549	chr10	26679772	26680271	Gm48893|chr10:26679772-26680271	0.17396223692541	.	.
chr10	26695050	26695549	chr10	26711043	26711542	Gm48893|chr10:26711043-26711542	0.182919730886551	.	.
chr10	26695050	26695549	chr10	26890045	26890544	Gm48893|chr10:26890045-26890544	0.202505424521987	.	.
chr10	26695050	26695549	chr10	26903839	26904338	Gm48893|chr10:26903839-26904338	0.261175431294252	.	.
chr10	26695050	26695549	chr10	26912402	26912901	Gm48893|chr10:26912402-26912901	0.538343340954595	.	.
chr10	26695617	26696116	chr10	26710532	26711031	Gm48893|chr10:26710532-26711031	0.172042292513913	.	.
chr10	26695617	26696116	chr10	26903839	26904338	Gm48893|chr10:26903839-26904338	0.228004868300083	.	.
chr10	29313161	29313660	chr10	29280900	29281399	Echdc1|chr10:29280900-29281399	0.429267980987045	.	.
chr10	29313161	29313660	chr10	29280900	29281399	Gm46218|chr10:29280900-29281399	0.429267980987045	.	.
chr10	29361838	29362337	chr10	29532753	29533252	Rnf146|chr10:29532753-29533252	0.232835105602417	.	.
chr10	29535581	29536080	chr10	29554298	29554797	Rspo3|chr10:29554298-29554797	0.214212679684841	.	.
chr10	29535581	29536080	chr10	29595391	29595890	Rspo3|chr10:29595391-29595890	0.538664029452543	.	.
chr10	29535581	29536080	chr10	29647690	29648189	Rspo3|chr10:29647690-29648189	0.285031083900188	.	.
chr10	29535581	29536080	chr10	29984095	29984594	Rspo3|chr10:29984095-29984594	0.227479956171078	.	.
chr10	30802619	30803118	chr10	30810769	30811268	Ncoa7|chr10:30810769-30811268	0.284738812627507	.	.
chr10	30803126	30803625	chr10	30618199	30618698	Ncoa7|chr10:30618199-30618698	0.298979023959701	.	.
chr10	30842620	30843119	chr10	30810769	30811268	Hey2|chr10:30810769-30811268	0.213494542413385	.	.
chr10	30842620	30843119	chr10	31127926	31128425	Hey2|chr10:31127926-31128425	0.237429983562471	.	.
chr10	31609486	31609985	chr10	31534544	31535043	Rnf217|chr10:31534544-31535043	0.281161800440629	.	.
chr10	32889817	32890316	chr10	32577101	32577600	Nkain2|chr10:32577101-32577600	0.17733487184786	.	.
chr10	33624501	33625000	chr10	33558095	33558594	Clvs2|chr10:33558095-33558594	0.234658524634697	.	.
chr10	33624501	33625000	chr10	33558095	33558594	Gm15939|chr10:33558095-33558594	0.234658524634697	.	.
chr10	34019491	34019990	chr10	34250285	34250784	Gm48045|chr10:34250285-34250784	0.190272532925692	.	.
chr10	34019491	34019990	chr10	34250285	34250784	Rwdd1|chr10:34250285-34250784	0.190272532925692	.	.
chr10	34037079	34037578	chr10	34098443	34098942	Trappc3l|chr10:34098443-34098942	0.360486459944494	.	.
chr10	34037079	34037578	chr10	34250285	34250784	Trappc3l|chr10:34250285-34250784	0.326907270513919	.	.
chr10	34037079	34037578	chr10	34250285	34250784	Trappc3l|chr10:34250285-34250784	0.32690727051392	.	.
chr10	34297174	34297673	chr10	34250285	34250784	Tspyl4|chr10:34250285-34250784	0.186216161795823	.	.
chr10	34297174	34297673	chr10	34250285	34250784	Tspyl4|chr10:34250285-34250784	0.186216161795824	.	.
chr10	36505968	36506467	chr10	36409340	36409839	Hs3st5|chr10:36409340-36409839	0.217294682699229	.	.
chr10	36505968	36506467	chr10	36729582	36730081	Hs3st5|chr10:36729582-36730081	0.187613162823915	.	.
chr10	36506584	36507083	chr10	36523827	36524326	Hs3st5|chr10:36523827-36524326	0.311765132449027	.	.
chr10	36506584	36507083	chr10	36696828	36697327	Hs3st5|chr10:36696828-36697327	0.303392355029871	.	.
chr10	36506584	36507083	chr10	36729582	36730081	Hs3st5|chr10:36729582-36730081	0.216028374956993	.	.
chr10	36974613	36975112	chr10	36696828	36697327	Hdac2|chr10:36696828-36697327	0.20957453368306	.	.
chr10	37138712	37139211	chr10	37140760	37141259	5930403N24Rik|chr10:37140760-37141259	0.291623366339887	.	.
chr10	37138712	37139211	chr10	37140760	37141259	Marcks|chr10:37140760-37141259	0.291623366339887	.	.
chr10	39369440	39369939	chr10	39291102	39291601	Fyn|chr10:39291102-39291601	0.355152271198143	.	.
chr10	39731403	39731902	chr10	39659329	39659828	E130307A14Rik|chr10:39659329-39659828	0.350734244375512	.	.
chr10	39731403	39731902	chr10	39659329	39659828	Rev3l|chr10:39659329-39659828	0.350734244375512	.	.
chr10	39732127	39732626	chr10	39520281	39520780	E130307A14Rik|chr10:39520281-39520780	0.183450443623036	.	.
chr10	39732127	39732626	chr10	39520281	39520780	Rev3l|chr10:39520281-39520780	0.183450443623036	.	.
chr10	39732127	39732626	chr10	39595805	39596304	E130307A14Rik|chr10:39595805-39596304	0.414277384270005	.	.
chr10	39732127	39732626	chr10	39595805	39596304	Rev3l|chr10:39595805-39596304	0.414277384270005	.	.
chr10	39732127	39732626	chr10	39625673	39626172	E130307A14Rik|chr10:39625673-39626172	0.176822236027172	.	.
chr10	39732127	39732626	chr10	39625673	39626172	Rev3l|chr10:39625673-39626172	0.176822236027172	.	.
chr10	39732127	39732626	chr10	39659329	39659828	E130307A14Rik|chr10:39659329-39659828	0.25960493611626	.	.
chr10	39732127	39732626	chr10	39659329	39659828	Rev3l|chr10:39659329-39659828	0.25960493611626	.	.
chr10	39732854	39733353	chr10	39505672	39506171	Rev3l|chr10:39505672-39506171	0.184602599838079	.	.
chr10	39732854	39733353	chr10	39534245	39534744	Rev3l|chr10:39534245-39534744	0.285482005528459	.	.
chr10	39732854	39733353	chr10	39625673	39626172	Rev3l|chr10:39625673-39626172	0.182691788801495	.	.
chr10	39899007	39899506	chr10	40136326	40136825	4930547M16Rik|chr10:40136326-40136825	0.20431337296824	.	.
chr10	39899007	39899506	chr10	40136326	40136825	Mfsd4b4|chr10:40136326-40136825	0.20431337296824	.	.
chr10	40025041	40025540	chr10	40212385	40212884	Mfsd4b1|chr10:40212385-40212884	0.249699619247736	.	.
chr10	40142083	40142582	chr10	40212385	40212884	Slc16a10|chr10:40212385-40212884	0.470761322460318	.	.
chr10	40142083	40142582	chr10	40300650	40301149	Slc16a10|chr10:40300650-40301149	0.213406058008268	.	.
chr10	40257484	40257983	chr10	40300650	40301149	Gtf3c6|chr10:40300650-40301149	0.312855012159901	.	.
chr10	40257484	40257983	chr10	40372248	40372747	Gtf3c6|chr10:40372248-40372747	0.195211905193277	.	.
chr10	40257484	40257983	chr10	40409253	40409752	Gtf3c6|chr10:40409253-40409752	0.242434252840702	.	.
chr10	40301997	40302496	chr10	40136326	40136825	Amd1|chr10:40136326-40136825	0.556425926690833	.	.
chr10	40301997	40302496	chr10	40372248	40372747	Amd1|chr10:40372248-40372747	0.300782747906902	.	.
chr10	40301997	40302496	chr10	40409253	40409752	Amd1|chr10:40409253-40409752	0.225924531593632	.	.
chr10	40348905	40349404	chr10	40300650	40301149	Cdk19os|chr10:40300650-40301149	0.363992217390694	.	.
chr10	40348905	40349404	chr10	40372248	40372747	Cdk19os|chr10:40372248-40372747	0.307816649896775	.	.
chr10	40348905	40349404	chr10	40409253	40409752	Cdk19os|chr10:40409253-40409752	0.417005284446253	.	.
chr10	40682406	40682905	chr10	40751036	40751535	Mettl24|chr10:40751036-40751535	0.227895631935885	.	.
chr10	40682406	40682905	chr10	40970945	40971444	Mettl24|chr10:40970945-40971444	0.21434632552317	.	.
chr10	40683470	40683969	chr10	40733923	40734422	Mettl24|chr10:40733923-40734422	0.208901771027826	.	.
chr10	40883216	40883715	chr10	40970945	40971444	Cdc40|chr10:40970945-40971444	0.408759448008875	.	.
chr10	40883216	40883715	chr10	40970945	40971444	Wasf1|chr10:40970945-40971444	0.408759448008875	.	.
chr10	40883216	40883715	chr10	41055391	41055890	Cdc40|chr10:41055391-41055890	0.200798505064176	.	.
chr10	40883216	40883715	chr10	41055391	41055890	Wasf1|chr10:41055391-41055890	0.200798505064176	.	.
chr10	40883216	40883715	chr10	41073599	41074098	Cdc40|chr10:41073599-41074098	0.258537979113558	.	.
chr10	40883216	40883715	chr10	41073599	41074098	Wasf1|chr10:41073599-41074098	0.258537979113558	.	.
chr10	41073007	41073506	chr10	40908491	40908990	Gpr6|chr10:40908491-40908990	0.287304403747984	.	.
chr10	41073007	41073506	chr10	41031700	41032199	Gpr6|chr10:41031700-41032199	0.174665698763002	.	.
chr10	41073007	41073506	chr10	41073599	41074098	Gpr6|chr10:41073599-41074098	0.416727716749135	.	.
chr10	41450048	41450547	chr10	41586902	41587401	Zbtb24|chr10:41586902-41587401	0.256292697940282	.	.
chr10	41490156	41490655	chr10	41100073	41100572	Ppil6|chr10:41100073-41100572	0.189087067467787	.	.
chr10	41490156	41490655	chr10	41100073	41100572	Smpd2|chr10:41100073-41100572	0.189087067467787	.	.
chr10	41490156	41490655	chr10	41586902	41587401	Ppil6|chr10:41586902-41587401	0.569031820619127	.	.
chr10	41490156	41490655	chr10	41586902	41587401	Smpd2|chr10:41586902-41587401	0.569031820619127	.	.
chr10	41518902	41519401	chr10	41505407	41505906	Cd164|chr10:41505407-41505906	0.17316808206281	.	.
chr10	41518902	41519401	chr10	41586902	41587401	Cd164|chr10:41586902-41587401	0.19882773141125	.	.
chr10	41518902	41519401	chr10	41893731	41894230	Cd164|chr10:41893731-41894230	0.204076546399562	.	.
chr10	41519685	41520184	chr10	41601964	41602463	Cd164|chr10:41601964-41602463	0.230004465211412	.	.
chr10	41519685	41520184	chr10	41822298	41822797	Cd164|chr10:41822298-41822797	0.283849228275137	.	.
chr10	41519685	41520184	chr10	41822835	41823334	Cd164|chr10:41822835-41823334	0.344043134968045	.	.
chr10	41519685	41520184	chr10	41934594	41935093	Cd164|chr10:41934594-41935093	0.213395913493821	.	.
chr10	41553207	41553706	chr10	41288740	41289239	Gm17196|chr10:41288740-41289239	0.189863941961881	.	.
chr10	41553207	41553706	chr10	41934594	41935093	Gm17196|chr10:41934594-41935093	0.228518616570737	.	.
chr10	41809843	41810342	chr10	41840097	41840596	Cep57l1|chr10:41840097-41840596	0.168539271634759	.	.
chr10	41809843	41810342	chr10	41840097	41840596	Sesn1|chr10:41840097-41840596	0.168539271634759	.	.
chr10	41809843	41810342	chr10	41934594	41935093	Cep57l1|chr10:41934594-41935093	0.247620150463528	.	.
chr10	41809843	41810342	chr10	41934594	41935093	Sesn1|chr10:41934594-41935093	0.247620150463528	.	.
chr10	42017683	42018182	chr10	42277563	42278062	1700016J18Rik|chr10:42277563-42278062	0.202520735679367	.	.
chr10	42017683	42018182	chr10	42277563	42278062	Armc2|chr10:42277563-42278062	0.202520735679367	.	.
chr10	42018185	42018684	chr10	41934594	41935093	1700016J18Rik|chr10:41934594-41935093	0.401816824140784	.	.
chr10	42018185	42018684	chr10	41934594	41935093	Armc2|chr10:41934594-41935093	0.401816824140784	.	.
chr10	42018185	42018684	chr10	42211319	42211818	1700016J18Rik|chr10:42211319-42211818	0.173035350586259	.	.
chr10	42018185	42018684	chr10	42211319	42211818	Armc2|chr10:42211319-42211818	0.173035350586259	.	.
chr10	42018185	42018684	chr10	42277563	42278062	1700016J18Rik|chr10:42277563-42278062	0.285253739523411	.	.
chr10	42018185	42018684	chr10	42277563	42278062	Armc2|chr10:42277563-42278062	0.285253739523411	.	.
chr10	42276537	42277036	chr10	42211319	42211818	Foxo3|chr10:42211319-42211818	0.19252983134251	.	.
chr10	42276537	42277036	chr10	42265243	42265742	Foxo3|chr10:42265243-42265742	0.199989810104061	.	.
chr10	42276537	42277036	chr10	42277563	42278062	Foxo3|chr10:42277563-42278062	0.403162668732063	.	.
chr10	42276537	42277036	chr10	42308048	42308547	Foxo3|chr10:42308048-42308547	0.222452796257312	.	.
chr10	42478381	42478880	chr10	42211319	42211818	Afg1l|chr10:42211319-42211818	0.281465900432848	.	.
chr10	42501588	42502087	chr10	42258293	42258792	Snx3|chr10:42258293-42258792	0.280493316039541	.	.
chr10	42501588	42502087	chr10	42678656	42679155	Snx3|chr10:42678656-42679155	0.476778385342507	.	.
chr10	42501588	42502087	chr10	42958615	42959114	Snx3|chr10:42958615-42959114	0.19508533052525	.	.
chr10	42761268	42761767	chr10	43164447	43164946	Sec63|chr10:43164447-43164946	0.314417214404655	.	.
chr10	42863983	42864482	chr10	43164447	43164946	Gm34006|chr10:43164447-43164946	0.283557392240638	.	.
chr10	43174324	43174823	chr10	42863383	42863882	9030612E09Rik|chr10:42863383-42863882	0.389421737137683	.	.
chr10	43174324	43174823	chr10	42863383	42863882	Sobp|chr10:42863383-42863882	0.389421737137683	.	.
chr10	43174324	43174823	chr10	43081310	43081809	9030612E09Rik|chr10:43081310-43081809	0.215747822824575	.	.
chr10	43174324	43174823	chr10	43081310	43081809	Sobp|chr10:43081310-43081809	0.215747822824575	.	.
chr10	43221703	43222202	chr10	42832556	42833055	Pdss2|chr10:42832556-42833055	0.264522443246478	.	.
chr10	43221703	43222202	chr10	43106200	43106699	Pdss2|chr10:43106200-43106699	0.232055221616794	.	.
chr10	43221703	43222202	chr10	43439355	43439854	Pdss2|chr10:43439355-43439854	0.17640308727014	.	.
chr10	43517798	43518297	chr10	43452371	43452870	Gm47889|chr10:43452371-43452870	0.376672155974171	.	.
chr10	43518378	43518877	chr10	43452371	43452870	Gm47889|chr10:43452371-43452870	0.268195313781464	.	.
chr10	43901492	43901991	chr10	44118590	44119089	Qrsl1|chr10:44118590-44119089	0.214837615996778	.	.
chr10	43901492	43901991	chr10	44118590	44119089	Rtn4ip1|chr10:44118590-44119089	0.214837615996778	.	.
chr10	43901492	43901991	chr10	44138413	44138912	Qrsl1|chr10:44138413-44138912	0.439559809569228	.	.
chr10	43901492	43901991	chr10	44138413	44138912	Rtn4ip1|chr10:44138413-44138912	0.439559809569228	.	.
chr10	44148721	44149220	chr10	44118590	44119089	Crybg1|chr10:44118590-44119089	0.664124733372834	.	.
chr10	44148721	44149220	chr10	44138413	44138912	Crybg1|chr10:44138413-44138912	0.198763730796237	.	.
chr10	44148721	44149220	chr10	44155265	44155764	Crybg1|chr10:44155265-44155764	0.443338831934366	.	.
chr10	44268090	44268589	chr10	44155265	44155764	Atg5|chr10:44155265-44155764	0.190456959945215	.	.
chr10	44268090	44268589	chr10	44458401	44458900	Atg5|chr10:44458401-44458900	0.19855758125478	.	.
chr10	45066851	45067350	chr10	44785362	44785861	Prep|chr10:44785362-44785861	0.235812816696446	.	.
chr10	45066851	45067350	chr10	45373235	45373734	Prep|chr10:45373235-45373734	0.453686457971717	.	.
chr10	45289129	45289628	chr10	45000707	45001206	Gm15934|chr10:45000707-45001206	0.235423697778755	.	.
chr10	45485562	45486061	chr10	45051034	45051533	Lin28b|chr10:45051034-45051533	0.388433311444377	.	.
chr10	45485562	45486061	chr10	45092118	45092617	Lin28b|chr10:45092118-45092617	0.523246271711084	.	.
chr10	45485562	45486061	chr10	45092618	45093117	Lin28b|chr10:45092618-45093117	0.273213269006819	.	.
chr10	45486237	45486736	chr10	45051034	45051533	Lin28b|chr10:45051034-45051533	0.29513290791087	.	.
chr10	45486237	45486736	chr10	45092118	45092617	Lin28b|chr10:45092118-45092617	0.389836066040179	.	.
chr10	45486237	45486736	chr10	45092618	45093117	Lin28b|chr10:45092618-45093117	0.18873635927946	.	.
chr10	45577590	45578089	chr10	45373235	45373734	Hace1|chr10:45373235-45373734	0.287557356706304	.	.
chr10	49788557	49789056	chr10	49767486	49767985	Grik2|chr10:49767486-49767985	0.268225520384109	.	.
chr10	49788557	49789056	chr10	49782586	49783085	Grik2|chr10:49782586-49783085	0.246262389112523	.	.
chr10	49788557	49789056	chr10	50169056	50169555	Grik2|chr10:50169056-50169555	0.284622942565524	.	.
chr10	49788557	49789056	chr10	50169056	50169555	Grik2|chr10:50169056-50169555	0.284622942565525	.	.
chr10	52381975	52382474	chr10	52703990	52704489	Gopc|chr10:52703990-52704489	0.24653976896884	.	.
chr10	52381975	52382474	chr10	52704503	52705002	Gopc|chr10:52704503-52705002	0.213313833464273	.	.
chr10	52690218	52690717	chr10	52579697	52580196	Slc35f1|chr10:52579697-52580196	0.279846094865534	.	.
chr10	53379691	53380190	chr10	53115540	53116039	Cep85l|chr10:53115540-53116039	0.241214402900535	.	.
chr10	53379691	53380190	chr10	53116072	53116571	Cep85l|chr10:53116072-53116571	0.176306861097883	.	.
chr10	53569018	53569517	chr10	53580479	53580978	Gm47738|chr10:53580479-53580978	0.252344434893003	.	.
chr10	53596436	53596935	chr10	53580479	53580978	Asf1a|chr10:53580479-53580978	0.274259553473625	.	.
chr10	53629199	53629698	chr10	53580479	53580978	Mcm9|chr10:53580479-53580978	0.331301550028484	.	.
chr10	53629896	53630395	chr10	53795897	53796396	Mcm9|chr10:53795897-53796396	0.389901738815897	.	.
chr10	53750991	53751490	chr10	53778445	53778944	Fam184a|chr10:53778445-53778944	0.452043288319597	.	.
chr10	53750991	53751490	chr10	53778445	53778944	Fam184a|chr10:53778445-53778944	0.452043288319598	.	.
chr10	53750991	53751490	chr10	53992140	53992639	Fam184a|chr10:53992140-53992639	0.272042479145981	.	.
chr10	53750991	53751490	chr10	54132700	54133199	Fam184a|chr10:54132700-54133199	0.31180555841156	.	.
chr10	54075590	54076089	chr10	53778445	53778944	Gm16998|chr10:53778445-53778944	0.208999765183279	.	.
chr10	54075590	54076089	chr10	53778445	53778944	Man1a|chr10:53778445-53778944	0.208999765183279	.	.
chr10	54075590	54076089	chr10	53795897	53796396	Gm16998|chr10:53795897-53796396	0.402694897712349	.	.
chr10	54075590	54076089	chr10	53795897	53796396	Man1a|chr10:53795897-53796396	0.402694897712349	.	.
chr10	56228732	56229231	chr10	56003343	56003842	Tbc1d32|chr10:56003343-56003842	0.237119558002324	.	.
chr10	56228732	56229231	chr10	56019668	56020167	Tbc1d32|chr10:56019668-56020167	0.242175322010094	.	.
chr10	57532304	57532803	chr10	57437547	57438046	Serinc1|chr10:57437547-57438046	0.331226875314721	.	.
chr10	57631815	57632314	chr10	57437547	57438046	Pkib|chr10:57437547-57438046	0.257436078769139	.	.
chr10	57631815	57632314	chr10	57568996	57569495	Pkib|chr10:57568996-57569495	0.31358892783968	.	.
chr10	57631815	57632314	chr10	57712641	57713140	Pkib|chr10:57712641-57713140	0.340832224253515	.	.
chr10	58255194	58255693	chr10	58559766	58560265	Gcc2|chr10:58559766-58560265	0.437545859327371	.	.
chr10	58447107	58447606	chr10	58627619	58628118	Ranbp2|chr10:58627619-58628118	0.244673881719028	.	.
chr10	58497623	58498122	chr10	58338241	58338740	Ccdc138|chr10:58338241-58338740	0.173490991438937	.	.
chr10	58813051	58813550	chr10	58627619	58628118	Sh3rf3|chr10:58627619-58628118	0.199206425702937	.	.
chr10	58813051	58813550	chr10	58800773	58801272	Sh3rf3|chr10:58800773-58801272	0.554696400390128	.	.
chr10	59221041	59221540	chr10	58788747	58789246	Sept10|chr10:58788747-58789246	0.421378986588354	.	.
chr10	59221041	59221540	chr10	58788747	58789246	Sowahc|chr10:58788747-58789246	0.421378986588354	.	.
chr10	59221041	59221540	chr10	59296247	59296746	Sept10|chr10:59296247-59296746	0.236590833641496	.	.
chr10	59221041	59221540	chr10	59296247	59296746	Sowahc|chr10:59296247-59296746	0.236590833641496	.	.
chr10	59221041	59221540	chr10	59334817	59335316	Sept10|chr10:59334817-59335316	0.26639715418604	.	.
chr10	59221041	59221540	chr10	59334817	59335316	Sowahc|chr10:59334817-59335316	0.26639715418604	.	.
chr10	59221544	59222043	chr10	58788747	58789246	Sept10|chr10:58788747-58789246	0.183185136780073	.	.
chr10	59221544	59222043	chr10	58788747	58789246	Sowahc|chr10:58788747-58789246	0.183185136780073	.	.
chr10	59221544	59222043	chr10	59296247	59296746	Sept10|chr10:59296247-59296746	0.191894816254734	.	.
chr10	59221544	59222043	chr10	59296247	59296746	Sowahc|chr10:59296247-59296746	0.191894816254734	.	.
chr10	59221544	59222043	chr10	59334817	59335316	Sept10|chr10:59334817-59335316	0.194553672646426	.	.
chr10	59221544	59222043	chr10	59334817	59335316	Sowahc|chr10:59334817-59335316	0.194553672646426	.	.
chr10	59221544	59222043	chr10	59490852	59491351	Sept10|chr10:59490852-59491351	0.190473555631548	.	.
chr10	59221544	59222043	chr10	59490852	59491351	Sowahc|chr10:59490852-59491351	0.190473555631548	.	.
chr10	59322979	59323478	chr10	59296247	59296746	P4ha1|chr10:59296247-59296746	0.269137161529315	.	.
chr10	59322979	59323478	chr10	59521553	59522052	P4ha1|chr10:59521553-59522052	0.202130873470054	.	.
chr10	59616480	59616979	chr10	59812876	59813375	Gm10322|chr10:59812876-59813375	0.176917609116908	.	.
chr10	59616480	59616979	chr10	59812876	59813375	Mcu|chr10:59812876-59813375	0.176917609116908	.	.
chr10	59616480	59616979	chr10	59864987	59865486	Gm10322|chr10:59864987-59865486	0.305150525368571	.	.
chr10	59616480	59616979	chr10	59864987	59865486	Mcu|chr10:59864987-59865486	0.305150525368571	.	.
chr10	59616480	59616979	chr10	59899607	59900106	Gm10322|chr10:59899607-59900106	0.258890220518518	.	.
chr10	59616480	59616979	chr10	59899607	59900106	Mcu|chr10:59899607-59900106	0.258890220518518	.	.
chr10	59702220	59702719	chr10	59296247	59296746	Micu1|chr10:59296247-59296746	0.229242775697146	.	.
chr10	59702220	59702719	chr10	59334817	59335316	Micu1|chr10:59334817-59335316	0.168871693995671	.	.
chr10	59702220	59702719	chr10	59521553	59522052	Micu1|chr10:59521553-59522052	0.267048824258478	.	.
chr10	59702220	59702719	chr10	59899607	59900106	Micu1|chr10:59899607-59900106	0.238326119801954	.	.
chr10	59879326	59879825	chr10	59894739	59895238	Dnajb12|chr10:59894739-59895238	0.256065587263984	.	.
chr10	59879903	59880402	chr10	59862835	59863334	Dnajb12|chr10:59862835-59863334	0.178696430807492	.	.
chr10	59879903	59880402	chr10	59894739	59895238	Dnajb12|chr10:59894739-59895238	0.173499505684804	.	.
chr10	59879903	59880402	chr10	59907748	59908247	Dnajb12|chr10:59907748-59908247	0.195452177118762	.	.
chr10	60002334	60002833	chr10	60037714	60038213	Anapc16|chr10:60037714-60038213	0.440750168787673	.	.
chr10	60002334	60002833	chr10	60037714	60038213	Ascc1|chr10:60037714-60038213	0.440750168787673	.	.
chr10	60002334	60002833	chr10	60081806	60082305	Anapc16|chr10:60081806-60082305	0.19916022832484	.	.
chr10	60002334	60002833	chr10	60081806	60082305	Ascc1|chr10:60081806-60082305	0.19916022832484	.	.
chr10	60002334	60002833	chr10	60405781	60406280	Anapc16|chr10:60405781-60406280	0.268138363689319	.	.
chr10	60002334	60002833	chr10	60405781	60406280	Ascc1|chr10:60405781-60406280	0.268138363689319	.	.
chr10	60002334	60002833	chr10	60417154	60417653	Anapc16|chr10:60417154-60417653	0.317383495309081	.	.
chr10	60002334	60002833	chr10	60417154	60417653	Ascc1|chr10:60417154-60417653	0.317383495309081	.	.
chr10	60002852	60003351	chr10	60081806	60082305	Anapc16|chr10:60081806-60082305	0.219450066863452	.	.
chr10	60002852	60003351	chr10	60081806	60082305	Ascc1|chr10:60081806-60082305	0.219450066863452	.	.
chr10	60002852	60003351	chr10	60405781	60406280	Anapc16|chr10:60405781-60406280	0.213547636882497	.	.
chr10	60002852	60003351	chr10	60405781	60406280	Ascc1|chr10:60405781-60406280	0.213547636882497	.	.
chr10	60105854	60106353	chr10	60037714	60038213	Spock2|chr10:60037714-60038213	0.377194314082704	.	.
chr10	60105854	60106353	chr10	60209115	60209614	Spock2|chr10:60209115-60209614	0.22956468379602	.	.
chr10	60277677	60278176	chr10	60037714	60038213	Psap|chr10:60037714-60038213	0.213282279448077	.	.
chr10	60277677	60278176	chr10	60046607	60047106	Psap|chr10:60046607-60047106	0.532642306928105	.	.
chr10	60277677	60278176	chr10	60081806	60082305	Psap|chr10:60081806-60082305	0.251675849042536	.	.
chr10	60277677	60278176	chr10	60405781	60406280	Psap|chr10:60405781-60406280	0.274414074229016	.	.
chr10	60277677	60278176	chr10	60417154	60417653	Psap|chr10:60417154-60417653	0.242382332382796	.	.
chr10	60752559	60753058	chr10	60760360	60760859	Slc29a3|chr10:60760360-60760859	0.2899257534489	.	.
chr10	60830851	60831350	chr10	61036155	61036654	Unc5b|chr10:61036155-61036654	0.17918573801146	.	.
chr10	60830851	60831350	chr10	61068463	61068962	Unc5b|chr10:61068463-61068962	0.258376953080915	.	.
chr10	60831386	60831885	chr10	60585552	60586051	Unc5b|chr10:60585552-60586051	0.19029998784761	.	.
chr10	60831386	60831885	chr10	60760360	60760859	Unc5b|chr10:60760360-60760859	0.211272298482537	.	.
chr10	60831386	60831885	chr10	60794324	60794823	Unc5b|chr10:60794324-60794823	0.386847889758944	.	.
chr10	60831386	60831885	chr10	60816855	60817354	Unc5b|chr10:60816855-60817354	0.500326068925434	.	.
chr10	60831386	60831885	chr10	61036155	61036654	Unc5b|chr10:61036155-61036654	0.181355381990399	.	.
chr10	60831386	60831885	chr10	61068463	61068962	Unc5b|chr10:61068463-61068962	0.317448875009537	.	.
chr10	61147435	61147934	chr10	60794324	60794823	Sgpl1|chr10:60794324-60794823	0.274605334003385	.	.
chr10	61147435	61147934	chr10	60798007	60798506	Sgpl1|chr10:60798007-60798506	0.186390349452368	.	.
chr10	61147435	61147934	chr10	60816855	60817354	Sgpl1|chr10:60816855-60817354	0.198490522087789	.	.
chr10	61147435	61147934	chr10	61258075	61258574	Sgpl1|chr10:61258075-61258574	0.266550571099825	.	.
chr10	61147435	61147934	chr10	61491985	61492484	Sgpl1|chr10:61491985-61492484	0.213786021860864	.	.
chr10	61475458	61475957	chr10	61036155	61036654	Lrrc20|chr10:61036155-61036654	0.247608857927688	.	.
chr10	61475458	61475957	chr10	61068463	61068962	Lrrc20|chr10:61068463-61068962	0.474688031264558	.	.
chr10	61475965	61476464	chr10	61001765	61002264	D830039M14Rik|chr10:61001765-61002264	0.177584152403385	.	.
chr10	61475965	61476464	chr10	61001765	61002264	Lrrc20|chr10:61001765-61002264	0.177584152403385	.	.
chr10	61783689	61784188	chr10	62110799	62111298	H2afy2|chr10:62110799-62111298	0.241582775676832	.	.
chr10	62231026	62231525	chr10	62105101	62105600	Tspan15|chr10:62105101-62105600	0.178989654553126	.	.
chr10	62231026	62231525	chr10	62182988	62183487	Tspan15|chr10:62182988-62183487	0.235526717215907	.	.
chr10	62231026	62231525	chr10	62192668	62193167	Tspan15|chr10:62192668-62193167	0.190207765504912	.	.
chr10	62231026	62231525	chr10	62282647	62283146	Tspan15|chr10:62282647-62283146	0.309164862563574	.	.
chr10	62449766	62450265	chr10	62110799	62111298	4930507D05Rik|chr10:62110799-62111298	0.2682946574756	.	.
chr10	62449766	62450265	chr10	62110799	62111298	Supv3l1|chr10:62110799-62111298	0.2682946574756	.	.
chr10	62486129	62486628	chr10	62101434	62101933	Vps26a|chr10:62101434-62101933	0.234019531359811	.	.
chr10	62486629	62487128	chr10	62500120	62500619	Vps26a|chr10:62500120-62500619	0.222978163679118	.	.
chr10	62602059	62602558	chr10	62856650	62857149	Ddx21|chr10:62856650-62857149	0.174248646139026	.	.
chr10	62602059	62602558	chr10	62856650	62857149	Gm47257|chr10:62856650-62857149	0.174248646139026	.	.
chr10	62725538	62726037	chr10	62865210	62865709	Stox1|chr10:62865210-62865709	0.238703382992838	.	.
chr10	62726313	62726812	chr10	62590203	62590702	Stox1|chr10:62590203-62590702	0.191026340078594	.	.
chr10	62792172	62792671	chr10	62856650	62857149	Ccar1|chr10:62856650-62857149	0.420713316347093	.	.
chr10	62792172	62792671	chr10	63212720	63213219	Ccar1|chr10:63212720-63213219	0.240007532930534	.	.
chr10	62920395	62920894	chr10	63128359	63128858	Slc25a16|chr10:63128359-63128858	0.215785521320281	.	.
chr10	62920395	62920894	chr10	63153641	63154140	Slc25a16|chr10:63153641-63154140	0.197624792192928	.	.
chr10	62920395	62920894	chr10	63221347	63221846	Slc25a16|chr10:63221347-63221846	0.218356748227493	.	.
chr10	62946840	62947339	chr10	62500120	62500619	Dna2|chr10:62500120-62500619	0.238360164594737	.	.
chr10	62946840	62947339	chr10	63128359	63128858	Dna2|chr10:63128359-63128858	0.239065753439824	.	.
chr10	62946840	62947339	chr10	63221347	63221846	Dna2|chr10:63221347-63221846	0.226994757943948	.	.
[truncated: 23,829 more rows]
