# Supplementary material for: Single-cell analysis of chromatin accessibility in the adult mouse brain
Source: Nature. 2023 Dec 13;624(7991):378–89. doi: 10.1038/s41586-023-06824-9 (PMC10719105; doi:10.1038/s41586-023-06824-9)
Supplement: Supplementary file 3 — Supplementary Tables 1–25 and their legends. [file 41586_2023_6824_MOESM3_ESM.zip › 2023-03-05453B-s3/SI Tables/SI Table 13 Summary of all the gene-cCRE correlations/sa2subclass.OB_Trdn_Gaba.pdc.bedpe]

chr1	4785497	4785996	chr1	4571692	4572191	Mrpl15|chr1:4571692-4572191	0.176721260615887	.	.
chr1	4785497	4785996	chr1	5082818	5083317	Mrpl15|chr1:5082818-5083317	0.187663023907249	.	.
chr1	4807592	4808091	chr1	4571692	4572191	Lypla1|chr1:4571692-4572191	0.189686979175329	.	.
chr1	4807592	4808091	chr1	5019201	5019700	Lypla1|chr1:5019201-5019700	0.399018499699139	.	.
chr1	4807592	4808091	chr1	5208080	5208579	Lypla1|chr1:5208080-5208579	0.285180497661183	.	.
chr1	4857480	4857979	chr1	5022621	5023120	Tcea1|chr1:5022621-5023120	0.253707958021399	.	.
chr1	6214386	6214885	chr1	6441268	6441767	4732440D04Rik|chr1:6441268-6441767	0.314334164518652	.	.
chr1	7397837	7398336	chr1	7514043	7514542	Gm26901|chr1:7514043-7514542	0.326619725314025	.	.
chr1	7397837	7398336	chr1	7543474	7543973	Gm26901|chr1:7543474-7543973	0.167254290280712	.	.
chr1	7397837	7398336	chr1	7679625	7680124	Gm26901|chr1:7679625-7680124	0.160999627093032	.	.
chr1	7397837	7398336	chr1	7699254	7699753	Gm26901|chr1:7699254-7699753	0.256160286175128	.	.
chr1	9299496	9299995	chr1	9464503	9465002	Sntg1|chr1:9464503-9465002	0.167516836133514	.	.
chr1	9545042	9545541	chr1	9772700	9773199	Rrs1|chr1:9772700-9773199	0.183321931607971	.	.
chr1	9630048	9630547	chr1	9464503	9465002	2610203C22Rik|chr1:9464503-9465002	0.167925373596263	.	.
chr1	9630048	9630547	chr1	9470518	9471017	2610203C22Rik|chr1:9470518-9471017	0.181763513919442	.	.
chr1	9630048	9630547	chr1	9541113	9541612	2610203C22Rik|chr1:9541113-9541612	0.175688983438189	.	.
chr1	9630048	9630547	chr1	9573148	9573647	2610203C22Rik|chr1:9573148-9573647	0.364131619924955	.	.
chr1	9908384	9908883	chr1	10039501	10040000	Mcmdc2|chr1:10039501-10040000	0.230815368930411	.	.
chr1	9943920	9944419	chr1	10039501	10040000	Snhg6|chr1:10039501-10040000	0.19387208024141	.	.
chr1	10008928	10009427	chr1	10039501	10040000	Ppp1r42|chr1:10039501-10040000	0.208568496381708	.	.
chr1	10993243	10993742	chr1	10872206	10872705	Prex2|chr1:10872206-10872705	0.171917246172266	.	.
chr1	11413910	11414409	chr1	11175747	11176246	A830018L16Rik|chr1:11175747-11176246	0.224516291764631	.	.
chr1	12991973	12992472	chr1	13194820	13195319	Slco5a1|chr1:13194820-13195319	0.230160335561162	.	.
chr1	12991973	12992472	chr1	13245153	13245652	Slco5a1|chr1:13245153-13245652	0.16863121922268	.	.
chr1	13372876	13373375	chr1	13372290	13372789	Ncoa2|chr1:13372290-13372789	0.272873026098501	.	.
chr1	13373516	13374015	chr1	13194820	13195319	Ncoa2|chr1:13194820-13195319	0.217439675616138	.	.
chr1	13373516	13374015	chr1	13245153	13245652	Ncoa2|chr1:13245153-13245652	0.220382616630243	.	.
chr1	13374356	13374855	chr1	13194820	13195319	Ncoa2|chr1:13194820-13195319	0.150824217992796	.	.
chr1	13659706	13660205	chr1	13752366	13752865	Lactb2|chr1:13752366-13752865	0.18748408318269	.	.
chr1	13660314	13660813	chr1	13360608	13361107	Lactb2|chr1:13360608-13361107	0.205720172884952	.	.
chr1	15286608	15287107	chr1	15550692	15551191	Kcnb2|chr1:15550692-15551191	0.262621249076636	.	.
chr1	15892493	15892992	chr1	15550692	15551191	Sbspon|chr1:15550692-15551191	0.284242944010305	.	.
chr1	15892493	15892992	chr1	15563994	15564493	Sbspon|chr1:15563994-15564493	0.27279554872364	.	.
chr1	16093096	16093595	chr1	15914585	15915084	4930444P10Rik|chr1:15914585-15915084	0.371079485192754	.	.
chr1	16093096	16093595	chr1	16129906	16130405	4930444P10Rik|chr1:16129906-16130405	0.196511629809538	.	.
chr1	16519761	16520260	chr1	16745945	16746444	Stau2|chr1:16745945-16746444	0.16439511101133	.	.
chr1	16519761	16520260	chr1	16917521	16918020	Stau2|chr1:16917521-16918020	0.295517318444483	.	.
chr1	16618483	16618982	chr1	16917521	16918020	Ube2w|chr1:16917521-16918020	0.233986222042788	.	.
chr1	16688506	16689005	chr1	16745945	16746444	Ly96|chr1:16745945-16746444	0.227339298318171	.	.
chr1	20820187	20820686	chr1	20938964	20939463	Mcm3|chr1:20938964-20939463	0.18629949098603	.	.
chr1	20820187	20820686	chr1	21166203	21166702	Mcm3|chr1:21166203-21166702	0.148773300998333	.	.
chr1	20890857	20891356	chr1	20938964	20939463	6720483E21Rik|chr1:20938964-20939463	0.27005291364974	.	.
chr1	20890857	20891356	chr1	20938964	20939463	Paqr8|chr1:20938964-20939463	0.27005291364974	.	.
chr1	21079134	21079633	chr1	21008791	21009290	Gm28287|chr1:21008791-21009290	0.245934601466723	.	.
chr1	21079134	21079633	chr1	21008791	21009290	Tram2|chr1:21008791-21009290	0.245934601466723	.	.
chr1	21079134	21079633	chr1	21014419	21014918	Gm28287|chr1:21014419-21014918	0.263741367833288	.	.
chr1	21079134	21079633	chr1	21014419	21014918	Tram2|chr1:21014419-21014918	0.263741367833288	.	.
chr1	21079134	21079633	chr1	21166203	21166702	Gm28287|chr1:21166203-21166702	0.151819332002034	.	.
chr1	21079134	21079633	chr1	21166203	21166702	Tram2|chr1:21166203-21166702	0.151819332002034	.	.
chr1	21961224	21961723	chr1	22052429	22052928	Kcnq5|chr1:22052429-22052928	0.439638045624275	.	.
chr1	23574480	23574979	chr1	23900153	23900652	Gm28822|chr1:23900153-23900652	0.231715546481749	.	.
chr1	23574480	23574979	chr1	23948229	23948728	Gm28822|chr1:23948229-23948728	0.178598868982253	.	.
chr1	23575015	23575514	chr1	23374447	23374946	Gm28822|chr1:23374447-23374946	0.145255716879762	.	.
chr1	23575015	23575514	chr1	23900153	23900652	Gm28822|chr1:23900153-23900652	0.338907629507868	.	.
chr1	23575015	23575514	chr1	23900153	23900652	Gm28822|chr1:23900153-23900652	0.338907629507869	.	.
chr1	23575015	23575514	chr1	23948229	23948728	Gm28822|chr1:23948229-23948728	0.400143461497693	.	.
chr1	23762292	23762791	chr1	23762798	23763297	B3gat2|chr1:23762798-23763297	0.258958455458657	.	.
chr1	23762292	23762791	chr1	23956414	23956913	B3gat2|chr1:23956414-23956913	0.143093501178167	.	.
chr1	23762292	23762791	chr1	24134825	24135324	B3gat2|chr1:24134825-24135324	0.209106733362293	.	.
chr1	23922128	23922627	chr1	23900153	23900652	Smap1|chr1:23900153-23900652	0.375160597459859	.	.
chr1	24005456	24005955	chr1	23956414	23956913	Sdhaf4|chr1:23956414-23956913	0.256622411069628	.	.
chr1	24100186	24100685	chr1	23762798	23763297	Fam135a|chr1:23762798-23763297	0.185337000266663	.	.
chr1	24100186	24100685	chr1	23827010	23827509	Fam135a|chr1:23827010-23827509	0.167543248864158	.	.
chr1	24100186	24100685	chr1	23956414	23956913	Fam135a|chr1:23956414-23956913	0.188824290570059	.	.
chr1	24100186	24100685	chr1	24012116	24012615	Fam135a|chr1:24012116-24012615	0.14422133063405	.	.
chr1	24100186	24100685	chr1	24302637	24303136	Fam135a|chr1:24302637-24303136	0.157882795003014	.	.
chr1	24586286	24586785	chr1	24452128	24452627	Col19a1|chr1:24452128-24452627	0.175270615425776	.	.
chr1	24586286	24586785	chr1	24532190	24532689	Col19a1|chr1:24532190-24532689	0.25654179103929	.	.
chr1	24586286	24586785	chr1	24814326	24814825	Col19a1|chr1:24814326-24814825	0.305032157232312	.	.
chr1	24678265	24678764	chr1	24532190	24532689	Lmbrd1|chr1:24532190-24532689	0.399007393262109	.	.
chr1	24678265	24678764	chr1	24615721	24616220	Lmbrd1|chr1:24615721-24616220	0.254666279045986	.	.
chr1	24678265	24678764	chr1	24798571	24799070	Lmbrd1|chr1:24798571-24799070	0.156100287860551	.	.
chr1	30872795	30873294	chr1	30740784	30741283	Phf3|chr1:30740784-30741283	0.247124315058669	.	.
chr1	30873430	30873929	chr1	31156865	31157364	Phf3|chr1:31156865-31157364	0.333690682767727	.	.
chr1	30873942	30874441	chr1	31156865	31157364	Phf3|chr1:31156865-31157364	0.18374696097157	.	.
chr1	30949582	30950081	chr1	30740784	30741283	Ptp4a1|chr1:30740784-30741283	0.208974346186955	.	.
chr1	30949582	30950081	chr1	31156865	31157364	Ptp4a1|chr1:31156865-31157364	0.189604286034068	.	.
chr1	33669575	33670074	chr1	33932787	33933286	Prim2|chr1:33932787-33933286	0.279938671601314	.	.
chr1	33670156	33670655	chr1	33277042	33277541	Prim2|chr1:33277042-33277541	0.14594367815599	.	.
chr1	33670156	33670655	chr1	33754729	33755228	Prim2|chr1:33754729-33755228	0.254710025781814	.	.
chr1	33757526	33758025	chr1	34073743	34074242	Bag2|chr1:34073743-34074242	0.145129601047407	.	.
chr1	33814360	33814859	chr1	34236361	34236860	Zfp451|chr1:34236361-34236860	0.205538254502849	.	.
chr1	33907935	33908434	chr1	33900113	33900612	Bend6|chr1:33900113-33900612	0.159563243435569	.	.
chr1	33907935	33908434	chr1	33900113	33900612	Dst|chr1:33900113-33900612	0.159563243435569	.	.
chr1	34439491	34439990	chr1	34011301	34011800	Ccdc115|chr1:34011301-34011800	0.164312806825452	.	.
chr1	34439491	34439990	chr1	34011301	34011800	Imp4|chr1:34011301-34011800	0.164312806825452	.	.
chr1	34439491	34439990	chr1	34331708	34332207	Ccdc115|chr1:34331708-34332207	0.501205565213872	.	.
chr1	34439491	34439990	chr1	34331708	34332207	Imp4|chr1:34331708-34332207	0.501205565213872	.	.
chr1	34439491	34439990	chr1	34434650	34435149	Ccdc115|chr1:34434650-34435149	0.189565519154925	.	.
chr1	34439491	34439990	chr1	34434650	34435149	Imp4|chr1:34434650-34435149	0.189565519154925	.	.
chr1	34459438	34459937	chr1	34236361	34236860	Ptpn18|chr1:34236361-34236860	0.341900196871923	.	.
chr1	34579442	34579941	chr1	34300508	34301007	1700101I19Rik|chr1:34300508-34301007	0.223248563608325	.	.
chr1	34579442	34579941	chr1	34300508	34301007	Amer3|chr1:34300508-34301007	0.223248563608325	.	.
chr1	34579442	34579941	chr1	34434650	34435149	1700101I19Rik|chr1:34434650-34435149	0.199033985471297	.	.
chr1	34579442	34579941	chr1	34434650	34435149	Amer3|chr1:34434650-34435149	0.199033985471297	.	.
chr1	34579442	34579941	chr1	34502958	34503457	1700101I19Rik|chr1:34502958-34503457	0.299551626476475	.	.
chr1	34579442	34579941	chr1	34502958	34503457	Amer3|chr1:34502958-34503457	0.299551626476475	.	.
chr1	34579442	34579941	chr1	34750293	34750792	1700101I19Rik|chr1:34750293-34750792	0.304668820951486	.	.
chr1	34579442	34579941	chr1	34750293	34750792	Amer3|chr1:34750293-34750792	0.304668820951486	.	.
chr1	34801460	34801959	chr1	34752832	34753331	Arhgef4|chr1:34752832-34753331	0.146637740247073	.	.
chr1	34849768	34850267	chr1	34750293	34750792	Plekhb2|chr1:34750293-34750792	0.154209043903089	.	.
chr1	36068061	36068560	chr1	36441070	36441569	Hs6st1|chr1:36441070-36441569	0.399178885221184	.	.
chr1	36307414	36307913	chr1	36252765	36253264	Arid5a|chr1:36252765-36253264	0.195860341254352	.	.
chr1	36307414	36307913	chr1	36303259	36303758	Arid5a|chr1:36303259-36303758	0.143016154741509	.	.
chr1	36368963	36369462	chr1	36303259	36303758	Kansl3|chr1:36303259-36303758	0.155554220540656	.	.
chr1	36368963	36369462	chr1	36324037	36324536	Kansl3|chr1:36324037-36324536	0.200467265439759	.	.
chr1	36511549	36512048	chr1	36896421	36896920	Cnnm3|chr1:36896421-36896920	0.270475264579304	.	.
chr1	36547105	36547604	chr1	36252765	36253264	Ankrd39|chr1:36252765-36253264	0.14328158899608	.	.
chr1	36547105	36547604	chr1	36303259	36303758	Ankrd39|chr1:36303259-36303758	0.344451801587019	.	.
chr1	36547105	36547604	chr1	36580272	36580771	Ankrd39|chr1:36580272-36580771	0.235456586011942	.	.
chr1	36547105	36547604	chr1	36939401	36939900	Ankrd39|chr1:36939401-36939900	0.187652883103866	.	.
chr1	36557336	36557835	chr1	36441070	36441569	D430040D24Rik|chr1:36441070-36441569	0.299075144052427	.	.
chr1	36557336	36557835	chr1	36441070	36441569	Sema4c|chr1:36441070-36441569	0.299075144052427	.	.
chr1	36557336	36557835	chr1	36580272	36580771	D430040D24Rik|chr1:36580272-36580771	0.151372536502831	.	.
chr1	36557336	36557835	chr1	36580272	36580771	Sema4c|chr1:36580272-36580771	0.151372536502831	.	.
chr1	36557336	36557835	chr1	36860841	36861340	D430040D24Rik|chr1:36860841-36861340	0.164815328404716	.	.
chr1	36557336	36557835	chr1	36860841	36861340	Sema4c|chr1:36860841-36861340	0.164815328404716	.	.
chr1	36557336	36557835	chr1	36939401	36939900	D430040D24Rik|chr1:36939401-36939900	0.262399048735513	.	.
chr1	36557336	36557835	chr1	36939401	36939900	Sema4c|chr1:36939401-36939900	0.262399048735513	.	.
chr1	36691240	36691739	chr1	36303259	36303758	Cox5b|chr1:36303259-36303758	0.180419991039485	.	.
chr1	36691240	36691739	chr1	36580272	36580771	Cox5b|chr1:36580272-36580771	0.338114516576953	.	.
chr1	36691240	36691739	chr1	36860841	36861340	Cox5b|chr1:36860841-36861340	0.18800812468102	.	.
chr1	36691240	36691739	chr1	36939401	36939900	Cox5b|chr1:36939401-36939900	0.242158655264736	.	.
chr1	37300101	37300600	chr1	37101000	37101499	Inpp4a|chr1:37101000-37101499	0.140289186164496	.	.
chr1	37300101	37300600	chr1	37112072	37112571	Inpp4a|chr1:37112072-37112571	0.158579212855786	.	.
chr1	37334295	37334794	chr1	37101000	37101499	4930439A04Rik|chr1:37101000-37101499	0.146900404996361	.	.
chr1	37334295	37334794	chr1	37248320	37248819	4930439A04Rik|chr1:37248320-37248819	0.217096626965596	.	.
chr1	37540864	37541363	chr1	37696888	37697387	Mgat4a|chr1:37696888-37697387	0.227035451702815	.	.
chr1	37719678	37720177	chr1	37696888	37697387	2010300C02Rik|chr1:37696888-37697387	0.248912940673152	.	.
chr1	37719678	37720177	chr1	37710168	37710667	2010300C02Rik|chr1:37710168-37710667	0.153514371469378	.	.
chr1	37864699	37865198	chr1	37696888	37697387	Gm26805|chr1:37696888-37697387	0.220846233425624	.	.
chr1	37890241	37890740	chr1	37709652	37710151	Mitd1|chr1:37709652-37710151	0.199686019527049	.	.
chr1	37890241	37890740	chr1	37709652	37710151	Mrpl30|chr1:37709652-37710151	0.199686019527049	.	.
chr1	37997082	37997581	chr1	37696888	37697387	Eif5b|chr1:37696888-37697387	0.187687788990487	.	.
chr1	37997082	37997581	chr1	37696888	37697387	Txndc9|chr1:37696888-37697387	0.187687788990487	.	.
chr1	37997082	37997581	chr1	37709652	37710151	Eif5b|chr1:37709652-37710151	0.174098023614839	.	.
chr1	37997082	37997581	chr1	37709652	37710151	Txndc9|chr1:37709652-37710151	0.174098023614839	.	.
chr1	38384688	38385187	chr1	38627336	38627835	Gm16152|chr1:38627336-38627835	0.172806754619351	.	.
chr1	38835659	38836158	chr1	39196691	39197190	Lonrf2|chr1:39196691-39197190	0.160052699406013	.	.
chr1	38835659	38836158	chr1	39226620	39227119	Lonrf2|chr1:39226620-39227119	0.2041469679318	.	.
chr1	38836359	38836858	chr1	38627336	38627835	Lonrf2|chr1:38627336-38627835	0.257415404769248	.	.
chr1	38836359	38836858	chr1	38847818	38848317	Lonrf2|chr1:38847818-38848317	0.148935522439149	.	.
chr1	38836359	38836858	chr1	39001085	39001584	Lonrf2|chr1:39001085-39001584	0.241664769355805	.	.
chr1	38836359	38836858	chr1	39196691	39197190	Lonrf2|chr1:39196691-39197190	0.212635232538895	.	.
chr1	38836359	38836858	chr1	39206904	39207403	Lonrf2|chr1:39206904-39207403	0.240991428940364	.	.
chr1	38836359	38836858	chr1	39226620	39227119	Lonrf2|chr1:39226620-39227119	0.200450682714717	.	.
chr1	38897724	38898223	chr1	38626826	38627325	Chst10|chr1:38626826-38627325	0.231161191484036	.	.
chr1	38897724	38898223	chr1	38627336	38627835	Chst10|chr1:38627336-38627835	0.145010478383924	.	.
chr1	38897724	38898223	chr1	39001085	39001584	Chst10|chr1:39001085-39001584	0.157316505783217	.	.
chr1	39367561	39368060	chr1	39598692	39599191	Rpl31|chr1:39598692-39599191	0.305095316018256	.	.
chr1	39367561	39368060	chr1	39703182	39703681	Rpl31|chr1:39703182-39703681	0.269633904324415	.	.
chr1	39535425	39535924	chr1	39942923	39943422	Cnot11|chr1:39942923-39943422	0.344549434596134	.	.
chr1	39576797	39577296	chr1	39962869	39963368	Rnf149|chr1:39962869-39963368	0.312118956567902	.	.
chr1	39577299	39577798	chr1	39598692	39599191	Rnf149|chr1:39598692-39599191	0.158590344834345	.	.
chr1	39577299	39577798	chr1	39703182	39703681	Rnf149|chr1:39703182-39703681	0.194027531322259	.	.
chr1	39900537	39901036	chr1	39761930	39762429	Map4k4|chr1:39761930-39762429	0.195717508285259	.	.
chr1	39900537	39901036	chr1	40021566	40022065	Map4k4|chr1:40021566-40022065	0.233883617018928	.	.
chr1	39901076	39901575	chr1	40174058	40174557	Map4k4|chr1:40174058-40174557	0.18495958481298	.	.
chr1	40085635	40086134	chr1	39962869	39963368	Gm16894|chr1:39962869-39963368	0.220391984627783	.	.
chr1	42850995	42851494	chr1	43163711	43164210	Mrps9|chr1:43163711-43164210	0.143135121363664	.	.
chr1	42952608	42953107	chr1	42874128	42874627	Gpr45|chr1:42874128-42874627	0.337138352070224	.	.
chr1	42953132	42953631	chr1	42956786	42957285	Gpr45|chr1:42956786-42957285	0.258565672657098	.	.
chr1	42953132	42953631	chr1	42998098	42998597	Gpr45|chr1:42998098-42998597	0.21752370945813	.	.
chr1	42953132	42953631	chr1	43163711	43164210	Gpr45|chr1:43163711-43164210	0.145536711890521	.	.
chr1	43092237	43092736	chr1	42874128	42874627	8430432A02Rik|chr1:42874128-42874627	0.245299312490111	.	.
chr1	43098457	43098956	chr1	42961776	42962275	AI597479|chr1:42961776-42962275	0.306340732603179	.	.
chr1	43098457	43098956	chr1	42961776	42962275	Tgfbrap1|chr1:42961776-42962275	0.306340732603179	.	.
chr1	43098457	43098956	chr1	43445482	43445981	AI597479|chr1:43445482-43445981	0.236484961210769	.	.
chr1	43098457	43098956	chr1	43445482	43445981	Tgfbrap1|chr1:43445482-43445981	0.236484961210769	.	.
chr1	43098457	43098956	chr1	43467658	43468157	AI597479|chr1:43467658-43468157	0.236549493350459	.	.
chr1	43098457	43098956	chr1	43467658	43468157	Tgfbrap1|chr1:43467658-43468157	0.236549493350459	.	.
chr1	43827615	43828114	chr1	43797839	43798338	Uxs1|chr1:43797839-43798338	0.291831816061543	.	.
chr1	43827615	43828114	chr1	43798365	43798864	Uxs1|chr1:43798365-43798864	0.17773228255614	.	.
chr1	44119144	44119643	chr1	43798365	43798864	Bivm|chr1:43798365-43798864	0.237058792930274	.	.
chr1	44119144	44119643	chr1	43798365	43798864	Poglut2|chr1:43798365-43798864	0.237058792930274	.	.
chr1	44147693	44148192	chr1	43798365	43798864	Ercc5|chr1:43798365-43798864	0.19487474656828	.	.
chr1	44551396	44551895	chr1	44863368	44863867	Gulp1|chr1:44863368-44863867	0.236059111638634	.	.
chr1	45795197	45795696	chr1	45907396	45907895	Wdr75|chr1:45907396-45907895	0.142614029954393	.	.
chr1	45925424	45925923	chr1	45837607	45838106	Slc40a1|chr1:45837607-45838106	0.139843695541472	.	.
chr1	46065930	46066429	chr1	45907396	45907895	Dnah7b|chr1:45907396-45907895	0.230537440575769	.	.
chr1	46066566	46067065	chr1	45907396	45907895	Dnah7b|chr1:45907396-45907895	0.374310224849721	.	.
chr1	51332824	51333323	chr1	51049052	51049551	9330175M20Rik|chr1:51049052-51049551	0.162616835977158	.	.
chr1	51332824	51333323	chr1	51056732	51057231	9330175M20Rik|chr1:51056732-51057231	0.407906111606764	.	.
chr1	51332824	51333323	chr1	51126222	51126721	9330175M20Rik|chr1:51126222-51126721	0.145090054625206	.	.
chr1	51333906	51334405	chr1	51056732	51057231	9330175M20Rik|chr1:51056732-51057231	0.212832362198443	.	.
chr1	51333906	51334405	chr1	51126222	51126721	9330175M20Rik|chr1:51126222-51126721	0.19136449804347	.	.
chr1	51478239	51478738	chr1	51446000	51446499	Nabp1|chr1:51446000-51446499	0.398203045234671	.	.
chr1	51596911	51597410	chr1	51871133	51871632	Gm17767|chr1:51871133-51871632	0.152842302085158	.	.
chr1	51596911	51597410	chr1	51897332	51897831	Gm17767|chr1:51897332-51897831	0.25291177429539	.	.
chr1	52113595	52114094	chr1	52324841	52325340	Gm31812|chr1:52324841-52325340	0.178560626012176	.	.
chr1	52119152	52119651	chr1	51819502	51820001	Stat1|chr1:51819502-51820001	0.203209911479929	.	.
chr1	52119152	52119651	chr1	52331980	52332479	Stat1|chr1:52331980-52332479	0.163382968669537	.	.
chr1	52119152	52119651	chr1	52366384	52366883	Stat1|chr1:52366384-52366883	0.26797081444318	.	.
chr1	52233098	52233597	chr1	52435859	52436358	Gls|chr1:52435859-52436358	0.139153900139588	.	.
chr1	52630383	52630882	chr1	52299528	52300027	Nemp2|chr1:52299528-52300027	0.286997985519148	.	.
chr1	52630934	52631433	chr1	52331980	52332479	Nemp2|chr1:52331980-52332479	0.290120898144497	.	.
chr1	52630934	52631433	chr1	52366384	52366883	Nemp2|chr1:52366384-52366883	0.203158689065569	.	.
chr1	52726267	52726766	chr1	52366384	52366883	Mfsd6|chr1:52366384-52366883	0.216455348225236	.	.
chr1	52726931	52727430	chr1	52331366	52331865	Mfsd6|chr1:52331366-52331865	0.163378152683526	.	.
chr1	52726931	52727430	chr1	52366384	52366883	Mfsd6|chr1:52366384-52366883	0.196756310507239	.	.
chr1	52726931	52727430	chr1	52953081	52953580	Mfsd6|chr1:52953081-52953580	0.236563974334521	.	.
chr1	52816845	52817344	chr1	52952486	52952985	Inpp1|chr1:52952486-52952985	0.150523571375306	.	.
chr1	52816845	52817344	chr1	52953081	52953580	Inpp1|chr1:52953081-52953580	0.220812573348791	.	.
chr1	54194329	54194828	chr1	54118496	54118995	Hecw2|chr1:54118496-54118995	0.31768049293846	.	.
chr1	54194329	54194828	chr1	54193770	54194269	Hecw2|chr1:54193770-54194269	0.530737909238789	.	.
chr1	54250459	54250958	chr1	54467308	54467807	Ccdc150|chr1:54467308-54467807	0.180028723141915	.	.
chr1	54250459	54250958	chr1	54524213	54524712	Ccdc150|chr1:54524213-54524712	0.229936364383673	.	.
chr1	54250459	54250958	chr1	54578469	54578968	Ccdc150|chr1:54578469-54578968	0.324184107843778	.	.
chr1	54438767	54439266	chr1	54012316	54012815	Gtf3c3|chr1:54012316-54012815	0.273358319489901	.	.
chr1	54438767	54439266	chr1	54118496	54118995	Gtf3c3|chr1:54118496-54118995	0.206193966481856	.	.
chr1	54438767	54439266	chr1	54729354	54729853	Gtf3c3|chr1:54729354-54729853	0.270481553954003	.	.
chr1	54557443	54557942	chr1	54729354	54729853	Pgap1|chr1:54729354-54729853	0.156949554715381	.	.
chr1	55052491	55052990	chr1	55161048	55161547	Coq10b|chr1:55161048-55161547	0.304547085106611	.	.
chr1	55052491	55052990	chr1	55399828	55400327	Coq10b|chr1:55399828-55400327	0.205638362148732	.	.
chr1	55087395	55087894	chr1	55161048	55161547	Hspd1|chr1:55161048-55161547	0.284060210607401	.	.
chr1	55087395	55087894	chr1	55161048	55161547	Hspe1|chr1:55161048-55161547	0.284060210607401	.	.
chr1	55087908	55088407	chr1	55161048	55161547	Hspd1|chr1:55161048-55161547	0.195136235503523	.	.
chr1	55087908	55088407	chr1	55161048	55161547	Hspe1|chr1:55161048-55161547	0.195136235503523	.	.
chr1	57774846	57775345	chr1	57775384	57775883	Spats2l|chr1:57775384-57775883	0.167612294517414	.	.
chr1	58392818	58393317	chr1	58482627	58483126	Bzw1|chr1:58482627-58483126	0.145312470400923	.	.
chr1	58423825	58424324	chr1	58483133	58483632	Clk1|chr1:58483133-58483632	0.144339181337729	.	.
chr1	58423825	58424324	chr1	58614393	58614892	Clk1|chr1:58614393-58614892	0.20284315736767	.	.
chr1	58445384	58445883	chr1	58652543	58653042	Nif3l1|chr1:58652543-58653042	0.208085833151507	.	.
chr1	58445384	58445883	chr1	58652543	58653042	Ppil3|chr1:58652543-58653042	0.208085833151507	.	.
chr1	58445384	58445883	chr1	58662653	58663152	Nif3l1|chr1:58662653-58663152	0.304040365226268	.	.
chr1	58445384	58445883	chr1	58662653	58663152	Ppil3|chr1:58662653-58663152	0.304040365226268	.	.
chr1	58504734	58505233	chr1	58622546	58623045	Gm15834|chr1:58622546-58623045	0.324899450679366	.	.
chr1	58504734	58505233	chr1	58622546	58623045	Orc2|chr1:58622546-58623045	0.324899450679366	.	.
chr1	58586034	58586533	chr1	58746853	58747352	Fam126b|chr1:58746853-58747352	0.201743015008388	.	.
chr1	58586034	58586533	chr1	58746853	58747352	Ndufb3|chr1:58746853-58747352	0.201743015008388	.	.
chr1	58586552	58587051	chr1	58662653	58663152	Fam126b|chr1:58662653-58663152	0.156651482278059	.	.
chr1	58586552	58587051	chr1	58662653	58663152	Ndufb3|chr1:58662653-58663152	0.156651482278059	.	.
chr1	58973284	58973783	chr1	58621956	58622455	Stradb|chr1:58621956-58622455	0.139778474722831	.	.
chr1	58973284	58973783	chr1	58621956	58622455	Trak2|chr1:58621956-58622455	0.139778474722831	.	.
chr1	59119578	59120077	chr1	59444224	59444723	G730003C15Rik|chr1:59444224-59444723	0.302095183086445	.	.
chr1	59119578	59120077	chr1	59444224	59444723	Tmem237|chr1:59444224-59444723	0.302095183086445	.	.
chr1	59162341	59162840	chr1	59316631	59317130	Mpp4|chr1:59316631-59317130	0.206291829142697	.	.
chr1	59162883	59163382	chr1	59316631	59317130	Mpp4|chr1:59316631-59317130	0.195292083563089	.	.
chr1	59162883	59163382	chr1	59444224	59444723	Mpp4|chr1:59444224-59444723	0.161172537579299	.	.
chr1	59256605	59257104	chr1	59269368	59269867	Cdk15|chr1:59269368-59269867	0.321788840545753	.	.
chr1	59256605	59257104	chr1	59444224	59444723	Cdk15|chr1:59444224-59444723	0.439159009187481	.	.
chr1	59481835	59482334	chr1	59269368	59269867	Fzd7|chr1:59269368-59269867	0.332137809660092	.	.
chr1	59481835	59482334	chr1	59444224	59444723	Fzd7|chr1:59444224-59444723	0.300489239741594	.	.
chr1	59481835	59482334	chr1	59574272	59574771	Fzd7|chr1:59574272-59574771	0.297963713825813	.	.
chr1	59516242	59516741	chr1	59574272	59574771	Gm973|chr1:59574272-59574771	0.167493535342935	.	.
chr1	59670565	59671064	chr1	59535815	59536314	Sumo1|chr1:59535815-59536314	0.329244575454983	.	.
chr1	59670565	59671064	chr1	59574808	59575307	Sumo1|chr1:59574808-59575307	0.254596332324516	.	.
chr1	59684706	59685205	chr1	59535815	59536314	Nop58|chr1:59535815-59536314	0.148434089229934	.	.
chr1	59684706	59685205	chr1	59886825	59887324	Nop58|chr1:59886825-59887324	0.304470954092493	.	.
chr1	59684706	59685205	chr1	59987611	59988110	Nop58|chr1:59987611-59988110	0.174433295843104	.	.
chr1	59762644	59763143	chr1	59535815	59536314	Bmpr2|chr1:59535815-59536314	0.195132279301387	.	.
chr1	59762644	59763143	chr1	59574272	59574771	Bmpr2|chr1:59574272-59574771	0.1874350172618	.	.
chr1	59762644	59763143	chr1	59574808	59575307	Bmpr2|chr1:59574808-59575307	0.289320716926512	.	.
chr1	59763159	59763658	chr1	59886825	59887324	Bmpr2|chr1:59886825-59887324	0.305455955664639	.	.
chr1	59763681	59764180	chr1	59886825	59887324	Bmpr2|chr1:59886825-59887324	0.318123712929488	.	.
chr1	59763681	59764180	chr1	59987611	59988110	Bmpr2|chr1:59987611-59988110	0.143037384312694	.	.
chr1	59912662	59913161	chr1	59886825	59887324	Fam117b|chr1:59886825-59887324	0.342259437949221	.	.
chr1	59912662	59913161	chr1	59987611	59988110	Fam117b|chr1:59987611-59988110	0.240199683024995	.	.
chr1	59913211	59913710	chr1	59574272	59574771	Fam117b|chr1:59574272-59574771	0.243678367255426	.	.
chr1	60042424	60042923	chr1	59987611	59988110	Ica1l|chr1:59987611-59988110	0.285110790669344	.	.
chr1	60180257	60180756	chr1	60185941	60186440	Nbeal1|chr1:60185941-60186440	0.187789831906003	.	.
chr1	60343314	60343813	chr1	60185941	60186440	Cyp20a1|chr1:60185941-60186440	0.220897002389321	.	.
chr1	60566593	60567092	chr1	60860552	60861051	Raph1|chr1:60860552-60861051	0.149032297206629	.	.
chr1	60566593	60567092	chr1	60860552	60861051	Raph1|chr1:60860552-60861051	0.14903229720663	.	.
chr1	60566593	60567092	chr1	60876391	60876890	Raph1|chr1:60876391-60876890	0.148475899634826	.	.
chr1	61638558	61639057	chr1	61470569	61471068	Pard3b|chr1:61470569-61471068	0.336598946932753	.	.
chr1	61638558	61639057	chr1	61485380	61485879	Pard3b|chr1:61485380-61485879	0.34412197526377	.	.
chr1	62703034	62703533	chr1	62794447	62794946	Nrp2|chr1:62794447-62794946	0.144635060639902	.	.
chr1	63114071	63114570	chr1	62794447	62794946	Ino80d|chr1:62794447-62794946	0.188503363379382	.	.
chr1	63445671	63446170	chr1	63490973	63491472	Adam23|chr1:63490973-63491472	0.184061441047537	.	.
chr1	63445671	63446170	chr1	63705542	63706041	Adam23|chr1:63705542-63706041	0.139071165524549	.	.
chr1	63445671	63446170	chr1	63721911	63722410	Adam23|chr1:63721911-63722410	0.144382640376498	.	.
chr1	63730384	63730883	chr1	63705542	63706041	Fastkd2|chr1:63705542-63706041	0.269841148947574	.	.
chr1	63730384	63730883	chr1	63705542	63706041	Mdh1b|chr1:63705542-63706041	0.269841148947574	.	.
chr1	63730384	63730883	chr1	63706044	63706543	Fastkd2|chr1:63706044-63706543	0.418538303377977	.	.
chr1	63730384	63730883	chr1	63706044	63706543	Mdh1b|chr1:63706044-63706543	0.418538303377977	.	.
chr1	64121506	64122005	chr1	64066856	64067355	Klf7|chr1:64066856-64067355	0.258679537460548	.	.
chr1	64121506	64122005	chr1	64121000	64121499	Klf7|chr1:64121000-64121499	0.258647144817656	.	.
chr1	64121506	64122005	chr1	64409207	64409706	Klf7|chr1:64409207-64409706	0.212797203628981	.	.
chr1	64122089	64122588	chr1	63898769	63899268	Klf7|chr1:63898769-63899268	0.180015344090595	.	.
chr1	64122089	64122588	chr1	64066856	64067355	Klf7|chr1:64066856-64067355	0.184640601140131	.	.
chr1	64122089	64122588	chr1	64409207	64409706	Klf7|chr1:64409207-64409706	0.272832022575068	.	.
chr1	64532547	64533046	chr1	64361902	64362401	Creb1|chr1:64361902-64362401	0.279740637127836	.	.
chr1	64616950	64617449	chr1	64341507	64342006	Gm28982|chr1:64341507-64342006	0.282435349960562	.	.
chr1	64616950	64617449	chr1	64341507	64342006	Mettl21a|chr1:64341507-64342006	0.282435349960562	.	.
chr1	64616950	64617449	chr1	64623642	64624141	Gm28982|chr1:64623642-64624141	0.313078867263981	.	.
chr1	64616950	64617449	chr1	64623642	64624141	Mettl21a|chr1:64623642-64624141	0.313078867263981	.	.
chr1	64691008	64691507	chr1	64570137	64570636	2810408I11Rik|chr1:64570137-64570636	0.272356549029312	.	.
chr1	64691008	64691507	chr1	64570137	64570636	Ccnyl1|chr1:64570137-64570636	0.272356549029312	.	.
chr1	64691008	64691507	chr1	64623642	64624141	2810408I11Rik|chr1:64623642-64624141	0.15759272571614	.	.
chr1	64691008	64691507	chr1	64623642	64624141	Ccnyl1|chr1:64623642-64624141	0.15759272571614	.	.
chr1	64737642	64738141	chr1	64409207	64409706	Fzd5|chr1:64409207-64409706	0.227673001137456	.	.
chr1	64737642	64738141	chr1	64623642	64624141	Fzd5|chr1:64623642-64624141	0.175781968729852	.	.
chr1	64956569	64957068	chr1	65111968	65112467	Plekhm3|chr1:65111968-65112467	0.181001947141846	.	.
chr1	65186396	65186895	chr1	65179041	65179540	Idh1|chr1:65179041-65179540	0.140345896469684	.	.
chr1	65186396	65186895	chr1	65179041	65179540	Pikfyve|chr1:65179041-65179540	0.140345896469684	.	.
chr1	65186396	65186895	chr1	65332670	65333169	Idh1|chr1:65332670-65333169	0.205182754485078	.	.
chr1	65186396	65186895	chr1	65332670	65333169	Pikfyve|chr1:65332670-65333169	0.205182754485078	.	.
chr1	66174880	66175379	chr1	66108406	66108905	Map2|chr1:66108406-66108905	0.143394228284044	.	.
chr1	66174880	66175379	chr1	66361626	66362125	Map2|chr1:66361626-66362125	0.16345349566465	.	.
chr1	66467921	66468420	chr1	66321754	66322253	Unc80|chr1:66321754-66322253	0.240064220693034	.	.
chr1	66700587	66701086	chr1	66321754	66322253	Rpe|chr1:66321754-66322253	0.177758626082716	.	.
chr1	66700587	66701086	chr1	66348449	66348948	Rpe|chr1:66348449-66348948	0.142696860265837	.	.
chr1	66700587	66701086	chr1	66896202	66896701	Rpe|chr1:66896202-66896701	0.20568381667837	.	.
chr1	66816734	66817233	chr1	66800866	66801365	Kansl1l|chr1:66800866-66801365	0.151034889204738	.	.
chr1	66816734	66817233	chr1	66800866	66801365	Kansl1l|chr1:66800866-66801365	0.151034889204739	.	.
chr1	66816734	66817233	chr1	66896202	66896701	Kansl1l|chr1:66896202-66896701	0.336545289095551	.	.
chr1	66817441	66817940	chr1	66896202	66896701	Kansl1l|chr1:66896202-66896701	0.302068649272877	.	.
chr1	66817441	66817940	chr1	67049509	67050008	Kansl1l|chr1:67049509-67050008	0.181587236774901	.	.
chr1	67038596	67039095	chr1	66800866	66801365	Lancl1|chr1:66800866-66801365	0.190273613669041	.	.
chr1	70725497	70725996	chr1	70572779	70573278	Vwc2l|chr1:70572779-70573278	0.191782496398266	.	.
chr1	70725497	70725996	chr1	70704986	70705485	Vwc2l|chr1:70704986-70705485	0.369872360059352	.	.
chr1	70725497	70725996	chr1	70705688	70706187	Vwc2l|chr1:70705688-70706187	0.442874748005694	.	.
chr1	71102861	71103360	chr1	70918177	70918676	Bard1|chr1:70918177-70918676	0.156012022121365	.	.
chr1	71102861	71103360	chr1	71464092	71464591	Bard1|chr1:71464092-71464591	0.197923522209584	.	.
chr1	71556874	71557373	chr1	71824068	71824567	Atic|chr1:71824068-71824567	0.216774870755631	.	.
chr1	71556874	71557373	chr1	71824595	71825094	Atic|chr1:71824595-71825094	0.356240698386146	.	.
chr1	71653027	71653526	chr1	71824595	71825094	Apol7d|chr1:71824595-71825094	0.217531971035163	.	.
chr1	71653027	71653526	chr1	71824595	71825094	Fn1|chr1:71824595-71825094	0.217531971035163	.	.
chr1	72211757	72212256	chr1	71961016	71961515	Mreg|chr1:71961016-71961515	0.1875250575953	.	.
chr1	72211757	72212256	chr1	72243720	72244219	Mreg|chr1:72243720-72244219	0.232320882905015	.	.
chr1	72536444	72536943	chr1	72449657	72450156	March4|chr1:72449657-72450156	0.155352678195968	.	.
chr1	72536444	72536943	chr1	72963437	72963936	March4|chr1:72963437-72963936	0.316503531184971	.	.
chr1	72582908	72583407	chr1	72929780	72930279	Smarcal1|chr1:72929780-72930279	0.385576879720642	.	.
chr1	72582908	72583407	chr1	72944143	72944642	Smarcal1|chr1:72944143-72944642	0.464385010663702	.	.
chr1	72582908	72583407	chr1	72963437	72963936	Smarcal1|chr1:72963437-72963936	0.205690096775241	.	.
chr1	72640885	72641384	chr1	72254545	72255044	Gm39662|chr1:72254545-72255044	0.221344479705762	.	.
chr1	72640885	72641384	chr1	72439182	72439681	Gm39662|chr1:72439182-72439681	0.254463853229662	.	.
chr1	72640885	72641384	chr1	72538190	72538689	Gm39662|chr1:72538190-72538689	0.193931541686859	.	.
chr1	72640885	72641384	chr1	72813599	72814098	Gm39662|chr1:72813599-72814098	0.212568978810139	.	.
chr1	72711014	72711513	chr1	72439182	72439681	Rpl37a|chr1:72439182-72439681	0.256578351117288	.	.
chr1	72711014	72711513	chr1	72992989	72993488	Rpl37a|chr1:72992989-72993488	0.300278923624086	.	.
chr1	72711014	72711513	chr1	72993519	72994018	Rpl37a|chr1:72993519-72994018	0.242520039258409	.	.
chr1	72874696	72875195	chr1	72929780	72930279	Igfbp5|chr1:72929780-72930279	0.291448185949342	.	.
chr1	72874696	72875195	chr1	72944143	72944642	Igfbp5|chr1:72944143-72944642	0.217662170577247	.	.
chr1	72874696	72875195	chr1	72963437	72963936	Igfbp5|chr1:72963437-72963936	0.367041436849773	.	.
chr1	72874696	72875195	chr1	72992989	72993488	Igfbp5|chr1:72992989-72993488	0.249173667689823	.	.
chr1	72874696	72875195	chr1	72992989	72993488	Igfbp5|chr1:72992989-72993488	0.249173667689824	.	.
chr1	74236196	74236695	chr1	73912509	73913008	Arpc2|chr1:73912509-73913008	0.26032708600839	.	.
chr1	74236196	74236695	chr1	73942197	73942696	Arpc2|chr1:73942197-73942696	0.308543212149647	.	.
chr1	74236196	74236695	chr1	73951102	73951601	Arpc2|chr1:73951102-73951601	0.475628302382066	.	.
chr1	74236196	74236695	chr1	74091762	74092261	Arpc2|chr1:74091762-74092261	0.2950090848243	.	.
chr1	74236196	74236695	chr1	74332262	74332761	Arpc2|chr1:74332262-74332761	0.269650902532088	.	.
chr1	74236196	74236695	chr1	74386756	74387255	Arpc2|chr1:74386756-74387255	0.155968816359759	.	.
chr1	74236196	74236695	chr1	74397348	74397847	Arpc2|chr1:74397348-74397847	0.175028623353042	.	.
chr1	74284588	74285087	chr1	74332262	74332761	Aamp|chr1:74332262-74332761	0.374459014219833	.	.
chr1	74284588	74285087	chr1	74332262	74332761	Pnkd|chr1:74332262-74332761	0.374459014219833	.	.
chr1	74284588	74285087	chr1	74397348	74397847	Aamp|chr1:74397348-74397847	0.275121410545666	.	.
chr1	74284588	74285087	chr1	74397348	74397847	Pnkd|chr1:74397348-74397847	0.275121410545666	.	.
chr1	74295625	74296124	chr1	74332262	74332761	Gm29358|chr1:74332262-74332761	0.157899022237769	.	.
chr1	74295625	74296124	chr1	74397348	74397847	Gm29358|chr1:74397348-74397847	0.321986708846361	.	.
chr1	74391301	74391800	chr1	74368126	74368625	Ctdsp1|chr1:74368126-74368625	0.304022626904595	.	.
chr1	74391301	74391800	chr1	74397348	74397847	Ctdsp1|chr1:74397348-74397847	0.185446765124827	.	.
chr1	74505730	74506229	chr1	74368126	74368625	Cnot9|chr1:74368126-74368625	0.145783058399711	.	.
chr1	74587962	74588461	chr1	74332262	74332761	Bcs1l|chr1:74332262-74332761	0.319170643214926	.	.
chr1	74587962	74588461	chr1	74332262	74332761	Zfp142|chr1:74332262-74332761	0.319170643214926	.	.
chr1	74587962	74588461	chr1	74386756	74387255	Bcs1l|chr1:74386756-74387255	0.359548204980292	.	.
chr1	74587962	74588461	chr1	74386756	74387255	Zfp142|chr1:74386756-74387255	0.359548204980292	.	.
chr1	74587962	74588461	chr1	74787775	74788274	Bcs1l|chr1:74787775-74788274	0.224778502326897	.	.
chr1	74587962	74588461	chr1	74787775	74788274	Zfp142|chr1:74787775-74788274	0.224778502326897	.	.
chr1	74601175	74601674	chr1	74386756	74387255	Rnf25|chr1:74386756-74387255	0.193992528810851	.	.
chr1	74601175	74601674	chr1	74386756	74387255	Stk36|chr1:74386756-74387255	0.193992528810851	.	.
chr1	75124760	75125259	chr1	75365427	75365926	Nhej1|chr1:75365427-75365926	0.157645198395055	.	.
chr1	75124760	75125259	chr1	75445116	75445615	Nhej1|chr1:75445116-75445615	0.238924487423014	.	.
chr1	75124760	75125259	chr1	75467494	75467993	Nhej1|chr1:75467494-75467993	0.173728368948374	.	.
chr1	75142499	75142998	chr1	74806952	74807451	Cnppd1|chr1:74806952-74807451	0.175898275858426	.	.
chr1	75142499	75142998	chr1	74806952	74807451	Retreg2|chr1:74806952-74807451	0.175898275858426	.	.
chr1	75142499	75142998	chr1	75031996	75032495	Cnppd1|chr1:75031996-75032495	0.187018714792024	.	.
chr1	75142499	75142998	chr1	75031996	75032495	Retreg2|chr1:75031996-75032495	0.187018714792024	.	.
chr1	75142499	75142998	chr1	75487302	75487801	Cnppd1|chr1:75487302-75487801	0.139491237451761	.	.
chr1	75142499	75142998	chr1	75487302	75487801	Retreg2|chr1:75487302-75487801	0.139491237451761	.	.
chr1	75142499	75142998	chr1	75487834	75488333	Cnppd1|chr1:75487834-75488333	0.171873901687257	.	.
chr1	75142499	75142998	chr1	75487834	75488333	Retreg2|chr1:75487834-75488333	0.171873901687257	.	.
chr1	75168424	75168923	chr1	75445116	75445615	Zfand2b|chr1:75445116-75445615	0.300059159163723	.	.
chr1	75168424	75168923	chr1	75445624	75446123	Zfand2b|chr1:75445624-75446123	0.383150698361684	.	.
chr1	75168424	75168923	chr1	75467494	75467993	Zfand2b|chr1:75467494-75467993	0.190206856101819	.	.
chr1	75168424	75168923	chr1	75487834	75488333	Zfand2b|chr1:75487834-75488333	0.243595472429755	.	.
chr1	75180079	75180578	chr1	74806952	74807451	Abcb6|chr1:74806952-74807451	0.143611489990637	.	.
chr1	75180079	75180578	chr1	75445116	75445615	Abcb6|chr1:75445116-75445615	0.228808833380089	.	.
chr1	75180079	75180578	chr1	75445624	75446123	Abcb6|chr1:75445624-75446123	0.138740031689796	.	.
chr1	75180079	75180578	chr1	75467494	75467993	Abcb6|chr1:75467494-75467993	0.176152452313718	.	.
chr1	75180079	75180578	chr1	75487834	75488333	Abcb6|chr1:75487834-75488333	0.141290846834276	.	.
chr1	75210546	75211045	chr1	74806952	74807451	Glb1l|chr1:74806952-74807451	0.193279709821596	.	.
chr1	75210546	75211045	chr1	74806952	74807451	Stk16|chr1:74806952-74807451	0.193279709821596	.	.
chr1	75210546	75211045	chr1	75016818	75017317	Glb1l|chr1:75016818-75017317	0.202379672814907	.	.
chr1	75210546	75211045	chr1	75016818	75017317	Stk16|chr1:75016818-75017317	0.202379672814907	.	.
chr1	75210546	75211045	chr1	75031996	75032495	Glb1l|chr1:75031996-75032495	0.223029644482172	.	.
chr1	75210546	75211045	chr1	75031996	75032495	Stk16|chr1:75031996-75032495	0.223029644482172	.	.
chr1	75210546	75211045	chr1	75218312	75218811	Glb1l|chr1:75218312-75218811	0.24530618192161	.	.
chr1	75210546	75211045	chr1	75218312	75218811	Stk16|chr1:75218312-75218811	0.24530618192161	.	.
chr1	75210546	75211045	chr1	75263237	75263736	Glb1l|chr1:75263237-75263736	0.227598818207653	.	.
chr1	75210546	75211045	chr1	75263237	75263736	Stk16|chr1:75263237-75263736	0.227598818207653	.	.
chr1	75210546	75211045	chr1	75487302	75487801	Glb1l|chr1:75487302-75487801	0.175224775570954	.	.
chr1	75210546	75211045	chr1	75487302	75487801	Stk16|chr1:75487302-75487801	0.175224775570954	.	.
chr1	75210546	75211045	chr1	75487834	75488333	Glb1l|chr1:75487834-75488333	0.160360254157793	.	.
chr1	75210546	75211045	chr1	75487834	75488333	Stk16|chr1:75487834-75488333	0.160360254157793	.	.
chr1	75219086	75219585	chr1	74772969	74773468	Tuba4a|chr1:74772969-74773468	0.167442127204908	.	.
chr1	75219086	75219585	chr1	75024618	75025117	Tuba4a|chr1:75024618-75025117	0.33113118789713	.	.
chr1	75219086	75219585	chr1	75031996	75032495	Tuba4a|chr1:75031996-75032495	0.344738075706446	.	.
chr1	75219086	75219585	chr1	75040368	75040867	Tuba4a|chr1:75040368-75040867	0.178695555144219	.	.
chr1	75219086	75219585	chr1	75218312	75218811	Tuba4a|chr1:75218312-75218811	0.226966476856082	.	.
chr1	75236144	75236643	chr1	74772969	74773468	Dnajb2|chr1:74772969-74773468	0.231083087803469	.	.
chr1	75236144	75236643	chr1	74787775	74788274	Dnajb2|chr1:74787775-74788274	0.25409900809773	.	.
chr1	75236144	75236643	chr1	75024618	75025117	Dnajb2|chr1:75024618-75025117	0.402539250438095	.	.
chr1	75236144	75236643	chr1	75031996	75032495	Dnajb2|chr1:75031996-75032495	0.368622474916226	.	.
chr1	75236144	75236643	chr1	75040368	75040867	Dnajb2|chr1:75040368-75040867	0.297211454014668	.	.
chr1	75236144	75236643	chr1	75218312	75218811	Dnajb2|chr1:75218312-75218811	0.311354872761215	.	.
chr1	75236144	75236643	chr1	75487302	75487801	Dnajb2|chr1:75487302-75487801	0.179320657266827	.	.
chr1	75236651	75237150	chr1	74772969	74773468	Dnajb2|chr1:74772969-74773468	0.147069306638815	.	.
chr1	75264008	75264507	chr1	75024618	75025117	Ptprn|chr1:75024618-75025117	0.255239142441182	.	.
chr1	75264008	75264507	chr1	75031996	75032495	Ptprn|chr1:75031996-75032495	0.269146018806072	.	.
chr1	75264008	75264507	chr1	75218312	75218811	Ptprn|chr1:75218312-75218811	0.18847821362172	.	.
chr1	75317346	75317845	chr1	75365427	75365926	Dnpep|chr1:75365427-75365926	0.318149274037693	.	.
chr1	75317346	75317845	chr1	75559353	75559852	Dnpep|chr1:75559353-75559852	0.201955457846996	.	.
chr1	75435709	75436208	chr1	75031996	75032495	Gmppa|chr1:75031996-75032495	0.2512985184954	.	.
chr1	75435709	75436208	chr1	75218312	75218811	Gmppa|chr1:75218312-75218811	0.243233190693739	.	.
chr1	75435709	75436208	chr1	75263237	75263736	Gmppa|chr1:75263237-75263736	0.26141050411891	.	.
chr1	75479156	75479655	chr1	75016818	75017317	Chpf|chr1:75016818-75017317	0.159088547812301	.	.
chr1	75479156	75479655	chr1	75016818	75017317	Tmem198|chr1:75016818-75017317	0.159088547812301	.	.
chr1	75479156	75479655	chr1	75263237	75263736	Chpf|chr1:75263237-75263736	0.239136895674003	.	.
chr1	75479156	75479655	chr1	75263237	75263736	Tmem198|chr1:75263237-75263736	0.239136895674003	.	.
chr1	75505376	75505875	chr1	75445116	75445615	Obsl1|chr1:75445116-75445615	0.15344649149672	.	.
chr1	75506139	75506638	chr1	75445116	75445615	Inha|chr1:75445116-75445615	0.427270700576199	.	.
chr1	75506139	75506638	chr1	75445116	75445615	Obsl1|chr1:75445116-75445615	0.427270700576199	.	.
chr1	75506139	75506638	chr1	75445624	75446123	Inha|chr1:75445624-75446123	0.231908879694461	.	.
chr1	75506139	75506638	chr1	75445624	75446123	Obsl1|chr1:75445624-75446123	0.231908879694461	.	.
chr1	75521240	75521739	chr1	75445116	75445615	Stk11ip|chr1:75445116-75445615	0.191315206452983	.	.
chr1	75546261	75546760	chr1	75467494	75467993	Slc4a3|chr1:75467494-75467993	0.240466999589215	.	.
chr1	78488900	78489399	chr1	78678773	78679272	Farsb|chr1:78678773-78679272	0.334801022012687	.	.
chr1	79439807	79440306	chr1	79640097	79640596	Scg2|chr1:79640097-79640596	0.225111092091639	.	.
chr1	79775809	79776308	chr1	79711170	79711669	Mrpl44|chr1:79711170-79711669	0.254067398366527	.	.
chr1	79775809	79776308	chr1	79711170	79711669	Wdfy1|chr1:79711170-79711669	0.254067398366527	.	.
chr1	80758332	80758831	chr1	80799450	80799949	Dock10|chr1:80799450-80799949	0.323963253327489	.	.
chr1	80758332	80758831	chr1	81062768	81063267	Dock10|chr1:81062768-81063267	0.267685525141591	.	.
chr1	80758332	80758831	chr1	81172506	81173005	Dock10|chr1:81172506-81173005	0.250020729620206	.	.
chr1	81076879	81077378	chr1	80799450	80799949	Nyap2|chr1:80799450-80799949	0.316299464444532	.	.
chr1	81076879	81077378	chr1	81062768	81063267	Nyap2|chr1:81062768-81063267	0.255800636563029	.	.
chr1	82291243	82291742	chr1	82150794	82151293	Irs1|chr1:82150794-82151293	0.207492658997172	.	.
chr1	82316361	82316860	chr1	82150794	82151293	Rhbdd1|chr1:82150794-82151293	0.241135541470715	.	.
chr1	82316361	82316860	chr1	82199924	82200423	Rhbdd1|chr1:82199924-82200423	0.344580786535988	.	.
chr1	82316361	82316860	chr1	82283141	82283640	Rhbdd1|chr1:82283141-82283640	0.168661688467265	.	.
chr1	82316361	82316860	chr1	82451862	82452361	Rhbdd1|chr1:82451862-82452361	0.151322295627875	.	.
chr1	84839165	84839664	chr1	84679386	84679885	Fbxo36|chr1:84679386-84679885	0.247717337915444	.	.
chr1	84839808	84840307	chr1	84679386	84679885	Fbxo36|chr1:84679386-84679885	0.175734461252631	.	.
chr1	84839808	84840307	chr1	84679386	84679885	Trip12|chr1:84679386-84679885	0.175734461252631	.	.
chr1	84934371	84934870	chr1	84709399	84709898	Slc16a14|chr1:84709399-84709898	0.217948715782391	.	.
chr1	84934371	84934870	chr1	84881481	84881980	Slc16a14|chr1:84881481-84881980	0.282778356585008	.	.
chr1	84934883	84935382	chr1	84881481	84881980	Slc16a14|chr1:84881481-84881980	0.201646801573091	.	.
chr1	85793160	85793659	chr1	85771895	85772394	Cab39|chr1:85771895-85772394	0.154064008570398	.	.
chr1	85894274	85894773	chr1	85771895	85772394	Itm2c|chr1:85771895-85772394	0.163191585609108	.	.
chr1	85894274	85894773	chr1	85916833	85917332	Itm2c|chr1:85916833-85917332	0.269755148173582	.	.
chr1	85928201	85928700	chr1	85969444	85969943	4933407L21Rik|chr1:85969444-85969943	0.587547012854815	.	.
chr1	85928201	85928700	chr1	86007691	86008190	4933407L21Rik|chr1:86007691-86008190	0.594542290241146	.	.
chr1	85928201	85928700	chr1	86032144	86032643	4933407L21Rik|chr1:86032144-86032643	0.166243345846087	.	.
chr1	85928201	85928700	chr1	86059359	86059858	4933407L21Rik|chr1:86059359-86059858	0.328666563035454	.	.
chr1	85928201	85928700	chr1	86188234	86188733	4933407L21Rik|chr1:86188234-86188733	0.471790590455964	.	.
chr1	86064385	86064884	chr1	85822289	85822788	Psmd1|chr1:85822289-85822788	0.143132463377361	.	.
chr1	86154471	86154970	chr1	86032144	86032643	Armc9|chr1:86032144-86032643	0.194565920669936	.	.
chr1	86154471	86154970	chr1	86059359	86059858	Armc9|chr1:86059359-86059858	0.217582518901316	.	.
chr1	86154471	86154970	chr1	86188234	86188733	Armc9|chr1:86188234-86188733	0.152823470448501	.	.
chr1	86154471	86154970	chr1	86487725	86488224	Armc9|chr1:86487725-86488224	0.242188578876506	.	.
chr1	86358737	86359236	chr1	86059359	86059858	C130036L24Rik|chr1:86059359-86059858	0.211338734773806	.	.
chr1	86358737	86359236	chr1	86059359	86059858	Ncl|chr1:86059359-86059858	0.211338734773806	.	.
chr1	86358737	86359236	chr1	86188234	86188733	C130036L24Rik|chr1:86188234-86188733	0.171582514234579	.	.
chr1	86358737	86359236	chr1	86188234	86188733	Ncl|chr1:86188234-86188733	0.171582514234579	.	.
chr1	86358737	86359236	chr1	86442428	86442927	C130036L24Rik|chr1:86442428-86442927	0.238826097968037	.	.
chr1	86358737	86359236	chr1	86442428	86442927	Ncl|chr1:86442428-86442927	0.238826097968037	.	.
chr1	86358737	86359236	chr1	86503968	86504467	C130036L24Rik|chr1:86503968-86504467	0.166699999832927	.	.
chr1	86358737	86359236	chr1	86503968	86504467	Ncl|chr1:86503968-86504467	0.166699999832927	.	.
chr1	86358737	86359236	chr1	86633770	86634269	C130036L24Rik|chr1:86633770-86634269	0.190546806441412	.	.
chr1	86358737	86359236	chr1	86633770	86634269	C130036L24Rik|chr1:86633770-86634269	0.190546806441413	.	.
chr1	86358737	86359236	chr1	86633770	86634269	Ncl|chr1:86633770-86634269	0.190546806441412	.	.
chr1	86358737	86359236	chr1	86633770	86634269	Ncl|chr1:86633770-86634269	0.190546806441413	.	.
chr1	86359268	86359767	chr1	86059359	86059858	C130036L24Rik|chr1:86059359-86059858	0.174698715838225	.	.
chr1	86359268	86359767	chr1	86059359	86059858	Ncl|chr1:86059359-86059858	0.174698715838225	.	.
chr1	86359268	86359767	chr1	86188234	86188733	C130036L24Rik|chr1:86188234-86188733	0.161729011227207	.	.
chr1	86359268	86359767	chr1	86188234	86188733	Ncl|chr1:86188234-86188733	0.161729011227207	.	.
chr1	86526360	86526859	chr1	86433961	86434460	Ptma|chr1:86433961-86434460	0.178828792991034	.	.
chr1	86526360	86526859	chr1	86434501	86435000	Ptma|chr1:86434501-86435000	0.26491029867313	.	.
chr1	86526360	86526859	chr1	86487143	86487642	Ptma|chr1:86487143-86487642	0.1602323968125	.	.
chr1	86526360	86526859	chr1	86633770	86634269	Ptma|chr1:86633770-86634269	0.188723501931339	.	.
chr1	86582078	86582577	chr1	86433961	86434460	Cops7b|chr1:86433961-86434460	0.34395838826875	.	.
chr1	86582078	86582577	chr1	86433961	86434460	Pde6d|chr1:86433961-86434460	0.34395838826875	.	.
chr1	86582078	86582577	chr1	86434501	86435000	Cops7b|chr1:86434501-86435000	0.351480675350482	.	.
chr1	86582078	86582577	chr1	86434501	86435000	Pde6d|chr1:86434501-86435000	0.351480675350482	.	.
chr1	86582078	86582577	chr1	86487725	86488224	Cops7b|chr1:86487725-86488224	0.228421047484888	.	.
chr1	86582078	86582577	chr1	86487725	86488224	Pde6d|chr1:86487725-86488224	0.228421047484888	.	.
chr1	86582078	86582577	chr1	86503968	86504467	Cops7b|chr1:86503968-86504467	0.172448480639368	.	.
chr1	86582078	86582577	chr1	86503968	86504467	Pde6d|chr1:86503968-86504467	0.172448480639368	.	.
chr1	86582078	86582577	chr1	86528114	86528613	Cops7b|chr1:86528114-86528613	0.236518631900725	.	.
chr1	86582078	86582577	chr1	86528114	86528613	Pde6d|chr1:86528114-86528613	0.236518631900725	.	.
chr1	86582603	86583102	chr1	86434501	86435000	Cops7b|chr1:86434501-86435000	0.287184763481382	.	.
chr1	86582603	86583102	chr1	86434501	86435000	Pde6d|chr1:86434501-86435000	0.287184763481382	.	.
chr1	86582603	86583102	chr1	86442428	86442927	Cops7b|chr1:86442428-86442927	0.139059804769146	.	.
chr1	86582603	86583102	chr1	86442428	86442927	Pde6d|chr1:86442428-86442927	0.139059804769146	.	.
chr1	86582603	86583102	chr1	86487143	86487642	Cops7b|chr1:86487143-86487642	0.224943928135733	.	.
chr1	86582603	86583102	chr1	86487143	86487642	Pde6d|chr1:86487143-86487642	0.224943928135733	.	.
chr1	86670393	86670892	chr1	86434501	86435000	Nppc|chr1:86434501-86435000	0.146686312686434	.	.
chr1	86703565	86704064	chr1	86434501	86435000	Dis3l2|chr1:86434501-86435000	0.195287813926193	.	.
chr1	86703565	86704064	chr1	86442428	86442927	Dis3l2|chr1:86442428-86442927	0.196910226804932	.	.
chr1	86703565	86704064	chr1	86528114	86528613	Dis3l2|chr1:86528114-86528613	0.333216253203931	.	.
chr1	86703565	86704064	chr1	86633770	86634269	Dis3l2|chr1:86633770-86634269	0.380401144850659	.	.
chr1	87213673	87214172	chr1	87180830	87181329	Eif4e2|chr1:87180830-87181329	0.301615250578829	.	.
chr1	87326698	87327197	chr1	87740545	87741044	Gigyf2|chr1:87740545-87741044	0.207254001915048	.	.
chr1	87510023	87510522	chr1	87484811	87485310	Neu2|chr1:87484811-87485310	0.146146244554221	.	.
chr1	87510023	87510522	chr1	87607713	87608212	Neu2|chr1:87607713-87608212	0.2390083951923	.	.
chr1	87510023	87510522	chr1	87798300	87798799	Neu2|chr1:87798300-87798799	0.157370768933211	.	.
chr1	87510023	87510522	chr1	87925537	87926036	Neu2|chr1:87925537-87926036	0.226761066230518	.	.
chr1	87755700	87756199	chr1	87607713	87608212	Atg16l1|chr1:87607713-87608212	0.228091115561165	.	.
chr1	88701430	88701929	chr1	88497179	88497678	Arl4c|chr1:88497179-88497678	0.232533858327294	.	.
chr1	88701430	88701929	chr1	88916264	88916763	Arl4c|chr1:88916264-88916763	0.157785555897734	.	.
chr1	88701944	88702443	chr1	88497179	88497678	Arl4c|chr1:88497179-88497678	0.157288886539556	.	.
chr1	88701944	88702443	chr1	88752371	88752870	Arl4c|chr1:88752371-88752870	0.145299946567387	.	.
chr1	89069980	89070479	chr1	88789155	88789654	Sh3bp4|chr1:88789155-88789654	0.1786928422387	.	.
chr1	89069980	89070479	chr1	88825181	88825680	Sh3bp4|chr1:88825181-88825680	0.260281051444472	.	.
chr1	89069980	89070479	chr1	88916264	88916763	Sh3bp4|chr1:88916264-88916763	0.27850088737362	.	.
chr1	89069980	89070479	chr1	88924200	88924699	Sh3bp4|chr1:88924200-88924699	0.214499642410309	.	.
chr1	89069980	89070479	chr1	88973389	88973888	Sh3bp4|chr1:88973389-88973888	0.184507311271352	.	.
chr1	89069980	89070479	chr1	89024283	89024782	Sh3bp4|chr1:89024283-89024782	0.298440587441406	.	.
chr1	89069980	89070479	chr1	89131831	89132330	Sh3bp4|chr1:89131831-89132330	0.13913345470929	.	.
chr1	89069980	89070479	chr1	89136425	89136924	Sh3bp4|chr1:89136425-89136924	0.162237823452182	.	.
chr1	89454554	89455053	chr1	89024283	89024782	Agap1|chr1:89024283-89024782	0.171165241654365	.	.
chr1	89454554	89455053	chr1	89579987	89580486	Agap1|chr1:89579987-89580486	0.189869325625054	.	.
chr1	90203739	90204238	chr1	90261150	90261649	Ackr3|chr1:90261150-90261649	0.143118788226856	.	.
chr1	90603129	90603628	chr1	90838175	90838674	Cops8|chr1:90838175-90838674	0.321569706331706	.	.
chr1	90603129	90603628	chr1	90845250	90845749	Cops8|chr1:90845250-90845749	0.340209306658774	.	.
chr1	90974937	90975436	chr1	90729412	90729911	Gm28199|chr1:90729412-90729911	0.432867920452529	.	.
chr1	90974937	90975436	chr1	90743797	90744296	Gm28199|chr1:90743797-90744296	0.199772785079779	.	.
chr1	90974937	90975436	chr1	90754075	90754574	Gm28199|chr1:90754075-90754574	0.586675849531124	.	.
chr1	90974937	90975436	chr1	90754624	90755123	Gm28199|chr1:90754624-90755123	0.266506304748544	.	.
chr1	90974937	90975436	chr1	90909550	90910049	Gm28199|chr1:90909550-90910049	0.18038551333841	.	.
chr1	90998483	90998982	chr1	90834740	90835239	Lrrfip1|chr1:90834740-90835239	0.313330221585243	.	.
chr1	90998483	90998982	chr1	90845250	90845749	Lrrfip1|chr1:90845250-90845749	0.207597396846791	.	.
chr1	90998483	90998982	chr1	90909550	90910049	Lrrfip1|chr1:90909550-90910049	0.266192337176936	.	.
chr1	90998483	90998982	chr1	91014049	91014548	Lrrfip1|chr1:91014049-91014548	0.200104918392727	.	.
chr1	90998483	90998982	chr1	91209256	91209755	Lrrfip1|chr1:91209256-91209755	0.250263828716917	.	.
chr1	90998483	90998982	chr1	91209764	91210263	Lrrfip1|chr1:91209764-91210263	0.285081570751417	.	.
chr1	91178975	91179474	chr1	91209256	91209755	Ramp1|chr1:91209256-91209755	0.211763318457364	.	.
chr1	91178975	91179474	chr1	91209764	91210263	Ramp1|chr1:91209764-91210263	0.151361373992853	.	.
chr1	91249940	91250439	chr1	90903797	90904296	Ube2f|chr1:90903797-90904296	0.266033739112723	.	.
chr1	91298026	91298525	chr1	91014049	91014548	Scly|chr1:91014049-91014548	0.174964025752281	.	.
chr1	91298026	91298525	chr1	91209256	91209755	Scly|chr1:91209256-91209755	0.26602280100383	.	.
chr1	91298026	91298525	chr1	91209764	91210263	Scly|chr1:91209764-91210263	0.206182125428849	.	.
chr1	91458220	91458719	chr1	91457672	91458171	Per2|chr1:91457672-91458171	0.187035061405009	.	.
chr1	91459292	91459791	chr1	91209764	91210263	Per2|chr1:91209764-91210263	0.363841910177285	.	.
chr1	91539706	91540205	chr1	91857968	91858467	Asb1|chr1:91857968-91858467	0.17593994561328	.	.
chr1	91540218	91540717	chr1	91722510	91723009	Asb1|chr1:91722510-91723009	0.268536462988714	.	.
chr1	91540218	91540717	chr1	91857968	91858467	Asb1|chr1:91857968-91858467	0.182581896702004	.	.
chr1	91540218	91540717	chr1	91885588	91886087	Asb1|chr1:91885588-91886087	0.149354254285858	.	.
chr1	92473544	92474043	chr1	92424613	92425112	Ndufa10|chr1:92424613-92425112	0.198881228886561	.	.
chr1	92641765	92642264	chr1	92316065	92316564	Cops9|chr1:92316065-92316564	0.321272068133921	.	.
chr1	92831030	92831529	chr1	93014431	93014930	Gpc1|chr1:93014431-93014930	0.379475085485927	.	.
chr1	92831030	92831529	chr1	93115042	93115541	Gpc1|chr1:93115042-93115541	0.186124762233931	.	.
chr1	92831616	92832115	chr1	92683124	92683623	Gpc1|chr1:92683124-92683623	0.277153155542445	.	.
chr1	92831616	92832115	chr1	92799618	92800117	Gpc1|chr1:92799618-92800117	0.29032758905732	.	.
chr1	92910928	92911427	chr1	92799618	92800117	5033417F24Rik|chr1:92799618-92800117	0.342786949177403	.	.
chr1	92910928	92911427	chr1	92799618	92800117	Rnpepl1|chr1:92799618-92800117	0.342786949177403	.	.
chr1	92934435	92934934	chr1	93014431	93014930	Capn10|chr1:93014431-93014930	0.137986120998752	.	.
chr1	93305687	93306186	chr1	93444675	93445174	Gm28535|chr1:93444675-93445174	0.171379251229293	.	.
chr1	93305687	93306186	chr1	93444675	93445174	Mterf4|chr1:93444675-93445174	0.171379251229293	.	.
chr1	93342619	93343118	chr1	93115042	93115541	Pask|chr1:93115042-93115541	0.164731519724778	.	.
chr1	93342619	93343118	chr1	93115042	93115541	Ppp1r7|chr1:93115042-93115541	0.164731519724778	.	.
chr1	93343358	93343857	chr1	93444675	93445174	Pask|chr1:93444675-93445174	0.229433382817608	.	.
chr1	93343358	93343857	chr1	93444675	93445174	Ppp1r7|chr1:93444675-93445174	0.229433382817608	.	.
chr1	93343358	93343857	chr1	93725542	93726041	Pask|chr1:93725542-93726041	0.165257321935163	.	.
chr1	93343358	93343857	chr1	93725542	93726041	Ppp1r7|chr1:93725542-93726041	0.165257321935163	.	.
chr1	93685241	93685740	chr1	93726046	93726545	Bok|chr1:93726046-93726545	0.252859388935388	.	.
chr1	93686360	93686859	chr1	93725542	93726041	Bok|chr1:93725542-93726041	0.211079836346259	.	.
chr1	93754617	93755116	chr1	94035198	94035697	Thap4|chr1:94035198-94035697	0.1582386197092	.	.
chr1	93801756	93802255	chr1	93726046	93726545	Dtymk|chr1:93726046-93726545	0.250296070507252	.	.
chr1	93825281	93825780	chr1	94035198	94035697	D2hgdh|chr1:94035198-94035697	0.187904761271565	.	.
chr1	95313333	95313832	chr1	95110436	95110935	Fam174a|chr1:95110436-95110935	0.165001235517189	.	.
chr1	95313333	95313832	chr1	95218827	95219326	Fam174a|chr1:95218827-95219326	0.297070992034147	.	.
chr1	95313333	95313832	chr1	95218827	95219326	Fam174a|chr1:95218827-95219326	0.297070992034148	.	.
chr1	95313333	95313832	chr1	95479700	95480199	Fam174a|chr1:95479700-95480199	0.216352772568606	.	.
chr1	97661800	97662299	chr1	97554873	97555372	D1Ertd622e|chr1:97554873-97555372	0.172194438705229	.	.
chr1	97661800	97662299	chr1	97554873	97555372	D1Ertd622e|chr1:97554873-97555372	0.17219443870523	.	.
chr1	97661800	97662299	chr1	97588732	97589231	D1Ertd622e|chr1:97588732-97589231	0.210229580859027	.	.
chr1	97661800	97662299	chr1	97597515	97598014	D1Ertd622e|chr1:97597515-97598014	0.245691187137808	.	.
chr1	97769886	97770385	chr1	97554873	97555372	Gin1|chr1:97554873-97555372	0.279240189999494	.	.
chr1	97769886	97770385	chr1	97554873	97555372	Ppip5k2|chr1:97554873-97555372	0.279240189999494	.	.
chr1	97769886	97770385	chr1	97597515	97598014	Gin1|chr1:97597515-97598014	0.320245727375476	.	.
chr1	97769886	97770385	chr1	97597515	97598014	Ppip5k2|chr1:97597515-97598014	0.320245727375476	.	.
chr1	97769886	97770385	chr1	98002767	98003266	Gin1|chr1:98002767-98003266	0.225225756822192	.	.
chr1	97769886	97770385	chr1	98002767	98003266	Ppip5k2|chr1:98002767-98003266	0.225225756822192	.	.
chr1	98095430	98095929	chr1	97976856	97977355	Pam|chr1:97976856-97977355	0.272563088026179	.	.
chr1	98095430	98095929	chr1	98038200	98038699	Pam|chr1:98038200-98038699	0.148499938898915	.	.
chr1	98095430	98095929	chr1	98047553	98048052	Pam|chr1:98047553-98048052	0.27616415884152	.	.
chr1	98095430	98095929	chr1	98275503	98276002	Pam|chr1:98275503-98276002	0.223923694908238	.	.
chr1	105990273	105990772	chr1	105790038	105790537	Gm7160|chr1:105790038-105790537	0.392843813129438	.	.
chr1	105990273	105990772	chr1	105790038	105790537	Zcchc2|chr1:105790038-105790537	0.392843813129438	.	.
chr1	105990273	105990772	chr1	105906389	105906888	Gm7160|chr1:105906389-105906888	0.251410574094011	.	.
chr1	105990273	105990772	chr1	105906389	105906888	Zcchc2|chr1:105906389-105906888	0.251410574094011	.	.
chr1	105990273	105990772	chr1	106132375	106132874	Gm7160|chr1:106132375-106132874	0.137028047472035	.	.
chr1	105990273	105990772	chr1	106132375	106132874	Zcchc2|chr1:106132375-106132874	0.137028047472035	.	.
chr1	105990273	105990772	chr1	106242047	106242546	Gm7160|chr1:106242047-106242546	0.262776670710015	.	.
chr1	105990273	105990772	chr1	106242047	106242546	Zcchc2|chr1:106242047-106242546	0.262776670710015	.	.
chr1	106171270	106171769	chr1	105906389	105906888	Gm20753|chr1:105906389-105906888	0.278974340849007	.	.
chr1	106171270	106171769	chr1	105906389	105906888	Phlpp1|chr1:105906389-105906888	0.278974340849007	.	.
chr1	106171270	106171769	chr1	106132375	106132874	Gm20753|chr1:106132375-106132874	0.174590725479852	.	.
chr1	106171270	106171769	chr1	106132375	106132874	Phlpp1|chr1:106132375-106132874	0.174590725479852	.	.
chr1	106401256	106401755	chr1	106400682	106401181	A530053M12Rik|chr1:106400682-106401181	0.1503974202062	.	.
chr1	106713878	106714377	chr1	106584754	106585253	Bcl2|chr1:106584754-106585253	0.300422567398433	.	.
chr1	106713878	106714377	chr1	106589103	106589602	Bcl2|chr1:106589103-106589602	0.381062842960896	.	.
chr1	106759529	106760028	chr1	106700728	106701227	Kdsr|chr1:106700728-106701227	0.339122291850429	.	.
chr1	106796474	106796973	chr1	107187404	107187903	Vps4b|chr1:107187404-107187903	0.25906450517682	.	.
chr1	118310992	118311491	chr1	118476824	118477323	Tsn|chr1:118476824-118477323	0.497680604438933	.	.
chr1	118321592	118322091	chr1	118480456	118480955	Nifk|chr1:118480456-118480955	0.193221910686176	.	.
chr1	118458765	118459264	chr1	118476824	118477323	2900060B14Rik|chr1:118476824-118477323	0.155381593506259	.	.
chr1	118459308	118459807	chr1	118476824	118477323	2900060B14Rik|chr1:118476824-118477323	0.312639789137401	.	.
chr1	118459308	118459807	chr1	118480456	118480955	2900060B14Rik|chr1:118480456-118480955	0.182808541615735	.	.
chr1	119053430	119053929	chr1	119197259	119197758	Gli2|chr1:119197259-119197758	0.183351390919576	.	.
chr1	119505186	119505685	chr1	119453655	119454154	Ralb|chr1:119453655-119454154	0.394893216932253	.	.
chr1	119837335	119837834	chr1	120236316	120236815	Ptpn4|chr1:120236316-120236815	0.156995323787704	.	.
chr1	120120898	120121397	chr1	120265100	120265599	3110009E18Rik|chr1:120265100-120265599	0.392004037059913	.	.
chr1	120120898	120121397	chr1	120265100	120265599	Dbi|chr1:120265100-120265599	0.392004037059913	.	.
chr1	120757376	120757875	chr1	121136261	121136760	Gm29346|chr1:121136261-121136760	0.266471833424833	.	.
chr1	125435289	125435788	chr1	125607368	125607867	Actr3|chr1:125607368-125607867	0.246429732172242	.	.
chr1	125560306	125560805	chr1	125305439	125305938	Slc35f5|chr1:125305439-125305938	0.355714603012664	.	.
chr1	127204681	127205180	chr1	127408829	127409328	Mgat5|chr1:127408829-127409328	0.294477840153313	.	.
chr1	127204681	127205180	chr1	127458989	127459488	Mgat5|chr1:127458989-127459488	0.255547136680933	.	.
chr1	127205210	127205709	chr1	127408829	127409328	Mgat5|chr1:127408829-127409328	0.23310238701461	.	.
chr1	127773884	127774383	chr1	127530882	127531381	2900009J06Rik|chr1:127530882-127531381	0.224363604568648	.	.
chr1	127773884	127774383	chr1	127530882	127531381	Ccnt2|chr1:127530882-127531381	0.224363604568648	.	.
chr1	127773884	127774383	chr1	127531388	127531887	2900009J06Rik|chr1:127531388-127531887	0.241813338481908	.	.
chr1	127773884	127774383	chr1	127531388	127531887	Ccnt2|chr1:127531388-127531887	0.241813338481908	.	.
chr1	127773884	127774383	chr1	127575550	127576049	2900009J06Rik|chr1:127575550-127576049	0.377011957782834	.	.
chr1	127773884	127774383	chr1	127575550	127576049	Ccnt2|chr1:127575550-127576049	0.377011957782834	.	.
chr1	127773884	127774383	chr1	127576265	127576764	2900009J06Rik|chr1:127576265-127576764	0.467653957608603	.	.
chr1	127773884	127774383	chr1	127576265	127576764	Ccnt2|chr1:127576265-127576764	0.467653957608603	.	.
chr1	127773884	127774383	chr1	127904918	127905417	2900009J06Rik|chr1:127904918-127905417	0.157433023466756	.	.
chr1	127773884	127774383	chr1	127904918	127905417	Ccnt2|chr1:127904918-127905417	0.157433023466756	.	.
chr1	127868495	127868994	chr1	127530882	127531381	Rab3gap1|chr1:127530882-127531381	0.393453487442232	.	.
chr1	127868495	127868994	chr1	127531388	127531887	Rab3gap1|chr1:127531388-127531887	0.175937479949756	.	.
chr1	127868495	127868994	chr1	127575550	127576049	Rab3gap1|chr1:127575550-127576049	0.312598788838584	.	.
chr1	127868495	127868994	chr1	127576265	127576764	Rab3gap1|chr1:127576265-127576764	0.269730328711565	.	.
chr1	128102952	128103451	chr1	128077741	128078240	R3hdm1|chr1:128077741-128078240	0.235770654907868	.	.
chr1	128102952	128103451	chr1	128077741	128078240	Zranb3|chr1:128077741-128078240	0.235770654907868	.	.
chr1	128102952	128103451	chr1	128134049	128134548	R3hdm1|chr1:128134049-128134548	0.233535468071157	.	.
chr1	128102952	128103451	chr1	128134049	128134548	Zranb3|chr1:128134049-128134548	0.233535468071157	.	.
chr1	128416641	128417140	chr1	128593128	128593627	Dars|chr1:128593128-128593627	0.204208818444806	.	.
chr1	128417141	128417640	chr1	128427220	128427719	Dars|chr1:128427220-128427719	0.188603909241834	.	.
chr1	128417141	128417640	chr1	128593128	128593627	Dars|chr1:128593128-128593627	0.187912929972933	.	.
chr1	131096675	131097174	chr1	131042594	131043093	Mapkapk2|chr1:131042594-131043093	0.179442262633774	.	.
chr1	131097580	131098079	chr1	131042594	131043093	Mapkapk2|chr1:131042594-131043093	0.384128417584272	.	.
chr1	131097580	131098079	chr1	131460880	131461379	Mapkapk2|chr1:131460880-131461379	0.193210522534619	.	.
chr1	131152939	131153438	chr1	131115838	131116337	Eif2d|chr1:131115838-131116337	0.2035661714945	.	.
chr1	131527318	131527817	chr1	131703886	131704385	Fam72a|chr1:131703886-131704385	0.187834367073413	.	.
chr1	131527318	131527817	chr1	131703886	131704385	Srgap2|chr1:131703886-131704385	0.187834367073413	.	.
chr1	131827667	131828166	chr1	132208097	132208596	Slc41a1|chr1:132208097-132208596	0.154383182692622	.	.
chr1	131866958	131867457	chr1	132190118	132190617	Rab29|chr1:132190118-132190617	0.170929212247295	.	.
chr1	131910162	131910661	chr1	131658033	131658532	Nucks1|chr1:131658033-131658532	0.19209218583183	.	.
chr1	131910162	131910661	chr1	131850660	131851159	Nucks1|chr1:131850660-131851159	0.139507882798807	.	.
chr1	131910162	131910661	chr1	132116614	132117113	Nucks1|chr1:132116614-132117113	0.18042144093361	.	.
chr1	131910162	131910661	chr1	132190118	132190617	Nucks1|chr1:132190118-132190617	0.401719020024466	.	.
chr1	132007294	132007793	chr1	131850660	131851159	Elk4|chr1:131850660-131851159	0.221064439312164	.	.
chr1	132007800	132008299	chr1	132200622	132201121	Elk4|chr1:132200622-132201121	0.223649899560208	.	.
chr1	132067653	132068152	chr1	132157329	132157828	Mfsd4a|chr1:132157329-132157828	0.185607160622414	.	.
chr1	132067653	132068152	chr1	132346442	132346941	Mfsd4a|chr1:132346442-132346941	0.15027429152386	.	.
chr1	132067653	132068152	chr1	132367533	132368032	Mfsd4a|chr1:132367533-132368032	0.284974025098316	.	.
chr1	132298673	132299172	chr1	132157329	132157828	Klhdc8a|chr1:132157329-132157828	0.208489419340125	.	.
chr1	132391552	132392051	chr1	132346442	132346941	Tmcc2|chr1:132346442-132346941	0.199224118039134	.	.
chr1	132391552	132392051	chr1	132375354	132375853	Tmcc2|chr1:132375354-132375853	0.229518083339841	.	.
chr1	132417199	132417698	chr1	132346442	132346941	Dstyk|chr1:132346442-132346941	0.235578981076034	.	.
chr1	132417706	132418205	chr1	132367533	132368032	Dstyk|chr1:132367533-132368032	0.186822934974427	.	.
chr1	132417706	132418205	chr1	132375354	132375853	Dstyk|chr1:132375354-132375853	0.217437436080933	.	.
chr1	133045916	133046415	chr1	133033695	133034194	Pik3c2b|chr1:133033695-133034194	0.190188013995699	.	.
chr1	133045916	133046415	chr1	133152043	133152542	Pik3c2b|chr1:133152043-133152542	0.176446302569424	.	.
chr1	133045916	133046415	chr1	133298804	133299303	Pik3c2b|chr1:133298804-133299303	0.362224577034661	.	.
chr1	133130962	133131461	chr1	132934866	132935365	Ppp1r15b|chr1:132934866-132935365	0.247469304661711	.	.
chr1	133130962	133131461	chr1	133033695	133034194	Ppp1r15b|chr1:133033695-133034194	0.167733870388637	.	.
chr1	133130962	133131461	chr1	133152043	133152542	Ppp1r15b|chr1:133152043-133152542	0.264382900386395	.	.
chr1	133130962	133131461	chr1	133298804	133299303	Ppp1r15b|chr1:133298804-133299303	0.30022765197433	.	.
chr1	133363199	133363698	chr1	133298804	133299303	Etnk2|chr1:133298804-133299303	0.196243356510372	.	.
chr1	133363199	133363698	chr1	133685685	133686184	Etnk2|chr1:133685685-133686184	0.192367761182428	.	.
chr1	133363199	133363698	chr1	133712327	133712826	Etnk2|chr1:133712327-133712826	0.150008408746731	.	.
chr1	133424176	133424675	chr1	133180923	133181422	Sox13|chr1:133180923-133181422	0.273761483401549	.	.
chr1	133609585	133610084	chr1	133978642	133979141	Snrpe|chr1:133978642-133979141	0.232042992784892	.	.
chr1	133610089	133610588	chr1	133535161	133535660	Snrpe|chr1:133535161-133535660	0.219729490518295	.	.
chr1	133610089	133610588	chr1	133736167	133736666	Snrpe|chr1:133736167-133736666	0.19177899500332	.	.
chr1	133661173	133661672	chr1	133298804	133299303	Gm38394|chr1:133298804-133299303	0.199532307001666	.	.
chr1	133661173	133661672	chr1	133298804	133299303	Zbed6|chr1:133298804-133299303	0.199532307001666	.	.
chr1	133661173	133661672	chr1	133298804	133299303	Zc3h11a|chr1:133298804-133299303	0.199532307001666	.	.
chr1	133661173	133661672	chr1	133712327	133712826	Gm38394|chr1:133712327-133712826	0.189529901476434	.	.
chr1	133661173	133661672	chr1	133712327	133712826	Zbed6|chr1:133712327-133712826	0.189529901476434	.	.
chr1	133661173	133661672	chr1	133712327	133712826	Zc3h11a|chr1:133712327-133712826	0.189529901476434	.	.
chr1	133661173	133661672	chr1	133855958	133856457	Gm38394|chr1:133855958-133856457	0.179194084020252	.	.
chr1	133661173	133661672	chr1	133855958	133856457	Zbed6|chr1:133855958-133856457	0.179194084020252	.	.
chr1	133661173	133661672	chr1	133855958	133856457	Zc3h11a|chr1:133855958-133856457	0.179194084020252	.	.
chr1	133661173	133661672	chr1	133978642	133979141	Gm38394|chr1:133978642-133979141	0.463663739701324	.	.
chr1	133661173	133661672	chr1	133978642	133979141	Zbed6|chr1:133978642-133979141	0.463663739701324	.	.
chr1	133661173	133661672	chr1	133978642	133979141	Zc3h11a|chr1:133978642-133979141	0.463663739701324	.	.
chr1	133908258	133908757	chr1	133685685	133686184	Optc|chr1:133685685-133686184	0.148543945205659	.	.
chr1	133908258	133908757	chr1	133712327	133712826	Optc|chr1:133712327-133712826	0.140790847876274	.	.
chr1	133908258	133908757	chr1	133915875	133916374	Optc|chr1:133915875-133916374	0.32523666069281	.	.
chr1	133908258	133908757	chr1	134103889	134104388	Optc|chr1:134103889-134104388	0.249950073328307	.	.
chr1	133908258	133908757	chr1	134233037	134233536	Optc|chr1:134233037-134233536	0.364697323601286	.	.
chr1	134078899	134079398	chr1	134041646	134042145	Btg2|chr1:134041646-134042145	0.329160626682286	.	.
chr1	134078899	134079398	chr1	134060782	134061281	Btg2|chr1:134060782-134061281	0.324073007346972	.	.
chr1	134078899	134079398	chr1	134103889	134104388	Btg2|chr1:134103889-134104388	0.262565192161759	.	.
chr1	134078899	134079398	chr1	134233037	134233536	Btg2|chr1:134233037-134233536	0.218225343729476	.	.
chr1	134078899	134079398	chr1	134344509	134345008	Btg2|chr1:134344509-134345008	0.242045084103034	.	.
chr1	134332671	134333170	chr1	134041646	134042145	Ppfia4|chr1:134041646-134042145	0.199913109156349	.	.
chr1	134332671	134333170	chr1	134041646	134042145	Ppfia4|chr1:134041646-134042145	0.19991310915635	.	.
chr1	134332671	134333170	chr1	134060782	134061281	Ppfia4|chr1:134060782-134061281	0.164931971656557	.	.
chr1	134332671	134333170	chr1	134099100	134099599	Ppfia4|chr1:134099100-134099599	0.244730004326515	.	.
chr1	134332671	134333170	chr1	134103889	134104388	Ppfia4|chr1:134103889-134104388	0.161393832214275	.	.
chr1	134332671	134333170	chr1	134233037	134233536	Ppfia4|chr1:134233037-134233536	0.216046659889961	.	.
chr1	134361764	134362263	chr1	134060782	134061281	Tmem183a|chr1:134060782-134061281	0.305420813024931	.	.
chr1	134361764	134362263	chr1	134099100	134099599	Tmem183a|chr1:134099100-134099599	0.200172468664	.	.
chr1	134361764	134362263	chr1	134344509	134345008	Tmem183a|chr1:134344509-134345008	0.275522489474758	.	.
chr1	134361764	134362263	chr1	134556771	134557270	Tmem183a|chr1:134556771-134557270	0.261089406823522	.	.
chr1	134415089	134415588	chr1	134099100	134099599	Adipor1|chr1:134099100-134099599	0.247801549045208	.	.
chr1	134415089	134415588	chr1	134233037	134233536	Adipor1|chr1:134233037-134233536	0.257473388970977	.	.
chr1	134415089	134415588	chr1	134344509	134345008	Adipor1|chr1:134344509-134345008	0.206022374598962	.	.
chr1	134455268	134455767	chr1	134060782	134061281	Klhl12|chr1:134060782-134061281	0.168395927055138	.	.
chr1	134455268	134455767	chr1	134092834	134093333	Klhl12|chr1:134092834-134093333	0.234016215888038	.	.
chr1	134455268	134455767	chr1	134099100	134099599	Klhl12|chr1:134099100-134099599	0.31115857317976	.	.
chr1	134455268	134455767	chr1	134556771	134557270	Klhl12|chr1:134556771-134557270	0.159564517385177	.	.
chr1	134494334	134494833	chr1	134060782	134061281	Rabif|chr1:134060782-134061281	0.387784284361814	.	.
chr1	134494334	134494833	chr1	134233037	134233536	Rabif|chr1:134233037-134233536	0.181624459807108	.	.
chr1	134955755	134956254	chr1	134866353	134866852	Ppp1r12b|chr1:134866353-134866852	0.27465314236288	.	.
chr1	134962267	134962766	chr1	134866353	134866852	Ube2t|chr1:134866353-134866852	0.164951825127419	.	.
chr1	135146503	135147002	chr1	135153805	135154304	Arl8a|chr1:135153805-135154304	0.149682552219005	.	.
chr1	135146503	135147002	chr1	135154328	135154827	Arl8a|chr1:135154328-135154827	0.162857951928584	.	.
chr1	135284244	135284743	chr1	135491735	135492234	Rnpep|chr1:135491735-135492234	0.32012643810907	.	.
chr1	135313568	135314067	chr1	135056822	135057321	Timm17a|chr1:135056822-135057321	0.35977680485043	.	.
chr1	135313568	135314067	chr1	135461130	135461629	Timm17a|chr1:135461130-135461629	0.214648479765835	.	.
chr1	135313568	135314067	chr1	135535279	135535778	Timm17a|chr1:135535279-135535778	0.28861023376591	.	.
chr1	135313568	135314067	chr1	135585530	135586029	Timm17a|chr1:135585530-135586029	0.140070954583982	.	.
chr1	135313568	135314067	chr1	135699225	135699724	Timm17a|chr1:135699225-135699724	0.146561779178767	.	.
chr1	135430227	135430726	chr1	135048457	135048956	Ipo9|chr1:135048457-135048956	0.277175248505781	.	.
chr1	135430227	135430726	chr1	135056822	135057321	Ipo9|chr1:135056822-135057321	0.274530297305057	.	.
chr1	135430227	135430726	chr1	135368172	135368671	Ipo9|chr1:135368172-135368671	0.251797817976545	.	.
chr1	135430227	135430726	chr1	135491235	135491734	Ipo9|chr1:135491235-135491734	0.334514449360493	.	.
chr1	135430227	135430726	chr1	135491735	135492234	Ipo9|chr1:135491735-135492234	0.308027399645032	.	.
chr1	135430227	135430726	chr1	135536201	135536700	Ipo9|chr1:135536201-135536700	0.238230971626084	.	.
chr1	135430227	135430726	chr1	135585530	135586029	Ipo9|chr1:135585530-135586029	0.173516729759999	.	.
chr1	135430227	135430726	chr1	135675410	135675909	Ipo9|chr1:135675410-135675909	0.145372503126168	.	.
chr1	135430227	135430726	chr1	135699225	135699724	Ipo9|chr1:135699225-135699724	0.140325160803199	.	.
chr1	135687906	135688405	chr1	135347414	135347913	Nav1|chr1:135347414-135347913	0.314133554666168	.	.
chr1	135687906	135688405	chr1	135534734	135535233	Nav1|chr1:135534734-135535233	0.32052185771217	.	.
chr1	135687906	135688405	chr1	135535279	135535778	Nav1|chr1:135535279-135535778	0.320045005957746	.	.
chr1	135687906	135688405	chr1	135561247	135561746	Nav1|chr1:135561247-135561746	0.258325208964701	.	.
chr1	135687906	135688405	chr1	135699225	135699724	Nav1|chr1:135699225-135699724	0.311654692646292	.	.
chr1	136131078	136131577	chr1	135811227	135811726	Gm15850|chr1:135811227-135811726	0.151335578976098	.	.
chr1	136131078	136131577	chr1	135811227	135811726	Kif21b|chr1:135811227-135811726	0.151335578976098	.	.
chr1	136131078	136131577	chr1	136017772	136018271	Gm15850|chr1:136017772-136018271	0.206313808462015	.	.
chr1	136131078	136131577	chr1	136017772	136018271	Kif21b|chr1:136017772-136018271	0.206313808462015	.	.
chr1	136131078	136131577	chr1	136089713	136090212	Gm15850|chr1:136089713-136090212	0.273620814261034	.	.
chr1	136131078	136131577	chr1	136089713	136090212	Kif21b|chr1:136089713-136090212	0.273620814261034	.	.
chr1	136131078	136131577	chr1	136228475	136228974	Gm15850|chr1:136228475-136228974	0.189167338327487	.	.
chr1	136131078	136131577	chr1	136228475	136228974	Kif21b|chr1:136228475-136228974	0.189167338327487	.	.
chr1	136131078	136131577	chr1	136306362	136306861	Gm15850|chr1:136306362-136306861	0.184923640528076	.	.
chr1	136131078	136131577	chr1	136306362	136306861	Kif21b|chr1:136306362-136306861	0.184923640528076	.	.
chr1	136234079	136234578	chr1	136170040	136170539	Inava|chr1:136170040-136170539	0.188340839505751	.	.
chr1	136260203	136260702	chr1	136170040	136170539	Gpr25|chr1:136170040-136170539	0.209849539467301	.	.
chr1	136260203	136260702	chr1	136612909	136613408	Gpr25|chr1:136612909-136613408	0.263030945826249	.	.
chr1	136345905	136346404	chr1	136017772	136018271	Camsap2|chr1:136017772-136018271	0.178897550856837	.	.
chr1	136345905	136346404	chr1	136055738	136056237	Camsap2|chr1:136055738-136056237	0.172704937470435	.	.
chr1	136345905	136346404	chr1	136089713	136090212	Camsap2|chr1:136089713-136090212	0.230217431253948	.	.
chr1	136345905	136346404	chr1	136306362	136306861	Camsap2|chr1:136306362-136306861	0.207888988061369	.	.
chr1	136415292	136415791	chr1	136527075	136527574	9230116N13Rik|chr1:136527075-136527574	0.273774262793788	.	.
chr1	136415292	136415791	chr1	136527075	136527574	Ddx59|chr1:136527075-136527574	0.273774262793788	.	.
chr1	136466035	136466534	chr1	136170040	136170539	Kif14|chr1:136170040-136170539	0.224078967450157	.	.
chr1	136466035	136466534	chr1	136527075	136527574	Kif14|chr1:136527075-136527574	0.320877799633333	.	.
chr1	136624613	136625112	chr1	136401180	136401679	Platr23|chr1:136401180-136401679	0.162500144675676	.	.
chr1	136624613	136625112	chr1	136401180	136401679	Zfp281|chr1:136401180-136401679	0.162500144675676	.	.
chr1	136624613	136625112	chr1	136612909	136613408	Platr23|chr1:136612909-136613408	0.216166622850372	.	.
chr1	136624613	136625112	chr1	136612909	136613408	Zfp281|chr1:136612909-136613408	0.216166622850372	.	.
chr1	136624613	136625112	chr1	136613430	136613929	Platr23|chr1:136613430-136613929	0.178314651653803	.	.
chr1	136624613	136625112	chr1	136613430	136613929	Zfp281|chr1:136613430-136613929	0.178314651653803	.	.
chr1	137898255	137898754	chr1	138243973	138244472	Gm4258|chr1:138243973-138244472	0.188648273709642	.	.
chr1	137898255	137898754	chr1	138244482	138244981	Gm4258|chr1:138244482-138244981	0.209147572316214	.	.
chr1	138963206	138963705	chr1	138928726	138929225	Dennd1b|chr1:138928726-138929225	0.153155502512516	.	.
chr1	143640493	143640992	chr1	143739248	143739747	B3galt2|chr1:143739248-143739747	0.241032765928615	.	.
chr1	143702603	143703102	chr1	143619717	143620216	Cdc73|chr1:143619717-143620216	0.289200221653049	.	.
chr1	143776839	143777338	chr1	143619717	143620216	Gm29170|chr1:143619717-143620216	0.233885180510347	.	.
chr1	143776839	143777338	chr1	143619717	143620216	Ro60|chr1:143619717-143620216	0.233885180510347	.	.
chr1	143776839	143777338	chr1	143619717	143620216	Uchl5|chr1:143619717-143620216	0.233885180510347	.	.
chr1	144003472	144003971	chr1	144415804	144416303	Rgs2|chr1:144415804-144416303	0.163526385727714	.	.
chr1	144004041	144004540	chr1	144415295	144415794	Rgs2|chr1:144415295-144415794	0.169252989110717	.	.
chr1	144004041	144004540	chr1	144431447	144431946	Rgs2|chr1:144431447-144431946	0.212610818870158	.	.
chr1	150099643	150100142	chr1	149832907	149833406	Ptgs2|chr1:149832907-149833406	0.371894888869952	.	.
chr1	150099643	150100142	chr1	149832907	149833406	Ptgs2os|chr1:149832907-149833406	0.371894888869952	.	.
chr1	150099643	150100142	chr1	149848074	149848573	Ptgs2|chr1:149848074-149848573	0.144383168244236	.	.
chr1	150099643	150100142	chr1	149848074	149848573	Ptgs2os|chr1:149848074-149848573	0.144383168244236	.	.
chr1	150099643	150100142	chr1	150115416	150115915	Ptgs2|chr1:150115416-150115915	0.291300176526244	.	.
chr1	150099643	150100142	chr1	150115416	150115915	Ptgs2os|chr1:150115416-150115915	0.291300176526244	.	.
chr1	150392883	150393382	chr1	150115416	150115915	Odr4|chr1:150115416-150115915	0.206969346250701	.	.
chr1	150392883	150393382	chr1	150115416	150115915	Tpr|chr1:150115416-150115915	0.206969346250701	.	.
chr1	151345057	151345556	chr1	151095986	151096485	Gm10138|chr1:151095986-151096485	0.339883307052542	.	.
chr1	151345057	151345556	chr1	151095986	151096485	Ivns1abp|chr1:151095986-151096485	0.339883307052542	.	.
chr1	151428258	151428757	chr1	151095986	151096485	Swt1|chr1:151095986-151096485	0.155103410411021	.	.
chr1	151428258	151428757	chr1	151095986	151096485	Trmt1l|chr1:151095986-151096485	0.155103410411021	.	.
chr1	151428762	151429261	chr1	151095986	151096485	Swt1|chr1:151095986-151096485	0.342576024674321	.	.
chr1	151428762	151429261	chr1	151095986	151096485	Trmt1l|chr1:151095986-151096485	0.342576024674321	.	.
chr1	152089368	152089867	chr1	152219683	152220182	1700025G04Rik|chr1:152219683-152220182	0.248472519034026	.	.
chr1	152089368	152089867	chr1	152369161	152369660	1700025G04Rik|chr1:152369161-152369660	0.209080696843754	.	.
chr1	152089368	152089867	chr1	152462297	152462796	1700025G04Rik|chr1:152462297-152462796	0.155710859943435	.	.
chr1	152090109	152090608	chr1	151943594	151944093	1700025G04Rik|chr1:151943594-151944093	0.245274580975796	.	.
chr1	152090109	152090608	chr1	152102618	152103117	1700025G04Rik|chr1:152102618-152103117	0.137486983035949	.	.
chr1	152090109	152090608	chr1	152219683	152220182	1700025G04Rik|chr1:152219683-152220182	0.16347556535891	.	.
chr1	152090109	152090608	chr1	152369161	152369660	1700025G04Rik|chr1:152369161-152369660	0.154549500743295	.	.
chr1	152386383	152386882	chr1	152461796	152462295	Tsen15|chr1:152461796-152462295	0.257934419672601	.	.
chr1	152386383	152386882	chr1	152462297	152462796	Tsen15|chr1:152462297-152462796	0.225752677314784	.	.
chr1	152386383	152386882	chr1	152468444	152468943	Tsen15|chr1:152468444-152468943	0.403042159964396	.	.
chr1	152766246	152766745	chr1	152718537	152719036	Arpc5|chr1:152718537-152719036	0.328813166085896	.	.
chr1	152766246	152766745	chr1	152718537	152719036	Rgl1|chr1:152718537-152719036	0.328813166085896	.	.
chr1	152766246	152766745	chr1	152874113	152874612	Arpc5|chr1:152874113-152874612	0.199259281533732	.	.
chr1	152766246	152766745	chr1	152874113	152874612	Rgl1|chr1:152874113-152874612	0.199259281533732	.	.
chr1	152902442	152902941	chr1	152524922	152525421	Smg7|chr1:152524922-152525421	0.139633282925934	.	.
chr1	152902442	152902941	chr1	152718537	152719036	Smg7|chr1:152718537-152719036	0.13925463275936	.	.
chr1	153332786	153333285	chr1	153683332	153683831	Lamc1|chr1:153683332-153683831	0.159286355018904	.	.
chr1	153424875	153425374	chr1	153040008	153040507	Shcbp1l|chr1:153040008-153040507	0.332916974828857	.	.
chr1	153487484	153487983	chr1	153679079	153679578	Dhx9|chr1:153679079-153679578	0.150260430082534	.	.
chr1	153487484	153487983	chr1	153683332	153683831	Dhx9|chr1:153683332-153683831	0.157534188731323	.	.
chr1	153899574	153900073	chr1	154180893	154181392	Glul|chr1:154180893-154181392	0.163544697399244	.	.
chr1	153899574	153900073	chr1	154180893	154181392	Teddm2|chr1:154180893-154181392	0.163544697399244	.	.
chr1	154117943	154118442	chr1	154292708	154293207	A830008E24Rik|chr1:154292708-154293207	0.137812536075889	.	.
chr1	155082733	155083232	chr1	155039248	155039747	Gm9530|chr1:155039248-155039747	0.165120407754808	.	.
chr1	155083298	155083797	chr1	155039248	155039747	Gm9530|chr1:155039248-155039747	0.234036168873589	.	.
chr1	155099441	155099940	chr1	155039248	155039747	Ier5|chr1:155039248-155039747	0.15314972872506	.	.
chr1	155099441	155099940	chr1	155201280	155201779	Ier5|chr1:155201280-155201779	0.27979518332762	.	.
chr1	155158401	155158900	chr1	155039248	155039747	Stx6|chr1:155039248-155039747	0.154877473256512	.	.
chr1	155158401	155158900	chr1	155191612	155192111	Stx6|chr1:155191612-155192111	0.295746787062578	.	.
chr1	155158401	155158900	chr1	155201280	155201779	Stx6|chr1:155201280-155201779	0.445063754289259	.	.
chr1	155243949	155244448	chr1	154786132	154786631	BC034090|chr1:154786132-154786631	0.169213297652656	.	.
chr1	155243949	155244448	chr1	155191612	155192111	BC034090|chr1:155191612-155192111	0.281076138579289	.	.
chr1	155244458	155244957	chr1	155039248	155039747	BC034090|chr1:155039248-155039747	0.187720707489091	.	.
chr1	155244458	155244957	chr1	155191612	155192111	BC034090|chr1:155191612-155192111	0.351949518943587	.	.
chr1	155416705	155417204	chr1	155442623	155443122	Xpr1|chr1:155442623-155443122	0.190794034166467	.	.
chr1	155417226	155417725	chr1	155350868	155351367	Xpr1|chr1:155350868-155351367	0.302078296944323	.	.
chr1	155417226	155417725	chr1	155350868	155351367	Xpr1|chr1:155350868-155351367	0.302078296944324	.	.
chr1	156035878	156036377	chr1	156024715	156025214	Tor1aip1|chr1:156024715-156025214	0.446719899330574	.	.
chr1	156035878	156036377	chr1	156024715	156025214	Tor1aip2|chr1:156024715-156025214	0.446719899330574	.	.
chr1	156035878	156036377	chr1	156197615	156198114	Tor1aip1|chr1:156197615-156198114	0.215475886983442	.	.
chr1	156035878	156036377	chr1	156197615	156198114	Tor1aip2|chr1:156197615-156198114	0.215475886983442	.	.
chr1	156420903	156421402	chr1	156197615	156198114	Axdnd1|chr1:156197615-156198114	0.137412405150529	.	.
chr1	156420903	156421402	chr1	156276721	156277220	Axdnd1|chr1:156276721-156277220	0.270325442677417	.	.
chr1	156558476	156558975	chr1	156629969	156630468	Abl2|chr1:156629969-156630468	0.386013041231356	.	.
chr1	156558476	156558975	chr1	156976069	156976568	Abl2|chr1:156976069-156976568	0.203879216291456	.	.
chr1	156674112	156674611	chr1	156450435	156450934	Tor3a|chr1:156450435-156450934	0.203253995018915	.	.
chr1	156674619	156675118	chr1	156450435	156450934	Tor3a|chr1:156450435-156450934	0.218692207159491	.	.
chr1	156938775	156939274	chr1	156593173	156593672	4930439D14Rik|chr1:156593173-156593672	0.176401673701642	.	.
chr1	156938775	156939274	chr1	156593173	156593672	Ralgps2|chr1:156593173-156593672	0.176401673701642	.	.
chr1	156938775	156939274	chr1	156629969	156630468	4930439D14Rik|chr1:156629969-156630468	0.283257119465574	.	.
chr1	156938775	156939274	chr1	156629969	156630468	Ralgps2|chr1:156629969-156630468	0.283257119465574	.	.
chr1	156939411	156939910	chr1	156593173	156593672	4930439D14Rik|chr1:156593173-156593672	0.145415885415685	.	.
chr1	156939411	156939910	chr1	156593173	156593672	Ralgps2|chr1:156593173-156593672	0.145415885415685	.	.
chr1	156939411	156939910	chr1	156976069	156976568	4930439D14Rik|chr1:156976069-156976568	0.209636504624665	.	.
chr1	156939411	156939910	chr1	156976069	156976568	Ralgps2|chr1:156976069-156976568	0.209636504624665	.	.
chr1	157412497	157412996	chr1	157299509	157300008	Rasal2|chr1:157299509-157300008	0.161356772172619	.	.
chr1	158356145	158356644	chr1	158088333	158088832	Brinp2|chr1:158088333-158088832	0.269559698473149	.	.
chr1	159231910	159232409	chr1	158996076	158996575	Cop1|chr1:158996076-158996575	0.180830320082367	.	.
chr1	159231910	159232409	chr1	159393211	159393710	Cop1|chr1:159393211-159393710	0.179498096231047	.	.
chr1	159523530	159524029	chr1	159423675	159424174	Tnr|chr1:159423675-159424174	0.20214085566967	.	.
chr1	159523530	159524029	chr1	159551006	159551505	Tnr|chr1:159551006-159551505	0.13754950331026	.	.
chr1	159523530	159524029	chr1	159670755	159671254	Tnr|chr1:159670755-159671254	0.199548599480285	.	.
chr1	160194792	160195291	chr1	159888548	159889047	Mrps14|chr1:159888548-159889047	0.237983993868471	.	.
chr1	160194792	160195291	chr1	159889332	159889831	Mrps14|chr1:159889332-159889831	0.163395412325457	.	.
chr1	160194792	160195291	chr1	160261776	160262275	Mrps14|chr1:160261776-160262275	0.141738450483494	.	.
chr1	160194792	160195291	chr1	160351869	160352368	Mrps14|chr1:160351869-160352368	0.239098545226454	.	.
chr1	160212750	160213249	chr1	159888548	159889047	Cacybp|chr1:159888548-159889047	0.275098376414992	.	.
chr1	160212750	160213249	chr1	160377596	160378095	Cacybp|chr1:160377596-160378095	0.351291267894666	.	.
chr1	160212750	160213249	chr1	160399382	160399881	Cacybp|chr1:160399382-160399881	0.211576087965665	.	.
chr1	160212750	160213249	chr1	160463347	160463846	Cacybp|chr1:160463347-160463846	0.144229414221845	.	.
chr1	160792667	160793166	chr1	160534828	160535327	Rabgap1l|chr1:160534828-160535327	0.162952567213388	.	.
chr1	160792667	160793166	chr1	160693058	160693557	Rabgap1l|chr1:160693058-160693557	0.253494925705651	.	.
chr1	160906055	160906554	chr1	160579562	160580061	Rc3h1|chr1:160579562-160580061	0.188651283435658	.	.
chr1	160906055	160906554	chr1	161084262	161084761	Rc3h1|chr1:161084262-161084761	0.2925352254595	.	.
chr1	161034786	161035285	chr1	161170609	161171108	Gas5|chr1:161170609-161171108	0.254006189100237	.	.
chr1	161034786	161035285	chr1	161170609	161171108	Zbtb37|chr1:161170609-161171108	0.254006189100237	.	.
chr1	162477766	162478265	chr1	162294023	162294522	Dnm3|chr1:162294023-162294522	0.141628826365218	.	.
chr1	162477766	162478265	chr1	162327569	162328068	Dnm3|chr1:162327569-162328068	0.150892593267941	.	.
chr1	162477766	162478265	chr1	162359162	162359661	Dnm3|chr1:162359162-162359661	0.168417039784285	.	.
chr1	162477766	162478265	chr1	162385556	162386055	Dnm3|chr1:162385556-162386055	0.140329469991637	.	.
chr1	162548386	162548885	chr1	162509243	162509742	Eef1aknmt|chr1:162509243-162509742	0.161404174581633	.	.
chr1	162548386	162548885	chr1	162509778	162510277	Eef1aknmt|chr1:162509778-162510277	0.214961715225489	.	.
chr1	162570372	162570871	chr1	162274450	162274949	Vamp4|chr1:162274450-162274949	0.37884536553895	.	.
chr1	162570372	162570871	chr1	162385556	162386055	Vamp4|chr1:162385556-162386055	0.213622157086885	.	.
chr1	162570372	162570871	chr1	162832165	162832664	Vamp4|chr1:162832165-162832664	0.339542571401992	.	.
chr1	162739851	162740350	chr1	162327569	162328068	Prrc2c|chr1:162327569-162328068	0.429573819402848	.	.
chr1	162740352	162740851	chr1	162327569	162328068	Prrc2c|chr1:162327569-162328068	0.179598760386253	.	.
chr1	162740352	162740851	chr1	162385556	162386055	Prrc2c|chr1:162385556-162386055	0.224450844251202	.	.
chr1	162740352	162740851	chr1	162832165	162832664	Prrc2c|chr1:162832165-162832664	0.143449987841927	.	.
chr1	163929752	163930251	chr1	164184474	164184973	Scyl3|chr1:164184474-164184973	0.3660620223839	.	.
chr1	163994642	163995141	chr1	164138556	164139055	BC055324|chr1:164138556-164139055	0.23827404855044	.	.
chr1	163994642	163995141	chr1	164138556	164139055	Mettl18|chr1:164138556-164139055	0.23827404855044	.	.
chr1	163994642	163995141	chr1	164184474	164184973	BC055324|chr1:164184474-164184973	0.178908630753082	.	.
chr1	163994642	163995141	chr1	164184474	164184973	Mettl18|chr1:164184474-164184973	0.178908630753082	.	.
chr1	164275346	164275845	chr1	164326733	164327232	Ccdc181|chr1:164326733-164327232	0.176470100902008	.	.
chr1	164275346	164275845	chr1	164395042	164395541	Ccdc181|chr1:164395042-164395541	0.150263133439519	.	.
chr1	164275346	164275845	chr1	164474792	164475291	Ccdc181|chr1:164474792-164475291	0.19158655076182	.	.
chr1	164275346	164275845	chr1	164586523	164587022	Ccdc181|chr1:164586523-164587022	0.250858313037623	.	.
chr1	164275346	164275845	chr1	164590281	164590780	Ccdc181|chr1:164590281-164590780	0.243859001585371	.	.
chr1	164307370	164307869	chr1	164138556	164139055	Blzf1|chr1:164138556-164139055	0.172684929358588	.	.
chr1	164307370	164307869	chr1	164515399	164515898	Blzf1|chr1:164515399-164515898	0.320240878612207	.	.
chr1	164457803	164458302	chr1	164138556	164139055	Atp1b1|chr1:164138556-164139055	0.151945744817417	.	.
chr1	164457803	164458302	chr1	164531606	164532105	Atp1b1|chr1:164531606-164532105	0.233232697699512	.	.
chr1	164457803	164458302	chr1	164683734	164684233	Atp1b1|chr1:164683734-164684233	0.159388617753635	.	.
chr1	164458666	164459165	chr1	164515399	164515898	Atp1b1|chr1:164515399-164515898	0.155436205673387	.	.
chr1	164631669	164632168	chr1	164347205	164347704	Gm37754|chr1:164347205-164347704	0.27715166956428	.	.
chr1	164631669	164632168	chr1	164366670	164367169	Gm37754|chr1:164366670-164367169	0.228950914791671	.	.
chr1	164631669	164632168	chr1	164525504	164526003	Gm37754|chr1:164525504-164526003	0.143481360749112	.	.
chr1	164631669	164632168	chr1	164887740	164888239	Gm37754|chr1:164887740-164888239	0.194540504998575	.	.
chr1	164631669	164632168	chr1	164950787	164951286	Gm37754|chr1:164950787-164951286	0.225507918418379	.	.
chr1	164631669	164632168	chr1	164973805	164974304	Gm37754|chr1:164973805-164974304	0.169541110415054	.	.
chr1	164898957	164899456	chr1	164766621	164767120	Gm32569|chr1:164766621-164767120	0.214655202328085	.	.
chr1	164898957	164899456	chr1	164905001	164905500	Gm32569|chr1:164905001-164905500	0.245916911367001	.	.
chr1	164898957	164899456	chr1	165120312	165120811	Gm32569|chr1:165120312-165120811	0.178035347951496	.	.
chr1	165091724	165092223	chr1	164977296	164977795	4930568G15Rik|chr1:164977296-164977795	0.171893673581818	.	.
chr1	165236724	165237223	chr1	164905001	164905500	Tiprl|chr1:164905001-164905500	0.217431954921229	.	.
chr1	165236724	165237223	chr1	164977296	164977795	Tiprl|chr1:164977296-164977795	0.250607212793882	.	.
chr1	165236724	165237223	chr1	165018673	165019172	Tiprl|chr1:165018673-165019172	0.202207611519995	.	.
chr1	165460313	165460812	chr1	165018673	165019172	Dcaf6|chr1:165018673-165019172	0.249157095983397	.	.
chr1	165460313	165460812	chr1	165018673	165019172	Mpc2|chr1:165018673-165019172	0.249157095983397	.	.
chr1	165460313	165460812	chr1	165042018	165042517	Dcaf6|chr1:165042018-165042517	0.185154233307004	.	.
chr1	165460313	165460812	chr1	165042018	165042517	Mpc2|chr1:165042018-165042517	0.185154233307004	.	.
chr1	165460313	165460812	chr1	165046493	165046992	Dcaf6|chr1:165046493-165046992	0.233685954366644	.	.
chr1	165460313	165460812	chr1	165046493	165046992	Mpc2|chr1:165046493-165046992	0.233685954366644	.	.
chr1	165460313	165460812	chr1	165114769	165115268	Dcaf6|chr1:165114769-165115268	0.211642275171816	.	.
chr1	165460313	165460812	chr1	165114769	165115268	Mpc2|chr1:165114769-165115268	0.211642275171816	.	.
chr1	165460313	165460812	chr1	165736039	165736538	Dcaf6|chr1:165736039-165736538	0.33565952688805	.	.
chr1	165460313	165460812	chr1	165736039	165736538	Mpc2|chr1:165736039-165736538	0.33565952688805	.	.
chr1	165460922	165461421	chr1	165018673	165019172	Dcaf6|chr1:165018673-165019172	0.324434816912487	.	.
chr1	165460922	165461421	chr1	165018673	165019172	Mpc2|chr1:165018673-165019172	0.324434816912487	.	.
chr1	165460922	165461421	chr1	165042018	165042517	Dcaf6|chr1:165042018-165042517	0.187486048359728	.	.
chr1	165460922	165461421	chr1	165042018	165042517	Mpc2|chr1:165042018-165042517	0.187486048359728	.	.
chr1	165460922	165461421	chr1	165046493	165046992	Dcaf6|chr1:165046493-165046992	0.21487615674105	.	.
chr1	165460922	165461421	chr1	165046493	165046992	Mpc2|chr1:165046493-165046992	0.21487615674105	.	.
chr1	165460922	165461421	chr1	165084130	165084629	Dcaf6|chr1:165084130-165084629	0.161590915719994	.	.
chr1	165460922	165461421	chr1	165084130	165084629	Mpc2|chr1:165084130-165084629	0.161590915719994	.	.
chr1	165460922	165461421	chr1	165114769	165115268	Dcaf6|chr1:165114769-165115268	0.239144946753941	.	.
chr1	165460922	165461421	chr1	165114769	165115268	Mpc2|chr1:165114769-165115268	0.239144946753941	.	.
chr1	165460922	165461421	chr1	165736039	165736538	Dcaf6|chr1:165736039-165736538	0.297131504538446	.	.
chr1	165460922	165461421	chr1	165736039	165736538	Mpc2|chr1:165736039-165736538	0.297131504538446	.	.
chr1	165634316	165634815	chr1	165316673	165317172	Mpzl1|chr1:165316673-165317172	0.329237789499782	.	.
chr1	165634316	165634815	chr1	165663268	165663767	Mpzl1|chr1:165663268-165663767	0.155514414529854	.	.
chr1	165708562	165709061	chr1	165432846	165433345	Rcsd1|chr1:165432846-165433345	0.303468450584688	.	.
chr1	165708562	165709061	chr1	165662721	165663220	Rcsd1|chr1:165662721-165663220	0.211258120819678	.	.
chr1	165708562	165709061	chr1	165707917	165708416	Rcsd1|chr1:165707917-165708416	0.183778316297269	.	.
chr1	165708562	165709061	chr1	165736039	165736538	Rcsd1|chr1:165736039-165736538	0.249158118692803	.	.
chr1	166002418	166002917	chr1	166267196	166267695	Gm26665|chr1:166267196-166267695	0.470483001207172	.	.
chr1	166002418	166002917	chr1	166267196	166267695	Pou2f1|chr1:166267196-166267695	0.470483001207172	.	.
chr1	166002418	166002917	chr1	166395768	166396267	Gm26665|chr1:166395768-166396267	0.20384112177922	.	.
chr1	166002418	166002917	chr1	166395768	166396267	Pou2f1|chr1:166395768-166396267	0.20384112177922	.	.
chr1	166003176	166003675	chr1	166395768	166396267	Gm26665|chr1:166395768-166396267	0.421936030202662	.	.
chr1	166003176	166003675	chr1	166395768	166396267	Pou2f1|chr1:166395768-166396267	0.421936030202662	.	.
chr1	166253817	166254316	chr1	166255453	166255952	Ildr2|chr1:166255453-166255952	0.256647119076704	.	.
chr1	166253817	166254316	chr1	166296977	166297476	Ildr2|chr1:166296977-166297476	0.283901139302493	.	.
chr1	166253817	166254316	chr1	166386390	166386889	Ildr2|chr1:166386390-166386889	0.156756618368756	.	.
chr1	166253817	166254316	chr1	166395202	166395701	Ildr2|chr1:166395202-166395701	0.297010040727595	.	.
chr1	166253817	166254316	chr1	166395768	166396267	Ildr2|chr1:166395768-166396267	0.145684728853076	.	.
chr1	166253817	166254316	chr1	166429732	166430231	Ildr2|chr1:166429732-166430231	0.246122776547468	.	.
chr1	166254415	166254914	chr1	166255453	166255952	Ildr2|chr1:166255453-166255952	0.183636678756025	.	.
chr1	166254415	166254914	chr1	166386390	166386889	Ildr2|chr1:166386390-166386889	0.313876482299895	.	.
chr1	166254415	166254914	chr1	166429732	166430231	Ildr2|chr1:166429732-166430231	0.172143777859714	.	.
chr1	166308696	166309195	chr1	166267196	166267695	5330438I03Rik|chr1:166267196-166267695	0.307178127392559	.	.
chr1	166308696	166309195	chr1	166386390	166386889	5330438I03Rik|chr1:166386390-166386889	0.196371202666378	.	.
chr1	166308696	166309195	chr1	166403755	166404254	5330438I03Rik|chr1:166403755-166404254	0.212554888717748	.	.
chr1	166308696	166309195	chr1	166429732	166430231	5330438I03Rik|chr1:166429732-166430231	0.257860570986807	.	.
chr1	166309200	166309699	chr1	166255453	166255952	5330438I03Rik|chr1:166255453-166255952	0.406619156984797	.	.
chr1	166309200	166309699	chr1	166267196	166267695	5330438I03Rik|chr1:166267196-166267695	0.276737044506212	.	.
chr1	166309200	166309699	chr1	166386390	166386889	5330438I03Rik|chr1:166386390-166386889	0.386660154164484	.	.
chr1	166309200	166309699	chr1	166395768	166396267	5330438I03Rik|chr1:166395768-166396267	0.16035416971514	.	.
chr1	166309200	166309699	chr1	166429732	166430231	5330438I03Rik|chr1:166429732-166430231	0.320619316988969	.	.
chr1	166379002	166379501	chr1	166244127	166244626	Tada1|chr1:166244127-166244626	0.224467280680093	.	.
chr1	166379002	166379501	chr1	166299784	166300283	Tada1|chr1:166299784-166300283	0.253673169540278	.	.
chr1	166379002	166379501	chr1	166386390	166386889	Tada1|chr1:166386390-166386889	0.204020958772886	.	.
chr1	166409578	166410077	chr1	166299784	166300283	Pogk|chr1:166299784-166300283	0.245884511449372	.	.
chr1	166409578	166410077	chr1	166386390	166386889	Pogk|chr1:166386390-166386889	0.223683022572738	.	.
chr1	166409578	166410077	chr1	166395768	166396267	Pogk|chr1:166395768-166396267	0.149265771767814	.	.
chr1	166409578	166410077	chr1	166429732	166430231	Pogk|chr1:166429732-166430231	0.191668012358515	.	.
chr1	167000534	167001033	chr1	167070192	167070691	Fam78b|chr1:167070192-167070691	0.233871187757132	.	.
chr1	167000534	167001033	chr1	167070192	167070691	Gm16701|chr1:167070192-167070691	0.233871187757132	.	.
chr1	167308418	167308917	chr1	167337334	167337833	Tmco1|chr1:167337334-167337833	0.251372051186467	.	.
chr1	167308418	167308917	chr1	167337334	167337833	Tmco1|chr1:167337334-167337833	0.251372051186468	.	.
chr1	167349707	167350206	chr1	167426657	167427156	Aldh9a1|chr1:167426657-167427156	0.302716672350188	.	.
chr1	167350248	167350747	chr1	167337334	167337833	Aldh9a1|chr1:167337334-167337833	0.160082993623019	.	.
chr1	167393588	167394087	chr1	167337334	167337833	Mgst3|chr1:167337334-167337833	0.292861858383759	.	.
chr1	167394156	167394655	chr1	167337334	167337833	Mgst3|chr1:167337334-167337833	0.207739046051993	.	.
chr1	167598393	167598892	chr1	167752690	167753189	Rxrg|chr1:167752690-167753189	0.158520682389452	.	.
chr1	168432123	168432622	chr1	168357572	168358071	Pbx1|chr1:168357572-168358071	0.157987204080376	.	.
chr1	168432123	168432622	chr1	168391607	168392106	Pbx1|chr1:168391607-168392106	0.17087582203636	.	.
chr1	169531254	169531753	chr1	169283276	169283775	Nuf2|chr1:169283276-169283775	0.329374675412048	.	.
chr1	169531254	169531753	chr1	169462320	169462819	Nuf2|chr1:169462320-169462819	0.13952629706595	.	.
chr1	169531254	169531753	chr1	169462898	169463397	Nuf2|chr1:169462898-169463397	0.257382099265279	.	.
chr1	169531254	169531753	chr1	169485073	169485572	Nuf2|chr1:169485073-169485572	0.140088861630201	.	.
chr1	169531254	169531753	chr1	169485578	169486077	Nuf2|chr1:169485578-169486077	0.278627049983196	.	.
chr1	169531254	169531753	chr1	169586004	169586503	Nuf2|chr1:169586004-169586503	0.429697108341419	.	.
chr1	169655194	169655693	chr1	169586004	169586503	Rgs5|chr1:169586004-169586503	0.166007454558799	.	.
chr1	169747461	169747960	chr1	169283276	169283775	Rgs4|chr1:169283276-169283775	0.234321240846267	.	.
chr1	169747461	169747960	chr1	169462898	169463397	Rgs4|chr1:169462898-169463397	0.280763909953909	.	.
chr1	169747461	169747960	chr1	169485073	169485572	Rgs4|chr1:169485073-169485572	0.343484206758951	.	.
chr1	169747461	169747960	chr1	169485578	169486077	Rgs4|chr1:169485578-169486077	0.226066542981313	.	.
chr1	169747461	169747960	chr1	169586004	169586503	Rgs4|chr1:169586004-169586503	0.625640848766168	.	.
chr1	169933784	169934283	chr1	169586004	169586503	Gm15852|chr1:169586004-169586503	0.275829735769665	.	.
chr1	169934305	169934804	chr1	169586004	169586503	Gm15852|chr1:169586004-169586503	0.225673918917511	.	.
chr1	169969082	169969581	chr1	169569052	169569551	3110045C21Rik|chr1:169569052-169569551	0.14991242552487	.	.
chr1	169969082	169969581	chr1	169569052	169569551	Hsd17b7|chr1:169569052-169569551	0.14991242552487	.	.
chr1	169969082	169969581	chr1	169586004	169586503	3110045C21Rik|chr1:169586004-169586503	0.296042078816381	.	.
chr1	169969082	169969581	chr1	169586004	169586503	Hsd17b7|chr1:169586004-169586503	0.296042078816381	.	.
chr1	170174840	170175339	chr1	170466554	170467053	Gm37748|chr1:170466554-170467053	0.170880365074954	.	.
chr1	170174840	170175339	chr1	170466554	170467053	Uap1|chr1:170466554-170467053	0.170880365074954	.	.
chr1	170215136	170215635	chr1	169762469	169762968	4930500M09Rik|chr1:169762469-169762968	0.25963201205021	.	.
chr1	170215136	170215635	chr1	169762469	169762968	Uhmk1|chr1:169762469-169762968	0.25963201205021	.	.
chr1	170215136	170215635	chr1	170255487	170255986	4930500M09Rik|chr1:170255487-170255986	0.155960036966304	.	.
chr1	170215136	170215635	chr1	170255487	170255986	Uhmk1|chr1:170255487-170255986	0.155960036966304	.	.
chr1	170215136	170215635	chr1	170489379	170489878	4930500M09Rik|chr1:170489379-170489878	0.330908540290377	.	.
chr1	170215136	170215635	chr1	170489379	170489878	Uhmk1|chr1:170489379-170489878	0.330908540290377	.	.
chr1	170644224	170644723	chr1	170387197	170387696	Olfml2b|chr1:170387197-170387696	0.294239469431366	.	.
chr1	170644224	170644723	chr1	170489379	170489878	Olfml2b|chr1:170489379-170489878	0.149809899571188	.	.
chr1	170644224	170644723	chr1	170705115	170705614	Olfml2b|chr1:170705115-170705614	0.223113668534097	.	.
chr1	170644224	170644723	chr1	170766953	170767452	Olfml2b|chr1:170766953-170767452	0.278729396820526	.	.
chr1	170867571	170868070	chr1	171188892	171189391	Atf6|chr1:171188892-171189391	0.153618079612699	.	.
chr1	170867571	170868070	chr1	171188892	171189391	Gm9929|chr1:171188892-171189391	0.153618079612699	.	.
chr1	170868410	170868909	chr1	171044776	171045275	Atf6|chr1:171044776-171045275	0.156130572285632	.	.
chr1	170868410	170868909	chr1	171044776	171045275	Gm9929|chr1:171044776-171045275	0.156130572285632	.	.
chr1	170868410	170868909	chr1	171194934	171195433	Atf6|chr1:171194934-171195433	0.181351895873726	.	.
chr1	170868410	170868909	chr1	171194934	171195433	Gm9929|chr1:171194934-171195433	0.181351895873726	.	.
chr1	170868410	170868909	chr1	171209296	171209795	Atf6|chr1:171209296-171209795	0.295304877721924	.	.
chr1	170868410	170868909	chr1	171209296	171209795	Gm9929|chr1:171209296-171209795	0.295304877721924	.	.
chr1	170885252	170885751	chr1	171044266	171044765	Dusp12|chr1:171044266-171044765	0.253060575730534	.	.
chr1	170885252	170885751	chr1	171044266	171044765	Gm26620|chr1:171044266-171044765	0.253060575730534	.	.
chr1	170885252	170885751	chr1	171110922	171111421	Dusp12|chr1:171110922-171111421	0.27971753241128	.	.
chr1	170885252	170885751	chr1	171110922	171111421	Gm26620|chr1:171110922-171111421	0.27971753241128	.	.
chr1	171150371	171150870	chr1	170766953	170767452	Mpz|chr1:170766953-170767452	0.173170393061679	.	.
chr1	171150371	171150870	chr1	170766953	170767452	Sdhc|chr1:170766953-170767452	0.173170393061679	.	.
chr1	171150371	171150870	chr1	171188892	171189391	Mpz|chr1:171188892-171189391	0.148299458990409	.	.
chr1	171150371	171150870	chr1	171188892	171189391	Sdhc|chr1:171188892-171189391	0.148299458990409	.	.
chr1	171195514	171196013	chr1	171110922	171111421	Pcp4l1|chr1:171110922-171111421	0.1860833970558	.	.
chr1	171195514	171196013	chr1	171189421	171189920	Pcp4l1|chr1:171189421-171189920	0.246115941141369	.	.
chr1	171195514	171196013	chr1	171194934	171195433	Pcp4l1|chr1:171194934-171195433	0.513279215940243	.	.
chr1	171195514	171196013	chr1	171262470	171262969	Pcp4l1|chr1:171262470-171262969	0.156562000083017	.	.
chr1	171195514	171196013	chr1	171263038	171263537	Pcp4l1|chr1:171263038-171263537	0.147662394913347	.	.
chr1	171196077	171196576	chr1	171044776	171045275	Pcp4l1|chr1:171044776-171045275	0.138595107960173	.	.
chr1	171196077	171196576	chr1	171102488	171102987	Pcp4l1|chr1:171102488-171102987	0.199954316154871	.	.
chr1	171196077	171196576	chr1	171110922	171111421	Pcp4l1|chr1:171110922-171111421	0.201479591689329	.	.
chr1	171196077	171196576	chr1	171194934	171195433	Pcp4l1|chr1:171194934-171195433	0.369089379488818	.	.
chr1	171196077	171196576	chr1	171262470	171262969	Pcp4l1|chr1:171262470-171262969	0.171786272618403	.	.
chr1	171196077	171196576	chr1	171263038	171263537	Pcp4l1|chr1:171263038-171263537	0.194528799889789	.	.
chr1	171270057	171270556	chr1	171037809	171038308	B4galt3|chr1:171037809-171038308	0.181305392155944	.	.
chr1	171270057	171270556	chr1	171194934	171195433	B4galt3|chr1:171194934-171195433	0.159826411887518	.	.
chr1	171270057	171270556	chr1	171247027	171247526	B4galt3|chr1:171247027-171247526	0.223225995027077	.	.
chr1	171281054	171281553	chr1	171037809	171038308	Ppox|chr1:171037809-171038308	0.170125532287961	.	.
chr1	171281054	171281553	chr1	171189421	171189920	Ppox|chr1:171189421-171189920	0.186171178860977	.	.
chr1	171281054	171281553	chr1	171247027	171247526	Ppox|chr1:171247027-171247526	0.289890916348054	.	.
chr1	171287719	171288218	chr1	171044266	171044765	Usp21|chr1:171044266-171044765	0.243933971565376	.	.
chr1	171287719	171288218	chr1	171044776	171045275	Usp21|chr1:171044776-171045275	0.182882154418515	.	.
chr1	171287719	171288218	chr1	171044776	171045275	Usp21|chr1:171044776-171045275	0.182882154418516	.	.
chr1	171287719	171288218	chr1	171102488	171102987	Usp21|chr1:171102488-171102987	0.243240695541043	.	.
chr1	171287719	171288218	chr1	171110922	171111421	Usp21|chr1:171110922-171111421	0.262692535710073	.	.
chr1	171287719	171288218	chr1	171189421	171189920	Usp21|chr1:171189421-171189920	0.26995137140813	.	.
chr1	171287719	171288218	chr1	171194934	171195433	Usp21|chr1:171194934-171195433	0.303321224349817	.	.
chr1	171287719	171288218	chr1	171209296	171209795	Usp21|chr1:171209296-171209795	0.229401281910895	.	.
chr1	171287719	171288218	chr1	171247027	171247526	Usp21|chr1:171247027-171247526	0.14793696100573	.	.
chr1	171287719	171288218	chr1	171262470	171262969	Usp21|chr1:171262470-171262969	0.353250210964632	.	.
chr1	171287719	171288218	chr1	171263038	171263537	Usp21|chr1:171263038-171263537	0.331799902073897	.	.
chr1	171294566	171295065	chr1	171044776	171045275	Ufc1|chr1:171044776-171045275	0.188310036814016	.	.
chr1	171294566	171295065	chr1	171189421	171189920	Ufc1|chr1:171189421-171189920	0.17545405721295	.	.
chr1	171294566	171295065	chr1	171194934	171195433	Ufc1|chr1:171194934-171195433	0.205030581005254	.	.
chr1	171294566	171295065	chr1	171209296	171209795	Ufc1|chr1:171209296-171209795	0.186991111238214	.	.
chr1	171328705	171329204	chr1	171171103	171171602	Dedd|chr1:171171103-171171602	0.142615728872288	.	.
chr1	171328705	171329204	chr1	171189421	171189920	Dedd|chr1:171189421-171189920	0.308295750281416	.	.
chr1	171328705	171329204	chr1	171194934	171195433	Dedd|chr1:171194934-171195433	0.288106086894021	.	.
chr1	171328705	171329204	chr1	171262470	171262969	Dedd|chr1:171262470-171262969	0.241909810168522	.	.
chr1	171329206	171329705	chr1	171037809	171038308	Dedd|chr1:171037809-171038308	0.186818980916505	.	.
chr1	171329206	171329705	chr1	171188892	171189391	Dedd|chr1:171188892-171189391	0.254383478479016	.	.
chr1	171329206	171329705	chr1	171189421	171189920	Dedd|chr1:171189421-171189920	0.17284727573307	.	.
chr1	171345437	171345936	chr1	171037809	171038308	Nit1|chr1:171037809-171038308	0.174866073242371	.	.
chr1	171345437	171345936	chr1	171037809	171038308	Pfdn2|chr1:171037809-171038308	0.174866073242371	.	.
chr1	171360073	171360572	chr1	171044266	171044765	Klhdc9|chr1:171044266-171044765	0.295151770355546	.	.
chr1	171360073	171360572	chr1	171044776	171045275	Klhdc9|chr1:171044776-171045275	0.221919724448917	.	.
chr1	171360073	171360572	chr1	171102488	171102987	Klhdc9|chr1:171102488-171102987	0.195733670146386	.	.
chr1	171360073	171360572	chr1	171102488	171102987	Klhdc9|chr1:171102488-171102987	0.195733670146387	.	.
chr1	171360073	171360572	chr1	171209296	171209795	Klhdc9|chr1:171209296-171209795	0.178439736667653	.	.
chr1	171360073	171360572	chr1	171262470	171262969	Klhdc9|chr1:171262470-171262969	0.213453044128619	.	.
chr1	171360073	171360572	chr1	171263038	171263537	Klhdc9|chr1:171263038-171263537	0.158472472512036	.	.
chr1	171360576	171361075	chr1	171038357	171038856	Klhdc9|chr1:171038357-171038856	0.2062244508901	.	.
chr1	171360576	171361075	chr1	171044266	171044765	Klhdc9|chr1:171044266-171044765	0.198877065515372	.	.
chr1	171360576	171361075	chr1	171044776	171045275	Klhdc9|chr1:171044776-171045275	0.176974323686935	.	.
chr1	171360576	171361075	chr1	171102488	171102987	Klhdc9|chr1:171102488-171102987	0.13815594651938	.	.
chr1	171360576	171361075	chr1	171189421	171189920	Klhdc9|chr1:171189421-171189920	0.391641606422706	.	.
chr1	171360576	171361075	chr1	171194934	171195433	Klhdc9|chr1:171194934-171195433	0.292044684542792	.	.
chr1	171360576	171361075	chr1	171209296	171209795	Klhdc9|chr1:171209296-171209795	0.264739576000388	.	.
chr1	171360576	171361075	chr1	171262470	171262969	Klhdc9|chr1:171262470-171262969	0.325286953171618	.	.
chr1	171360576	171361075	chr1	171263038	171263537	Klhdc9|chr1:171263038-171263537	0.344446912007671	.	.
chr1	171361088	171361587	chr1	171037809	171038308	Klhdc9|chr1:171037809-171038308	0.232182248863217	.	.
chr1	171361088	171361587	chr1	171102488	171102987	Klhdc9|chr1:171102488-171102987	0.176544720249808	.	.
chr1	171411068	171411567	chr1	171037809	171038308	Usf1|chr1:171037809-171038308	0.1797334173249	.	.
chr1	171411068	171411567	chr1	171171103	171171602	Usf1|chr1:171171103-171171602	0.293141240413576	.	.
chr1	172027641	172028140	chr1	171844982	171845481	Vangl2|chr1:171844982-171845481	0.292980201438111	.	.
chr1	172027641	172028140	chr1	172397313	172397812	Vangl2|chr1:172397313-172397812	0.176814635004461	.	.
chr1	172082460	172082959	chr1	172027134	172027633	Copa|chr1:172027134-172027633	0.166942549502101	.	.
chr1	172082460	172082959	chr1	172027134	172027633	Ncstn|chr1:172027134-172027633	0.166942549502101	.	.
chr1	172082460	172082959	chr1	172412167	172412666	Copa|chr1:172412167-172412666	0.181880158998355	.	.
chr1	172082460	172082959	chr1	172412167	172412666	Ncstn|chr1:172412167-172412666	0.181880158998355	.	.
chr1	172126494	172126993	chr1	171979967	171980466	Pex19|chr1:171979967-171980466	0.204727394730072	.	.
chr1	172126494	172126993	chr1	172027134	172027633	Pex19|chr1:172027134-172027633	0.182832611198947	.	.
chr1	172126494	172126993	chr1	172161857	172162356	Pex19|chr1:172161857-172162356	0.22175658143766	.	.
chr1	172126494	172126993	chr1	172173401	172173900	Pex19|chr1:172173401-172173900	0.200718388224313	.	.
chr1	172147848	172148347	chr1	171979967	171980466	Dcaf8|chr1:171979967-171980466	0.295493533943442	.	.
chr1	172147848	172148347	chr1	172173401	172173900	Dcaf8|chr1:172173401-172173900	0.22315588116813	.	.
chr1	172147848	172148347	chr1	172217086	172217585	Dcaf8|chr1:172217086-172217585	0.147343486354941	.	.
chr1	172147848	172148347	chr1	172310068	172310567	Dcaf8|chr1:172310068-172310567	0.193481611952321	.	.
chr1	172147848	172148347	chr1	172364695	172365194	Dcaf8|chr1:172364695-172365194	0.149773585052285	.	.
chr1	172206562	172207061	chr1	172364695	172365194	Pea15a|chr1:172364695-172365194	0.142597153618805	.	.
chr1	172329099	172329598	chr1	172217086	172217585	Kcnj9|chr1:172217086-172217585	0.205593597674102	.	.
chr1	172329099	172329598	chr1	172310068	172310567	Kcnj9|chr1:172310068-172310567	0.154106889165285	.	.
chr1	172329099	172329598	chr1	172312070	172312569	Kcnj9|chr1:172312070-172312569	0.387848270311425	.	.
chr1	172329099	172329598	chr1	172323800	172324299	Kcnj9|chr1:172323800-172324299	0.322570931753673	.	.
chr1	172329099	172329598	chr1	172563382	172563881	Kcnj9|chr1:172563382-172563881	0.195287663576832	.	.
chr1	172340909	172341408	chr1	172217086	172217585	Kcnj10|chr1:172217086-172217585	0.238466706416056	.	.
chr1	172340909	172341408	chr1	172310068	172310567	Kcnj10|chr1:172310068-172310567	0.181655682053918	.	.
chr1	172340909	172341408	chr1	172312070	172312569	Kcnj10|chr1:172312070-172312569	0.311774412967322	.	.
chr1	172376174	172376673	chr1	172173401	172173900	Pigm|chr1:172173401-172173900	0.360411859902723	.	.
chr1	172376174	172376673	chr1	172217086	172217585	Pigm|chr1:172217086-172217585	0.233900459741899	.	.
chr1	172376174	172376673	chr1	172310068	172310567	Pigm|chr1:172310068-172310567	0.147882776867974	.	.
chr1	172376174	172376673	chr1	172412167	172412666	Pigm|chr1:172412167-172412666	0.191570727909579	.	.
chr1	172376174	172376673	chr1	172528665	172529164	Pigm|chr1:172528665-172529164	0.142223176314374	.	.
chr1	172481873	172482372	chr1	172173401	172173900	Igsf9|chr1:172173401-172173900	0.384664618248648	.	.
chr1	172481873	172482372	chr1	172435808	172436307	Igsf9|chr1:172435808-172436307	0.1852002163191	.	.
chr1	172520879	172521378	chr1	172397313	172397812	Cfap45|chr1:172397313-172397812	0.202409716745846	.	.
chr1	172520879	172521378	chr1	172412167	172412666	Cfap45|chr1:172412167-172412666	0.144788047734763	.	.
chr1	172520879	172521378	chr1	172528665	172529164	Cfap45|chr1:172528665-172529164	0.226435825905498	.	.
chr1	172632827	172633326	chr1	172310068	172310567	Dusp23|chr1:172310068-172310567	0.364373722398563	.	.
chr1	172632827	172633326	chr1	172312070	172312569	Dusp23|chr1:172312070-172312569	0.310629009432936	.	.
chr1	172632827	172633326	chr1	172323800	172324299	Dusp23|chr1:172323800-172324299	0.329248203901919	.	.
chr1	172632827	172633326	chr1	172528665	172529164	Dusp23|chr1:172528665-172529164	0.237949252484835	.	.
chr1	172632827	172633326	chr1	172616964	172617463	Dusp23|chr1:172616964-172617463	0.163288392572291	.	.
chr1	172632827	172633326	chr1	172886498	172886997	Dusp23|chr1:172886498-172886997	0.250892590019243	.	.
chr1	172632827	172633326	chr1	172960383	172960882	Dusp23|chr1:172960383-172960882	0.188637430777059	.	.
chr1	173137284	173137783	chr1	172860146	172860645	Olfr1408|chr1:172860146-172860645	0.342306456894306	.	.
chr1	173137284	173137783	chr1	173377444	173377943	Olfr1408|chr1:173377444-173377943	0.205238344717041	.	.
chr1	173367390	173367889	chr1	173398534	173399033	Cadm3|chr1:173398534-173399033	0.204880227650985	.	.
chr1	174501578	174502077	chr1	174608856	174609355	Fmn2|chr1:174608856-174609355	0.249133712398836	.	.
chr1	174921518	174922017	chr1	174522250	174522749	Grem2|chr1:174522250-174522749	0.217168874184072	.	.
chr1	174921518	174922017	chr1	174654554	174655053	Grem2|chr1:174654554-174655053	0.224583927199486	.	.
chr1	176275192	176275691	chr1	176470282	176470781	Gm38101|chr1:176470282-176470781	0.157967607386941	.	.
chr1	176275192	176275691	chr1	176470282	176470781	Pld5|chr1:176470282-176470781	0.157967607386941	.	.
chr1	176275192	176275691	chr1	176739064	176739563	Gm38101|chr1:176739064-176739563	0.166464200461401	.	.
chr1	176275192	176275691	chr1	176739064	176739563	Pld5|chr1:176739064-176739563	0.166464200461401	.	.
chr1	176813199	176813698	chr1	177141405	177141904	Cep170|chr1:177141405-177141904	0.229888718333637	.	.
chr1	177257072	177257571	chr1	177141405	177141904	Akt3|chr1:177141405-177141904	0.206699153789773	.	.
chr1	177257072	177257571	chr1	177338691	177339190	Akt3|chr1:177338691-177339190	0.17994132568546	.	.
chr1	177257580	177258079	chr1	177141405	177141904	Akt3|chr1:177141405-177141904	0.171171382389853	.	.
chr1	177258176	177258675	chr1	177605266	177605765	Akt3|chr1:177605266-177605765	0.305265472809051	.	.
chr1	177258176	177258675	chr1	177702809	177703308	Akt3|chr1:177702809-177703308	0.400071888219198	.	.
chr1	177258176	177258675	chr1	177703313	177703812	Akt3|chr1:177703313-177703812	0.386418185303735	.	.
chr1	177258176	177258675	chr1	177708683	177709182	Akt3|chr1:177708683-177709182	0.409129733101399	.	.
chr1	177258678	177259177	chr1	177141405	177141904	Akt3|chr1:177141405-177141904	0.16508404732757	.	.
chr1	177441840	177442339	chr1	177141405	177141904	Zbtb18|chr1:177141405-177141904	0.334857879965531	.	.
chr1	177441840	177442339	chr1	177605266	177605765	Zbtb18|chr1:177605266-177605765	0.236333159671276	.	.
chr1	177441840	177442339	chr1	177702809	177703308	Zbtb18|chr1:177702809-177703308	0.335740558021903	.	.
chr1	177441840	177442339	chr1	177703313	177703812	Zbtb18|chr1:177703313-177703812	0.349802554128385	.	.
chr1	177441840	177442339	chr1	177708683	177709182	Zbtb18|chr1:177708683-177709182	0.355392026349376	.	.
chr1	177441840	177442339	chr1	177708683	177709182	Zbtb18|chr1:177708683-177709182	0.355392026349377	.	.
chr1	177796375	177796874	chr1	177703313	177703812	Adss|chr1:177703313-177703812	0.138071163924917	.	.
chr1	177796375	177796874	chr1	177708683	177709182	Adss|chr1:177708683-177709182	0.163960468637182	.	.
chr1	177796375	177796874	chr1	178048508	178049007	Adss|chr1:178048508-178049007	0.188041786513323	.	.
chr1	177982967	177983466	chr1	177605266	177605765	Catspere2|chr1:177605266-177605765	0.14363824435652	.	.
chr1	177982967	177983466	chr1	177702809	177703308	Catspere2|chr1:177702809-177703308	0.209236717658329	.	.
chr1	177982967	177983466	chr1	177703313	177703812	Catspere2|chr1:177703313-177703812	0.256263239670124	.	.
chr1	177982967	177983466	chr1	177708683	177709182	Catspere2|chr1:177708683-177709182	0.262055759591648	.	.
chr1	178276142	178276641	chr1	178087098	178087597	4930527J03Rik|chr1:178087098-178087597	0.395594044289244	.	.
chr1	178276142	178276641	chr1	178449116	178449615	4930527J03Rik|chr1:178449116-178449615	0.182226095609185	.	.
chr1	178317988	178318487	chr1	178087098	178087597	B230369F24Rik|chr1:178087098-178087597	0.172498622823198	.	.
chr1	178317988	178318487	chr1	178087098	178087597	Cox20|chr1:178087098-178087597	0.172498622823198	.	.
chr1	178317988	178318487	chr1	178368821	178369320	B230369F24Rik|chr1:178368821-178369320	0.149779000241523	.	.
chr1	178317988	178318487	chr1	178368821	178369320	Cox20|chr1:178368821-178369320	0.149779000241523	.	.
chr1	178317988	178318487	chr1	178449116	178449615	B230369F24Rik|chr1:178449116-178449615	0.180143993212093	.	.
chr1	178317988	178318487	chr1	178449116	178449615	Cox20|chr1:178449116-178449615	0.180143993212093	.	.
chr1	178318532	178319031	chr1	178087098	178087597	B230369F24Rik|chr1:178087098-178087597	0.223345388910413	.	.
chr1	178318532	178319031	chr1	178087098	178087597	Cox20|chr1:178087098-178087597	0.223345388910413	.	.
chr1	178318532	178319031	chr1	178368821	178369320	B230369F24Rik|chr1:178368821-178369320	0.192591747536885	.	.
chr1	178318532	178319031	chr1	178368821	178369320	Cox20|chr1:178368821-178369320	0.192591747536885	.	.
chr1	178318532	178319031	chr1	178449116	178449615	B230369F24Rik|chr1:178449116-178449615	0.184297569471345	.	.
chr1	178318532	178319031	chr1	178449116	178449615	Cox20|chr1:178449116-178449615	0.184297569471345	.	.
chr1	178337559	178338058	chr1	178694637	178695136	Hnrnpu|chr1:178694637-178695136	0.33594623422968	.	.
chr1	178406170	178406669	chr1	178048508	178049007	Efcab2|chr1:178048508-178049007	0.268896144951502	.	.
chr1	178406170	178406669	chr1	178336353	178336852	Efcab2|chr1:178336353-178336852	0.394059260314105	.	.
chr1	178406170	178406669	chr1	178675435	178675934	Efcab2|chr1:178675435-178675934	0.197506201558349	.	.
chr1	178406170	178406669	chr1	178694637	178695136	Efcab2|chr1:178694637-178695136	0.166988784934484	.	.
chr1	179517784	179518283	chr1	179873863	179874362	Smyd3|chr1:179873863-179874362	0.227066784135366	.	.
chr1	179546057	179546556	chr1	179390223	179390722	Cnst|chr1:179390223-179390722	0.299434211664205	.	.
chr1	179546057	179546556	chr1	179390223	179390722	Tfb2m|chr1:179390223-179390722	0.299434211664205	.	.
chr1	179546057	179546556	chr1	179645628	179646127	Cnst|chr1:179645628-179646127	0.139427511818058	.	.
chr1	179546057	179546556	chr1	179645628	179646127	Tfb2m|chr1:179645628-179646127	0.139427511818058	.	.
chr1	179546057	179546556	chr1	179873863	179874362	Cnst|chr1:179873863-179874362	0.17127512057495	.	.
chr1	179546057	179546556	chr1	179873863	179874362	Tfb2m|chr1:179873863-179874362	0.17127512057495	.	.
chr1	179546057	179546556	chr1	179913404	179913903	Cnst|chr1:179913404-179913903	0.147756086610101	.	.
chr1	179546057	179546556	chr1	179913404	179913903	Tfb2m|chr1:179913404-179913903	0.147756086610101	.	.
chr1	179546570	179547069	chr1	179390223	179390722	Cnst|chr1:179390223-179390722	0.164970624902212	.	.
chr1	179546570	179547069	chr1	179390223	179390722	Tfb2m|chr1:179390223-179390722	0.164970624902212	.	.
chr1	179959653	179960152	chr1	180203213	180203712	Cdc42bpa|chr1:180203213-180203712	0.272793064783887	.	.
chr1	180256056	180256555	chr1	180203213	180203712	Gm31728|chr1:180203213-180203712	0.279083904141562	.	.
chr1	180256056	180256555	chr1	180387432	180387931	Gm31728|chr1:180387432-180387931	0.18919547976501	.	.
chr1	180568576	180569075	chr1	180300975	180301474	Parp1|chr1:180300975-180301474	0.232873542350285	.	.
chr1	180641033	180641532	chr1	180300975	180301474	Lin9|chr1:180300975-180301474	0.387124400526862	.	.
chr1	180641033	180641532	chr1	180387432	180387931	Lin9|chr1:180387432-180387931	0.137860212333675	.	.
chr1	180725789	180726288	chr1	180249956	180250455	Acbd3|chr1:180249956-180250455	0.181864590838711	.	.
chr1	180725789	180726288	chr1	180365065	180365564	Acbd3|chr1:180365065-180365564	0.176866095021921	.	.
chr1	180725789	180726288	chr1	180777540	180778039	Acbd3|chr1:180777540-180778039	0.236949516520014	.	.
chr1	180768387	180768886	chr1	181247158	181247657	Gm38293|chr1:181247158-181247657	0.227468144460373	.	.
chr1	180813365	180813864	chr1	181247158	181247657	H3f3a|chr1:181247158-181247657	0.340772194968449	.	.
chr1	180813365	180813864	chr1	181247158	181247657	H3f3aos|chr1:181247158-181247657	0.340772194968449	.	.
chr1	180850639	180851138	chr1	181040379	181040878	Sde2|chr1:181040379-181040878	0.210231250231125	.	.
chr1	180903944	180904443	chr1	181150665	181151164	Pycr2|chr1:181150665-181151164	0.198216984331139	.	.
chr1	181144061	181144560	chr1	181044247	181044746	Cnih4|chr1:181044247-181044746	0.283839957171482	.	.
chr1	181144061	181144560	chr1	181044247	181044746	Nvl|chr1:181044247-181044746	0.283839957171482	.	.
chr1	181144061	181144560	chr1	181462822	181463321	Cnih4|chr1:181462822-181463321	0.138945043491103	.	.
chr1	181144061	181144560	chr1	181462822	181463321	Nvl|chr1:181462822-181463321	0.138945043491103	.	.
chr1	181211764	181212263	chr1	181376316	181376815	Wdr26|chr1:181376316-181376815	0.172654740980479	.	.
chr1	181211764	181212263	chr1	181462822	181463321	Wdr26|chr1:181462822-181463321	0.163324112023856	.	.
chr1	181352331	181352830	chr1	181044247	181044746	Cnih3|chr1:181044247-181044746	0.148349012191706	.	.
chr1	181352331	181352830	chr1	181150665	181151164	Cnih3|chr1:181150665-181151164	0.194038429744459	.	.
chr1	181352831	181353330	chr1	181150665	181151164	Cnih3|chr1:181150665-181151164	0.161648588218272	.	.
chr1	182282558	182283057	chr1	182095032	182095531	Degs1|chr1:182095032-182095531	0.345186660888043	.	.
chr1	182341398	182341897	chr1	182506462	182506961	Fbxo28|chr1:182506462-182506961	0.149635178751509	.	.
chr1	182341398	182341897	chr1	182527836	182528335	Fbxo28|chr1:182527836-182528335	0.179687065599272	.	.
chr1	182341398	182341897	chr1	182645371	182645870	Fbxo28|chr1:182645371-182645870	0.345792066641698	.	.
chr1	182408896	182409395	chr1	182095032	182095531	Trp53bp2|chr1:182095032-182095531	0.227952700445137	.	.
chr1	182408896	182409395	chr1	182346448	182346947	Trp53bp2|chr1:182346448-182346947	0.276318557516162	.	.
chr1	182408896	182409395	chr1	182489705	182490204	Trp53bp2|chr1:182489705-182490204	0.217899554239546	.	.
chr1	182408896	182409395	chr1	182539280	182539779	Trp53bp2|chr1:182539280-182539779	0.229752213024335	.	.
chr1	182517320	182517819	chr1	182511825	182512324	Capn2|chr1:182511825-182512324	0.25248364022081	.	.
chr1	182517320	182517819	chr1	182638922	182639421	Capn2|chr1:182638922-182639421	0.155985634004299	.	.
chr1	182517320	182517819	chr1	182639428	182639927	Capn2|chr1:182639428-182639927	0.289809066423071	.	.
chr1	182517320	182517819	chr1	182792654	182793153	Capn2|chr1:182792654-182793153	0.267269547995339	.	.
chr1	182517320	182517819	chr1	182794123	182794622	Capn2|chr1:182794123-182794622	0.20904263066802	.	.
chr1	182517320	182517819	chr1	182908295	182908794	Capn2|chr1:182908295-182908794	0.315125856320999	.	.
chr1	182517320	182517819	chr1	182982880	182983379	Capn2|chr1:182982880-182983379	0.253982229218077	.	.
chr1	182763734	182764233	chr1	182506462	182506961	Susd4|chr1:182506462-182506961	0.163722440247841	.	.
chr1	182763734	182764233	chr1	182527836	182528335	Susd4|chr1:182527836-182528335	0.510532248850664	.	.
chr1	182763734	182764233	chr1	182645371	182645870	Susd4|chr1:182645371-182645870	0.158211102638788	.	.
chr1	182763734	182764233	chr1	182982880	182983379	Susd4|chr1:182982880-182983379	0.213262674438155	.	.
chr1	183296308	183296807	chr1	183069938	183070437	Aida|chr1:183069938-183070437	0.219670269399597	.	.
chr1	183296308	183296807	chr1	183069938	183070437	Brox|chr1:183069938-183070437	0.219670269399597	.	.
chr1	183296824	183297323	chr1	183069938	183070437	Aida|chr1:183069938-183070437	0.342972393094525	.	.
chr1	183296824	183297323	chr1	183069938	183070437	Brox|chr1:183069938-183070437	0.342972393094525	.	.
chr1	183369413	183369912	chr1	183069938	183070437	Mia3|chr1:183069938-183070437	0.26467950829572	.	.
chr1	183388644	183389143	chr1	183345255	183345754	Taf1a|chr1:183345255-183345754	0.177562445803738	.	.
chr1	185203864	185204363	chr1	185242674	185243173	Rab3gap2|chr1:185242674-185243173	0.187672018285916	.	.
chr1	185329129	185329628	chr1	185242674	185243173	Iars2|chr1:185242674-185243173	0.17324985866664	.	.
chr1	185329129	185329628	chr1	185524264	185524763	Iars2|chr1:185524264-185524763	0.205193867489605	.	.
chr1	185329129	185329628	chr1	185531023	185531522	Iars2|chr1:185531023-185531522	0.240860962625591	.	.
chr1	185329129	185329628	chr1	185531023	185531522	Iars2|chr1:185531023-185531522	0.240860962625592	.	.
chr1	185362697	185363196	chr1	185524264	185524763	4930532G15Rik|chr1:185524264-185524763	0.174614914504257	.	.
chr1	185362697	185363196	chr1	185524264	185524763	Eprs|chr1:185524264-185524763	0.174614914504257	.	.
chr1	185362697	185363196	chr1	185531023	185531522	4930532G15Rik|chr1:185531023-185531522	0.229748689607514	.	.
chr1	185362697	185363196	chr1	185531023	185531522	Eprs|chr1:185531023-185531522	0.229748689607514	.	.
chr1	186117016	186117515	chr1	186408898	186409397	Lyplal1|chr1:186408898-186409397	0.29943217964073	.	.
chr1	186749156	186749655	chr1	186408898	186409397	A430105J06Rik|chr1:186408898-186409397	0.194507697670207	.	.
chr1	186749156	186749655	chr1	186408898	186409397	Rrp15|chr1:186408898-186409397	0.194507697670207	.	.
chr1	186749156	186749655	chr1	186908819	186909318	A430105J06Rik|chr1:186908819-186909318	0.299577486647974	.	.
chr1	186749156	186749655	chr1	186908819	186909318	Rrp15|chr1:186908819-186909318	0.299577486647974	.	.
chr1	187651708	187652207	chr1	187844616	187845115	Gm36388|chr1:187844616-187845115	0.3391630377344	.	.
chr1	189343635	189344134	chr1	189460031	189460530	A430027H14Rik|chr1:189460031-189460530	0.166283289989537	.	.
chr1	189687923	189688422	chr1	189309917	189310416	Cenpf|chr1:189309917-189310416	0.277027569900278	.	.
chr1	189687923	189688422	chr1	189800306	189800805	Cenpf|chr1:189800306-189800805	0.204151017306101	.	.
chr1	189687923	189688422	chr1	189817806	189818305	Cenpf|chr1:189817806-189818305	0.278050092751146	.	.
chr1	189727928	189728427	chr1	189358694	189359193	Ptpn14|chr1:189358694-189359193	0.283699088147645	.	.
chr1	189727928	189728427	chr1	189817806	189818305	Ptpn14|chr1:189817806-189818305	0.344037395577408	.	.
chr1	189879158	189879657	chr1	189817806	189818305	Gm37422|chr1:189817806-189818305	0.15585190423048	.	.
chr1	190911562	190912061	chr1	190570527	190571026	Rps6kc1|chr1:190570527-190571026	0.170418815930467	.	.
chr1	190911562	190912061	chr1	190903044	190903543	Rps6kc1|chr1:190903044-190903543	0.219936524656323	.	.
chr1	190911562	190912061	chr1	190928315	190928814	Rps6kc1|chr1:190928315-190928814	0.162161895440873	.	.
chr1	190911562	190912061	chr1	191183196	191183695	Rps6kc1|chr1:191183196-191183695	0.292655854455202	.	.
chr1	190979086	190979585	chr1	190570527	190571026	Vash2|chr1:190570527-190571026	0.167264471934218	.	.
chr1	190979086	190979585	chr1	190661183	190661682	Vash2|chr1:190661183-190661682	0.150344658436555	.	.
chr1	190979086	190979585	chr1	190903044	190903543	Vash2|chr1:190903044-190903543	0.243845904139862	.	.
chr1	190979086	190979585	chr1	191183196	191183695	Vash2|chr1:191183196-191183695	0.168072720697949	.	.
chr1	190979086	190979585	chr1	191230542	191231041	Vash2|chr1:191230542-191231041	0.220890059667446	.	.
chr1	191026045	191026544	chr1	190944268	190944767	A230020J21Rik|chr1:190944268-190944767	0.157595114625015	.	.
chr1	191026045	191026544	chr1	190944268	190944767	Flvcr1|chr1:190944268-190944767	0.157595114625015	.	.
chr1	191026045	191026544	chr1	191183196	191183695	A230020J21Rik|chr1:191183196-191183695	0.196947269063724	.	.
chr1	191026045	191026544	chr1	191183196	191183695	Flvcr1|chr1:191183196-191183695	0.196947269063724	.	.
chr1	191026045	191026544	chr1	191397049	191397548	A230020J21Rik|chr1:191397049-191397548	0.155449891060368	.	.
chr1	191026045	191026544	chr1	191397049	191397548	Flvcr1|chr1:191397049-191397548	0.155449891060368	.	.
chr1	191026045	191026544	chr1	191470543	191471042	A230020J21Rik|chr1:191470543-191471042	0.479989970352124	.	.
chr1	191026045	191026544	chr1	191470543	191471042	Flvcr1|chr1:191470543-191471042	0.479989970352124	.	.
chr1	191062684	191063183	chr1	190903044	190903543	Nsl1|chr1:190903044-190903543	0.284809278017525	.	.
chr1	191062684	191063183	chr1	190903044	190903543	Tatdn3|chr1:190903044-190903543	0.284809278017525	.	.
chr1	191062684	191063183	chr1	190928315	190928814	Nsl1|chr1:190928315-190928814	0.169788860102082	.	.
chr1	191062684	191063183	chr1	190928315	190928814	Tatdn3|chr1:190928315-190928814	0.169788860102082	.	.
chr1	191062684	191063183	chr1	191183196	191183695	Nsl1|chr1:191183196-191183695	0.409138733551126	.	.
chr1	191062684	191063183	chr1	191183196	191183695	Tatdn3|chr1:191183196-191183695	0.409138733551126	.	.
chr1	191062684	191063183	chr1	191396465	191396964	Nsl1|chr1:191396465-191396964	0.143351644741325	.	.
chr1	191062684	191063183	chr1	191396465	191396964	Tatdn3|chr1:191396465-191396964	0.143351644741325	.	.
chr1	191317662	191318161	chr1	191183196	191183695	Nenf|chr1:191183196-191183695	0.260061187628041	.	.
chr1	191317662	191318161	chr1	191396465	191396964	Nenf|chr1:191396465-191396964	0.290130401067364	.	.
chr1	191317662	191318161	chr1	191430472	191430971	Nenf|chr1:191430472-191430971	0.160523883710275	.	.
chr1	191325660	191326159	chr1	191397049	191397548	Pacc1|chr1:191397049-191397548	0.161523550619487	.	.
chr1	191325660	191326159	chr1	191430472	191430971	Pacc1|chr1:191430472-191430971	0.27660496940651	.	.
chr1	191575408	191575907	chr1	191396465	191396964	Dtl|chr1:191396465-191396964	0.211410617520242	.	.
chr1	191575408	191575907	chr1	191396465	191396964	Ints7|chr1:191396465-191396964	0.211410617520242	.	.
chr1	191575408	191575907	chr1	191430472	191430971	Dtl|chr1:191430472-191430971	0.283682301494057	.	.
chr1	191575408	191575907	chr1	191430472	191430971	Ints7|chr1:191430472-191430971	0.283682301494057	.	.
chr1	191575408	191575907	chr1	191855422	191855921	Dtl|chr1:191855422-191855921	0.162177344269103	.	.
chr1	191575408	191575907	chr1	191855422	191855921	Dtl|chr1:191855422-191855921	0.162177344269104	.	.
chr1	191575408	191575907	chr1	191855422	191855921	Ints7|chr1:191855422-191855921	0.162177344269103	.	.
chr1	191575408	191575907	chr1	191855422	191855921	Ints7|chr1:191855422-191855921	0.162177344269104	.	.
chr1	191575408	191575907	chr1	191964106	191964605	Dtl|chr1:191964106-191964605	0.140255587231976	.	.
chr1	191575408	191575907	chr1	191964106	191964605	Ints7|chr1:191964106-191964605	0.140255587231976	.	.
chr1	191717568	191718067	chr1	191277709	191278208	Lpgat1|chr1:191277709-191278208	0.282388164217386	.	.
chr1	191717568	191718067	chr1	191292294	191292793	Lpgat1|chr1:191292294-191292793	0.351744855708486	.	.
chr1	191717568	191718067	chr1	191397049	191397548	Lpgat1|chr1:191397049-191397548	0.166501437896854	.	.
chr1	191717568	191718067	chr1	191438547	191439046	Lpgat1|chr1:191438547-191439046	0.24197601327283	.	.
chr1	191717568	191718067	chr1	191894316	191894815	Lpgat1|chr1:191894316-191894815	0.183941423068604	.	.
chr1	191718068	191718567	chr1	191277709	191278208	Lpgat1|chr1:191277709-191278208	0.152746039635396	.	.
chr1	191718068	191718567	chr1	191292294	191292793	Lpgat1|chr1:191292294-191292793	0.195817216832728	.	.
chr1	191718068	191718567	chr1	191438547	191439046	Lpgat1|chr1:191438547-191439046	0.155004188546129	.	.
chr1	191718068	191718567	chr1	191894316	191894815	Lpgat1|chr1:191894316-191894815	0.303521721704524	.	.
chr1	191821104	191821603	chr1	191817776	191818275	Gm38037|chr1:191817776-191818275	0.376627007977953	.	.
chr1	191821104	191821603	chr1	191817776	191818275	Nek2|chr1:191817776-191818275	0.376627007977953	.	.
chr1	191821104	191821603	chr1	191854660	191855159	Gm38037|chr1:191854660-191855159	0.246468737418576	.	.
chr1	191821104	191821603	chr1	191854660	191855159	Nek2|chr1:191854660-191855159	0.246468737418576	.	.
chr1	191821104	191821603	chr1	191862915	191863414	Gm38037|chr1:191862915-191863414	0.154872856121307	.	.
chr1	191821104	191821603	chr1	191862915	191863414	Nek2|chr1:191862915-191863414	0.154872856121307	.	.
chr1	191906374	191906873	chr1	191862915	191863414	1700034H15Rik|chr1:191862915-191863414	0.256868919157829	.	.
chr1	191906374	191906873	chr1	191862915	191863414	Slc30a1|chr1:191862915-191863414	0.256868919157829	.	.
chr1	191906374	191906873	chr1	191964106	191964605	1700034H15Rik|chr1:191964106-191964605	0.346792956179012	.	.
chr1	191906374	191906873	chr1	191964106	191964605	Slc30a1|chr1:191964106-191964605	0.346792956179012	.	.
chr1	191977150	191977649	chr1	191817776	191818275	Rd3|chr1:191817776-191818275	0.275157810317364	.	.
chr1	191977150	191977649	chr1	191854660	191855159	Rd3|chr1:191854660-191855159	0.294488973795646	.	.
chr1	191989950	191990449	chr1	191854660	191855159	Gm26670|chr1:191854660-191855159	0.189566196427991	.	.
chr1	192092422	192092921	chr1	191894316	191894815	Gm26879|chr1:191894316-191894815	0.200908989740945	.	.
chr1	192092422	192092921	chr1	191894316	191894815	Traf5|chr1:191894316-191894815	0.200908989740945	.	.
chr1	192092422	192092921	chr1	192266875	192267374	Gm26879|chr1:192266875-192267374	0.183483801275527	.	.
chr1	192092422	192092921	chr1	192266875	192267374	Traf5|chr1:192266875-192267374	0.183483801275527	.	.
chr1	192092422	192092921	chr1	192368189	192368688	Gm26879|chr1:192368189-192368688	0.261563895979349	.	.
chr1	192092422	192092921	chr1	192368189	192368688	Traf5|chr1:192368189-192368688	0.261563895979349	.	.
chr1	192190456	192190955	chr1	191862915	191863414	Kcnh1|chr1:191862915-191863414	0.194021168885254	.	.
chr1	192190456	192190955	chr1	191964106	191964605	Kcnh1|chr1:191964106-191964605	0.1525044277473	.	.
chr1	192190456	192190955	chr1	192313020	192313519	Kcnh1|chr1:192313020-192313519	0.141694892695094	.	.
chr1	192190456	192190955	chr1	192368189	192368688	Kcnh1|chr1:192368189-192368688	0.158264664287944	.	.
chr1	192770423	192770922	chr1	192834606	192835105	Hhat|chr1:192834606-192835105	0.228157991459696	.	.
chr1	192770423	192770922	chr1	192960254	192960753	Hhat|chr1:192960254-192960753	0.151459955661903	.	.
chr1	192854936	192855435	chr1	193000820	193001319	Gm15867|chr1:193000820-193001319	0.167290654689446	.	.
chr1	192854936	192855435	chr1	193000820	193001319	Sertad4|chr1:193000820-193001319	0.167290654689446	.	.
chr1	193035210	193035709	chr1	193189311	193189810	Syt14|chr1:193189311-193189810	0.152875342002459	.	.
chr1	193035812	193036311	chr1	193151061	193151560	Syt14|chr1:193151061-193151560	0.140011026978501	.	.
chr1	193035812	193036311	chr1	193173244	193173743	Syt14|chr1:193173244-193173743	0.327645112062454	.	.
chr1	193130022	193130521	chr1	193173244	193173743	Utp25|chr1:193173244-193173743	0.162572693903311	.	.
chr1	193130022	193130521	chr1	193332532	193333031	Utp25|chr1:193332532-193333031	0.138977117562628	.	.
chr1	193272369	193272868	chr1	193173244	193173743	G0s2|chr1:193173244-193173743	0.21916228344257	.	.
chr1	193272369	193272868	chr1	193189311	193189810	G0s2|chr1:193189311-193189810	0.161379659826444	.	.
chr1	193272369	193272868	chr1	193539102	193539601	G0s2|chr1:193539102-193539601	0.153225830165129	.	.
chr1	193272880	193273379	chr1	193151061	193151560	G0s2|chr1:193151061-193151560	0.254004570361887	.	.
chr1	193272880	193273379	chr1	193505286	193505785	G0s2|chr1:193505286-193505785	0.335081108521772	.	.
chr1	193370052	193370551	chr1	193363759	193364258	Camk1g|chr1:193363759-193364258	0.356549073660138	.	.
chr1	193370052	193370551	chr1	193622365	193622864	Camk1g|chr1:193622365-193622864	0.264786582415251	.	.
chr1	194938639	194939138	chr1	194576582	194577081	Cd34|chr1:194576582-194577081	0.167642063351292	.	.
chr1	194938639	194939138	chr1	194658300	194658799	Cd34|chr1:194658300-194658799	0.262488776677208	.	.
chr1	194938639	194939138	chr1	194681853	194682352	Cd34|chr1:194681853-194682352	0.225399786157374	.	.
chr1	194938639	194939138	chr1	194740688	194741187	Cd34|chr1:194740688-194741187	0.244912949277508	.	.
chr1	194938639	194939138	chr1	194879521	194880020	Cd34|chr1:194879521-194880020	0.246592931752238	.	.
chr1	194938639	194939138	chr1	194885200	194885699	Cd34|chr1:194885200-194885699	0.558715421857758	.	.
chr1	194938639	194939138	chr1	194885701	194886200	Cd34|chr1:194885701-194886200	0.347892235346503	.	.
chr1	194938639	194939138	chr1	194929969	194930468	Cd34|chr1:194929969-194930468	0.308668470454579	.	.
chr1	194938639	194939138	chr1	194950868	194951367	Cd34|chr1:194950868-194951367	0.258393803409645	.	.
chr1	194976111	194976610	chr1	194619599	194620098	A330023F24Rik|chr1:194619599-194620098	0.15075207288552	.	.
chr1	194976111	194976610	chr1	194619599	194620098	Gm16897|chr1:194619599-194620098	0.15075207288552	.	.
chr1	194976111	194976610	chr1	194846983	194847482	A330023F24Rik|chr1:194846983-194847482	0.196026734212381	.	.
chr1	194976111	194976610	chr1	194846983	194847482	Gm16897|chr1:194846983-194847482	0.196026734212381	.	.
chr1	194976111	194976610	chr1	194885200	194885699	A330023F24Rik|chr1:194885200-194885699	0.311376086734738	.	.
chr1	194976111	194976610	chr1	194885200	194885699	Gm16897|chr1:194885200-194885699	0.311376086734738	.	.
chr1	195018071	195018570	chr1	194846983	194847482	Gm37027|chr1:194846983-194847482	0.186996290383059	.	.
chr1	195018071	195018570	chr1	194885701	194886200	Gm37027|chr1:194885701-194886200	0.280046709073621	.	.
chr1	195130829	195131328	chr1	194885200	194885699	Cr1l|chr1:194885200-194885699	0.203306010169858	.	.
chr1	195176500	195176999	chr1	194885200	194885699	Cr2|chr1:194885200-194885699	0.233453579015722	.	.
chr10	3366298	3366797	chr10	3387028	3387527	Ppp1r14c|chr10:3387028-3387527	0.159094467048365	.	.
chr10	3740116	3740615	chr10	3996387	3996886	Plekhg1|chr10:3996387-3996886	0.167181343069343	.	.
chr10	3972861	3973360	chr10	3918154	3918653	Mthfd1l|chr10:3918154-3918653	0.21385774038427	.	.
chr10	3973553	3974052	chr10	3996387	3996886	Mthfd1l|chr10:3996387-3996886	0.172161825585029	.	.
chr10	4266269	4266768	chr10	4077474	4077973	Akap12|chr10:4077474-4077973	0.289105285031629	.	.
chr10	5550504	5551003	chr10	5549987	5550486	Syne1|chr10:5549987-5550486	0.247433854165075	.	.
chr10	5823844	5824343	chr10	5853238	5853737	Mtrf1l|chr10:5853238-5853737	0.147379907324877	.	.
chr10	5823844	5824343	chr10	5868026	5868525	Mtrf1l|chr10:5868026-5868525	0.2030634211142	.	.
chr10	5922199	5922698	chr10	6035780	6036279	Rgs17|chr10:6035780-6036279	0.205100641138872	.	.
chr10	7211500	7211999	chr10	6840912	6841411	Cnksr3|chr10:6840912-6841411	0.195498325124746	.	.
chr10	7211500	7211999	chr10	6895718	6896217	Cnksr3|chr10:6895718-6896217	0.248246371145265	.	.
chr10	7212004	7212503	chr10	6871403	6871902	Cnksr3|chr10:6871403-6871902	0.186620496156043	.	.
chr10	7680943	7681442	chr10	7320153	7320652	Lats1|chr10:7320153-7320652	0.156523390776632	.	.
chr10	7680943	7681442	chr10	7320153	7320652	Pcmt1|chr10:7320153-7320652	0.156523390776632	.	.
chr10	7680943	7681442	chr10	7809906	7810405	Lats1|chr10:7809906-7810405	0.186427464799263	.	.
chr10	7680943	7681442	chr10	7809906	7810405	Pcmt1|chr10:7809906-7810405	0.186427464799263	.	.
chr10	7725685	7726184	chr10	7663092	7663591	Katna1|chr10:7663092-7663591	0.376850371171273	.	.
chr10	7955534	7956033	chr10	8116105	8116604	Tab2|chr10:8116105-8116604	0.224212297384259	.	.
chr10	7955534	7956033	chr10	8133357	8133856	Tab2|chr10:8133357-8133856	0.183335582205463	.	.
chr10	7955534	7956033	chr10	8236748	8237247	Tab2|chr10:8236748-8237247	0.414179505864065	.	.
chr10	7956090	7956589	chr10	7809906	7810405	Tab2|chr10:7809906-7810405	0.201751737003391	.	.
chr10	8518648	8519147	chr10	8752393	8752892	Ust|chr10:8752393-8752892	0.211491956693715	.	.
chr10	9674500	9674999	chr10	9650251	9650750	Samd5|chr10:9650251-9650750	0.163245051124128	.	.
chr10	9901024	9901523	chr10	10107228	10107727	Gm46210|chr10:10107228-10107727	0.294967826068619	.	.
chr10	9901024	9901523	chr10	10107228	10107727	Stxbp5|chr10:10107228-10107727	0.294967826068619	.	.
chr10	9976303	9976802	chr10	9637915	9638414	Gm28905|chr10:9637915-9638414	0.354752941169939	.	.
chr10	9976303	9976802	chr10	9676891	9677390	Gm28905|chr10:9676891-9677390	0.306654283833721	.	.
chr10	10749478	10749977	chr10	10320464	10320963	4930567K20Rik|chr10:10320464-10320963	0.32495386642522	.	.
chr10	10749478	10749977	chr10	10320999	10321498	4930567K20Rik|chr10:10320999-10321498	0.171760668805219	.	.
chr10	10749478	10749977	chr10	10737227	10737726	4930567K20Rik|chr10:10737227-10737726	0.228534638463068	.	.
chr10	10749478	10749977	chr10	10793944	10794443	4930567K20Rik|chr10:10793944-10794443	0.25436702610026	.	.
chr10	11082083	11082582	chr10	10766106	10766605	Grm1|chr10:10766106-10766605	0.455991517141306	.	.
chr10	11082083	11082582	chr10	10812655	10813154	Grm1|chr10:10812655-10813154	0.24829481503608	.	.
chr10	11082083	11082582	chr10	10884916	10885415	Grm1|chr10:10884916-10885415	0.337013193486144	.	.
chr10	11082083	11082582	chr10	10885523	10886022	Grm1|chr10:10885523-10886022	0.218408719372796	.	.
chr10	11082083	11082582	chr10	11362273	11362772	Grm1|chr10:11362273-11362772	0.141397671773406	.	.
chr10	11082083	11082582	chr10	11449856	11450355	Grm1|chr10:11449856-11450355	0.459309095527699	.	.
chr10	11149164	11149663	chr10	10761218	10761717	Shprh|chr10:10761218-10761717	0.157912794687941	.	.
chr10	11149164	11149663	chr10	10766106	10766605	Shprh|chr10:10766106-10766605	0.179566083886829	.	.
chr10	11149164	11149663	chr10	10812655	10813154	Shprh|chr10:10812655-10813154	0.317001176480402	.	.
chr10	11149164	11149663	chr10	10884916	10885415	Shprh|chr10:10884916-10885415	0.277290766600174	.	.
chr10	11149164	11149663	chr10	11362273	11362772	Shprh|chr10:11362273-11362772	0.188075200294043	.	.
chr10	11149164	11149663	chr10	11432801	11433300	Shprh|chr10:11432801-11433300	0.191424320507205	.	.
chr10	11280524	11281023	chr10	11729503	11730002	4930432B10Rik|chr10:11729503-11730002	0.20734988431259	.	.
chr10	11280524	11281023	chr10	11729503	11730002	Fbxo30|chr10:11729503-11730002	0.20734988431259	.	.
chr10	11343450	11343949	chr10	11432801	11433300	Epm2a|chr10:11432801-11433300	0.238807224883052	.	.
chr10	12868974	12869473	chr10	12821258	12821757	Utrn|chr10:12821258-12821757	0.260720271676013	.	.
chr10	12922385	12922884	chr10	12590750	12591249	B230208H11Rik|chr10:12590750-12591249	0.298083745651026	.	.
chr10	12922385	12922884	chr10	12612396	12612895	B230208H11Rik|chr10:12612396-12612895	0.173043112899617	.	.
chr10	12922385	12922884	chr10	13008121	13008620	B230208H11Rik|chr10:13008121-13008620	0.150500572145519	.	.
chr10	13192919	13193418	chr10	13008121	13008620	Ltv1|chr10:13008121-13008620	0.187359296496783	.	.
chr10	13192919	13193418	chr10	13466836	13467335	Ltv1|chr10:13466836-13467335	0.155954889488634	.	.
chr10	13474088	13474587	chr10	13466836	13467335	Phactr2|chr10:13466836-13467335	0.355628532839842	.	.
chr10	13552855	13553354	chr10	13768098	13768597	Adat2|chr10:13768098-13768597	0.1407272462798	.	.
chr10	13552855	13553354	chr10	13768098	13768597	Pex3|chr10:13768098-13768597	0.1407272462798	.	.
chr10	13552855	13553354	chr10	13964487	13964986	Adat2|chr10:13964487-13964986	0.159056085105056	.	.
chr10	13552855	13553354	chr10	13964487	13964986	Pex3|chr10:13964487-13964986	0.159056085105056	.	.
chr10	13552855	13553354	chr10	13967576	13968075	Adat2|chr10:13967576-13968075	0.21190992275045	.	.
chr10	13552855	13553354	chr10	13967576	13968075	Pex3|chr10:13967576-13968075	0.21190992275045	.	.
chr10	13965511	13966010	chr10	13688510	13689009	Hivep2|chr10:13688510-13689009	0.247193399938459	.	.
chr10	13965511	13966010	chr10	13768098	13768597	Hivep2|chr10:13768098-13768597	0.197096291910787	.	.
chr10	13965511	13966010	chr10	13861013	13861512	Hivep2|chr10:13861013-13861512	0.27647073136952	.	.
chr10	13965511	13966010	chr10	13874918	13875417	Hivep2|chr10:13874918-13875417	0.177853021131753	.	.
chr10	13965511	13966010	chr10	13964487	13964986	Hivep2|chr10:13964487-13964986	0.273343489377756	.	.
chr10	14195933	14196432	chr10	14315229	14315728	Gm48843|chr10:14315229-14315728	0.176280208049149	.	.
chr10	14705323	14705822	chr10	14314537	14315036	Nmbr|chr10:14314537-14315036	0.25567554011363	.	.
chr10	14705323	14705822	chr10	14314537	14315036	Vta1|chr10:14314537-14315036	0.25567554011363	.	.
chr10	17722198	17722697	chr10	17397619	17398118	Cited2|chr10:17397619-17398118	0.241240098793933	.	.
chr10	17722198	17722697	chr10	17398119	17398618	Cited2|chr10:17398119-17398618	0.32281910947241	.	.
chr10	17722963	17723462	chr10	17575757	17576256	Cited2|chr10:17575757-17576256	0.227240268785362	.	.
chr10	17947167	17947666	chr10	17599150	17599649	Heca|chr10:17599150-17599649	0.341415952593944	.	.
chr10	17947167	17947666	chr10	17930375	17930874	Heca|chr10:17930375-17930874	0.333085176608392	.	.
chr10	17947167	17947666	chr10	18070072	18070571	Heca|chr10:18070072-18070571	0.190640425061702	.	.
chr10	17947167	17947666	chr10	18070591	18071090	Heca|chr10:18070591-18071090	0.173764888504598	.	.
chr10	17947841	17948340	chr10	18070072	18070571	Heca|chr10:18070072-18070571	0.253423601743823	.	.
chr10	17948344	17948843	chr10	18070072	18070571	Heca|chr10:18070072-18070571	0.239536869338578	.	.
chr10	18022176	18022675	chr10	18070072	18070571	Abracl|chr10:18070072-18070571	0.230131916159794	.	.
chr10	18022923	18023422	chr10	18329565	18330064	Abracl|chr10:18329565-18330064	0.152082202351553	.	.
chr10	18743491	18743990	chr10	18480732	18481231	Arfgef3|chr10:18480732-18481231	0.339707587515404	.	.
chr10	18743491	18743990	chr10	18480732	18481231	Gm32926|chr10:18480732-18481231	0.339707587515404	.	.
chr10	19591671	19592170	chr10	19640132	19640631	Ifngr1|chr10:19640132-19640631	0.24268466864344	.	.
chr10	19907191	19907690	chr10	19563521	19564020	Pex7|chr10:19563521-19564020	0.193698946028421	.	.
chr10	19907191	19907690	chr10	20169893	20170392	Pex7|chr10:20169893-20170392	0.216179589878624	.	.
chr10	19907191	19907690	chr10	20198576	20199075	Pex7|chr10:20198576-20199075	0.239210693838766	.	.
chr10	19933466	19933965	chr10	20169893	20170392	Map3k5|chr10:20169893-20170392	0.340763187083827	.	.
chr10	20148657	20149156	chr10	20169893	20170392	Map7|chr10:20169893-20170392	0.266263304220228	.	.
chr10	20148657	20149156	chr10	20474716	20475215	Map7|chr10:20474716-20475215	0.161377916401105	.	.
chr10	20149202	20149701	chr10	20169893	20170392	Map7|chr10:20169893-20170392	0.181160473820522	.	.
chr10	20149202	20149701	chr10	20405366	20405865	Map7|chr10:20405366-20405865	0.220793535440184	.	.
chr10	20149202	20149701	chr10	20474716	20475215	Map7|chr10:20474716-20475215	0.158994179962314	.	.
chr10	20286480	20286979	chr10	20104596	20105095	Gm48249|chr10:20104596-20105095	0.275610403556632	.	.
chr10	20286480	20286979	chr10	20382773	20383272	Gm48249|chr10:20382773-20383272	0.187566617886573	.	.
chr10	20312122	20312621	chr10	20198576	20199075	4933406P04Rik|chr10:20198576-20199075	0.225882804671817	.	.
chr10	20312122	20312621	chr10	20198576	20199075	Bclaf1|chr10:20198576-20199075	0.225882804671817	.	.
chr10	20312656	20313155	chr10	20199135	20199634	4933406P04Rik|chr10:20199135-20199634	0.187371184851706	.	.
chr10	20312656	20313155	chr10	20199135	20199634	Bclaf1|chr10:20199135-20199634	0.187371184851706	.	.
chr10	20312656	20313155	chr10	20474716	20475215	4933406P04Rik|chr10:20474716-20475215	0.138308437979498	.	.
chr10	20312656	20313155	chr10	20474716	20475215	Bclaf1|chr10:20474716-20475215	0.138308437979498	.	.
chr10	20347497	20347996	chr10	20199135	20199634	Mtfr2|chr10:20199135-20199634	0.267502661568708	.	.
chr10	20347497	20347996	chr10	20405366	20405865	Mtfr2|chr10:20405366-20405865	0.154414112839534	.	.
chr10	20952322	20952821	chr10	21023071	21023570	Ahi1|chr10:21023071-21023570	0.237974961351557	.	.
chr10	21160806	21161305	chr10	21382854	21383353	Myb|chr10:21382854-21383353	0.13859870398627	.	.
chr10	21188931	21189430	chr10	20935232	20935731	Gm40608|chr10:20935232-20935731	0.17356260584527	.	.
chr10	22158246	22158745	chr10	22058487	22058986	H60b|chr10:22058487-22058986	0.288311514543818	.	.
chr10	22158246	22158745	chr10	22058487	22058986	Raet1e|chr10:22058487-22058986	0.288311514543818	.	.
chr10	23787039	23787538	chr10	23519249	23519748	Rps12|chr10:23519249-23519748	0.264563367993591	.	.
chr10	23796872	23797371	chr10	23519249	23519748	Slc18b1|chr10:23519249-23519748	0.36071563411374	.	.
chr10	24595382	24595881	chr10	24609945	24610444	Ccn2|chr10:24609945-24610444	0.487546540714906	.	.
chr10	24869684	24870183	chr10	24737192	24737691	Med23|chr10:24737192-24737691	0.18358389278738	.	.
chr10	25359501	25360000	chr10	25271717	25272216	Epb41l2|chr10:25271717-25272216	0.373177702995547	.	.
chr10	25359501	25360000	chr10	25520334	25520833	Epb41l2|chr10:25520334-25520833	0.246821911920555	.	.
chr10	28074536	28075035	chr10	27786056	27786555	Ptprk|chr10:27786056-27786555	0.213996304135253	.	.
chr10	29313161	29313660	chr10	29146428	29146927	Echdc1|chr10:29146428-29146927	0.280837626375198	.	.
chr10	29313161	29313660	chr10	29146428	29146927	Gm46218|chr10:29146428-29146927	0.280837626375198	.	.
chr10	29313161	29313660	chr10	29146930	29147429	Echdc1|chr10:29146930-29147429	0.222510690323169	.	.
chr10	29313161	29313660	chr10	29146930	29147429	Gm46218|chr10:29146930-29147429	0.222510690323169	.	.
chr10	29361838	29362337	chr10	29146428	29146927	Rnf146|chr10:29146428-29146927	0.199814833375805	.	.
chr10	30200346	30200845	chr10	30089389	30089888	Cenpw|chr10:30089389-30089888	0.203320508465765	.	.
chr10	30600453	30600952	chr10	30618199	30618698	Trmt11|chr10:30618199-30618698	0.191438590034553	.	.
chr10	31313140	31313639	chr10	31592058	31592557	Hddc2|chr10:31592058-31592557	0.197749310657542	.	.
chr10	31445701	31446200	chr10	31610069	31610568	Tpd52l1|chr10:31610069-31610568	0.147395724961417	.	.
chr10	31609486	31609985	chr10	31610069	31610568	Rnf217|chr10:31610069-31610568	0.139361991725685	.	.
chr10	31609486	31609985	chr10	31927567	31928066	Rnf217|chr10:31927567-31928066	0.153054494394435	.	.
chr10	33951019	33951518	chr10	34091720	34092219	Zup1|chr10:34091720-34092219	0.237592399621949	.	.
chr10	34036511	34037010	chr10	34316363	34316862	Trappc3l|chr10:34316363-34316862	0.173926040745254	.	.
chr10	34206579	34207078	chr10	34091720	34092219	Dse|chr10:34091720-34092219	0.347633460302969	.	.
chr10	34207257	34207756	chr10	34316363	34316862	Dse|chr10:34316363-34316862	0.215202172381547	.	.
chr10	34297174	34297673	chr10	34307032	34307531	Tspyl4|chr10:34307032-34307531	0.229752905377484	.	.
chr10	34389499	34389998	chr10	34033850	34034349	Col10a1|chr10:34033850-34034349	0.279545673285833	.	.
chr10	34418335	34418834	chr10	34091720	34092219	Nt5dc1|chr10:34091720-34092219	0.173955306748983	.	.
chr10	34418335	34418834	chr10	34307032	34307531	Nt5dc1|chr10:34307032-34307531	0.325973374293736	.	.
chr10	36506584	36507083	chr10	36483788	36484287	Hs3st5|chr10:36483788-36484287	0.237226141644389	.	.
chr10	36506584	36507083	chr10	36523827	36524326	Hs3st5|chr10:36523827-36524326	0.336602156286775	.	.
chr10	36507177	36507676	chr10	36483100	36483599	Hs3st5|chr10:36483100-36483599	0.280740543876903	.	.
chr10	36507177	36507676	chr10	36483788	36484287	Hs3st5|chr10:36483788-36484287	0.157231627752423	.	.
chr10	36507177	36507676	chr10	36523827	36524326	Hs3st5|chr10:36523827-36524326	0.241526656883976	.	.
chr10	36974002	36974501	chr10	37140760	37141259	Hdac2|chr10:37140760-37141259	0.197903473755462	.	.
chr10	37138712	37139211	chr10	37136922	37137421	5930403N24Rik|chr10:37136922-37137421	0.158482154282348	.	.
chr10	37138712	37139211	chr10	37136922	37137421	Marcks|chr10:37136922-37137421	0.158482154282348	.	.
chr10	37138712	37139211	chr10	37151614	37152113	5930403N24Rik|chr10:37151614-37152113	0.142676320739397	.	.
chr10	37138712	37139211	chr10	37151614	37152113	Marcks|chr10:37151614-37152113	0.142676320739397	.	.
chr10	37138712	37139211	chr10	37315011	37315510	5930403N24Rik|chr10:37315011-37315510	0.141867301793283	.	.
chr10	37138712	37139211	chr10	37315011	37315510	Marcks|chr10:37315011-37315510	0.141867301793283	.	.
chr10	37138712	37139211	chr10	37357673	37358172	5930403N24Rik|chr10:37357673-37358172	0.163298738599375	.	.
chr10	37138712	37139211	chr10	37357673	37358172	Marcks|chr10:37357673-37358172	0.163298738599375	.	.
chr10	37138712	37139211	chr10	37400118	37400617	5930403N24Rik|chr10:37400118-37400617	0.206778625214147	.	.
chr10	37138712	37139211	chr10	37400118	37400617	Marcks|chr10:37400118-37400617	0.206778625214147	.	.
chr10	39369440	39369939	chr10	39171636	39172135	Fyn|chr10:39171636-39172135	0.240464856394359	.	.
chr10	39731403	39731902	chr10	39505672	39506171	E130307A14Rik|chr10:39505672-39506171	0.146166645223483	.	.
chr10	39731403	39731902	chr10	39505672	39506171	Rev3l|chr10:39505672-39506171	0.146166645223483	.	.
chr10	39731403	39731902	chr10	39521997	39522496	E130307A14Rik|chr10:39521997-39522496	0.194408157480154	.	.
chr10	39731403	39731902	chr10	39521997	39522496	Rev3l|chr10:39521997-39522496	0.194408157480154	.	.
chr10	39731403	39731902	chr10	39570919	39571418	E130307A14Rik|chr10:39570919-39571418	0.217228650376196	.	.
chr10	39731403	39731902	chr10	39570919	39571418	Rev3l|chr10:39570919-39571418	0.217228650376196	.	.
chr10	39731403	39731902	chr10	39974888	39975387	E130307A14Rik|chr10:39974888-39975387	0.373662862262055	.	.
chr10	39731403	39731902	chr10	39974888	39975387	Rev3l|chr10:39974888-39975387	0.373662862262055	.	.
chr10	39732127	39732626	chr10	39960047	39960546	E130307A14Rik|chr10:39960047-39960546	0.178997254124097	.	.
chr10	39732127	39732626	chr10	39960047	39960546	Rev3l|chr10:39960047-39960546	0.178997254124097	.	.
chr10	39899007	39899506	chr10	39505672	39506171	4930547M16Rik|chr10:39505672-39506171	0.14683771837447	.	.
chr10	39899007	39899506	chr10	39505672	39506171	Mfsd4b4|chr10:39505672-39506171	0.14683771837447	.	.
chr10	39899007	39899506	chr10	39521997	39522496	4930547M16Rik|chr10:39521997-39522496	0.144427313478442	.	.
chr10	39899007	39899506	chr10	39521997	39522496	Mfsd4b4|chr10:39521997-39522496	0.144427313478442	.	.
chr10	39899007	39899506	chr10	39614599	39615098	4930547M16Rik|chr10:39614599-39615098	0.15477769358952	.	.
chr10	39899007	39899506	chr10	39614599	39615098	Mfsd4b4|chr10:39614599-39615098	0.15477769358952	.	.
chr10	39899007	39899506	chr10	39974888	39975387	4930547M16Rik|chr10:39974888-39975387	0.530961169291847	.	.
chr10	39899007	39899506	chr10	39974888	39975387	Mfsd4b4|chr10:39974888-39975387	0.530961169291847	.	.
chr10	39899007	39899506	chr10	40032596	40033095	4930547M16Rik|chr10:40032596-40033095	0.174914983843639	.	.
chr10	39899007	39899506	chr10	40032596	40033095	Mfsd4b4|chr10:40032596-40033095	0.174914983843639	.	.
chr10	39899007	39899506	chr10	40098385	40098884	4930547M16Rik|chr10:40098385-40098884	0.301540450442758	.	.
chr10	39899007	39899506	chr10	40098385	40098884	Mfsd4b4|chr10:40098385-40098884	0.301540450442758	.	.
chr10	39899007	39899506	chr10	40212385	40212884	4930547M16Rik|chr10:40212385-40212884	0.157829363759871	.	.
chr10	39899007	39899506	chr10	40212385	40212884	Mfsd4b4|chr10:40212385-40212884	0.157829363759871	.	.
chr10	40025041	40025540	chr10	39960047	39960546	Mfsd4b1|chr10:39960047-39960546	0.142167905958365	.	.
chr10	40142083	40142582	chr10	40429016	40429515	Slc16a10|chr10:40429016-40429515	0.39815949737521	.	.
chr10	40142083	40142582	chr10	40429016	40429515	Slc16a10|chr10:40429016-40429515	0.398159497375211	.	.
chr10	40246833	40247332	chr10	40429516	40430015	Rpf2|chr10:40429516-40430015	0.242685448631475	.	.
chr10	40257484	40257983	chr10	40619722	40620221	Gtf3c6|chr10:40619722-40620221	0.16964635135236	.	.
chr10	40301997	40302496	chr10	40429516	40430015	Amd1|chr10:40429516-40430015	0.192188090752087	.	.
chr10	40348905	40349404	chr10	40393657	40394156	Cdk19os|chr10:40393657-40394156	0.240270346545109	.	.
chr10	40348905	40349404	chr10	40429016	40429515	Cdk19os|chr10:40429016-40429515	0.194717878781313	.	.
chr10	40348905	40349404	chr10	40429516	40430015	Cdk19os|chr10:40429516-40430015	0.208962601356843	.	.
chr10	40348905	40349404	chr10	40619722	40620221	Cdk19os|chr10:40619722-40620221	0.386813517415364	.	.
chr10	40883216	40883715	chr10	41246073	41246572	Cdc40|chr10:41246073-41246572	0.158617081494408	.	.
chr10	40883216	40883715	chr10	41246073	41246572	Wasf1|chr10:41246073-41246572	0.158617081494408	.	.
chr10	41490156	41490655	chr10	41151336	41151835	Ppil6|chr10:41151336-41151835	0.237420218046645	.	.
chr10	41490156	41490655	chr10	41151336	41151835	Smpd2|chr10:41151336-41151835	0.237420218046645	.	.
chr10	41518902	41519401	chr10	41840097	41840596	Cd164|chr10:41840097-41840596	0.187461246177102	.	.
chr10	41518902	41519401	chr10	41887125	41887624	Cd164|chr10:41887125-41887624	0.158533163045704	.	.
chr10	41519685	41520184	chr10	41934594	41935093	Cd164|chr10:41934594-41935093	0.192716594485677	.	.
chr10	41809843	41810342	chr10	41505407	41505906	Cep57l1|chr10:41505407-41505906	0.198104480186951	.	.
chr10	41809843	41810342	chr10	41505407	41505906	Sesn1|chr10:41505407-41505906	0.198104480186951	.	.
chr10	41809843	41810342	chr10	41822298	41822797	Cep57l1|chr10:41822298-41822797	0.177828601529667	.	.
chr10	41809843	41810342	chr10	41822298	41822797	Sesn1|chr10:41822298-41822797	0.177828601529667	.	.
chr10	41809843	41810342	chr10	41980671	41981170	Cep57l1|chr10:41980671-41981170	0.190653203407654	.	.
chr10	41809843	41810342	chr10	41980671	41981170	Sesn1|chr10:41980671-41981170	0.190653203407654	.	.
chr10	42276537	42277036	chr10	42277563	42278062	Foxo3|chr10:42277563-42278062	0.300879928621517	.	.
chr10	42276537	42277036	chr10	42293315	42293814	Foxo3|chr10:42293315-42293814	0.155283686709871	.	.
chr10	42276537	42277036	chr10	42678656	42679155	Foxo3|chr10:42678656-42679155	0.291845065090312	.	.
chr10	42478381	42478880	chr10	42339635	42340134	Afg1l|chr10:42339635-42340134	0.207571828868035	.	.
chr10	42501588	42502087	chr10	42990923	42991422	Snx3|chr10:42990923-42991422	0.29055457422111	.	.
chr10	42761268	42761767	chr10	42958099	42958598	Sec63|chr10:42958099-42958598	0.149782939483842	.	.
chr10	42761268	42761767	chr10	42990923	42991422	Sec63|chr10:42990923-42991422	0.179770966909617	.	.
chr10	43174324	43174823	chr10	43006480	43006979	9030612E09Rik|chr10:43006480-43006979	0.267001444458879	.	.
chr10	43174324	43174823	chr10	43006480	43006979	Sobp|chr10:43006480-43006979	0.267001444458879	.	.
chr10	43221102	43221601	chr10	43154974	43155473	Pdss2|chr10:43154974-43155473	0.207613210345955	.	.
chr10	43479312	43479811	chr10	43070869	43071368	Bend3|chr10:43070869-43071368	0.370456932804142	.	.
chr10	43479312	43479811	chr10	43081310	43081809	Bend3|chr10:43081310-43081809	0.215128688797185	.	.
chr10	43540736	43541235	chr10	43998443	43998942	1700021F05Rik|chr10:43998443-43998942	0.361391570203684	.	.
chr10	43901492	43901991	chr10	43953823	43954322	Qrsl1|chr10:43953823-43954322	0.244570745372761	.	.
chr10	43901492	43901991	chr10	43953823	43954322	Rtn4ip1|chr10:43953823-43954322	0.244570745372761	.	.
chr10	44148721	44149220	chr10	43998443	43998942	Crybg1|chr10:43998443-43998942	0.368432922759584	.	.
chr10	44148721	44149220	chr10	44078672	44079171	Crybg1|chr10:44078672-44079171	0.242447184196016	.	.
chr10	44148721	44149220	chr10	44079184	44079683	Crybg1|chr10:44079184-44079683	0.348874250824236	.	.
chr10	44148721	44149220	chr10	44137906	44138405	Crybg1|chr10:44137906-44138405	0.156312206672491	.	.
chr10	44148721	44149220	chr10	44400341	44400840	Crybg1|chr10:44400341-44400840	0.427161395805424	.	.
chr10	45066851	45067350	chr10	45373235	45373734	Prep|chr10:45373235-45373734	0.192231136678434	.	.
chr10	45486237	45486736	chr10	45373235	45373734	Lin28b|chr10:45373235-45373734	0.200751003933822	.	.
chr10	52233366	52233865	chr10	52185861	52186360	Dcbld1|chr10:52185861-52186360	0.159404742677484	.	.
chr10	52417238	52417737	chr10	52703990	52704489	Nus1|chr10:52703990-52704489	0.218057201203829	.	.
chr10	52690218	52690717	chr10	52996792	52997291	Slc35f1|chr10:52996792-52997291	0.179840335340942	.	.
chr10	53379090	53379589	chr10	53115540	53116039	Cep85l|chr10:53115540-53116039	0.153589256361257	.	.
chr10	53379090	53379589	chr10	53124298	53124797	Cep85l|chr10:53124298-53124797	0.375475363742495	.	.
chr10	53379090	53379589	chr10	53305829	53306328	Cep85l|chr10:53305829-53306328	0.259849670012719	.	.
chr10	53379090	53379589	chr10	53305829	53306328	Cep85l|chr10:53305829-53306328	0.25984967001272	.	.
chr10	53379691	53380190	chr10	53115540	53116039	Cep85l|chr10:53115540-53116039	0.229508433524901	.	.
chr10	53379691	53380190	chr10	53124298	53124797	Cep85l|chr10:53124298-53124797	0.312782348141464	.	.
chr10	53596436	53596935	chr10	53687883	53688382	Asf1a|chr10:53687883-53688382	0.314285238585733	.	.
chr10	53596436	53596935	chr10	53795897	53796396	Asf1a|chr10:53795897-53796396	0.171268198909938	.	.
chr10	53629199	53629698	chr10	53305829	53306328	Mcm9|chr10:53305829-53306328	0.148425881448677	.	.
chr10	53629199	53629698	chr10	53795897	53796396	Mcm9|chr10:53795897-53796396	0.160745027546185	.	.
chr10	53629199	53629698	chr10	53940745	53941244	Mcm9|chr10:53940745-53941244	0.209364774424761	.	.
chr10	53629896	53630395	chr10	53687883	53688382	Mcm9|chr10:53687883-53688382	0.139836481498641	.	.
chr10	53750991	53751490	chr10	53778445	53778944	Fam184a|chr10:53778445-53778944	0.158497875902438	.	.
chr10	53750991	53751490	chr10	53795897	53796396	Fam184a|chr10:53795897-53796396	0.28735498936835	.	.
chr10	53750991	53751490	chr10	54026817	54027316	Fam184a|chr10:54026817-54027316	0.167523817370396	.	.
chr10	58446597	58447096	chr10	58383254	58383753	Ranbp2|chr10:58383254-58383753	0.178990810714872	.	.
chr10	59322979	59323478	chr10	59503865	59504364	P4ha1|chr10:59503865-59504364	0.25859948296874	.	.
chr10	59322979	59323478	chr10	59590472	59590971	P4ha1|chr10:59590472-59590971	0.16337803890551	.	.
chr10	59616480	59616979	chr10	59533852	59534351	Gm10322|chr10:59533852-59534351	0.159679159899579	.	.
chr10	59616480	59616979	chr10	59533852	59534351	Mcu|chr10:59533852-59534351	0.159679159899579	.	.
chr10	59616480	59616979	chr10	59942265	59942764	Gm10322|chr10:59942265-59942764	0.283059504064425	.	.
chr10	59616480	59616979	chr10	59942265	59942764	Mcu|chr10:59942265-59942764	0.283059504064425	.	.
chr10	59879326	59879825	chr10	59590472	59590971	Dnajb12|chr10:59590472-59590971	0.17647488528583	.	.
chr10	59879326	59879825	chr10	59974047	59974546	Dnajb12|chr10:59974047-59974546	0.237848339844322	.	.
chr10	59879326	59879825	chr10	60026962	60027461	Dnajb12|chr10:60026962-60027461	0.139360288376272	.	.
chr10	59879326	59879825	chr10	60027474	60027973	Dnajb12|chr10:60027474-60027973	0.237856537456718	.	.
chr10	59951690	59952189	chr10	59590472	59590971	Ddit4|chr10:59590472-59590971	0.158254079451492	.	.
chr10	59951690	59952189	chr10	59899607	59900106	Ddit4|chr10:59899607-59900106	0.288735881770654	.	.
chr10	59951690	59952189	chr10	59974047	59974546	Ddit4|chr10:59974047-59974546	0.192862227839363	.	.
chr10	59951690	59952189	chr10	60027474	60027973	Ddit4|chr10:60027474-60027973	0.246148309232979	.	.
chr10	59951690	59952189	chr10	60172910	60173409	Ddit4|chr10:60172910-60173409	0.241261119961343	.	.
chr10	59952441	59952940	chr10	59590472	59590971	Ddit4|chr10:59590472-59590971	0.178911141897571	.	.
chr10	59952441	59952940	chr10	59930864	59931363	Ddit4|chr10:59930864-59931363	0.226504393341578	.	.
chr10	59952441	59952940	chr10	59943024	59943523	Ddit4|chr10:59943024-59943523	0.178132104608276	.	.
chr10	59952441	59952940	chr10	59974047	59974546	Ddit4|chr10:59974047-59974546	0.21028452317216	.	.
chr10	59952441	59952940	chr10	59979256	59979755	Ddit4|chr10:59979256-59979755	0.180619806671315	.	.
chr10	60002852	60003351	chr10	59970079	59970578	Anapc16|chr10:59970079-59970578	0.171045948959861	.	.
chr10	60002852	60003351	chr10	59970079	59970578	Ascc1|chr10:59970079-59970578	0.171045948959861	.	.
chr10	60002852	60003351	chr10	60027474	60027973	Anapc16|chr10:60027474-60027973	0.187264452507345	.	.
chr10	60002852	60003351	chr10	60027474	60027973	Ascc1|chr10:60027474-60027973	0.187264452507345	.	.
chr10	60002852	60003351	chr10	60417154	60417653	Anapc16|chr10:60417154-60417653	0.154700300355843	.	.
chr10	60002852	60003351	chr10	60417154	60417653	Ascc1|chr10:60417154-60417653	0.154700300355843	.	.
chr10	60106712	60107211	chr10	59841383	59841882	Spock2|chr10:59841383-59841882	0.162350474512797	.	.
chr10	60106712	60107211	chr10	59974047	59974546	Spock2|chr10:59974047-59974546	0.206752090013896	.	.
chr10	60106712	60107211	chr10	59979256	59979755	Spock2|chr10:59979256-59979755	0.192906651263213	.	.
chr10	60106712	60107211	chr10	60209115	60209614	Spock2|chr10:60209115-60209614	0.243982393334725	.	.
chr10	60277677	60278176	chr10	60026962	60027461	Psap|chr10:60026962-60027461	0.257053965707467	.	.
chr10	60277677	60278176	chr10	60027474	60027973	Psap|chr10:60027474-60027973	0.220529577064674	.	.
chr10	60277677	60278176	chr10	60244984	60245483	Psap|chr10:60244984-60245483	0.181799402577627	.	.
chr10	60752559	60753058	chr10	60985096	60985595	Slc29a3|chr10:60985096-60985595	0.279843093424929	.	.
chr10	60831386	60831885	chr10	60794324	60794823	Unc5b|chr10:60794324-60794823	0.284517086339649	.	.
chr10	60831386	60831885	chr10	60934266	60934765	Unc5b|chr10:60934266-60934765	0.518965770026949	.	.
chr10	60831386	60831885	chr10	60985096	60985595	Unc5b|chr10:60985096-60985595	0.299558662752994	.	.
chr10	61146924	61147423	chr10	60805511	60806010	Sgpl1|chr10:60805511-60806010	0.231586261229967	.	.
chr10	61146924	61147423	chr10	61133986	61134485	Sgpl1|chr10:61133986-61134485	0.175196640800323	.	.
chr10	61147435	61147934	chr10	60816855	60817354	Sgpl1|chr10:60816855-60817354	0.233437014239043	.	.
chr10	61452613	61453112	chr10	61662943	61663442	Eif4ebp2|chr10:61662943-61663442	0.394419903278546	.	.
chr10	61475458	61475957	chr10	61258075	61258574	Lrrc20|chr10:61258075-61258574	0.266394192340383	.	.
chr10	61496185	61496684	chr10	61274445	61274944	Gm47595|chr10:61274445-61274944	0.17951265985507	.	.
chr10	61648322	61648821	chr10	61258075	61258574	Ppa1|chr10:61258075-61258574	0.22559308260491	.	.
chr10	61648322	61648821	chr10	61759720	61760219	Ppa1|chr10:61759720-61760219	0.143871575730233	.	.
chr10	61680030	61680529	chr10	61274445	61274944	1700022H01Rik|chr10:61274445-61274944	0.146919642254312	.	.
chr10	61680030	61680529	chr10	61274445	61274944	Sar1a|chr10:61274445-61274944	0.146919642254312	.	.
chr10	61783689	61784188	chr10	61759720	61760219	H2afy2|chr10:61759720-61760219	0.169388340038293	.	.
chr10	61783689	61784188	chr10	62182988	62183487	H2afy2|chr10:62182988-62183487	0.144990870418153	.	.
chr10	62449766	62450265	chr10	62590203	62590702	4930507D05Rik|chr10:62590203-62590702	0.17867283901037	.	.
chr10	62449766	62450265	chr10	62590203	62590702	Supv3l1|chr10:62590203-62590702	0.17867283901037	.	.
chr10	62486129	62486628	chr10	62192668	62193167	Vps26a|chr10:62192668-62193167	0.173463870521665	.	.
chr10	62486629	62487128	chr10	62300269	62300768	Vps26a|chr10:62300269-62300768	0.299561127641977	.	.
chr10	62578211	62578710	chr10	62865210	62865709	4933428P19Rik|chr10:62865210-62865709	0.303504476186149	.	.
chr10	62578211	62578710	chr10	62865210	62865709	Kif1bp|chr10:62865210-62865709	0.303504476186149	.	.
chr10	62792172	62792671	chr10	62865210	62865709	Ccar1|chr10:62865210-62865709	0.213399005855395	.	.
chr10	62920395	62920894	chr10	63128359	63128858	Slc25a16|chr10:63128359-63128858	0.201300104141611	.	.
chr10	62979983	62980482	chr10	62865210	62865709	Rufy2|chr10:62865210-62865709	0.181615542959872	.	.
chr10	63023688	63024187	chr10	62865210	62865709	Hnrnph3|chr10:62865210-62865709	0.249568953849379	.	.
chr10	63023688	63024187	chr10	62865210	62865709	Pbld2|chr10:62865210-62865709	0.249568953849379	.	.
chr10	63099999	63100498	chr10	62865210	62865709	Atoh7|chr10:62865210-62865709	0.154085499186999	.	.
chr10	63243618	63244117	chr10	63128359	63128858	1700120B22Rik|chr10:63128359-63128858	0.148956352236008	.	.
chr10	63243618	63244117	chr10	63128359	63128858	Herc4|chr10:63128359-63128858	0.148956352236008	.	.
chr10	63429313	63429812	chr10	63128359	63128858	Ctnna3|chr10:63128359-63128858	0.148592359184847	.	.
chr10	64090014	64090513	chr10	64023322	64023821	Lrrtm3|chr10:64023322-64023821	0.36676867477318	.	.
chr10	64090014	64090513	chr10	64342533	64343032	Lrrtm3|chr10:64342533-64343032	0.264852600669226	.	.
chr10	64090014	64090513	chr10	64343084	64343583	Lrrtm3|chr10:64343084-64343583	0.409221469082915	.	.
chr10	66920360	66920859	chr10	66897189	66897688	1110002J07Rik|chr10:66897189-66897688	0.17661024702006	.	.
chr10	66920360	66920859	chr10	66897189	66897688	Gm26576|chr10:66897189-66897688	0.17661024702006	.	.
chr10	66920360	66920859	chr10	66921329	66921828	1110002J07Rik|chr10:66921329-66921828	0.336435937407209	.	.
chr10	66920360	66920859	chr10	66921329	66921828	Gm26576|chr10:66921329-66921828	0.336435937407209	.	.
chr10	66920360	66920859	chr10	66966626	66967125	1110002J07Rik|chr10:66966626-66967125	0.347989414588687	.	.
chr10	66920360	66920859	chr10	66966626	66967125	Gm26576|chr10:66966626-66967125	0.347989414588687	.	.
chr10	66920360	66920859	chr10	67023011	67023510	1110002J07Rik|chr10:67023011-67023510	0.187582125274926	.	.
chr10	66920360	66920859	chr10	67023011	67023510	Gm26576|chr10:67023011-67023510	0.187582125274926	.	.
chr10	66920360	66920859	chr10	67185423	67185922	1110002J07Rik|chr10:67185423-67185922	0.319793829246674	.	.
chr10	66920360	66920859	chr10	67185423	67185922	Gm26576|chr10:67185423-67185922	0.319793829246674	.	.
chr10	67096187	67096686	chr10	66897189	66897688	Jmjd1c|chr10:66897189-66897688	0.184325212390537	.	.
chr10	67096187	67096686	chr10	66897189	66897688	Reep3|chr10:66897189-66897688	0.184325212390537	.	.
chr10	67096187	67096686	chr10	66967144	66967643	Jmjd1c|chr10:66967144-66967643	0.21681411520447	.	.
chr10	67096187	67096686	chr10	66967144	66967643	Reep3|chr10:66967144-66967643	0.21681411520447	.	.
chr10	67096187	67096686	chr10	67287939	67288438	Jmjd1c|chr10:67287939-67288438	0.275524573687988	.	.
chr10	67096187	67096686	chr10	67287939	67288438	Reep3|chr10:67287939-67288438	0.275524573687988	.	.
chr10	67096716	67097215	chr10	66889668	66890167	Jmjd1c|chr10:66889668-66890167	0.146582292201912	.	.
chr10	67096716	67097215	chr10	66889668	66890167	Reep3|chr10:66889668-66890167	0.146582292201912	.	.
chr10	67096716	67097215	chr10	66890172	66890671	Jmjd1c|chr10:66890172-66890671	0.239213061713804	.	.
chr10	67096716	67097215	chr10	66890172	66890671	Reep3|chr10:66890172-66890671	0.239213061713804	.	.
chr10	67096716	67097215	chr10	66897189	66897688	Jmjd1c|chr10:66897189-66897688	0.138901934883451	.	.
chr10	67096716	67097215	chr10	66897189	66897688	Reep3|chr10:66897189-66897688	0.138901934883451	.	.
chr10	67096716	67097215	chr10	67038883	67039382	Jmjd1c|chr10:67038883-67039382	0.171827129438644	.	.
chr10	67096716	67097215	chr10	67038883	67039382	Reep3|chr10:67038883-67039382	0.171827129438644	.	.
chr10	67285073	67285572	chr10	67038883	67039382	Nrbf2|chr10:67038883-67039382	0.152337039173778	.	.
chr10	67285073	67285572	chr10	67126566	67127065	Nrbf2|chr10:67126566-67127065	0.198771927501672	.	.
chr10	67535893	67536392	chr10	67287939	67288438	Egr2|chr10:67287939-67288438	0.15935475909222	.	.
chr10	67535893	67536392	chr10	67523969	67524468	Egr2|chr10:67523969-67524468	0.185840327395223	.	.
chr10	67548797	67549296	chr10	67287939	67288438	Ado|chr10:67287939-67288438	0.194654970585401	.	.
chr10	67717458	67717957	chr10	67360773	67361272	1700030E10Rik|chr10:67360773-67361272	0.154408372023853	.	.
chr10	67717458	67717957	chr10	67523969	67524468	1700030E10Rik|chr10:67523969-67524468	0.213551383425829	.	.
chr10	67979231	67979730	chr10	67537526	67538025	Rtkn2|chr10:67537526-67538025	0.416384032037267	.	.
chr10	69212738	69213237	chr10	69439402	69439901	A930033H14Rik|chr10:69439402-69439901	0.297265900182149	.	.
chr10	69213312	69213811	chr10	69185817	69186316	A930033H14Rik|chr10:69185817-69186316	0.237157137541606	.	.
chr10	70096855	70097354	chr10	69757161	69757660	Ccdc6|chr10:69757161-69757660	0.24990213813178	.	.
chr10	70096855	70097354	chr10	70367951	70368450	Ccdc6|chr10:70367951-70368450	0.243855729733742	.	.
chr10	70096855	70097354	chr10	70428110	70428609	Ccdc6|chr10:70428110-70428609	0.263434311979388	.	.
chr10	70440127	70440626	chr10	70345915	70346414	Fam13c|chr10:70345915-70346414	0.162962097437479	.	.
chr10	70440127	70440626	chr10	70446611	70447110	Fam13c|chr10:70446611-70447110	0.173778691778403	.	.
chr10	70440127	70440626	chr10	70598651	70599150	Fam13c|chr10:70598651-70599150	0.144945144145317	.	.
chr10	70440631	70441130	chr10	70310473	70310972	Fam13c|chr10:70310473-70310972	0.337236981120232	.	.
chr10	70440631	70441130	chr10	70428110	70428609	Fam13c|chr10:70428110-70428609	0.193220849445656	.	.
chr10	70440631	70441130	chr10	70446611	70447110	Fam13c|chr10:70446611-70447110	0.342565215446788	.	.
chr10	70993411	70993910	chr10	70598651	70599150	Gm48025|chr10:70598651-70599150	0.242597978618134	.	.
chr10	70993411	70993910	chr10	70599407	70599906	Gm48025|chr10:70599407-70599906	0.145593996697273	.	.
chr10	70993411	70993910	chr10	70799179	70799678	Gm48025|chr10:70799179-70799678	0.327929350581417	.	.
chr10	71237867	71238366	chr10	70901118	70901617	Tfam|chr10:70901118-70901617	0.174134796556984	.	.
chr10	71344660	71345159	chr10	71722973	71723472	Cisd1|chr10:71722973-71723472	0.150118449096768	.	.
chr10	72654602	72655101	chr10	72484283	72484782	Zwint|chr10:72484283-72484782	0.229502970589928	.	.
chr10	74966773	74967272	chr10	74855061	74855560	Gnaz|chr10:74855061-74855560	0.465614973715063	.	.
chr10	74966773	74967272	chr10	74922859	74923358	Gnaz|chr10:74922859-74923358	0.383529454529102	.	.
chr10	75036948	75037447	chr10	74855061	74855560	Rab36|chr10:74855061-74855560	0.159977830437366	.	.
chr10	75036948	75037447	chr10	74922859	74923358	Rab36|chr10:74922859-74923358	0.211542230114479	.	.
chr10	75036948	75037447	chr10	75326449	75326948	Rab36|chr10:75326449-75326948	0.187989093667383	.	.
chr10	75060294	75060793	chr10	74848308	74848807	Bcr|chr10:74848308-74848807	0.268893169972819	.	.
chr10	75060294	75060793	chr10	74855061	74855560	Bcr|chr10:74855061-74855560	0.194711784872218	.	.
chr10	75060294	75060793	chr10	74922859	74923358	Bcr|chr10:74922859-74923358	0.185334739397808	.	.
chr10	75211769	75212268	chr10	75170461	75170960	Specc1l|chr10:75170461-75170960	0.198816697413832	.	.
chr10	75211769	75212268	chr10	75299735	75300234	Specc1l|chr10:75299735-75300234	0.185610481900913	.	.
chr10	75211769	75212268	chr10	75326449	75326948	Specc1l|chr10:75326449-75326948	0.223439351918209	.	.
chr10	75211769	75212268	chr10	75364157	75364656	Specc1l|chr10:75364157-75364656	0.359443181512158	.	.
chr10	75211769	75212268	chr10	75364691	75365190	Specc1l|chr10:75364691-75365190	0.348554331599524	.	.
chr10	75211769	75212268	chr10	75438342	75438841	Specc1l|chr10:75438342-75438841	0.198596135574448	.	.
chr10	75212344	75212843	chr10	74855061	74855560	Specc1l|chr10:74855061-74855560	0.320298522138428	.	.
chr10	75212344	75212843	chr10	74922859	74923358	Specc1l|chr10:74922859-74923358	0.142683140735671	.	.
chr10	75517195	75517694	chr10	75364691	75365190	Gucd1|chr10:75364691-75365190	0.222939762969333	.	.
chr10	75517195	75517694	chr10	75364691	75365190	Snrpd3|chr10:75364691-75365190	0.222939762969333	.	.
chr10	75517195	75517694	chr10	75451290	75451789	Gucd1|chr10:75451290-75451789	0.145170661997671	.	.
chr10	75517195	75517694	chr10	75451290	75451789	Snrpd3|chr10:75451290-75451789	0.145170661997671	.	.
chr10	75517195	75517694	chr10	75684124	75684623	Gucd1|chr10:75684124-75684623	0.183579703289695	.	.
chr10	75517195	75517694	chr10	75684124	75684623	Snrpd3|chr10:75684124-75684623	0.183579703289695	.	.
chr10	75517195	75517694	chr10	75704087	75704586	Gucd1|chr10:75704087-75704586	0.182442201766065	.	.
chr10	75517195	75517694	chr10	75704087	75704586	Snrpd3|chr10:75704087-75704586	0.182442201766065	.	.
chr10	75517195	75517694	chr10	75883039	75883538	Gucd1|chr10:75883039-75883538	0.155970616856617	.	.
chr10	75517195	75517694	chr10	75883039	75883538	Snrpd3|chr10:75883039-75883538	0.155970616856617	.	.
chr10	75517716	75518215	chr10	75364691	75365190	Gucd1|chr10:75364691-75365190	0.406267899270456	.	.
chr10	75517716	75518215	chr10	75364691	75365190	Snrpd3|chr10:75364691-75365190	0.406267899270456	.	.
chr10	75517716	75518215	chr10	75451290	75451789	Gucd1|chr10:75451290-75451789	0.144848141699695	.	.
chr10	75517716	75518215	chr10	75451290	75451789	Snrpd3|chr10:75451290-75451789	0.144848141699695	.	.
chr10	75764120	75764619	chr10	75883039	75883538	Cabin1|chr10:75883039-75883538	0.170072476098801	.	.
chr10	75764120	75764619	chr10	75950691	75951190	Cabin1|chr10:75950691-75951190	0.156280739674769	.	.
chr10	75837242	75837741	chr10	75704087	75704586	Gstt2|chr10:75704087-75704586	0.226480197143322	.	.
chr10	75860073	75860572	chr10	75704087	75704586	Mif|chr10:75704087-75704586	0.185996905128981	.	.
chr10	75860073	75860572	chr10	75883039	75883538	Mif|chr10:75883039-75883538	0.163664859389182	.	.
chr10	75921379	75921878	chr10	75586177	75586676	Smarcb1|chr10:75586177-75586676	0.177524377944233	.	.
chr10	75921379	75921878	chr10	75667316	75667815	Smarcb1|chr10:75667316-75667815	0.29675490280741	.	.
chr10	75921379	75921878	chr10	75684124	75684623	Smarcb1|chr10:75684124-75684623	0.196699562817781	.	.
chr10	75921379	75921878	chr10	75872865	75873364	Smarcb1|chr10:75872865-75873364	0.299287422536862	.	.
chr10	75921379	75921878	chr10	75883039	75883538	Smarcb1|chr10:75883039-75883538	0.163674029224516	.	.
chr10	75935571	75936070	chr10	75667316	75667815	Mmp11|chr10:75667316-75667815	0.137409172145457	.	.
chr10	76237626	76238125	chr10	75883039	75883538	Prmt2|chr10:75883039-75883538	0.252136068056823	.	.
chr10	76237626	76238125	chr10	76371687	76372186	Prmt2|chr10:76371687-76372186	0.167650564941286	.	.
chr10	76345090	76345589	chr10	76371687	76372186	Dip2a|chr10:76371687-76372186	0.147673710647667	.	.
chr10	76468680	76469179	chr10	76668795	76669294	Mcm3ap|chr10:76668795-76669294	0.158682441148412	.	.
chr10	76468680	76469179	chr10	76668795	76669294	Ybey|chr10:76668795-76669294	0.158682441148412	.	.
chr10	76531225	76531724	chr10	76844380	76844879	Lss|chr10:76844380-76844879	0.393204410291295	.	.
chr10	76531225	76531724	chr10	76931018	76931517	Lss|chr10:76931018-76931517	0.211374599476372	.	.
chr10	76531225	76531724	chr10	76963727	76964226	Lss|chr10:76963727-76964226	0.238473553962121	.	.
chr10	76730227	76730726	chr10	76668795	76669294	Gm48276|chr10:76668795-76669294	0.282307899388454	.	.
chr10	76730227	76730726	chr10	76888547	76889046	Gm48276|chr10:76888547-76889046	0.170137679142857	.	.
chr10	76730227	76730726	chr10	76902610	76903109	Gm48276|chr10:76902610-76903109	0.215179282398996	.	.
chr10	76961928	76962427	chr10	76808811	76809310	Pcbp3|chr10:76808811-76809310	0.163366148726178	.	.
chr10	76961928	76962427	chr10	76888547	76889046	Pcbp3|chr10:76888547-76889046	0.449227467858805	.	.
chr10	76961928	76962427	chr10	77206714	77207213	Pcbp3|chr10:77206714-77207213	0.211121885864288	.	.
chr10	77032927	77033426	chr10	76888547	76889046	Slc19a1|chr10:76888547-76889046	0.292955852934711	.	.
chr10	77032927	77033426	chr10	76931018	76931517	Slc19a1|chr10:76931018-76931517	0.162277632224476	.	.
chr10	77032927	77033426	chr10	76963727	76964226	Slc19a1|chr10:76963727-76964226	0.290206007868687	.	.
chr10	77032927	77033426	chr10	77456445	77456944	Slc19a1|chr10:77456445-77456944	0.234947253390516	.	.
chr10	77258974	77259473	chr10	77206714	77207213	Gm10941|chr10:77206714-77207213	0.262084436068901	.	.
chr10	77258974	77259473	chr10	77206714	77207213	Pofut2|chr10:77206714-77207213	0.262084436068901	.	.
chr10	77258974	77259473	chr10	77434684	77435183	Gm10941|chr10:77434684-77435183	0.188836167556902	.	.
chr10	77258974	77259473	chr10	77434684	77435183	Pofut2|chr10:77434684-77435183	0.188836167556902	.	.
chr10	77258974	77259473	chr10	77456445	77456944	Gm10941|chr10:77456445-77456944	0.140697751688786	.	.
chr10	77258974	77259473	chr10	77456445	77456944	Pofut2|chr10:77456445-77456944	0.140697751688786	.	.
chr10	77258974	77259473	chr10	77677570	77678069	Gm10941|chr10:77677570-77678069	0.153156920371102	.	.
chr10	77258974	77259473	chr10	77677570	77678069	Pofut2|chr10:77677570-77678069	0.153156920371102	.	.
chr10	77417987	77418486	chr10	77021332	77021831	Adarb1|chr10:77021332-77021831	0.256906786700789	.	.
chr10	77515609	77516108	chr10	77456445	77456944	Fam207a|chr10:77456445-77456944	0.192859619005304	.	.
chr10	77515609	77516108	chr10	77484073	77484572	Fam207a|chr10:77484073-77484572	0.48049113809503	.	.
chr10	77515609	77516108	chr10	77677570	77678069	Fam207a|chr10:77677570-77678069	0.348419216940225	.	.
chr10	77515609	77516108	chr10	77920912	77921411	Fam207a|chr10:77920912-77921411	0.163589168302115	.	.
chr10	77581441	77581940	chr10	77434178	77434677	Pttg1ip|chr10:77434178-77434677	0.284910262969878	.	.
chr10	77581441	77581940	chr10	77456445	77456944	Pttg1ip|chr10:77456445-77456944	0.224217398210073	.	.
chr10	77581441	77581940	chr10	77484073	77484572	Pttg1ip|chr10:77484073-77484572	0.15636395060883	.	.
chr10	77581441	77581940	chr10	77677570	77678069	Pttg1ip|chr10:77677570-77678069	0.268823488288123	.	.
chr10	77606279	77606778	chr10	77434684	77435183	Sumo3|chr10:77434684-77435183	0.272445203782812	.	.
chr10	77606279	77606778	chr10	77509364	77509863	Sumo3|chr10:77509364-77509863	0.213711378752387	.	.
chr10	77622031	77622530	chr10	77434178	77434677	Ube2g2|chr10:77434178-77434677	0.15880857943786	.	.
chr10	77622031	77622530	chr10	77434684	77435183	Ube2g2|chr10:77434684-77435183	0.149672781714396	.	.
chr10	77622031	77622530	chr10	77677570	77678069	Ube2g2|chr10:77677570-77678069	0.360151604028867	.	.
chr10	77622031	77622530	chr10	77920912	77921411	Ube2g2|chr10:77920912-77921411	0.17084844115484	.	.
chr10	77978313	77978812	chr10	77677570	77678069	Cfap410|chr10:77677570-77678069	0.270510392497393	.	.
chr10	77978313	77978812	chr10	77920912	77921411	Cfap410|chr10:77920912-77921411	0.3319202369406	.	.
chr10	78008888	78009387	chr10	78471038	78471537	Pfkl|chr10:78471038-78471537	0.154504907509139	.	.
chr10	78009528	78010027	chr10	77920912	77921411	Pfkl|chr10:77920912-77921411	0.164450573696435	.	.
chr10	78009528	78010027	chr10	78297685	78298184	Pfkl|chr10:78297685-78298184	0.251313961337942	.	.
chr10	78243942	78244441	chr10	77920912	77921411	Trappc10|chr10:77920912-77921411	0.185031432391085	.	.
chr10	78243942	78244441	chr10	78396201	78396700	Trappc10|chr10:78396201-78396700	0.163373262027908	.	.
chr10	78244489	78244988	chr10	77920912	77921411	Trappc10|chr10:77920912-77921411	0.252057957032684	.	.
chr10	78244489	78244988	chr10	78396201	78396700	Trappc10|chr10:78396201-78396700	0.214683921733398	.	.
chr10	78352152	78352651	chr10	78396201	78396700	Agpat3|chr10:78396201-78396700	0.173203247822767	.	.
chr10	78352152	78352651	chr10	78396201	78396700	Gm40709|chr10:78396201-78396700	0.173203247822767	.	.
chr10	78352152	78352651	chr10	78481893	78482392	Agpat3|chr10:78481893-78482392	0.297974144332005	.	.
chr10	78352152	78352651	chr10	78481893	78482392	Gm40709|chr10:78481893-78482392	0.297974144332005	.	.
chr10	78412843	78413342	chr10	78396201	78396700	Rrp1|chr10:78396201-78396700	0.269225177349648	.	.
chr10	78464708	78465207	chr10	78297685	78298184	Pdxk|chr10:78297685-78298184	0.210816293098138	.	.
chr10	78574182	78574681	chr10	78396201	78396700	Ilvbl|chr10:78396201-78396700	0.230232832104491	.	.
chr10	79554336	79554835	chr10	79595188	79595687	Mier2|chr10:79595188-79595687	0.451560612908001	.	.
chr10	79554336	79554835	chr10	79654793	79655292	Mier2|chr10:79654793-79655292	0.244187613300706	.	.
chr10	79554336	79554835	chr10	79780004	79780503	Mier2|chr10:79780004-79780503	0.290013714286458	.	.
chr10	79554336	79554835	chr10	79803556	79804055	Mier2|chr10:79803556-79804055	0.233491273677976	.	.
chr10	79554336	79554835	chr10	79840773	79841272	Mier2|chr10:79840773-79841272	0.143341257897837	.	.
chr10	79554879	79555378	chr10	79803556	79804055	Mier2|chr10:79803556-79804055	0.205144471704549	.	.
chr10	79613886	79614385	chr10	79597022	79597521	C2cd4c|chr10:79597022-79597521	0.399796031357037	.	.
chr10	79637007	79637506	chr10	79597022	79597521	Gm47163|chr10:79597022-79597521	0.149494422056612	.	.
chr10	79637007	79637506	chr10	79597022	79597521	Shc2|chr10:79597022-79597521	0.149494422056612	.	.
chr10	79637007	79637506	chr10	79803556	79804055	Gm47163|chr10:79803556-79804055	0.242955082755515	.	.
chr10	79637007	79637506	chr10	79803556	79804055	Shc2|chr10:79803556-79804055	0.242955082755515	.	.
chr10	79637007	79637506	chr10	79840773	79841272	Gm47163|chr10:79840773-79841272	0.176675346997952	.	.
chr10	79637007	79637506	chr10	79840773	79841272	Shc2|chr10:79840773-79841272	0.176675346997952	.	.
chr10	79668658	79669157	chr10	79654793	79655292	Tpgs1|chr10:79654793-79655292	0.256242912106834	.	.
chr10	79668658	79669157	chr10	79655302	79655801	Tpgs1|chr10:79655302-79655801	0.240502689950527	.	.
chr10	79669185	79669684	chr10	79595188	79595687	Tpgs1|chr10:79595188-79595687	0.492057674185713	.	.
chr10	79669185	79669684	chr10	79654793	79655292	Tpgs1|chr10:79654793-79655292	0.264856681347048	.	.
chr10	79669185	79669684	chr10	79655302	79655801	Tpgs1|chr10:79655302-79655801	0.210643177042059	.	.
chr10	79669185	79669684	chr10	79780004	79780503	Tpgs1|chr10:79780004-79780503	0.368606559346116	.	.
chr10	79669185	79669684	chr10	79803556	79804055	Tpgs1|chr10:79803556-79804055	0.237868366148026	.	.
chr10	79669185	79669684	chr10	79840773	79841272	Tpgs1|chr10:79840773-79841272	0.170370104356223	.	.
chr10	79669185	79669684	chr10	79840773	79841272	Tpgs1|chr10:79840773-79841272	0.170370104356224	.	.
chr10	79681760	79682259	chr10	79597022	79597521	Cdc34|chr10:79597022-79597521	0.305980758269626	.	.
chr10	79681760	79682259	chr10	79803556	79804055	Cdc34|chr10:79803556-79804055	0.138691430325834	.	.
chr10	79681760	79682259	chr10	79840773	79841272	Cdc34|chr10:79840773-79841272	0.206198978519814	.	.
chr10	79704113	79704612	chr10	79595188	79595687	Bsg|chr10:79595188-79595687	0.232401839685258	.	.
chr10	79704113	79704612	chr10	79803556	79804055	Bsg|chr10:79803556-79804055	0.209049407811481	.	.
chr10	79704113	79704612	chr10	79840773	79841272	Bsg|chr10:79840773-79841272	0.22916386193764	.	.
chr10	79716415	79716914	chr10	79597022	79597521	Hcn2|chr10:79597022-79597521	0.207157631317108	.	.
chr10	79716415	79716914	chr10	79803556	79804055	Hcn2|chr10:79803556-79804055	0.354165139652552	.	.
chr10	79746371	79746870	chr10	79803556	79804055	Polrmt|chr10:79803556-79804055	0.590555513573515	.	.
chr10	79746371	79746870	chr10	79840773	79841272	Polrmt|chr10:79840773-79841272	0.221134943255129	.	.
chr10	79754800	79755299	chr10	79803556	79804055	Fgf22|chr10:79803556-79804055	0.424445508507161	.	.
chr10	79754800	79755299	chr10	79840773	79841272	Fgf22|chr10:79840773-79841272	0.149753112671156	.	.
chr10	79754800	79755299	chr10	79840773	79841272	Fgf22|chr10:79840773-79841272	0.149753112671157	.	.
chr10	79754800	79755299	chr10	80142013	80142512	Fgf22|chr10:80142013-80142512	0.13867807859474	.	.
chr10	79766873	79767372	chr10	79597022	79597521	Rnf126|chr10:79597022-79597521	0.198758451826233	.	.
chr10	79766873	79767372	chr10	80071093	80071592	Rnf126|chr10:80071093-80071592	0.17178579083111	.	.
chr10	79766873	79767372	chr10	80149272	80149771	Rnf126|chr10:80149272-80149771	0.295903865332033	.	.
chr10	79766873	79767372	chr10	80167470	80167969	Rnf126|chr10:80167470-80167969	0.230523130962208	.	.
chr10	79767373	79767872	chr10	79654793	79655292	Rnf126|chr10:79654793-79655292	0.24373195191639	.	.
chr10	79767373	79767872	chr10	79655302	79655801	Rnf126|chr10:79655302-79655801	0.153573968987373	.	.
chr10	79767373	79767872	chr10	80159857	80160356	Rnf126|chr10:80159857-80160356	0.165605070572804	.	.
chr10	79793406	79793905	chr10	80053303	80053802	Palm|chr10:80053303-80053802	0.31319177662796	.	.
chr10	79793406	79793905	chr10	80142013	80142512	Palm|chr10:80142013-80142512	0.172151209680211	.	.
chr10	79793406	79793905	chr10	80149272	80149771	Palm|chr10:80149272-80149771	0.160054627131393	.	.
chr10	79794094	79794593	chr10	80149272	80149771	Gm48495|chr10:80149272-80149771	0.234659624451767	.	.
chr10	79794094	79794593	chr10	80149272	80149771	Palm|chr10:80149272-80149771	0.234659624451767	.	.
chr10	79794658	79795157	chr10	79595188	79595687	Gm48495|chr10:79595188-79595687	0.17027070270827	.	.
chr10	79854078	79854577	chr10	79595188	79595687	E130317F20Rik|chr10:79595188-79595687	0.145215259030611	.	.
chr10	79854078	79854577	chr10	79595188	79595687	Ptbp1|chr10:79595188-79595687	0.145215259030611	.	.
chr10	79854078	79854577	chr10	79803556	79804055	E130317F20Rik|chr10:79803556-79804055	0.332546280743792	.	.
chr10	79854078	79854577	chr10	79803556	79804055	Ptbp1|chr10:79803556-79804055	0.332546280743792	.	.
chr10	79854078	79854577	chr10	79840773	79841272	E130317F20Rik|chr10:79840773-79841272	0.205754748008072	.	.
chr10	79854078	79854577	chr10	79840773	79841272	Ptbp1|chr10:79840773-79841272	0.205754748008072	.	.
chr10	79854078	79854577	chr10	80149272	80149771	E130317F20Rik|chr10:80149272-80149771	0.26566059076145	.	.
chr10	79854078	79854577	chr10	80149272	80149771	Ptbp1|chr10:80149272-80149771	0.26566059076145	.	.
chr10	79874174	79874673	chr10	79595188	79595687	Plppr3|chr10:79595188-79595687	0.164351787963572	.	.
chr10	79874174	79874673	chr10	79595188	79595687	Prtn3|chr10:79595188-79595687	0.164351787963572	.	.
chr10	79874174	79874673	chr10	79803556	79804055	Plppr3|chr10:79803556-79804055	0.260547415537642	.	.
chr10	79874174	79874673	chr10	79803556	79804055	Prtn3|chr10:79803556-79804055	0.260547415537642	.	.
chr10	79874174	79874673	chr10	80084840	80085339	Plppr3|chr10:80084840-80085339	0.154583053702605	.	.
chr10	79874174	79874673	chr10	80084840	80085339	Prtn3|chr10:80084840-80085339	0.154583053702605	.	.
chr10	79874174	79874673	chr10	80142013	80142512	Plppr3|chr10:80142013-80142512	0.16641005201753	.	.
chr10	79874174	79874673	chr10	80142013	80142512	Prtn3|chr10:80142013-80142512	0.16641005201753	.	.
chr10	79874174	79874673	chr10	80167470	80167969	Plppr3|chr10:80167470-80167969	0.153587807334433	.	.
chr10	79874174	79874673	chr10	80167470	80167969	Prtn3|chr10:80167470-80167969	0.153587807334433	.	.
chr10	79908430	79908929	chr10	79780004	79780503	Med16|chr10:79780004-79780503	0.150923821426994	.	.
chr10	79908430	79908929	chr10	80053303	80053802	Med16|chr10:80053303-80053802	0.209760217056756	.	.
chr10	79916697	79917196	chr10	79654793	79655292	Kiss1r|chr10:79654793-79655292	0.203648644832668	.	.
chr10	79916697	79917196	chr10	79655302	79655801	Kiss1r|chr10:79655302-79655801	0.226181977457261	.	.
chr10	79916697	79917196	chr10	79780004	79780503	Kiss1r|chr10:79780004-79780503	0.155549680623072	.	.
chr10	79916697	79917196	chr10	79803556	79804055	Kiss1r|chr10:79803556-79804055	0.172477817448364	.	.
chr10	79926703	79927202	chr10	79595188	79595687	Arid3a|chr10:79595188-79595687	0.262981080752908	.	.
chr10	79926703	79927202	chr10	79597022	79597521	Arid3a|chr10:79597022-79597521	0.3334698734687	.	.
chr10	79926703	79927202	chr10	79780004	79780503	Arid3a|chr10:79780004-79780503	0.162213434891234	.	.
chr10	79926703	79927202	chr10	79803556	79804055	Arid3a|chr10:79803556-79804055	0.268694900394365	.	.
chr10	79926703	79927202	chr10	79840773	79841272	Arid3a|chr10:79840773-79841272	0.144485772982276	.	.
chr10	79926703	79927202	chr10	80053303	80053802	Arid3a|chr10:80053303-80053802	0.233957530321608	.	.
chr10	79926703	79927202	chr10	80084840	80085339	Arid3a|chr10:80084840-80085339	0.155553578666457	.	.
chr10	79926703	79927202	chr10	80142013	80142512	Arid3a|chr10:80142013-80142512	0.145200154355638	.	.
chr10	79959680	79960179	chr10	80159857	80160356	Wdr18|chr10:80159857-80160356	0.198717219091578	.	.
chr10	79984727	79985226	chr10	79803556	79804055	Tmem259|chr10:79803556-79804055	0.151495803596777	.	.
chr10	79984727	79985226	chr10	80149272	80149771	Tmem259|chr10:80149272-80149771	0.215032129033101	.	.
chr10	79996251	79996750	chr10	79654793	79655292	Abca7|chr10:79654793-79655292	0.189344457542688	.	.
chr10	79997126	79997625	chr10	79654793	79655292	Abca7|chr10:79654793-79655292	0.222332383475377	.	.
chr10	79997126	79997625	chr10	79655302	79655801	Abca7|chr10:79655302-79655801	0.155380509341732	.	.
chr10	79997126	79997625	chr10	79803556	79804055	Abca7|chr10:79803556-79804055	0.155281235715634	.	.
chr10	80039610	80040109	chr10	79780004	79780503	Polr2e|chr10:79780004-79780503	0.140119587005877	.	.
chr10	80039610	80040109	chr10	79803556	79804055	Polr2e|chr10:79803556-79804055	0.19347007404124	.	.
chr10	80039610	80040109	chr10	80264751	80265250	Polr2e|chr10:80264751-80265250	0.324355488643763	.	.
chr10	80115299	80115798	chr10	79803556	79804055	Stk11|chr10:79803556-79804055	0.3003662613314	.	.
chr10	80115299	80115798	chr10	79840773	79841272	Stk11|chr10:79840773-79841272	0.348426370117385	.	.
chr10	80115299	80115798	chr10	80053303	80053802	Stk11|chr10:80053303-80053802	0.259165256846539	.	.
chr10	80115299	80115798	chr10	80084840	80085339	Stk11|chr10:80084840-80085339	0.17372274442867	.	.
chr10	80115299	80115798	chr10	80159857	80160356	Stk11|chr10:80159857-80160356	0.319765576819788	.	.
chr10	80115299	80115798	chr10	80264751	80265250	Stk11|chr10:80264751-80265250	0.448625741393279	.	.
chr10	80115299	80115798	chr10	80298753	80299252	Stk11|chr10:80298753-80299252	0.2232759980327	.	.
chr10	80141214	80141713	chr10	79803556	79804055	Cbarp|chr10:79803556-79804055	0.305875218194211	.	.
chr10	80141214	80141713	chr10	79840773	79841272	Cbarp|chr10:79840773-79841272	0.197057305065001	.	.
chr10	80141214	80141713	chr10	80071093	80071592	Cbarp|chr10:80071093-80071592	0.17546112528056	.	.
chr10	80148538	80149037	chr10	79803556	79804055	Midn|chr10:79803556-79804055	0.195627602701949	.	.
chr10	80148538	80149037	chr10	79840773	79841272	Midn|chr10:79840773-79841272	0.248040740881433	.	.
chr10	80148538	80149037	chr10	80167470	80167969	Midn|chr10:80167470-80167969	0.215137125804044	.	.
chr10	80165691	80166190	chr10	80071093	80071592	Cirbp|chr10:80071093-80071592	0.383908048141646	.	.
chr10	80165691	80166190	chr10	80149272	80149771	Cirbp|chr10:80149272-80149771	0.194807298390428	.	.
chr10	80165691	80166190	chr10	80167470	80167969	Cirbp|chr10:80167470-80167969	0.377448417985992	.	.
chr10	80165691	80166190	chr10	80298753	80299252	Cirbp|chr10:80298753-80299252	0.243420376829995	.	.
chr10	80165691	80166190	chr10	80316250	80316749	Cirbp|chr10:80316250-80316749	0.20229854055347	.	.
chr10	80165691	80166190	chr10	80475205	80475704	Cirbp|chr10:80475205-80475704	0.243399263113002	.	.
chr10	80172665	80173164	chr10	79803556	79804055	1600002K03Rik|chr10:79803556-79804055	0.452755058365292	.	.
chr10	80172665	80173164	chr10	79840773	79841272	1600002K03Rik|chr10:79840773-79841272	0.144417040785397	.	.
chr10	80172665	80173164	chr10	80167470	80167969	1600002K03Rik|chr10:80167470-80167969	0.166557478854968	.	.
chr10	80179406	80179905	chr10	80149272	80149771	Efna2|chr10:80149272-80149771	0.170885435775233	.	.
chr10	80179406	80179905	chr10	80316250	80316749	Efna2|chr10:80316250-80316749	0.214102427890041	.	.
chr10	80226253	80226752	chr10	79780004	79780503	Pwwp3a|chr10:79780004-79780503	0.253719042269496	.	.
chr10	80226253	80226752	chr10	79803556	79804055	Pwwp3a|chr10:79803556-79804055	0.430322436915158	.	.
chr10	80226253	80226752	chr10	79840773	79841272	Pwwp3a|chr10:79840773-79841272	0.350286200849886	.	.
chr10	80226253	80226752	chr10	80053303	80053802	Pwwp3a|chr10:80053303-80053802	0.195928424198272	.	.
chr10	80226253	80226752	chr10	80084840	80085339	Pwwp3a|chr10:80084840-80085339	0.252128165361021	.	.
chr10	80226253	80226752	chr10	80142013	80142512	Pwwp3a|chr10:80142013-80142512	0.251996090447742	.	.
chr10	80226253	80226752	chr10	80264751	80265250	Pwwp3a|chr10:80264751-80265250	0.345939941666019	.	.
chr10	80226253	80226752	chr10	80298753	80299252	Pwwp3a|chr10:80298753-80299252	0.248387617903957	.	.
chr10	80226757	80227256	chr10	79780004	79780503	Pwwp3a|chr10:79780004-79780503	0.223476132290335	.	.
chr10	80249168	80249667	chr10	80084840	80085339	Ndufs7|chr10:80084840-80085339	0.211830505744659	.	.
chr10	80249168	80249667	chr10	80142013	80142512	Ndufs7|chr10:80142013-80142512	0.346743634220292	.	.
chr10	80249168	80249667	chr10	80149272	80149771	Ndufs7|chr10:80149272-80149771	0.145530029480677	.	.
chr10	80249168	80249667	chr10	80264751	80265250	Ndufs7|chr10:80264751-80265250	0.205410347760301	.	.
chr10	80260827	80261326	chr10	80084840	80085339	Dazap1|chr10:80084840-80085339	0.315080956192571	.	.
chr10	80260827	80261326	chr10	80084840	80085339	Gamt|chr10:80084840-80085339	0.315080956192571	.	.
chr10	80260827	80261326	chr10	80142013	80142512	Dazap1|chr10:80142013-80142512	0.200440136797684	.	.
chr10	80260827	80261326	chr10	80142013	80142512	Gamt|chr10:80142013-80142512	0.200440136797684	.	.
chr10	80260827	80261326	chr10	80264751	80265250	Dazap1|chr10:80264751-80265250	0.261136303582962	.	.
chr10	80260827	80261326	chr10	80264751	80265250	Gamt|chr10:80264751-80265250	0.261136303582962	.	.
chr10	80292185	80292684	chr10	80264751	80265250	Rps15|chr10:80264751-80265250	0.251523262677787	.	.
chr10	80292185	80292684	chr10	80566638	80567137	Rps15|chr10:80566638-80567137	0.227428077318002	.	.
chr10	80320339	80320838	chr10	80159857	80160356	2310011J03Rik|chr10:80159857-80160356	0.204690424614341	.	.
chr10	80320339	80320838	chr10	80316250	80316749	2310011J03Rik|chr10:80316250-80316749	0.153519316780609	.	.
chr10	80320339	80320838	chr10	80566638	80567137	2310011J03Rik|chr10:80566638-80567137	0.294732149458162	.	.
chr10	80329684	80330183	chr10	80053303	80053802	Pcsk4|chr10:80053303-80053802	0.297668708752189	.	.
chr10	80329684	80330183	chr10	80053303	80053802	Reep6|chr10:80053303-80053802	0.297668708752189	.	.
chr10	80329684	80330183	chr10	80159857	80160356	Pcsk4|chr10:80159857-80160356	0.178861933930928	.	.
chr10	80329684	80330183	chr10	80159857	80160356	Reep6|chr10:80159857-80160356	0.178861933930928	.	.
chr10	80329684	80330183	chr10	80264751	80265250	Pcsk4|chr10:80264751-80265250	0.169095798264853	.	.
chr10	80329684	80330183	chr10	80264751	80265250	Reep6|chr10:80264751-80265250	0.169095798264853	.	.
chr10	80329684	80330183	chr10	80298753	80299252	Pcsk4|chr10:80298753-80299252	0.170602693081593	.	.
chr10	80329684	80330183	chr10	80298753	80299252	Reep6|chr10:80298753-80299252	0.170602693081593	.	.
chr10	80329684	80330183	chr10	80316250	80316749	Pcsk4|chr10:80316250-80316749	0.169951194572666	.	.
chr10	80329684	80330183	chr10	80316250	80316749	Reep6|chr10:80316250-80316749	0.169951194572666	.	.
chr10	80329684	80330183	chr10	80566638	80567137	Pcsk4|chr10:80566638-80567137	0.142072367692547	.	.
chr10	80329684	80330183	chr10	80566638	80567137	Reep6|chr10:80566638-80567137	0.142072367692547	.	.
chr10	80329684	80330183	chr10	80676201	80676700	Pcsk4|chr10:80676201-80676700	0.209516727614112	.	.
chr10	80329684	80330183	chr10	80676201	80676700	Reep6|chr10:80676201-80676700	0.209516727614112	.	.
chr10	80387533	80388032	chr10	80573771	80574270	Mex3d|chr10:80573771-80574270	0.27689867509124	.	.
chr10	80398776	80399275	chr10	80053303	80053802	Mbd3|chr10:80053303-80053802	0.234363717319917	.	.
chr10	80398776	80399275	chr10	80084840	80085339	Mbd3|chr10:80084840-80085339	0.182167900271272	.	.
chr10	80398776	80399275	chr10	80142013	80142512	Mbd3|chr10:80142013-80142512	0.209894355559776	.	.
chr10	80398776	80399275	chr10	80159857	80160356	Mbd3|chr10:80159857-80160356	0.138916336734891	.	.
chr10	80398776	80399275	chr10	80167470	80167969	Mbd3|chr10:80167470-80167969	0.179039150594832	.	.
chr10	80398776	80399275	chr10	80264751	80265250	Mbd3|chr10:80264751-80265250	0.185347071689008	.	.
chr10	80398776	80399275	chr10	80298753	80299252	Mbd3|chr10:80298753-80299252	0.481651876029061	.	.
chr10	80398776	80399275	chr10	80475205	80475704	Mbd3|chr10:80475205-80475704	0.260179805082753	.	.
chr10	80398776	80399275	chr10	80566638	80567137	Mbd3|chr10:80566638-80567137	0.226832312202619	.	.
chr10	80399367	80399866	chr10	80316250	80316749	Mbd3|chr10:80316250-80316749	0.263625656118709	.	.
chr10	80399367	80399866	chr10	80566638	80567137	Mbd3|chr10:80566638-80567137	0.237918555398512	.	.
chr10	80399367	80399866	chr10	80676201	80676700	Mbd3|chr10:80676201-80676700	0.259399261311568	.	.
chr10	80399367	80399866	chr10	80747371	80747870	Mbd3|chr10:80747371-80747870	0.227747977432252	.	.
chr10	80406595	80407094	chr10	80053303	80053802	Uqcr11|chr10:80053303-80053802	0.163005844378052	.	.
chr10	80406595	80407094	chr10	80298753	80299252	Uqcr11|chr10:80298753-80299252	0.214631670605101	.	.
chr10	80406595	80407094	chr10	80475205	80475704	Uqcr11|chr10:80475205-80475704	0.158141146407017	.	.
chr10	80406595	80407094	chr10	80566638	80567137	Uqcr11|chr10:80566638-80567137	0.214019383327765	.	.
chr10	80406595	80407094	chr10	80573771	80574270	Uqcr11|chr10:80573771-80574270	0.255712962653058	.	.
chr10	80433205	80433704	chr10	80071093	80071592	Tcf3|chr10:80071093-80071592	0.143196266744949	.	.
chr10	80433205	80433704	chr10	80084840	80085339	Tcf3|chr10:80084840-80085339	0.310181620989397	.	.
chr10	80433205	80433704	chr10	80298753	80299252	Tcf3|chr10:80298753-80299252	0.23057044152147	.	.
chr10	80433205	80433704	chr10	80475205	80475704	Tcf3|chr10:80475205-80475704	0.302619791771637	.	.
chr10	80433784	80434283	chr10	80084840	80085339	Tcf3|chr10:80084840-80085339	0.357313781961444	.	.
chr10	80433784	80434283	chr10	80142013	80142512	Tcf3|chr10:80142013-80142512	0.154597826062247	.	.
[truncated: 23,110 more rows]
