# Supplementary material for: Single-cell analysis of chromatin accessibility in the adult mouse brain
Source: Nature. 2023 Dec 13;624(7991):378–89. doi: 10.1038/s41586-023-06824-9 (PMC10719105; doi:10.1038/s41586-023-06824-9)
Supplement: Supplementary file 3 — Supplementary Tables 1–25 and their legends. [file 41586_2023_6824_MOESM3_ESM.zip › 2023-03-05453B-s3/SI Tables/SI Table 13 Summary of all the gene-cCRE correlations/sa2subclass.OB-in_Frmd7_Gaba.pdc.bedpe]

chr1	3466260	3466759	chr1	3027149	3027648	Gm1992|chr1:3027149-3027648	0.096931014885377	.	.
chr1	3466260	3466759	chr1	3094725	3095224	Gm1992|chr1:3094725-3095224	0.117315287952372	.	.
chr1	3670775	3671274	chr1	3654966	3655465	Xkr4|chr1:3654966-3655465	0.117943445231367	.	.
chr1	4785497	4785996	chr1	4825604	4826103	Mrpl15|chr1:4825604-4826103	0.0861511011028132	.	.
chr1	4785497	4785996	chr1	5015264	5015763	Mrpl15|chr1:5015264-5015763	0.0806428463496362	.	.
chr1	4785497	4785996	chr1	5106380	5106879	Mrpl15|chr1:5106380-5106879	0.0626949193310707	.	.
chr1	4785497	4785996	chr1	5170387	5170886	Mrpl15|chr1:5170387-5170886	0.0782614308581739	.	.
chr1	4785497	4785996	chr1	5233031	5233530	Mrpl15|chr1:5233031-5233530	0.124695947644459	.	.
chr1	4807592	4808091	chr1	5019201	5019700	Lypla1|chr1:5019201-5019700	0.159088926299814	.	.
chr1	4807592	4808091	chr1	5022621	5023120	Lypla1|chr1:5022621-5023120	0.0712981311729417	.	.
chr1	4807592	4808091	chr1	5082818	5083317	Lypla1|chr1:5082818-5083317	0.142994147880605	.	.
chr1	4857480	4857979	chr1	5015264	5015763	Tcea1|chr1:5015264-5015763	0.105293772647623	.	.
chr1	4857480	4857979	chr1	5019201	5019700	Tcea1|chr1:5019201-5019700	0.117055396158353	.	.
chr1	4857480	4857979	chr1	5022621	5023120	Tcea1|chr1:5022621-5023120	0.0854374613146413	.	.
chr1	4857480	4857979	chr1	5208080	5208579	Tcea1|chr1:5208080-5208579	0.103542700814295	.	.
chr1	4970513	4971012	chr1	4766696	4767195	Gm16041|chr1:4766696-4767195	0.219367356341484	.	.
chr1	4970513	4971012	chr1	4825604	4826103	Gm16041|chr1:4825604-4826103	0.180021587606164	.	.
chr1	4970513	4971012	chr1	5015264	5015763	Gm16041|chr1:5015264-5015763	0.171018501861751	.	.
chr1	4970513	4971012	chr1	5019201	5019700	Gm16041|chr1:5019201-5019700	0.123963223593851	.	.
chr1	4970513	4971012	chr1	5106380	5106879	Gm16041|chr1:5106380-5106879	0.120251647844041	.	.
chr1	4970513	4971012	chr1	5208080	5208579	Gm16041|chr1:5208080-5208579	0.345411644056234	.	.
chr1	5070122	5070621	chr1	4825604	4826103	Atp6v1h|chr1:4825604-4826103	0.140557169237117	.	.
chr1	5070122	5070621	chr1	4825604	4826103	Rgs20|chr1:4825604-4826103	0.140557169237117	.	.
chr1	5070122	5070621	chr1	5015264	5015763	Atp6v1h|chr1:5015264-5015763	0.157257945386189	.	.
chr1	5070122	5070621	chr1	5015264	5015763	Rgs20|chr1:5015264-5015763	0.157257945386189	.	.
chr1	5070122	5070621	chr1	5019201	5019700	Atp6v1h|chr1:5019201-5019700	0.108546464882931	.	.
chr1	5070122	5070621	chr1	5019201	5019700	Rgs20|chr1:5019201-5019700	0.108546464882931	.	.
chr1	5070122	5070621	chr1	5170387	5170886	Atp6v1h|chr1:5170387-5170886	0.0632664190873407	.	.
chr1	5070122	5070621	chr1	5170387	5170886	Rgs20|chr1:5170387-5170886	0.0632664190873407	.	.
chr1	5070122	5070621	chr1	5208080	5208579	Atp6v1h|chr1:5208080-5208579	0.111317665173237	.	.
chr1	5070122	5070621	chr1	5208080	5208579	Rgs20|chr1:5208080-5208579	0.111317665173237	.	.
chr1	5070122	5070621	chr1	5233031	5233530	Atp6v1h|chr1:5233031-5233530	0.103941558342388	.	.
chr1	5070122	5070621	chr1	5233031	5233530	Rgs20|chr1:5233031-5233530	0.103941558342388	.	.
chr1	5070122	5070621	chr1	5258162	5258661	Atp6v1h|chr1:5258162-5258661	0.202181687369953	.	.
chr1	5070122	5070621	chr1	5258162	5258661	Rgs20|chr1:5258162-5258661	0.202181687369953	.	.
chr1	6214386	6214885	chr1	5915307	5915806	4732440D04Rik|chr1:5915307-5915806	0.0709069757929169	.	.
chr1	6214386	6214885	chr1	5915307	5915806	4732440D04Rik|chr1:5915307-5915806	0.070906975792917	.	.
chr1	6214386	6214885	chr1	6188376	6188875	4732440D04Rik|chr1:6188376-6188875	0.089937705784443	.	.
chr1	6214386	6214885	chr1	6441268	6441767	4732440D04Rik|chr1:6441268-6441767	0.11876806433727	.	.
chr1	6214386	6214885	chr1	6454000	6454499	4732440D04Rik|chr1:6454000-6454499	0.0822940802310183	.	.
chr1	6214899	6215398	chr1	6454000	6454499	4732440D04Rik|chr1:6454000-6454499	0.0621102253190354	.	.
chr1	7088594	7089093	chr1	6760502	6761001	Pcmtd1|chr1:6760502-6761001	0.131846274958371	.	.
chr1	7088594	7089093	chr1	6800064	6800563	Pcmtd1|chr1:6800064-6800563	0.0781542388136693	.	.
chr1	7088594	7089093	chr1	6858934	6859433	Pcmtd1|chr1:6858934-6859433	0.109376744017994	.	.
chr1	7088594	7089093	chr1	7138562	7139061	Pcmtd1|chr1:7138562-7139061	0.100808812036913	.	.
chr1	7397837	7398336	chr1	7139109	7139608	Gm26901|chr1:7139109-7139608	0.114356906173974	.	.
chr1	7397837	7398336	chr1	7452052	7452551	Gm26901|chr1:7452052-7452551	0.137728990911583	.	.
chr1	7397837	7398336	chr1	7543474	7543973	Gm26901|chr1:7543474-7543973	0.0616114115929758	.	.
chr1	7397837	7398336	chr1	7586293	7586792	Gm26901|chr1:7586293-7586792	0.119287037144943	.	.
chr1	9298975	9299474	chr1	9090969	9091468	Sntg1|chr1:9090969-9091468	0.140063686006568	.	.
chr1	9298975	9299474	chr1	9289706	9290205	Sntg1|chr1:9289706-9290205	0.17270387173927	.	.
chr1	9298975	9299474	chr1	9298270	9298769	Sntg1|chr1:9298270-9298769	0.080939741719492	.	.
chr1	9298975	9299474	chr1	9592965	9593464	Sntg1|chr1:9592965-9593464	0.0625727617274586	.	.
chr1	9299496	9299995	chr1	9298270	9298769	Sntg1|chr1:9298270-9298769	0.220821096664357	.	.
chr1	9299496	9299995	chr1	9573148	9573647	Sntg1|chr1:9573148-9573647	0.0985806753577673	.	.
chr1	9299496	9299995	chr1	9592965	9593464	Sntg1|chr1:9592965-9593464	0.0639876975075528	.	.
chr1	9299496	9299995	chr1	9611605	9612104	Sntg1|chr1:9611605-9612104	0.133612787917469	.	.
chr1	9545042	9545541	chr1	9273988	9274487	Rrs1|chr1:9273988-9274487	0.184812774355138	.	.
chr1	9545042	9545541	chr1	9289706	9290205	Rrs1|chr1:9289706-9290205	0.0678127093090806	.	.
chr1	9545042	9545541	chr1	9298270	9298769	Rrs1|chr1:9298270-9298769	0.213565225401879	.	.
chr1	9545042	9545541	chr1	9573148	9573647	Rrs1|chr1:9573148-9573647	0.127680288981414	.	.
chr1	9545042	9545541	chr1	9592965	9593464	Rrs1|chr1:9592965-9593464	0.0764888859805911	.	.
chr1	9545042	9545541	chr1	9993716	9994215	Rrs1|chr1:9993716-9994215	0.0642915945113878	.	.
chr1	9700259	9700758	chr1	9289706	9290205	Mybl1|chr1:9289706-9290205	0.0901895929292516	.	.
chr1	9700259	9700758	chr1	9382233	9382732	Mybl1|chr1:9382233-9382732	0.155024617906143	.	.
chr1	9700259	9700758	chr1	9382767	9383266	Mybl1|chr1:9382767-9383266	0.159517021617074	.	.
chr1	9700259	9700758	chr1	9470518	9471017	Mybl1|chr1:9470518-9471017	0.0695258473234799	.	.
chr1	9700259	9700758	chr1	9993716	9994215	Mybl1|chr1:9993716-9994215	0.0969954095091735	.	.
chr1	9747574	9748073	chr1	9273988	9274487	1700034P13Rik|chr1:9273988-9274487	0.129457520930032	.	.
chr1	9747574	9748073	chr1	9273988	9274487	Vcpip1|chr1:9273988-9274487	0.129457520930032	.	.
chr1	9747574	9748073	chr1	9611605	9612104	1700034P13Rik|chr1:9611605-9612104	0.1459285022993	.	.
chr1	9747574	9748073	chr1	9611605	9612104	Vcpip1|chr1:9611605-9612104	0.1459285022993	.	.
chr1	9747574	9748073	chr1	9772700	9773199	1700034P13Rik|chr1:9772700-9773199	0.136567430808863	.	.
chr1	9747574	9748073	chr1	9772700	9773199	Vcpip1|chr1:9772700-9773199	0.136567430808863	.	.
chr1	9748256	9748755	chr1	9273988	9274487	1700034P13Rik|chr1:9273988-9274487	0.158463232515287	.	.
chr1	9748256	9748755	chr1	9273988	9274487	Vcpip1|chr1:9273988-9274487	0.158463232515287	.	.
chr1	9748256	9748755	chr1	9464503	9465002	1700034P13Rik|chr1:9464503-9465002	0.0867745207393966	.	.
chr1	9748256	9748755	chr1	9464503	9465002	Vcpip1|chr1:9464503-9465002	0.0867745207393966	.	.
chr1	9748256	9748755	chr1	9611605	9612104	1700034P13Rik|chr1:9611605-9612104	0.186767920129541	.	.
chr1	9748256	9748755	chr1	9611605	9612104	Vcpip1|chr1:9611605-9612104	0.186767920129541	.	.
chr1	9748256	9748755	chr1	9993716	9994215	1700034P13Rik|chr1:9993716-9994215	0.141452307797903	.	.
chr1	9748256	9748755	chr1	9993716	9994215	Vcpip1|chr1:9993716-9994215	0.141452307797903	.	.
chr1	9798078	9798577	chr1	9573148	9573647	Sgk3|chr1:9573148-9573647	0.0846944699115735	.	.
chr1	9798078	9798577	chr1	9573148	9573647	Sgk3|chr1:9573148-9573647	0.0846944699115736	.	.
chr1	9798078	9798577	chr1	9592965	9593464	Sgk3|chr1:9592965-9593464	0.191328917265331	.	.
chr1	9798078	9798577	chr1	9611605	9612104	Sgk3|chr1:9611605-9612104	0.129578038884008	.	.
chr1	9798078	9798577	chr1	9772700	9773199	Sgk3|chr1:9772700-9773199	0.0890817026442134	.	.
chr1	9798078	9798577	chr1	9848033	9848532	Sgk3|chr1:9848033-9848532	0.174226786960946	.	.
chr1	9798078	9798577	chr1	9993716	9994215	Sgk3|chr1:9993716-9994215	0.149603965914993	.	.
chr1	9908384	9908883	chr1	9569900	9570399	Mcmdc2|chr1:9569900-9570399	0.0937629194807652	.	.
chr1	9908384	9908883	chr1	9569900	9570399	Mcmdc2|chr1:9569900-9570399	0.0937629194807653	.	.
chr1	9908384	9908883	chr1	9611605	9612104	Mcmdc2|chr1:9611605-9612104	0.178277987024203	.	.
chr1	9943920	9944419	chr1	9541113	9541612	Snhg6|chr1:9541113-9541612	0.0997488908169518	.	.
chr1	9943920	9944419	chr1	9573148	9573647	Snhg6|chr1:9573148-9573647	0.142624977941331	.	.
chr1	9943920	9944419	chr1	9611605	9612104	Snhg6|chr1:9611605-9612104	0.0821916277580275	.	.
chr1	9943920	9944419	chr1	9993716	9994215	Snhg6|chr1:9993716-9994215	0.103169021929411	.	.
chr1	10719138	10719637	chr1	10486751	10487250	Cpa6|chr1:10486751-10487250	0.0718532011798556	.	.
chr1	10719138	10719637	chr1	10717582	10718081	Cpa6|chr1:10717582-10718081	0.135602715807772	.	.
chr1	10719138	10719637	chr1	10718502	10719001	Cpa6|chr1:10718502-10719001	0.140005596574325	.	.
chr1	10719713	10720212	chr1	10278300	10278799	Cpa6|chr1:10278300-10278799	0.0752881570334862	.	.
chr1	10719713	10720212	chr1	10486751	10487250	Cpa6|chr1:10486751-10487250	0.102573668469355	.	.
chr1	10719713	10720212	chr1	10570791	10571290	Cpa6|chr1:10570791-10571290	0.171926581186298	.	.
chr1	10719713	10720212	chr1	10592571	10593070	Cpa6|chr1:10592571-10593070	0.244134798330822	.	.
chr1	10719713	10720212	chr1	10598534	10599033	Cpa6|chr1:10598534-10599033	0.116821287492924	.	.
chr1	10719713	10720212	chr1	10717582	10718081	Cpa6|chr1:10717582-10718081	0.183172185654813	.	.
chr1	10719713	10720212	chr1	10718502	10719001	Cpa6|chr1:10718502-10719001	0.103193985830905	.	.
chr1	10719713	10720212	chr1	10872206	10872705	Cpa6|chr1:10872206-10872705	0.137495544212888	.	.
chr1	10719713	10720212	chr1	10877384	10877883	Cpa6|chr1:10877384-10877883	0.0892228249739524	.	.
chr1	10719713	10720212	chr1	10880273	10880772	Cpa6|chr1:10880273-10880772	0.332732514678784	.	.
chr1	10993243	10993742	chr1	11144417	11144916	Prex2|chr1:11144417-11144916	0.198201831082228	.	.
chr1	10993243	10993742	chr1	11151494	11151993	Prex2|chr1:11151494-11151993	0.0785680967090567	.	.
chr1	10993243	10993742	chr1	11175747	11176246	Prex2|chr1:11175747-11176246	0.155397099376425	.	.
chr1	10993243	10993742	chr1	11177671	11178170	Prex2|chr1:11177671-11178170	0.177969715449648	.	.
chr1	10993772	10994271	chr1	10718502	10719001	Prex2|chr1:10718502-10719001	0.174695777852663	.	.
chr1	10993772	10994271	chr1	11144417	11144916	Prex2|chr1:11144417-11144916	0.0736292411078009	.	.
chr1	10993772	10994271	chr1	11175747	11176246	Prex2|chr1:11175747-11176246	0.137688716520418	.	.
chr1	11413910	11414409	chr1	11144417	11144916	A830018L16Rik|chr1:11144417-11144916	0.125305384133129	.	.
chr1	11413910	11414409	chr1	11151494	11151993	A830018L16Rik|chr1:11151494-11151993	0.0730462837613648	.	.
chr1	11413910	11414409	chr1	11151494	11151993	A830018L16Rik|chr1:11151494-11151993	0.0730462837613649	.	.
chr1	11413910	11414409	chr1	11175747	11176246	A830018L16Rik|chr1:11175747-11176246	0.220921436334309	.	.
chr1	11413910	11414409	chr1	11177671	11178170	A830018L16Rik|chr1:11177671-11178170	0.10352936874257	.	.
chr1	11413910	11414409	chr1	11566696	11567195	A830018L16Rik|chr1:11566696-11567195	0.0782527267248644	.	.
chr1	11413910	11414409	chr1	11580754	11581253	A830018L16Rik|chr1:11580754-11581253	0.102151663945686	.	.
chr1	11413910	11414409	chr1	11594948	11595447	A830018L16Rik|chr1:11594948-11595447	0.119751948955765	.	.
chr1	11413910	11414409	chr1	11657996	11658495	A830018L16Rik|chr1:11657996-11658495	0.170616200063957	.	.
chr1	11413910	11414409	chr1	11738566	11739065	A830018L16Rik|chr1:11738566-11739065	0.1858751324497	.	.
chr1	13659706	13660205	chr1	13706254	13706753	Lactb2|chr1:13706254-13706753	0.102451407122458	.	.
chr1	13660314	13660813	chr1	13738820	13739319	Lactb2|chr1:13738820-13739319	0.107807120701694	.	.
chr1	13660314	13660813	chr1	13752366	13752865	Lactb2|chr1:13752366-13752865	0.0689999441852356	.	.
chr1	13660314	13660813	chr1	13903686	13904185	Lactb2|chr1:13903686-13904185	0.16570812275011	.	.
chr1	15287268	15287767	chr1	15483457	15483956	Kcnb2|chr1:15483457-15483956	0.0741910951915466	.	.
chr1	15805340	15805839	chr1	15796455	15796954	Terf1|chr1:15796455-15796954	0.0627923432820136	.	.
chr1	15892493	15892992	chr1	15796455	15796954	Sbspon|chr1:15796455-15796954	0.227299611623666	.	.
chr1	15892493	15892992	chr1	15899561	15900060	Sbspon|chr1:15899561-15900060	0.101495468860845	.	.
chr1	16093096	16093595	chr1	15943655	15944154	4930444P10Rik|chr1:15943655-15944154	0.116966355888522	.	.
chr1	16093096	16093595	chr1	16129906	16130405	4930444P10Rik|chr1:16129906-16130405	0.162840747321835	.	.
chr1	16093096	16093595	chr1	16248932	16249431	4930444P10Rik|chr1:16248932-16249431	0.0696087902716643	.	.
chr1	16093096	16093595	chr1	16249569	16250068	4930444P10Rik|chr1:16249569-16250068	0.0975031165981236	.	.
chr1	16093096	16093595	chr1	16308790	16309289	4930444P10Rik|chr1:16308790-16309289	0.0945753935838199	.	.
chr1	16103947	16104446	chr1	15942994	15943493	Rpl7|chr1:15942994-15943493	0.141243851554359	.	.
chr1	16103947	16104446	chr1	16129906	16130405	Rpl7|chr1:16129906-16130405	0.096685535118394	.	.
chr1	16103947	16104446	chr1	16399221	16399720	Rpl7|chr1:16399221-16399720	0.0753490685254567	.	.
chr1	16104453	16104952	chr1	15942994	15943493	Rpl7|chr1:15942994-15943493	0.167079978874927	.	.
chr1	16104453	16104952	chr1	16399221	16399720	Rpl7|chr1:16399221-16399720	0.176696859973474	.	.
chr1	16104999	16105498	chr1	15943655	15944154	Rdh10|chr1:15943655-15944154	0.07628314146538	.	.
chr1	16104999	16105498	chr1	15943655	15944154	Rpl7|chr1:15943655-15944154	0.07628314146538	.	.
chr1	16104999	16105498	chr1	16026208	16026707	Rdh10|chr1:16026208-16026707	0.119979383630559	.	.
chr1	16104999	16105498	chr1	16026208	16026707	Rpl7|chr1:16026208-16026707	0.119979383630559	.	.
chr1	16104999	16105498	chr1	16129906	16130405	Rdh10|chr1:16129906-16130405	0.128549660433526	.	.
chr1	16104999	16105498	chr1	16129906	16130405	Rpl7|chr1:16129906-16130405	0.128549660433526	.	.
chr1	16104999	16105498	chr1	16249569	16250068	Rdh10|chr1:16249569-16250068	0.120914888556945	.	.
chr1	16104999	16105498	chr1	16249569	16250068	Rpl7|chr1:16249569-16250068	0.120914888556945	.	.
chr1	16104999	16105498	chr1	16258349	16258848	Rdh10|chr1:16258349-16258848	0.0747008448917238	.	.
chr1	16104999	16105498	chr1	16258349	16258848	Rpl7|chr1:16258349-16258848	0.0747008448917238	.	.
chr1	16105563	16106062	chr1	15943655	15944154	Rdh10|chr1:15943655-15944154	0.173887297016985	.	.
chr1	16105563	16106062	chr1	16007767	16008266	Rdh10|chr1:16007767-16008266	0.104384875054332	.	.
chr1	16105563	16106062	chr1	16248932	16249431	Rdh10|chr1:16248932-16249431	0.146554880853385	.	.
chr1	16105563	16106062	chr1	16249569	16250068	Rdh10|chr1:16249569-16250068	0.199812407635469	.	.
chr1	17098192	17098691	chr1	17123369	17123868	Jph1|chr1:17123369-17123868	0.0949336700630996	.	.
chr1	17145142	17145641	chr1	17302774	17303273	Gdap1|chr1:17302774-17303273	0.0632017114984194	.	.
chr1	17145142	17145641	chr1	17416797	17417296	Gdap1|chr1:17416797-17417296	0.0764976715552119	.	.
chr1	17727070	17727569	chr1	17302774	17303273	Crispld1|chr1:17302774-17303273	0.113582233430522	.	.
chr1	17727070	17727569	chr1	17302774	17303273	Gm16070|chr1:17302774-17303273	0.113582233430522	.	.
chr1	17727608	17728107	chr1	17302774	17303273	Crispld1|chr1:17302774-17303273	0.068842572845345	.	.
chr1	17727608	17728107	chr1	17302774	17303273	Gm16070|chr1:17302774-17303273	0.068842572845345	.	.
chr1	17727608	17728107	chr1	17838342	17838841	Crispld1|chr1:17838342-17838841	0.149111556968479	.	.
chr1	17727608	17728107	chr1	17838342	17838841	Gm16070|chr1:17838342-17838841	0.149111556968479	.	.
chr1	18057998	18058497	chr1	18030112	18030611	Gm28756|chr1:18030112-18030611	0.0708949693837028	.	.
chr1	18057998	18058497	chr1	18106146	18106645	Gm28756|chr1:18106146-18106645	0.0639201830191094	.	.
chr1	18057998	18058497	chr1	18246186	18246685	Gm28756|chr1:18246186-18246685	0.0888547257201585	.	.
chr1	18057998	18058497	chr1	18416187	18416686	Gm28756|chr1:18416187-18416686	0.123009215597939	.	.
chr1	18058553	18059052	chr1	18026190	18026689	Gm28756|chr1:18026190-18026689	0.0657267721992695	.	.
chr1	18058553	18059052	chr1	18246186	18246685	Gm28756|chr1:18246186-18246685	0.159859815132347	.	.
chr1	18058553	18059052	chr1	18416187	18416686	Gm28756|chr1:18416187-18416686	0.0708101358741352	.	.
chr1	20820187	20820686	chr1	20912038	20912537	Mcm3|chr1:20912038-20912537	0.0663691685890665	.	.
chr1	20820187	20820686	chr1	20997805	20998304	Mcm3|chr1:20997805-20998304	0.0714234639619715	.	.
chr1	20820187	20820686	chr1	21014419	21014918	Mcm3|chr1:21014419-21014918	0.138433720616756	.	.
chr1	20820187	20820686	chr1	21051930	21052429	Mcm3|chr1:21051930-21052429	0.0906128089115234	.	.
chr1	20820187	20820686	chr1	21232056	21232555	Mcm3|chr1:21232056-21232555	0.172962033361199	.	.
chr1	20890311	20890810	chr1	20912038	20912537	6720483E21Rik|chr1:20912038-20912537	0.0646486247620258	.	.
chr1	20890311	20890810	chr1	20912038	20912537	Paqr8|chr1:20912038-20912537	0.0646486247620258	.	.
chr1	20890311	20890810	chr1	20997805	20998304	6720483E21Rik|chr1:20997805-20998304	0.0741812372619481	.	.
chr1	20890311	20890810	chr1	20997805	20998304	Paqr8|chr1:20997805-20998304	0.0741812372619481	.	.
chr1	20890311	20890810	chr1	21008791	21009290	6720483E21Rik|chr1:21008791-21009290	0.129825700778429	.	.
chr1	20890311	20890810	chr1	21008791	21009290	Paqr8|chr1:21008791-21009290	0.129825700778429	.	.
chr1	20890311	20890810	chr1	21009300	21009799	6720483E21Rik|chr1:21009300-21009799	0.142547887657283	.	.
chr1	20890311	20890810	chr1	21009300	21009799	Paqr8|chr1:21009300-21009799	0.142547887657283	.	.
chr1	20890311	20890810	chr1	21051930	21052429	6720483E21Rik|chr1:21051930-21052429	0.185530833903575	.	.
chr1	20890311	20890810	chr1	21051930	21052429	Paqr8|chr1:21051930-21052429	0.185530833903575	.	.
chr1	20890311	20890810	chr1	21052568	21053067	6720483E21Rik|chr1:21052568-21053067	0.0619402895616895	.	.
chr1	20890311	20890810	chr1	21052568	21053067	Paqr8|chr1:21052568-21053067	0.0619402895616895	.	.
chr1	20890311	20890810	chr1	21166203	21166702	6720483E21Rik|chr1:21166203-21166702	0.0694424881758871	.	.
chr1	20890311	20890810	chr1	21166203	21166702	Paqr8|chr1:21166203-21166702	0.0694424881758871	.	.
chr1	20890857	20891356	chr1	20912038	20912537	6720483E21Rik|chr1:20912038-20912537	0.135899193618037	.	.
chr1	20890857	20891356	chr1	20912038	20912537	Paqr8|chr1:20912038-20912537	0.135899193618037	.	.
chr1	20890857	20891356	chr1	20997805	20998304	6720483E21Rik|chr1:20997805-20998304	0.197628789620847	.	.
chr1	20890857	20891356	chr1	20997805	20998304	Paqr8|chr1:20997805-20998304	0.197628789620847	.	.
chr1	20890857	20891356	chr1	21008791	21009290	6720483E21Rik|chr1:21008791-21009290	0.176516562796941	.	.
chr1	20890857	20891356	chr1	21008791	21009290	Paqr8|chr1:21008791-21009290	0.176516562796941	.	.
chr1	20890857	20891356	chr1	21009300	21009799	6720483E21Rik|chr1:21009300-21009799	0.143674399088547	.	.
chr1	20890857	20891356	chr1	21009300	21009799	Paqr8|chr1:21009300-21009799	0.143674399088547	.	.
chr1	20890857	20891356	chr1	21051930	21052429	6720483E21Rik|chr1:21051930-21052429	0.298491176682882	.	.
chr1	20890857	20891356	chr1	21051930	21052429	Paqr8|chr1:21051930-21052429	0.298491176682882	.	.
chr1	20890857	20891356	chr1	21052568	21053067	6720483E21Rik|chr1:21052568-21053067	0.0873364730499702	.	.
chr1	20890857	20891356	chr1	21052568	21053067	Paqr8|chr1:21052568-21053067	0.0873364730499702	.	.
chr1	20951400	20951899	chr1	21014419	21014918	Efhc1|chr1:21014419-21014918	0.135364160205237	.	.
chr1	20951400	20951899	chr1	21166203	21166702	Efhc1|chr1:21166203-21166702	0.144961921038338	.	.
chr1	20951400	20951899	chr1	21232056	21232555	Efhc1|chr1:21232056-21232555	0.0874222948722465	.	.
chr1	21079134	21079633	chr1	21010356	21010855	Gm28287|chr1:21010356-21010855	0.146653208023897	.	.
chr1	21079134	21079633	chr1	21010356	21010855	Tram2|chr1:21010356-21010855	0.146653208023897	.	.
chr1	21079134	21079633	chr1	21014419	21014918	Gm28287|chr1:21014419-21014918	0.29607282055833	.	.
chr1	21079134	21079633	chr1	21014419	21014918	Tram2|chr1:21014419-21014918	0.29607282055833	.	.
chr1	21079134	21079633	chr1	21052568	21053067	Gm28287|chr1:21052568-21053067	0.108993958744758	.	.
chr1	21079134	21079633	chr1	21052568	21053067	Tram2|chr1:21052568-21053067	0.108993958744758	.	.
chr1	21079134	21079633	chr1	21232056	21232555	Gm28287|chr1:21232056-21232555	0.0664181821220703	.	.
chr1	21079134	21079633	chr1	21232056	21232555	Tram2|chr1:21232056-21232555	0.0664181821220703	.	.
chr1	21218543	21219042	chr1	20997805	20998304	Tmem14a|chr1:20997805-20998304	0.161718853595935	.	.
chr1	21218543	21219042	chr1	21008791	21009290	Tmem14a|chr1:21008791-21009290	0.0640750807413914	.	.
chr1	21218543	21219042	chr1	21014419	21014918	Tmem14a|chr1:21014419-21014918	0.0619808007171237	.	.
chr1	21218543	21219042	chr1	21052568	21053067	Tmem14a|chr1:21052568-21053067	0.0861464601752474	.	.
chr1	21218543	21219042	chr1	21052568	21053067	Tmem14a|chr1:21052568-21053067	0.0861464601752475	.	.
chr1	21218543	21219042	chr1	21086253	21086752	Tmem14a|chr1:21086253-21086752	0.157392897986255	.	.
chr1	21218543	21219042	chr1	21101196	21101695	Tmem14a|chr1:21101196-21101695	0.0894767693279922	.	.
chr1	22805771	22806270	chr1	23034210	23034709	Rims1|chr1:23034210-23034709	0.06465997207884	.	.
chr1	24586286	24586785	chr1	24272953	24273452	Col19a1|chr1:24272953-24273452	0.0646302458278361	.	.
chr1	24586286	24586785	chr1	24302637	24303136	Col19a1|chr1:24302637-24303136	0.171240889915088	.	.
chr1	24586286	24586785	chr1	24452128	24452627	Col19a1|chr1:24452128-24452627	0.399949273627715	.	.
chr1	24586286	24586785	chr1	24611656	24612155	Col19a1|chr1:24611656-24612155	0.0825678878405925	.	.
chr1	24586286	24586785	chr1	24613347	24613846	Col19a1|chr1:24613347-24613846	0.102268591929689	.	.
chr1	24586286	24586785	chr1	24614093	24614592	Col19a1|chr1:24614093-24614592	0.0939968502474675	.	.
chr1	24586286	24586785	chr1	24614797	24615296	Col19a1|chr1:24614797-24615296	0.0776672145929458	.	.
chr1	24586286	24586785	chr1	24615721	24616220	Col19a1|chr1:24615721-24616220	0.0787910877634425	.	.
chr1	24586286	24586785	chr1	24615721	24616220	Col19a1|chr1:24615721-24616220	0.0787910877634426	.	.
chr1	24678265	24678764	chr1	24492029	24492528	Lmbrd1|chr1:24492029-24492528	0.0953981129307284	.	.
chr1	24678265	24678764	chr1	24613347	24613846	Lmbrd1|chr1:24613347-24613846	0.06746655345748	.	.
chr1	24678265	24678764	chr1	24614093	24614592	Lmbrd1|chr1:24614093-24614592	0.106471456206607	.	.
chr1	24678265	24678764	chr1	24614797	24615296	Lmbrd1|chr1:24614797-24615296	0.0674757395854401	.	.
chr1	24678265	24678764	chr1	24615721	24616220	Lmbrd1|chr1:24615721-24616220	0.0785447492798642	.	.
chr1	24679014	24679513	chr1	24349664	24350163	Lmbrd1|chr1:24349664-24350163	0.112575732591597	.	.
chr1	24679014	24679513	chr1	24901204	24901703	Lmbrd1|chr1:24901204-24901703	0.113080247629606	.	.
chr1	24679014	24679513	chr1	24999740	25000239	Lmbrd1|chr1:24999740-25000239	0.163658040379104	.	.
chr1	25829930	25830429	chr1	25751023	25751522	Adgrb3|chr1:25751023-25751522	0.0636602127810342	.	.
chr1	25829930	25830429	chr1	25751023	25751522	Adgrb3|chr1:25751023-25751522	0.0636602127810343	.	.
chr1	25829930	25830429	chr1	25811177	25811676	Adgrb3|chr1:25811177-25811676	0.098056004960511	.	.
chr1	25829930	25830429	chr1	26017892	26018391	Adgrb3|chr1:26017892-26018391	0.100122206494098	.	.
chr1	25829930	25830429	chr1	26208626	26209125	Adgrb3|chr1:26208626-26209125	0.0847529913271293	.	.
chr1	30873430	30873929	chr1	30537143	30537642	Phf3|chr1:30537143-30537642	0.11454870027203	.	.
chr1	30873430	30873929	chr1	30565242	30565741	Phf3|chr1:30565242-30565741	0.0725352296848192	.	.
chr1	30873430	30873929	chr1	30700382	30700881	Phf3|chr1:30700382-30700881	0.0755183274466889	.	.
chr1	30873430	30873929	chr1	30716282	30716781	Phf3|chr1:30716282-30716781	0.0685793162564425	.	.
chr1	30873430	30873929	chr1	30740784	30741283	Phf3|chr1:30740784-30741283	0.202793303390076	.	.
chr1	30873430	30873929	chr1	30740784	30741283	Phf3|chr1:30740784-30741283	0.202793303390077	.	.
chr1	30873430	30873929	chr1	30920783	30921282	Phf3|chr1:30920783-30921282	0.100818129287738	.	.
chr1	30873430	30873929	chr1	31095632	31096131	Phf3|chr1:31095632-31096131	0.104776597931556	.	.
chr1	30873430	30873929	chr1	31105026	31105525	Phf3|chr1:31105026-31105525	0.0995930649263098	.	.
chr1	30873942	30874441	chr1	30537143	30537642	Phf3|chr1:30537143-30537642	0.0692391243168395	.	.
chr1	30873942	30874441	chr1	30537143	30537642	Phf3|chr1:30537143-30537642	0.0692391243168396	.	.
chr1	30873942	30874441	chr1	30920783	30921282	Phf3|chr1:30920783-30921282	0.0686053768397698	.	.
chr1	30873942	30874441	chr1	31051449	31051948	Phf3|chr1:31051449-31051948	0.176432175900417	.	.
chr1	30873942	30874441	chr1	31105026	31105525	Phf3|chr1:31105026-31105525	0.121137807244535	.	.
chr1	30873942	30874441	chr1	31156865	31157364	Phf3|chr1:31156865-31157364	0.0732157176872707	.	.
chr1	30873942	30874441	chr1	31178156	31178655	Phf3|chr1:31178156-31178655	0.088450306754436	.	.
chr1	30949080	30949579	chr1	30537143	30537642	Ptp4a1|chr1:30537143-30537642	0.153136067700013	.	.
chr1	30949080	30949579	chr1	30700382	30700881	Ptp4a1|chr1:30700382-30700881	0.0671778902076705	.	.
chr1	30949080	30949579	chr1	30718559	30719058	Ptp4a1|chr1:30718559-30719058	0.0865837101038893	.	.
chr1	30949080	30949579	chr1	30920783	30921282	Ptp4a1|chr1:30920783-30921282	0.132693257084879	.	.
chr1	30949080	30949579	chr1	31051449	31051948	Ptp4a1|chr1:31051449-31051948	0.18820554476904	.	.
chr1	30949080	30949579	chr1	31105026	31105525	Ptp4a1|chr1:31105026-31105525	0.127995285533427	.	.
chr1	30949080	30949579	chr1	31116940	31117439	Ptp4a1|chr1:31116940-31117439	0.100735075144549	.	.
chr1	30949080	30949579	chr1	31133865	31134364	Ptp4a1|chr1:31133865-31134364	0.0867537426832464	.	.
chr1	30949080	30949579	chr1	31153918	31154417	Ptp4a1|chr1:31153918-31154417	0.16019263958091	.	.
chr1	30949582	30950081	chr1	30537143	30537642	Ptp4a1|chr1:30537143-30537642	0.139745091550642	.	.
chr1	30949582	30950081	chr1	30700382	30700881	Ptp4a1|chr1:30700382-30700881	0.094086928205917	.	.
chr1	30949582	30950081	chr1	30920783	30921282	Ptp4a1|chr1:30920783-30921282	0.0988058122384645	.	.
chr1	30949582	30950081	chr1	31051449	31051948	Ptp4a1|chr1:31051449-31051948	0.242722498175176	.	.
chr1	30949582	30950081	chr1	31095632	31096131	Ptp4a1|chr1:31095632-31096131	0.150645724974848	.	.
chr1	30949582	30950081	chr1	31105026	31105525	Ptp4a1|chr1:31105026-31105525	0.105038385864716	.	.
chr1	30949582	30950081	chr1	31156865	31157364	Ptp4a1|chr1:31156865-31157364	0.11444458986064	.	.
chr1	30949582	30950081	chr1	31178156	31178655	Ptp4a1|chr1:31178156-31178655	0.155641735971549	.	.
chr1	30950354	30950853	chr1	30716282	30716781	Ptp4a1|chr1:30716282-30716781	0.0736829234230958	.	.
chr1	30950354	30950853	chr1	30920783	30921282	Ptp4a1|chr1:30920783-30921282	0.146839417508367	.	.
chr1	30950354	30950853	chr1	31051449	31051948	Ptp4a1|chr1:31051449-31051948	0.126428024243984	.	.
chr1	30950354	30950853	chr1	31095632	31096131	Ptp4a1|chr1:31095632-31096131	0.0835070160471974	.	.
chr1	30950354	30950853	chr1	31095632	31096131	Ptp4a1|chr1:31095632-31096131	0.0835070160471975	.	.
chr1	30950354	30950853	chr1	31105026	31105525	Ptp4a1|chr1:31105026-31105525	0.0847484256499098	.	.
chr1	30950354	30950853	chr1	31116940	31117439	Ptp4a1|chr1:31116940-31117439	0.0617435488006924	.	.
chr1	30950354	30950853	chr1	31153918	31154417	Ptp4a1|chr1:31153918-31154417	0.0785331629556652	.	.
chr1	32172459	32172958	chr1	32428324	32428823	Khdrbs2|chr1:32428324-32428823	0.0712904176344111	.	.
chr1	32172459	32172958	chr1	32443860	32444359	Khdrbs2|chr1:32443860-32444359	0.102656336780054	.	.
chr1	34439491	34439990	chr1	34409815	34410314	Ccdc115|chr1:34409815-34410314	0.142320999187025	.	.
chr1	34439491	34439990	chr1	34409815	34410314	Imp4|chr1:34409815-34410314	0.142320999187025	.	.
chr1	34439491	34439990	chr1	34516558	34517057	Ccdc115|chr1:34516558-34517057	0.10654266479064	.	.
chr1	34439491	34439990	chr1	34516558	34517057	Imp4|chr1:34516558-34517057	0.10654266479064	.	.
chr1	34459438	34459937	chr1	34602327	34602826	Ptpn18|chr1:34602327-34602826	0.087434394333899	.	.
chr1	34579442	34579941	chr1	34510407	34510906	1700101I19Rik|chr1:34510407-34510906	0.173599072241716	.	.
chr1	34579442	34579941	chr1	34510407	34510906	Amer3|chr1:34510407-34510906	0.173599072241716	.	.
chr1	34579442	34579941	chr1	34750293	34750792	1700101I19Rik|chr1:34750293-34750792	0.116190025413187	.	.
chr1	34579442	34579941	chr1	34750293	34750792	Amer3|chr1:34750293-34750792	0.116190025413187	.	.
chr1	34579442	34579941	chr1	34755942	34756441	1700101I19Rik|chr1:34755942-34756441	0.0739468567390753	.	.
chr1	34579442	34579941	chr1	34755942	34756441	Amer3|chr1:34755942-34756441	0.0739468567390753	.	.
chr1	34579442	34579941	chr1	34775909	34776408	1700101I19Rik|chr1:34775909-34776408	0.079399243835088	.	.
chr1	34579442	34579941	chr1	34775909	34776408	1700101I19Rik|chr1:34775909-34776408	0.0793992438350881	.	.
chr1	34579442	34579941	chr1	34775909	34776408	Amer3|chr1:34775909-34776408	0.079399243835088	.	.
chr1	34579442	34579941	chr1	34775909	34776408	Amer3|chr1:34775909-34776408	0.0793992438350881	.	.
chr1	34579442	34579941	chr1	34793992	34794491	1700101I19Rik|chr1:34793992-34794491	0.0641104184250866	.	.
chr1	34579442	34579941	chr1	34793992	34794491	Amer3|chr1:34793992-34794491	0.0641104184250866	.	.
chr1	34801460	34801959	chr1	34502958	34503457	Arhgef4|chr1:34502958-34503457	0.0618027244949039	.	.
chr1	34801460	34801959	chr1	34506816	34507315	Arhgef4|chr1:34506816-34507315	0.0722872043803145	.	.
chr1	34801460	34801959	chr1	34750293	34750792	Arhgef4|chr1:34750293-34750792	0.127867690008866	.	.
chr1	34801460	34801959	chr1	34812797	34813296	Arhgef4|chr1:34812797-34813296	0.131265752628748	.	.
chr1	34842804	34843303	chr1	34793414	34793913	Fam168b|chr1:34793414-34793913	0.0686846173669344	.	.
chr1	34842804	34843303	chr1	34867150	34867649	Fam168b|chr1:34867150-34867649	0.195605903827962	.	.
chr1	34849768	34850267	chr1	34829219	34829718	Plekhb2|chr1:34829219-34829718	0.106189840926436	.	.
chr1	34850452	34850951	chr1	34829219	34829718	Plekhb2|chr1:34829219-34829718	0.163203956547841	.	.
chr1	34850452	34850951	chr1	34863292	34863791	Plekhb2|chr1:34863292-34863791	0.0755907495319212	.	.
chr1	35806166	35806665	chr1	35566085	35566584	Gm28415|chr1:35566085-35566584	0.0701448097780897	.	.
chr1	35806166	35806665	chr1	35640321	35640820	Gm28415|chr1:35640321-35640820	0.0639314265851099	.	.
chr1	35806166	35806665	chr1	35881991	35882490	Gm28415|chr1:35881991-35882490	0.0747157217604479	.	.
chr1	35806166	35806665	chr1	35913523	35914022	Gm28415|chr1:35913523-35914022	0.0804151657710636	.	.
chr1	35806166	35806665	chr1	35935150	35935649	Gm28415|chr1:35935150-35935649	0.183890430195984	.	.
chr1	35806708	35807207	chr1	35913523	35914022	Gm28415|chr1:35913523-35914022	0.0975661471556183	.	.
chr1	37540354	37540853	chr1	37599219	37599718	Mgat4a|chr1:37599219-37599718	0.124063374696858	.	.
chr1	37540354	37540853	chr1	37639092	37639591	Mgat4a|chr1:37639092-37639591	0.135244771336205	.	.
chr1	37540354	37540853	chr1	37641193	37641692	Mgat4a|chr1:37641193-37641692	0.123870737922035	.	.
chr1	37540354	37540853	chr1	37662322	37662821	Mgat4a|chr1:37662322-37662821	0.0644165974888212	.	.
chr1	37540354	37540853	chr1	37696888	37697387	Mgat4a|chr1:37696888-37697387	0.102821006368313	.	.
chr1	37540354	37540853	chr1	37698784	37699283	Mgat4a|chr1:37698784-37699283	0.135641470669501	.	.
chr1	37540354	37540853	chr1	37709652	37710151	Mgat4a|chr1:37709652-37710151	0.0821961803516539	.	.
chr1	37540354	37540853	chr1	37726317	37726816	Mgat4a|chr1:37726317-37726816	0.0914468759458569	.	.
chr1	37540354	37540853	chr1	37727093	37727592	Mgat4a|chr1:37727093-37727592	0.0751699499618972	.	.
chr1	37540864	37541363	chr1	37599219	37599718	Mgat4a|chr1:37599219-37599718	0.142385619964059	.	.
chr1	37540864	37541363	chr1	37662322	37662821	Mgat4a|chr1:37662322-37662821	0.0894614217708053	.	.
chr1	37540864	37541363	chr1	37698784	37699283	Mgat4a|chr1:37698784-37699283	0.189701863930934	.	.
chr1	37540864	37541363	chr1	37709652	37710151	Mgat4a|chr1:37709652-37710151	0.202656942669105	.	.
chr1	37540864	37541363	chr1	37710168	37710667	Mgat4a|chr1:37710168-37710667	0.1181560523283	.	.
chr1	37540864	37541363	chr1	37725725	37726224	Mgat4a|chr1:37725725-37726224	0.113536922623479	.	.
chr1	37540864	37541363	chr1	37918070	37918569	Mgat4a|chr1:37918070-37918569	0.0697234657373032	.	.
chr1	37540864	37541363	chr1	37952295	37952794	Mgat4a|chr1:37952295-37952794	0.0752645058746429	.	.
chr1	37614024	37614523	chr1	37639092	37639591	4930556I23Rik|chr1:37639092-37639591	0.0926390435779946	.	.
chr1	37614024	37614523	chr1	37696888	37697387	4930556I23Rik|chr1:37696888-37697387	0.0986656545355809	.	.
chr1	37614024	37614523	chr1	37698784	37699283	4930556I23Rik|chr1:37698784-37699283	0.0918867345110084	.	.
chr1	37614024	37614523	chr1	37709652	37710151	4930556I23Rik|chr1:37709652-37710151	0.191672428215721	.	.
chr1	37719678	37720177	chr1	37599219	37599718	2010300C02Rik|chr1:37599219-37599718	0.06824984660114	.	.
chr1	37719678	37720177	chr1	37709652	37710151	2010300C02Rik|chr1:37709652-37710151	0.181807977918531	.	.
chr1	37719678	37720177	chr1	37710168	37710667	2010300C02Rik|chr1:37710168-37710667	0.0904990153784513	.	.
chr1	37719678	37720177	chr1	37725725	37726224	2010300C02Rik|chr1:37725725-37726224	0.0789848882624192	.	.
chr1	37719678	37720177	chr1	37726317	37726816	2010300C02Rik|chr1:37726317-37726816	0.0884771106333726	.	.
chr1	37720763	37721262	chr1	37639092	37639591	2010300C02Rik|chr1:37639092-37639591	0.102929167670997	.	.
chr1	37720763	37721262	chr1	37641193	37641692	2010300C02Rik|chr1:37641193-37641692	0.106030675388285	.	.
chr1	37720763	37721262	chr1	37662322	37662821	2010300C02Rik|chr1:37662322-37662821	0.271701749083823	.	.
chr1	37720763	37721262	chr1	37696888	37697387	2010300C02Rik|chr1:37696888-37697387	0.0640594091082062	.	.
chr1	37720763	37721262	chr1	37698784	37699283	2010300C02Rik|chr1:37698784-37699283	0.230732077463161	.	.
chr1	37720763	37721262	chr1	37725725	37726224	2010300C02Rik|chr1:37725725-37726224	0.129951022555531	.	.
chr1	37720763	37721262	chr1	37759364	37759863	2010300C02Rik|chr1:37759364-37759863	0.128928856446699	.	.
chr1	37720763	37721262	chr1	37872597	37873096	2010300C02Rik|chr1:37872597-37873096	0.203268211514619	.	.
chr1	37720763	37721262	chr1	37918070	37918569	2010300C02Rik|chr1:37918070-37918569	0.102990436849506	.	.
chr1	37720763	37721262	chr1	37931762	37932261	2010300C02Rik|chr1:37931762-37932261	0.0713270119377442	.	.
chr1	37720763	37721262	chr1	37931762	37932261	2010300C02Rik|chr1:37931762-37932261	0.0713270119377443	.	.
chr1	37720763	37721262	chr1	37952295	37952794	2010300C02Rik|chr1:37952295-37952794	0.129634604736571	.	.
chr1	37864699	37865198	chr1	37709652	37710151	Gm26805|chr1:37709652-37710151	0.0816869438988258	.	.
chr1	37864699	37865198	chr1	37725725	37726224	Gm26805|chr1:37725725-37726224	0.0742991451227832	.	.
chr1	37864699	37865198	chr1	37726317	37726816	Gm26805|chr1:37726317-37726816	0.109901630595306	.	.
chr1	37864699	37865198	chr1	37931762	37932261	Gm26805|chr1:37931762-37932261	0.124735510895819	.	.
chr1	37864699	37865198	chr1	38185452	38185951	Gm26805|chr1:38185452-38185951	0.0871514948757703	.	.
chr1	37864699	37865198	chr1	38214808	38215307	Gm26805|chr1:38214808-38215307	0.0896472965454534	.	.
chr1	37865263	37865762	chr1	37709652	37710151	Gm26805|chr1:37709652-37710151	0.248923232570953	.	.
chr1	37865263	37865762	chr1	37709652	37710151	Tsga10|chr1:37709652-37710151	0.248923232570953	.	.
chr1	37865263	37865762	chr1	37710168	37710667	Gm26805|chr1:37710168-37710667	0.0689520114108946	.	.
chr1	37865263	37865762	chr1	37710168	37710667	Tsga10|chr1:37710168-37710667	0.0689520114108946	.	.
chr1	37865263	37865762	chr1	37712367	37712866	Gm26805|chr1:37712367-37712866	0.0792406400847664	.	.
chr1	37865263	37865762	chr1	37712367	37712866	Tsga10|chr1:37712367-37712866	0.0792406400847664	.	.
chr1	37871955	37872454	chr1	37641193	37641692	Lipt1|chr1:37641193-37641692	0.101205882938466	.	.
chr1	37871955	37872454	chr1	37662322	37662821	Lipt1|chr1:37662322-37662821	0.167701417664923	.	.
chr1	37871955	37872454	chr1	37698784	37699283	Lipt1|chr1:37698784-37699283	0.120420034200925	.	.
chr1	37871955	37872454	chr1	37725725	37726224	Lipt1|chr1:37725725-37726224	0.207042811100245	.	.
chr1	37871955	37872454	chr1	37726317	37726816	Lipt1|chr1:37726317-37726816	0.146956612073627	.	.
chr1	37871955	37872454	chr1	37872597	37873096	Lipt1|chr1:37872597-37873096	0.282772958191403	.	.
chr1	37871955	37872454	chr1	37952295	37952794	Lipt1|chr1:37952295-37952794	0.0703909554608893	.	.
chr1	37871955	37872454	chr1	38185452	38185951	Lipt1|chr1:38185452-38185951	0.0812875503191735	.	.
chr1	37871955	37872454	chr1	38208394	38208893	Lipt1|chr1:38208394-38208893	0.066839623674898	.	.
chr1	37890241	37890740	chr1	37709652	37710151	Mitd1|chr1:37709652-37710151	0.0642519063965257	.	.
chr1	37890241	37890740	chr1	37709652	37710151	Mrpl30|chr1:37709652-37710151	0.0642519063965257	.	.
chr1	37917187	37917686	chr1	37641193	37641692	Lyg2|chr1:37641193-37641692	0.0738652367181123	.	.
chr1	37917187	37917686	chr1	37662322	37662821	Lyg2|chr1:37662322-37662821	0.132951834589238	.	.
chr1	37917187	37917686	chr1	37662322	37662821	Lyg2|chr1:37662322-37662821	0.132951834589239	.	.
chr1	37917187	37917686	chr1	37698784	37699283	Lyg2|chr1:37698784-37699283	0.0651609866894401	.	.
chr1	37917187	37917686	chr1	37727093	37727592	Lyg2|chr1:37727093-37727592	0.118714583097687	.	.
chr1	37917187	37917686	chr1	37759364	37759863	Lyg2|chr1:37759364-37759863	0.0936651934534174	.	.
chr1	37917187	37917686	chr1	37918070	37918569	Lyg2|chr1:37918070-37918569	0.120781364517154	.	.
chr1	37917187	37917686	chr1	37931762	37932261	Lyg2|chr1:37931762-37932261	0.15162388109373	.	.
chr1	37917187	37917686	chr1	38038858	38039357	Lyg2|chr1:38038858-38039357	0.0620758584450634	.	.
chr1	37917187	37917686	chr1	38199949	38200448	Lyg2|chr1:38199949-38200448	0.0809687901075407	.	.
chr1	37917187	37917686	chr1	38200663	38201162	Lyg2|chr1:38200663-38201162	0.0908310644131531	.	.
chr1	37997082	37997581	chr1	37698784	37699283	Eif5b|chr1:37698784-37699283	0.138604717619092	.	.
chr1	37997082	37997581	chr1	37698784	37699283	Txndc9|chr1:37698784-37699283	0.138604717619092	.	.
chr1	37997082	37997581	chr1	37709652	37710151	Eif5b|chr1:37709652-37710151	0.148684741955233	.	.
chr1	37997082	37997581	chr1	37709652	37710151	Txndc9|chr1:37709652-37710151	0.148684741955233	.	.
chr1	37997082	37997581	chr1	37710168	37710667	Eif5b|chr1:37710168-37710667	0.12182296929339	.	.
chr1	37997082	37997581	chr1	37710168	37710667	Txndc9|chr1:37710168-37710667	0.12182296929339	.	.
chr1	37997082	37997581	chr1	37726317	37726816	Eif5b|chr1:37726317-37726816	0.151220289013455	.	.
chr1	37997082	37997581	chr1	37726317	37726816	Txndc9|chr1:37726317-37726816	0.151220289013455	.	.
chr1	37997082	37997581	chr1	37872597	37873096	Eif5b|chr1:37872597-37873096	0.1537618907383	.	.
chr1	37997082	37997581	chr1	37872597	37873096	Txndc9|chr1:37872597-37873096	0.1537618907383	.	.
chr1	37997082	37997581	chr1	37931762	37932261	Eif5b|chr1:37931762-37932261	0.0882925021519582	.	.
chr1	37997082	37997581	chr1	37931762	37932261	Txndc9|chr1:37931762-37932261	0.0882925021519582	.	.
chr1	37997082	37997581	chr1	37952295	37952794	Eif5b|chr1:37952295-37952794	0.0758076578382467	.	.
chr1	37997082	37997581	chr1	37952295	37952794	Txndc9|chr1:37952295-37952794	0.0758076578382467	.	.
chr1	37997082	37997581	chr1	38199949	38200448	Eif5b|chr1:38199949-38200448	0.07117705164884	.	.
chr1	37997082	37997581	chr1	38199949	38200448	Txndc9|chr1:38199949-38200448	0.07117705164884	.	.
chr1	37997082	37997581	chr1	38200663	38201162	Eif5b|chr1:38200663-38201162	0.0850365579728917	.	.
chr1	37997082	37997581	chr1	38200663	38201162	Txndc9|chr1:38200663-38201162	0.0850365579728917	.	.
chr1	37997778	37998277	chr1	37599219	37599718	Eif5b|chr1:37599219-37599718	0.0934246682152735	.	.
chr1	37997778	37998277	chr1	37599219	37599718	Txndc9|chr1:37599219-37599718	0.0934246682152735	.	.
chr1	37997778	37998277	chr1	37639092	37639591	Eif5b|chr1:37639092-37639591	0.110487623009665	.	.
chr1	37997778	37998277	chr1	37639092	37639591	Txndc9|chr1:37639092-37639591	0.110487623009665	.	.
chr1	37997778	37998277	chr1	37696888	37697387	Eif5b|chr1:37696888-37697387	0.0885666730839867	.	.
chr1	37997778	37998277	chr1	37696888	37697387	Txndc9|chr1:37696888-37697387	0.0885666730839867	.	.
chr1	37997778	37998277	chr1	37698784	37699283	Eif5b|chr1:37698784-37699283	0.0692930145429171	.	.
chr1	37997778	37998277	chr1	37698784	37699283	Txndc9|chr1:37698784-37699283	0.0692930145429171	.	.
chr1	37997778	37998277	chr1	37710168	37710667	Eif5b|chr1:37710168-37710667	0.172358425811817	.	.
chr1	37997778	37998277	chr1	37710168	37710667	Txndc9|chr1:37710168-37710667	0.172358425811817	.	.
chr1	37997778	37998277	chr1	37759364	37759863	Eif5b|chr1:37759364-37759863	0.0861540849459438	.	.
chr1	37997778	37998277	chr1	37759364	37759863	Txndc9|chr1:37759364-37759863	0.0861540849459438	.	.
chr1	37997778	37998277	chr1	37872597	37873096	Eif5b|chr1:37872597-37873096	0.0779827198103848	.	.
chr1	37997778	37998277	chr1	37872597	37873096	Txndc9|chr1:37872597-37873096	0.0779827198103848	.	.
chr1	38129526	38130025	chr1	38185452	38185951	Rev1|chr1:38185452-38185951	0.12449326877451	.	.
chr1	40515098	40515597	chr1	40267746	40268245	Il18rap|chr1:40267746-40268245	0.129753606089675	.	.
chr1	40515098	40515597	chr1	40360655	40361154	Il18rap|chr1:40360655-40361154	0.13239517931347	.	.
chr1	40515098	40515597	chr1	40967788	40968287	Il18rap|chr1:40967788-40968287	0.0771090196922811	.	.
chr1	40680467	40680966	chr1	40267746	40268245	Slc9a2|chr1:40267746-40268245	0.171686447365755	.	.
chr1	40680467	40680966	chr1	40360655	40361154	Slc9a2|chr1:40360655-40361154	0.0780813768959297	.	.
chr1	40680467	40680966	chr1	40613169	40613668	Slc9a2|chr1:40613169-40613668	0.104956468870954	.	.
chr1	40680467	40680966	chr1	40613669	40614168	Slc9a2|chr1:40613669-40614168	0.0648277144996409	.	.
chr1	40681063	40681562	chr1	40358725	40359224	Slc9a2|chr1:40358725-40359224	0.0914661487666669	.	.
chr1	40681063	40681562	chr1	40404639	40405138	Slc9a2|chr1:40404639-40405138	0.135523662122047	.	.
chr1	40681063	40681562	chr1	40681655	40682154	Slc9a2|chr1:40681655-40682154	0.153809102110777	.	.
chr1	40681063	40681562	chr1	40855204	40855703	Slc9a2|chr1:40855204-40855703	0.11371074558315	.	.
chr1	40790447	40790946	chr1	40681655	40682154	Mfsd9|chr1:40681655-40682154	0.0672122795036017	.	.
chr1	40790447	40790946	chr1	40855204	40855703	Mfsd9|chr1:40855204-40855703	0.106574355554231	.	.
chr1	40790447	40790946	chr1	40887752	40888251	Mfsd9|chr1:40887752-40888251	0.160705666719591	.	.
chr1	40790447	40790946	chr1	41059015	41059514	Mfsd9|chr1:41059015-41059514	0.101893970534642	.	.
chr1	40790447	40790946	chr1	41114591	41115090	Mfsd9|chr1:41114591-41115090	0.0853158019066339	.	.
chr1	42695450	42695949	chr1	42257845	42258344	Gm20646|chr1:42257845-42258344	0.198991105740477	.	.
chr1	42695450	42695949	chr1	42257845	42258344	Pantr1|chr1:42257845-42258344	0.198991105740477	.	.
chr1	42695450	42695949	chr1	42257845	42258344	Pou3f3|chr1:42257845-42258344	0.198991105740477	.	.
chr1	42695450	42695949	chr1	42351807	42352306	Gm20646|chr1:42351807-42352306	0.255823708119895	.	.
chr1	42695450	42695949	chr1	42351807	42352306	Pantr1|chr1:42351807-42352306	0.255823708119895	.	.
chr1	42695450	42695949	chr1	42351807	42352306	Pou3f3|chr1:42351807-42352306	0.255823708119895	.	.
chr1	42695450	42695949	chr1	42444410	42444909	Gm20646|chr1:42444410-42444909	0.146808773266094	.	.
chr1	42695450	42695949	chr1	42444410	42444909	Pantr1|chr1:42444410-42444909	0.146808773266094	.	.
chr1	42695450	42695949	chr1	42444410	42444909	Pou3f3|chr1:42444410-42444909	0.146808773266094	.	.
chr1	42695450	42695949	chr1	42561791	42562290	Gm20646|chr1:42561791-42562290	0.146968030484093	.	.
chr1	42695450	42695949	chr1	42561791	42562290	Pantr1|chr1:42561791-42562290	0.146968030484093	.	.
chr1	42695450	42695949	chr1	42561791	42562290	Pou3f3|chr1:42561791-42562290	0.146968030484093	.	.
chr1	43827102	43827601	chr1	43819001	43819500	Uxs1|chr1:43819001-43819500	0.137434699596766	.	.
chr1	43827102	43827601	chr1	43898955	43899454	Uxs1|chr1:43898955-43899454	0.10418473641675	.	.
chr1	43827102	43827601	chr1	43953614	43954113	Uxs1|chr1:43953614-43954113	0.061518842957827	.	.
chr1	43827102	43827601	chr1	44041766	44042265	Uxs1|chr1:44041766-44042265	0.125920254520946	.	.
chr1	43827615	43828114	chr1	43819001	43819500	Uxs1|chr1:43819001-43819500	0.119229928845046	.	.
chr1	43933698	43934197	chr1	43797839	43798338	Tpp2|chr1:43797839-43798338	0.165534993468651	.	.
chr1	43933698	43934197	chr1	43798365	43798864	Tpp2|chr1:43798365-43798864	0.0857807402786695	.	.
chr1	43933698	43934197	chr1	43798365	43798864	Tpp2|chr1:43798365-43798864	0.0857807402786696	.	.
chr1	44102213	44102712	chr1	43797839	43798338	Tex30|chr1:43797839-43798338	0.136295094501965	.	.
chr1	44102213	44102712	chr1	43972018	43972517	Tex30|chr1:43972018-43972517	0.230414098507539	.	.
chr1	44102213	44102712	chr1	44129442	44129941	Tex30|chr1:44129442-44129941	0.0976823733522239	.	.
chr1	44118638	44119137	chr1	43819001	43819500	Bivm|chr1:43819001-43819500	0.0758823411320156	.	.
chr1	44118638	44119137	chr1	43819001	43819500	Poglut2|chr1:43819001-43819500	0.0758823411320156	.	.
chr1	44118638	44119137	chr1	44129442	44129941	Bivm|chr1:44129442-44129941	0.0824567227835917	.	.
chr1	44118638	44119137	chr1	44129442	44129941	Poglut2|chr1:44129442-44129941	0.0824567227835917	.	.
chr1	44119144	44119643	chr1	43797839	43798338	Bivm|chr1:43797839-43798338	0.174909588070104	.	.
chr1	44119144	44119643	chr1	43797839	43798338	Poglut2|chr1:43797839-43798338	0.174909588070104	.	.
chr1	44119144	44119643	chr1	43798365	43798864	Bivm|chr1:43798365-43798864	0.163551014359034	.	.
chr1	44119144	44119643	chr1	43798365	43798864	Poglut2|chr1:43798365-43798864	0.163551014359034	.	.
chr1	44119144	44119643	chr1	43870984	43871483	Bivm|chr1:43870984-43871483	0.063884312847088	.	.
chr1	44119144	44119643	chr1	43870984	43871483	Poglut2|chr1:43870984-43871483	0.063884312847088	.	.
chr1	44119144	44119643	chr1	43871504	43872003	Bivm|chr1:43871504-43872003	0.12299024580825	.	.
chr1	44119144	44119643	chr1	43871504	43872003	Poglut2|chr1:43871504-43872003	0.12299024580825	.	.
chr1	44119144	44119643	chr1	43953614	43954113	Bivm|chr1:43953614-43954113	0.070446891753244	.	.
chr1	44119144	44119643	chr1	43953614	43954113	Poglut2|chr1:43953614-43954113	0.070446891753244	.	.
chr1	44119144	44119643	chr1	44129442	44129941	Bivm|chr1:44129442-44129941	0.113839148392133	.	.
chr1	44119144	44119643	chr1	44129442	44129941	Poglut2|chr1:44129442-44129941	0.113839148392133	.	.
chr1	44119663	44120162	chr1	43797839	43798338	Bivm|chr1:43797839-43798338	0.0806869798915718	.	.
chr1	44119663	44120162	chr1	43870984	43871483	Bivm|chr1:43870984-43871483	0.147311802453734	.	.
chr1	44119663	44120162	chr1	43871504	43872003	Bivm|chr1:43871504-43872003	0.122368256709543	.	.
chr1	44147693	44148192	chr1	43797839	43798338	Ercc5|chr1:43797839-43798338	0.100517997441591	.	.
chr1	44147693	44148192	chr1	44041766	44042265	Ercc5|chr1:44041766-44042265	0.131540893688755	.	.
chr1	44551396	44551895	chr1	44589518	44590017	Gulp1|chr1:44589518-44590017	0.14251458142601	.	.
chr1	44551396	44551895	chr1	44590075	44590574	Gulp1|chr1:44590075-44590574	0.199341495793	.	.
chr1	45502889	45503388	chr1	45516735	45517234	Col5a2|chr1:45516735-45517234	0.0716099057909128	.	.
chr1	45502889	45503388	chr1	45801268	45801767	Col5a2|chr1:45801268-45801767	0.0789714427762918	.	.
chr1	45794689	45795188	chr1	45516735	45517234	Wdr75|chr1:45516735-45517234	0.0836243782954223	.	.
chr1	45794689	45795188	chr1	45755386	45755885	Wdr75|chr1:45755386-45755885	0.173014387147634	.	.
chr1	45794689	45795188	chr1	45766992	45767491	Wdr75|chr1:45766992-45767491	0.183149698807492	.	.
chr1	45794689	45795188	chr1	45767598	45768097	Wdr75|chr1:45767598-45768097	0.253918355528232	.	.
chr1	45794689	45795188	chr1	45801268	45801767	Wdr75|chr1:45801268-45801767	0.0697368385944591	.	.
chr1	45794689	45795188	chr1	45825095	45825594	Wdr75|chr1:45825095-45825594	0.172176561959878	.	.
chr1	45794689	45795188	chr1	45907396	45907895	Wdr75|chr1:45907396-45907895	0.110386806633422	.	.
chr1	45794689	45795188	chr1	46067115	46067614	Wdr75|chr1:46067115-46067614	0.0868049346686815	.	.
chr1	45795197	45795696	chr1	45516735	45517234	Wdr75|chr1:45516735-45517234	0.163624296132048	.	.
chr1	45795197	45795696	chr1	45755386	45755885	Wdr75|chr1:45755386-45755885	0.174265131770944	.	.
chr1	45795197	45795696	chr1	45760934	45761433	Wdr75|chr1:45760934-45761433	0.137214586753068	.	.
chr1	45795197	45795696	chr1	45766992	45767491	Wdr75|chr1:45766992-45767491	0.160990520366201	.	.
chr1	45795197	45795696	chr1	45767598	45768097	Wdr75|chr1:45767598-45768097	0.189024733682327	.	.
chr1	45795197	45795696	chr1	45825095	45825594	Wdr75|chr1:45825095-45825594	0.109880701090342	.	.
chr1	45795197	45795696	chr1	45837607	45838106	Wdr75|chr1:45837607-45838106	0.0697452269979958	.	.
chr1	45795197	45795696	chr1	46022239	46022738	Wdr75|chr1:46022239-46022738	0.0951871375784826	.	.
chr1	45795197	45795696	chr1	46067115	46067614	Wdr75|chr1:46067115-46067614	0.0902616859192616	.	.
chr1	45925424	45925923	chr1	45766992	45767491	Slc40a1|chr1:45766992-45767491	0.0792249278040008	.	.
chr1	45925424	45925923	chr1	45767598	45768097	Slc40a1|chr1:45767598-45768097	0.0779832658145853	.	.
chr1	45925424	45925923	chr1	45801268	45801767	Slc40a1|chr1:45801268-45801767	0.141454133144368	.	.
chr1	45925424	45925923	chr1	45837098	45837597	Slc40a1|chr1:45837098-45837597	0.118610898671443	.	.
chr1	45925424	45925923	chr1	45837607	45838106	Slc40a1|chr1:45837607-45838106	0.231185790806985	.	.
chr1	45925424	45925923	chr1	45907396	45907895	Slc40a1|chr1:45907396-45907895	0.0819424849139368	.	.
chr1	45925424	45925923	chr1	46067115	46067614	Slc40a1|chr1:46067115-46067614	0.186987589010251	.	.
chr1	46065930	46066429	chr1	45755386	45755885	Dnah7b|chr1:45755386-45755885	0.16123941992942	.	.
chr1	46065930	46066429	chr1	45825095	45825594	Dnah7b|chr1:45825095-45825594	0.248008373624011	.	.
chr1	46066566	46067065	chr1	45755386	45755885	Dnah7b|chr1:45755386-45755885	0.130136382209239	.	.
chr1	46066566	46067065	chr1	45825095	45825594	Dnah7b|chr1:45825095-45825594	0.0989464233728061	.	.
chr1	46066566	46067065	chr1	46067115	46067614	Dnah7b|chr1:46067115-46067614	0.325391842235313	.	.
chr1	46066566	46067065	chr1	46337579	46338078	Dnah7b|chr1:46337579-46338078	0.0687035144390502	.	.
chr1	46066566	46067065	chr1	46412487	46412986	Dnah7b|chr1:46412487-46412986	0.125908405451142	.	.
chr1	46425176	46425675	chr1	46302620	46303119	Dnah7c|chr1:46302620-46303119	0.0692736376813472	.	.
chr1	46425176	46425675	chr1	46416614	46417113	Dnah7c|chr1:46416614-46417113	0.125086425897499	.	.
chr1	46425176	46425675	chr1	46580384	46580883	Dnah7c|chr1:46580384-46580883	0.0838091950303781	.	.
chr1	52816845	52817344	chr1	52752671	52753170	Inpp1|chr1:52752671-52753170	0.0754716787955005	.	.
chr1	52816845	52817344	chr1	52759326	52759825	Inpp1|chr1:52759326-52759825	0.0753415594304674	.	.
chr1	52816845	52817344	chr1	52951973	52952472	Inpp1|chr1:52951973-52952472	0.110200205869498	.	.
chr1	52816845	52817344	chr1	52952486	52952985	Inpp1|chr1:52952486-52952985	0.121926407832383	.	.
chr1	52816845	52817344	chr1	52971822	52972321	Inpp1|chr1:52971822-52972321	0.10662721337815	.	.
chr1	52817513	52818012	chr1	52752671	52753170	Inpp1|chr1:52752671-52753170	0.144157899284904	.	.
chr1	52817513	52818012	chr1	52951973	52952472	Inpp1|chr1:52951973-52952472	0.119949626052864	.	.
chr1	52817513	52818012	chr1	52952486	52952985	Inpp1|chr1:52952486-52952985	0.129748938129543	.	.
chr1	52817513	52818012	chr1	52971822	52972321	Inpp1|chr1:52971822-52972321	0.0871762938816679	.	.
chr1	52817513	52818012	chr1	52986655	52987154	Inpp1|chr1:52986655-52987154	0.0925510277424873	.	.
chr1	52844734	52845233	chr1	52752671	52753170	Hibch|chr1:52752671-52753170	0.104243909768872	.	.
chr1	52844734	52845233	chr1	52953081	52953580	Hibch|chr1:52953081-52953580	0.141360930822046	.	.
chr1	52844734	52845233	chr1	52971822	52972321	Hibch|chr1:52971822-52972321	0.0870631922303738	.	.
chr1	52844734	52845233	chr1	52986655	52987154	Hibch|chr1:52986655-52987154	0.142281471090711	.	.
chr1	52844734	52845233	chr1	53224765	53225264	Hibch|chr1:53224765-53225264	0.100125572055771	.	.
chr1	53296806	53297305	chr1	53409266	53409765	Ormdl1|chr1:53409266-53409765	0.114912323414559	.	.
chr1	53296806	53297305	chr1	53409266	53409765	Pms1|chr1:53409266-53409765	0.114912323414559	.	.
chr1	53313399	53313898	chr1	53628047	53628546	Osgepl1|chr1:53628047-53628546	0.0832326454717969	.	.
chr1	53352482	53352981	chr1	53224765	53225264	Asdurf|chr1:53224765-53225264	0.0744034943169981	.	.
chr1	53352482	53352981	chr1	53224765	53225264	Asnsd1|chr1:53224765-53225264	0.0744034943169981	.	.
chr1	53352482	53352981	chr1	53445151	53445650	Asdurf|chr1:53445151-53445650	0.102043721618906	.	.
chr1	53352482	53352981	chr1	53445151	53445650	Asnsd1|chr1:53445151-53445650	0.102043721618906	.	.
chr1	53706596	53707095	chr1	53628047	53628546	Dnah7a|chr1:53628047-53628546	0.110797354981111	.	.
chr1	53707111	53707610	chr1	53823748	53824247	Dnah7a|chr1:53823748-53824247	0.117860693089332	.	.
chr1	54194329	54194828	chr1	54118496	54118995	Hecw2|chr1:54118496-54118995	0.114180463898327	.	.
chr1	54194329	54194828	chr1	54163611	54164110	Hecw2|chr1:54163611-54164110	0.0666586055281496	.	.
chr1	54194329	54194828	chr1	54193770	54194269	Hecw2|chr1:54193770-54194269	0.360293266071441	.	.
chr1	54194947	54195446	chr1	54043121	54043620	Hecw2|chr1:54043121-54043620	0.104609678432458	.	.
chr1	54194947	54195446	chr1	54193770	54194269	Hecw2|chr1:54193770-54194269	0.197136528949686	.	.
chr1	54250459	54250958	chr1	54018403	54018902	Ccdc150|chr1:54018403-54018902	0.0997056073954004	.	.
chr1	54250459	54250958	chr1	54043121	54043620	Ccdc150|chr1:54043121-54043620	0.0794875397000101	.	.
chr1	54250459	54250958	chr1	54128674	54129173	Ccdc150|chr1:54128674-54129173	0.101863978799777	.	.
chr1	54250459	54250958	chr1	54193770	54194269	Ccdc150|chr1:54193770-54194269	0.106153512457505	.	.
chr1	54250459	54250958	chr1	54467308	54467807	Ccdc150|chr1:54467308-54467807	0.100299447081144	.	.
chr1	54250459	54250958	chr1	54600204	54600703	Ccdc150|chr1:54600204-54600703	0.137379347793575	.	.
chr1	54438767	54439266	chr1	54173618	54174117	Gtf3c3|chr1:54173618-54174117	0.0714709711794915	.	.
chr1	54438767	54439266	chr1	54193770	54194269	Gtf3c3|chr1:54193770-54194269	0.0853440358133575	.	.
chr1	54438767	54439266	chr1	54524213	54524712	Gtf3c3|chr1:54524213-54524712	0.144498569456909	.	.
chr1	54438767	54439266	chr1	54578469	54578968	Gtf3c3|chr1:54578469-54578968	0.114288459391625	.	.
chr1	54557443	54557942	chr1	54467308	54467807	Pgap1|chr1:54467308-54467807	0.101477348731689	.	.
chr1	54557443	54557942	chr1	54524213	54524712	Pgap1|chr1:54524213-54524712	0.0933140559339697	.	.
chr1	54557443	54557942	chr1	54679570	54680069	Pgap1|chr1:54679570-54680069	0.180565180412235	.	.
chr1	55027198	55027697	chr1	55026005	55026504	Sf3b1|chr1:55026005-55026504	0.0972089989981592	.	.
chr1	55027198	55027697	chr1	55399828	55400327	Sf3b1|chr1:55399828-55400327	0.0653460785672106	.	.
chr1	55027198	55027697	chr1	55430568	55431067	Sf3b1|chr1:55430568-55431067	0.0741144714671459	.	.
chr1	55052491	55052990	chr1	55174502	55175001	Coq10b|chr1:55174502-55175001	0.0725269498222779	.	.
chr1	55053010	55053509	chr1	55201711	55202210	Coq10b|chr1:55201711-55202210	0.0791393411417028	.	.
chr1	55053010	55053509	chr1	55215276	55215775	Coq10b|chr1:55215276-55215775	0.201421674844814	.	.
chr1	55053010	55053509	chr1	55421970	55422469	Coq10b|chr1:55421970-55422469	0.0796483857233694	.	.
chr1	55087395	55087894	chr1	55161048	55161547	Hspd1|chr1:55161048-55161547	0.105733706328983	.	.
chr1	55087395	55087894	chr1	55161048	55161547	Hspe1|chr1:55161048-55161547	0.105733706328983	.	.
chr1	55087395	55087894	chr1	55202211	55202710	Hspd1|chr1:55202211-55202710	0.0663300723238858	.	.
chr1	55087395	55087894	chr1	55202211	55202710	Hspe1|chr1:55202211-55202710	0.0663300723238858	.	.
chr1	55087908	55088407	chr1	55201711	55202210	Hspd1|chr1:55201711-55202210	0.0959312745060673	.	.
chr1	55087908	55088407	chr1	55201711	55202210	Hspe1|chr1:55201711-55202210	0.0959312745060673	.	.
chr1	55087908	55088407	chr1	55215276	55215775	Hspd1|chr1:55215276-55215775	0.152788596569719	.	.
chr1	55087908	55088407	chr1	55215276	55215775	Hspe1|chr1:55215276-55215775	0.152788596569719	.	.
chr1	55087908	55088407	chr1	55399828	55400327	Hspd1|chr1:55399828-55400327	0.153295322556356	.	.
chr1	55087908	55088407	chr1	55399828	55400327	Hspe1|chr1:55399828-55400327	0.153295322556356	.	.
chr1	55130908	55131407	chr1	55383081	55383580	Mob4|chr1:55383081-55383580	0.0878662209287262	.	.
chr1	55130908	55131407	chr1	55430568	55431067	Mob4|chr1:55430568-55431067	0.0783137708120794	.	.
chr1	55131471	55131970	chr1	55202211	55202710	Mob4|chr1:55202211-55202710	0.121092910472817	.	.
chr1	55131471	55131970	chr1	55399828	55400327	Mob4|chr1:55399828-55400327	0.149830899678528	.	.
chr1	55236881	55237380	chr1	55201711	55202210	Mars2|chr1:55201711-55202210	0.0628229550685469	.	.
chr1	55236881	55237380	chr1	55287824	55288323	Mars2|chr1:55287824-55288323	0.107755593354373	.	.
chr1	55405572	55406071	chr1	55383081	55383580	Plcl1|chr1:55383081-55383580	0.128059336109856	.	.
chr1	55405572	55406071	chr1	55399828	55400327	Plcl1|chr1:55399828-55400327	0.114563384837163	.	.
chr1	55405572	55406071	chr1	55430568	55431067	Plcl1|chr1:55430568-55431067	0.286539978925195	.	.
chr1	56972152	56972651	chr1	57174262	57174761	9130024F11Rik|chr1:57174262-57174761	0.28379850584687	.	.
chr1	57377374	57377873	chr1	57399839	57400338	1700066M21Rik|chr1:57399839-57400338	0.0820430379982438	.	.
chr1	57377374	57377873	chr1	57399839	57400338	4930558J18Rik|chr1:57399839-57400338	0.0820430379982438	.	.
chr1	57377374	57377873	chr1	57477678	57478177	1700066M21Rik|chr1:57477678-57478177	0.066346005794803	.	.
chr1	57377374	57377873	chr1	57477678	57478177	1700066M21Rik|chr1:57477678-57478177	0.0663460057948031	.	.
chr1	57377374	57377873	chr1	57477678	57478177	4930558J18Rik|chr1:57477678-57478177	0.066346005794803	.	.
chr1	57377374	57377873	chr1	57477678	57478177	4930558J18Rik|chr1:57477678-57478177	0.0663460057948031	.	.
chr1	57377374	57377873	chr1	57574090	57574589	1700066M21Rik|chr1:57574090-57574589	0.0928292833317999	.	.
chr1	57377374	57377873	chr1	57574090	57574589	4930558J18Rik|chr1:57574090-57574589	0.0928292833317999	.	.
chr1	57406257	57406756	chr1	57205521	57206020	Maip1|chr1:57205521-57206020	0.103978603680026	.	.
chr1	57406257	57406756	chr1	57205521	57206020	Tyw5|chr1:57205521-57206020	0.103978603680026	.	.
chr1	57406257	57406756	chr1	57574090	57574589	Maip1|chr1:57574090-57574589	0.107514751555732	.	.
chr1	57406257	57406756	chr1	57574090	57574589	Tyw5|chr1:57574090-57574589	0.107514751555732	.	.
chr1	57406257	57406756	chr1	57606992	57607491	Maip1|chr1:57606992-57607491	0.12705331881899	.	.
chr1	57406257	57406756	chr1	57606992	57607491	Tyw5|chr1:57606992-57607491	0.12705331881899	.	.
chr1	57406257	57406756	chr1	57613010	57613509	Maip1|chr1:57613010-57613509	0.112618285057952	.	.
chr1	57406257	57406756	chr1	57613010	57613509	Tyw5|chr1:57613010-57613509	0.112618285057952	.	.
chr1	58029447	58029946	chr1	58056144	58056643	Aox1|chr1:58056144-58056643	0.0783662690048988	.	.
chr1	58029447	58029946	chr1	58056821	58057320	Aox1|chr1:58056821-58057320	0.116251389507138	.	.
chr1	58029447	58029946	chr1	58090152	58090651	Aox1|chr1:58090152-58090651	0.191368307282298	.	.
chr1	58029447	58029946	chr1	58296260	58296759	Aox1|chr1:58296260-58296759	0.139596397017688	.	.
chr1	58030475	58030974	chr1	58214274	58214773	Aox1|chr1:58214274-58214773	0.0973060376198134	.	.
chr1	58112727	58113226	chr1	58056144	58056643	Aox3|chr1:58056144-58056643	0.231416171220597	.	.
chr1	58112727	58113226	chr1	58056821	58057320	Aox3|chr1:58056821-58057320	0.0733168093560076	.	.
chr1	58112727	58113226	chr1	58090152	58090651	Aox3|chr1:58090152-58090651	0.113196089851654	.	.
chr1	58210207	58210706	chr1	58147732	58148231	Aox4|chr1:58147732-58148231	0.118514346627529	.	.
chr1	58210207	58210706	chr1	58214274	58214773	Aox4|chr1:58214274-58214773	0.149329468782305	.	.
chr1	58392105	58392604	chr1	58031151	58031650	Bzw1|chr1:58031151-58031650	0.137087006119675	.	.
chr1	58392105	58392604	chr1	58056144	58056643	Bzw1|chr1:58056144-58056643	0.135292817097517	.	.
chr1	58392105	58392604	chr1	58090152	58090651	Bzw1|chr1:58090152-58090651	0.0976832925592741	.	.
chr1	58392105	58392604	chr1	58422814	58423313	Bzw1|chr1:58422814-58423313	0.0905234704780433	.	.
chr1	58392105	58392604	chr1	58739453	58739952	Bzw1|chr1:58739453-58739952	0.0658870435790802	.	.
chr1	58392818	58393317	chr1	58031151	58031650	Bzw1|chr1:58031151-58031650	0.109124817040263	.	.
chr1	58392818	58393317	chr1	58056144	58056643	Bzw1|chr1:58056144-58056643	0.0765179365818459	.	.
chr1	58392818	58393317	chr1	58090152	58090651	Bzw1|chr1:58090152-58090651	0.0907636954403632	.	.
chr1	58392818	58393317	chr1	58359437	58359936	Bzw1|chr1:58359437-58359936	0.115614580589034	.	.
chr1	58392818	58393317	chr1	58652543	58653042	Bzw1|chr1:58652543-58653042	0.0850000518426537	.	.
chr1	58423825	58424324	chr1	58031151	58031650	Clk1|chr1:58031151-58031650	0.0944167211064912	.	.
chr1	58423825	58424324	chr1	58056144	58056643	Clk1|chr1:58056144-58056643	0.186787583583208	.	.
chr1	58423825	58424324	chr1	58341563	58342062	Clk1|chr1:58341563-58342062	0.0899588572651043	.	.
chr1	58445384	58445883	chr1	58031151	58031650	Nif3l1|chr1:58031151-58031650	0.0709113651113218	.	.
chr1	58445384	58445883	chr1	58031151	58031650	Ppil3|chr1:58031151-58031650	0.0709113651113218	.	.
chr1	58445384	58445883	chr1	58090152	58090651	Nif3l1|chr1:58090152-58090651	0.106571543772921	.	.
chr1	58445384	58445883	chr1	58090152	58090651	Ppil3|chr1:58090152-58090651	0.106571543772921	.	.
chr1	58445384	58445883	chr1	58296260	58296759	Nif3l1|chr1:58296260-58296759	0.157701782199951	.	.
chr1	58445384	58445883	chr1	58296260	58296759	Ppil3|chr1:58296260-58296759	0.157701782199951	.	.
chr1	58445384	58445883	chr1	58422814	58423313	Nif3l1|chr1:58422814-58423313	0.194497580649321	.	.
chr1	58445384	58445883	chr1	58422814	58423313	Ppil3|chr1:58422814-58423313	0.194497580649321	.	.
chr1	58504734	58505233	chr1	58296260	58296759	Gm15834|chr1:58296260-58296759	0.166083515161496	.	.
chr1	58504734	58505233	chr1	58296260	58296759	Orc2|chr1:58296260-58296759	0.166083515161496	.	.
chr1	58504734	58505233	chr1	58359437	58359936	Gm15834|chr1:58359437-58359936	0.0953836596345792	.	.
chr1	58504734	58505233	chr1	58359437	58359936	Orc2|chr1:58359437-58359936	0.0953836596345792	.	.
chr1	58504734	58505233	chr1	58422814	58423313	Gm15834|chr1:58422814-58423313	0.211487005388819	.	.
chr1	58504734	58505233	chr1	58422814	58423313	Orc2|chr1:58422814-58423313	0.211487005388819	.	.
chr1	58504734	58505233	chr1	58524838	58525337	Gm15834|chr1:58524838-58525337	0.142120670233968	.	.
chr1	58504734	58505233	chr1	58524838	58525337	Orc2|chr1:58524838-58525337	0.142120670233968	.	.
chr1	58504734	58505233	chr1	58909565	58910064	Gm15834|chr1:58909565-58910064	0.0821864739623665	.	.
chr1	58504734	58505233	chr1	58909565	58910064	Orc2|chr1:58909565-58910064	0.0821864739623665	.	.
chr1	58586034	58586533	chr1	58296260	58296759	Fam126b|chr1:58296260-58296759	0.0778757493124103	.	.
chr1	58586034	58586533	chr1	58296260	58296759	Ndufb3|chr1:58296260-58296759	0.0778757493124103	.	.
chr1	58586034	58586533	chr1	58524838	58525337	Fam126b|chr1:58524838-58525337	0.0894774695725079	.	.
chr1	58586034	58586533	chr1	58524838	58525337	Ndufb3|chr1:58524838-58525337	0.0894774695725079	.	.
chr1	58586552	58587051	chr1	58296260	58296759	Fam126b|chr1:58296260-58296759	0.187473741520352	.	.
chr1	58586552	58587051	chr1	58296260	58296759	Ndufb3|chr1:58296260-58296759	0.187473741520352	.	.
chr1	58586552	58587051	chr1	58524838	58525337	Fam126b|chr1:58524838-58525337	0.117560303283998	.	.
chr1	58586552	58587051	chr1	58524838	58525337	Ndufb3|chr1:58524838-58525337	0.117560303283998	.	.
chr1	58586552	58587051	chr1	58621038	58621537	Fam126b|chr1:58621038-58621537	0.160610467221855	.	.
chr1	58586552	58587051	chr1	58621038	58621537	Ndufb3|chr1:58621038-58621537	0.160610467221855	.	.
chr1	58711489	58711988	chr1	58856761	58857260	Cflar|chr1:58856761-58857260	0.153380108673801	.	.
chr1	58711489	58711988	chr1	58936737	58937236	Cflar|chr1:58936737-58937236	0.0876378008967909	.	.
chr1	58972763	58973262	chr1	58856761	58857260	Stradb|chr1:58856761-58857260	0.0955704066832209	.	.
chr1	58972763	58973262	chr1	58856761	58857260	Trak2|chr1:58856761-58857260	0.0955704066832209	.	.
chr1	58973284	58973783	chr1	58739453	58739952	Stradb|chr1:58739453-58739952	0.0642796591927497	.	.
chr1	58973284	58973783	chr1	58739453	58739952	Trak2|chr1:58739453-58739952	0.0642796591927497	.	.
chr1	59120147	59120646	chr1	58856761	58857260	G730003C15Rik|chr1:58856761-58857260	0.0933135487448714	.	.
chr1	59120147	59120646	chr1	58856761	58857260	Tmem237|chr1:58856761-58857260	0.0933135487448714	.	.
chr1	59120147	59120646	chr1	58859729	58860228	G730003C15Rik|chr1:58859729-58860228	0.0695867367122677	.	.
chr1	59120147	59120646	chr1	58859729	58860228	Tmem237|chr1:58859729-58860228	0.0695867367122677	.	.
chr1	59120147	59120646	chr1	59444224	59444723	G730003C15Rik|chr1:59444224-59444723	0.0813446451211534	.	.
chr1	59120147	59120646	chr1	59444224	59444723	Tmem237|chr1:59444224-59444723	0.0813446451211534	.	.
chr1	59162883	59163382	chr1	58856761	58857260	Mpp4|chr1:58856761-58857260	0.160004938418249	.	.
chr1	59162883	59163382	chr1	58937261	58937760	Mpp4|chr1:58937261-58937760	0.108774155240304	.	.
chr1	59237006	59237505	chr1	58856761	58857260	Als2|chr1:58856761-58857260	0.114089576096197	.	.
chr1	59237006	59237505	chr1	58909565	58910064	Als2|chr1:58909565-58910064	0.0712102590447672	.	.
chr1	59237006	59237505	chr1	58909565	58910064	Als2|chr1:58909565-58910064	0.0712102590447673	.	.
chr1	59237006	59237505	chr1	58936737	58937236	Als2|chr1:58936737-58937236	0.112019970224192	.	.
chr1	59237006	59237505	chr1	58937261	58937760	Als2|chr1:58937261-58937760	0.141001289503151	.	.
chr1	59237006	59237505	chr1	59269368	59269867	Als2|chr1:59269368-59269867	0.0637936754842129	.	.
chr1	59237006	59237505	chr1	59444224	59444723	Als2|chr1:59444224-59444723	0.107932435809765	.	.
chr1	59256605	59257104	chr1	59269368	59269867	Cdk15|chr1:59269368-59269867	0.0916457062800704	.	.
chr1	59256605	59257104	chr1	59341159	59341658	Cdk15|chr1:59341159-59341658	0.0654699325271721	.	.
chr1	59256605	59257104	chr1	59364138	59364637	Cdk15|chr1:59364138-59364637	0.109299897392935	.	.
chr1	59256605	59257104	chr1	59444224	59444723	Cdk15|chr1:59444224-59444723	0.0965055059585671	.	.
chr1	59481835	59482334	chr1	59269368	59269867	Fzd7|chr1:59269368-59269867	0.14956502613647	.	.
chr1	59481835	59482334	chr1	59341159	59341658	Fzd7|chr1:59341159-59341658	0.118074168600195	.	.
chr1	59481835	59482334	chr1	59444224	59444723	Fzd7|chr1:59444224-59444723	0.345738904765379	.	.
chr1	59481835	59482334	chr1	59488400	59488899	Fzd7|chr1:59488400-59488899	0.0934426263503281	.	.
chr1	59481835	59482334	chr1	59488927	59489426	Fzd7|chr1:59488927-59489426	0.174469815548365	.	.
chr1	59482577	59483076	chr1	59269368	59269867	Fzd7|chr1:59269368-59269867	0.0835203190355475	.	.
chr1	59482577	59483076	chr1	59488927	59489426	Fzd7|chr1:59488927-59489426	0.0927240610888212	.	.
chr1	59483085	59483584	chr1	59444224	59444723	Fzd7|chr1:59444224-59444723	0.199392691120882	.	.
chr1	59483085	59483584	chr1	59488927	59489426	Fzd7|chr1:59488927-59489426	0.0700537341769108	.	.
chr1	59762644	59763143	chr1	60169674	60170173	Bmpr2|chr1:60169674-60170173	0.180114065433733	.	.
chr1	59763159	59763658	chr1	59966136	59966635	Bmpr2|chr1:59966136-59966635	0.0741930024018836	.	.
chr1	59763681	59764180	chr1	59966136	59966635	Bmpr2|chr1:59966136-59966635	0.0901037949900947	.	.
chr1	59912662	59913161	chr1	60169674	60170173	Fam117b|chr1:60169674-60170173	0.0871166899693279	.	.
chr1	60042424	60042923	chr1	59886825	59887324	Ica1l|chr1:59886825-59887324	0.0767822813033198	.	.
chr1	60042424	60042923	chr1	59935062	59935561	Ica1l|chr1:59935062-59935561	0.0778061053042557	.	.
chr1	60042424	60042923	chr1	60169674	60170173	Ica1l|chr1:60169674-60170173	0.0728336578889396	.	.
chr1	60042424	60042923	chr1	60478721	60479220	Ica1l|chr1:60478721-60479220	0.071494283918085	.	.
chr1	60097393	60097892	chr1	59931487	59931986	Carf|chr1:59931487-59931986	0.0874794821430727	.	.
chr1	60097393	60097892	chr1	59932030	59932529	Carf|chr1:59932030-59932529	0.0786314679138003	.	.
chr1	60097393	60097892	chr1	59935062	59935561	Carf|chr1:59935062-59935561	0.180191264422751	.	.
chr1	60097980	60098479	chr1	60428273	60428772	Carf|chr1:60428273-60428772	0.12103230347747	.	.
chr1	60097980	60098479	chr1	60428273	60428772	Wdr12|chr1:60428273-60428772	0.12103230347747	.	.
chr1	60098487	60098986	chr1	60447042	60447541	Carf|chr1:60447042-60447541	0.0835932570510754	.	.
chr1	60098487	60098986	chr1	60447042	60447541	Wdr12|chr1:60447042-60447541	0.0835932570510754	.	.
chr1	60180257	60180756	chr1	60169674	60170173	Nbeal1|chr1:60169674-60170173	0.0834328816067603	.	.
chr1	60180257	60180756	chr1	60169674	60170173	Nbeal1|chr1:60169674-60170173	0.0834328816067604	.	.
chr1	60180257	60180756	chr1	60428273	60428772	Nbeal1|chr1:60428273-60428772	0.10274358173974	.	.
chr1	60342754	60343253	chr1	60169674	60170173	Cyp20a1|chr1:60169674-60170173	0.110563317139217	.	.
chr1	60342754	60343253	chr1	60428273	60428772	Cyp20a1|chr1:60428273-60428772	0.0692798237451474	.	.
chr1	60342754	60343253	chr1	60428273	60428772	Cyp20a1|chr1:60428273-60428772	0.0692798237451475	.	.
chr1	60342754	60343253	chr1	60489858	60490357	Cyp20a1|chr1:60489858-60490357	0.068495407591418	.	.
chr1	60342754	60343253	chr1	60670068	60670567	Cyp20a1|chr1:60670068-60670567	0.0763015656421084	.	.
chr1	60343314	60343813	chr1	60169674	60170173	Cyp20a1|chr1:60169674-60170173	0.126970591112003	.	.
chr1	60343314	60343813	chr1	60428273	60428772	Cyp20a1|chr1:60428273-60428772	0.101643816286123	.	.
chr1	60343314	60343813	chr1	60489858	60490357	Cyp20a1|chr1:60489858-60490357	0.0628512307582053	.	.
chr1	60409462	60409961	chr1	60169674	60170173	Abi2|chr1:60169674-60170173	0.096817448420694	.	.
chr1	60566593	60567092	chr1	60428273	60428772	Raph1|chr1:60428273-60428772	0.278503192769244	.	.
chr1	60567176	60567675	chr1	60428273	60428772	Raph1|chr1:60428273-60428772	0.114870299133244	.	.
chr1	60567176	60567675	chr1	60447042	60447541	Raph1|chr1:60447042-60447541	0.10348774736337	.	.
chr1	60715645	60716144	chr1	60447042	60447541	Cd28|chr1:60447042-60447541	0.190747282768392	.	.
chr1	61300890	61301389	chr1	61300350	61300849	Gm11587|chr1:61300350-61300849	0.268144575335097	.	.
chr1	61300890	61301389	chr1	61387648	61388147	Gm11587|chr1:61387648-61388147	0.14071153339108	.	.
chr1	61300890	61301389	chr1	61430410	61430909	Gm11587|chr1:61430410-61430909	0.10467748776808	.	.
chr1	61300890	61301389	chr1	61471425	61471924	Gm11587|chr1:61471425-61471924	0.086455424131029	.	.
chr1	61300890	61301389	chr1	61471425	61471924	Gm11587|chr1:61471425-61471924	0.0864554241310291	.	.
chr1	61300890	61301389	chr1	61732593	61733092	Gm11587|chr1:61732593-61733092	0.080834068681628	.	.
chr1	61638558	61639057	chr1	61300350	61300849	Pard3b|chr1:61300350-61300849	0.0679731343595546	.	.
chr1	61638558	61639057	chr1	61387648	61388147	Pard3b|chr1:61387648-61388147	0.0908073163511911	.	.
chr1	61638558	61639057	chr1	61470569	61471068	Pard3b|chr1:61470569-61471068	0.0734389812349225	.	.
chr1	61638558	61639057	chr1	61485380	61485879	Pard3b|chr1:61485380-61485879	0.129081278791202	.	.
chr1	63114071	63114570	chr1	63153005	63153504	Ino80d|chr1:63153005-63153504	0.107173872782847	.	.
chr1	63176509	63177008	chr1	63091972	63092471	Eef1b2|chr1:63091972-63092471	0.102124696300349	.	.
chr1	63176509	63177008	chr1	63091972	63092471	Ndufs1|chr1:63091972-63092471	0.102124696300349	.	.
chr1	63176509	63177008	chr1	63153005	63153504	Eef1b2|chr1:63153005-63153504	0.0945558987146115	.	.
chr1	63176509	63177008	chr1	63153005	63153504	Ndufs1|chr1:63153005-63153504	0.0945558987146115	.	.
chr1	63176509	63177008	chr1	63203844	63204343	Eef1b2|chr1:63203844-63204343	0.0821497331655662	.	.
chr1	63176509	63177008	chr1	63203844	63204343	Ndufs1|chr1:63203844-63204343	0.0821497331655662	.	.
chr1	63177053	63177552	chr1	63091972	63092471	Eef1b2|chr1:63091972-63092471	0.0920359871313158	.	.
chr1	63177053	63177552	chr1	63091972	63092471	Ndufs1|chr1:63091972-63092471	0.0920359871313158	.	.
chr1	63445105	63445604	chr1	63088105	63088604	Adam23|chr1:63088105-63088604	0.107719578579487	.	.
chr1	63445105	63445604	chr1	63671247	63671746	Adam23|chr1:63671247-63671746	0.0632849914044615	.	.
chr1	63445105	63445604	chr1	63706044	63706543	Adam23|chr1:63706044-63706543	0.14467429127418	.	.
chr1	63445671	63446170	chr1	63053990	63054489	Adam23|chr1:63053990-63054489	0.0655666498626302	.	.
chr1	63445671	63446170	chr1	63088105	63088604	Adam23|chr1:63088105-63088604	0.149013128001316	.	.
chr1	63445671	63446170	chr1	63091972	63092471	Adam23|chr1:63091972-63092471	0.0744352604157807	.	.
chr1	63445671	63446170	chr1	63153005	63153504	Adam23|chr1:63153005-63153504	0.124221276958624	.	.
chr1	63445671	63446170	chr1	63532088	63532587	Adam23|chr1:63532088-63532587	0.100950322887038	.	.
chr1	63445671	63446170	chr1	63671247	63671746	Adam23|chr1:63671247-63671746	0.11465593576257	.	.
chr1	63445671	63446170	chr1	63705542	63706041	Adam23|chr1:63705542-63706041	0.122304938978401	.	.
chr1	63445671	63446170	chr1	63706044	63706543	Adam23|chr1:63706044-63706543	0.0939835305930233	.	.
chr1	63729868	63730367	chr1	63532088	63532587	Fastkd2|chr1:63532088-63532587	0.0744799790932957	.	.
chr1	63729868	63730367	chr1	63532088	63532587	Mdh1b|chr1:63532088-63532587	0.0744799790932957	.	.
chr1	63729868	63730367	chr1	63705542	63706041	Fastkd2|chr1:63705542-63706041	0.0738604684067285	.	.
chr1	63729868	63730367	chr1	63705542	63706041	Fastkd2|chr1:63705542-63706041	0.0738604684067286	.	.
chr1	63729868	63730367	chr1	63705542	63706041	Mdh1b|chr1:63705542-63706041	0.0738604684067285	.	.
chr1	63729868	63730367	chr1	63705542	63706041	Mdh1b|chr1:63705542-63706041	0.0738604684067286	.	.
chr1	63729868	63730367	chr1	63766014	63766513	Fastkd2|chr1:63766014-63766513	0.128239163337778	.	.
chr1	63729868	63730367	chr1	63766014	63766513	Mdh1b|chr1:63766014-63766513	0.128239163337778	.	.
chr1	63729868	63730367	chr1	63981769	63982268	Fastkd2|chr1:63981769-63982268	0.113401649275067	.	.
chr1	63729868	63730367	chr1	63981769	63982268	Mdh1b|chr1:63981769-63982268	0.113401649275067	.	.
chr1	63730384	63730883	chr1	63535971	63536470	Fastkd2|chr1:63535971-63536470	0.0641221097140216	.	.
chr1	63730384	63730883	chr1	63535971	63536470	Mdh1b|chr1:63535971-63536470	0.0641221097140216	.	.
chr1	63730384	63730883	chr1	63995057	63995556	Fastkd2|chr1:63995057-63995556	0.0754847274080105	.	.
chr1	63730384	63730883	chr1	63995057	63995556	Mdh1b|chr1:63995057-63995556	0.0754847274080105	.	.
chr1	64532547	64533046	chr1	64551857	64552356	Creb1|chr1:64551857-64552356	0.0771937191537233	.	.
chr1	64532547	64533046	chr1	64570137	64570636	Creb1|chr1:64570137-64570636	0.11088417812943	.	.
chr1	64532547	64533046	chr1	64601147	64601646	Creb1|chr1:64601147-64601646	0.0868739970213255	.	.
chr1	64532547	64533046	chr1	64652083	64652582	Creb1|chr1:64652083-64652582	0.174580259707894	.	.
chr1	64533232	64533731	chr1	64298031	64298530	Creb1|chr1:64298031-64298530	0.123509703174511	.	.
chr1	64533232	64533731	chr1	64305488	64305987	Creb1|chr1:64305488-64305987	0.187186368745551	.	.
chr1	64616950	64617449	chr1	64445949	64446448	Gm28982|chr1:64445949-64446448	0.120619005825825	.	.
chr1	64616950	64617449	chr1	64445949	64446448	Mettl21a|chr1:64445949-64446448	0.120619005825825	.	.
chr1	64616950	64617449	chr1	64623642	64624141	Gm28982|chr1:64623642-64624141	0.126258872699501	.	.
chr1	64616950	64617449	chr1	64623642	64624141	Mettl21a|chr1:64623642-64624141	0.126258872699501	.	.
chr1	64617495	64617994	chr1	64298531	64299030	Gm28982|chr1:64298531-64299030	0.0617346802379465	.	.
chr1	64617495	64617994	chr1	64298531	64299030	Mettl21a|chr1:64298531-64299030	0.0617346802379465	.	.
chr1	64617495	64617994	chr1	64305488	64305987	Gm28982|chr1:64305488-64305987	0.0930512578469975	.	.
chr1	64617495	64617994	chr1	64305488	64305987	Mettl21a|chr1:64305488-64305987	0.0930512578469975	.	.
chr1	64617495	64617994	chr1	64551857	64552356	Gm28982|chr1:64551857-64552356	0.137581090810292	.	.
chr1	64617495	64617994	chr1	64551857	64552356	Mettl21a|chr1:64551857-64552356	0.137581090810292	.	.
chr1	64690474	64690973	chr1	64652083	64652582	2810408I11Rik|chr1:64652083-64652582	0.0670148080096925	.	.
chr1	64690474	64690973	chr1	64652083	64652582	Ccnyl1|chr1:64652083-64652582	0.0670148080096925	.	.
chr1	64691008	64691507	chr1	64445949	64446448	2810408I11Rik|chr1:64445949-64446448	0.0969776202776008	.	.
chr1	64691008	64691507	chr1	64445949	64446448	Ccnyl1|chr1:64445949-64446448	0.0969776202776008	.	.
chr1	64691008	64691507	chr1	64601147	64601646	2810408I11Rik|chr1:64601147-64601646	0.0739655351689699	.	.
chr1	64691008	64691507	chr1	64601147	64601646	Ccnyl1|chr1:64601147-64601646	0.0739655351689699	.	.
chr1	64691008	64691507	chr1	64744574	64745073	2810408I11Rik|chr1:64744574-64745073	0.0645117577334024	.	.
chr1	64691008	64691507	chr1	64744574	64745073	Ccnyl1|chr1:64744574-64745073	0.0645117577334024	.	.
chr1	64736859	64737358	chr1	64298531	64299030	Fzd5|chr1:64298531-64299030	0.0794588697559023	.	.
chr1	64736859	64737358	chr1	64601147	64601646	Fzd5|chr1:64601147-64601646	0.0887250028730894	.	.
chr1	64737642	64738141	chr1	64601147	64601646	Fzd5|chr1:64601147-64601646	0.0614805817334313	.	.
chr1	65122893	65123392	chr1	65000817	65001316	D630023F18Rik|chr1:65000817-65001316	0.0877625170577859	.	.
chr1	65122893	65123392	chr1	65111968	65112467	D630023F18Rik|chr1:65111968-65112467	0.193894634364459	.	.
chr1	65122893	65123392	chr1	65129584	65130083	D630023F18Rik|chr1:65129584-65130083	0.0898899132436445	.	.
chr1	65122893	65123392	chr1	65178123	65178622	D630023F18Rik|chr1:65178123-65178622	0.0765144072257638	.	.
chr1	65186396	65186895	chr1	65010101	65010600	Idh1|chr1:65010101-65010600	0.0885843519615501	.	.
chr1	65186396	65186895	chr1	65010101	65010600	Pikfyve|chr1:65010101-65010600	0.0885843519615501	.	.
chr1	65186396	65186895	chr1	65111968	65112467	Idh1|chr1:65111968-65112467	0.0845520885202598	.	.
chr1	65186396	65186895	chr1	65111968	65112467	Pikfyve|chr1:65111968-65112467	0.0845520885202598	.	.
chr1	65186396	65186895	chr1	65178123	65178622	Idh1|chr1:65178123-65178622	0.143518730353622	.	.
chr1	65186396	65186895	chr1	65178123	65178622	Pikfyve|chr1:65178123-65178622	0.143518730353622	.	.
chr1	65186396	65186895	chr1	65179041	65179540	Idh1|chr1:65179041-65179540	0.163523881187564	.	.
chr1	65186396	65186895	chr1	65179041	65179540	Pikfyve|chr1:65179041-65179540	0.163523881187564	.	.
chr1	65186396	65186895	chr1	65333902	65334401	Idh1|chr1:65333902-65334401	0.0785414887385719	.	.
chr1	65186396	65186895	chr1	65333902	65334401	Pikfyve|chr1:65333902-65334401	0.0785414887385719	.	.
chr1	65186396	65186895	chr1	65491839	65492338	Idh1|chr1:65491839-65492338	0.223597980062654	.	.
chr1	65186396	65186895	chr1	65491839	65492338	Pikfyve|chr1:65491839-65492338	0.223597980062654	.	.
chr1	65282716	65283215	chr1	65333902	65334401	Pth2r|chr1:65333902-65334401	0.102766544276278	.	.
chr1	65282716	65283215	chr1	65491839	65492338	Pth2r|chr1:65491839-65492338	0.125318478722872	.	.
chr1	65925476	65925975	chr1	65786642	65787141	Crygf|chr1:65786642-65787141	0.207977402123881	.	.
chr1	65925476	65925975	chr1	65952276	65952775	Crygf|chr1:65952276-65952775	0.0721014879863802	.	.
chr1	65925476	65925975	chr1	66008403	66008902	Crygf|chr1:66008403-66008902	0.114281984715625	.	.
chr1	65925476	65925975	chr1	66206834	66207333	Crygf|chr1:66206834-66207333	0.0913518315762217	.	.
chr1	66174880	66175379	chr1	66008403	66008902	Map2|chr1:66008403-66008902	0.175593765160488	.	.
chr1	66174880	66175379	chr1	66187006	66187505	Map2|chr1:66187006-66187505	0.0697519031356318	.	.
chr1	66174880	66175379	chr1	66206834	66207333	Map2|chr1:66206834-66207333	0.13793136238188	.	.
chr1	66174880	66175379	chr1	66206834	66207333	Map2|chr1:66206834-66207333	0.137931362381881	.	.
chr1	66174880	66175379	chr1	66221458	66221957	Map2|chr1:66221458-66221957	0.0735533806064527	.	.
chr1	67038596	67039095	chr1	67033220	67033719	Lancl1|chr1:67033220-67033719	0.0858158072467936	.	.
chr1	67038596	67039095	chr1	67033723	67034222	Lancl1|chr1:67033723-67034222	0.107879409290994	.	.
chr1	67038596	67039095	chr1	67049509	67050008	Lancl1|chr1:67049509-67050008	0.0879320098149699	.	.
chr1	67038596	67039095	chr1	67110143	67110642	Lancl1|chr1:67110143-67110642	0.12465445208218	.	.
chr1	67038596	67039095	chr1	67286278	67286777	Lancl1|chr1:67286278-67286777	0.0766039277274489	.	.
chr1	67038596	67039095	chr1	67327154	67327653	Lancl1|chr1:67327154-67327653	0.0846905843393665	.	.
chr1	69106800	69107299	chr1	69055023	69055522	Gm16076|chr1:69055023-69055522	0.0716833229276601	.	.
chr1	69106800	69107299	chr1	69144957	69145456	Gm16076|chr1:69144957-69145456	0.108941940052143	.	.
chr1	69106800	69107299	chr1	69247636	69248135	Gm16076|chr1:69247636-69248135	0.0933400420372768	.	.
chr1	69106800	69107299	chr1	69498874	69499373	Gm16076|chr1:69498874-69499373	0.133130206135542	.	.
chr1	69107780	69108279	chr1	69055023	69055522	Erbb4|chr1:69055023-69055522	0.183069056008634	.	.
chr1	69107780	69108279	chr1	69087106	69087605	Erbb4|chr1:69087106-69087605	0.136241277083074	.	.
chr1	69107780	69108279	chr1	69087106	69087605	Erbb4|chr1:69087106-69087605	0.136241277083075	.	.
chr1	69107780	69108279	chr1	69140425	69140924	Erbb4|chr1:69140425-69140924	0.108548792142219	.	.
chr1	69107780	69108279	chr1	69144957	69145456	Erbb4|chr1:69144957-69145456	0.0888156131301542	.	.
chr1	69107780	69108279	chr1	69247636	69248135	Erbb4|chr1:69247636-69248135	0.145630938342799	.	.
chr1	69107780	69108279	chr1	69357409	69357908	Erbb4|chr1:69357409-69357908	0.11887581935722	.	.
chr1	69108309	69108808	chr1	69055023	69055522	Erbb4|chr1:69055023-69055522	0.162176379981473	.	.
chr1	69108309	69108808	chr1	69087106	69087605	Erbb4|chr1:69087106-69087605	0.1738303174811	.	.
chr1	69108309	69108808	chr1	69140425	69140924	Erbb4|chr1:69140425-69140924	0.0745530214189574	.	.
chr1	69108309	69108808	chr1	69144957	69145456	Erbb4|chr1:69144957-69145456	0.0810016863141447	.	.
chr1	69108309	69108808	chr1	69247636	69248135	Erbb4|chr1:69247636-69248135	0.0732128153088573	.	.
chr1	69108309	69108808	chr1	69331656	69332155	Erbb4|chr1:69331656-69332155	0.13383364085058	.	.
chr1	69108309	69108808	chr1	69367548	69368047	Erbb4|chr1:69367548-69368047	0.139336845264909	.	.
chr1	69108309	69108808	chr1	69498874	69499373	Erbb4|chr1:69498874-69499373	0.0840799226387209	.	.
chr1	69108309	69108808	chr1	69498874	69499373	Erbb4|chr1:69498874-69499373	0.084079922638721	.	.
chr1	69687151	69687650	chr1	69407397	69407896	Ikzf2|chr1:69407397-69407896	0.0845996021300594	.	.
chr1	69687151	69687650	chr1	69498874	69499373	Ikzf2|chr1:69498874-69499373	0.0619548634395474	.	.
chr1	69687151	69687650	chr1	69591211	69591710	Ikzf2|chr1:69591211-69591710	0.122423362035903	.	.
chr1	69687151	69687650	chr1	69591806	69592305	Ikzf2|chr1:69591806-69592305	0.131782426835991	.	.
chr1	69687151	69687650	chr1	69729310	69729809	Ikzf2|chr1:69729310-69729809	0.130624376728613	.	.
chr1	69687151	69687650	chr1	69790210	69790709	Ikzf2|chr1:69790210-69790709	0.0918373482601741	.	.
chr1	70725497	70725996	chr1	70856347	70856846	Vwc2l|chr1:70856347-70856846	0.0768371307129228	.	.
chr1	70725497	70725996	chr1	70918177	70918676	Vwc2l|chr1:70918177-70918676	0.15865408726053	.	.
chr1	71102248	71102747	chr1	71203501	71204000	Bard1|chr1:71203501-71204000	0.119576698489569	.	.
chr1	71102248	71102747	chr1	71259780	71260279	Bard1|chr1:71259780-71260279	0.0827750083100639	.	.
chr1	71102248	71102747	chr1	71271989	71272488	Bard1|chr1:71271989-71272488	0.141194351035995	.	.
chr1	71102861	71103360	chr1	70811023	70811522	Bard1|chr1:70811023-70811522	0.158415406257865	.	.
chr1	71102861	71103360	chr1	71203501	71204000	Bard1|chr1:71203501-71204000	0.106973135444613	.	.
chr1	71556874	71557373	chr1	71581747	71582246	Atic|chr1:71581747-71582246	0.128114246108787	.	.
chr1	71556874	71557373	chr1	71646275	71646774	Atic|chr1:71646275-71646774	0.0771565991697563	.	.
chr1	71653027	71653526	chr1	71271989	71272488	Apol7d|chr1:71271989-71272488	0.2156557221257	.	.
chr1	71653027	71653526	chr1	71271989	71272488	Fn1|chr1:71271989-71272488	0.2156557221257	.	.
chr1	71653027	71653526	chr1	71272505	71273004	Apol7d|chr1:71272505-71273004	0.177986768666457	.	.
chr1	71653027	71653526	chr1	71272505	71273004	Fn1|chr1:71272505-71273004	0.177986768666457	.	.
chr1	71653027	71653526	chr1	71581228	71581727	Apol7d|chr1:71581228-71581727	0.0837424825789235	.	.
chr1	71653027	71653526	chr1	71581228	71581727	Fn1|chr1:71581228-71581727	0.0837424825789235	.	.
chr1	71653027	71653526	chr1	71581747	71582246	Apol7d|chr1:71581747-71582246	0.120661574199427	.	.
chr1	71653027	71653526	chr1	71581747	71582246	Fn1|chr1:71581747-71582246	0.120661574199427	.	.
chr1	71653027	71653526	chr1	71646275	71646774	Apol7d|chr1:71646275-71646774	0.230548961777943	.	.
chr1	71653027	71653526	chr1	71646275	71646774	Fn1|chr1:71646275-71646774	0.230548961777943	.	.
chr1	74284057	74284556	chr1	74386756	74387255	Aamp|chr1:74386756-74387255	0.0813226384841543	.	.
chr1	74284057	74284556	chr1	74386756	74387255	Pnkd|chr1:74386756-74387255	0.0813226384841543	.	.
chr1	74284057	74284556	chr1	74397348	74397847	Aamp|chr1:74397348-74397847	0.0961840565158651	.	.
chr1	74284057	74284556	chr1	74397348	74397847	Pnkd|chr1:74397348-74397847	0.0961840565158651	.	.
chr1	74284057	74284556	chr1	74397909	74398408	Aamp|chr1:74397909-74398408	0.0843185543392476	.	.
chr1	74284057	74284556	chr1	74397909	74398408	Pnkd|chr1:74397909-74398408	0.0843185543392476	.	.
chr1	74284588	74285087	chr1	74300297	74300796	Aamp|chr1:74300297-74300796	0.0729163540545981	.	.
chr1	74284588	74285087	chr1	74300297	74300796	Pnkd|chr1:74300297-74300796	0.0729163540545981	.	.
chr1	74284588	74285087	chr1	74332815	74333314	Aamp|chr1:74332815-74333314	0.132923237705833	.	.
chr1	74284588	74285087	chr1	74332815	74333314	Pnkd|chr1:74332815-74333314	0.132923237705833	.	.
chr1	74284588	74285087	chr1	74386756	74387255	Aamp|chr1:74386756-74387255	0.167239366747574	.	.
chr1	74284588	74285087	chr1	74386756	74387255	Pnkd|chr1:74386756-74387255	0.167239366747574	.	.
chr1	74284588	74285087	chr1	74397348	74397847	Aamp|chr1:74397348-74397847	0.125220954986587	.	.
chr1	74284588	74285087	chr1	74397348	74397847	Pnkd|chr1:74397348-74397847	0.125220954986587	.	.
chr1	74295625	74296124	chr1	74292665	74293164	Gm29358|chr1:74292665-74293164	0.0882373239038102	.	.
chr1	74295625	74296124	chr1	74386756	74387255	Gm29358|chr1:74386756-74387255	0.147419785525094	.	.
chr1	74295625	74296124	chr1	74397348	74397847	Gm29358|chr1:74397348-74397847	0.0631843201410573	.	.
chr1	74295625	74296124	chr1	74438461	74438960	Gm29358|chr1:74438461-74438960	0.0853943328355399	.	.
chr1	74361763	74362262	chr1	74332262	74332761	Catip|chr1:74332262-74332761	0.0957970187282446	.	.
chr1	74391301	74391800	chr1	74332815	74333314	Ctdsp1|chr1:74332815-74333314	0.122943338660019	.	.
chr1	74391301	74391800	chr1	74386756	74387255	Ctdsp1|chr1:74386756-74387255	0.25388751896336	.	.
chr1	74505730	74506229	chr1	74300297	74300796	Cnot9|chr1:74300297-74300796	0.104424006984941	.	.
chr1	74505730	74506229	chr1	74332262	74332761	Cnot9|chr1:74332262-74332761	0.108787059586638	.	.
chr1	74505730	74506229	chr1	74386756	74387255	Cnot9|chr1:74386756-74387255	0.0672506806856622	.	.
chr1	74505730	74506229	chr1	74397348	74397847	Cnot9|chr1:74397348-74397847	0.074963997088729	.	.
chr1	74505730	74506229	chr1	74438461	74438960	Cnot9|chr1:74438461-74438960	0.162775713055286	.	.
chr1	74505730	74506229	chr1	74797410	74797909	Cnot9|chr1:74797410-74797909	0.178213589309649	.	.
chr1	74505730	74506229	chr1	74799965	74800464	Cnot9|chr1:74799965-74800464	0.0720090289180921	.	.
chr1	74505730	74506229	chr1	74800566	74801065	Cnot9|chr1:74800566-74801065	0.0654778871281044	.	.
chr1	74505730	74506229	chr1	74816731	74817230	Cnot9|chr1:74816731-74817230	0.122677494952311	.	.
chr1	74506443	74506942	chr1	74386756	74387255	Cnot9|chr1:74386756-74387255	0.0671408885480067	.	.
chr1	74506443	74506942	chr1	74397348	74397847	Cnot9|chr1:74397348-74397847	0.0697693135186307	.	.
chr1	74506443	74506942	chr1	74621927	74622426	Cnot9|chr1:74621927-74622426	0.144900360023697	.	.
chr1	74506443	74506942	chr1	74816731	74817230	Cnot9|chr1:74816731-74817230	0.0730334576848071	.	.
chr1	74506443	74506942	chr1	74824729	74825228	Cnot9|chr1:74824729-74825228	0.202647750796091	.	.
chr1	74542596	74543095	chr1	74386756	74387255	Plcd4|chr1:74386756-74387255	0.0850931369139317	.	.
chr1	74542596	74543095	chr1	74438461	74438960	Plcd4|chr1:74438461-74438960	0.0932907984021585	.	.
chr1	74542596	74543095	chr1	74797410	74797909	Plcd4|chr1:74797410-74797909	0.271659692230504	.	.
chr1	74542596	74543095	chr1	74800566	74801065	Plcd4|chr1:74800566-74801065	0.172341316478175	.	.
chr1	74542596	74543095	chr1	74806952	74807451	Plcd4|chr1:74806952-74807451	0.0782541088892517	.	.
chr1	74587205	74587704	chr1	74332262	74332761	Bcs1l|chr1:74332262-74332761	0.119710385878023	.	.
chr1	74587205	74587704	chr1	74332262	74332761	Zfp142|chr1:74332262-74332761	0.119710385878023	.	.
chr1	74587205	74587704	chr1	74806444	74806943	Bcs1l|chr1:74806444-74806943	0.16890253506219	.	.
chr1	74587205	74587704	chr1	74806444	74806943	Zfp142|chr1:74806444-74806943	0.16890253506219	.	.
chr1	74587205	74587704	chr1	74806952	74807451	Bcs1l|chr1:74806952-74807451	0.112810845367082	.	.
chr1	74587205	74587704	chr1	74806952	74807451	Zfp142|chr1:74806952-74807451	0.112810845367082	.	.
chr1	74587205	74587704	chr1	74817277	74817776	Bcs1l|chr1:74817277-74817776	0.0709599177952615	.	.
chr1	74587205	74587704	chr1	74817277	74817776	Zfp142|chr1:74817277-74817776	0.0709599177952615	.	.
chr1	74587205	74587704	chr1	74858307	74858806	Bcs1l|chr1:74858307-74858806	0.072276500101082	.	.
chr1	74587205	74587704	chr1	74858307	74858806	Zfp142|chr1:74858307-74858806	0.072276500101082	.	.
chr1	74587205	74587704	chr1	74894978	74895477	Bcs1l|chr1:74894978-74895477	0.0839425766151256	.	.
chr1	74587205	74587704	chr1	74894978	74895477	Zfp142|chr1:74894978-74895477	0.0839425766151256	.	.
chr1	74587962	74588461	chr1	74300297	74300796	Bcs1l|chr1:74300297-74300796	0.069570160158186	.	.
chr1	74587962	74588461	chr1	74300297	74300796	Zfp142|chr1:74300297-74300796	0.069570160158186	.	.
chr1	74587962	74588461	chr1	74368126	74368625	Bcs1l|chr1:74368126-74368625	0.0730600607324971	.	.
chr1	74587962	74588461	chr1	74368126	74368625	Zfp142|chr1:74368126-74368625	0.0730600607324971	.	.
chr1	74587962	74588461	chr1	74386756	74387255	Bcs1l|chr1:74386756-74387255	0.1144555299477	.	.
chr1	74587962	74588461	chr1	74386756	74387255	Zfp142|chr1:74386756-74387255	0.1144555299477	.	.
chr1	74587962	74588461	chr1	74772969	74773468	Bcs1l|chr1:74772969-74773468	0.131644178787272	.	.
chr1	74587962	74588461	chr1	74772969	74773468	Zfp142|chr1:74772969-74773468	0.131644178787272	.	.
chr1	74587962	74588461	chr1	74793218	74793717	Bcs1l|chr1:74793218-74793717	0.102113388481647	.	.
chr1	74587962	74588461	chr1	74793218	74793717	Zfp142|chr1:74793218-74793717	0.102113388481647	.	.
chr1	74587962	74588461	chr1	74806444	74806943	Bcs1l|chr1:74806444-74806943	0.102013775049456	.	.
chr1	74587962	74588461	chr1	74806444	74806943	Zfp142|chr1:74806444-74806943	0.102013775049456	.	.
chr1	74587962	74588461	chr1	74808065	74808564	Bcs1l|chr1:74808065-74808564	0.102601095357152	.	.
chr1	74587962	74588461	chr1	74808065	74808564	Zfp142|chr1:74808065-74808564	0.102601095357152	.	.
chr1	74601175	74601674	chr1	74332262	74332761	Rnf25|chr1:74332262-74332761	0.0755004206129712	.	.
chr1	74601175	74601674	chr1	74332262	74332761	Rnf25|chr1:74332262-74332761	0.0755004206129713	.	.
chr1	74601175	74601674	chr1	74332262	74332761	Stk36|chr1:74332262-74332761	0.0755004206129712	.	.
chr1	74601175	74601674	chr1	74332262	74332761	Stk36|chr1:74332262-74332761	0.0755004206129713	.	.
chr1	74601175	74601674	chr1	74332815	74333314	Rnf25|chr1:74332815-74333314	0.115306887726523	.	.
chr1	74601175	74601674	chr1	74332815	74333314	Stk36|chr1:74332815-74333314	0.115306887726523	.	.
chr1	74601175	74601674	chr1	74368126	74368625	Rnf25|chr1:74368126-74368625	0.150722343001552	.	.
chr1	74601175	74601674	chr1	74368126	74368625	Stk36|chr1:74368126-74368625	0.150722343001552	.	.
chr1	74601175	74601674	chr1	74386756	74387255	Rnf25|chr1:74386756-74387255	0.086308687942901	.	.
chr1	74601175	74601674	chr1	74386756	74387255	Stk36|chr1:74386756-74387255	0.086308687942901	.	.
chr1	74601175	74601674	chr1	74621927	74622426	Rnf25|chr1:74621927-74622426	0.163236259987294	.	.
chr1	74601175	74601674	chr1	74621927	74622426	Stk36|chr1:74621927-74622426	0.163236259987294	.	.
chr1	74601175	74601674	chr1	74772969	74773468	Rnf25|chr1:74772969-74773468	0.141305800972091	.	.
chr1	74601175	74601674	chr1	74772969	74773468	Stk36|chr1:74772969-74773468	0.141305800972091	.	.
chr1	74601175	74601674	chr1	74787775	74788274	Rnf25|chr1:74787775-74788274	0.0717173880620882	.	.
chr1	74601175	74601674	chr1	74787775	74788274	Stk36|chr1:74787775-74788274	0.0717173880620882	.	.
chr1	74601175	74601674	chr1	74799965	74800464	Rnf25|chr1:74799965-74800464	0.0843571147130451	.	.
chr1	74601175	74601674	chr1	74799965	74800464	Stk36|chr1:74799965-74800464	0.0843571147130451	.	.
chr1	74601175	74601674	chr1	74858307	74858806	Rnf25|chr1:74858307-74858806	0.129164108800491	.	.
chr1	74601175	74601674	chr1	74858307	74858806	Stk36|chr1:74858307-74858806	0.129164108800491	.	.
chr1	74601175	74601674	chr1	74872216	74872715	Rnf25|chr1:74872216-74872715	0.144534967580722	.	.
chr1	74601175	74601674	chr1	74872216	74872715	Stk36|chr1:74872216-74872715	0.144534967580722	.	.
chr1	74601175	74601674	chr1	74874166	74874665	Rnf25|chr1:74874166-74874665	0.118850890851952	.	.
chr1	74601175	74601674	chr1	74874166	74874665	Stk36|chr1:74874166-74874665	0.118850890851952	.	.
chr1	74661495	74661994	chr1	74292665	74293164	Ttll4|chr1:74292665-74293164	0.13814168302827	.	.
chr1	74661495	74661994	chr1	74368126	74368625	Ttll4|chr1:74368126-74368625	0.0969994210924433	.	.
chr1	74661495	74661994	chr1	74386756	74387255	Ttll4|chr1:74386756-74387255	0.0648266504791879	.	.
chr1	74661495	74661994	chr1	74806444	74806943	Ttll4|chr1:74806444-74806943	0.0654208636193883	.	.
chr1	74661495	74661994	chr1	74874166	74874665	Ttll4|chr1:74874166-74874665	0.151356004053683	.	.
chr1	74713683	74714182	chr1	74300297	74300796	Cyp27a1|chr1:74300297-74300796	0.112628521818969	.	.
chr1	74713683	74714182	chr1	74325840	74326339	Cyp27a1|chr1:74325840-74326339	0.288995737258418	.	.
chr1	74713683	74714182	chr1	74437955	74438454	Cyp27a1|chr1:74437955-74438454	0.10109028373791	.	.
chr1	74713683	74714182	chr1	74438461	74438960	Cyp27a1|chr1:74438461-74438960	0.156237308928881	.	.
chr1	74713683	74714182	chr1	74799965	74800464	Cyp27a1|chr1:74799965-74800464	0.134728027545853	.	.
chr1	74713683	74714182	chr1	74858307	74858806	Cyp27a1|chr1:74858307-74858806	0.0873414007990415	.	.
chr1	74850152	74850651	chr1	74772969	74773468	Gm16582|chr1:74772969-74773468	0.10935670009627	.	.
chr1	74850152	74850651	chr1	74787775	74788274	Gm16582|chr1:74787775-74788274	0.0784000524220461	.	.
chr1	74850152	74850651	chr1	74800566	74801065	Gm16582|chr1:74800566-74801065	0.112666528739481	.	.
chr1	74850152	74850651	chr1	74806444	74806943	Gm16582|chr1:74806444-74806943	0.182155612883526	.	.
chr1	74850152	74850651	chr1	74806952	74807451	Gm16582|chr1:74806952-74807451	0.162038197323254	.	.
chr1	74850152	74850651	chr1	74816731	74817230	Gm16582|chr1:74816731-74817230	0.121338401932124	.	.
chr1	74850152	74850651	chr1	74817277	74817776	Gm16582|chr1:74817277-74817776	0.0965143380981918	.	.
chr1	74850152	74850651	chr1	74824729	74825228	Gm16582|chr1:74824729-74825228	0.185994844261065	.	.
chr1	74850152	74850651	chr1	74872216	74872715	Gm16582|chr1:74872216-74872715	0.179825274152423	.	.
chr1	74850152	74850651	chr1	75141393	75141892	Gm16582|chr1:75141393-75141892	0.0624338518869522	.	.
chr1	74850152	74850651	chr1	75218312	75218811	Gm16582|chr1:75218312-75218811	0.102084321697401	.	.
chr1	74850152	74850651	chr1	75227358	75227857	Gm16582|chr1:75227358-75227857	0.172230576738979	.	.
chr1	74850152	74850651	chr1	75244823	75245322	Gm16582|chr1:75244823-75245322	0.110685773835441	.	.
chr1	74851328	74851827	chr1	74763991	74764490	Gm16582|chr1:74763991-74764490	0.139510776789616	.	.
chr1	74851328	74851827	chr1	74800566	74801065	Gm16582|chr1:74800566-74801065	0.0634486783865372	.	.
chr1	74851328	74851827	chr1	74806952	74807451	Gm16582|chr1:74806952-74807451	0.134021220069063	.	.
chr1	74851328	74851827	chr1	75218312	75218811	Gm16582|chr1:75218312-75218811	0.0858266135571082	.	.
chr1	74854708	74855207	chr1	74621927	74622426	Cdk5r2|chr1:74621927-74622426	0.0667230714980689	.	.
chr1	74854708	74855207	chr1	74806444	74806943	Cdk5r2|chr1:74806444-74806943	0.064930234522452	.	.
chr1	74854708	74855207	chr1	74808065	74808564	Cdk5r2|chr1:74808065-74808564	0.160352412989152	.	.
chr1	74854708	74855207	chr1	74816731	74817230	Cdk5r2|chr1:74816731-74817230	0.139460450909739	.	.
chr1	74854708	74855207	chr1	74824729	74825228	Cdk5r2|chr1:74824729-74825228	0.0649517830085088	.	.
chr1	74854708	74855207	chr1	74872216	74872715	Cdk5r2|chr1:74872216-74872715	0.12976589891182	.	.
chr1	74854708	74855207	chr1	74874166	74874665	Cdk5r2|chr1:74874166-74874665	0.0868764961133109	.	.
chr1	74854708	74855207	chr1	74894978	74895477	Cdk5r2|chr1:74894978-74895477	0.0693976381840779	.	.
chr1	74854708	74855207	chr1	74894978	74895477	Cdk5r2|chr1:74894978-74895477	0.069397638184078	.	.
chr1	74892867	74893366	chr1	74797410	74797909	Cryba2|chr1:74797410-74797909	0.0680470857785199	.	.
chr1	74892867	74893366	chr1	74880737	74881236	Cryba2|chr1:74880737-74881236	0.0785646657982823	.	.
chr1	74893408	74893907	chr1	74763991	74764490	Cryba2|chr1:74763991-74764490	0.0847369186765917	.	.
chr1	74893408	74893907	chr1	74787775	74788274	Cryba2|chr1:74787775-74788274	0.0932498090530726	.	.
chr1	74893408	74893907	chr1	74806444	74806943	Cryba2|chr1:74806444-74806943	0.095116550469917	.	.
chr1	74893408	74893907	chr1	74806444	74806943	Cryba2|chr1:74806444-74806943	0.0951165504699171	.	.
chr1	74893408	74893907	chr1	74806952	74807451	Cryba2|chr1:74806952-74807451	0.0791909477195566	.	.
chr1	74893408	74893907	chr1	74824729	74825228	Cryba2|chr1:74824729-74825228	0.24631622691089	.	.
chr1	74893408	74893907	chr1	74824729	74825228	Cryba2|chr1:74824729-74825228	0.246316226910891	.	.
chr1	74893408	74893907	chr1	74872216	74872715	Cryba2|chr1:74872216-74872715	0.0783918657710539	.	.
chr1	74893408	74893907	chr1	74874166	74874665	Cryba2|chr1:74874166-74874665	0.138348430645692	.	.
chr1	74893408	74893907	chr1	74894978	74895477	Cryba2|chr1:74894978-74895477	0.146384082682125	.	.
chr1	74893408	74893907	chr1	75227358	75227857	Cryba2|chr1:75227358-75227857	0.0891141994906079	.	.
chr1	74893408	74893907	chr1	75244823	75245322	Cryba2|chr1:75244823-75245322	0.128708974680346	.	.
chr1	74935357	74935856	chr1	74621927	74622426	Cfap65|chr1:74621927-74622426	0.133172679513106	.	.
chr1	74935357	74935856	chr1	74787775	74788274	Cfap65|chr1:74787775-74788274	0.0913322794532715	.	.
chr1	74935357	74935856	chr1	74799965	74800464	Cfap65|chr1:74799965-74800464	0.0701459774948895	.	.
chr1	74935357	74935856	chr1	74800566	74801065	Cfap65|chr1:74800566-74801065	0.152717646092922	.	.
chr1	74935357	74935856	chr1	74806444	74806943	Cfap65|chr1:74806444-74806943	0.0782450001535575	.	.
chr1	74935357	74935856	chr1	74806952	74807451	Cfap65|chr1:74806952-74807451	0.076008508519599	.	.
chr1	74935357	74935856	chr1	74808065	74808564	Cfap65|chr1:74808065-74808564	0.089894784994512	.	.
chr1	74935357	74935856	chr1	74808065	74808564	Cfap65|chr1:74808065-74808564	0.0898947849945121	.	.
chr1	74935357	74935856	chr1	74816731	74817230	Cfap65|chr1:74816731-74817230	0.0754101559073253	.	.
chr1	74935357	74935856	chr1	75218312	75218811	Cfap65|chr1:75218312-75218811	0.089409209022651	.	.
chr1	75124760	75125259	chr1	74772969	74773468	Nhej1|chr1:74772969-74773468	0.0803249098944662	.	.
chr1	75124760	75125259	chr1	74816731	74817230	Nhej1|chr1:74816731-74817230	0.116285408412366	.	.
chr1	75124760	75125259	chr1	74824729	74825228	Nhej1|chr1:74824729-74825228	0.0766448870869065	.	.
chr1	75124760	75125259	chr1	75141393	75141892	Nhej1|chr1:75141393-75141892	0.157652484131004	.	.
chr1	75124760	75125259	chr1	75141393	75141892	Nhej1|chr1:75141393-75141892	0.157652484131005	.	.
chr1	75124760	75125259	chr1	75244823	75245322	Nhej1|chr1:75244823-75245322	0.0732696277080939	.	.
chr1	75142499	75142998	chr1	74797410	74797909	Cnppd1|chr1:74797410-74797909	0.133638543337533	.	.
chr1	75142499	75142998	chr1	74797410	74797909	Retreg2|chr1:74797410-74797909	0.133638543337533	.	.
chr1	75142499	75142998	chr1	74806444	74806943	Cnppd1|chr1:74806444-74806943	0.0708263330602962	.	.
chr1	75142499	75142998	chr1	74806444	74806943	Retreg2|chr1:74806444-74806943	0.0708263330602962	.	.
chr1	75142499	75142998	chr1	74806952	74807451	Cnppd1|chr1:74806952-74807451	0.0907812640435481	.	.
chr1	75142499	75142998	chr1	74806952	74807451	Retreg2|chr1:74806952-74807451	0.0907812640435481	.	.
chr1	75168424	75168923	chr1	74763991	74764490	Zfand2b|chr1:74763991-74764490	0.0629853880711291	.	.
chr1	75168424	75168923	chr1	74772969	74773468	Zfand2b|chr1:74772969-74773468	0.119685254074378	.	.
chr1	75168424	75168923	chr1	74787775	74788274	Zfand2b|chr1:74787775-74788274	0.0848588227720678	.	.
chr1	75168424	75168923	chr1	74793218	74793717	Zfand2b|chr1:74793218-74793717	0.0689631969665701	.	.
chr1	75168424	75168923	chr1	74799965	74800464	Zfand2b|chr1:74799965-74800464	0.0939128128426356	.	.
chr1	75168424	75168923	chr1	74806444	74806943	Zfand2b|chr1:74806444-74806943	0.0958060966411349	.	.
chr1	75168424	75168923	chr1	74824729	74825228	Zfand2b|chr1:74824729-74825228	0.134875270685683	.	.
chr1	75168424	75168923	chr1	74872216	74872715	Zfand2b|chr1:74872216-74872715	0.17019190536879	.	.
chr1	75168424	75168923	chr1	75214276	75214775	Zfand2b|chr1:75214276-75214775	0.0997663002144302	.	.
chr1	75168424	75168923	chr1	75227358	75227857	Zfand2b|chr1:75227358-75227857	0.21143981236494	.	.
chr1	75169048	75169547	chr1	74763991	74764490	Zfand2b|chr1:74763991-74764490	0.0647348885455662	.	.
chr1	75169048	75169547	chr1	74787775	74788274	Zfand2b|chr1:74787775-74788274	0.0958011974461929	.	.
chr1	75169048	75169547	chr1	74799965	74800464	Zfand2b|chr1:74799965-74800464	0.132495786758239	.	.
chr1	75169048	75169547	chr1	74816731	74817230	Zfand2b|chr1:74816731-74817230	0.0734027494132787	.	.
chr1	75169048	75169547	chr1	74824729	74825228	Zfand2b|chr1:74824729-74825228	0.118662832243938	.	.
chr1	75169048	75169547	chr1	74872216	74872715	Zfand2b|chr1:74872216-74872715	0.0738035088364226	.	.
chr1	75169048	75169547	chr1	74874166	74874665	Zfand2b|chr1:74874166-74874665	0.100722729249071	.	.
chr1	75169048	75169547	chr1	75214276	75214775	Zfand2b|chr1:75214276-75214775	0.184983840104887	.	.
chr1	75169048	75169547	chr1	75227358	75227857	Zfand2b|chr1:75227358-75227857	0.0704446544288348	.	.
chr1	75180079	75180578	chr1	74816731	74817230	Abcb6|chr1:74816731-74817230	0.14144836585985	.	.
chr1	75180079	75180578	chr1	74874166	74874665	Abcb6|chr1:74874166-74874665	0.0711024025986162	.	.
chr1	75191753	75192252	chr1	74772969	74773468	Ankzf1|chr1:74772969-74773468	0.101869761298563	.	.
chr1	75191753	75192252	chr1	74772969	74773468	Atg9a|chr1:74772969-74773468	0.101869761298563	.	.
chr1	75191753	75192252	chr1	74806444	74806943	Ankzf1|chr1:74806444-74806943	0.130688760831659	.	.
chr1	75191753	75192252	chr1	74806444	74806943	Atg9a|chr1:74806444-74806943	0.130688760831659	.	.
chr1	75191753	75192252	chr1	74816731	74817230	Ankzf1|chr1:74816731-74817230	0.197644652936925	.	.
chr1	75191753	75192252	chr1	74816731	74817230	Atg9a|chr1:74816731-74817230	0.197644652936925	.	.
chr1	75191753	75192252	chr1	74858307	74858806	Ankzf1|chr1:74858307-74858806	0.107593810282769	.	.
chr1	75191753	75192252	chr1	74858307	74858806	Atg9a|chr1:74858307-74858806	0.107593810282769	.	.
chr1	75191753	75192252	chr1	75141393	75141892	Ankzf1|chr1:75141393-75141892	0.149340040034204	.	.
chr1	75191753	75192252	chr1	75141393	75141892	Atg9a|chr1:75141393-75141892	0.149340040034204	.	.
chr1	75210546	75211045	chr1	74772969	74773468	Glb1l|chr1:74772969-74773468	0.0908175066478406	.	.
chr1	75210546	75211045	chr1	74772969	74773468	Stk16|chr1:74772969-74773468	0.0908175066478406	.	.
chr1	75210546	75211045	chr1	74806952	74807451	Glb1l|chr1:74806952-74807451	0.112771265038244	.	.
chr1	75210546	75211045	chr1	74806952	74807451	Stk16|chr1:74806952-74807451	0.112771265038244	.	.
chr1	75210546	75211045	chr1	74816731	74817230	Glb1l|chr1:74816731-74817230	0.132386602361585	.	.
chr1	75210546	75211045	chr1	74816731	74817230	Stk16|chr1:74816731-74817230	0.132386602361585	.	.
chr1	75210546	75211045	chr1	74880737	74881236	Glb1l|chr1:74880737-74881236	0.0639622266599049	.	.
chr1	75210546	75211045	chr1	74880737	74881236	Stk16|chr1:74880737-74881236	0.0639622266599049	.	.
chr1	75210546	75211045	chr1	75214276	75214775	Glb1l|chr1:75214276-75214775	0.119765485831752	.	.
chr1	75210546	75211045	chr1	75214276	75214775	Stk16|chr1:75214276-75214775	0.119765485831752	.	.
chr1	75219086	75219585	chr1	74772969	74773468	Tuba4a|chr1:74772969-74773468	0.154907945759817	.	.
chr1	75219086	75219585	chr1	74787775	74788274	Tuba4a|chr1:74787775-74788274	0.123792729268066	.	.
chr1	75219086	75219585	chr1	74793218	74793717	Tuba4a|chr1:74793218-74793717	0.130068848801071	.	.
chr1	75219086	75219585	chr1	74808065	74808564	Tuba4a|chr1:74808065-74808564	0.123032831125216	.	.
chr1	75219086	75219585	chr1	74816731	74817230	Tuba4a|chr1:74816731-74817230	0.155175562470685	.	.
chr1	75219086	75219585	chr1	74817277	74817776	Tuba4a|chr1:74817277-74817776	0.179886199119369	.	.
chr1	75219086	75219585	chr1	74824729	74825228	Tuba4a|chr1:74824729-74825228	0.205998608416788	.	.
chr1	75219086	75219585	chr1	74858307	74858806	Tuba4a|chr1:74858307-74858806	0.110844550250774	.	.
chr1	75219086	75219585	chr1	74872216	74872715	Tuba4a|chr1:74872216-74872715	0.223984340697008	.	.
chr1	75219086	75219585	chr1	74894978	74895477	Tuba4a|chr1:74894978-74895477	0.0994004924629898	.	.
chr1	75219086	75219585	chr1	75141393	75141892	Tuba4a|chr1:75141393-75141892	0.137244093955342	.	.
chr1	75219086	75219585	chr1	75218312	75218811	Tuba4a|chr1:75218312-75218811	0.124736504202872	.	.
chr1	75219086	75219585	chr1	75227358	75227857	Tuba4a|chr1:75227358-75227857	0.0914761270586101	.	.
chr1	75219086	75219585	chr1	75244823	75245322	Tuba4a|chr1:75244823-75245322	0.105106402238419	.	.
chr1	75236144	75236643	chr1	74787775	74788274	Dnajb2|chr1:74787775-74788274	0.110098027833691	.	.
chr1	75236144	75236643	chr1	74797410	74797909	Dnajb2|chr1:74797410-74797909	0.0899022802731875	.	.
chr1	75236144	75236643	chr1	74806444	74806943	Dnajb2|chr1:74806444-74806943	0.0820476517740225	.	.
chr1	75236144	75236643	chr1	74816731	74817230	Dnajb2|chr1:74816731-74817230	0.0635852382281496	.	.
chr1	75236144	75236643	chr1	74824729	74825228	Dnajb2|chr1:74824729-74825228	0.0682526199341924	.	.
chr1	75236144	75236643	chr1	74858307	74858806	Dnajb2|chr1:74858307-74858806	0.0626401430735141	.	.
chr1	75236144	75236643	chr1	74894978	74895477	Dnajb2|chr1:74894978-74895477	0.0912707752083262	.	.
chr1	75236144	75236643	chr1	75214276	75214775	Dnajb2|chr1:75214276-75214775	0.0726435527842646	.	.
chr1	75236144	75236643	chr1	75218312	75218811	Dnajb2|chr1:75218312-75218811	0.0626955374409021	.	.
chr1	75236144	75236643	chr1	75244823	75245322	Dnajb2|chr1:75244823-75245322	0.0958169649161679	.	.
chr1	75236651	75237150	chr1	74806444	74806943	Dnajb2|chr1:74806444-74806943	0.080011682230215	.	.
chr1	75236651	75237150	chr1	74806952	74807451	Dnajb2|chr1:74806952-74807451	0.0711790832878162	.	.
chr1	75236651	75237150	chr1	75214856	75215355	Dnajb2|chr1:75214856-75215355	0.10201746154722	.	.
chr1	75506139	75506638	chr1	75559353	75559852	Inha|chr1:75559353-75559852	0.0616778081230611	.	.
chr1	75506139	75506638	chr1	75559353	75559852	Obsl1|chr1:75559353-75559852	0.0616778081230611	.	.
chr1	75506139	75506638	chr1	75653752	75654251	Inha|chr1:75653752-75654251	0.143271367606799	.	.
chr1	75506139	75506638	chr1	75653752	75654251	Obsl1|chr1:75653752-75654251	0.143271367606799	.	.
chr1	75506139	75506638	chr1	75975181	75975680	Inha|chr1:75975181-75975680	0.135683690501252	.	.
chr1	75506139	75506638	chr1	75975181	75975680	Obsl1|chr1:75975181-75975680	0.135683690501252	.	.
chr1	75521240	75521739	chr1	75559353	75559852	Stk11ip|chr1:75559353-75559852	0.113813495616063	.	.
chr1	75521240	75521739	chr1	75653752	75654251	Stk11ip|chr1:75653752-75654251	0.118282224092714	.	.
chr1	75546261	75546760	chr1	75975181	75975680	Slc4a3|chr1:75975181-75975680	0.158554758961527	.	.
chr1	77027546	77028045	chr1	77010551	77011050	Gm816|chr1:77010551-77011050	0.0676354789548269	.	.
chr1	77514195	77514694	chr1	77503680	77504179	Epha4|chr1:77503680-77504179	0.10775756575034	.	.
chr1	77514195	77514694	chr1	77503680	77504179	Gm28386|chr1:77503680-77504179	0.10775756575034	.	.
chr1	77514195	77514694	chr1	77506114	77506613	Epha4|chr1:77506114-77506613	0.0928026405955152	.	.
chr1	77514195	77514694	chr1	77506114	77506613	Gm28386|chr1:77506114-77506613	0.0928026405955152	.	.
chr1	77514195	77514694	chr1	77926029	77926528	Epha4|chr1:77926029-77926528	0.121135230009888	.	.
chr1	77514195	77514694	chr1	77926029	77926528	Gm28386|chr1:77926029-77926528	0.121135230009888	.	.
chr1	77514939	77515438	chr1	77503680	77504179	Epha4|chr1:77503680-77504179	0.24288535798844	.	.
chr1	77514939	77515438	chr1	77503680	77504179	Gm28386|chr1:77503680-77504179	0.24288535798844	.	.
chr1	77514939	77515438	chr1	77506114	77506613	Epha4|chr1:77506114-77506613	0.119371922347836	.	.
chr1	77514939	77515438	chr1	77506114	77506613	Gm28386|chr1:77506114-77506613	0.119371922347836	.	.
chr1	77514939	77515438	chr1	77532146	77532645	Epha4|chr1:77532146-77532645	0.0861332983729238	.	.
chr1	77514939	77515438	chr1	77532146	77532645	Gm28386|chr1:77532146-77532645	0.0861332983729238	.	.
chr1	77514939	77515438	chr1	77567985	77568484	Epha4|chr1:77567985-77568484	0.100597501660542	.	.
chr1	77514939	77515438	chr1	77567985	77568484	Gm28386|chr1:77567985-77568484	0.100597501660542	.	.
chr1	77972152	77972651	chr1	77567454	77567953	Gm28387|chr1:77567454-77567953	0.176746127980493	.	.
chr1	78488900	78489399	chr1	78396193	78396692	Farsb|chr1:78396193-78396692	0.0927744179563905	.	.
chr1	79439807	79440306	chr1	79144019	79144518	Scg2|chr1:79144019-79144518	0.124599222921515	.	.
chr1	79439807	79440306	chr1	79450145	79450644	Scg2|chr1:79450145-79450644	0.064081650497488	.	.
chr1	79439807	79440306	chr1	79457543	79458042	Scg2|chr1:79457543-79458042	0.159075856555696	.	.
chr1	79439807	79440306	chr1	79464620	79465119	Scg2|chr1:79464620-79465119	0.215488534941113	.	.
chr1	79439807	79440306	chr1	79580908	79581407	Scg2|chr1:79580908-79581407	0.100606684234938	.	.
chr1	79439807	79440306	chr1	79581417	79581916	Scg2|chr1:79581417-79581916	0.0774688498990109	.	.
chr1	79439807	79440306	chr1	79711170	79711669	Scg2|chr1:79711170-79711669	0.0806524783235304	.	.
chr1	79671350	79671849	chr1	79406269	79406768	Ap1s3|chr1:79406269-79406768	0.083362349210477	.	.
chr1	79671350	79671849	chr1	79414397	79414896	Ap1s3|chr1:79414397-79414896	0.0855106961848975	.	.
chr1	79671350	79671849	chr1	79446656	79447155	Ap1s3|chr1:79446656-79447155	0.145172056257831	.	.
chr1	79671350	79671849	chr1	79458498	79458997	Ap1s3|chr1:79458498-79458997	0.0878538926100098	.	.
chr1	79671350	79671849	chr1	79580908	79581407	Ap1s3|chr1:79580908-79581407	0.0742442423960002	.	.
chr1	79671350	79671849	chr1	79581417	79581916	Ap1s3|chr1:79581417-79581916	0.127461284773795	.	.
chr1	79671350	79671849	chr1	79639207	79639706	Ap1s3|chr1:79639207-79639706	0.0624876205847795	.	.
chr1	79671350	79671849	chr1	79701572	79702071	Ap1s3|chr1:79701572-79702071	0.124981861101902	.	.
chr1	79671350	79671849	chr1	79703447	79703946	Ap1s3|chr1:79703447-79703946	0.0637667694903298	.	.
chr1	79671948	79672447	chr1	79414397	79414896	Ap1s3|chr1:79414397-79414896	0.0691878176256447	.	.
chr1	79671948	79672447	chr1	79446656	79447155	Ap1s3|chr1:79446656-79447155	0.124709174981231	.	.
chr1	79671948	79672447	chr1	79580908	79581407	Ap1s3|chr1:79580908-79581407	0.078985637064598	.	.
chr1	79671948	79672447	chr1	79640097	79640596	Ap1s3|chr1:79640097-79640596	0.110084787043999	.	.
chr1	79671948	79672447	chr1	79710659	79711158	Ap1s3|chr1:79710659-79711158	0.103024066101175	.	.
chr1	80340736	80341235	chr1	80008284	80008783	Cul3|chr1:80008284-80008783	0.080000844899282	.	.
chr1	80340736	80341235	chr1	80078822	80079321	Cul3|chr1:80078822-80079321	0.0924994016850782	.	.
chr1	80340736	80341235	chr1	80078822	80079321	Cul3|chr1:80078822-80079321	0.0924994016850783	.	.
chr1	80340736	80341235	chr1	80122986	80123485	Cul3|chr1:80122986-80123485	0.133392412291996	.	.
chr1	80340736	80341235	chr1	80220652	80221151	Cul3|chr1:80220652-80221151	0.100288235510316	.	.
chr1	80340736	80341235	chr1	80381333	80381832	Cul3|chr1:80381333-80381832	0.0909146322427345	.	.
chr1	81076257	81076756	chr1	81172506	81173005	Nyap2|chr1:81172506-81173005	0.0942504295175281	.	.
chr1	81076257	81076756	chr1	81316562	81317061	Nyap2|chr1:81316562-81317061	0.0782796325306902	.	.
chr1	81076879	81077378	chr1	81033054	81033553	Nyap2|chr1:81033054-81033553	0.154642969512626	.	.
chr1	81076879	81077378	chr1	81194612	81195111	Nyap2|chr1:81194612-81195111	0.104801576233942	.	.
chr1	81076879	81077378	chr1	81266641	81267140	Nyap2|chr1:81266641-81267140	0.137103375173319	.	.
chr1	82290681	82291180	chr1	82253097	82253596	Irs1|chr1:82253097-82253596	0.151354111427581	.	.
chr1	82290681	82291180	chr1	82554287	82554786	Irs1|chr1:82554287-82554786	0.0799336587996056	.	.
chr1	82290681	82291180	chr1	82554836	82555335	Irs1|chr1:82554836-82555335	0.0827697468017626	.	.
chr1	82291243	82291742	chr1	82253097	82253596	Irs1|chr1:82253097-82253596	0.153931594913562	.	.
chr1	82291243	82291742	chr1	82253764	82254263	Irs1|chr1:82253764-82254263	0.266775511086482	.	.
chr1	82291243	82291742	chr1	82292699	82293198	Irs1|chr1:82292699-82293198	0.164192626306634	.	.
chr1	82291243	82291742	chr1	82352972	82353471	Irs1|chr1:82352972-82353471	0.0715721796437607	.	.
chr1	82291243	82291742	chr1	82554836	82555335	Irs1|chr1:82554836-82555335	0.0689803965552558	.	.
chr1	82316361	82316860	chr1	82283141	82283640	Rhbdd1|chr1:82283141-82283640	0.174962051458455	.	.
chr1	82316361	82316860	chr1	82292699	82293198	Rhbdd1|chr1:82292699-82293198	0.0870898025675744	.	.
chr1	82316361	82316860	chr1	82352972	82353471	Rhbdd1|chr1:82352972-82353471	0.208751660038799	.	.
chr1	82316361	82316860	chr1	82433306	82433805	Rhbdd1|chr1:82433306-82433805	0.093478685321532	.	.
chr1	82724600	82725099	chr1	82451862	82452361	C430014B12Rik|chr1:82451862-82452361	0.100011627338972	.	.
chr1	82724600	82725099	chr1	82451862	82452361	Mff|chr1:82451862-82452361	0.100011627338972	.	.
chr1	82725115	82725614	chr1	82352972	82353471	C430014B12Rik|chr1:82352972-82353471	0.0957399945840702	.	.
chr1	82725115	82725614	chr1	82352972	82353471	Mff|chr1:82352972-82353471	0.0957399945840702	.	.
chr1	82725115	82725614	chr1	82451862	82452361	C430014B12Rik|chr1:82451862-82452361	0.0817313988403352	.	.
chr1	82725115	82725614	chr1	82451862	82452361	Mff|chr1:82451862-82452361	0.0817313988403352	.	.
chr1	82725115	82725614	chr1	82641615	82642114	C430014B12Rik|chr1:82641615-82642114	0.0851922199119351	.	.
chr1	82725115	82725614	chr1	82641615	82642114	Mff|chr1:82641615-82642114	0.0851922199119351	.	.
chr1	84839808	84840307	chr1	84881481	84881980	Fbxo36|chr1:84881481-84881980	0.106405942233906	.	.
chr1	84839808	84840307	chr1	84881481	84881980	Trip12|chr1:84881481-84881980	0.106405942233906	.	.
chr1	84839808	84840307	chr1	84933383	84933882	Fbxo36|chr1:84933383-84933882	0.0939008950423032	.	.
chr1	84839808	84840307	chr1	84933383	84933882	Trip12|chr1:84933383-84933882	0.0939008950423032	.	.
chr1	84934371	84934870	chr1	84838531	84839030	Slc16a14|chr1:84838531-84839030	0.0970763599721011	.	.
chr1	84934371	84934870	chr1	84881481	84881980	Slc16a14|chr1:84881481-84881980	0.113810225349473	.	.
chr1	84934883	84935382	chr1	84838531	84839030	Slc16a14|chr1:84838531-84839030	0.0750628036847817	.	.
chr1	84934883	84935382	chr1	84933383	84933882	Slc16a14|chr1:84933383-84933882	0.169201229287289	.	.
chr1	85793160	85793659	chr1	85742741	85743240	Cab39|chr1:85742741-85743240	0.0896691201634356	.	.
chr1	85793160	85793659	chr1	85751349	85751848	Cab39|chr1:85751349-85751848	0.0860813255836781	.	.
chr1	85793160	85793659	chr1	85771895	85772394	Cab39|chr1:85771895-85772394	0.0721754444030276	.	.
chr1	85793160	85793659	chr1	85814623	85815122	Cab39|chr1:85814623-85815122	0.0993061519172004	.	.
chr1	85894955	85895454	chr1	85580095	85580594	Itm2c|chr1:85580095-85580594	0.149935734027448	.	.
chr1	85894955	85895454	chr1	85736435	85736934	Itm2c|chr1:85736435-85736934	0.0654419121843468	.	.
chr1	85894955	85895454	chr1	85895455	85895954	Itm2c|chr1:85895455-85895954	0.219342343955723	.	.
chr1	85894955	85895454	chr1	85916833	85917332	Itm2c|chr1:85916833-85917332	0.0662247927669774	.	.
chr1	85928201	85928700	chr1	85736435	85736934	4933407L21Rik|chr1:85736435-85736934	0.113580208800474	.	.
chr1	85928201	85928700	chr1	85771895	85772394	4933407L21Rik|chr1:85771895-85772394	0.072805453093279	.	.
chr1	85928201	85928700	chr1	85776113	85776612	4933407L21Rik|chr1:85776113-85776612	0.0855226314736228	.	.
chr1	85928201	85928700	chr1	85814623	85815122	4933407L21Rik|chr1:85814623-85815122	0.0718092538439316	.	.
chr1	85928201	85928700	chr1	85898791	85899290	4933407L21Rik|chr1:85898791-85899290	0.0866034670953763	.	.
chr1	85928201	85928700	chr1	85916833	85917332	4933407L21Rik|chr1:85916833-85917332	0.112048449704366	.	.
chr1	85928201	85928700	chr1	85934135	85934634	4933407L21Rik|chr1:85934135-85934634	0.106158244719884	.	.
chr1	85928201	85928700	chr1	85958147	85958646	4933407L21Rik|chr1:85958147-85958646	0.109531748650071	.	.
chr1	85937341	85937840	chr1	85821789	85822288	Gm28884|chr1:85821789-85822288	0.101054680191203	.	.
chr1	87213673	87214172	chr1	87180830	87181329	Eif4e2|chr1:87180830-87181329	0.170078098923994	.	.
chr1	87326698	87327197	chr1	87492222	87492721	Gigyf2|chr1:87492222-87492721	0.10197748651654	.	.
chr1	87326698	87327197	chr1	87648585	87649084	Gigyf2|chr1:87648585-87649084	0.108541946582018	.	.
chr1	87326698	87327197	chr1	87709058	87709557	Gigyf2|chr1:87709058-87709557	0.0944398127701774	.	.
chr1	87510023	87510522	chr1	87492222	87492721	Neu2|chr1:87492222-87492721	0.146716673012314	.	.
chr1	87510023	87510522	chr1	87740545	87741044	Neu2|chr1:87740545-87741044	0.0835165068505882	.	.
chr1	87510023	87510522	chr1	87740545	87741044	Neu2|chr1:87740545-87741044	0.0835165068505883	.	.
chr1	87755700	87756199	chr1	87813063	87813562	Atg16l1|chr1:87813063-87813562	0.139705734907981	.	.
chr1	87755700	87756199	chr1	87848618	87849117	Atg16l1|chr1:87848618-87849117	0.0687089263803122	.	.
chr1	87755700	87756199	chr1	87913212	87913711	Atg16l1|chr1:87913212-87913711	0.112860140435398	.	.
chr1	87853009	87853508	chr1	87813063	87813562	Dgkd|chr1:87813063-87813562	0.150909616520291	.	.
chr1	87853009	87853508	chr1	87848618	87849117	Dgkd|chr1:87848618-87849117	0.127448841803199	.	.
chr1	87853009	87853508	chr1	87950834	87951333	Dgkd|chr1:87950834-87951333	0.0789483812766152	.	.
chr1	88008031	88008530	chr1	88345509	88346008	Usp40|chr1:88345509-88346008	0.118102034686377	.	.
chr1	88205505	88206004	chr1	87786247	87786746	Dnajb3|chr1:87786247-87786746	0.140040544203804	.	.
chr1	88205505	88206004	chr1	88345509	88346008	Dnajb3|chr1:88345509-88346008	0.124733379610865	.	.
chr1	88277410	88277909	chr1	88346059	88346558	Hjurp|chr1:88346059-88346558	0.122688438375261	.	.
chr1	88277410	88277909	chr1	88346059	88346558	Trpm8|chr1:88346059-88346558	0.122688438375261	.	.
chr1	88701430	88701929	chr1	88345509	88346008	Arl4c|chr1:88345509-88346008	0.0758974145466952	.	.
chr1	88701430	88701929	chr1	88788598	88789097	Arl4c|chr1:88788598-88789097	0.275275757289147	.	.
chr1	88701430	88701929	chr1	88789155	88789654	Arl4c|chr1:88789155-88789654	0.224041038585723	.	.
chr1	88701430	88701929	chr1	88825181	88825680	Arl4c|chr1:88825181-88825680	0.0662889374306514	.	.
chr1	88701430	88701929	chr1	88924200	88924699	Arl4c|chr1:88924200-88924699	0.247201642430021	.	.
chr1	88701430	88701929	chr1	88996609	88997108	Arl4c|chr1:88996609-88997108	0.0616262304801516	.	.
chr1	88701944	88702443	chr1	88345509	88346008	Arl4c|chr1:88345509-88346008	0.127578888103515	.	.
chr1	88701944	88702443	chr1	88774104	88774603	Arl4c|chr1:88774104-88774603	0.10916037983144	.	.
chr1	88701944	88702443	chr1	88788598	88789097	Arl4c|chr1:88788598-88789097	0.184494949524488	.	.
chr1	88701944	88702443	chr1	88789155	88789654	Arl4c|chr1:88789155-88789654	0.156576394578228	.	.
chr1	88701944	88702443	chr1	88825181	88825680	Arl4c|chr1:88825181-88825680	0.125580929273802	.	.
chr1	88701944	88702443	chr1	88924200	88924699	Arl4c|chr1:88924200-88924699	0.229061477213298	.	.
chr1	88701944	88702443	chr1	88929206	88929705	Arl4c|chr1:88929206-88929705	0.262605336631644	.	.
chr1	88701944	88702443	chr1	88996109	88996608	Arl4c|chr1:88996109-88996608	0.0998302490231756	.	.
chr1	90153403	90153902	chr1	89968122	89968621	4930434B07Rik|chr1:89968122-89968621	0.0761707897734346	.	.
chr1	90153403	90153902	chr1	89968122	89968621	Iqca|chr1:89968122-89968621	0.0761707897734346	.	.
chr1	90153403	90153902	chr1	90205210	90205709	4930434B07Rik|chr1:90205210-90205709	0.0821242627523857	.	.
chr1	90153403	90153902	chr1	90205210	90205709	Iqca|chr1:90205210-90205709	0.0821242627523857	.	.
chr1	90203739	90204238	chr1	89968122	89968621	Ackr3|chr1:89968122-89968621	0.424265624203901	.	.
chr1	90203739	90204238	chr1	90006394	90006893	Ackr3|chr1:90006394-90006893	0.0643009044790804	.	.
chr1	90203739	90204238	chr1	90006944	90007443	Ackr3|chr1:90006944-90007443	0.20338962027909	.	.
chr1	90203739	90204238	chr1	90174223	90174722	Ackr3|chr1:90174223-90174722	0.308742885964196	.	.
chr1	90203739	90204238	chr1	90205210	90205709	Ackr3|chr1:90205210-90205709	0.271243007770423	.	.
chr1	90203739	90204238	chr1	90220279	90220778	Ackr3|chr1:90220279-90220778	0.195411532453061	.	.
chr1	90203739	90204238	chr1	90221973	90222472	Ackr3|chr1:90221973-90222472	0.0664442604287509	.	.
chr1	90603129	90603628	chr1	90528833	90529332	Cops8|chr1:90528833-90529332	0.128765459814137	.	.
chr1	90603129	90603628	chr1	90754075	90754574	Cops8|chr1:90754075-90754574	0.0771335180442276	.	.
chr1	90603129	90603628	chr1	90838175	90838674	Cops8|chr1:90838175-90838674	0.107183941683867	.	.
chr1	90974937	90975436	chr1	90651776	90652275	Gm28199|chr1:90651776-90652275	0.0917563149380559	.	.
chr1	90974937	90975436	chr1	90676001	90676500	Gm28199|chr1:90676001-90676500	0.110442089482952	.	.
chr1	90974937	90975436	chr1	90729412	90729911	Gm28199|chr1:90729412-90729911	0.0677739292698578	.	.
chr1	90974937	90975436	chr1	90754624	90755123	Gm28199|chr1:90754624-90755123	0.177087546155335	.	.
chr1	90974937	90975436	chr1	90834740	90835239	Gm28199|chr1:90834740-90835239	0.129111523968173	.	.
chr1	90974937	90975436	chr1	90838175	90838674	Gm28199|chr1:90838175-90838674	0.109400215674562	.	.
chr1	90974937	90975436	chr1	90903797	90904296	Gm28199|chr1:90903797-90904296	0.180409089188592	.	.
chr1	90974937	90975436	chr1	90904328	90904827	Gm28199|chr1:90904328-90904827	0.0797545938416981	.	.
chr1	90998483	90998982	chr1	90588307	90588806	Lrrfip1|chr1:90588307-90588806	0.0928292795441152	.	.
chr1	90998483	90998982	chr1	90588307	90588806	Lrrfip1|chr1:90588307-90588806	0.0928292795441153	.	.
chr1	90998483	90998982	chr1	90973173	90973672	Lrrfip1|chr1:90973173-90973672	0.190743502154783	.	.
chr1	91249940	91250439	chr1	91668420	91668919	Ube2f|chr1:91668420-91668919	0.0676221330641506	.	.
chr1	91250445	91250944	chr1	91600624	91601123	Ube2f|chr1:91600624-91601123	0.0922030099976505	.	.
chr1	91298026	91298525	chr1	91445167	91445666	Scly|chr1:91445167-91445666	0.0636360505752533	.	.
chr1	91298026	91298525	chr1	91457672	91458171	Scly|chr1:91457672-91458171	0.116857176578064	.	.
chr1	91298026	91298525	chr1	91523696	91524195	Scly|chr1:91523696-91524195	0.160045723474813	.	.
chr1	91298026	91298525	chr1	91574158	91574657	Scly|chr1:91574158-91574657	0.151486528338666	.	.
chr1	91298026	91298525	chr1	91664551	91665050	Scly|chr1:91664551-91665050	0.0643592676935213	.	.
chr1	91298026	91298525	chr1	91668420	91668919	Scly|chr1:91668420-91668919	0.0661229214896439	.	.
chr1	91366158	91366657	chr1	91352173	91352672	Erfe|chr1:91352173-91352672	0.118782362473336	.	.
chr1	91366158	91366657	chr1	91384267	91384766	Erfe|chr1:91384267-91384766	0.128598119826996	.	.
chr1	91366158	91366657	chr1	91457672	91458171	Erfe|chr1:91457672-91458171	0.0636167934069569	.	.
chr1	91366158	91366657	chr1	91545197	91545696	Erfe|chr1:91545197-91545696	0.112355470489971	.	.
chr1	91366158	91366657	chr1	91600624	91601123	Erfe|chr1:91600624-91601123	0.0761891884316655	.	.
chr1	91366158	91366657	chr1	91664551	91665050	Erfe|chr1:91664551-91665050	0.17594972322806	.	.
chr1	91398520	91399019	chr1	91574158	91574657	Ilkap|chr1:91574158-91574657	0.075060121241262	.	.
chr1	91398520	91399019	chr1	91668420	91668919	Ilkap|chr1:91668420-91668919	0.138227536604274	.	.
chr1	91413043	91413542	chr1	91352173	91352672	Hes6|chr1:91352173-91352672	0.107249412622622	.	.
chr1	91413043	91413542	chr1	91384267	91384766	Hes6|chr1:91384267-91384766	0.092300571857084	.	.
chr1	91413043	91413542	chr1	91457672	91458171	Hes6|chr1:91457672-91458171	0.113547585190582	.	.
chr1	91413043	91413542	chr1	91545197	91545696	Hes6|chr1:91545197-91545696	0.0689382531914294	.	.
chr1	91458220	91458719	chr1	91457672	91458171	Per2|chr1:91457672-91458171	0.350982746035578	.	.
chr1	91458220	91458719	chr1	91664551	91665050	Per2|chr1:91664551-91665050	0.074146627421952	.	.
chr1	91483230	91483729	chr1	91445167	91445666	Gm28382|chr1:91445167-91445666	0.0659601555728425	.	.
chr1	91483230	91483729	chr1	91457672	91458171	Gm28382|chr1:91457672-91458171	0.0907099788555333	.	.
chr1	91483230	91483729	chr1	91668420	91668919	Gm28382|chr1:91668420-91668919	0.173169969189496	.	.
chr1	91483230	91483729	chr1	91691404	91691903	Gm28382|chr1:91691404-91691903	0.0757083702036694	.	.
chr1	91494327	91494826	chr1	91272334	91272833	Traf3ip1|chr1:91272334-91272833	0.073984374596107	.	.
chr1	91494327	91494826	chr1	91523696	91524195	Traf3ip1|chr1:91523696-91524195	0.0778814508465513	.	.
chr1	91540218	91540717	chr1	91445167	91445666	Asb1|chr1:91445167-91445666	0.182795068559447	.	.
chr1	91540218	91540717	chr1	91600624	91601123	Asb1|chr1:91600624-91601123	0.111776147480318	.	.
chr1	91540218	91540717	chr1	91668420	91668919	Asb1|chr1:91668420-91668919	0.129227072611109	.	.
chr1	92641765	92642264	chr1	92799618	92800117	Cops9|chr1:92799618-92800117	0.0940247034365047	.	.
chr1	92641765	92642264	chr1	92972803	92973302	Cops9|chr1:92972803-92973302	0.105957942953101	.	.
chr1	92647708	92648207	chr1	92683124	92683623	Otos|chr1:92683124-92683623	0.0617219059511103	.	.
chr1	92647708	92648207	chr1	92744825	92745324	Otos|chr1:92744825-92745324	0.098656800589893	.	.
chr1	92831030	92831529	chr1	92696823	92697322	Gpc1|chr1:92696823-92697322	0.0665291360868887	.	.
chr1	92831030	92831529	chr1	92972803	92973302	Gpc1|chr1:92972803-92973302	0.078127320591348	.	.
chr1	92831616	92832115	chr1	92680503	92681002	Gpc1|chr1:92680503-92681002	0.138003946427331	.	.
chr1	92831616	92832115	chr1	92744825	92745324	Gpc1|chr1:92744825-92745324	0.0842913110349031	.	.
chr1	92902753	92903252	chr1	92720419	92720918	Ankmy1|chr1:92720419-92720918	0.0781135196246942	.	.
chr1	92907215	92907714	chr1	92683124	92683623	Dusp28|chr1:92683124-92683623	0.0812965450598872	.	.
chr1	92907215	92907714	chr1	92720419	92720918	Dusp28|chr1:92720419-92720918	0.116650813110238	.	.
chr1	92907215	92907714	chr1	92799618	92800117	Dusp28|chr1:92799618-92800117	0.0838251963918824	.	.
chr1	92910422	92910921	chr1	92680503	92681002	5033417F24Rik|chr1:92680503-92681002	0.0858430979624129	.	.
chr1	92910422	92910921	chr1	92680503	92681002	Rnpepl1|chr1:92680503-92681002	0.0858430979624129	.	.
chr1	92910928	92911427	chr1	92680503	92681002	5033417F24Rik|chr1:92680503-92681002	0.0743259341842498	.	.
chr1	92910928	92911427	chr1	92680503	92681002	Rnpepl1|chr1:92680503-92681002	0.0743259341842498	.	.
chr1	92910928	92911427	chr1	92683124	92683623	5033417F24Rik|chr1:92683124-92683623	0.163759463136998	.	.
chr1	92910928	92911427	chr1	92683124	92683623	Rnpepl1|chr1:92683124-92683623	0.163759463136998	.	.
chr1	92910928	92911427	chr1	92712294	92712793	5033417F24Rik|chr1:92712294-92712793	0.0902798631295458	.	.
chr1	92910928	92911427	chr1	92712294	92712793	Rnpepl1|chr1:92712294-92712793	0.0902798631295458	.	.
chr1	92934435	92934934	chr1	92841400	92841899	Capn10|chr1:92841400-92841899	0.145524607160715	.	.
chr1	92934435	92934934	chr1	92972803	92973302	Capn10|chr1:92972803-92973302	0.134332833063873	.	.
chr1	93101696	93102195	chr1	93020574	93021073	Kif1a|chr1:93020574-93021073	0.09286577547847	.	.
chr1	93101696	93102195	chr1	93031155	93031654	Kif1a|chr1:93031155-93031654	0.127198163611274	.	.
chr1	93101696	93102195	chr1	93444675	93445174	Kif1a|chr1:93444675-93445174	0.138004283449493	.	.
chr1	93235496	93235995	chr1	93444675	93445174	Sned1|chr1:93444675-93445174	0.0882337633823509	.	.
chr1	93305687	93306186	chr1	93115042	93115541	Gm28535|chr1:93115042-93115541	0.138123440452837	.	.
chr1	93305687	93306186	chr1	93115042	93115541	Mterf4|chr1:93115042-93115541	0.138123440452837	.	.
chr1	93305687	93306186	chr1	93176579	93177078	Gm28535|chr1:93176579-93177078	0.086492326821223	.	.
chr1	93305687	93306186	chr1	93176579	93177078	Mterf4|chr1:93176579-93177078	0.086492326821223	.	.
chr1	93305687	93306186	chr1	93322588	93323087	Gm28535|chr1:93322588-93323087	0.0703158807271241	.	.
chr1	93305687	93306186	chr1	93322588	93323087	Mterf4|chr1:93322588-93323087	0.0703158807271241	.	.
chr1	93305687	93306186	chr1	93444675	93445174	Gm28535|chr1:93444675-93445174	0.121057386332331	.	.
chr1	93305687	93306186	chr1	93444675	93445174	Mterf4|chr1:93444675-93445174	0.121057386332331	.	.
chr1	93305687	93306186	chr1	93686883	93687382	Gm28535|chr1:93686883-93687382	0.0838823290441516	.	.
chr1	93305687	93306186	chr1	93686883	93687382	Mterf4|chr1:93686883-93687382	0.0838823290441516	.	.
chr1	93342619	93343118	chr1	93031155	93031654	Pask|chr1:93031155-93031654	0.12640690344085	.	.
chr1	93342619	93343118	chr1	93031155	93031654	Ppp1r7|chr1:93031155-93031654	0.12640690344085	.	.
chr1	93342619	93343118	chr1	93115042	93115541	Pask|chr1:93115042-93115541	0.074285397528082	.	.
chr1	93342619	93343118	chr1	93115042	93115541	Ppp1r7|chr1:93115042-93115541	0.074285397528082	.	.
chr1	93342619	93343118	chr1	93207597	93208096	Pask|chr1:93207597-93208096	0.0728820516599895	.	.
chr1	93342619	93343118	chr1	93207597	93208096	Ppp1r7|chr1:93207597-93208096	0.0728820516599895	.	.
chr1	93342619	93343118	chr1	93445454	93445953	Pask|chr1:93445454-93445953	0.0770771262608676	.	.
chr1	93342619	93343118	chr1	93445454	93445953	Ppp1r7|chr1:93445454-93445953	0.0770771262608676	.	.
chr1	93342619	93343118	chr1	93506953	93507452	Pask|chr1:93506953-93507452	0.0694330579653223	.	.
chr1	93342619	93343118	chr1	93506953	93507452	Ppp1r7|chr1:93506953-93507452	0.0694330579653223	.	.
chr1	93342619	93343118	chr1	93577026	93577525	Pask|chr1:93577026-93577525	0.145605080539536	.	.
chr1	93342619	93343118	chr1	93577026	93577525	Ppp1r7|chr1:93577026-93577525	0.145605080539536	.	.
chr1	93342619	93343118	chr1	93698616	93699115	Pask|chr1:93698616-93699115	0.118735372384731	.	.
chr1	93342619	93343118	chr1	93698616	93699115	Ppp1r7|chr1:93698616-93699115	0.118735372384731	.	.
chr1	93343358	93343857	chr1	93176579	93177078	Pask|chr1:93176579-93177078	0.0899800528061542	.	.
chr1	93343358	93343857	chr1	93176579	93177078	Ppp1r7|chr1:93176579-93177078	0.0899800528061542	.	.
chr1	93343358	93343857	chr1	93207597	93208096	Pask|chr1:93207597-93208096	0.0625640897820524	.	.
chr1	93343358	93343857	chr1	93207597	93208096	Ppp1r7|chr1:93207597-93208096	0.0625640897820524	.	.
chr1	93343358	93343857	chr1	93618024	93618523	Pask|chr1:93618024-93618523	0.113553150697576	.	.
chr1	93343358	93343857	chr1	93618024	93618523	Ppp1r7|chr1:93618024-93618523	0.113553150697576	.	.
chr1	93343358	93343857	chr1	93740606	93741105	Pask|chr1:93740606-93741105	0.173365301348396	.	.
chr1	93343358	93343857	chr1	93740606	93741105	Ppp1r7|chr1:93740606-93741105	0.173365301348396	.	.
chr1	93478107	93478606	chr1	93207597	93208096	Hdlbp|chr1:93207597-93208096	0.0728124452458563	.	.
chr1	93478107	93478606	chr1	93207597	93208096	Sept2|chr1:93207597-93208096	0.0728124452458563	.	.
chr1	93478107	93478606	chr1	93217024	93217523	Hdlbp|chr1:93217024-93217523	0.104226232026127	.	.
chr1	93478107	93478606	chr1	93217024	93217523	Sept2|chr1:93217024-93217523	0.104226232026127	.	.
chr1	93478107	93478606	chr1	93322588	93323087	Hdlbp|chr1:93322588-93323087	0.0843582533440712	.	.
chr1	93478107	93478606	chr1	93322588	93323087	Sept2|chr1:93322588-93323087	0.0843582533440712	.	.
chr1	93478622	93479121	chr1	93014431	93014930	Hdlbp|chr1:93014431-93014930	0.0934909389131113	.	.
chr1	93478622	93479121	chr1	93014431	93014930	Sept2|chr1:93014431-93014930	0.0934909389131113	.	.
chr1	93478622	93479121	chr1	93031155	93031654	Hdlbp|chr1:93031155-93031654	0.0751385750519931	.	.
chr1	93478622	93479121	chr1	93031155	93031654	Sept2|chr1:93031155-93031654	0.0751385750519931	.	.
chr1	93478622	93479121	chr1	93115042	93115541	Hdlbp|chr1:93115042-93115541	0.104763919548299	.	.
chr1	93478622	93479121	chr1	93115042	93115541	Sept2|chr1:93115042-93115541	0.104763919548299	.	.
chr1	93478622	93479121	chr1	93444675	93445174	Hdlbp|chr1:93444675-93445174	0.168614447963324	.	.
chr1	93478622	93479121	chr1	93444675	93445174	Sept2|chr1:93444675-93445174	0.168614447963324	.	.
chr1	93511801	93512300	chr1	93322588	93323087	Farp2|chr1:93322588-93323087	0.134122711513647	.	.
chr1	93511801	93512300	chr1	93444675	93445174	Farp2|chr1:93444675-93445174	0.176975455205096	.	.
chr1	93511801	93512300	chr1	93445454	93445953	Farp2|chr1:93445454-93445953	0.137973293053757	.	.
chr1	93511801	93512300	chr1	93668682	93669181	Farp2|chr1:93668682-93669181	0.0836039758802099	.	.
chr1	93635550	93636049	chr1	93445454	93445953	Gm28536|chr1:93445454-93445953	0.115323812073638	.	.
chr1	93635550	93636049	chr1	93551054	93551553	Gm28536|chr1:93551054-93551553	0.0644445882272847	.	.
chr1	93635550	93636049	chr1	93835845	93836344	Gm28536|chr1:93835845-93836344	0.137621268448114	.	.
chr1	93685241	93685740	chr1	93445454	93445953	Bok|chr1:93445454-93445953	0.0819258359903004	.	.
chr1	93685241	93685740	chr1	93506953	93507452	Bok|chr1:93506953-93507452	0.089207961632272	.	.
chr1	93686360	93686859	chr1	93577026	93577525	Bok|chr1:93577026-93577525	0.105878694834431	.	.
chr1	93686360	93686859	chr1	93668682	93669181	Bok|chr1:93668682-93669181	0.139777945347513	.	.
chr1	93686360	93686859	chr1	93686883	93687382	Bok|chr1:93686883-93687382	0.344496366922374	.	.
chr1	93731754	93732253	chr1	93444675	93445174	Gm10550|chr1:93444675-93445174	0.0660522928641006	.	.
chr1	93731754	93732253	chr1	93686883	93687382	Gm10550|chr1:93686883-93687382	0.0646291992972615	.	.
chr1	93731754	93732253	chr1	93740606	93741105	Gm10550|chr1:93740606-93741105	0.187479786296319	.	.
chr1	93731754	93732253	chr1	93835845	93836344	Gm10550|chr1:93835845-93836344	0.0632534953933856	.	.
chr1	93754078	93754577	chr1	93551054	93551553	Thap4|chr1:93551054-93551553	0.0844713504737744	.	.
chr1	93754078	93754577	chr1	93668682	93669181	Thap4|chr1:93668682-93669181	0.124900308233028	.	.
chr1	93754078	93754577	chr1	94035198	94035697	Thap4|chr1:94035198-94035697	0.146642866505037	.	.
chr1	93754617	93755116	chr1	93537183	93537682	Thap4|chr1:93537183-93537682	0.15001572787504	.	.
chr1	93754617	93755116	chr1	93551054	93551553	Thap4|chr1:93551054-93551553	0.0817340249888506	.	.
chr1	93754617	93755116	chr1	94035198	94035697	Thap4|chr1:94035198-94035697	0.154894158000563	.	.
chr1	93801756	93802255	chr1	93577026	93577525	Dtymk|chr1:93577026-93577525	0.0729771255349438	.	.
chr1	93803720	93804219	chr1	93551054	93551553	Ing5|chr1:93551054-93551553	0.0868283870993802	.	.
chr1	93825281	93825780	chr1	93506953	93507452	D2hgdh|chr1:93506953-93507452	0.175590922803036	.	.
chr1	93825281	93825780	chr1	94053474	94053973	D2hgdh|chr1:94053474-94053973	0.0793600383836806	.	.
chr1	94795859	94796358	chr1	94589009	94589508	4930440C22Rik|chr1:94589009-94589508	0.0871736645902475	.	.
chr1	94795859	94796358	chr1	94671591	94672090	4930440C22Rik|chr1:94671591-94672090	0.164347719653396	.	.
chr1	94795859	94796358	chr1	95074209	95074708	4930440C22Rik|chr1:95074209-95074708	0.133510578801501	.	.
chr1	94795859	94796358	chr1	95110436	95110935	4930440C22Rik|chr1:95110436-95110935	0.0783711657085463	.	.
chr1	95313333	95313832	chr1	95267107	95267606	Fam174a|chr1:95267107-95267606	0.154827127685799	.	.
chr1	95313333	95313832	chr1	95445483	95445982	Fam174a|chr1:95445483-95445982	0.0957465647078496	.	.
chr1	95313333	95313832	chr1	95582221	95582720	Fam174a|chr1:95582221-95582720	0.0800604962559106	.	.
chr1	95313851	95314350	chr1	95445483	95445982	Fam174a|chr1:95445483-95445982	0.166668090476988	.	.
chr1	95313851	95314350	chr1	95582221	95582720	Fam174a|chr1:95582221-95582720	0.0740599715174694	.	.
chr1	95313851	95314350	chr1	95604328	95604827	Fam174a|chr1:95604328-95604827	0.076284889823327	.	.
chr1	95313851	95314350	chr1	95636643	95637142	Fam174a|chr1:95636643-95637142	0.218702008173923	.	.
chr1	95667416	95667915	chr1	95268183	95268682	St8sia4|chr1:95268183-95268682	0.101726396618917	.	.
chr1	95667416	95667915	chr1	95657119	95657618	St8sia4|chr1:95657119-95657618	0.120430559019652	.	.
chr1	95667416	95667915	chr1	95664542	95665041	St8sia4|chr1:95664542-95665041	0.315439201585844	.	.
chr1	95667416	95667915	chr1	95976247	95976746	St8sia4|chr1:95976247-95976746	0.138223967161759	.	.
chr1	95667921	95668420	chr1	95267107	95267606	St8sia4|chr1:95267107-95267606	0.0716955531382439	.	.
chr1	95667921	95668420	chr1	95445483	95445982	St8sia4|chr1:95445483-95445982	0.209483554569706	.	.
chr1	95667921	95668420	chr1	95451739	95452238	St8sia4|chr1:95451739-95452238	0.0759003865440254	.	.
chr1	95667921	95668420	chr1	95604328	95604827	St8sia4|chr1:95604328-95604827	0.129590354075897	.	.
chr1	95667921	95668420	chr1	95664542	95665041	St8sia4|chr1:95664542-95665041	0.0966334053150808	.	.
chr1	95667921	95668420	chr1	95664542	95665041	St8sia4|chr1:95664542-95665041	0.0966334053150809	.	.
chr1	95667921	95668420	chr1	95990104	95990603	St8sia4|chr1:95990104-95990603	0.182830102447717	.	.
chr1	96557147	96557646	chr1	96498662	96499161	Gm29601|chr1:96498662-96499161	0.147190799566572	.	.
chr1	96557147	96557646	chr1	96615688	96616187	Gm29601|chr1:96615688-96616187	0.261476282757298	.	.
chr1	96557147	96557646	chr1	96693239	96693738	Gm29601|chr1:96693239-96693738	0.309078075640385	.	.
chr1	96557147	96557646	chr1	96878503	96879002	Gm29601|chr1:96878503-96879002	0.0826160546661175	.	.
chr1	96871948	96872447	chr1	96693239	96693738	Slco4c1|chr1:96693239-96693738	0.0899596851240588	.	.
chr1	97661204	97661703	chr1	97552882	97553381	D1Ertd622e|chr1:97552882-97553381	0.119958119470602	.	.
chr1	97661204	97661703	chr1	97597515	97598014	D1Ertd622e|chr1:97597515-97598014	0.103243749626467	.	.
chr1	97661204	97661703	chr1	97623122	97623621	D1Ertd622e|chr1:97623122-97623621	0.0650583133543294	.	.
chr1	97661204	97661703	chr1	97629914	97630413	D1Ertd622e|chr1:97629914-97630413	0.161193895794518	.	.
chr1	97661204	97661703	chr1	97650037	97650536	D1Ertd622e|chr1:97650037-97650536	0.108516138760345	.	.
chr1	97661204	97661703	chr1	97660435	97660934	D1Ertd622e|chr1:97660435-97660934	0.146795712033499	.	.
chr1	97661800	97662299	chr1	97496863	97497362	D1Ertd622e|chr1:97496863-97497362	0.0988729012510423	.	.
chr1	97661800	97662299	chr1	97517462	97517961	D1Ertd622e|chr1:97517462-97517961	0.0767615456553826	.	.
chr1	97661800	97662299	chr1	97616381	97616880	D1Ertd622e|chr1:97616381-97616880	0.126167597749685	.	.
chr1	97661800	97662299	chr1	97625411	97625910	D1Ertd622e|chr1:97625411-97625910	0.116086020486428	.	.
chr1	97661800	97662299	chr1	97629914	97630413	D1Ertd622e|chr1:97629914-97630413	0.185562825010512	.	.
chr1	97661800	97662299	chr1	97630417	97630916	D1Ertd622e|chr1:97630417-97630916	0.0870139463415764	.	.
chr1	97661800	97662299	chr1	97650037	97650536	D1Ertd622e|chr1:97650037-97650536	0.0870430739924922	.	.
chr1	97661800	97662299	chr1	97656119	97656618	D1Ertd622e|chr1:97656119-97656618	0.0630958029332418	.	.
chr1	98094805	98095304	chr1	98047553	98048052	Pam|chr1:98047553-98048052	0.107720915980983	.	.
chr1	98094805	98095304	chr1	98191394	98191893	Pam|chr1:98191394-98191893	0.0648247845834821	.	.
chr1	98094805	98095304	chr1	98192084	98192583	Pam|chr1:98192084-98192583	0.176792876285017	.	.
chr1	98095430	98095929	chr1	98047553	98048052	Pam|chr1:98047553-98048052	0.230936094819601	.	.
chr1	98095430	98095929	chr1	98048365	98048864	Pam|chr1:98048365-98048864	0.062194923028704	.	.
chr1	98095430	98095929	chr1	98179009	98179508	Pam|chr1:98179009-98179508	0.0721638974182671	.	.
chr1	98095430	98095929	chr1	98190632	98191131	Pam|chr1:98190632-98191131	0.171867665539564	.	.
chr1	98095430	98095929	chr1	98275503	98276002	Pam|chr1:98275503-98276002	0.20183409917501	.	.
chr1	99772082	99772581	chr1	100193894	100194393	Cntnap5b|chr1:100193894-100194393	0.10423319143701	.	.
chr1	99772082	99772581	chr1	100231885	100232384	Cntnap5b|chr1:100231885-100232384	0.0849033790182903	.	.
chr1	99772082	99772581	chr1	99833839	99834338	Cntnap5b|chr1:99833839-99834338	0.10174737092999	.	.
chr1	105355774	105356273	chr1	105301732	105302231	Gm17634|chr1:105301732-105302231	0.0653481612687906	.	.
chr1	105355774	105356273	chr1	105301732	105302231	Rnf152|chr1:105301732-105302231	0.0653481612687906	.	.
chr1	105355774	105356273	chr1	105685455	105685954	Gm17634|chr1:105685455-105685954	0.0638564767813701	.	.
chr1	105355774	105356273	chr1	105685455	105685954	Rnf152|chr1:105685455-105685954	0.0638564767813701	.	.
chr1	105355774	105356273	chr1	105742425	105742924	Gm17634|chr1:105742425-105742924	0.118753982197777	.	.
chr1	105355774	105356273	chr1	105742425	105742924	Rnf152|chr1:105742425-105742924	0.118753982197777	.	.
chr1	105356312	105356811	chr1	105486953	105487452	Gm17634|chr1:105486953-105487452	0.0774048951254376	.	.
chr1	105356312	105356811	chr1	105486953	105487452	Rnf152|chr1:105486953-105487452	0.0774048951254376	.	.
chr1	105356312	105356811	chr1	105492571	105493070	Gm17634|chr1:105492571-105493070	0.0621702459417211	.	.
chr1	105356312	105356811	chr1	105492571	105493070	Rnf152|chr1:105492571-105493070	0.0621702459417211	.	.
chr1	105663536	105664035	chr1	105486953	105487452	Pign|chr1:105486953-105487452	0.0983459621155501	.	.
chr1	105663536	105664035	chr1	105486953	105487452	Relch|chr1:105486953-105487452	0.0983459621155501	.	.
chr1	105663536	105664035	chr1	105489376	105489875	Pign|chr1:105489376-105489875	0.168654322895116	.	.
chr1	105663536	105664035	chr1	105489376	105489875	Relch|chr1:105489376-105489875	0.168654322895116	.	.
chr1	105663536	105664035	chr1	105790038	105790537	Pign|chr1:105790038-105790537	0.23357016597831	.	.
chr1	105663536	105664035	chr1	105790038	105790537	Pign|chr1:105790038-105790537	0.233570165978311	.	.
chr1	105663536	105664035	chr1	105790038	105790537	Relch|chr1:105790038-105790537	0.23357016597831	.	.
chr1	105663536	105664035	chr1	105790038	105790537	Relch|chr1:105790038-105790537	0.233570165978311	.	.
chr1	105663536	105664035	chr1	105813150	105813649	Pign|chr1:105813150-105813649	0.137167725767994	.	.
chr1	105663536	105664035	chr1	105813150	105813649	Relch|chr1:105813150-105813649	0.137167725767994	.	.
chr1	105663536	105664035	chr1	105993776	105994275	Pign|chr1:105993776-105994275	0.242503169395803	.	.
chr1	105663536	105664035	chr1	105993776	105994275	Relch|chr1:105993776-105994275	0.242503169395803	.	.
chr1	105780395	105780894	chr1	105790038	105790537	Tnfrsf11a|chr1:105790038-105790537	0.0785629693008638	.	.
chr1	105780395	105780894	chr1	105906389	105906888	Tnfrsf11a|chr1:105906389-105906888	0.120790284011769	.	.
chr1	105780395	105780894	chr1	105993776	105994275	Tnfrsf11a|chr1:105993776-105994275	0.0818807243175844	.	.
chr1	105990273	105990772	chr1	105742425	105742924	Gm7160|chr1:105742425-105742924	0.158452743004125	.	.
chr1	105990273	105990772	chr1	105742425	105742924	Zcchc2|chr1:105742425-105742924	0.158452743004125	.	.
chr1	105990273	105990772	chr1	105813150	105813649	Gm7160|chr1:105813150-105813649	0.0825646769395399	.	.
chr1	105990273	105990772	chr1	105813150	105813649	Gm7160|chr1:105813150-105813649	0.08256467693954	.	.
chr1	105990273	105990772	chr1	105813150	105813649	Zcchc2|chr1:105813150-105813649	0.0825646769395399	.	.
chr1	105990273	105990772	chr1	105813150	105813649	Zcchc2|chr1:105813150-105813649	0.08256467693954	.	.
chr1	105990273	105990772	chr1	105993776	105994275	Gm7160|chr1:105993776-105994275	0.14174779068993	.	.
chr1	105990273	105990772	chr1	105993776	105994275	Zcchc2|chr1:105993776-105994275	0.14174779068993	.	.
chr1	105991031	105991530	chr1	105685455	105685954	Gm7160|chr1:105685455-105685954	0.188297807811011	.	.
chr1	105991031	105991530	chr1	105685455	105685954	Zcchc2|chr1:105685455-105685954	0.188297807811011	.	.
chr1	105991031	105991530	chr1	105742425	105742924	Gm7160|chr1:105742425-105742924	0.0821939693581414	.	.
chr1	105991031	105991530	chr1	105742425	105742924	Zcchc2|chr1:105742425-105742924	0.0821939693581414	.	.
chr1	105991031	105991530	chr1	105790038	105790537	Gm7160|chr1:105790038-105790537	0.117397726265141	.	.
chr1	105991031	105991530	chr1	105790038	105790537	Zcchc2|chr1:105790038-105790537	0.117397726265141	.	.
chr1	105991031	105991530	chr1	105993776	105994275	Gm7160|chr1:105993776-105994275	0.122426174691354	.	.
chr1	105991031	105991530	chr1	105993776	105994275	Zcchc2|chr1:105993776-105994275	0.122426174691354	.	.
chr1	106759529	106760028	chr1	106765706	106766205	Kdsr|chr1:106765706-106766205	0.115248803131055	.	.
chr1	106759529	106760028	chr1	106766231	106766730	Kdsr|chr1:106766231-106766730	0.222948778110519	.	.
chr1	106759529	106760028	chr1	106968759	106969258	Kdsr|chr1:106968759-106969258	0.0663327347056785	.	.
chr1	106796474	106796973	chr1	106958023	106958522	Vps4b|chr1:106958023-106958522	0.134225080591434	.	.
chr1	106796474	106796973	chr1	106958544	106959043	Vps4b|chr1:106958544-106959043	0.18324989962185	.	.
chr1	107511229	107511728	chr1	107608163	107608662	Serpinb2|chr1:107608163-107608662	0.0861458758651942	.	.
chr1	107511229	107511728	chr1	107676900	107677399	Serpinb2|chr1:107676900-107677399	0.133530706367208	.	.
chr1	107511229	107511728	chr1	107677431	107677930	Serpinb2|chr1:107677431-107677930	0.070880925749627	.	.
chr1	107589493	107589992	chr1	107365932	107366431	Serpinb8|chr1:107365932-107366431	0.0837269572787309	.	.
chr1	107589493	107589992	chr1	107445338	107445837	Serpinb8|chr1:107445338-107445837	0.0827815805466819	.	.
chr1	107589493	107589992	chr1	107481450	107481949	Serpinb8|chr1:107481450-107481949	0.118280834520331	.	.
chr1	107589493	107589992	chr1	107517664	107518163	Serpinb8|chr1:107517664-107518163	0.102927085169942	.	.
chr1	107589493	107589992	chr1	107581164	107581663	Serpinb8|chr1:107581164-107581663	0.141362386825403	.	.
chr1	107589493	107589992	chr1	107637847	107638346	Serpinb8|chr1:107637847-107638346	0.0679260100347134	.	.
chr1	107590073	107590572	chr1	107365932	107366431	Serpinb8|chr1:107365932-107366431	0.0644545677983401	.	.
chr1	107590073	107590572	chr1	107419135	107419634	Serpinb8|chr1:107419135-107419634	0.102061425967062	.	.
chr1	107590073	107590572	chr1	107445338	107445837	Serpinb8|chr1:107445338-107445837	0.229707319994742	.	.
chr1	107590073	107590572	chr1	107481450	107481949	Serpinb8|chr1:107481450-107481949	0.105133844496502	.	.
chr1	107590073	107590572	chr1	107517664	107518163	Serpinb8|chr1:107517664-107518163	0.0754301268894504	.	.
chr1	109982394	109982893	chr1	109972079	109972578	Cdh7|chr1:109972079-109972578	0.290774691184332	.	.
chr1	111863863	111864362	chr1	111963999	111964498	Dsel|chr1:111963999-111964498	0.215234703577422	.	.
chr1	111863863	111864362	chr1	112178792	112179291	Dsel|chr1:112178792-112179291	0.151749597610841	.	.
chr1	111864757	111865256	chr1	111547399	111547898	Dsel|chr1:111547399-111547898	0.149971645203195	.	.
chr1	111864757	111865256	chr1	111634029	111634528	Dsel|chr1:111634029-111634528	0.132592274954803	.	.
chr1	111864757	111865256	chr1	111900171	111900670	Dsel|chr1:111900171-111900670	0.121395535870262	.	.
chr1	111864757	111865256	chr1	112178792	112179291	Dsel|chr1:112178792-112179291	0.0640071533440959	.	.
chr1	118310992	118311491	chr1	118335765	118336264	Tsn|chr1:118335765-118336264	0.0677887640344611	.	.
chr1	118310992	118311491	chr1	118429768	118430267	Tsn|chr1:118429768-118430267	0.128610224377403	.	.
chr1	118310992	118311491	chr1	118481184	118481683	Tsn|chr1:118481184-118481683	0.085170849464262	.	.
chr1	118310992	118311491	chr1	118495108	118495607	Tsn|chr1:118495108-118495607	0.095310287519052	.	.
chr1	118321592	118322091	chr1	118480456	118480955	Nifk|chr1:118480456-118480955	0.127973596183987	.	.
chr1	118389052	118389551	chr1	118335765	118336264	Clasp1|chr1:118335765-118336264	0.0839518679607115	.	.
chr1	118458765	118459264	chr1	118480456	118480955	2900060B14Rik|chr1:118480456-118480955	0.148333519704964	.	.
chr1	118458765	118459264	chr1	118481184	118481683	2900060B14Rik|chr1:118481184-118481683	0.0783371825912142	.	.
chr1	118458765	118459264	chr1	118482394	118482893	2900060B14Rik|chr1:118482394-118482893	0.0896201855065291	.	.
chr1	118459308	118459807	chr1	118476824	118477323	2900060B14Rik|chr1:118476824-118477323	0.0895158224558596	.	.
chr1	118459308	118459807	chr1	118481184	118481683	2900060B14Rik|chr1:118481184-118481683	0.073370557161328	.	.
chr1	119053430	119053929	chr1	118776424	118776923	Gli2|chr1:118776424-118776923	0.0791611300051583	.	.
chr1	119053430	119053929	chr1	118891402	118891901	Gli2|chr1:118891402-118891901	0.159361437442377	.	.
chr1	119053430	119053929	chr1	119189552	119190051	Gli2|chr1:119189552-119190051	0.215559643132384	.	.
chr1	119053430	119053929	chr1	119383831	119384330	Gli2|chr1:119383831-119384330	0.0856898121843482	.	.
chr1	119053430	119053929	chr1	119487780	119488279	Gli2|chr1:119487780-119488279	0.167094684345254	.	.
chr1	119421524	119422023	chr1	119033799	119034298	Inhbb|chr1:119033799-119034298	0.120018329418926	.	.
chr1	119421524	119422023	chr1	119388650	119389149	Inhbb|chr1:119388650-119389149	0.0672265967919078	.	.
chr1	119421524	119422023	chr1	119484418	119484917	Inhbb|chr1:119484418-119484917	0.114447223019206	.	.
chr1	119421524	119422023	chr1	119548633	119549132	Inhbb|chr1:119548633-119549132	0.136288469210647	.	.
chr1	119421524	119422023	chr1	119643207	119643706	Inhbb|chr1:119643207-119643706	0.0751907579427594	.	.
chr1	119421524	119422023	chr1	119674920	119675419	Inhbb|chr1:119674920-119675419	0.0684188794880628	.	.
chr1	119422101	119422600	chr1	119484418	119484917	Inhbb|chr1:119484418-119484917	0.0622844296450999	.	.
chr1	119422101	119422600	chr1	119487780	119488279	Inhbb|chr1:119487780-119488279	0.1137192704842	.	.
chr1	119422101	119422600	chr1	119517916	119518415	Inhbb|chr1:119517916-119518415	0.0949577657764929	.	.
chr1	119504531	119505030	chr1	119388650	119389149	Ralb|chr1:119388650-119389149	0.0756816083027945	.	.
chr1	119504531	119505030	chr1	119470644	119471143	Ralb|chr1:119470644-119471143	0.0883064326159689	.	.
chr1	119504531	119505030	chr1	119484418	119484917	Ralb|chr1:119484418-119484917	0.09130481254098	.	.
chr1	119505186	119505685	chr1	119308720	119309219	Ralb|chr1:119308720-119309219	0.0777697058657774	.	.
chr1	119505186	119505685	chr1	119470644	119471143	Ralb|chr1:119470644-119471143	0.163923214307623	.	.
chr1	119505186	119505685	chr1	119487780	119488279	Ralb|chr1:119487780-119488279	0.0858118514155162	.	.
chr1	119505186	119505685	chr1	119517916	119518415	Ralb|chr1:119517916-119518415	0.114302458611241	.	.
chr1	119505186	119505685	chr1	119548633	119549132	Ralb|chr1:119548633-119549132	0.277087521095482	.	.
chr1	119505186	119505685	chr1	119643207	119643706	Ralb|chr1:119643207-119643706	0.206296571300323	.	.
chr1	119505186	119505685	chr1	119863504	119864003	Ralb|chr1:119863504-119864003	0.0835892221721164	.	.
chr1	119505186	119505685	chr1	119886245	119886744	Ralb|chr1:119886245-119886744	0.0951564108208043	.	.
chr1	119525867	119526366	chr1	119308720	119309219	Gm27184|chr1:119308720-119309219	0.0689792529499185	.	.
chr1	119525867	119526366	chr1	119308720	119309219	Tmem185b|chr1:119308720-119309219	0.0689792529499185	.	.
chr1	119525867	119526366	chr1	119484418	119484917	Gm27184|chr1:119484418-119484917	0.0984469072308335	.	.
chr1	119525867	119526366	chr1	119484418	119484917	Tmem185b|chr1:119484418-119484917	0.0984469072308335	.	.
chr1	119525867	119526366	chr1	119548633	119549132	Gm27184|chr1:119548633-119549132	0.132062125361702	.	.
chr1	119525867	119526366	chr1	119548633	119549132	Tmem185b|chr1:119548633-119549132	0.132062125361702	.	.
chr1	119525867	119526366	chr1	119674920	119675419	Gm27184|chr1:119674920-119675419	0.0720535022216159	.	.
chr1	119525867	119526366	chr1	119674920	119675419	Tmem185b|chr1:119674920-119675419	0.0720535022216159	.	.
chr1	119648156	119648655	chr1	119388650	119389149	Epb41l5|chr1:119388650-119389149	0.105063894886161	.	.
chr1	119648754	119649253	chr1	119308720	119309219	Epb41l5|chr1:119308720-119309219	0.0958860024556684	.	.
chr1	119648754	119649253	chr1	119444839	119445338	Epb41l5|chr1:119444839-119445338	0.0675380702715613	.	.
chr1	119648754	119649253	chr1	119484418	119484917	Epb41l5|chr1:119484418-119484917	0.0978161374838749	.	.
chr1	119837335	119837834	chr1	119624468	119624967	Ptpn4|chr1:119624468-119624967	0.171602784816833	.	.
chr1	120340287	120340786	chr1	120290955	120291454	C1ql2|chr1:120290955-120291454	0.190333514896604	.	.
chr1	120340287	120340786	chr1	120327602	120328101	C1ql2|chr1:120327602-120328101	0.0865023700638145	.	.
chr1	120340287	120340786	chr1	120431932	120432431	C1ql2|chr1:120431932-120432431	0.171291026622074	.	.
chr1	120602767	120603266	chr1	120256457	120256956	En1|chr1:120256457-120256956	0.115566752580112	.	.
chr1	120602767	120603266	chr1	120290955	120291454	En1|chr1:120290955-120291454	0.087042797858007	.	.
chr1	120602767	120603266	chr1	120449539	120450038	En1|chr1:120449539-120450038	0.133644952994705	.	.
chr1	120757376	120757875	chr1	120605018	120605517	Gm29346|chr1:120605018-120605517	0.0871905550805574	.	.
chr1	120757376	120757875	chr1	121101412	121101911	Gm29346|chr1:121101412-121101911	0.0779510928302449	.	.
chr1	121430778	121431277	chr1	121014059	121014558	Ccdc93|chr1:121014059-121014558	0.0799221339762205	.	.
chr1	121430778	121431277	chr1	121136261	121136760	Ccdc93|chr1:121136261-121136760	0.0748836471486426	.	.
chr1	121430778	121431277	chr1	121440527	121441026	Ccdc93|chr1:121440527-121441026	0.125666171720515	.	.
chr1	121430778	121431277	chr1	121441031	121441530	Ccdc93|chr1:121441031-121441530	0.112321887934776	.	.
chr1	121430778	121431277	chr1	121452337	121452836	Ccdc93|chr1:121452337-121452836	0.278186527301701	.	.
chr1	121430778	121431277	chr1	121468237	121468736	Ccdc93|chr1:121468237-121468736	0.105667022625315	.	.
chr1	121528273	121528772	chr1	121550823	121551322	Htr5b|chr1:121550823-121551322	0.0772009673861546	.	.
chr1	121528273	121528772	chr1	121551354	121551853	Htr5b|chr1:121551354-121551853	0.0885052372264649	.	.
chr1	121528273	121528772	chr1	121812474	121812973	Htr5b|chr1:121812474-121812973	0.0620623475891283	.	.
chr1	121567757	121568256	chr1	121540334	121540833	Ddx18|chr1:121540334-121540833	0.104787429183077	.	.
chr1	125435289	125435788	chr1	125060589	125061088	Actr3|chr1:125060589-125061088	0.0727802333193417	.	.
chr1	125435289	125435788	chr1	125576896	125577395	Actr3|chr1:125576896-125577395	0.0947200634950257	.	.
chr1	125560306	125560805	chr1	125305439	125305938	Slc35f5|chr1:125305439-125305938	0.267942705434602	.	.
chr1	125911894	125912393	chr1	125576896	125577395	Lypd1|chr1:125576896-125577395	0.112632953606471	.	.
chr1	125911894	125912393	chr1	125861525	125862024	Lypd1|chr1:125861525-125862024	0.123121491088179	.	.
chr1	125911894	125912393	chr1	125905110	125905609	Lypd1|chr1:125905110-125905609	0.0891831310190528	.	.
chr1	125911894	125912393	chr1	125911387	125911886	Lypd1|chr1:125911387-125911886	0.252491592664528	.	.
chr1	127204681	127205180	chr1	126931680	126932179	Mgat5|chr1:126931680-126932179	0.0756204975186762	.	.
chr1	127204681	127205180	chr1	126973822	126974321	Mgat5|chr1:126973822-126974321	0.171852004793539	.	.
chr1	127204681	127205180	chr1	127019043	127019542	Mgat5|chr1:127019043-127019542	0.0896435008124128	.	.
chr1	127204681	127205180	chr1	127105889	127106388	Mgat5|chr1:127105889-127106388	0.111386066283782	.	.
chr1	127204681	127205180	chr1	127212846	127213345	Mgat5|chr1:127212846-127213345	0.107475311430943	.	.
chr1	127204681	127205180	chr1	127238775	127239274	Mgat5|chr1:127238775-127239274	0.0768907376438281	.	.
chr1	127205210	127205709	chr1	126973822	126974321	Mgat5|chr1:126973822-126974321	0.202692698707743	.	.
chr1	127205210	127205709	chr1	127105889	127106388	Mgat5|chr1:127105889-127106388	0.0636283792128805	.	.
chr1	127205210	127205709	chr1	127212846	127213345	Mgat5|chr1:127212846-127213345	0.185064779073788	.	.
chr1	127205210	127205709	chr1	127238775	127239274	Mgat5|chr1:127238775-127239274	0.0709976437362222	.	.
chr1	128359460	128359959	chr1	128399055	128399554	Mcm6|chr1:128399055-128399554	0.0783191148008917	.	.
chr1	128359460	128359959	chr1	128427220	128427719	Mcm6|chr1:128427220-128427719	0.117371411400726	.	.
chr1	128359460	128359959	chr1	128471858	128472357	Mcm6|chr1:128471858-128472357	0.0704126199270756	.	.
chr1	128359460	128359959	chr1	128532717	128533216	Mcm6|chr1:128532717-128533216	0.0762310110965944	.	.
chr1	128359460	128359959	chr1	128593128	128593627	Mcm6|chr1:128593128-128593627	0.0763204889329246	.	.
chr1	128416641	128417140	chr1	128368621	128369120	Dars|chr1:128368621-128369120	0.168542083371513	.	.
chr1	128417141	128417640	chr1	128368621	128369120	Dars|chr1:128368621-128369120	0.102480760654735	.	.
chr1	128417141	128417640	chr1	128701127	128701626	Dars|chr1:128701127-128701626	0.142763803851362	.	.
chr1	128592363	128592862	chr1	128593128	128593627	Cxcr4|chr1:128593128-128593627	0.103844399324717	.	.
chr1	129273098	129273597	chr1	129104550	129105049	Thsd7b|chr1:129104550-129105049	0.255013554533684	.	.
chr1	129273098	129273597	chr1	129135954	129136453	Thsd7b|chr1:129135954-129136453	0.0991982539400719	.	.
chr1	129273098	129273597	chr1	129368877	129369376	Thsd7b|chr1:129368877-129369376	0.0915831637519081	.	.
chr1	129273098	129273597	chr1	129473323	129473822	Thsd7b|chr1:129473323-129473822	0.113056732034212	.	.
chr1	129273098	129273597	chr1	129473827	129474326	Thsd7b|chr1:129473827-129474326	0.0754826982874556	.	.
chr1	129273098	129273597	chr1	129477186	129477685	Thsd7b|chr1:129477186-129477685	0.138129423533278	.	.
chr1	130717229	130717728	chr1	130715647	130716146	Yod1|chr1:130715647-130716146	0.0630657140554245	.	.
chr1	131526753	131527252	chr1	131555074	131555573	Fam72a|chr1:131555074-131555573	0.0733766059227227	.	.
chr1	131526753	131527252	chr1	131555074	131555573	Srgap2|chr1:131555074-131555573	0.0733766059227227	.	.
chr1	131527318	131527817	chr1	131560652	131561151	Fam72a|chr1:131560652-131561151	0.101593051437178	.	.
chr1	131527318	131527817	chr1	131560652	131561151	Srgap2|chr1:131560652-131561151	0.101593051437178	.	.
chr1	131527318	131527817	chr1	131679503	131680002	Fam72a|chr1:131679503-131680002	0.111769501662381	.	.
chr1	131527318	131527817	chr1	131679503	131680002	Srgap2|chr1:131679503-131680002	0.111769501662381	.	.
chr1	131527318	131527817	chr1	131737250	131737749	Fam72a|chr1:131737250-131737749	0.0957678653599471	.	.
chr1	131527318	131527817	chr1	131737250	131737749	Srgap2|chr1:131737250-131737749	0.0957678653599471	.	.
chr1	131827667	131828166	chr1	131555074	131555573	Slc41a1|chr1:131555074-131555573	0.121646535282097	.	.
chr1	131827667	131828166	chr1	131658033	131658532	Slc41a1|chr1:131658033-131658532	0.07031105148571	.	.
chr1	131827667	131828166	chr1	131754806	131755305	Slc41a1|chr1:131754806-131755305	0.0758401390400636	.	.
chr1	131827667	131828166	chr1	131770518	131771017	Slc41a1|chr1:131770518-131771017	0.112870575327432	.	.
chr1	131828202	131828701	chr1	131555074	131555573	Slc41a1|chr1:131555074-131555573	0.0723102479869505	.	.
chr1	131866958	131867457	chr1	131873626	131874125	Rab29|chr1:131873626-131874125	0.0669843040637775	.	.
chr1	131910162	131910661	chr1	131555074	131555573	Nucks1|chr1:131555074-131555573	0.061282467987117	.	.
chr1	131910162	131910661	chr1	131679503	131680002	Nucks1|chr1:131679503-131680002	0.0771483203276008	.	.
chr1	131910666	131911165	chr1	131754806	131755305	Nucks1|chr1:131754806-131755305	0.106333469643091	.	.
chr1	133321339	133321838	chr1	133311830	133312329	Kiss1|chr1:133311830-133312329	0.0880449847935234	.	.
chr1	133321339	133321838	chr1	133736167	133736666	Kiss1|chr1:133736167-133736666	0.062314381066972	.	.
chr1	133363199	133363698	chr1	133298804	133299303	Etnk2|chr1:133298804-133299303	0.141058835432351	.	.
chr1	133363199	133363698	chr1	133695885	133696384	Etnk2|chr1:133695885-133696384	0.065850719373783	.	.
chr1	133363199	133363698	chr1	133736167	133736666	Etnk2|chr1:133736167-133736666	0.0862171599952322	.	.
chr1	133363828	133364327	chr1	133492051	133492550	Etnk2|chr1:133492051-133492550	0.123839035678704	.	.
chr1	133363828	133364327	chr1	133492567	133493066	Etnk2|chr1:133492567-133493066	0.174340180489687	.	.
chr1	133363828	133364327	chr1	133736167	133736666	Etnk2|chr1:133736167-133736666	0.0635903872312848	.	.
chr1	133423241	133423740	chr1	133397024	133397523	Sox13|chr1:133397024-133397523	0.0841737767788606	.	.
chr1	133423241	133423740	chr1	133397607	133398106	Sox13|chr1:133397607-133398106	0.121666603302505	.	.
chr1	133423241	133423740	chr1	133492051	133492550	Sox13|chr1:133492051-133492550	0.207377496863082	.	.
chr1	133423241	133423740	chr1	133492567	133493066	Sox13|chr1:133492567-133493066	0.234065110632831	.	.
chr1	133423241	133423740	chr1	133535161	133535660	Sox13|chr1:133535161-133535660	0.107637432991399	.	.
chr1	133423241	133423740	chr1	133572077	133572576	Sox13|chr1:133572077-133572576	0.0865925096995236	.	.
chr1	133423241	133423740	chr1	133591959	133592458	Sox13|chr1:133591959-133592458	0.0881746767868312	.	.
chr1	133423241	133423740	chr1	133591959	133592458	Sox13|chr1:133591959-133592458	0.0881746767868313	.	.
chr1	133424176	133424675	chr1	133355487	133355986	Sox13|chr1:133355487-133355986	0.0624509090486148	.	.
chr1	133424176	133424675	chr1	133397607	133398106	Sox13|chr1:133397607-133398106	0.0632164860533963	.	.
chr1	133424176	133424675	chr1	133492051	133492550	Sox13|chr1:133492051-133492550	0.160312745359728	.	.
chr1	133424176	133424675	chr1	133492567	133493066	Sox13|chr1:133492567-133493066	0.221494731891729	.	.
chr1	133424176	133424675	chr1	133535161	133535660	Sox13|chr1:133535161-133535660	0.0767675546912899	.	.
chr1	133609585	133610084	chr1	133311830	133312329	Snrpe|chr1:133311830-133312329	0.108264284421361	.	.
chr1	133609585	133610084	chr1	133331085	133331584	Snrpe|chr1:133331085-133331584	0.144454727591278	.	.
chr1	133609585	133610084	chr1	133695885	133696384	Snrpe|chr1:133695885-133696384	0.094706356802067	.	.
chr1	133610089	133610588	chr1	133267838	133268337	Snrpe|chr1:133267838-133268337	0.0668990608891124	.	.
chr1	133610089	133610588	chr1	133311830	133312329	Snrpe|chr1:133311830-133312329	0.0766796936751717	.	.
chr1	133610089	133610588	chr1	133572077	133572576	Snrpe|chr1:133572077-133572576	0.0752330379944707	.	.
chr1	133661173	133661672	chr1	133331085	133331584	Gm38394|chr1:133331085-133331584	0.0783387044135292	.	.
chr1	133661173	133661672	chr1	133331085	133331584	Zbed6|chr1:133331085-133331584	0.0783387044135292	.	.
chr1	133661173	133661672	chr1	133331085	133331584	Zc3h11a|chr1:133331085-133331584	0.0783387044135292	.	.
chr1	133661173	133661672	chr1	133572077	133572576	Gm38394|chr1:133572077-133572576	0.0717105630879558	.	.
chr1	133661173	133661672	chr1	133572077	133572576	Zbed6|chr1:133572077-133572576	0.0717105630879558	.	.
chr1	133661173	133661672	chr1	133572077	133572576	Zc3h11a|chr1:133572077-133572576	0.0717105630879558	.	.
chr1	133661173	133661672	chr1	133591959	133592458	Gm38394|chr1:133591959-133592458	0.0700789787052009	.	.
chr1	133661173	133661672	chr1	133591959	133592458	Zbed6|chr1:133591959-133592458	0.0700789787052009	.	.
chr1	133661173	133661672	chr1	133591959	133592458	Zc3h11a|chr1:133591959-133592458	0.0700789787052009	.	.
chr1	133661173	133661672	chr1	133736167	133736666	Gm38394|chr1:133736167-133736666	0.147101667810472	.	.
chr1	133661173	133661672	chr1	133736167	133736666	Zbed6|chr1:133736167-133736666	0.147101667810472	.	.
chr1	133661173	133661672	chr1	133736167	133736666	Zc3h11a|chr1:133736167-133736666	0.147101667810472	.	.
chr1	134332671	134333170	chr1	134327635	134328134	Ppfia4|chr1:134327635-134328134	0.138801960205461	.	.
chr1	134332671	134333170	chr1	134344509	134345008	Ppfia4|chr1:134344509-134345008	0.0982802745934202	.	.
chr1	134332671	134333170	chr1	134556771	134557270	Ppfia4|chr1:134556771-134557270	0.142032115693979	.	.
chr1	134332671	134333170	chr1	134719601	134720100	Ppfia4|chr1:134719601-134720100	0.127770144519497	.	.
chr1	134361764	134362263	chr1	134512218	134512717	Tmem183a|chr1:134512218-134512717	0.0928618141963762	.	.
chr1	134361764	134362263	chr1	134682397	134682896	Tmem183a|chr1:134682397-134682896	0.0661852622687702	.	.
chr1	134415089	134415588	chr1	134344509	134345008	Adipor1|chr1:134344509-134345008	0.099708581834685	.	.
chr1	134415089	134415588	chr1	134512218	134512717	Adipor1|chr1:134512218-134512717	0.0762594955725213	.	.
chr1	134455268	134455767	chr1	134719601	134720100	Klhl12|chr1:134719601-134720100	0.159252575641573	.	.
chr1	134455268	134455767	chr1	134747897	134748396	Klhl12|chr1:134747897-134748396	0.0906316424649678	.	.
chr1	134494334	134494833	chr1	134512218	134512717	Rabif|chr1:134512218-134512717	0.10750257745053	.	.
chr1	134494334	134494833	chr1	134682397	134682896	Rabif|chr1:134682397-134682896	0.0735627597906277	.	.
chr1	134494334	134494833	chr1	134709018	134709517	Rabif|chr1:134709018-134709517	0.0726083455057883	.	.
chr1	134560674	134561173	chr1	134556182	134556681	Kdm5b|chr1:134556182-134556681	0.0957499439876433	.	.
chr1	134560674	134561173	chr1	134556771	134557270	Kdm5b|chr1:134556771-134557270	0.0625743741400087	.	.
chr1	134560674	134561173	chr1	134709018	134709517	Kdm5b|chr1:134709018-134709517	0.138526943735925	.	.
chr1	138191564	138192063	chr1	138009421	138009920	Gm28556|chr1:138009421-138009920	0.0628092459489369	.	.
chr1	138191564	138192063	chr1	138012376	138012875	Gm28556|chr1:138012376-138012875	0.0729534721270773	.	.
chr1	138191564	138192063	chr1	138458123	138458622	Gm28556|chr1:138458123-138458622	0.193659788742821	.	.
chr1	139421972	139422471	chr1	139255533	139256032	Zbtb41|chr1:139255533-139256032	0.0918607116335646	.	.
chr1	139421972	139422471	chr1	139340430	139340929	Zbtb41|chr1:139340430-139340929	0.0812449317478712	.	.
chr1	139421972	139422471	chr1	139356894	139357393	Zbtb41|chr1:139356894-139357393	0.0669615984633123	.	.
chr1	139421972	139422471	chr1	139459004	139459503	Zbtb41|chr1:139459004-139459503	0.0832754928207169	.	.
chr1	139421972	139422471	chr1	139463367	139463866	Zbtb41|chr1:139463367-139463866	0.116957193597552	.	.
chr1	139421972	139422471	chr1	139487825	139488324	Zbtb41|chr1:139487825-139488324	0.0682701074118876	.	.
chr1	139421972	139422471	chr1	139686109	139686608	Zbtb41|chr1:139686109-139686608	0.137703292198208	.	.
chr1	139454477	139454976	chr1	139308889	139309388	Aspm|chr1:139308889-139309388	0.0759942977847508	.	.
chr1	139454477	139454976	chr1	139314209	139314708	Aspm|chr1:139314209-139314708	0.0998741945354993	.	.
chr1	139454477	139454976	chr1	139478820	139479319	Aspm|chr1:139478820-139479319	0.0680726528110018	.	.
chr1	139454477	139454976	chr1	139481086	139481585	Aspm|chr1:139481086-139481585	0.107965866995301	.	.
chr1	139454477	139454976	chr1	139487825	139488324	Aspm|chr1:139487825-139488324	0.133873270284705	.	.
chr1	139454477	139454976	chr1	139688554	139689053	Aspm|chr1:139688554-139689053	0.18239440594479	.	.
chr1	140245186	140245685	chr1	140171485	140171984	Kcnt2|chr1:140171485-140171984	0.180202032558223	.	.
chr1	140245186	140245685	chr1	140268490	140268989	Kcnt2|chr1:140268490-140268989	0.295619475132964	.	.
chr1	140245186	140245685	chr1	140429973	140430472	Kcnt2|chr1:140429973-140430472	0.254407592307857	.	.
chr1	140245186	140245685	chr1	140430534	140431033	Kcnt2|chr1:140430534-140431033	0.238805005321378	.	.
chr1	140245186	140245685	chr1	140456875	140457374	Kcnt2|chr1:140456875-140457374	0.160328425805978	.	.
chr1	140245186	140245685	chr1	140489751	140490250	Kcnt2|chr1:140489751-140490250	0.205682042386838	.	.
chr1	140245186	140245685	chr1	140489751	140490250	Kcnt2|chr1:140489751-140490250	0.205682042386839	.	.
chr1	140245761	140246260	chr1	140268490	140268989	Kcnt2|chr1:140268490-140268989	0.278246569195115	.	.
chr1	140245761	140246260	chr1	140429973	140430472	Kcnt2|chr1:140429973-140430472	0.119337932711576	.	.
chr1	140245761	140246260	chr1	140430534	140431033	Kcnt2|chr1:140430534-140431033	0.146464977195838	.	.
chr1	140245761	140246260	chr1	140456875	140457374	Kcnt2|chr1:140456875-140457374	0.136305978808117	.	.
chr1	143640493	143640992	chr1	143739248	143739747	B3galt2|chr1:143739248-143739747	0.0848459524852049	.	.
chr1	143702603	143703102	chr1	143307765	143308264	Cdc73|chr1:143307765-143308264	0.0709019412870608	.	.
chr1	143702603	143703102	chr1	143658969	143659468	Cdc73|chr1:143658969-143659468	0.147221770072297	.	.
chr1	143776839	143777338	chr1	143619717	143620216	Gm29170|chr1:143619717-143620216	0.104438576158024	.	.
chr1	143776839	143777338	chr1	143619717	143620216	Ro60|chr1:143619717-143620216	0.104438576158024	.	.
chr1	143776839	143777338	chr1	143619717	143620216	Uchl5|chr1:143619717-143620216	0.104438576158024	.	.
chr1	143776839	143777338	chr1	143710229	143710728	Gm29170|chr1:143710229-143710728	0.106670534199257	.	.
chr1	143776839	143777338	chr1	143710229	143710728	Ro60|chr1:143710229-143710728	0.106670534199257	.	.
chr1	143776839	143777338	chr1	143710229	143710728	Uchl5|chr1:143710229-143710728	0.106670534199257	.	.
chr1	143776839	143777338	chr1	143733603	143734102	Gm29170|chr1:143733603-143734102	0.0648029759975718	.	.
chr1	143776839	143777338	chr1	143733603	143734102	Gm29170|chr1:143733603-143734102	0.0648029759975719	.	.
chr1	143776839	143777338	chr1	143733603	143734102	Ro60|chr1:143733603-143734102	0.0648029759975718	.	.
chr1	143776839	143777338	chr1	143733603	143734102	Ro60|chr1:143733603-143734102	0.0648029759975719	.	.
chr1	143776839	143777338	chr1	143733603	143734102	Uchl5|chr1:143733603-143734102	0.0648029759975718	.	.
chr1	143776839	143777338	chr1	143733603	143734102	Uchl5|chr1:143733603-143734102	0.0648029759975719	.	.
chr1	143776839	143777338	chr1	143739248	143739747	Gm29170|chr1:143739248-143739747	0.0755347742342448	.	.
chr1	143776839	143777338	chr1	143739248	143739747	Ro60|chr1:143739248-143739747	0.0755347742342448	.	.
chr1	143776839	143777338	chr1	143739248	143739747	Uchl5|chr1:143739248-143739747	0.0755347742342448	.	.
chr1	143776839	143777338	chr1	143803496	143803995	Gm29170|chr1:143803496-143803995	0.0886812784983881	.	.
chr1	143776839	143777338	chr1	143803496	143803995	Ro60|chr1:143803496-143803995	0.0886812784983881	.	.
chr1	143776839	143777338	chr1	143803496	143803995	Uchl5|chr1:143803496-143803995	0.0886812784983881	.	.
chr1	143776839	143777338	chr1	143941351	143941850	Gm29170|chr1:143941351-143941850	0.0677579962168773	.	.
chr1	143776839	143777338	chr1	143941351	143941850	Ro60|chr1:143941351-143941850	0.0677579962168773	.	.
chr1	143776839	143777338	chr1	143941351	143941850	Uchl5|chr1:143941351-143941850	0.0677579962168773	.	.
chr1	143777394	143777893	chr1	143619717	143620216	Gm29170|chr1:143619717-143620216	0.0637270307948133	.	.
chr1	143777394	143777893	chr1	143619717	143620216	Ro60|chr1:143619717-143620216	0.0637270307948133	.	.
chr1	143777394	143777893	chr1	143619717	143620216	Uchl5|chr1:143619717-143620216	0.0637270307948133	.	.
chr1	144004041	144004540	chr1	144018543	144019042	Rgs2|chr1:144018543-144019042	0.0944748164124956	.	.
chr1	150099643	150100142	chr1	149856755	149857254	Ptgs2|chr1:149856755-149857254	0.191437985708711	.	.
chr1	150099643	150100142	chr1	149856755	149857254	Ptgs2os|chr1:149856755-149857254	0.191437985708711	.	.
chr1	150099643	150100142	chr1	149862610	149863109	Ptgs2|chr1:149862610-149863109	0.207171035412952	.	.
chr1	150099643	150100142	chr1	149862610	149863109	Ptgs2os|chr1:149862610-149863109	0.207171035412952	.	.
chr1	150099643	150100142	chr1	149867204	149867703	Ptgs2|chr1:149867204-149867703	0.24590538243815	.	.
chr1	150099643	150100142	chr1	149867204	149867703	Ptgs2os|chr1:149867204-149867703	0.24590538243815	.	.
chr1	150099643	150100142	chr1	149876488	149876987	Ptgs2|chr1:149876488-149876987	0.076788448290771	.	.
chr1	150099643	150100142	chr1	149876488	149876987	Ptgs2os|chr1:149876488-149876987	0.076788448290771	.	.
chr1	150099643	150100142	chr1	149929152	149929651	Ptgs2|chr1:149929152-149929651	0.214493388048004	.	.
chr1	150099643	150100142	chr1	149929152	149929651	Ptgs2os|chr1:149929152-149929651	0.214493388048004	.	.
chr1	150099643	150100142	chr1	150115416	150115915	Ptgs2|chr1:150115416-150115915	0.337629907696588	.	.
chr1	150099643	150100142	chr1	150115416	150115915	Ptgs2os|chr1:150115416-150115915	0.337629907696588	.	.
chr1	150099643	150100142	chr1	150118321	150118820	Ptgs2|chr1:150118321-150118820	0.226081761363736	.	.
chr1	150099643	150100142	chr1	150118321	150118820	Ptgs2os|chr1:150118321-150118820	0.226081761363736	.	.
chr1	150099643	150100142	chr1	150266492	150266991	Ptgs2|chr1:150266492-150266991	0.0801797150308117	.	.
chr1	150099643	150100142	chr1	150266492	150266991	Ptgs2os|chr1:150266492-150266991	0.0801797150308117	.	.
chr1	150099643	150100142	chr1	150407244	150407743	Ptgs2|chr1:150407244-150407743	0.119960814280078	.	.
chr1	150099643	150100142	chr1	150407244	150407743	Ptgs2os|chr1:150407244-150407743	0.119960814280078	.	.
chr1	150392883	150393382	chr1	150115416	150115915	Odr4|chr1:150115416-150115915	0.112100432671547	.	.
chr1	150392883	150393382	chr1	150115416	150115915	Tpr|chr1:150115416-150115915	0.112100432671547	.	.
chr1	150392883	150393382	chr1	150266492	150266991	Odr4|chr1:150266492-150266991	0.160754869808281	.	.
chr1	150392883	150393382	chr1	150266492	150266991	Tpr|chr1:150266492-150266991	0.160754869808281	.	.
chr1	150392883	150393382	chr1	150536190	150536689	Odr4|chr1:150536190-150536689	0.198778320137632	.	.
chr1	150392883	150393382	chr1	150536190	150536689	Tpr|chr1:150536190-150536689	0.198778320137632	.	.
chr1	150392883	150393382	chr1	150540218	150540717	Odr4|chr1:150540218-150540717	0.0762932434098555	.	.
chr1	150392883	150393382	chr1	150540218	150540717	Tpr|chr1:150540218-150540717	0.0762932434098555	.	.
chr1	150392883	150393382	chr1	150680903	150681402	Odr4|chr1:150680903-150681402	0.174616033531446	.	.
chr1	150392883	150393382	chr1	150680903	150681402	Tpr|chr1:150680903-150681402	0.174616033531446	.	.
chr1	150393401	150393900	chr1	150266492	150266991	Odr4|chr1:150266492-150266991	0.215008123299521	.	.
chr1	150393401	150393900	chr1	150266492	150266991	Tpr|chr1:150266492-150266991	0.215008123299521	.	.
chr1	150393401	150393900	chr1	150536190	150536689	Odr4|chr1:150536190-150536689	0.105997003830135	.	.
chr1	150393401	150393900	chr1	150536190	150536689	Tpr|chr1:150536190-150536689	0.105997003830135	.	.
chr1	150393401	150393900	chr1	150540218	150540717	Odr4|chr1:150540218-150540717	0.115738274562932	.	.
chr1	150393401	150393900	chr1	150540218	150540717	Tpr|chr1:150540218-150540717	0.115738274562932	.	.
chr1	150393401	150393900	chr1	150583669	150584168	Odr4|chr1:150583669-150584168	0.0752461261282008	.	.
chr1	150393401	150393900	chr1	150583669	150584168	Tpr|chr1:150583669-150584168	0.0752461261282008	.	.
chr1	150393401	150393900	chr1	150680903	150681402	Odr4|chr1:150680903-150681402	0.0672816777010974	.	.
chr1	150393401	150393900	chr1	150680903	150681402	Tpr|chr1:150680903-150681402	0.0672816777010974	.	.
chr1	153899574	153900073	chr1	153835597	153836096	Glul|chr1:153835597-153836096	0.115581243851802	.	.
chr1	153899574	153900073	chr1	153835597	153836096	Teddm2|chr1:153835597-153836096	0.115581243851802	.	.
chr1	153899574	153900073	chr1	153940956	153941455	Glul|chr1:153940956-153941455	0.102592239498269	.	.
chr1	153899574	153900073	chr1	153940956	153941455	Teddm2|chr1:153940956-153941455	0.102592239498269	.	.
chr1	153899574	153900073	chr1	153969322	153969821	Glul|chr1:153969322-153969821	0.0789913676697856	.	.
chr1	153899574	153900073	chr1	153969322	153969821	Teddm2|chr1:153969322-153969821	0.0789913676697856	.	.
chr1	153899574	153900073	chr1	154036779	154037278	Glul|chr1:154036779-154037278	0.131450343633215	.	.
chr1	153899574	153900073	chr1	154036779	154037278	Teddm2|chr1:154036779-154037278	0.131450343633215	.	.
chr1	153899574	153900073	chr1	154063613	154064112	Glul|chr1:154063613-154064112	0.0725342519588875	.	.
chr1	153899574	153900073	chr1	154063613	154064112	Teddm2|chr1:154063613-154064112	0.0725342519588875	.	.
chr1	153899574	153900073	chr1	154150104	154150603	Glul|chr1:154150104-154150603	0.0979152775338307	.	.
chr1	153899574	153900073	chr1	154150104	154150603	Teddm2|chr1:154150104-154150603	0.0979152775338307	.	.
chr1	153899574	153900073	chr1	154156674	154157173	Glul|chr1:154156674-154157173	0.234024277923218	.	.
chr1	153899574	153900073	chr1	154156674	154157173	Teddm2|chr1:154156674-154157173	0.234024277923218	.	.
chr1	153899574	153900073	chr1	154223809	154224308	Glul|chr1:154223809-154224308	0.115141980052772	.	.
chr1	153899574	153900073	chr1	154223809	154224308	Teddm2|chr1:154223809-154224308	0.115141980052772	.	.
chr1	154117943	154118442	chr1	153751790	153752289	A830008E24Rik|chr1:153751790-153752289	0.0697269883231558	.	.
chr1	154117943	154118442	chr1	153764101	153764600	A830008E24Rik|chr1:153764101-153764600	0.111720840609913	.	.
chr1	154117943	154118442	chr1	153835597	153836096	A830008E24Rik|chr1:153835597-153836096	0.103705379219054	.	.
chr1	154117943	154118442	chr1	154175225	154175724	A830008E24Rik|chr1:154175225-154175724	0.0854629360389418	.	.
chr1	155526949	155527448	chr1	155510138	155510637	Gm5532|chr1:155510138-155510637	0.0825194432829535	.	.
chr1	155527653	155528152	chr1	155740976	155741475	Gm5532|chr1:155740976-155741475	0.0650788374885912	.	.
chr1	155557936	155558435	chr1	155511670	155512169	Acbd6|chr1:155511670-155512169	0.0678078311388812	.	.
chr1	155557936	155558435	chr1	155516450	155516949	Acbd6|chr1:155516450-155516949	0.122069573831523	.	.
chr1	155557936	155558435	chr1	155784767	155785266	Acbd6|chr1:155784767-155785266	0.14980499153558	.	.
chr1	155557936	155558435	chr1	155905476	155905975	Acbd6|chr1:155905476-155905975	0.0744305797687776	.	.
chr1	155558466	155558965	chr1	155516450	155516949	Acbd6|chr1:155516450-155516949	0.0847621994898256	.	.
chr1	155558466	155558965	chr1	155905476	155905975	Acbd6|chr1:155905476-155905975	0.117324694644285	.	.
chr1	155812620	155813119	chr1	155511670	155512169	Qsox1|chr1:155511670-155512169	0.0917128934012824	.	.
chr1	155812620	155813119	chr1	155866354	155866853	Qsox1|chr1:155866354-155866853	0.093522007591023	.	.
chr1	155812620	155813119	chr1	156108321	156108820	Qsox1|chr1:156108321-156108820	0.0866772358228693	.	.
chr1	155812620	155813119	chr1	156202987	156203486	Qsox1|chr1:156202987-156203486	0.160745026792888	.	.
chr1	155812620	155813119	chr1	156202987	156203486	Qsox1|chr1:156202987-156203486	0.160745026792889	.	.
chr1	155812620	155813119	chr1	156229365	156229864	Qsox1|chr1:156229365-156229864	0.0797605930669503	.	.
chr1	155973115	155973614	chr1	155511670	155512169	Cep350|chr1:155511670-155512169	0.0947505950228463	.	.
chr1	155973115	155973614	chr1	155511670	155512169	Cep350|chr1:155511670-155512169	0.0947505950228464	.	.
chr1	155973115	155973614	chr1	155605630	155606129	Cep350|chr1:155605630-155606129	0.159132941494112	.	.
chr1	155973115	155973614	chr1	155905476	155905975	Cep350|chr1:155905476-155905975	0.0779440928030274	.	.
chr1	155973115	155973614	chr1	156024715	156025214	Cep350|chr1:156024715-156025214	0.0647826983101044	.	.
chr1	155973115	155973614	chr1	156064049	156064548	Cep350|chr1:156064049-156064548	0.103719241953777	.	.
chr1	155973115	155973614	chr1	156108321	156108820	Cep350|chr1:156108321-156108820	0.071077081378524	.	.
chr1	155973115	155973614	chr1	156179815	156180314	Cep350|chr1:156179815-156180314	0.159080762550862	.	.
chr1	155973115	155973614	chr1	156202987	156203486	Cep350|chr1:156202987-156203486	0.195103575877348	.	.
chr1	156035344	156035843	chr1	155784767	155785266	Tor1aip1|chr1:155784767-155785266	0.126648625754111	.	.
chr1	156035344	156035843	chr1	155784767	155785266	Tor1aip2|chr1:155784767-155785266	0.126648625754111	.	.
chr1	156035344	156035843	chr1	155866354	155866853	Tor1aip1|chr1:155866354-155866853	0.1199783086287	.	.
chr1	156035344	156035843	chr1	155866354	155866853	Tor1aip2|chr1:155866354-155866853	0.1199783086287	.	.
chr1	156035344	156035843	chr1	156043002	156043501	Tor1aip1|chr1:156043002-156043501	0.0749358666224452	.	.
chr1	156035344	156035843	chr1	156043002	156043501	Tor1aip2|chr1:156043002-156043501	0.0749358666224452	.	.
chr1	156035344	156035843	chr1	156064049	156064548	Tor1aip1|chr1:156064049-156064548	0.116368675861246	.	.
chr1	156035344	156035843	chr1	156064049	156064548	Tor1aip2|chr1:156064049-156064548	0.116368675861246	.	.
chr1	156035344	156035843	chr1	156065996	156066495	Tor1aip1|chr1:156065996-156066495	0.19489552966382	.	.
chr1	156035344	156035843	chr1	156065996	156066495	Tor1aip2|chr1:156065996-156066495	0.19489552966382	.	.
chr1	156035344	156035843	chr1	156107802	156108301	Tor1aip1|chr1:156107802-156108301	0.0757232352890458	.	.
chr1	156035344	156035843	chr1	156107802	156108301	Tor1aip2|chr1:156107802-156108301	0.0757232352890458	.	.
chr1	156035344	156035843	chr1	156108321	156108820	Tor1aip1|chr1:156108321-156108820	0.262563656919613	.	.
chr1	156035344	156035843	chr1	156108321	156108820	Tor1aip2|chr1:156108321-156108820	0.262563656919613	.	.
chr1	156035344	156035843	chr1	156108828	156109327	Tor1aip1|chr1:156108828-156109327	0.258545935430879	.	.
chr1	156035344	156035843	chr1	156108828	156109327	Tor1aip2|chr1:156108828-156109327	0.258545935430879	.	.
chr1	156035344	156035843	chr1	156179815	156180314	Tor1aip1|chr1:156179815-156180314	0.0626200919469109	.	.
chr1	156035344	156035843	chr1	156179815	156180314	Tor1aip2|chr1:156179815-156180314	0.0626200919469109	.	.
chr1	156035344	156035843	chr1	156202987	156203486	Tor1aip1|chr1:156202987-156203486	0.100834521194513	.	.
chr1	156035344	156035843	chr1	156202987	156203486	Tor1aip2|chr1:156202987-156203486	0.100834521194513	.	.
chr1	156035344	156035843	chr1	156229365	156229864	Tor1aip1|chr1:156229365-156229864	0.0656465557382985	.	.
chr1	156035344	156035843	chr1	156229365	156229864	Tor1aip2|chr1:156229365-156229864	0.0656465557382985	.	.
chr1	156035344	156035843	chr1	156454287	156454786	Tor1aip1|chr1:156454287-156454786	0.10445039683962	.	.
chr1	156035344	156035843	chr1	156454287	156454786	Tor1aip2|chr1:156454287-156454786	0.10445039683962	.	.
chr1	156035878	156036377	chr1	155905476	155905975	Tor1aip1|chr1:155905476-155905975	0.128227448536245	.	.
chr1	156035878	156036377	chr1	155905476	155905975	Tor1aip2|chr1:155905476-155905975	0.128227448536245	.	.
chr1	156035878	156036377	chr1	156064049	156064548	Tor1aip1|chr1:156064049-156064548	0.088868087965792	.	.
chr1	156035878	156036377	chr1	156064049	156064548	Tor1aip2|chr1:156064049-156064548	0.088868087965792	.	.
chr1	156035878	156036377	chr1	156179815	156180314	Tor1aip1|chr1:156179815-156180314	0.063644495256976	.	.
chr1	156035878	156036377	chr1	156179815	156180314	Tor1aip2|chr1:156179815-156180314	0.063644495256976	.	.
chr1	156035878	156036377	chr1	156197615	156198114	Tor1aip1|chr1:156197615-156198114	0.0813435842292527	.	.
chr1	156035878	156036377	chr1	156197615	156198114	Tor1aip2|chr1:156197615-156198114	0.0813435842292527	.	.
chr1	156035878	156036377	chr1	156202987	156203486	Tor1aip1|chr1:156202987-156203486	0.0896607230791916	.	.
chr1	156035878	156036377	chr1	156202987	156203486	Tor1aip2|chr1:156202987-156203486	0.0896607230791916	.	.
chr1	156035878	156036377	chr1	156260902	156261401	Tor1aip1|chr1:156260902-156261401	0.0922976834576801	.	.
chr1	156035878	156036377	chr1	156260902	156261401	Tor1aip2|chr1:156260902-156261401	0.0922976834576801	.	.
chr1	156036379	156036878	chr1	155866354	155866853	Tor1aip1|chr1:155866354-155866853	0.0828635902457633	.	.
chr1	156036379	156036878	chr1	156040577	156041076	Tor1aip1|chr1:156040577-156041076	0.118248462246209	.	.
chr1	156036379	156036878	chr1	156202987	156203486	Tor1aip1|chr1:156202987-156203486	0.131604497003526	.	.
chr1	156036379	156036878	chr1	156432307	156432806	Tor1aip1|chr1:156432307-156432806	0.0789409798297219	.	.
chr1	156036379	156036878	chr1	156468211	156468710	Tor1aip1|chr1:156468211-156468710	0.0807487371162175	.	.
chr1	156036379	156036878	chr1	156494994	156495493	Tor1aip1|chr1:156494994-156495493	0.124009172033111	.	.
chr1	156204775	156205274	chr1	155784767	155785266	Fam163a|chr1:155784767-155785266	0.0625938913624923	.	.
chr1	156204775	156205274	chr1	155866354	155866853	Fam163a|chr1:155866354-155866853	0.104612372973359	.	.
chr1	156204775	156205274	chr1	156040577	156041076	Fam163a|chr1:156040577-156041076	0.0853982691747453	.	.
chr1	156204775	156205274	chr1	156065996	156066495	Fam163a|chr1:156065996-156066495	0.103254847117764	.	.
chr1	156204775	156205274	chr1	156107802	156108301	Fam163a|chr1:156107802-156108301	0.213151560928791	.	.
chr1	156204775	156205274	chr1	156108321	156108820	Fam163a|chr1:156108321-156108820	0.207128384200879	.	.
chr1	156204775	156205274	chr1	156108828	156109327	Fam163a|chr1:156108828-156109327	0.178730787563092	.	.
chr1	156204775	156205274	chr1	156179815	156180314	Fam163a|chr1:156179815-156180314	0.205625933587749	.	.
chr1	156204775	156205274	chr1	156202987	156203486	Fam163a|chr1:156202987-156203486	0.40523717391755	.	.
chr1	156204775	156205274	chr1	156229365	156229864	Fam163a|chr1:156229365-156229864	0.201792579209454	.	.
chr1	156420903	156421402	chr1	156432307	156432806	Axdnd1|chr1:156432307-156432806	0.169132168332218	.	.
chr1	156420903	156421402	chr1	156468211	156468710	Axdnd1|chr1:156468211-156468710	0.131395893274055	.	.
chr1	156420903	156421402	chr1	156475926	156476425	Axdnd1|chr1:156475926-156476425	0.102477526549372	.	.
chr1	156420903	156421402	chr1	156494994	156495493	Axdnd1|chr1:156494994-156495493	0.120783906919407	.	.
chr1	156420903	156421402	chr1	156571312	156571811	Axdnd1|chr1:156571312-156571811	0.143907669863469	.	.
chr1	156420903	156421402	chr1	156593173	156593672	Axdnd1|chr1:156593173-156593672	0.0804674778330096	.	.
chr1	156420903	156421402	chr1	156613877	156614376	Axdnd1|chr1:156613877-156614376	0.217828784210934	.	.
chr1	156420903	156421402	chr1	156615543	156616042	Axdnd1|chr1:156615543-156616042	0.0878040439506636	.	.
chr1	156420903	156421402	chr1	156706766	156707265	Axdnd1|chr1:156706766-156707265	0.104344753749129	.	.
chr1	156474061	156474560	chr1	156040577	156041076	Soat1|chr1:156040577-156041076	0.0887734821300429	.	.
chr1	156474061	156474560	chr1	156108828	156109327	Soat1|chr1:156108828-156109327	0.0659774501400893	.	.
chr1	156474061	156474560	chr1	156202987	156203486	Soat1|chr1:156202987-156203486	0.0883390869644628	.	.
chr1	156474061	156474560	chr1	156467454	156467953	Soat1|chr1:156467454-156467953	0.0861472979797893	.	.
chr1	156474061	156474560	chr1	156593173	156593672	Soat1|chr1:156593173-156593672	0.139665959172843	.	.
chr1	156474061	156474560	chr1	156692906	156693405	Soat1|chr1:156692906-156693405	0.143603743411792	.	.
chr1	156558476	156558975	chr1	156260902	156261401	Abl2|chr1:156260902-156261401	0.100226713944537	.	.
chr1	156558476	156558975	chr1	156494994	156495493	Abl2|chr1:156494994-156495493	0.165087238492794	.	.
chr1	156558476	156558975	chr1	156571312	156571811	Abl2|chr1:156571312-156571811	0.0704815669684724	.	.
chr1	156558476	156558975	chr1	156613877	156614376	Abl2|chr1:156613877-156614376	0.172288263377968	.	.
chr1	156558476	156558975	chr1	156616874	156617373	Abl2|chr1:156616874-156617373	0.0823814415084983	.	.
chr1	156558476	156558975	chr1	156692906	156693405	Abl2|chr1:156692906-156693405	0.0868228808099812	.	.
chr1	156558476	156558975	chr1	156707308	156707807	Abl2|chr1:156707308-156707807	0.195152333962522	.	.
chr1	156559155	156559654	chr1	156494994	156495493	Abl2|chr1:156494994-156495493	0.0687435632863785	.	.
chr1	156559155	156559654	chr1	156571312	156571811	Abl2|chr1:156571312-156571811	0.196831357197962	.	.
chr1	156559155	156559654	chr1	156593173	156593672	Abl2|chr1:156593173-156593672	0.0856141838993232	.	.
chr1	156559155	156559654	chr1	156615543	156616042	Abl2|chr1:156615543-156616042	0.0869711455269603	.	.
chr1	156559155	156559654	chr1	156616874	156617373	Abl2|chr1:156616874-156617373	0.0805886687800104	.	.
chr1	156559155	156559654	chr1	156707308	156707807	Abl2|chr1:156707308-156707807	0.139692885601191	.	.
chr1	156674112	156674611	chr1	156593173	156593672	Tor3a|chr1:156593173-156593672	0.086902996929541	.	.
chr1	156674112	156674611	chr1	156667513	156668012	Tor3a|chr1:156667513-156668012	0.0666838968086401	.	.
chr1	156674619	156675118	chr1	156494994	156495493	Tor3a|chr1:156494994-156495493	0.16121498590502	.	.
chr1	156674619	156675118	chr1	156571312	156571811	Tor3a|chr1:156571312-156571811	0.209794511118987	.	.
chr1	156674619	156675118	chr1	156593173	156593672	Tor3a|chr1:156593173-156593672	0.120631019494949	.	.
chr1	156674619	156675118	chr1	156613877	156614376	Tor3a|chr1:156613877-156614376	0.0761218858780023	.	.
chr1	156674619	156675118	chr1	156615543	156616042	Tor3a|chr1:156615543-156616042	0.0613697234391911	.	.
chr1	156674619	156675118	chr1	156692906	156693405	Tor3a|chr1:156692906-156693405	0.0730592897631994	.	.
chr1	156718854	156719353	chr1	156454287	156454786	Fam20b|chr1:156454287-156454786	0.0744973788764955	.	.
chr1	156718854	156719353	chr1	156692906	156693405	Fam20b|chr1:156692906-156693405	0.0693044925243462	.	.
chr1	156719393	156719892	chr1	156494994	156495493	Fam20b|chr1:156494994-156495493	0.0886186651079742	.	.
chr1	156719393	156719892	chr1	156571312	156571811	Fam20b|chr1:156571312-156571811	0.270800462462113	.	.
chr1	156719393	156719892	chr1	156581092	156581591	Fam20b|chr1:156581092-156581591	0.096541405646667	.	.
chr1	156719393	156719892	chr1	156613877	156614376	Fam20b|chr1:156613877-156614376	0.151955053770911	.	.
chr1	156719393	156719892	chr1	156615543	156616042	Fam20b|chr1:156615543-156616042	0.163666467322277	.	.
chr1	156719393	156719892	chr1	156707308	156707807	Fam20b|chr1:156707308-156707807	0.0893895592874211	.	.
chr1	156719393	156719892	chr1	156727855	156728354	Fam20b|chr1:156727855-156728354	0.0655057621856182	.	.
chr1	159231910	159232409	chr1	159224707	159225206	Cop1|chr1:159224707-159225206	0.113655990333617	.	.
chr1	159231910	159232409	chr1	159409462	159409961	Cop1|chr1:159409462-159409961	0.071318033915266	.	.
chr1	160792667	160793166	chr1	160534828	160535327	Rabgap1l|chr1:160534828-160535327	0.0995620600442352	.	.
chr1	160792667	160793166	chr1	161087772	161088271	Rabgap1l|chr1:161087772-161088271	0.0923016558823359	.	.
chr1	160906055	160906554	chr1	160531354	160531853	Rc3h1|chr1:160531354-160531853	0.0829805409812642	.	.
chr1	160906055	160906554	chr1	160548140	160548639	Rc3h1|chr1:160548140-160548639	0.0728557103087666	.	.
chr1	160906055	160906554	chr1	160588869	160589368	Rc3h1|chr1:160588869-160589368	0.0755270230236813	.	.
chr1	160906055	160906554	chr1	160655651	160656150	Rc3h1|chr1:160655651-160656150	0.107997239447205	.	.
chr1	160906055	160906554	chr1	160758182	160758681	Rc3h1|chr1:160758182-160758681	0.0935007410165558	.	.
chr1	160906055	160906554	chr1	160799988	160800487	Rc3h1|chr1:160799988-160800487	0.196641685804047	.	.
chr1	160906055	160906554	chr1	161084262	161084761	Rc3h1|chr1:161084262-161084761	0.160501421638106	.	.
chr1	160906055	160906554	chr1	161170609	161171108	Rc3h1|chr1:161170609-161171108	0.202279522503947	.	.
chr1	160906055	160906554	chr1	161195428	161195927	Rc3h1|chr1:161195428-161195927	0.163289923065955	.	.
chr1	160906055	160906554	chr1	161196029	161196528	Rc3h1|chr1:161196029-161196528	0.109876438492368	.	.
chr1	160906055	160906554	chr1	161229988	161230487	Rc3h1|chr1:161229988-161230487	0.107626106296519	.	.
chr1	160906592	160907091	chr1	160799988	160800487	Rc3h1|chr1:160799988-160800487	0.15478214061058	.	.
chr1	160906592	160907091	chr1	161195428	161195927	Rc3h1|chr1:161195428-161195927	0.0792445629332371	.	.
chr1	160906592	160907091	chr1	161196029	161196528	Rc3h1|chr1:161196029-161196528	0.141271651468438	.	.
chr1	160906592	160907091	chr1	161229988	161230487	Rc3h1|chr1:161229988-161230487	0.07324098041642	.	.
chr1	161034286	161034785	chr1	161036064	161036563	Gas5|chr1:161036064-161036563	0.237175145111185	.	.
chr1	161034286	161034785	chr1	161036064	161036563	Zbtb37|chr1:161036064-161036563	0.237175145111185	.	.
chr1	161034286	161034785	chr1	161087772	161088271	Gas5|chr1:161087772-161088271	0.179762079666147	.	.
chr1	161034286	161034785	chr1	161087772	161088271	Zbtb37|chr1:161087772-161088271	0.179762079666147	.	.
chr1	161034286	161034785	chr1	161145536	161146035	Gas5|chr1:161145536-161146035	0.175153301480746	.	.
chr1	161034286	161034785	chr1	161145536	161146035	Zbtb37|chr1:161145536-161146035	0.175153301480746	.	.
chr1	161034286	161034785	chr1	161170609	161171108	Gas5|chr1:161170609-161171108	0.0730492917418514	.	.
chr1	161034286	161034785	chr1	161170609	161171108	Zbtb37|chr1:161170609-161171108	0.0730492917418514	.	.
chr1	161034286	161034785	chr1	161196029	161196528	Gas5|chr1:161196029-161196528	0.06837858602207	.	.
chr1	161034286	161034785	chr1	161196029	161196528	Zbtb37|chr1:161196029-161196528	0.06837858602207	.	.
chr1	161034786	161035285	chr1	161036064	161036563	Gas5|chr1:161036064-161036563	0.0936695862652834	.	.
chr1	161034786	161035285	chr1	161036064	161036563	Zbtb37|chr1:161036064-161036563	0.0936695862652834	.	.
chr1	161034786	161035285	chr1	161084262	161084761	Gas5|chr1:161084262-161084761	0.10737085711894	.	.
chr1	161034786	161035285	chr1	161084262	161084761	Zbtb37|chr1:161084262-161084761	0.10737085711894	.	.
chr1	161034786	161035285	chr1	161196029	161196528	Gas5|chr1:161196029-161196528	0.064835934840133	.	.
chr1	161034786	161035285	chr1	161196029	161196528	Zbtb37|chr1:161196029-161196528	0.064835934840133	.	.
chr1	161034786	161035285	chr1	161428260	161428759	Gas5|chr1:161428260-161428759	0.0869997043807081	.	.
chr1	161034786	161035285	chr1	161428260	161428759	Zbtb37|chr1:161428260-161428759	0.0869997043807081	.	.
chr1	161070536	161071035	chr1	160758182	160758681	Cenpl|chr1:160758182-160758681	0.0664658485300088	.	.
chr1	161070536	161071035	chr1	160758182	160758681	Dars2|chr1:160758182-160758681	0.0664658485300088	.	.
chr1	161070536	161071035	chr1	160799988	160800487	Cenpl|chr1:160799988-160800487	0.0681249270876087	.	.
chr1	161070536	161071035	chr1	160799988	160800487	Dars2|chr1:160799988-160800487	0.0681249270876087	.	.
chr1	161070536	161071035	chr1	161380074	161380573	Cenpl|chr1:161380074-161380573	0.15290938861834	.	.
chr1	161070536	161071035	chr1	161380074	161380573	Dars2|chr1:161380074-161380573	0.15290938861834	.	.
chr1	161070536	161071035	chr1	161402793	161403292	Cenpl|chr1:161402793-161403292	0.100760003002494	.	.
chr1	161070536	161071035	chr1	161402793	161403292	Dars2|chr1:161402793-161403292	0.100760003002494	.	.
chr1	161130708	161131207	chr1	161170609	161171108	Klhl20|chr1:161170609-161171108	0.0789712050242455	.	.
chr1	161131254	161131753	chr1	160799988	160800487	Klhl20|chr1:160799988-160800487	0.0818803765303981	.	.
chr1	161131254	161131753	chr1	161084262	161084761	Klhl20|chr1:161084262-161084761	0.226379786720637	.	.
chr1	161131254	161131753	chr1	161402793	161403292	Klhl20|chr1:161402793-161403292	0.0731659964347518	.	.
chr1	161142436	161142935	chr1	161087772	161088271	Ankrd45|chr1:161087772-161088271	0.208798610300598	.	.
chr1	161142436	161142935	chr1	161145536	161146035	Ankrd45|chr1:161145536-161146035	0.158260199492043	.	.
chr1	161142436	161142935	chr1	161428260	161428759	Ankrd45|chr1:161428260-161428759	0.21638842053863	.	.
chr1	161143255	161143754	chr1	161087772	161088271	Ankrd45|chr1:161087772-161088271	0.129009227457546	.	.
chr1	161143255	161143754	chr1	161145536	161146035	Ankrd45|chr1:161145536-161146035	0.109784593783154	.	.
chr1	161143255	161143754	chr1	161170609	161171108	Ankrd45|chr1:161170609-161171108	0.0654934509576003	.	.
chr1	161143255	161143754	chr1	161380074	161380573	Ankrd45|chr1:161380074-161380573	0.0942631377741351	.	.
chr1	161143255	161143754	chr1	161380074	161380573	Ankrd45|chr1:161380074-161380573	0.0942631377741352	.	.
chr1	161250941	161251440	chr1	161196029	161196528	Prdx6|chr1:161196029-161196528	0.0639943815719135	.	.
chr1	161250941	161251440	chr1	161402793	161403292	Prdx6|chr1:161402793-161403292	0.104527826427365	.	.
chr1	161876197	161876696	chr1	161758064	161758563	Suco|chr1:161758064-161758563	0.0681377123352662	.	.
chr1	161876715	161877214	chr1	161758064	161758563	Suco|chr1:161758064-161758563	0.148961064467936	.	.
chr1	161876715	161877214	chr1	161931794	161932293	Suco|chr1:161931794-161932293	0.1000152905853	.	.
chr1	161876715	161877214	chr1	161999997	162000496	Suco|chr1:161999997-162000496	0.111583606214035	.	.
chr1	161968972	161969471	chr1	161590391	161590890	Gm38304|chr1:161590391-161590890	0.116635355338531	.	.
chr1	161968972	161969471	chr1	161590391	161590890	Pigc|chr1:161590391-161590890	0.116635355338531	.	.
chr1	161968972	161969471	chr1	161758064	161758563	Gm38304|chr1:161758064-161758563	0.122851055768786	.	.
chr1	161968972	161969471	chr1	161758064	161758563	Pigc|chr1:161758064-161758563	0.122851055768786	.	.
chr1	161968972	161969471	chr1	161931274	161931773	Gm38304|chr1:161931274-161931773	0.104444997941194	.	.
chr1	161968972	161969471	chr1	161931274	161931773	Pigc|chr1:161931274-161931773	0.104444997941194	.	.
chr1	162548386	162548885	chr1	162774070	162774569	Eef1aknmt|chr1:162774070-162774569	0.141096270579711	.	.
chr1	162570372	162570871	chr1	162665061	162665560	Vamp4|chr1:162665061-162665560	0.146772694498114	.	.
chr1	162570372	162570871	chr1	162773543	162774042	Vamp4|chr1:162773543-162774042	0.0817932962433569	.	.
chr1	162570372	162570871	chr1	162774070	162774569	Vamp4|chr1:162774070-162774569	0.067833274198584	.	.
chr1	162570372	162570871	chr1	162895808	162896307	Vamp4|chr1:162895808-162896307	0.061429108404762	.	.
chr1	162739851	162740350	chr1	162529637	162530136	Prrc2c|chr1:162529637-162530136	0.113762011962373	.	.
chr1	162739851	162740350	chr1	162665061	162665560	Prrc2c|chr1:162665061-162665560	0.103925309861012	.	.
chr1	162739851	162740350	chr1	162773543	162774042	Prrc2c|chr1:162773543-162774042	0.0672542841238488	.	.
chr1	162739851	162740350	chr1	162774070	162774569	Prrc2c|chr1:162774070-162774569	0.113099337542928	.	.
chr1	162739851	162740350	chr1	162901933	162902432	Prrc2c|chr1:162901933-162902432	0.219032039951236	.	.
chr1	162740352	162740851	chr1	162509243	162509742	Prrc2c|chr1:162509243-162509742	0.102634371721754	.	.
chr1	162740352	162740851	chr1	162529637	162530136	Prrc2c|chr1:162529637-162530136	0.177537329157306	.	.
chr1	162740352	162740851	chr1	162665061	162665560	Prrc2c|chr1:162665061-162665560	0.0855283823915288	.	.
[truncated: 54,061 more rows]
