# Supplementary material for: Single-cell analysis of chromatin accessibility in the adult mouse brain
Source: Nature. 2023 Dec 13;624(7991):378–89. doi: 10.1038/s41586-023-06824-9 (PMC10719105; doi:10.1038/s41586-023-06824-9)
Supplement: Supplementary file 3 — Supplementary Tables 1–25 and their legends. [file 41586_2023_6824_MOESM3_ESM.zip › 2023-03-05453B-s3/SI Tables/SI Table 13 Summary of all the gene-cCRE correlations/sa2subclass.OB-mi_Frmd7_Gaba.pdc.bedpe]

chr1	4807592	4808091	chr1	5170387	5170886	Lypla1|chr1:5170387-5170886	0.567497371146635	.	.
chr1	9943920	9944419	chr1	10039501	10040000	Snhg6|chr1:10039501-10040000	0.537464030410031	.	.
chr1	20820187	20820686	chr1	21014419	21014918	Mcm3|chr1:21014419-21014918	0.736162746131004	.	.
chr1	20820187	20820686	chr1	21166203	21166702	Mcm3|chr1:21166203-21166702	0.585916088748291	.	.
chr1	21079134	21079633	chr1	21014419	21014918	Gm28287|chr1:21014419-21014918	0.725071934691574	.	.
chr1	21079134	21079633	chr1	21014419	21014918	Tram2|chr1:21014419-21014918	0.725071934691574	.	.
chr1	21079134	21079633	chr1	21166203	21166702	Gm28287|chr1:21166203-21166702	0.718698553671154	.	.
chr1	21079134	21079633	chr1	21166203	21166702	Tram2|chr1:21166203-21166702	0.718698553671154	.	.
chr1	24005456	24005955	chr1	23762798	23763297	Sdhaf4|chr1:23762798-23763297	0.703167308056496	.	.
chr1	24005456	24005955	chr1	23956414	23956913	Sdhaf4|chr1:23956414-23956913	0.614178608018657	.	.
chr1	24099649	24100148	chr1	23762798	23763297	Fam135a|chr1:23762798-23763297	0.691069012362656	.	.
chr1	24099649	24100148	chr1	23956414	23956913	Fam135a|chr1:23956414-23956913	0.797844126769369	.	.
chr1	24099649	24100148	chr1	24495398	24495897	Fam135a|chr1:24495398-24495897	0.528050087215089	.	.
chr1	24100186	24100685	chr1	23762798	23763297	Fam135a|chr1:23762798-23763297	0.758022830236575	.	.
chr1	24100186	24100685	chr1	23956414	23956913	Fam135a|chr1:23956414-23956913	0.766304863291255	.	.
chr1	24100186	24100685	chr1	24495398	24495897	Fam135a|chr1:24495398-24495897	0.479163209126323	.	.
chr1	24678265	24678764	chr1	24509945	24510444	Lmbrd1|chr1:24509945-24510444	0.503991811086367	.	.
chr1	24678265	24678764	chr1	24611656	24612155	Lmbrd1|chr1:24611656-24612155	0.826199964006165	.	.
chr1	24678265	24678764	chr1	24614093	24614592	Lmbrd1|chr1:24614093-24614592	0.749010849283773	.	.
chr1	24678265	24678764	chr1	24614797	24615296	Lmbrd1|chr1:24614797-24615296	0.898481353627108	.	.
chr1	24678265	24678764	chr1	24615721	24616220	Lmbrd1|chr1:24615721-24616220	0.811483102600915	.	.
chr1	34439491	34439990	chr1	34236361	34236860	Ccdc115|chr1:34236361-34236860	0.491918775755422	.	.
chr1	34439491	34439990	chr1	34236361	34236860	Imp4|chr1:34236361-34236860	0.491918775755422	.	.
chr1	36547105	36547604	chr1	36939401	36939900	Ankrd39|chr1:36939401-36939900	0.611538378958107	.	.
chr1	36691240	36691739	chr1	36939401	36939900	Cox5b|chr1:36939401-36939900	0.771382319053075	.	.
chr1	36709882	36710381	chr1	36939401	36939900	4933424G06Rik|chr1:36939401-36939900	0.497599914091541	.	.
chr1	37299595	37300094	chr1	37341916	37342415	Inpp4a|chr1:37341916-37342415	0.782986684903177	.	.
chr1	38836359	38836858	chr1	38893052	38893551	Lonrf2|chr1:38893052-38893551	0.607846552022372	.	.
chr1	40790447	40790946	chr1	40857224	40857723	Mfsd9|chr1:40857224-40857723	0.642737060220198	.	.
chr1	43827615	43828114	chr1	43698465	43698964	Uxs1|chr1:43698465-43698964	0.62572322620624	.	.
chr1	52233098	52233597	chr1	52354167	52354666	Gls|chr1:52354167-52354666	0.529668614049116	.	.
chr1	52500159	52500658	chr1	52354167	52354666	Nab1|chr1:52354167-52354666	0.634094128676451	.	.
chr1	54926155	54926654	chr1	54821786	54822285	Ankrd44|chr1:54821786-54822285	0.48407142255042	.	.
chr1	60715645	60716144	chr1	60979021	60979520	Cd28|chr1:60979021-60979520	0.554801692352869	.	.
chr1	64617495	64617994	chr1	64791706	64792205	Gm28982|chr1:64791706-64792205	0.63438444427401	.	.
chr1	64617495	64617994	chr1	64791706	64792205	Mettl21a|chr1:64791706-64792205	0.63438444427401	.	.
chr1	72284104	72284603	chr1	72002354	72002853	Pecr|chr1:72002354-72002853	0.525452526448827	.	.
chr1	72284104	72284603	chr1	72002354	72002853	Tmem169|chr1:72002354-72002853	0.525452526448827	.	.
chr1	72284104	72284603	chr1	72450791	72451290	Pecr|chr1:72450791-72451290	0.600859869485498	.	.
chr1	72284104	72284603	chr1	72450791	72451290	Tmem169|chr1:72450791-72451290	0.600859869485498	.	.
chr1	72582908	72583407	chr1	72877787	72878286	Smarcal1|chr1:72877787-72878286	0.579116869244752	.	.
chr1	74505730	74506229	chr1	74332262	74332761	Cnot9|chr1:74332262-74332761	0.59123051116109	.	.
chr1	74587962	74588461	chr1	74797410	74797909	Bcs1l|chr1:74797410-74797909	0.670231458063947	.	.
chr1	74587962	74588461	chr1	74797410	74797909	Zfp142|chr1:74797410-74797909	0.670231458063947	.	.
chr1	74661495	74661994	chr1	74332262	74332761	Ttll4|chr1:74332262-74332761	0.687812204625763	.	.
chr1	74854708	74855207	chr1	74797410	74797909	Cdk5r2|chr1:74797410-74797909	0.860832251005812	.	.
chr1	75180079	75180578	chr1	75289342	75289841	Abcb6|chr1:75289342-75289841	0.48621012369706	.	.
chr1	75180079	75180578	chr1	75289342	75289841	Abcb6|chr1:75289342-75289841	0.486210123697061	.	.
chr1	75180079	75180578	chr1	75455888	75456387	Abcb6|chr1:75455888-75456387	0.549282836641389	.	.
chr1	86526360	86526859	chr1	86434501	86435000	Ptma|chr1:86434501-86435000	0.561014603563285	.	.
chr1	86526360	86526859	chr1	86487143	86487642	Ptma|chr1:86487143-86487642	0.48978648012204	.	.
chr1	90603129	90603628	chr1	90277492	90277991	Cops8|chr1:90277492-90277991	0.675671387924264	.	.
chr1	91298026	91298525	chr1	91313176	91313675	Scly|chr1:91313176-91313675	0.471444705227834	.	.
chr1	92934435	92934934	chr1	92680503	92681002	Capn10|chr1:92680503-92681002	0.736720718520044	.	.
chr1	97769886	97770385	chr1	97976856	97977355	Gin1|chr1:97976856-97977355	0.481673486303756	.	.
chr1	97769886	97770385	chr1	97976856	97977355	Ppip5k2|chr1:97976856-97977355	0.481673486303756	.	.
chr1	105990273	105990772	chr1	106201856	106202355	Gm7160|chr1:106201856-106202355	0.562239589124435	.	.
chr1	105990273	105990772	chr1	106201856	106202355	Zcchc2|chr1:106201856-106202355	0.562239589124435	.	.
chr1	106713878	106714377	chr1	106506153	106506652	Bcl2|chr1:106506153-106506652	0.600727545035726	.	.
chr1	106713878	106714377	chr1	106506681	106507180	Bcl2|chr1:106506681-106507180	0.522657597347258	.	.
chr1	120120898	120121397	chr1	120248107	120248606	3110009E18Rik|chr1:120248107-120248606	0.471357589459016	.	.
chr1	120120898	120121397	chr1	120248107	120248606	Dbi|chr1:120248107-120248606	0.471357589459016	.	.
chr1	127204681	127205180	chr1	127329792	127330291	Mgat5|chr1:127329792-127330291	0.54593256922761	.	.
chr1	131527318	131527817	chr1	131691384	131691883	Fam72a|chr1:131691384-131691883	0.71784718362299	.	.
chr1	131527318	131527817	chr1	131691384	131691883	Srgap2|chr1:131691384-131691883	0.71784718362299	.	.
chr1	131827667	131828166	chr1	131691384	131691883	Slc41a1|chr1:131691384-131691883	0.742254470408595	.	.
chr1	131827667	131828166	chr1	132202789	132203288	Slc41a1|chr1:132202789-132203288	0.666908218809762	.	.
chr1	132007800	132008299	chr1	131794534	131795033	Elk4|chr1:131794534-131795033	0.497215378342615	.	.
chr1	132391552	132392051	chr1	132660381	132660880	Tmcc2|chr1:132660381-132660880	0.631722127710937	.	.
chr1	134455268	134455767	chr1	134556771	134557270	Klhl12|chr1:134556771-134557270	0.486422317236891	.	.
chr1	136259695	136260194	chr1	136017772	136018271	Gm26781|chr1:136017772-136018271	0.56792742932642	.	.
chr1	136259695	136260194	chr1	136017772	136018271	Gpr25|chr1:136017772-136018271	0.56792742932642	.	.
chr1	143702603	143703102	chr1	143739248	143739747	Cdc73|chr1:143739248-143739747	0.628417648977134	.	.
chr1	155099441	155099940	chr1	155229899	155230398	Ier5|chr1:155229899-155230398	0.598246933394769	.	.
chr1	155158401	155158900	chr1	155239796	155240295	Stx6|chr1:155239796-155240295	0.488916097992554	.	.
chr1	155417226	155417725	chr1	155239796	155240295	Xpr1|chr1:155239796-155240295	0.604088888177889	.	.
chr1	161070536	161071035	chr1	160799988	160800487	Cenpl|chr1:160799988-160800487	0.492653232733756	.	.
chr1	161070536	161071035	chr1	160799988	160800487	Dars2|chr1:160799988-160800487	0.492653232733756	.	.
chr1	161070536	161071035	chr1	161170609	161171108	Cenpl|chr1:161170609-161171108	0.562030863982723	.	.
chr1	161070536	161071035	chr1	161170609	161171108	Dars2|chr1:161170609-161171108	0.562030863982723	.	.
chr1	164307370	164307869	chr1	164628682	164629181	Blzf1|chr1:164628682-164629181	0.764203087126563	.	.
chr1	164457803	164458302	chr1	164590281	164590780	Atp1b1|chr1:164590281-164590780	0.623198565101969	.	.
chr1	164461711	164462210	chr1	164590281	164590780	Gm32391|chr1:164590281-164590780	0.661185111940939	.	.
chr1	165460313	165460812	chr1	165662721	165663220	Dcaf6|chr1:165662721-165663220	0.618084151643611	.	.
chr1	165460313	165460812	chr1	165662721	165663220	Mpc2|chr1:165662721-165663220	0.618084151643611	.	.
chr1	165460922	165461421	chr1	165662721	165663220	Dcaf6|chr1:165662721-165663220	0.732987964934587	.	.
chr1	165460922	165461421	chr1	165662721	165663220	Mpc2|chr1:165662721-165663220	0.732987964934587	.	.
chr1	166002418	166002917	chr1	166060334	166060833	Gm26665|chr1:166060334-166060833	0.696864655247387	.	.
chr1	166002418	166002917	chr1	166060334	166060833	Pou2f1|chr1:166060334-166060833	0.696864655247387	.	.
chr1	166379002	166379501	chr1	166060334	166060833	Tada1|chr1:166060334-166060833	0.581206069355065	.	.
chr1	166409578	166410077	chr1	166060334	166060833	Pogk|chr1:166060334-166060833	0.878550519670458	.	.
chr1	167349707	167350206	chr1	167240619	167241118	Aldh9a1|chr1:167240619-167241118	0.791333042598147	.	.
chr1	167350248	167350747	chr1	167240619	167241118	Aldh9a1|chr1:167240619-167241118	0.652628492546649	.	.
chr1	167393588	167394087	chr1	167240619	167241118	Mgst3|chr1:167240619-167241118	0.724746144129897	.	.
chr1	167394156	167394655	chr1	167240619	167241118	Mgst3|chr1:167240619-167241118	0.661751712037075	.	.
chr1	168432123	168432622	chr1	168584157	168584656	Pbx1|chr1:168584157-168584656	0.533254141707349	.	.
chr1	169969082	169969581	chr1	169916624	169917123	3110045C21Rik|chr1:169916624-169917123	0.508734938573558	.	.
chr1	169969082	169969581	chr1	169916624	169917123	Hsd17b7|chr1:169916624-169917123	0.508734938573558	.	.
chr1	170174840	170175339	chr1	170255487	170255986	Gm37748|chr1:170255487-170255986	0.73623815406708	.	.
chr1	170174840	170175339	chr1	170255487	170255986	Uap1|chr1:170255487-170255986	0.73623815406708	.	.
chr1	170174840	170175339	chr1	170477573	170478072	Gm37748|chr1:170477573-170478072	0.638180477601356	.	.
chr1	170174840	170175339	chr1	170477573	170478072	Uap1|chr1:170477573-170478072	0.638180477601356	.	.
chr1	171150371	171150870	chr1	171379865	171380364	Mpz|chr1:171379865-171380364	0.508825997292056	.	.
chr1	171150371	171150870	chr1	171379865	171380364	Sdhc|chr1:171379865-171380364	0.508825997292056	.	.
chr1	171222404	171222903	chr1	171038357	171038856	Tomm40l|chr1:171038357-171038856	0.687678405344018	.	.
chr1	171222404	171222903	chr1	171189421	171189920	Tomm40l|chr1:171189421-171189920	0.567265162980811	.	.
chr1	171270057	171270556	chr1	171038357	171038856	B4galt3|chr1:171038357-171038856	0.476714138667896	.	.
chr1	171270057	171270556	chr1	171189421	171189920	B4galt3|chr1:171189421-171189920	0.550993503241543	.	.
chr1	171281054	171281553	chr1	171658362	171658861	Ppox|chr1:171658362-171658861	0.806630814707309	.	.
chr1	171287719	171288218	chr1	171044266	171044765	Usp21|chr1:171044266-171044765	0.615920585129334	.	.
chr1	171287719	171288218	chr1	171044776	171045275	Usp21|chr1:171044776-171045275	0.48959434515213	.	.
chr1	171287719	171288218	chr1	171102488	171102987	Usp21|chr1:171102488-171102987	0.474824631489105	.	.
chr1	171287719	171288218	chr1	171110922	171111421	Usp21|chr1:171110922-171111421	0.488296302745595	.	.
chr1	171287719	171288218	chr1	171120799	171121298	Usp21|chr1:171120799-171121298	0.695665321754452	.	.
chr1	171287719	171288218	chr1	171263038	171263537	Usp21|chr1:171263038-171263537	0.715365479555765	.	.
chr1	171328705	171329204	chr1	171658362	171658861	Dedd|chr1:171658362-171658861	0.807479194605794	.	.
chr1	171345437	171345936	chr1	171038357	171038856	Nit1|chr1:171038357-171038856	0.486964139229153	.	.
chr1	171345437	171345936	chr1	171038357	171038856	Pfdn2|chr1:171038357-171038856	0.486964139229153	.	.
chr1	171345437	171345936	chr1	171189421	171189920	Nit1|chr1:171189421-171189920	0.607225615645623	.	.
chr1	171345437	171345936	chr1	171189421	171189920	Pfdn2|chr1:171189421-171189920	0.607225615645623	.	.
chr1	171361088	171361587	chr1	171658362	171658861	Klhdc9|chr1:171658362-171658861	0.54468917292037	.	.
chr1	171411068	171411567	chr1	171038357	171038856	Usf1|chr1:171038357-171038856	0.693855645322584	.	.
chr1	171411068	171411567	chr1	171189421	171189920	Usf1|chr1:171189421-171189920	0.704459592171815	.	.
chr1	171503198	171503697	chr1	171658362	171658861	Alyref2|chr1:171658362-171658861	0.500353401891394	.	.
chr1	171503198	171503697	chr1	171658362	171658861	B930036N10Rik|chr1:171658362-171658861	0.500353401891394	.	.
chr1	172206038	172206537	chr1	172312070	172312569	Pea15a|chr1:172312070-172312569	0.569679084385393	.	.
chr1	172206038	172206537	chr1	172312070	172312569	Pea15a|chr1:172312070-172312569	0.569679084385394	.	.
chr1	172206562	172207061	chr1	172312070	172312569	Pea15a|chr1:172312070-172312569	0.733917988250926	.	.
chr1	172206562	172207061	chr1	172312070	172312569	Pea15a|chr1:172312070-172312569	0.733917988250927	.	.
chr1	172481873	172482372	chr1	172562878	172563377	Igsf9|chr1:172562878-172563377	0.475709009689724	.	.
chr1	173367390	173367889	chr1	173390016	173390515	Cadm3|chr1:173390016-173390515	0.470861508248066	.	.
chr1	175692503	175693002	chr1	175932599	175933098	Chml|chr1:175932599-175933098	0.571778445547875	.	.
chr1	175692503	175693002	chr1	175932599	175933098	Opn3|chr1:175932599-175933098	0.571778445547875	.	.
chr1	176814465	176814964	chr1	176798684	176799183	Cep170|chr1:176798684-176799183	0.722602115869112	.	.
chr1	176814465	176814964	chr1	176798684	176799183	Sdccag8|chr1:176798684-176799183	0.722602115869112	.	.
chr1	178318532	178319031	chr1	178336353	178336852	B230369F24Rik|chr1:178336353-178336852	0.771747685581026	.	.
chr1	178318532	178319031	chr1	178336353	178336852	Cox20|chr1:178336353-178336852	0.771747685581026	.	.
chr1	178337559	178338058	chr1	178368821	178369320	Hnrnpu|chr1:178368821-178369320	0.568091237744805	.	.
chr1	182408896	182409395	chr1	182250605	182251104	Trp53bp2|chr1:182250605-182251104	0.64949176876546	.	.
chr1	182408896	182409395	chr1	182560268	182560767	Trp53bp2|chr1:182560268-182560767	0.551543566056294	.	.
chr1	182408896	182409395	chr1	182651791	182652290	Trp53bp2|chr1:182651791-182652290	0.668370626537221	.	.
chr1	182763734	182764233	chr1	182560268	182560767	Susd4|chr1:182560268-182560767	0.554435343675074	.	.
chr1	182763734	182764233	chr1	182651791	182652290	Susd4|chr1:182651791-182652290	0.535907761365332	.	.
chr1	185362697	185363196	chr1	185573036	185573535	4930532G15Rik|chr1:185573036-185573535	0.524482864933474	.	.
chr1	185362697	185363196	chr1	185573036	185573535	Eprs|chr1:185573036-185573535	0.524482864933474	.	.
chr1	191575408	191575907	chr1	191435281	191435780	Dtl|chr1:191435281-191435780	0.697224506993648	.	.
chr1	191575408	191575907	chr1	191435281	191435780	Ints7|chr1:191435281-191435780	0.697224506993648	.	.
chr1	191575408	191575907	chr1	191854660	191855159	Dtl|chr1:191854660-191855159	0.643530631939673	.	.
chr1	191575408	191575907	chr1	191854660	191855159	Ints7|chr1:191854660-191855159	0.643530631939673	.	.
chr1	191906374	191906873	chr1	192232111	192232610	1700034H15Rik|chr1:192232111-192232610	0.522251285973357	.	.
chr1	191906374	191906873	chr1	192232111	192232610	Slc30a1|chr1:192232111-192232610	0.522251285973357	.	.
chr1	195018071	195018570	chr1	195016706	195017205	Gm37027|chr1:195016706-195017205	0.921861853301581	.	.
chr10	5550504	5551003	chr10	5633616	5634115	Syne1|chr10:5633616-5634115	0.62052686310984	.	.
chr10	5805395	5805894	chr10	5549987	5550486	Fbxo5|chr10:5549987-5550486	0.81153464650009	.	.
chr10	5805395	5805894	chr10	5758196	5758695	Fbxo5|chr10:5758196-5758695	0.838734725919263	.	.
chr10	5922199	5922698	chr10	5633616	5634115	Rgs17|chr10:5633616-5634115	0.578780148269642	.	.
chr10	7956090	7956589	chr10	7663092	7663591	Tab2|chr10:7663092-7663591	0.468632736913239	.	.
chr10	9901801	9902300	chr10	10107228	10107727	Gm46210|chr10:10107228-10107727	0.52480129630373	.	.
chr10	9901801	9902300	chr10	10107228	10107727	Stxbp5|chr10:10107228-10107727	0.52480129630373	.	.
chr10	11281047	11281546	chr10	11615175	11615674	4930432B10Rik|chr10:11615175-11615674	0.588303883835726	.	.
chr10	11281047	11281546	chr10	11615175	11615674	Fbxo30|chr10:11615175-11615674	0.588303883835726	.	.
chr10	11343450	11343949	chr10	11491884	11492383	Epm2a|chr10:11491884-11492383	0.493899395901196	.	.
chr10	11343450	11343949	chr10	11615175	11615674	Epm2a|chr10:11615175-11615674	0.545346229271977	.	.
chr10	17722963	17723462	chr10	17631735	17632234	Cited2|chr10:17631735-17632234	0.682926851193373	.	.
chr10	17947841	17948340	chr10	17631735	17632234	Heca|chr10:17631735-17632234	0.692724554333692	.	.
chr10	17948344	17948843	chr10	17631735	17632234	Heca|chr10:17631735-17632234	0.547097799584703	.	.
chr10	18545704	18546203	chr10	18526322	18526821	Hebp2|chr10:18526322-18526821	0.557504091090587	.	.
chr10	18743491	18743990	chr10	18526322	18526821	Arfgef3|chr10:18526322-18526821	0.707856650541709	.	.
chr10	18743491	18743990	chr10	18526322	18526821	Gm32926|chr10:18526322-18526821	0.707856650541709	.	.
chr10	18743491	18743990	chr10	18742024	18742523	Arfgef3|chr10:18742024-18742523	0.472041394713955	.	.
chr10	18743491	18743990	chr10	18742024	18742523	Gm32926|chr10:18742024-18742523	0.472041394713955	.	.
chr10	22731152	22731651	chr10	22868466	22868965	AC166256.1|chr10:22868466-22868965	0.619319195143176	.	.
chr10	22731152	22731651	chr10	22868466	22868965	Tbpl1|chr10:22868466-22868965	0.619319195143176	.	.
chr10	22731681	22732180	chr10	22868466	22868965	AC166256.1|chr10:22868466-22868965	0.484497918246105	.	.
chr10	22731681	22732180	chr10	22868466	22868965	Tbpl1|chr10:22868466-22868965	0.484497918246105	.	.
chr10	24149016	24149515	chr10	24458590	24459089	Stx7|chr10:24458590-24459089	0.5071279022071	.	.
chr10	29313161	29313660	chr10	29146930	29147429	Echdc1|chr10:29146930-29147429	0.61516522134434	.	.
chr10	29313161	29313660	chr10	29146930	29147429	Gm46218|chr10:29146930-29147429	0.61516522134434	.	.
chr10	29361838	29362337	chr10	29146930	29147429	Rnf146|chr10:29146930-29147429	0.646745485922151	.	.
chr10	30842620	30843119	chr10	30618199	30618698	Hey2|chr10:30618199-30618698	0.712610450130351	.	.
chr10	30842620	30843119	chr10	30618199	30618698	Hey2|chr10:30618199-30618698	0.712610450130352	.	.
chr10	41518902	41519401	chr10	41887125	41887624	Cd164|chr10:41887125-41887624	0.744037417293107	.	.
chr10	42276537	42277036	chr10	42293315	42293814	Foxo3|chr10:42293315-42293814	0.475192753873608	.	.
chr10	42761268	42761767	chr10	43106200	43106699	Sec63|chr10:43106200-43106699	0.516264305321807	.	.
chr10	42761769	42762268	chr10	43106200	43106699	Sec63|chr10:43106200-43106699	0.550589611374659	.	.
chr10	53379691	53380190	chr10	53687883	53688382	Cep85l|chr10:53687883-53688382	0.483894636292398	.	.
chr10	53596436	53596935	chr10	53687883	53688382	Asf1a|chr10:53687883-53688382	0.652379829375371	.	.
chr10	57486054	57486553	chr10	57569528	57570027	4930467K11Rik|chr10:57569528-57570027	0.521297033904475	.	.
chr10	57486054	57486553	chr10	57569528	57570027	Hsf2|chr10:57569528-57570027	0.521297033904475	.	.
chr10	59616480	59616979	chr10	59970079	59970578	Gm10322|chr10:59970079-59970578	0.715024149813582	.	.
chr10	59616480	59616979	chr10	59970079	59970578	Mcu|chr10:59970079-59970578	0.715024149813582	.	.
chr10	59879326	59879825	chr10	59970079	59970578	Dnajb12|chr10:59970079-59970578	0.748958257258533	.	.
chr10	59951690	59952189	chr10	59899607	59900106	Ddit4|chr10:59899607-59900106	0.557456957776522	.	.
chr10	59951690	59952189	chr10	59970079	59970578	Ddit4|chr10:59970079-59970578	0.518180468347787	.	.
chr10	59951690	59952189	chr10	60115485	60115984	Ddit4|chr10:60115485-60115984	0.86889859227988	.	.
chr10	59951690	59952189	chr10	60213021	60213520	Ddit4|chr10:60213021-60213520	0.878967851065533	.	.
chr10	61452613	61453112	chr10	61662379	61662878	Eif4ebp2|chr10:61662379-61662878	0.731891331869449	.	.
chr10	61452613	61453112	chr10	61662943	61663442	Eif4ebp2|chr10:61662943-61663442	0.607531129262216	.	.
chr10	61475458	61475957	chr10	61662379	61662878	Lrrc20|chr10:61662379-61662878	0.778694487664337	.	.
chr10	61475458	61475957	chr10	61662943	61663442	Lrrc20|chr10:61662943-61663442	0.65168553661769	.	.
chr10	62578211	62578710	chr10	62865210	62865709	4933428P19Rik|chr10:62865210-62865709	0.611678535625663	.	.
chr10	62578211	62578710	chr10	62865210	62865709	Kif1bp|chr10:62865210-62865709	0.611678535625663	.	.
chr10	62651098	62651597	chr10	62865210	62865709	Ddx50|chr10:62865210-62865709	0.528964583698988	.	.
chr10	63023688	63024187	chr10	62865210	62865709	Hnrnph3|chr10:62865210-62865709	0.546504382295723	.	.
chr10	63023688	63024187	chr10	62865210	62865709	Pbld2|chr10:62865210-62865709	0.546504382295723	.	.
chr10	63382558	63383057	chr10	63338814	63339313	Dnajc12|chr10:63338814-63339313	0.467925927012426	.	.
chr10	75517195	75517694	chr10	75364691	75365190	Gucd1|chr10:75364691-75365190	0.664351057066994	.	.
chr10	75517195	75517694	chr10	75364691	75365190	Snrpd3|chr10:75364691-75365190	0.664351057066994	.	.
chr10	75517195	75517694	chr10	75704087	75704586	Gucd1|chr10:75704087-75704586	0.493740734174678	.	.
chr10	75517195	75517694	chr10	75704087	75704586	Snrpd3|chr10:75704087-75704586	0.493740734174678	.	.
chr10	79766873	79767372	chr10	80167470	80167969	Rnf126|chr10:80167470-80167969	0.719234163949373	.	.
chr10	79854078	79854577	chr10	79780004	79780503	E130317F20Rik|chr10:79780004-79780503	0.496618032110466	.	.
chr10	79854078	79854577	chr10	79780004	79780503	Ptbp1|chr10:79780004-79780503	0.496618032110466	.	.
chr10	79854078	79854577	chr10	80053303	80053802	E130317F20Rik|chr10:80053303-80053802	0.656982805040837	.	.
chr10	79854078	79854577	chr10	80053303	80053802	Ptbp1|chr10:80053303-80053802	0.656982805040837	.	.
chr10	79908430	79908929	chr10	80053303	80053802	Med16|chr10:80053303-80053802	0.605891368981726	.	.
chr10	79984727	79985226	chr10	80167470	80167969	Tmem259|chr10:80167470-80167969	0.73960415834311	.	.
chr10	80039610	80040109	chr10	80149272	80149771	Polr2e|chr10:80149272-80149771	0.750949032427245	.	.
chr10	80115299	80115798	chr10	79780004	79780503	Stk11|chr10:79780004-79780503	0.55033655692767	.	.
chr10	80115299	80115798	chr10	80053303	80053802	Stk11|chr10:80053303-80053802	0.617200951950914	.	.
chr10	80115299	80115798	chr10	80298753	80299252	Stk11|chr10:80298753-80299252	0.472468255452512	.	.
chr10	80115299	80115798	chr10	80316250	80316749	Stk11|chr10:80316250-80316749	0.635233628043521	.	.
chr10	80226757	80227256	chr10	80316250	80316749	Pwwp3a|chr10:80316250-80316749	0.595093003175494	.	.
chr10	80329684	80330183	chr10	80053303	80053802	Pcsk4|chr10:80053303-80053802	0.607706156417022	.	.
chr10	80329684	80330183	chr10	80053303	80053802	Reep6|chr10:80053303-80053802	0.607706156417022	.	.
chr10	80329684	80330183	chr10	80298753	80299252	Pcsk4|chr10:80298753-80299252	0.539978920059345	.	.
chr10	80329684	80330183	chr10	80298753	80299252	Reep6|chr10:80298753-80299252	0.539978920059345	.	.
chr10	80329684	80330183	chr10	80316250	80316749	Pcsk4|chr10:80316250-80316749	0.642560857255525	.	.
chr10	80329684	80330183	chr10	80316250	80316749	Reep6|chr10:80316250-80316749	0.642560857255525	.	.
chr10	80329684	80330183	chr10	80676201	80676700	Pcsk4|chr10:80676201-80676700	0.786137468284725	.	.
chr10	80329684	80330183	chr10	80676201	80676700	Reep6|chr10:80676201-80676700	0.786137468284725	.	.
chr10	80399367	80399866	chr10	80053303	80053802	Mbd3|chr10:80053303-80053802	0.477617172006301	.	.
chr10	80399367	80399866	chr10	80167470	80167969	Mbd3|chr10:80167470-80167969	0.515622510492195	.	.
chr10	80399367	80399866	chr10	80298753	80299252	Mbd3|chr10:80298753-80299252	0.575766276392222	.	.
chr10	80399367	80399866	chr10	80316250	80316749	Mbd3|chr10:80316250-80316749	0.496737258845831	.	.
chr10	80399367	80399866	chr10	80676201	80676700	Mbd3|chr10:80676201-80676700	0.756687628356082	.	.
chr10	80433784	80434283	chr10	80167470	80167969	Tcf3|chr10:80167470-80167969	0.762381336385292	.	.
chr10	80433784	80434283	chr10	80167470	80167969	Tcf3|chr10:80167470-80167969	0.762381336385293	.	.
chr10	80433784	80434283	chr10	80676201	80676700	Tcf3|chr10:80676201-80676700	0.82682127763225	.	.
chr10	80590198	80590697	chr10	80264751	80265250	Abhd17a|chr10:80264751-80265250	0.520368082824975	.	.
chr10	80590198	80590697	chr10	80264751	80265250	Gm29093|chr10:80264751-80265250	0.520368082824975	.	.
chr10	80621853	80622352	chr10	80676201	80676700	Csnk1g2|chr10:80676201-80676700	0.736492860869965	.	.
chr10	80742110	80742609	chr10	80316250	80316749	Ap3d1|chr10:80316250-80316749	0.620155945256347	.	.
chr10	80742110	80742609	chr10	80676201	80676700	Ap3d1|chr10:80676201-80676700	0.684309348966937	.	.
chr10	80754853	80755352	chr10	81137227	81137726	Dot1l|chr10:81137227-81137726	0.650169947739735	.	.
chr10	80754853	80755352	chr10	81137227	81137726	Dot1l|chr10:81137227-81137726	0.650169947739736	.	.
chr10	80826143	80826642	chr10	80676201	80676700	Oaz1|chr10:80676201-80676700	0.577089880575925	.	.
chr10	80826143	80826642	chr10	81137227	81137726	Oaz1|chr10:81137227-81137726	0.824761506733343	.	.
chr10	80826780	80827279	chr10	80676201	80676700	Oaz1|chr10:80676201-80676700	0.602527206042097	.	.
chr10	80900139	80900638	chr10	80676201	80676700	Timm13|chr10:80676201-80676700	0.600877454727557	.	.
chr10	81037087	81037586	chr10	81137227	81137726	Slc39a3|chr10:81137227-81137726	0.57846882874632	.	.
chr10	81060133	81060632	chr10	81137227	81137726	Sgta|chr10:81137227-81137726	0.722031599484265	.	.
chr10	81176243	81176742	chr10	81137227	81137726	Eef2|chr10:81137227-81137726	0.546955718000256	.	.
chr10	81320497	81320996	chr10	81137227	81137726	Cactin|chr10:81137227-81137726	0.738180878166488	.	.
chr10	81496231	81496730	chr10	81137227	81137726	Ncln|chr10:81137227-81137726	0.788340215978672	.	.
chr10	86705281	86705780	chr10	86836755	86837254	Hsp90b1|chr10:86836755-86837254	0.666862258478385	.	.
chr10	86705281	86705780	chr10	86836755	86837254	Ttc41|chr10:86836755-86837254	0.666862258478385	.	.
chr10	86778694	86779193	chr10	86836755	86837254	Nt5dc3|chr10:86836755-86837254	0.488225767444719	.	.
chr10	91181909	91182408	chr10	90828888	90829387	Tmpo|chr10:90828888-90829387	0.677610600099013	.	.
chr10	106470005	106470504	chr10	106468917	106469416	Ppfia2|chr10:106468917-106469416	0.87933142094059	.	.
chr10	106470005	106470504	chr10	106681320	106681819	Ppfia2|chr10:106681320-106681819	0.832332757098823	.	.
chr10	111164473	111164972	chr10	111329143	111329642	Osbpl8|chr10:111329143-111329642	0.724163134026538	.	.
chr10	111164473	111164972	chr10	111354584	111355083	Osbpl8|chr10:111354584-111355083	0.802251433026969	.	.
chr10	111472905	111473404	chr10	111317938	111318437	Nap1l1|chr10:111317938-111318437	0.732679203741588	.	.
chr10	111972408	111972907	chr10	111600515	111601014	Krr1|chr10:111600515-111601014	0.614233035175103	.	.
chr10	116950206	116950705	chr10	116677769	116678268	4933412E12Rik|chr10:116677769-116678268	0.59488462205632	.	.
chr10	116950206	116950705	chr10	116677769	116678268	Rab3ip|chr10:116677769-116678268	0.59488462205632	.	.
chr10	117223978	117224477	chr10	117025740	117026239	Gm48772|chr10:117025740-117026239	0.485653473466288	.	.
chr10	117223978	117224477	chr10	117025740	117026239	Yeats4|chr10:117025740-117026239	0.485653473466288	.	.
chr10	117710064	117710563	chr10	117515685	117516184	Mdm2|chr10:117515685-117516184	0.619041367654039	.	.
chr10	121461959	121462458	chr10	121461385	121461884	Gm48591|chr10:121461385-121461884	0.833523208422192	.	.
chr10	127165472	127165971	chr10	127165979	127166478	B4galnt1|chr10:127165979-127166478	0.767162236357339	.	.
chr10	128696211	128696710	chr10	128805195	128805694	Rab5b|chr10:128805195-128805694	0.501194347775072	.	.
chr11	3266213	3266712	chr11	3332133	3332632	Drg1|chr11:3332133-3332632	0.567375445419722	.	.
chr11	3289366	3289865	chr11	3332133	3332632	Patz1|chr11:3332133-3332632	0.61589094193454	.	.
chr11	5762152	5762651	chr11	6000282	6000781	Urgcp|chr11:6000282-6000781	0.502079179979439	.	.
chr11	5955521	5956020	chr11	6000282	6000781	Ykt6|chr11:6000282-6000781	0.732405393397911	.	.
chr11	6416022	6416521	chr11	6410101	6410600	Ppia|chr11:6410101-6410600	0.556230624335103	.	.
chr11	6625867	6626366	chr11	6410101	6410600	Tbrg4|chr11:6410101-6410600	0.774954793415955	.	.
chr11	17051545	17052044	chr11	17386649	17387148	Cnrip1|chr11:17386649-17387148	0.588221749116213	.	.
chr11	17051545	17052044	chr11	17386649	17387148	Plek|chr11:17386649-17387148	0.588221749116213	.	.
chr11	17211097	17211596	chr11	17386649	17387148	Pno1|chr11:17386649-17387148	0.721022814784644	.	.
chr11	17211641	17212140	chr11	17386649	17387148	Pno1|chr11:17386649-17387148	0.690770002000767	.	.
chr11	20112677	20113176	chr11	19920034	19920533	Actr2|chr11:19920034-19920533	0.498384212474648	.	.
chr11	20201041	20201540	chr11	19925308	19925807	Rab1a|chr11:19925308-19925807	0.6100701878009	.	.
chr11	20249230	20249729	chr11	19920034	19920533	Cep68|chr11:19920034-19920533	0.563890781253019	.	.
chr11	20332570	20333069	chr11	20631609	20632108	Slc1a4|chr11:20631609-20632108	0.690261339566499	.	.
chr11	20332570	20333069	chr11	20655626	20656125	Slc1a4|chr11:20655626-20656125	0.629525918119418	.	.
chr11	20740870	20741369	chr11	20631609	20632108	Aftph|chr11:20631609-20632108	0.527569189407284	.	.
chr11	20741392	20741891	chr11	20631609	20632108	Aftph|chr11:20631609-20632108	0.820949124573911	.	.
chr11	21091027	21091526	chr11	20794149	20794648	Peli1|chr11:20794149-20794648	0.501118011147073	.	.
chr11	29693483	29693982	chr11	29694010	29694509	Rtn4|chr11:29694010-29694509	0.774896740871391	.	.
chr11	32267425	32267924	chr11	32119065	32119564	Nprl3|chr11:32119065-32119564	0.488596969810474	.	.
chr11	33162905	33163404	chr11	32780927	32781426	Npm1|chr11:32780927-32781426	0.527763904140154	.	.
chr11	43681550	43682049	chr11	43643101	43643600	Pwwp2a|chr11:43643101-43643600	0.698638303497904	.	.
chr11	43747756	43748255	chr11	43836331	43836830	Ttc1|chr11:43836331-43836830	0.552903159521893	.	.
chr11	44470279	44470778	chr11	44003040	44003539	Ublcp1|chr11:44003040-44003539	0.502124257306641	.	.
chr11	45980458	45980957	chr11	45767137	45767636	Sox30|chr11:45767137-45767636	0.519937113286108	.	.
chr11	50025016	50025515	chr11	49981243	49981742	Rnf130|chr11:49981243-49981742	0.743622258463044	.	.
chr11	50130638	50131137	chr11	49927151	49927650	Tbc1d9b|chr11:49927151-49927650	0.554379497085119	.	.
chr11	50130638	50131137	chr11	50492890	50493389	Tbc1d9b|chr11:50492890-50493389	0.611615977325927	.	.
chr11	52000555	52001054	chr11	51937348	51937847	Gm12204|chr11:51937348-51937847	0.657532737332358	.	.
chr11	52000555	52001054	chr11	51937348	51937847	Ube2b|chr11:51937348-51937847	0.657532737332358	.	.
chr11	52097965	52098464	chr11	51937348	51937847	Ppp2ca|chr11:51937348-51937847	0.695353314260369	.	.
chr11	52098497	52098996	chr11	51937348	51937847	Ppp2ca|chr11:51937348-51937847	0.857815955241243	.	.
chr11	53430286	53430785	chr11	53182760	53183259	Gdf9|chr11:53182760-53183259	0.654636270767693	.	.
chr11	53430286	53430785	chr11	53182760	53183259	Uqcrq|chr11:53182760-53183259	0.654636270767693	.	.
chr11	54787443	54787942	chr11	55023193	55023692	Cdc42se2|chr11:55023193-55023692	0.596347927241816	.	.
chr11	54866445	54866944	chr11	54955884	54956383	Hint1|chr11:54955884-54956383	0.487765196132975	.	.
chr11	55460969	55461468	chr11	55402600	55403099	Atox1|chr11:55402600-55403099	0.58877397078436	.	.
chr11	55469134	55469633	chr11	55402600	55403099	G3bp1|chr11:55402600-55403099	0.736173181079285	.	.
chr11	58330424	58330923	chr11	58302580	58303079	Sh3bp5l|chr11:58302580-58303079	0.733086943745101	.	.
chr11	58330424	58330923	chr11	58302580	58303079	Zfp672|chr11:58302580-58303079	0.733086943745101	.	.
chr11	59810041	59810540	chr11	59662147	59662646	Flcn|chr11:59662147-59662646	0.557984913776903	.	.
chr11	59810041	59810540	chr11	59662147	59662646	Gm16062|chr11:59662147-59662646	0.557984913776903	.	.
chr11	59947944	59948443	chr11	59662147	59662646	Med9|chr11:59662147-59662646	0.597170564292425	.	.
chr11	59947944	59948443	chr11	59662147	59662646	Med9os|chr11:59662147-59662646	0.597170564292425	.	.
chr11	60931712	60932211	chr11	61028072	61028571	Map2k3|chr11:61028072-61028571	0.658052653689838	.	.
chr11	60931712	60932211	chr11	61028072	61028571	Map2k3os|chr11:61028072-61028571	0.658052653689838	.	.
chr11	61174850	61175349	chr11	61028072	61028571	Usp22|chr11:61028072-61028571	0.624271582168442	.	.
chr11	61174850	61175349	chr11	61299013	61299512	Usp22|chr11:61299013-61299512	0.632116771063557	.	.
chr11	61266909	61267408	chr11	61299013	61299512	Aldh3a2|chr11:61299013-61299512	0.567806290991338	.	.
chr11	61408078	61408577	chr11	61028624	61029123	Gm45605|chr11:61028624-61029123	0.473903113318454	.	.
chr11	61930062	61930561	chr11	62209570	62210069	Akap10|chr11:62209570-62210069	0.588271440816165	.	.
chr11	62281160	62281659	chr11	62209570	62210069	Ttc19|chr11:62209570-62210069	0.537093987111842	.	.
chr11	62281160	62281659	chr11	62209570	62210069	Zswim7|chr11:62209570-62210069	0.537093987111842	.	.
chr11	62602541	62603040	chr11	62756738	62757237	2410006H16Rik|chr11:62756738-62757237	0.528084021927409	.	.
chr11	62879159	62879658	chr11	62756738	62757237	Tvp23b|chr11:62756738-62757237	0.585030008330934	.	.
chr11	62879661	62880160	chr11	62756738	62757237	Tvp23b|chr11:62756738-62757237	0.472226851652698	.	.
chr11	68691741	68692240	chr11	68566341	68566840	Myh10|chr11:68566341-68566840	0.637906866006533	.	.
chr11	68691741	68692240	chr11	68610292	68610791	Myh10|chr11:68610292-68610791	0.658628509223825	.	.
chr11	68901248	68901747	chr11	68939581	68940080	Rpl26|chr11:68939581-68940080	0.594787378484115	.	.
chr11	69094565	69095064	chr11	69418783	69419282	Per1|chr11:69418783-69419282	0.605059956252319	.	.
chr11	69323667	69324166	chr11	69418783	69419282	Cntrob|chr11:69418783-69419282	0.513826438914675	.	.
chr11	69323667	69324166	chr11	69418783	69419282	Trappc1|chr11:69418783-69419282	0.513826438914675	.	.
chr11	69323667	69324166	chr11	69671079	69671578	Cntrob|chr11:69671079-69671578	0.670775106239014	.	.
chr11	69323667	69324166	chr11	69671079	69671578	Trappc1|chr11:69671079-69671578	0.670775106239014	.	.
chr11	69395511	69396010	chr11	69418783	69419282	Cyb5d1|chr11:69418783-69419282	0.83970527026737	.	.
chr11	69395511	69396010	chr11	69418783	69419282	Naa38|chr11:69418783-69419282	0.83970527026737	.	.
chr11	69395511	69396010	chr11	69671079	69671578	Cyb5d1|chr11:69671079-69671578	0.818937471237812	.	.
chr11	69395511	69396010	chr11	69671079	69671578	Naa38|chr11:69671079-69671578	0.818937471237812	.	.
chr11	69632563	69633062	chr11	69418783	69419282	Fxr2|chr11:69418783-69419282	0.738127240528299	.	.
chr11	69632563	69633062	chr11	69671079	69671578	Fxr2|chr11:69671079-69671578	0.78621366509894	.	.
chr11	69758467	69758966	chr11	69671079	69671578	Polr2a|chr11:69671079-69671578	0.713754947966795	.	.
chr11	69837825	69838324	chr11	69671079	69671578	Nlgn2|chr11:69671079-69671578	0.629029912398002	.	.
chr11	69837825	69838324	chr11	69671079	69671578	Tmem256|chr11:69671079-69671578	0.629029912398002	.	.
chr11	69846328	69846827	chr11	69671079	69671578	Plscr3|chr11:69671079-69671578	0.614207219910521	.	.
chr11	72214819	72215318	chr11	72080487	72080986	4930563E22Rik|chr11:72080487-72080986	0.486958936784649	.	.
chr11	72214819	72215318	chr11	72080487	72080986	Med31|chr11:72080487-72080986	0.486958936784649	.	.
chr11	72441023	72441522	chr11	72086700	72087199	Mybbp1a|chr11:72086700-72087199	0.473507707199564	.	.
chr11	74830072	74830571	chr11	74637836	74638335	Mnt|chr11:74637836-74638335	0.589592116039638	.	.
chr11	75461221	75461720	chr11	75211969	75212468	Mir22hg|chr11:75211969-75212468	0.499559304547967	.	.
chr11	75461221	75461720	chr11	75211969	75212468	Tlcd2|chr11:75211969-75212468	0.499559304547967	.	.
chr11	75531270	75531769	chr11	75431363	75431862	Slc43a2|chr11:75431363-75431862	0.525190858716537	.	.
chr11	76406630	76407129	chr11	76469398	76469897	Timm22|chr11:76469398-76469897	0.786780450816071	.	.
chr11	83472820	83473319	chr11	83270987	83271486	Taf15|chr11:83270987-83271486	0.747332358796512	.	.
chr11	83472820	83473319	chr11	83270987	83271486	Taf15|chr11:83270987-83271486	0.747332358796513	.	.
chr11	87591841	87592340	chr11	87258759	87259258	Mtmr4|chr11:87258759-87259258	0.488661783996785	.	.
chr11	87987313	87987812	chr11	88162001	88162500	Dynll2|chr11:88162001-88162500	0.639387930874753	.	.
chr11	87987313	87987812	chr11	88187571	88188070	Dynll2|chr11:88187571-88188070	0.535783142856713	.	.
chr11	94210914	94211413	chr11	94145050	94145549	Tob1|chr11:94145050-94145549	0.724184800130723	.	.
chr11	94548971	94549470	chr11	94978897	94979396	Rsad1|chr11:94978897-94979396	0.489462674774056	.	.
chr11	95310004	95310503	chr11	95370024	95370523	Gm11520|chr11:95370024-95370523	0.803362246965095	.	.
chr11	95310004	95310503	chr11	95370024	95370523	Kat7|chr11:95370024-95370523	0.803362246965095	.	.
chr11	97315502	97316001	chr11	97573830	97574329	Mrpl45|chr11:97573830-97574329	0.692220990810319	.	.
chr11	97799317	97799816	chr11	97573830	97574329	Lasp1|chr11:97573830-97574329	0.725788416442057	.	.
chr11	97799317	97799816	chr11	98034762	98035261	Lasp1|chr11:98034762-98035261	0.507708290670548	.	.
chr11	97884032	97884531	chr11	97573830	97574329	Fbxo47|chr11:97573830-97574329	0.583538490474187	.	.
chr11	97884032	97884531	chr11	97573830	97574329	Gm11630|chr11:97573830-97574329	0.583538490474187	.	.
chr11	97884032	97884531	chr11	98034762	98035261	Fbxo47|chr11:98034762-98035261	0.607412267016952	.	.
chr11	97884032	97884531	chr11	98034762	98035261	Gm11630|chr11:98034762-98035261	0.607412267016952	.	.
chr11	98202507	98203006	chr11	98034762	98035261	Cdk12|chr11:98034762-98035261	0.668132633896935	.	.
chr11	98862814	98863313	chr11	98747368	98747867	Wipf2|chr11:98747368-98747867	0.601109003835596	.	.
chr11	98862814	98863313	chr11	98937345	98937844	Wipf2|chr11:98937345-98937844	0.73851949715428	.	.
chr11	99243843	99244342	chr11	98937345	98937844	Krt222|chr11:98937345-98937844	0.531410431010243	.	.
chr11	99243843	99244342	chr11	98937345	98937844	Krt222|chr11:98937345-98937844	0.531410431010244	.	.
chr11	102393062	102393561	chr11	102218714	102219213	Rundc3a|chr11:102218714-102219213	0.555263813880338	.	.
chr11	102393062	102393561	chr11	102245025	102245524	Rundc3a|chr11:102245025-102245524	0.561385277116914	.	.
chr11	102393062	102393561	chr11	102245025	102245524	Rundc3a|chr11:102245025-102245524	0.561385277116915	.	.
chr11	102393062	102393561	chr11	102437505	102438004	Rundc3a|chr11:102437505-102438004	0.495613024910629	.	.
chr11	102408304	102408803	chr11	102207748	102208247	Slc25a39|chr11:102207748-102208247	0.478717692186281	.	.
chr11	102447369	102447868	chr11	102218714	102219213	Fam171a2|chr11:102218714-102219213	0.700995038527549	.	.
chr11	102447369	102447868	chr11	102399809	102400308	Fam171a2|chr11:102399809-102400308	0.552804457345106	.	.
chr11	102555988	102556487	chr11	102774587	102775086	Gpatch8|chr11:102774587-102775086	0.677106143321939	.	.
chr11	102880718	102881217	chr11	102774587	102775086	Ccdc103|chr11:102774587-102775086	0.50488519568018	.	.
chr11	102880718	102881217	chr11	102774587	102775086	Eftud2|chr11:102774587-102775086	0.50488519568018	.	.
chr11	103267330	103267829	chr11	103246315	103246814	1700028N14Rik|chr11:103246315-103246814	0.607680431118368	.	.
chr11	103267330	103267829	chr11	103246315	103246814	Map3k14|chr11:103246315-103246814	0.607680431118368	.	.
chr11	103267330	103267829	chr11	103312088	103312587	1700028N14Rik|chr11:103312088-103312587	0.490554027916462	.	.
chr11	103267330	103267829	chr11	103312088	103312587	Map3k14|chr11:103312088-103312587	0.490554027916462	.	.
chr11	103267330	103267829	chr11	103381531	103382030	1700028N14Rik|chr11:103381531-103382030	0.545046239178606	.	.
chr11	103267330	103267829	chr11	103381531	103382030	Map3k14|chr11:103381531-103382030	0.545046239178606	.	.
chr11	103412544	103413043	chr11	103312088	103312587	Plekhm1|chr11:103312088-103312587	0.534409002456258	.	.
chr11	106036478	106036977	chr11	106193332	106193831	Dcaf7|chr11:106193332-106193831	0.499016058899246	.	.
chr11	109650140	109650639	chr11	109650670	109651169	Prkar1a|chr11:109650670-109651169	0.762973135317186	.	.
chr11	116198615	116199114	chr11	116489909	116490408	Acox1|chr11:116489909-116490408	0.59131246408958	.	.
chr11	116198615	116199114	chr11	116489909	116490408	Ten1|chr11:116489909-116490408	0.59131246408958	.	.
chr11	116412844	116413343	chr11	116490449	116490948	Rnf157|chr11:116490449-116490948	0.797333348361149	.	.
chr11	116433766	116434265	chr11	116657725	116658224	Ubald2|chr11:116657725-116658224	0.622934124471685	.	.
chr11	117654388	117654887	chr11	117445663	117446162	Tnrc6c|chr11:117445663-117446162	0.534822151057564	.	.
chr11	120098565	120099064	chr11	120013001	120013500	Ndufaf8|chr11:120013001-120013500	0.747422093609142	.	.
chr11	120098565	120099064	chr11	120013001	120013500	Tepsin|chr11:120013001-120013500	0.747422093609142	.	.
chr11	120151062	120151561	chr11	120013001	120013500	Gm11769|chr11:120013001-120013500	0.472365986896919	.	.
chr11	120151062	120151561	chr11	120013001	120013500	Slc38a10|chr11:120013001-120013500	0.472365986896919	.	.
chr11	120484362	120484861	chr11	120013001	120013500	Mrpl12|chr11:120013001-120013500	0.545706804403232	.	.
chr12	4917091	4917590	chr12	5236933	5237432	Atad2b|chr12:5236933-5237432	0.540584789138345	.	.
chr12	8499854	8500353	chr12	8472905	8473404	Rhob|chr12:8472905-8473404	0.661980630278182	.	.
chr12	8673939	8674438	chr12	8472905	8473404	Pum2|chr12:8472905-8473404	0.632179337038053	.	.
chr12	9029368	9029867	chr12	9113623	9114122	Ttc32|chr12:9113623-9114122	0.545576151257886	.	.
chr12	10391063	10391562	chr12	10079389	10079888	Rdh14|chr12:10079389-10079888	0.591540843366561	.	.
chr12	16810686	16811185	chr12	17049158	17049657	E2f6|chr12:17049158-17049657	0.703354196903429	.	.
chr12	16894535	16895034	chr12	17049158	17049657	Rock2|chr12:17049158-17049657	0.496213770965908	.	.
chr12	16894535	16895034	chr12	17069626	17070125	Rock2|chr12:17069626-17070125	0.595174640022272	.	.
chr12	17544569	17545068	chr12	17426731	17427230	Odc1|chr12:17426731-17427230	0.712160694569829	.	.
chr12	28675067	28675566	chr12	28817234	28817733	Adi1|chr12:28817234-28817733	0.665093956301399	.	.
chr12	30373104	30373603	chr12	30596928	30597427	Sntg2|chr12:30596928-30597427	0.5189928378077	.	.
chr12	31499860	31500359	chr12	31580863	31581362	Cbll1|chr12:31580863-31581362	0.514647819363326	.	.
chr12	31634359	31634858	chr12	31895898	31896397	Bcap29|chr12:31895898-31896397	0.497402111136335	.	.
chr12	31634359	31634858	chr12	31913075	31913574	Bcap29|chr12:31913075-31913574	0.613842059519475	.	.
chr12	31634359	31634858	chr12	31913587	31914086	Bcap29|chr12:31913587-31914086	0.604343999499167	.	.
chr12	31849013	31849512	chr12	31527330	31527829	Gm48809|chr12:31527330-31527829	0.493759912910082	.	.
chr12	31950291	31950790	chr12	31895898	31896397	Hbp1|chr12:31895898-31896397	0.630991501838315	.	.
chr12	32061096	32061595	chr12	31895898	31896397	Prkar2b|chr12:31895898-31896397	0.68508068737338	.	.
chr12	32061096	32061595	chr12	31913075	31913574	Prkar2b|chr12:31913075-31913574	0.608887574861974	.	.
chr12	32061096	32061595	chr12	31913587	31914086	Prkar2b|chr12:31913587-31914086	0.570688807861446	.	.
chr12	32061096	32061595	chr12	32379638	32380137	Prkar2b|chr12:32379638-32380137	0.846233512261065	.	.
chr12	32379107	32379606	chr12	32379638	32380137	Ccdc71l|chr12:32379638-32380137	0.536830023811768	.	.
chr12	32820132	32820631	chr12	32910064	32910563	Nampt|chr12:32910064-32910563	0.695471775491877	.	.
chr12	44268865	44269364	chr12	44515081	44515580	Gm47096|chr12:44515081-44515580	0.519502023744764	.	.
chr12	54795441	54795940	chr12	54834785	54835284	Snx6|chr12:54834785-54835284	0.663363412313403	.	.
chr12	59011769	59012268	chr12	59262799	59263298	Sec23a|chr12:59262799-59263298	0.678543078619108	.	.
chr12	59066605	59067104	chr12	59262799	59263298	Pnn|chr12:59262799-59263298	0.613103921065504	.	.
chr12	59219648	59220147	chr12	59262799	59263298	Fbxo33|chr12:59262799-59263298	0.801747373975742	.	.
chr12	69681611	69682110	chr12	69361318	69361817	Sos2|chr12:69361318-69361817	0.562608633180126	.	.
chr12	69682158	69682657	chr12	69361318	69361817	Sos2|chr12:69361318-69361817	0.504126650357483	.	.
chr12	70347314	70347813	chr12	70367550	70368049	Gm32151|chr12:70367550-70368049	0.822038823298179	.	.
chr12	70347314	70347813	chr12	70367550	70368049	Trim9|chr12:70367550-70368049	0.822038823298179	.	.
chr12	70452822	70453321	chr12	70367550	70368049	Tmx1|chr12:70367550-70368049	0.625073260671734	.	.
chr12	73286558	73287057	chr12	73241911	73242410	Slc38a6|chr12:73241911-73242410	0.827542576288729	.	.
chr12	73286558	73287057	chr12	73241911	73242410	Trmt5|chr12:73241911-73242410	0.827542576288729	.	.
chr12	75596092	75596591	chr12	75309834	75310333	Ppp2r5e|chr12:75309834-75310333	0.719442693056409	.	.
chr12	80260202	80260701	chr12	80569460	80569959	Actn1|chr12:80569460-80569959	0.634003741087104	.	.
chr12	80462862	80463361	chr12	80569460	80569959	Exd2|chr12:80569460-80569959	0.861442046190034	.	.
chr12	80518702	80519201	chr12	80569460	80569959	Galnt16|chr12:80569460-80569959	0.66503758875034	.	.
chr12	80518702	80519201	chr12	80569460	80569959	Gm26777|chr12:80569460-80569959	0.66503758875034	.	.
chr12	80790258	80790757	chr12	80569460	80569959	Gm47941|chr12:80569460-80569959	0.71487942817507	.	.
chr12	80790258	80790757	chr12	80569460	80569959	Susd6|chr12:80569460-80569959	0.71487942817507	.	.
chr12	80945237	80945736	chr12	81085226	81085725	Gm20337|chr12:81085226-81085725	0.565160926957786	.	.
chr12	80945237	80945736	chr12	81085226	81085725	Srsf5|chr12:81085226-81085725	0.565160926957786	.	.
chr12	81026516	81027015	chr12	81085226	81085725	Smoc1|chr12:81085226-81085725	0.822194090456581	.	.
chr12	81026516	81027015	chr12	81190700	81191199	Smoc1|chr12:81190700-81191199	0.552508877327665	.	.
chr12	81026516	81027015	chr12	81331905	81332404	Smoc1|chr12:81331905-81332404	0.77965106328214	.	.
chr12	81484595	81485094	chr12	81085226	81085725	Cox16|chr12:81085226-81085725	0.564525973058042	.	.
chr12	81484595	81485094	chr12	81331905	81332404	Cox16|chr12:81331905-81332404	0.579332752446196	.	.
chr12	83596952	83597451	chr12	83791607	83792106	Zfyve1|chr12:83791607-83792106	0.513730184387504	.	.
chr12	84101048	84101547	chr12	84193834	84194333	Acot6|chr12:84193834-84194333	0.587006627902526	.	.
chr12	84114080	84114579	chr12	84193834	84194333	Dnal1|chr12:84193834-84194333	0.641755589444639	.	.
chr12	84114080	84114579	chr12	84193834	84194333	Dnal1|chr12:84193834-84194333	0.64175558944464	.	.
chr12	84148273	84148772	chr12	84193834	84194333	Pnma1|chr12:84193834-84194333	0.566634096675255	.	.
chr12	84361729	84362228	chr12	84193834	84194333	Coq6|chr12:84193834-84194333	0.599913362513718	.	.
chr12	84361729	84362228	chr12	84193834	84194333	Fam161b|chr12:84193834-84194333	0.599913362513718	.	.
chr12	84450806	84451305	chr12	84193834	84194333	Aldh6a1|chr12:84193834-84194333	0.646480798872139	.	.
chr12	84450806	84451305	chr12	84193834	84194333	Lin52|chr12:84193834-84194333	0.646480798872139	.	.
chr12	85150989	85151488	chr12	85455685	85456184	Rps6kl1|chr12:85455685-85456184	0.4796449895224	.	.
chr12	85219042	85219541	chr12	85472017	85472516	Eif2b2|chr12:85472017-85472516	0.528974244182436	.	.
chr12	85270358	85270857	chr12	85472017	85472516	Mlh3|chr12:85472017-85472516	0.539186458642871	.	.
chr12	85339182	85339681	chr12	85485824	85486323	Nek9|chr12:85485824-85486323	0.482268276504998	.	.
chr12	85374762	85375261	chr12	85455685	85456184	Gm47819|chr12:85455685-85456184	0.499638535462258	.	.
chr12	85374762	85375261	chr12	85455685	85456184	Tmed10|chr12:85455685-85456184	0.499638535462258	.	.
chr12	86884600	86885099	chr12	86823933	86824432	Irf2bpl|chr12:86823933-86824432	0.6048623165363	.	.
chr12	86884600	86885099	chr12	86894540	86895039	Irf2bpl|chr12:86894540-86895039	0.508900216022967	.	.
chr12	86884600	86885099	chr12	86911415	86911914	Irf2bpl|chr12:86911415-86911914	0.516876587804562	.	.
chr12	86884600	86885099	chr12	86911415	86911914	Irf2bpl|chr12:86911415-86911914	0.516876587804563	.	.
chr12	86947035	86947534	chr12	86823933	86824432	Cipc|chr12:86823933-86824432	0.612298536791895	.	.
chr12	87147363	87147862	chr12	86823933	86824432	Gstz1|chr12:86823933-86824432	0.651282529021565	.	.
chr12	87147363	87147862	chr12	86823933	86824432	Pomt2|chr12:86823933-86824432	0.651282529021565	.	.
chr12	87147363	87147862	chr12	87418862	87419361	Gstz1|chr12:87418862-87419361	0.604769281430084	.	.
chr12	87147363	87147862	chr12	87418862	87419361	Pomt2|chr12:87418862-87419361	0.604769281430084	.	.
chr12	88722582	88723081	chr12	88426946	88427445	Nrxn3|chr12:88426946-88427445	0.544307948492255	.	.
chr12	102878257	102878756	chr12	102683913	102684412	Btbd7|chr12:102683913-102684412	0.558283508264521	.	.
chr12	105032263	105032762	chr12	105494696	105495195	Glrx5|chr12:105494696-105495195	0.682967489580879	.	.
chr12	105032263	105032762	chr12	105494696	105495195	Snhg10|chr12:105494696-105495195	0.682967489580879	.	.
chr12	108179112	108179611	chr12	107810793	107811292	Ccnk|chr12:107810793-107811292	0.520671067882966	.	.
chr12	108179112	108179611	chr12	107810793	107811292	Setd3|chr12:107810793-107811292	0.520671067882966	.	.
chr12	108554449	108554948	chr12	108757884	108758383	Evl|chr12:108757884-108758383	0.487485968988349	.	.
chr12	108554449	108554948	chr12	108757884	108758383	Gm16596|chr12:108757884-108758383	0.487485968988349	.	.
chr12	108894009	108894508	chr12	108757884	108758383	Wars|chr12:108757884-108758383	0.655919857420674	.	.
chr12	108894009	108894508	chr12	108757884	108758383	Wdr25|chr12:108757884-108758383	0.655919857420674	.	.
chr12	110446315	110446814	chr12	110696201	110696700	Ppp2r5c|chr12:110696201-110696700	0.472834197460853	.	.
chr12	110737634	110738133	chr12	110696201	110696700	Wdr20|chr12:110696201-110696700	0.770895710560317	.	.
chr12	111537847	111538346	chr12	111687348	111687847	Eif5|chr12:111687348-111687847	0.47122123666649	.	.
chr12	111537847	111538346	chr12	111688078	111688577	Eif5|chr12:111688078-111688577	0.481582573597855	.	.
chr12	111672038	111672537	chr12	111693837	111694336	Ckb|chr12:111693837-111694336	0.631325957093972	.	.
chr12	111712918	111713417	chr12	111687348	111687847	Apopt1|chr12:111687348-111687847	0.4956935530192	.	.
chr12	111712918	111713417	chr12	111687348	111687847	Bag5|chr12:111687348-111687847	0.4956935530192	.	.
chr12	112644469	112644968	chr12	112618081	112618580	Siva1|chr12:112618081-112618580	0.471671263406463	.	.
chr12	112829246	112829745	chr12	112693382	112693881	Cdca4|chr12:112693382-112693881	0.510280369126053	.	.
chr12	112929575	112930074	chr12	112653176	112653675	Jag2|chr12:112653176-112653675	0.471663277325554	.	.
chr12	113014165	113014664	chr12	113187508	113188007	Pacs2|chr12:113187508-113188007	0.50148716948425	.	.
chr12	113074235	113074734	chr12	113187508	113188007	Tex22|chr12:113187508-113188007	0.720755591774494	.	.
chr12	118301273	118301772	chr12	118457721	118458220	Sp4|chr12:118457721-118458220	0.510365966458961	.	.
chr13	9764733	9765232	chr13	9770458	9770957	Zmynd11|chr13:9770458-9770957	0.718059385599922	.	.
chr13	12257945	12258444	chr13	12461291	12461790	Mtr|chr13:12461291-12461790	0.569091150623895	.	.
chr13	12257945	12258444	chr13	12461291	12461790	Mtr|chr13:12461291-12461790	0.569091150623896	.	.
chr13	12565528	12566027	chr13	12461291	12461790	Ero1lb|chr13:12461291-12461790	0.542140427776574	.	.
chr13	21440810	21441309	chr13	21161143	21161642	4930470G03Rik|chr13:21161143-21161642	0.686874431405993	.	.
chr13	21440810	21441309	chr13	21161143	21161642	Pgbd1|chr13:21161143-21161642	0.686874431405993	.	.
chr13	21440810	21441309	chr13	21199993	21200492	4930470G03Rik|chr13:21199993-21200492	0.535441314336617	.	.
chr13	21440810	21441309	chr13	21199993	21200492	Pgbd1|chr13:21199993-21200492	0.535441314336617	.	.
chr13	21440810	21441309	chr13	21506077	21506576	4930470G03Rik|chr13:21506077-21506576	0.588375743463244	.	.
chr13	21440810	21441309	chr13	21506077	21506576	Pgbd1|chr13:21506077-21506576	0.588375743463244	.	.
chr13	21468334	21468833	chr13	21423231	21423730	Nkapl|chr13:21423231-21423730	0.674114737053654	.	.
chr13	21721773	21722272	chr13	21259614	21260113	Hist1h2bm|chr13:21259614-21260113	0.574617012716198	.	.
chr13	24800518	24801017	chr13	24638309	24638808	BC005537|chr13:24638309-24638808	0.571708013999238	.	.
chr13	25269806	25270305	chr13	25257493	25257992	Nrsn1|chr13:25257493-25257992	0.77573409384929	.	.
chr13	34002107	34002606	chr13	34095988	34096487	Ripk1|chr13:34095988-34096487	0.473149025221449	.	.
chr13	34002107	34002606	chr13	34095988	34096487	Serpinb6a|chr13:34095988-34096487	0.473149025221449	.	.
chr13	34077831	34078330	chr13	34095988	34096487	Tubb2a|chr13:34095988-34096487	0.672027360123076	.	.
chr13	34130221	34130720	chr13	34046323	34046822	Tubb2b|chr13:34046323-34046822	0.780658992661486	.	.
chr13	34875268	34875767	chr13	34993915	34994414	Gm36839|chr13:34993915-34994414	0.503562508389241	.	.
chr13	34875268	34875767	chr13	34993915	34994414	Prpf4b|chr13:34993915-34994414	0.503562508389241	.	.
chr13	34875268	34875767	chr13	34994499	34994998	Gm36839|chr13:34994499-34994998	0.691542000646351	.	.
chr13	34875268	34875767	chr13	34994499	34994998	Prpf4b|chr13:34994499-34994998	0.691542000646351	.	.
chr13	35395688	35396187	chr13	35503485	35503984	Gm48703|chr13:35503485-35503984	0.549549117866979	.	.
chr13	35395688	35396187	chr13	35503485	35503984	Gm48703|chr13:35503485-35503984	0.54954911786698	.	.
chr13	41249535	41250034	chr13	41358705	41359204	Smim13|chr13:41358705-41359204	0.556505927428754	.	.
chr13	43481082	43481581	chr13	43241710	43242209	Ranbp9|chr13:43241710-43242209	0.560468389477688	.	.
chr13	43481082	43481581	chr13	43684635	43685134	Ranbp9|chr13:43684635-43685134	0.537525095402549	.	.
chr13	43481082	43481581	chr13	43684635	43685134	Ranbp9|chr13:43684635-43685134	0.53752509540255	.	.
chr13	45389446	45389945	chr13	45561962	45562461	Mylip|chr13:45561962-45562461	0.637937762249741	.	.
chr13	48546387	48546886	chr13	48878454	48878953	6720427I07Rik|chr13:48878454-48878953	0.64098795071886	.	.
chr13	48870038	48870537	chr13	48878454	48878953	Phf2|chr13:48878454-48878953	0.56834148147721	.	.
chr13	48870038	48870537	chr13	48878454	48878953	Phf2os1|chr13:48878454-48878953	0.56834148147721	.	.
chr13	48870038	48870537	chr13	49016340	49016839	Phf2|chr13:49016340-49016839	0.470974473663863	.	.
chr13	48870038	48870537	chr13	49016340	49016839	Phf2os1|chr13:49016340-49016839	0.470974473663863	.	.
chr13	48968109	48968608	chr13	48878454	48878953	Fam120a|chr13:48878454-48878953	0.550110323492603	.	.
chr13	49215799	49216298	chr13	49169756	49170255	Card19|chr13:49169756-49170255	0.533772372385846	.	.
chr13	52530536	52531035	chr13	52416234	52416733	Diras2|chr13:52416234-52416733	0.584800716184848	.	.
chr13	52530536	52531035	chr13	52457798	52458297	Diras2|chr13:52457798-52458297	0.658207159817118	.	.
chr13	54565190	54565689	chr13	54687578	54688077	4833439L19Rik|chr13:54687578-54688077	0.676864104354654	.	.
chr13	54589972	54590471	chr13	54687578	54688077	Higd2a|chr13:54687578-54688077	0.578438258565142	.	.
chr13	54589972	54590471	chr13	54687578	54688077	Nop16|chr13:54687578-54688077	0.578438258565142	.	.
chr13	54693847	54694346	chr13	54687578	54688077	Rnf44|chr13:54687578-54688077	0.536225266196676	.	.
chr13	54766310	54766809	chr13	54687578	54688077	Sncb|chr13:54687578-54688077	0.591818548642787	.	.
chr13	54766310	54766809	chr13	55211503	55212002	Sncb|chr13:55211503-55212002	0.744345170634174	.	.
chr13	59769131	59769630	chr13	59889609	59890108	Etohd2|chr13:59889609-59890108	0.591690399214853	.	.
chr13	59769131	59769630	chr13	59889609	59890108	Isca1|chr13:59889609-59890108	0.591690399214853	.	.
chr13	59769664	59770163	chr13	59889609	59890108	Etohd2|chr13:59889609-59890108	0.713012582210646	.	.
chr13	59769664	59770163	chr13	59889609	59890108	Isca1|chr13:59889609-59890108	0.713012582210646	.	.
chr13	64153032	64153531	chr13	64465103	64465602	Zfp367|chr13:64465103-64465602	0.628296307098891	.	.
chr13	64161562	64162061	chr13	64465103	64465602	Habp4|chr13:64465103-64465602	0.527256046340162	.	.
chr13	69696829	69697328	chr13	69696260	69696759	Gm35618|chr13:69696260-69696759	0.638583841130549	.	.
chr13	69696829	69697328	chr13	69696260	69696759	Gm48819|chr13:69696260-69696759	0.638583841130549	.	.
chr13	80885950	80886449	chr13	81232838	81233337	1700023H06Rik|chr13:81232838-81233337	0.583580648134632	.	.
chr13	84065361	84065860	chr13	84348483	84348982	Gm17750|chr13:84348483-84348982	0.481816345112379	.	.
chr13	85189132	85189631	chr13	85126922	85127421	Ccnh|chr13:85126922-85127421	0.801687296787829	.	.
chr13	85189669	85190168	chr13	85126922	85127421	Ccnh|chr13:85126922-85127421	0.800132104532955	.	.
chr13	85289186	85289685	chr13	85126922	85127421	Rasa1|chr13:85126922-85127421	0.484341475539103	.	.
chr13	91460739	91461238	chr13	91648253	91648752	Ssbp2|chr13:91648253-91648752	0.618921926581997	.	.
chr13	92483717	92484216	chr13	92645014	92645513	Fam151b|chr13:92645014-92645513	0.648736645520602	.	.
chr13	92530313	92530812	chr13	92645014	92645513	Zfyve16|chr13:92645014-92645513	0.52946211691035	.	.
chr13	92530313	92530812	chr13	92931619	92932118	Zfyve16|chr13:92931619-92932118	0.52948762740587	.	.
chr13	92844506	92845005	chr13	92645014	92645513	Mtx3|chr13:92645014-92645513	0.480111457670287	.	.
chr13	93771946	93772445	chr13	94169259	94169758	Arsb|chr13:94169259-94169758	0.537503327398553	.	.
chr13	93771946	93772445	chr13	94169259	94169758	Gm47210|chr13:94169259-94169758	0.537503327398553	.	.
chr13	96387964	96388463	chr13	96660014	96660513	Poc5|chr13:96660014-96660513	0.50626362470993	.	.
chr13	96542422	96542921	chr13	96373296	96373795	Col4a3bp|chr13:96373296-96373795	0.572624997773699	.	.
chr13	96542422	96542921	chr13	96373296	96373795	Gm48133|chr13:96373296-96373795	0.572624997773699	.	.
chr13	96542422	96542921	chr13	96373296	96373795	Polk|chr13:96373296-96373795	0.572624997773699	.	.
chr13	98815067	98815566	chr13	99093205	99093704	Fcho2|chr13:99093205-99093704	0.615075796643844	.	.
chr13	98926145	98926644	chr13	99093205	99093704	Tnpo1|chr13:99093205-99093704	0.606221863699208	.	.
chr13	100015422	100015921	chr13	99814791	99815290	Mccc2|chr13:99814791-99815290	0.544294717979349	.	.
chr13	100833220	100833719	chr13	101233394	101233893	Slc30a5|chr13:101233394-101233893	0.581396757792388	.	.
chr13	100847167	100847666	chr13	100874530	100875029	Gm29502|chr13:100874530-100875029	0.573254947258524	.	.
chr13	100847167	100847666	chr13	101019307	101019806	Gm29502|chr13:101019307-101019806	0.587432036348331	.	.
chr13	100847167	100847666	chr13	101244343	101244842	Gm29502|chr13:101244343-101244842	0.743266445154467	.	.
chr13	101768015	101768514	chr13	101905757	101906256	Pik3r1|chr13:101905757-101906256	0.576743978261285	.	.
chr13	107889889	107890388	chr13	107969803	107970302	Zswim6|chr13:107969803-107970302	0.510702639012481	.	.
chr13	107889889	107890388	chr13	107970304	107970803	Zswim6|chr13:107970304-107970803	0.516648857488875	.	.
chr13	110395259	110395758	chr13	110062999	110063498	Plk2|chr13:110062999-110063498	0.630046796442276	.	.
chr13	112463814	112464313	chr13	112100751	112101250	Il6st|chr13:112100751-112101250	0.728515239397272	.	.
chr13	112800509	112801008	chr13	112674002	112674501	Plpp1|chr13:112674002-112674501	0.472957190448657	.	.
chr13	112927339	112927838	chr13	112674002	112674501	Dhx29|chr13:112674002-112674501	0.688076116447097	.	.
chr13	112927339	112927838	chr13	112674002	112674501	Mtrex|chr13:112674002-112674501	0.688076116447097	.	.
chr13	112988007	112988506	chr13	112674002	112674501	Ccno|chr13:112674002-112674501	0.492702176515362	.	.
chr14	19823648	19824147	chr14	20082882	20083381	Rtraf|chr14:20082882-20083381	0.629428986057826	.	.
chr14	20640808	20641307	chr14	20831463	20831962	2810402E24Rik|chr14:20831463-20831962	0.489232842489065	.	.
chr14	20640808	20641307	chr14	20831463	20831962	Usp54|chr14:20831463-20831962	0.489232842489065	.	.
chr14	20734345	20734844	chr14	20831463	20831962	Ndst2|chr14:20831463-20831962	0.749551242703241	.	.
chr14	20929070	20929569	chr14	20831463	20831962	Vcl|chr14:20831463-20831962	0.860478445898808	.	.
chr14	26637713	26638212	chr14	26579294	26579793	Arf4|chr14:26579294-26579793	0.695255436216906	.	.
chr14	26637713	26638212	chr14	26579294	26579793	Arf4os|chr14:26579294-26579793	0.695255436216906	.	.
chr14	26970326	26970825	chr14	26579294	26579793	Appl1|chr14:26579294-26579793	0.666866551098423	.	.
chr14	27622099	27622598	chr14	27628630	27629129	Erc2|chr14:27628630-27629129	0.502326791853346	.	.
chr14	27622099	27622598	chr14	27798727	27799226	Erc2|chr14:27798727-27799226	0.56648980421502	.	.
chr14	30479234	30479733	chr14	30147888	30148387	Dcp1a|chr14:30147888-30148387	0.703268727440203	.	.
chr14	30951080	30951579	chr14	30671893	30672392	Nek4|chr14:30671893-30672392	0.551293713352221	.	.
chr14	47276704	47277203	chr14	47031457	47031956	Gm49150|chr14:47031457-47031956	0.639178604335593	.	.
chr14	47276704	47277203	chr14	47031457	47031956	Socs4|chr14:47031457-47031956	0.639178604335593	.	.
chr14	47276704	47277203	chr14	47031457	47031956	Wdhd1|chr14:47031457-47031956	0.639178604335593	.	.
chr14	47649052	47649551	chr14	47568244	47568743	Ktn1|chr14:47568244-47568743	0.555540419889117	.	.
chr14	51884597	51885096	chr14	52244310	52244809	Mettl17|chr14:52244310-52244809	0.522935359042411	.	.
chr14	54883130	54883629	chr14	54863416	54863915	Bcl2l2|chr14:54863416-54863915	0.580768193149195	.	.
chr14	57571340	57571839	chr14	57980150	57980649	1700039M10Rik|chr14:57980150-57980649	0.586524486607192	.	.
chr14	57571340	57571839	chr14	57980150	57980649	Eef1akmt1|chr14:57980150-57980649	0.586524486607192	.	.
chr14	57825996	57826495	chr14	58003857	58004356	Mrpl57|chr14:58003857-58004356	0.581056685078928	.	.
chr14	57825996	57826495	chr14	58003857	58004356	Ska3|chr14:58003857-58004356	0.581056685078928	.	.
chr14	57999048	57999547	chr14	57980150	57980649	3110083C13Rik|chr14:57980150-57980649	0.582441545284239	.	.
chr14	57999048	57999547	chr14	57980150	57980649	Micu2|chr14:57980150-57980649	0.582441545284239	.	.
chr14	57999048	57999547	chr14	58003857	58004356	3110083C13Rik|chr14:58003857-58004356	0.52732832121614	.	.
chr14	57999048	57999547	chr14	58003857	58004356	Micu2|chr14:58003857-58004356	0.52732832121614	.	.
chr14	64455872	64456371	chr14	64146918	64147417	Msra|chr14:64146918-64147417	0.479740326109351	.	.
chr14	64455872	64456371	chr14	64199697	64200196	Msra|chr14:64199697-64200196	0.634419858856811	.	.
chr14	64949764	64950263	chr14	64589430	64589929	Hmbox1|chr14:64589430-64589929	0.620763161248748	.	.
chr14	64949764	64950263	chr14	64589430	64589929	Ints9|chr14:64589430-64589929	0.620763161248748	.	.
chr14	65266391	65266890	chr14	65730756	65731255	Fbxo16|chr14:65730756-65731255	0.546740681583393	.	.
chr14	67071719	67072218	chr14	67135844	67136343	Ppp2r2a|chr14:67135844-67136343	0.656347756045645	.	.
chr14	67072222	67072721	chr14	67135844	67136343	Ppp2r2a|chr14:67135844-67136343	0.500536715600962	.	.
chr14	68083528	68084027	chr14	68123474	68123973	Nefl|chr14:68123474-68123973	0.577975805450013	.	.
chr14	70289257	70289756	chr14	70484041	70484540	Ppp3cc|chr14:70484041-70484540	0.583173671925183	.	.
chr14	70443192	70443691	chr14	70484041	70484540	Polr3d|chr14:70484041-70484540	0.467948737007974	.	.
chr14	76414303	76414802	chr14	76506246	76506745	Tsc22d1|chr14:76506246-76506745	0.513517358679688	.	.
chr14	105258473	105258972	chr14	105668964	105669463	Ndfip2|chr14:105668964-105669463	0.614377040155531	.	.
chr14	105897136	105897635	chr14	105668964	105669463	Spry2|chr14:105668964-105669463	0.621811738657635	.	.
chr14	111674599	111675098	chr14	111996008	111996507	Slitrk5|chr14:111996008-111996507	0.518683249990446	.	.
chr14	121798382	121798881	chr14	122249392	122249891	Dock9|chr14:122249392-122249891	0.602681828252624	.	.
chr14	122106757	122107256	chr14	122249392	122249891	A330035P11Rik|chr14:122249392-122249891	0.494853955308703	.	.
chr14	122106757	122107256	chr14	122249392	122249891	Tm9sf2|chr14:122249392-122249891	0.494853955308703	.	.
chr14	122983052	122983551	chr14	122883699	122884198	Tmtc4|chr14:122883699-122884198	0.545531212560391	.	.
chr15	9140229	9140728	chr15	8896418	8896917	Lmbrd2|chr15:8896418-8896917	0.533659778397912	.	.
chr15	28025822	28026321	chr15	28138739	28139238	Trio|chr15:28138739-28139238	0.825877015092442	.	.
chr15	34443056	34443555	chr15	34295942	34296441	Rpl30|chr15:34295942-34296441	0.691315209746853	.	.
chr15	34443056	34443555	chr15	34661559	34662058	Rpl30|chr15:34661559-34662058	0.649781091048858	.	.
chr15	34495014	34495513	chr15	34295942	34296441	Pop1|chr15:34295942-34296441	0.578760317228294	.	.
chr15	34495014	34495513	chr15	34295942	34296441	Rida|chr15:34295942-34296441	0.578760317228294	.	.
chr15	36608787	36609286	chr15	36578499	36578998	Pabpc1|chr15:36578499-36578998	0.727686871345561	.	.
chr15	36608787	36609286	chr15	36792940	36793439	Pabpc1|chr15:36792940-36793439	0.548190786115999	.	.
chr15	36608787	36609286	chr15	36884582	36885081	Pabpc1|chr15:36884582-36885081	0.470092920898571	.	.
chr15	37007193	37007692	chr15	36792940	36793439	Gm26766|chr15:36792940-36793439	0.552104133428715	.	.
chr15	37007193	37007692	chr15	36792940	36793439	Zfp706|chr15:36792940-36793439	0.552104133428715	.	.
chr15	38519177	38519676	chr15	38302173	38302672	Azin1|chr15:38302173-38302672	0.470121757087431	.	.
chr15	38519177	38519676	chr15	38302173	38302672	Gm49077|chr15:38302173-38302672	0.470121757087431	.	.
chr15	39112506	39113005	chr15	39169774	39170273	Dcaf13|chr15:39169774-39170273	0.500441517919729	.	.
chr15	39112506	39113005	chr15	39169774	39170273	Slc25a32|chr15:39169774-39170273	0.500441517919729	.	.
chr15	41447206	41447705	chr15	41372871	41373370	Oxr1|chr15:41372871-41373370	0.489010427597616	.	.
chr15	44787805	44788304	chr15	44896159	44896658	Sybu|chr15:44896159-44896658	0.703955085992287	.	.
chr15	51865314	51865813	chr15	51834006	51834505	Eif3h|chr15:51834006-51834505	0.483460386913109	.	.
chr15	53902238	53902737	chr15	54120394	54120893	Samd12|chr15:54120394-54120893	0.729292176253798	.	.
chr15	55071315	55071814	chr15	55287485	55287984	Taf2|chr15:55287485-55287984	0.612733599798765	.	.
chr15	58415173	58415672	chr15	58654401	58654900	Fam91a1|chr15:58654401-58654900	0.488734003709703	.	.
chr15	58823433	58823932	chr15	59066154	59066653	Tmem65|chr15:59066154-59066653	0.524790483976345	.	.
chr15	62037676	62038175	chr15	62462724	62463223	Pvt1|chr15:62462724-62463223	0.467612150641311	.	.
chr15	64382620	64383119	chr15	64312500	64312999	Asap1|chr15:64312500-64312999	0.490281105461893	.	.
chr15	64922068	64922567	chr15	65084506	65085005	Adcy8|chr15:65084506-65085005	0.601496450090589	.	.
chr15	66286601	66287100	chr15	66324276	66324775	Gm27242|chr15:66324276-66324775	0.47977392106462	.	.
chr15	66286601	66287100	chr15	66324276	66324775	Kcnq3|chr15:66324276-66324775	0.47977392106462	.	.
chr15	66577266	66577765	chr15	66438575	66439074	Phf20l1|chr15:66438575-66439074	0.580921349326519	.	.
chr15	73090465	73090964	chr15	73067400	73067899	Chrac1|chr15:73067400-73067899	0.515694336202408	.	.
chr15	77842140	77842639	chr15	78020062	78020561	Myh9|chr15:78020062-78020561	0.476731607007025	.	.
chr15	77956511	77957010	chr15	77903328	77903827	Foxred2|chr15:77903328-77903827	0.481685211012192	.	.
chr15	78532105	78532604	chr15	78680252	78680751	C1qtnf6|chr15:78680252-78680751	0.535985083424865	.	.
chr15	79328024	79328523	chr15	79391664	79392163	Pla2g6|chr15:79391664-79392163	0.615278824613806	.	.
chr15	79670564	79671063	chr15	79774239	79774738	Tomm22|chr15:79774239-79774738	0.49198253479007	.	.
chr15	80132833	80133332	chr15	79774239	79774738	Tab1|chr15:79774239-79774738	0.495031231717754	.	.
chr15	80132833	80133332	chr15	80083137	80083636	Tab1|chr15:80083137-80083636	0.627400360689633	.	.
chr15	80710857	80711356	chr15	80278165	80278664	Tnrc6b|chr15:80278165-80278664	0.575734901336913	.	.
chr15	80710857	80711356	chr15	80765255	80765754	Tnrc6b|chr15:80765255-80765754	0.473906626611112	.	.
chr15	81399521	81400020	chr15	81480879	81481378	St13|chr15:81480879-81481378	0.494978023801433	.	.
chr15	81399521	81400020	chr15	81480879	81481378	Xpnpep3|chr15:81480879-81481378	0.494978023801433	.	.
chr15	81465883	81466382	chr15	81480879	81481378	Rbx1|chr15:81480879-81481378	0.801042853611712	.	.
chr15	81663636	81664135	chr15	81480879	81481378	L3mbtl2|chr15:81480879-81481378	0.575432047542515	.	.
chr15	81872131	81872630	chr15	82081204	82081703	Aco2|chr15:82081204-82081703	0.544169684760006	.	.
chr15	81872131	81872630	chr15	82081204	82081703	Phf5a|chr15:82081204-82081703	0.544169684760006	.	.
chr15	82146956	82147455	chr15	81810599	81811098	Srebf2|chr15:81810599-81811098	0.503175948973535	.	.
chr15	82146956	82147455	chr15	82345762	82346261	Srebf2|chr15:82345762-82346261	0.480023303056623	.	.
chr15	85859387	85859886	chr15	85634404	85634903	Gtse1|chr15:85634404-85634903	0.663531633603003	.	.
chr15	85859387	85859886	chr15	85670612	85671111	Gtse1|chr15:85670612-85671111	0.724317518786227	.	.
chr15	85859387	85859886	chr15	85670612	85671111	Gtse1|chr15:85670612-85671111	0.724317518786228	.	.
chr15	92051451	92051950	chr15	92052066	92052565	Cntn1|chr15:92052066-92052565	0.739741387826449	.	.
chr15	92051451	92051950	chr15	92177394	92177893	Cntn1|chr15:92177394-92177893	0.540453920902946	.	.
chr15	93398097	93398596	chr15	93518829	93519328	Pphln1|chr15:93518829-93519328	0.702310355863963	.	.
chr15	93398097	93398596	chr15	93518829	93519328	Pphln1|chr15:93518829-93519328	0.702310355863964	.	.
chr15	93398097	93398596	chr15	93518829	93519328	Zcrb1|chr15:93518829-93519328	0.702310355863963	.	.
chr15	93398097	93398596	chr15	93518829	93519328	Zcrb1|chr15:93518829-93519328	0.702310355863964	.	.
chr15	93398097	93398596	chr15	93519333	93519832	Pphln1|chr15:93519333-93519832	0.776424086607756	.	.
chr15	93398097	93398596	chr15	93519333	93519832	Zcrb1|chr15:93519333-93519832	0.776424086607756	.	.
chr15	96284884	96285383	chr15	96285406	96285905	2610037D02Rik|chr15:96285406-96285905	0.478518767076656	.	.
chr15	96284884	96285383	chr15	96709421	96709920	2610037D02Rik|chr15:96709421-96709920	0.712379976896303	.	.
chr15	97767490	97767989	chr15	98145413	98145912	Rapgef3|chr15:98145413-98145912	0.495411971474951	.	.
chr15	97767490	97767989	chr15	98181036	98181535	Rapgef3|chr15:98181036-98181535	0.778337684920647	.	.
chr15	98093106	98093605	chr15	98145413	98145912	Gm26513|chr15:98145413-98145912	0.488310209354948	.	.
chr15	98093106	98093605	chr15	98145413	98145912	Pfkm|chr15:98145413-98145912	0.488310209354948	.	.
chr15	98093106	98093605	chr15	98145413	98145912	Senp1|chr15:98145413-98145912	0.488310209354948	.	.
chr15	98093106	98093605	chr15	98181036	98181535	Gm26513|chr15:98181036-98181535	0.794062059337354	.	.
chr15	98093106	98093605	chr15	98181036	98181535	Pfkm|chr15:98181036-98181535	0.794062059337354	.	.
chr15	98093106	98093605	chr15	98181036	98181535	Senp1|chr15:98181036-98181535	0.794062059337354	.	.
chr15	98093608	98094107	chr15	98181036	98181535	Gm26513|chr15:98181036-98181535	0.745628150764873	.	.
chr15	98093608	98094107	chr15	98181036	98181535	Senp1|chr15:98181036-98181535	0.745628150764873	.	.
chr15	98167551	98168050	chr15	98181036	98181535	Ccdc184|chr15:98181036-98181535	0.472844651419194	.	.
chr15	98534103	98534602	chr15	98928544	98929043	Kansl2|chr15:98928544-98929043	0.467032765301431	.	.
chr15	98534103	98534602	chr15	98971081	98971580	Kansl2|chr15:98971081-98971580	0.697558254515397	.	.
chr15	98934325	98934824	chr15	98928544	98929043	Gm41396|chr15:98928544-98929043	0.482911287987829	.	.
chr15	98934325	98934824	chr15	98928544	98929043	Tuba1b|chr15:98928544-98929043	0.482911287987829	.	.
chr15	98953388	98953887	chr15	98928544	98929043	Tuba1a|chr15:98928544-98929043	0.652542854574771	.	.
chr15	98953388	98953887	chr15	98971081	98971580	Tuba1a|chr15:98971081-98971580	0.58900784309332	.	.
chr15	100551820	100552319	chr15	100777281	100777780	Tfcp2|chr15:100777281-100777780	0.713696855529581	.	.
chr15	100551820	100552319	chr15	100870704	100871203	Tfcp2|chr15:100870704-100871203	0.581269543831937	.	.
chr15	100615040	100615539	chr15	100777281	100777780	C330013E15Rik|chr15:100777281-100777780	0.665515442889554	.	.
chr15	100615040	100615539	chr15	100777281	100777780	Dazap2|chr15:100777281-100777780	0.665515442889554	.	.
chr15	100615040	100615539	chr15	100870704	100871203	C330013E15Rik|chr15:100870704-100871203	0.477165516877393	.	.
chr15	100615040	100615539	chr15	100870704	100871203	Dazap2|chr15:100870704-100871203	0.477165516877393	.	.
chr15	103272488	103272987	chr15	103163133	103163632	Copz1|chr15:103163133-103163632	0.575424585220681	.	.
chr16	11176197	11176696	chr16	11437560	11438059	Zc3h7a|chr16:11437560-11438059	0.630076339746719	.	.
chr16	13780429	13780928	chr16	14159188	14159687	Rrn3|chr16:14159188-14159687	0.562870753362402	.	.
chr16	13818486	13818985	chr16	14159188	14159687	Ntan1|chr16:14159188-14159687	0.649769124255589	.	.
chr16	17233262	17233761	chr16	17201270	17201769	Hic2|chr16:17201270-17201769	0.588252053758659	.	.
chr16	17405730	17406229	chr16	17201270	17201769	Pi4ka|chr16:17201270-17201769	0.499621363372135	.	.
chr16	17405730	17406229	chr16	17201270	17201769	Snap29|chr16:17201270-17201769	0.499621363372135	.	.
chr16	17451705	17452204	chr16	17201270	17201769	Crkl|chr16:17201270-17201769	0.832197161980616	.	.
chr16	18347873	18348372	chr16	18343750	18344249	Arvcf|chr16:18343750-18344249	0.562914822044017	.	.
chr16	18347873	18348372	chr16	18343750	18344249	Tango2|chr16:18343750-18344249	0.562914822044017	.	.
chr16	23108017	23108516	chr16	23240612	23241111	Eif4a2|chr16:23240612-23241111	0.672698459767144	.	.
chr16	30008838	30009337	chr16	29841133	29841632	4632428C04Rik|chr16:29841133-29841632	0.640360529059638	.	.
chr16	31081173	31081672	chr16	31046374	31046873	Xxylt1|chr16:31046374-31046873	0.684495244225955	.	.
chr16	31201089	31201588	chr16	31046374	31046873	Acap2|chr16:31046374-31046873	0.581378424856824	.	.
chr16	38522455	38522954	chr16	38924885	38925384	Timmdc1|chr16:38924885-38925384	0.506522553860012	.	.
chr16	42874898	42875397	chr16	42693797	42694296	4932412D23Rik|chr16:42693797-42694296	0.781238298026499	.	.
chr16	42874898	42875397	chr16	42693797	42694296	Zbtb20|chr16:42693797-42694296	0.781238298026499	.	.
chr16	42875405	42875904	chr16	42693797	42694296	4932412D23Rik|chr16:42693797-42694296	0.675928297337197	.	.
chr16	42875405	42875904	chr16	42693797	42694296	Zbtb20|chr16:42693797-42694296	0.675928297337197	.	.
chr16	43889548	43890047	chr16	43858963	43859462	Ccdc191|chr16:43858963-43859462	0.54080232620439	.	.
chr16	44138798	44139297	chr16	43858963	43859462	Atp6v1a|chr16:43858963-43859462	0.596138423697888	.	.
chr16	44138798	44139297	chr16	43858963	43859462	Naa50|chr16:43858963-43859462	0.596138423697888	.	.
chr16	49698853	49699352	chr16	49855836	49856335	Ift57|chr16:49855836-49856335	0.685539463486657	.	.
chr16	58670040	58670539	chr16	58480207	58480706	Cpox|chr16:58480207-58480706	0.771224284829714	.	.
chr16	64851718	64852217	chr16	65029631	65030130	Cggbp1|chr16:65029631-65030130	0.691162341865771	.	.
chr16	64851718	64852217	chr16	65029631	65030130	Zfp654|chr16:65029631-65030130	0.691162341865771	.	.
chr16	84835409	84835908	chr16	85037806	85038305	Atp5j|chr16:85037806-85038305	0.671588962211044	.	.
chr16	84835409	84835908	chr16	85037806	85038305	Gabpa|chr16:85037806-85038305	0.671588962211044	.	.
chr16	91010940	91011439	chr16	90999784	91000283	4930404I05Rik|chr16:90999784-91000283	0.673264624540476	.	.
chr16	91010940	91011439	chr16	90999784	91000283	Synj1|chr16:90999784-91000283	0.673264624540476	.	.
chr17	13759713	13760212	chr17	14212690	14213189	Afdn|chr17:14212690-14213189	0.510772909424471	.	.
chr17	13760261	13760760	chr17	14212690	14213189	Afdn|chr17:14212690-14213189	0.781888369928344	.	.
chr17	15704694	15705193	chr17	15498135	15498634	Chd1|chr17:15498135-15498634	0.504138981862296	.	.
chr17	15705270	15705769	chr17	15498135	15498634	Chd1|chr17:15498135-15498634	0.528587541919612	.	.
chr17	17234553	17235052	chr17	17448610	17449109	Gm5165|chr17:17448610-17449109	0.521727282741045	.	.
chr17	23550121	23550620	chr17	23802866	23803365	6330415G19Rik|chr17:23802866-23803365	0.473145148606171	.	.
chr17	23563886	23564385	chr17	23802866	23803365	Zfp213|chr17:23802866-23803365	0.55704499899768	.	.
chr17	23740155	23740654	chr17	23700017	23700516	Paqr4|chr17:23700017-23700516	0.513231373806149	.	.
chr17	24426373	24426872	chr17	24141416	24141915	Eci1|chr17:24141416-24141915	0.640290093237259	.	.
chr17	24549600	24550099	chr17	24455161	24455660	Pkd1|chr17:24455161-24455660	0.476462844784559	.	.
chr17	24886356	24886855	chr17	24676093	24676592	Nubp2|chr17:24676093-24676592	0.528668409990866	.	.
chr17	24886356	24886855	chr17	24676093	24676592	Spsb3|chr17:24676093-24676592	0.528668409990866	.	.
chr17	26123252	26123751	chr17	26381664	26382163	Mrpl28|chr17:26381664-26382163	0.772707591370168	.	.
chr17	26561158	26561657	chr17	26381664	26382163	Dusp1|chr17:26381664-26382163	0.714993298910678	.	.
chr17	26561158	26561657	chr17	26381664	26382163	Ergic1|chr17:26381664-26382163	0.714993298910678	.	.
chr17	26716124	26716623	chr17	26508282	26508781	Crebrf|chr17:26508282-26508781	0.495957278307411	.	.
chr17	26972822	26973321	chr17	26508282	26508781	Zbtb9|chr17:26508282-26508781	0.696751398225231	.	.
chr17	28232413	28232912	chr17	28037204	28037703	Ppard|chr17:28037204-28037703	0.652034848277117	.	.
chr17	28232413	28232912	chr17	28037204	28037703	Ppard|chr17:28037204-28037703	0.652034848277118	.	.
chr17	28313243	28313742	chr17	28256964	28257463	Fance|chr17:28256964-28257463	0.620146409524205	.	.
chr17	28690966	28691465	chr17	28256964	28257463	Mapk14|chr17:28256964-28257463	0.598855657015941	.	.
chr17	28690966	28691465	chr17	28256964	28257463	Slc26a8|chr17:28256964-28257463	0.598855657015941	.	.
chr17	31385830	31386329	chr17	31071894	31072393	Pde9a|chr17:31071894-31072393	0.469605649215184	.	.
chr17	31511541	31512040	chr17	31790676	31791175	Gm50103|chr17:31790676-31791175	0.649353511397625	.	.
chr17	31512099	31512598	chr17	31790676	31791175	Gm50103|chr17:31790676-31791175	0.549051719701049	.	.
chr17	31564304	31564803	chr17	31790676	31791175	Pknox1|chr17:31790676-31791175	0.797680077563508	.	.
chr17	31636975	31637474	chr17	31790676	31791175	Cbs|chr17:31790676-31791175	0.525977938585387	.	.
chr17	31855695	31856194	chr17	31790676	31791175	Sik1|chr17:31790676-31791175	0.625385464117659	.	.
chr17	33718493	33718992	chr17	33685235	33685734	March2|chr17:33685235-33685734	0.710555557621278	.	.
chr17	33760197	33760696	chr17	33685235	33685734	Gm17251|chr17:33685235-33685734	0.651940178741201	.	.
chr17	33760197	33760696	chr17	33685235	33685734	Rab11b|chr17:33685235-33685734	0.651940178741201	.	.
chr17	33890580	33891079	chr17	34135206	34135705	Kifc1|chr17:34135206-34135705	0.707741563155393	.	.
chr17	43801529	43802028	chr17	43953470	43953969	Rcan2|chr17:43953470-43953969	0.485365154841888	.	.
chr17	45433396	45433895	chr17	45597627	45598126	B230354K17Rik|chr17:45597627-45598126	0.662422772847732	.	.
chr17	45433396	45433895	chr17	45597627	45598126	Cdc5l|chr17:45597627-45598126	0.662422772847732	.	.
chr17	56079045	56079544	chr17	56467530	56468029	Hdgfl2|chr17:56467530-56468029	0.726392450863341	.	.
chr17	56183723	56184222	chr17	56467530	56468029	Mydgf|chr17:56467530-56468029	0.62606841302567	.	.
chr17	56326044	56326543	chr17	56269054	56269553	Kdm4b|chr17:56269054-56269553	0.502323124241869	.	.
chr17	56326044	56326543	chr17	56467530	56468029	Kdm4b|chr17:56467530-56468029	0.638825336504861	.	.
chr17	56764994	56765493	chr17	56507592	56508091	Dus3l|chr17:56507592-56508091	0.526823027396833	.	.
chr17	56990025	56990524	chr17	56507592	56508091	Clpp|chr17:56507592-56508091	0.632870736579548	.	.
chr17	64331747	64332246	chr17	64016314	64016813	Pja2|chr17:64016314-64016813	0.782318006623928	.	.
chr17	64331747	64332246	chr17	64075138	64075637	Pja2|chr17:64075138-64075637	0.502574159222093	.	.
chr17	64331747	64332246	chr17	64215125	64215624	Pja2|chr17:64215125-64215624	0.618425204124724	.	.
chr17	65884718	65885217	chr17	65930895	65931394	Gm49870|chr17:65930895-65931394	0.567229826491068	.	.
chr17	65884718	65885217	chr17	65930895	65931394	Ralbp1|chr17:65930895-65931394	0.567229826491068	.	.
chr17	66076890	66077389	chr17	66276679	66277178	Ankrd12|chr17:66276679-66277178	0.492504831699751	.	.
chr17	66101412	66101911	chr17	66276679	66277178	Ndufv2|chr17:66276679-66277178	0.838896750637232	.	.
chr17	69076120	69076619	chr17	69156455	69156954	Epb41l3|chr17:69156455-69156954	0.576286555858375	.	.
chr17	71526767	71527266	chr17	71965687	71966186	Ndc80|chr17:71965687-71966186	0.697343735952492	.	.
chr17	74338561	74339060	chr17	74316227	74316726	Spast|chr17:74316227-74316726	0.673128987056929	.	.
chr17	74395345	74395844	chr17	74316227	74316726	Slc30a6|chr17:74316227-74316726	0.486708364160429	.	.
chr17	80207121	80207620	chr17	80426665	80427164	Srsf7|chr17:80426665-80427164	0.614340870354776	.	.
chr17	80207121	80207620	chr17	80426665	80427164	Ttc39d|chr17:80426665-80427164	0.614340870354776	.	.
chr17	83350661	83351160	chr17	83514377	83514876	Eml4|chr17:83514377-83514876	0.599882268266262	.	.
chr17	86167553	86168052	chr17	86150796	86151295	Prkce|chr17:86150796-86151295	0.820013156801669	.	.
chr17	86167553	86168052	chr17	86254210	86254709	Prkce|chr17:86254210-86254709	0.528196262732681	.	.
chr17	87107098	87107597	chr17	87044354	87044853	Socs5|chr17:87044354-87044853	0.489307785219241	.	.
chr17	87446684	87447183	chr17	87044354	87044853	Calm2|chr17:87044354-87044853	0.557466735559883	.	.
chr17	87446684	87447183	chr17	87335083	87335582	Calm2|chr17:87335083-87335582	0.480643500291726	.	.
chr17	87446684	87447183	chr17	87478500	87478999	Calm2|chr17:87478500-87478999	0.59572401702934	.	.
chr17	87447264	87447763	chr17	87044354	87044853	Calm2|chr17:87044354-87044853	0.565706339278419	.	.
chr17	87447264	87447763	chr17	87335083	87335582	Calm2|chr17:87335083-87335582	0.484304402311672	.	.
chr17	87447264	87447763	chr17	87478500	87478999	Calm2|chr17:87478500-87478999	0.601615359894972	.	.
chr17	87672221	87672720	chr17	87335083	87335582	Msh2|chr17:87335083-87335582	0.572461448893691	.	.
chr17	87672221	87672720	chr17	87478500	87478999	Msh2|chr17:87478500-87478999	0.622834318347516	.	.
chr17	87672221	87672720	chr17	87770716	87771215	Msh2|chr17:87770716-87771215	0.707085521842315	.	.
chr17	88529838	88530337	chr17	88754263	88754762	Ppp1r21|chr17:88754263-88754762	0.579511310930543	.	.
chr18	3337160	3337659	chr18	3638797	3639296	Crem|chr18:3638797-3639296	0.540634041984447	.	.
chr18	3337160	3337659	chr18	3638797	3639296	Gm6225|chr18:3638797-3639296	0.540634041984447	.	.
chr18	3507557	3508056	chr18	3281197	3281696	Bambi|chr18:3281197-3281696	0.495499548220787	.	.
chr18	5334237	5334736	chr18	5015963	5016462	Zfp438|chr18:5015963-5016462	0.591779470065057	.	.
chr18	6135745	6136244	chr18	5989886	5990385	Arhgap12|chr18:5989886-5990385	0.56500371289259	.	.
chr18	12168461	12168960	chr18	12400129	12400628	Rmc1|chr18:12400129-12400628	0.594419427963221	.	.
chr18	12236177	12236676	chr18	11954366	11954865	Npc1|chr18:11954366-11954865	0.636617750922143	.	.
chr18	12740991	12741490	chr18	12618440	12618939	Cabyr|chr18:12618440-12618939	0.594979958577707	.	.
chr18	14331494	14331993	chr18	14305022	14305521	Gm29992|chr18:14305022-14305521	0.600704215735518	.	.
chr18	14331494	14331993	chr18	14305022	14305521	Gm50097|chr18:14305022-14305521	0.600704215735518	.	.
chr18	25753463	25753962	chr18	25600442	25600941	Celf4|chr18:25600442-25600941	0.513419470230907	.	.
chr18	25753994	25754493	chr18	25645737	25646236	Celf4|chr18:25645737-25646236	0.801714879724089	.	.
chr18	31634794	31635293	chr18	31910531	31911030	Sap130|chr18:31910531-31911030	0.521100383713847	.	.
chr18	31911048	31911547	chr18	31910531	31911030	Sft2d3|chr18:31910531-31911030	0.820971229138498	.	.
chr18	34220705	34221204	chr18	34192907	34193406	Apc|chr18:34192907-34193406	0.5259721352952	.	.
chr18	34220705	34221204	chr18	34247417	34247916	Apc|chr18:34247417-34247916	0.592333371971147	.	.
chr18	34506607	34507106	chr18	34547148	34547647	Fam13b|chr18:34547148-34547647	0.747265164319104	.	.
chr18	34840292	34840791	chr18	34547148	34547647	Reep2|chr18:34547148-34547647	0.49070990805758	.	.
chr18	35498750	35499249	chr18	35730247	35730746	Gm50149|chr18:35730247-35730746	0.524478327168283	.	.
chr18	35498750	35499249	chr18	35730247	35730746	Sil1|chr18:35730247-35730746	0.524478327168283	.	.
chr18	35561850	35562349	chr18	35299716	35300215	Matr3|chr18:35299716-35300215	0.690037682158193	.	.
chr18	35661974	35662473	chr18	35752047	35752546	Spata24|chr18:35752047-35752546	0.698078577375065	.	.
chr18	36280840	36281339	chr18	36328657	36329156	Pura|chr18:36328657-36329156	0.569986506924973	.	.
chr18	36560173	36560672	chr18	36801665	36802164	Ankhd1|chr18:36801665-36802164	0.620299786260797	.	.
chr18	37815166	37815665	chr18	38014024	38014523	Pcdhgc4|chr18:38014024-38014523	0.761137623960228	.	.
chr18	37815166	37815665	chr18	38190494	38190993	Pcdhgc4|chr18:38190494-38190993	0.592283673042063	.	.
chr18	37935323	37935822	chr18	37877114	37877613	Diaph1|chr18:37877114-37877613	0.674309111940489	.	.
chr18	37969540	37970039	chr18	37877114	37877613	Fchsd1|chr18:37877114-37877613	0.61736207080064	.	.
chr18	38250304	38250803	chr18	38631415	38631914	1700086O06Rik|chr18:38631415-38631914	0.607970274738138	.	.
chr18	38250304	38250803	chr18	38631415	38631914	Dele1|chr18:38631415-38631914	0.607970274738138	.	.
chr18	38601118	38601617	chr18	38349925	38350424	9630014M24Rik|chr18:38349925-38350424	0.501492707887261	.	.
chr18	38601118	38601617	chr18	38349925	38350424	Spry4|chr18:38349925-38350424	0.501492707887261	.	.
chr18	38992248	38992747	chr18	39030726	39031225	Arhgap26|chr18:39030726-39031225	0.476688399086524	.	.
chr18	38992755	38993254	chr18	38631415	38631914	Arhgap26|chr18:38631415-38631914	0.507389758770484	.	.
chr18	38992755	38993254	chr18	39030726	39031225	Arhgap26|chr18:39030726-39031225	0.545438564435029	.	.
chr18	42511169	42511668	chr18	42601601	42602100	Tcerg1|chr18:42601601-42602100	0.476901377817667	.	.
chr18	43687555	43688054	chr18	43619253	43619752	Jakmip2|chr18:43619253-43619752	0.675822596812867	.	.
chr18	44828209	44828708	chr18	44828711	44829210	Ythdc2|chr18:44828711-44829210	0.511771991018608	.	.
chr18	49832398	49832897	chr18	49725984	49726483	Dmxl1|chr18:49725984-49726483	0.518713242735194	.	.
chr18	56572685	56573184	chr18	56739684	56740183	Aldh7a1|chr18:56739684-56740183	0.515524892976311	.	.
chr18	56925363	56925862	chr18	56739684	56740183	March3|chr18:56739684-56740183	0.637511505934678	.	.
chr18	60525900	60526399	chr18	60696633	60697132	Dctn4|chr18:60696633-60697132	0.499588243532546	.	.
chr18	60525900	60526399	chr18	60718493	60718992	Dctn4|chr18:60718493-60718992	0.525384876729333	.	.
chr18	61211447	61211946	chr18	61481608	61482107	Slc26a2|chr18:61481608-61482107	0.475779058977704	.	.
chr18	61707464	61707963	chr18	61826184	61826683	Pcyox1l|chr18:61826184-61826683	0.487485444956338	.	.
chr18	61726113	61726612	chr18	61614086	61614585	1500015A07Rik|chr18:61614086-61614585	0.821858398106138	.	.
chr18	61726113	61726612	chr18	61614086	61614585	Grpel2|chr18:61614086-61614585	0.821858398106138	.	.
chr18	62548506	62549005	chr18	62705089	62705588	Fbxo38|chr18:62705089-62705588	0.562601619935641	.	.
chr18	62548506	62549005	chr18	62705089	62705588	Spink10|chr18:62705089-62705588	0.562601619935641	.	.
chr18	62548506	62549005	chr18	62758058	62758557	Fbxo38|chr18:62758058-62758557	0.526761936867729	.	.
chr18	62548506	62549005	chr18	62758058	62758557	Spink10|chr18:62758058-62758557	0.526761936867729	.	.
chr18	62921988	62922487	chr18	62705089	62705588	Apcdd1|chr18:62705089-62705588	0.67378743009157	.	.
chr18	62921988	62922487	chr18	62705089	62705588	Gm50128|chr18:62705089-62705588	0.67378743009157	.	.
chr18	62921988	62922487	chr18	62758058	62758557	Apcdd1|chr18:62758058-62758557	0.558037033377758	.	.
chr18	62921988	62922487	chr18	62758058	62758557	Gm50128|chr18:62758058-62758557	0.558037033377758	.	.
chr18	62977588	62978087	chr18	62705089	62705588	Napg|chr18:62705089-62705588	0.530463125548448	.	.
chr18	62977588	62978087	chr18	62758058	62758557	Napg|chr18:62758058-62758557	0.599995516449801	.	.
chr18	65800174	65800673	chr18	66002462	66002961	Sec11c|chr18:66002462-66002961	0.471935929084547	.	.
chr18	67799778	67800277	chr18	68052171	68052670	4930549G23Rik|chr18:68052171-68052670	0.550749322394153	.	.
chr18	67799778	67800277	chr18	68052171	68052670	Cep192|chr18:68052171-68052670	0.550749322394153	.	.
chr18	67933635	67934134	chr18	68196968	68197467	Ldlrad4|chr18:68196968-68197467	0.469600826440907	.	.
chr18	69198175	69198674	chr18	68806601	68807100	A730085E03Rik|chr18:68806601-68807100	0.51773440320618	.	.
chr18	73815279	73815778	chr18	73517440	73517939	Me2|chr18:73517440-73517939	0.693338169462386	.	.
chr18	82692757	82693256	chr18	82812273	82812772	Zfp236|chr18:82812273-82812772	0.556495148059804	.	.
chr18	82692757	82693256	chr18	82812783	82813282	Zfp236|chr18:82812783-82813282	0.635636731491489	.	.
chr18	82717258	82717757	chr18	82812783	82813282	Gm50351|chr18:82812783-82813282	0.504163755582364	.	.
chr18	82910583	82911082	chr18	83059726	83060225	Zfp516|chr18:83059726-83060225	0.688570416506084	.	.
chr19	5424830	5425329	chr19	5506072	5506571	AI837181|chr19:5506072-5506571	0.562259801964271	.	.
chr19	5424830	5425329	chr19	5506072	5506571	Drap1|chr19:5506072-5506571	0.562259801964271	.	.
chr19	5510409	5510908	chr19	5506072	5506571	Snx32|chr19:5506072-5506571	0.733827152982906	.	.
chr19	5510409	5510908	chr19	5811935	5812434	Snx32|chr19:5811935-5812434	0.565543142734694	.	.
chr19	8774232	8774731	chr19	8713143	8713642	Tmem179b|chr19:8713143-8713642	0.643777798426225	.	.
chr19	8819232	8819731	chr19	8713143	8713642	Hnrnpul2|chr19:8713143-8713642	0.499924927587185	.	.
chr19	8819232	8819731	chr19	8713143	8713642	Hnrnpul2|chr19:8713143-8713642	0.499924927587186	.	.
chr19	8819232	8819731	chr19	8713143	8713642	Ttc9c|chr19:8713143-8713642	0.499924927587185	.	.
chr19	8819232	8819731	chr19	8713143	8713642	Ttc9c|chr19:8713143-8713642	0.499924927587186	.	.
chr19	8871247	8871746	chr19	8713143	8713642	Ubxn1|chr19:8713143-8713642	0.481773874294756	.	.
chr19	10688515	10689014	chr19	10709369	10709868	Vps37c|chr19:10709369-10709868	0.58579849835899	.	.
chr19	16133214	16133713	chr19	16133739	16134238	Gnaq|chr19:16133739-16134238	0.498991081123836	.	.
chr19	18670538	18671037	chr19	18338473	18338972	Carnmt1|chr19:18338473-18338972	0.666006832046073	.	.
chr19	18712842	18713341	chr19	18338473	18338972	D030056L22Rik|chr19:18338473-18338972	0.782575042715063	.	.
chr19	18712842	18713341	chr19	18909526	18910025	D030056L22Rik|chr19:18909526-18910025	0.6657827806757	.	.
chr19	23140819	23141318	chr19	23135827	23136326	Klf9|chr19:23135827-23136326	0.656958580818791	.	.
chr19	23140819	23141318	chr19	23146318	23146817	Klf9|chr19:23146318-23146817	0.827614683472412	.	.
chr19	27429715	27430214	chr19	27066847	27067346	Pum3|chr19:27066847-27067346	0.534673467317129	.	.
chr19	28010861	28011360	chr19	27904613	27905112	Rfx3|chr19:27904613-27905112	0.558598811150351	.	.
chr19	29648168	29648667	chr19	29361696	29362195	Ermp1|chr19:29361696-29362195	0.550049108246963	.	.
chr19	29648168	29648667	chr19	29412583	29413082	Ermp1|chr19:29412583-29413082	0.704251264026774	.	.
chr19	32485687	32486186	chr19	32470094	32470593	Minpp1|chr19:32470094-32470593	0.50388161794094	.	.
chr19	32757160	32757659	chr19	33224091	33224590	Pten|chr19:33224091-33224590	0.525683218438965	.	.
chr19	34550852	34551351	chr19	34447572	34448071	Ifit2|chr19:34447572-34448071	0.570194378370324	.	.
chr19	36833994	36834493	chr19	36689275	36689774	Tnks2|chr19:36689275-36689774	0.556050290619453	.	.
chr19	41829455	41829954	chr19	41737969	41738468	Frat1|chr19:41737969-41738468	0.636872048568813	.	.
chr19	41933130	41933629	chr19	41737969	41738468	Exosc1|chr19:41737969-41738468	0.503174153640698	.	.
chr19	41933130	41933629	chr19	41737969	41738468	Zdhhc16|chr19:41737969-41738468	0.503174153640698	.	.
chr19	42090142	42090641	chr19	42017450	42017949	Pi4k2a|chr19:42017450-42017949	0.622885248592223	.	.
chr19	45363390	45363889	chr19	45016180	45016679	1700016H03Rik|chr19:45016180-45016679	0.703041618791993	.	.
chr19	45363390	45363889	chr19	45016180	45016679	Btrc|chr19:45016180-45016679	0.703041618791993	.	.
chr19	45783435	45783934	chr19	45717426	45717925	Oga|chr19:45717426-45717925	0.808931221509162	.	.
chr19	46075557	46076056	chr19	46308974	46309473	Nolc1|chr19:46308974-46309473	0.591458378250184	.	.
chr19	46075557	46076056	chr19	46499693	46500192	Nolc1|chr19:46499693-46500192	0.494787056164451	.	.
chr19	46598733	46599232	chr19	46348716	46349215	Wbp1l|chr19:46348716-46349215	0.519130764910101	.	.
chr19	47090484	47090983	chr19	47188537	47189036	Atp5md|chr19:47188537-47189036	0.545676394033957	.	.
chr19	47090484	47090983	chr19	47188537	47189036	Pdcd11|chr19:47188537-47189036	0.545676394033957	.	.
chr19	47090484	47090983	chr19	47497216	47497715	Atp5md|chr19:47497216-47497715	0.494292991886101	.	.
chr19	47090484	47090983	chr19	47497216	47497715	Pdcd11|chr19:47497216-47497715	0.494292991886101	.	.
chr19	53390422	53390921	chr19	53142284	53142783	8030456M14Rik|chr19:53142284-53142783	0.651183833460891	.	.
chr19	53390422	53390921	chr19	53142284	53142783	Smndc1|chr19:53142284-53142783	0.651183833460891	.	.
chr19	53390422	53390921	chr19	53410318	53410817	8030456M14Rik|chr19:53410318-53410817	0.481621048596349	.	.
chr19	53390422	53390921	chr19	53410318	53410817	Smndc1|chr19:53410318-53410817	0.481621048596349	.	.
chr19	53599869	53600368	chr19	53279654	53280153	Smc3|chr19:53279654-53280153	0.512141274099685	.	.
chr19	57360628	57361127	chr19	57082398	57082897	B230217O12Rik|chr19:57082398-57082897	0.566062991800994	.	.
chr19	57360628	57361127	chr19	57082398	57082897	Fam160b1|chr19:57082398-57082897	0.566062991800994	.	.
chr2	5895167	5895666	chr2	5553203	5553702	Gm13267|chr2:5553203-5553702	0.50819156685467	.	.
chr2	5895167	5895666	chr2	5553203	5553702	Sec61a2|chr2:5553203-5553702	0.50819156685467	.	.
chr2	11603032	11603531	chr2	11501923	11502422	Rbm17|chr2:11501923-11502422	0.566850780877696	.	.
chr2	12301755	12302254	chr2	12325374	12325873	Itga8|chr2:12325374-12325873	0.610063047673063	.	.
chr2	20968619	20969118	chr2	20751381	20751880	Arhgap21|chr2:20751381-20751880	0.468722975622356	.	.
chr2	20968619	20969118	chr2	20751381	20751880	Gm13375|chr2:20751381-20751880	0.468722975622356	.	.
chr2	20968619	20969118	chr2	20943179	20943678	Arhgap21|chr2:20943179-20943678	0.764487471005047	.	.
chr2	20968619	20969118	chr2	20943179	20943678	Gm13375|chr2:20943179-20943678	0.764487471005047	.	.
chr2	20968619	20969118	chr2	21028571	21029070	Arhgap21|chr2:21028571-21029070	0.758710191219788	.	.
chr2	20968619	20969118	chr2	21028571	21029070	Gm13375|chr2:21028571-21029070	0.758710191219788	.	.
chr2	20969370	20969869	chr2	20943179	20943678	Arhgap21|chr2:20943179-20943678	0.488159299669148	.	.
chr2	20969370	20969869	chr2	20943179	20943678	Gm13375|chr2:20943179-20943678	0.488159299669148	.	.
chr2	21205459	21205958	chr2	20898628	20899127	Enkur|chr2:20898628-20899127	0.483902820447948	.	.
chr2	21205459	21205958	chr2	20898628	20899127	Thnsl1|chr2:20898628-20899127	0.483902820447948	.	.
chr2	22895264	22895763	chr2	22588796	22589295	Pdss1|chr2:22588796-22589295	0.512025532204292	.	.
chr2	22895264	22895763	chr2	22589316	22589815	Pdss1|chr2:22589316-22589815	0.487835286014545	.	.
chr2	22895264	22895763	chr2	22590023	22590522	Pdss1|chr2:22590023-22590522	0.686483035626786	.	.
chr2	22895264	22895763	chr2	22724184	22724683	Pdss1|chr2:22724184-22724683	0.513000939875801	.	.
chr2	27540002	27540501	chr2	27301403	27301902	Gm13421|chr2:27301403-27301902	0.79350004479008	.	.
chr2	27540002	27540501	chr2	27475473	27475972	Gm13421|chr2:27475473-27475972	0.515945322068377	.	.
chr2	27540002	27540501	chr2	27802453	27802952	Gm13421|chr2:27802453-27802952	0.81067736058534	.	.
chr2	30363880	30364379	chr2	30441680	30442179	Miga2|chr2:30441680-30442179	0.538664580438485	.	.
chr2	30363880	30364379	chr2	30652428	30652927	Miga2|chr2:30652428-30652927	0.560689185032175	.	.
chr2	30363880	30364379	chr2	30652428	30652927	Miga2|chr2:30652428-30652927	0.560689185032176	.	.
chr2	30392043	30392542	chr2	30544924	30545423	Dolpp1|chr2:30544924-30545423	0.493398404197874	.	.
chr2	30415379	30415878	chr2	30066045	30066544	Crat|chr2:30066045-30066544	0.565986179567789	.	.
chr2	30415379	30415878	chr2	30066045	30066544	Ptpa|chr2:30066045-30066544	0.565986179567789	.	.
chr2	32287929	32288428	chr2	32187616	32188115	Golga2|chr2:32187616-32188115	0.614409980424655	.	.
chr2	32287929	32288428	chr2	32187616	32188115	Swi5|chr2:32187616-32188115	0.614409980424655	.	.
chr2	32451876	32452375	chr2	32625856	32626355	Slc25a25|chr2:32625856-32626355	0.498935307633484	.	.
chr2	32534954	32535453	chr2	32769253	32769752	Fam102a|chr2:32769253-32769752	0.666520349778205	.	.
chr2	32535476	32535975	chr2	32769253	32769752	Fam102a|chr2:32769253-32769752	0.596222972863896	.	.
chr2	32847032	32847531	chr2	32769253	32769752	Stxbp1|chr2:32769253-32769752	0.502327504340588	.	.
chr2	39190565	39191064	chr2	38926197	38926696	Scai|chr2:38926197-38926696	0.657817682458613	.	.
chr2	50296450	50296949	chr2	50196612	50197111	Gm13483|chr2:50196612-50197111	0.722840003461884	.	.
chr2	50296450	50296949	chr2	50196612	50197111	Mmadhc|chr2:50196612-50197111	0.722840003461884	.	.
chr2	52424696	52425195	chr2	52590789	52591288	A430018G15Rik|chr2:52590789-52591288	0.522865141677694	.	.
chr2	52424696	52425195	chr2	52590789	52591288	Arl5a|chr2:52590789-52591288	0.522865141677694	.	.
chr2	52675878	52676377	chr2	52623979	52624478	Cacnb4|chr2:52623979-52624478	0.522678983662828	.	.
chr2	52676402	52676901	chr2	52623979	52624478	Cacnb4|chr2:52623979-52624478	0.626468007329845	.	.
chr2	55435607	55436106	chr2	55380097	55380596	Kcnj3|chr2:55380097-55380596	0.789051363230151	.	.
chr2	57181276	57181775	chr2	57114752	57115251	4930555B11Rik|chr2:57114752-57115251	0.6745957740347	.	.
chr2	57181276	57181775	chr2	57114752	57115251	BB557941|chr2:57114752-57115251	0.6745957740347	.	.
chr2	68861165	68861664	chr2	68915638	68916137	Cers6|chr2:68915638-68916137	0.533107280675242	.	.
chr2	68861165	68861664	chr2	69128730	69129229	Cers6|chr2:69128730-69129229	0.51900416438787	.	.
chr2	69713272	69713771	chr2	69355354	69355853	Fastkd1|chr2:69355354-69355853	0.675835521391989	.	.
chr2	70825732	70826231	chr2	70592393	70592892	Tlk1|chr2:70592393-70592892	0.473490461581533	.	.
chr2	72978865	72979364	chr2	73004020	73004519	Sp3os|chr2:73004020-73004519	0.489412191964475	.	.
chr2	72978865	72979364	chr2	73004020	73004519	Sp3os|chr2:73004020-73004519	0.489412191964476	.	.
chr2	73386349	73386848	chr2	73004020	73004519	D230022J07Rik|chr2:73004020-73004519	0.596347711556728	.	.
chr2	73386349	73386848	chr2	73004020	73004519	Gpr155|chr2:73004020-73004519	0.596347711556728	.	.
chr2	78868823	78869322	chr2	78869332	78869831	Ube2e3|chr2:78869332-78869831	0.633764029467733	.	.
chr2	90580486	90580985	chr2	90679089	90679588	Ptprj|chr2:90679089-90679588	0.619995959008637	.	.
chr2	90917526	90918025	chr2	90679089	90679588	Ptpmt1|chr2:90679089-90679588	0.611312604250855	.	.
chr2	91182759	91183258	chr2	91470188	91470687	Madd|chr2:91470188-91470687	0.647743942899817	.	.
chr2	91444429	91444928	chr2	91470188	91470687	1110051M20Rik|chr2:91470188-91470687	0.496913989003346	.	.
chr2	104493466	104493965	chr2	104492833	104493332	Hipk3|chr2:104492833-104493332	0.775945355880852	.	.
chr2	104494333	104494832	chr2	104492833	104493332	Hipk3|chr2:104492833-104493332	0.467359323818657	.	.
chr2	105668561	105669060	chr2	105616104	105616603	Pax6|chr2:105616104-105616603	0.526975884556227	.	.
chr2	105668561	105669060	chr2	105616104	105616603	Pax6|chr2:105616104-105616603	0.526975884556228	.	.
chr2	109890598	109891097	chr2	109950328	109950827	Lin7c|chr2:109950328-109950827	0.483689464658901	.	.
chr2	109917891	109918390	chr2	109950328	109950827	Lgr4|chr2:109950328-109950827	0.531468941816912	.	.
chr2	113216976	113217475	chr2	113379040	113379539	Ryr3|chr2:113379040-113379539	0.776115099889439	.	.
chr2	113327475	113327974	chr2	113363663	113364162	Fmn1|chr2:113363663-113364162	0.573653738601273	.	.
chr2	113440662	113441161	chr2	113379040	113379539	Gm13963|chr2:113379040-113379539	0.804341614823153	.	.
chr2	113828165	113828664	chr2	113980629	113981128	Scg5|chr2:113980629-113981128	0.522210290820804	.	.
chr2	118373776	118374275	chr2	118457786	118458285	Gpr176|chr2:118457786-118458285	0.645187872354898	.	.
chr2	118388254	118388753	chr2	118408432	118408931	Eif2ak4|chr2:118408432-118408931	0.540751136492577	.	.
chr2	118479462	118479961	chr2	118457786	118458285	Srp14|chr2:118457786-118458285	0.490722546263256	.	.
chr2	118745460	118745959	chr2	118510323	118510822	Inafm2|chr2:118510323-118510822	0.773396109105687	.	.
chr2	118900990	118901489	chr2	118759778	118760277	Bahd1|chr2:118759778-118760277	0.496896218960378	.	.
chr2	119618262	119618761	chr2	119799491	119799990	Nusap1|chr2:119799491-119799990	0.530392091866932	.	.
chr2	119618262	119618761	chr2	119799491	119799990	Oip5|chr2:119799491-119799990	0.530392091866932	.	.
chr2	119618262	119618761	chr2	119981621	119982120	Nusap1|chr2:119981621-119982120	0.617286802820264	.	.
chr2	119618262	119618761	chr2	119981621	119982120	Oip5|chr2:119981621-119982120	0.617286802820264	.	.
chr2	119972115	119972614	chr2	119981621	119982120	Mapkbp1|chr2:119981621-119982120	0.685566202515149	.	.
chr2	121956446	121956945	chr2	122243809	122244308	Ctdspl2|chr2:122243809-122244308	0.520093852268548	.	.
chr2	121956446	121956945	chr2	122243809	122244308	Mageb3|chr2:122243809-122244308	0.520093852268548	.	.
chr2	122368978	122369477	chr2	122243809	122244308	Shf|chr2:122243809-122244308	0.674654466884044	.	.
chr2	122368978	122369477	chr2	122375375	122375874	Shf|chr2:122375375-122375874	0.715505055256999	.	.
chr2	122368978	122369477	chr2	122377333	122377832	Shf|chr2:122377333-122377832	0.553749436590782	.	.
chr2	122368978	122369477	chr2	122467602	122468101	Shf|chr2:122467602-122468101	0.474365380559163	.	.
chr2	126675081	126675580	chr2	126282929	126283428	Gm27003|chr2:126282929-126283428	0.628399648845278	.	.
chr2	126675589	126676088	chr2	126282929	126283428	Gabpb1|chr2:126282929-126283428	0.476852178672443	.	.
chr2	126675589	126676088	chr2	126282929	126283428	Gm27003|chr2:126282929-126283428	0.476852178672443	.	.
chr2	126706984	126707483	chr2	126282929	126283428	Usp8|chr2:126282929-126283428	0.724488548333862	.	.
chr2	127269966	127270465	chr2	127518215	127518714	Stard7|chr2:127518215-127518714	0.666387843425779	.	.
chr2	127269966	127270465	chr2	127537507	127538006	Stard7|chr2:127537507-127538006	0.475384203198215	.	.
chr2	127521962	127522461	chr2	127559338	127559837	Kcnip3|chr2:127559338-127559837	0.624871860330664	.	.
chr2	127586955	127587454	chr2	127559338	127559837	Mrps5|chr2:127559338-127559837	0.623134710002976	.	.
chr2	127586955	127587454	chr2	127559338	127559837	Zfp661|chr2:127559338-127559837	0.623134710002976	.	.
chr2	127831675	127832174	chr2	128127311	128127810	Bub1|chr2:128127311-128127810	0.49143274502485	.	.
chr2	128125682	128126181	chr2	127933561	127934060	Bcl2l11|chr2:127933561-127934060	0.776800377400616	.	.
chr2	128125682	128126181	chr2	128127311	128127810	Bcl2l11|chr2:128127311-128127810	0.834362051443149	.	.
chr2	128125682	128126181	chr2	128284708	128285207	Bcl2l11|chr2:128284708-128285207	0.72589721232978	.	.
chr2	131186685	131187184	chr2	130839935	130840434	Cdc25b|chr2:130839935-130840434	0.586137239864083	.	.
chr2	131186685	131187184	chr2	130839935	130840434	Spef1|chr2:130839935-130840434	0.586137239864083	.	.
chr2	131847422	131847921	chr2	131765588	131766087	5330413P13Rik|chr2:131765588-131766087	0.543737519437104	.	.
chr2	131847926	131848425	chr2	131765588	131766087	5330413P13Rik|chr2:131765588-131766087	0.487254206024631	.	.
chr2	132253016	132253515	chr2	132472111	132472610	AV099323|chr2:132472111-132472610	0.675956829120941	.	.
chr2	132253016	132253515	chr2	132472111	132472610	Pcna|chr2:132472111-132472610	0.675956829120941	.	.
chr2	132781327	132781826	chr2	132577913	132578412	Chgb|chr2:132577913-132578412	0.578408356377891	.	.
chr2	134643508	134644007	chr2	134339402	134339901	Tmx4|chr2:134339402-134339901	0.57331772192229	.	.
chr2	144555936	144556435	chr2	144700660	144701159	Sec23b|chr2:144700660-144701159	0.545101960601034	.	.
chr2	146221837	146222336	chr2	146302193	146302692	Insm1|chr2:146302193-146302692	0.525725901839003	.	.
chr2	148680826	148681325	chr2	148397656	148398155	Gzf1|chr2:148397656-148398155	0.646126927741276	.	.
chr2	150362615	150363114	chr2	150643963	150644462	3300002I08Rik|chr2:150643963-150644462	0.765298885420319	.	.
chr2	151542291	151542790	chr2	151575958	151576457	Fkbp1a|chr2:151575958-151576457	0.541659151283833	.	.
chr2	151542291	151542790	chr2	151575958	151576457	Gm14167|chr2:151575958-151576457	0.541659151283833	.	.
chr2	151632349	151632848	chr2	151575958	151576457	Snph|chr2:151575958-151576457	0.572816167550505	.	.
chr2	152105220	152105719	chr2	152405997	152406496	Srxn1|chr2:152405997-152406496	0.742706898524345	.	.
chr2	152226587	152227086	chr2	152405997	152406496	Csnk2a1|chr2:152405997-152406496	0.534821150924847	.	.
chr2	152414547	152415046	chr2	152437392	152437891	6820408C15Rik|chr2:152437392-152437891	0.658010212107205	.	.
chr2	152414547	152415046	chr2	152437392	152437891	Zcchc3|chr2:152437392-152437891	0.658010212107205	.	.
chr2	152669168	152669667	chr2	152985522	152986021	H13|chr2:152985522-152986021	0.689626944927738	.	.
chr2	152686617	152687116	chr2	152437392	152437891	Mcts2|chr2:152437392-152437891	0.48284246748406	.	.
chr2	152686617	152687116	chr2	152985522	152986021	Mcts2|chr2:152985522-152986021	0.863158220151137	.	.
chr2	152847655	152848154	chr2	152985522	152986021	Tpx2|chr2:152985522-152986021	0.741645974950211	.	.
chr2	154892595	154893094	chr2	155050589	155051088	Eif2s2|chr2:155050589-155051088	0.54332737360276	.	.
chr2	155381544	155382043	chr2	155050589	155051088	Trp53inp2|chr2:155050589-155051088	0.605085535783741	.	.
chr2	158375407	158375906	chr2	158667390	158667889	Snhg11|chr2:158667390-158667889	0.601942151045391	.	.
chr2	158375407	158375906	chr2	158668047	158668546	Snhg11|chr2:158668047-158668546	0.502135551130467	.	.
chr2	160730818	160731317	chr2	160351160	160351659	Plcg1|chr2:160351160-160351659	0.619777838758439	.	.
chr2	161108921	161109420	chr2	161332490	161332989	Chd6|chr2:161332490-161332989	0.652839480936889	.	.
chr2	161108921	161109420	chr2	161332490	161332989	Gm45447|chr2:161332490-161332989	0.652839480936889	.	.
chr2	163994855	163995354	chr2	163875483	163875982	Ywhab|chr2:163875483-163875982	0.473316240366317	.	.
chr2	164070951	164071450	chr2	163875483	163875982	Stk4|chr2:163875483-163875982	0.774571040711301	.	.
chr2	164070951	164071450	chr2	163875483	163875982	Tomm34|chr2:163875483-163875982	0.774571040711301	.	.
chr2	164822658	164823157	chr2	164862211	164862710	Zswim1|chr2:164862211-164862710	0.711673579119255	.	.
chr2	164833231	164833730	chr2	164862211	164862710	Ctsa|chr2:164862211-164862710	0.717998637253201	.	.
chr2	164833231	164833730	chr2	164862211	164862710	Neurl2|chr2:164862211-164862710	0.717998637253201	.	.
chr2	167349086	167349585	chr2	167503137	167503636	B4galt5|chr2:167503137-167503636	0.535208446244449	.	.
chr2	167661446	167661945	chr2	167877468	167877967	Gm14320|chr2:167877468-167877967	0.480388734988203	.	.
chr2	168080559	168081058	chr2	167877468	167877967	Pard6b|chr2:167877468-167877967	0.730770485535062	.	.
chr2	172345265	172345764	chr2	172412383	172412882	Fam210b|chr2:172412383-172412882	0.549541922907398	.	.
chr2	173276398	173276897	chr2	173730574	173731073	Pmepa1|chr2:173730574-173731073	0.685586257271128	.	.
chr2	173276398	173276897	chr2	173730574	173731073	Pmepa1os|chr2:173730574-173731073	0.685586257271128	.	.
chr2	173659335	173659834	chr2	173993556	173994055	Rab22a|chr2:173993556-173994055	0.514031923648855	.	.
chr2	180171249	180171748	chr2	179769051	179769550	Adrm1|chr2:179769051-179769550	0.773655486043417	.	.
chr2	180257077	180257576	chr2	180701804	180702303	Rps21|chr2:180701804-180702303	0.733476508068871	.	.
chr2	180920784	180921283	chr2	180701804	180702303	Ythdf1|chr2:180701804-180702303	0.578197579697674	.	.
chr2	181314087	181314586	chr2	181601026	181601525	Stmn3|chr2:181601026-181601525	0.706046655004618	.	.
chr2	181520137	181520636	chr2	181601026	181601525	Dnajc5|chr2:181601026-181601525	0.593521221968827	.	.
chr3	8667221	8667720	chr3	8664490	8664989	Hey1|chr3:8664490-8664989	0.609715049860894	.	.
chr3	9833377	9833876	chr3	9500610	9501109	Pag1|chr3:9500610-9501109	0.724648509963794	.	.
chr3	10351135	10351634	chr3	10342413	10342912	Zfand1|chr3:10342413-10342912	0.746581050094652	.	.
chr3	16182928	16183427	chr3	16466388	16466887	Ythdf3|chr3:16466388-16466887	0.505197684458155	.	.
chr3	19311247	19311746	chr3	19646489	19646988	Pde7a|chr3:19646489-19646988	0.538729139953566	.	.
chr3	19628005	19628504	chr3	19646489	19646988	1700064H15Rik|chr3:19646489-19646988	0.780198462555453	.	.
chr3	19628005	19628504	chr3	19693830	19694329	1700064H15Rik|chr3:19693830-19694329	0.473749170232013	.	.
chr3	19628727	19629226	chr3	19646489	19646988	1700064H15Rik|chr3:19646489-19646988	0.851641632917653	.	.
chr3	20057518	20058017	chr3	19867839	19868338	Hltf|chr3:19867839-19868338	0.555661125088223	.	.
chr3	20154442	20154941	chr3	19867839	19868338	Gyg|chr3:19867839-19868338	0.660253638563599	.	.
chr3	20154947	20155446	chr3	19867839	19868338	Gyg|chr3:19867839-19868338	0.558874411792875	.	.
chr3	27182653	27183152	chr3	27209730	27210229	Nceh1|chr3:27209730-27210229	0.508741361281098	.	.
chr3	28780973	28781472	chr3	29030701	29031200	1700112D23Rik|chr3:29030701-29031200	0.635113041844859	.	.
chr3	28780973	28781472	chr3	29030701	29031200	Eif5a2|chr3:29030701-29031200	0.635113041844859	.	.
chr3	30793041	30793540	chr3	31075244	31075743	4933429H19Rik|chr3:31075244-31075743	0.484670705353809	.	.
chr3	30793041	30793540	chr3	31075244	31075743	Sec62|chr3:31075244-31075743	0.484670705353809	.	.
chr3	30995493	30995992	chr3	30595349	30595848	Prkci|chr3:30595349-30595848	0.774317011673503	.	.
chr3	31094210	31094709	chr3	31057202	31057701	Skil|chr3:31057202-31057701	0.508325547207123	.	.
chr3	32610508	32611007	chr3	32708269	32708768	Gm37640|chr3:32708269-32708768	0.5087145270783	.	.
chr3	34019670	34020169	chr3	34374835	34375334	Fxr1|chr3:34374835-34375334	0.617930454962472	.	.
chr3	34019670	34020169	chr3	34374835	34375334	Gm43077|chr3:34374835-34375334	0.617930454962472	.	.
chr3	34019670	34020169	chr3	34486605	34487104	Fxr1|chr3:34486605-34487104	0.717893658624962	.	.
chr3	34019670	34020169	chr3	34486605	34487104	Gm43077|chr3:34486605-34487104	0.717893658624962	.	.
chr3	36533075	36533574	chr3	36724229	36724728	Gm11549|chr3:36724229-36724728	0.57322767546927	.	.
chr3	37419465	37419964	chr3	37128266	37128765	Nudt6|chr3:37128266-37128765	0.695059371983574	.	.
chr3	37419465	37419964	chr3	37128266	37128765	Spata5|chr3:37128266-37128765	0.695059371983574	.	.
chr3	40846599	40847098	chr3	41195306	41195805	Abhd18|chr3:41195306-41195805	0.702774610821651	.	.
chr3	40846599	40847098	chr3	41195306	41195805	Mfsd8|chr3:41195306-41195805	0.702774610821651	.	.
chr3	41742371	41742870	chr3	41565339	41565838	D3Ertd751e|chr3:41565339-41565838	0.649714602330509	.	.
chr3	41742371	41742870	chr3	41565339	41565838	Sclt1|chr3:41565339-41565838	0.649714602330509	.	.
chr3	51224171	51224670	chr3	50848411	50848910	Noct|chr3:50848411-50848910	0.684351193640201	.	.
chr3	51224171	51224670	chr3	51276039	51276538	Noct|chr3:51276039-51276538	0.698364994605881	.	.
chr3	51396489	51396988	chr3	51611915	51612414	Mgarp|chr3:51611915-51612414	0.521840578627656	.	.
chr3	51415679	51416178	chr3	51611915	51612414	Naa15|chr3:51611915-51612414	0.720306364854653	.	.
chr3	51483760	51484259	chr3	51701319	51701818	Rab33b|chr3:51701319-51701818	0.715181744465844	.	.
chr3	51560117	51560616	chr3	51701319	51701818	5031434O11Rik|chr3:51701319-51701818	0.54411848146522	.	.
chr3	51560117	51560616	chr3	51701319	51701818	Setd7|chr3:51701319-51701818	0.54411848146522	.	.
chr3	51560683	51561182	chr3	51611915	51612414	5031434O11Rik|chr3:51611915-51612414	0.551129920534385	.	.
chr3	51560683	51561182	chr3	51611915	51612414	Setd7|chr3:51611915-51612414	0.551129920534385	.	.
chr3	55054910	55055409	chr3	55307456	55307955	4931419H13Rik|chr3:55307456-55307955	0.488318038723261	.	.
chr3	55054910	55055409	chr3	55307456	55307955	Ccna1|chr3:55307456-55307955	0.488318038723261	.	.
chr3	65527556	65528055	chr3	65586312	65586811	Tiparp|chr3:65586312-65586811	0.490575185836821	.	.
chr3	65958009	65958508	chr3	65586312	65586811	Ccnl1|chr3:65586312-65586811	0.483184564511165	.	.
chr3	65958009	65958508	chr3	65586312	65586811	Gm37305|chr3:65586312-65586811	0.483184564511165	.	.
chr3	65958009	65958508	chr3	65974598	65975097	Ccnl1|chr3:65974598-65975097	0.517111529088065	.	.
chr3	65958009	65958508	chr3	65974598	65975097	Gm37305|chr3:65974598-65975097	0.517111529088065	.	.
chr3	69316573	69317072	chr3	69548956	69549455	Ppm1l|chr3:69548956-69549455	0.731789431965496	.	.
chr3	69721773	69722272	chr3	69501967	69502466	Nmd3|chr3:69501967-69502466	0.513488449750187	.	.
chr3	73056958	73057457	chr3	73343106	73343605	Slitrk3|chr3:73343106-73343605	0.649735162444856	.	.
chr3	73057515	73058014	chr3	73343106	73343605	Slitrk3|chr3:73343106-73343605	0.511920851499133	.	.
chr3	79287068	79287567	chr3	79161411	79161910	6430573P05Rik|chr3:79161411-79161910	0.73743311928994	.	.
chr3	79287068	79287567	chr3	79161411	79161910	Rapgef2|chr3:79161411-79161910	0.73743311928994	.	.
chr3	82074481	82074980	chr3	81917455	81917954	Gucy1b1|chr3:81917455-81917954	0.567352783858893	.	.
chr3	84582516	84583015	chr3	84813806	84814305	Arfip1|chr3:84813806-84814305	0.638222581563953	.	.
chr3	85573771	85574270	chr3	85421392	85421891	Gatb|chr3:85421392-85421891	0.647407528656711	.	.
chr3	85573771	85574270	chr3	85421392	85421891	Gm15535|chr3:85421392-85421891	0.647407528656711	.	.
chr3	85573771	85574270	chr3	85551298	85551797	Gatb|chr3:85551298-85551797	0.649136087884258	.	.
chr3	85573771	85574270	chr3	85551298	85551797	Gm15535|chr3:85551298-85551797	0.649136087884258	.	.
chr3	86223913	86224412	chr3	86195905	86196404	Lrba|chr3:86195905-86196404	0.601079852748883	.	.
chr3	88142053	88142552	chr3	88214212	88214711	Mef2d|chr3:88214212-88214711	0.723993724127695	.	.
chr3	88552821	88553320	chr3	88503127	88503626	Lamtor2|chr3:88503127-88503626	0.60516296108927	.	.
chr3	88552821	88553320	chr3	88503127	88503626	Ubqln4|chr3:88503127-88503626	0.60516296108927	.	.
chr3	88685478	88685977	chr3	88503127	88503626	Gm43714|chr3:88503127-88503626	0.486248130982002	.	.
chr3	88685478	88685977	chr3	88503127	88503626	Khdc4|chr3:88503127-88503626	0.486248130982002	.	.
chr3	88832283	88832782	chr3	88503127	88503626	1500004A13Rik|chr3:88503127-88503626	0.630757860502221	.	.
chr3	88950130	88950629	chr3	88503127	88503626	Ash1l|chr3:88503127-88503626	0.74225467886958	.	.
chr3	88950130	88950629	chr3	88503127	88503626	Dap3|chr3:88503127-88503626	0.74225467886958	.	.
chr3	90052466	90052965	chr3	90265969	90266468	Ubap2l|chr3:90265969-90266468	0.469399173432526	.	.
chr3	90264820	90265319	chr3	90265969	90266468	Dennd4b|chr3:90265969-90266468	0.572230383755905	.	.
chr3	90265324	90265823	chr3	90265969	90266468	Dennd4b|chr3:90265969-90266468	0.819451838945029	.	.
chr3	94412932	94413431	chr3	94363746	94364245	1700040D17Rik|chr3:94363746-94364245	0.512034466457278	.	.
chr3	94412932	94413431	chr3	94363746	94364245	Gm42463|chr3:94363746-94364245	0.512034466457278	.	.
chr3	94412932	94413431	chr3	94363746	94364245	Tdrkh|chr3:94363746-94364245	0.512034466457278	.	.
chr3	94412932	94413431	chr3	94484016	94484515	1700040D17Rik|chr3:94484016-94484515	0.477318894067671	.	.
chr3	94412932	94413431	chr3	94484016	94484515	Gm42463|chr3:94484016-94484515	0.477318894067671	.	.
chr3	94412932	94413431	chr3	94484016	94484515	Tdrkh|chr3:94484016-94484515	0.477318894067671	.	.
chr3	95624675	95625174	chr3	95985186	95985685	Ensa|chr3:95985186-95985685	0.583883944464472	.	.
chr3	95871289	95871788	chr3	95985186	95985685	C920021L13Rik|chr3:95985186-95985685	0.683161407242693	.	.
chr3	95871289	95871788	chr3	95985186	95985685	Mrps21|chr3:95985186-95985685	0.683161407242693	.	.
chr3	95893697	95894196	chr3	96012670	96013169	Aph1a|chr3:96012670-96013169	0.499465720870736	.	.
chr3	95893697	95894196	chr3	96013200	96013699	Aph1a|chr3:96013200-96013699	0.49607893102426	.	.
chr3	96219535	96220034	chr3	96012670	96013169	Bola1|chr3:96012670-96013169	0.541161564344686	.	.
chr3	96219535	96220034	chr3	96012670	96013169	Gm15444|chr3:96012670-96013169	0.541161564344686	.	.
chr3	96219535	96220034	chr3	96012670	96013169	Hist2h2ab|chr3:96012670-96013169	0.541161564344686	.	.
chr3	96219535	96220034	chr3	96013200	96013699	Bola1|chr3:96013200-96013699	0.564955526404298	.	.
chr3	96219535	96220034	chr3	96013200	96013699	Gm15444|chr3:96013200-96013699	0.564955526404298	.	.
chr3	96219535	96220034	chr3	96013200	96013699	Hist2h2ab|chr3:96013200-96013699	0.564955526404298	.	.
chr3	96268359	96268858	chr3	96012670	96013169	Hist2h3b|chr3:96012670-96013169	0.514034756341797	.	.
chr3	96268359	96268858	chr3	96013200	96013699	Hist2h3b|chr3:96013200-96013699	0.479123343687844	.	.
chr3	96727335	96727834	chr3	96277912	96278411	Polr3c|chr3:96277912-96278411	0.46964882965587	.	.
chr3	96727335	96727834	chr3	96277912	96278411	Rnf115|chr3:96277912-96278411	0.46964882965587	.	.
chr3	98013253	98013752	chr3	98046301	98046800	Notch2|chr3:98046301-98046800	0.604418680759085	.	.
chr3	103171464	103171963	chr3	103401380	103401879	Bcas2|chr3:103401380-103401879	0.605062535623926	.	.
chr3	105687227	105687726	chr3	105408124	105408623	Ddx20|chr3:105408124-105408623	0.644397766406188	.	.
chr3	105704329	105704828	chr3	105408124	105408623	Inka2|chr3:105408124-105408623	0.731530253910802	.	.
chr3	108145880	108146379	chr3	108158495	108158994	Gnai3|chr3:108158495-108158994	0.669916250173308	.	.
chr3	108145880	108146379	chr3	108174684	108175183	Gnai3|chr3:108174684-108175183	0.468810136776874	.	.
chr3	108256756	108257255	chr3	107999535	108000034	1700010K24Rik|chr3:107999535-108000034	0.545715973995298	.	.
chr3	108256756	108257255	chr3	107999535	108000034	Psma5|chr3:107999535-108000034	0.545715973995298	.	.
chr3	108256756	108257255	chr3	108158495	108158994	1700010K24Rik|chr3:108158495-108158994	0.694019073793953	.	.
chr3	108256756	108257255	chr3	108158495	108158994	Psma5|chr3:108158495-108158994	0.694019073793953	.	.
chr3	108256756	108257255	chr3	108174684	108175183	1700010K24Rik|chr3:108174684-108175183	0.568143864017984	.	.
chr3	108256756	108257255	chr3	108174684	108175183	Psma5|chr3:108174684-108175183	0.568143864017984	.	.
chr3	108256756	108257255	chr3	108175256	108175755	1700010K24Rik|chr3:108175256-108175755	0.527305322506826	.	.
chr3	108256756	108257255	chr3	108175256	108175755	Psma5|chr3:108175256-108175755	0.527305322506826	.	.
chr3	108840306	108840805	chr3	109076543	109077042	Stxbp3|chr3:109076543-109077042	0.482751000538352	.	.
chr3	116512788	116513287	chr3	116711528	116712027	Dbt|chr3:116711528-116712027	0.51501698830622	.	.
chr3	116712031	116712530	chr3	116711528	116712027	Slc35a3|chr3:116711528-116712027	0.600189490141591	.	.
chr3	122619473	122619972	chr3	122835090	122835589	Fnbp1l|chr3:122835090-122835589	0.544350015250144	.	.
chr3	122924009	122924508	chr3	122835090	122835589	1810037I17Rik|chr3:122835090-122835589	0.562557655890266	.	.
chr3	122924009	122924508	chr3	122835090	122835589	4933405D12Rik|chr3:122835090-122835589	0.562557655890266	.	.
chr3	126596705	126597204	chr3	126744311	126744810	Camk2d|chr3:126744311-126744810	0.497693823245478	.	.
chr3	129532199	129532698	chr3	129714413	129714912	Elovl6|chr3:129714413-129714912	0.679594067495763	.	.
chr3	129532199	129532698	chr3	129714413	129714912	Gm35986|chr3:129714413-129714912	0.679594067495763	.	.
chr3	129532199	129532698	chr3	129730489	129730988	Elovl6|chr3:129730489-129730988	0.615353589320976	.	.
chr3	129532199	129532698	chr3	129730489	129730988	Gm35986|chr3:129730489-129730988	0.615353589320976	.	.
chr3	131564470	131564969	chr3	131789150	131789649	Papss1|chr3:131789150-131789649	0.538222190278233	.	.
chr3	137918234	137918733	chr3	137952315	137952814	Gm43689|chr3:137952315-137952814	0.751781795146774	.	.
chr3	137918234	137918733	chr3	137952315	137952814	Lamtor3|chr3:137952315-137952814	0.751781795146774	.	.
chr3	137918234	137918733	chr3	138026244	138026743	Gm43689|chr3:138026244-138026743	0.690776666286027	.	.
chr3	137918234	137918733	chr3	138026244	138026743	Lamtor3|chr3:138026244-138026743	0.690776666286027	.	.
chr3	138143190	138143689	chr3	137952315	137952814	Trmt10a|chr3:137952315-137952814	0.534794484590524	.	.
chr3	138143190	138143689	chr3	138026244	138026743	Trmt10a|chr3:138026244-138026743	0.596028941145471	.	.
chr3	138442804	138443303	chr3	138026244	138026743	Adh5|chr3:138026244-138026743	0.512832756513165	.	.
chr3	139075130	139075629	chr3	139132839	139133338	Rap1gds1|chr3:139132839-139133338	0.645194087687693	.	.
chr3	146404568	146405067	chr3	146275258	146275757	Ssx2ip|chr3:146275258-146275757	0.61142656611249	.	.
chr3	146404568	146405067	chr3	146568342	146568841	Ssx2ip|chr3:146568342-146568841	0.721380040897353	.	.
chr3	157534101	157534600	chr3	157480312	157480811	4930592C13Rik|chr3:157480312-157480811	0.78732878189404	.	.
chr3	157534101	157534600	chr3	157480312	157480811	Zranb2|chr3:157480312-157480811	0.78732878189404	.	.
chr3	159495109	159495608	chr3	159317455	159317954	Depdc1a|chr3:159317455-159317954	0.510610680158477	.	.
chr4	12906553	12907052	chr4	12506495	12506994	Triqk|chr4:12506495-12506994	0.54824561415397	.	.
chr4	13743051	13743550	chr4	13778844	13779343	Runx1t1|chr4:13778844-13779343	0.736737930104767	.	.
chr4	20041692	20042191	chr4	20194960	20195459	Ggh|chr4:20194960-20195459	0.685625919020754	.	.
chr4	33031184	33031683	chr4	33125502	33126001	4933421O10Rik|chr4:33125502-33126001	0.782789879052509	.	.
chr4	33031184	33031683	chr4	33125502	33126001	Ube2j1|chr4:33125502-33126001	0.782789879052509	.	.
chr4	40853945	40854444	chr4	40773036	40773535	B4galt1|chr4:40773036-40773535	0.584073290263699	.	.
chr4	40970664	40971163	chr4	41050682	41051181	Nfx1|chr4:41050682-41051181	0.546336421006946	.	.
chr4	41348757	41349256	chr4	41619355	41619854	Ubap1|chr4:41619355-41619854	0.603288255480923	.	.
chr4	41464727	41465226	chr4	41481687	41482186	Kif24|chr4:41481687-41482186	0.531352311392968	.	.
chr4	41464727	41465226	chr4	41481687	41482186	Nudt2|chr4:41481687-41482186	0.531352311392968	.	.
chr4	41464727	41465226	chr4	41741152	41741651	Kif24|chr4:41741152-41741651	0.488316197506667	.	.
chr4	41464727	41465226	chr4	41741152	41741651	Nudt2|chr4:41741152-41741651	0.488316197506667	.	.
chr4	41639959	41640458	chr4	41619355	41619854	Enho|chr4:41619355-41619854	0.488828176262792	.	.
chr4	41639959	41640458	chr4	41619355	41619854	Gm12406|chr4:41619355-41619854	0.488828176262792	.	.
chr4	41755242	41755741	chr4	41741152	41741651	Galt|chr4:41741152-41741651	0.492266402648983	.	.
chr4	41755242	41755741	chr4	41741152	41741651	Sigmar1|chr4:41741152-41741651	0.492266402648983	.	.
chr4	43000235	43000734	chr4	43040166	43040665	Vcp|chr4:43040166-43040665	0.50636257119475	.	.
chr4	43031227	43031726	chr4	43040166	43040665	Stoml2|chr4:43040166-43040665	0.521143252531393	.	.
chr4	43381761	43382260	chr4	43406168	43406667	Rusc2|chr4:43406168-43406667	0.510905281392996	.	.
chr4	43492707	43493206	chr4	43040166	43040665	Ccdc107|chr4:43040166-43040665	0.47931898011532	.	.
chr4	43492707	43493206	chr4	43040166	43040665	Rmrp|chr4:43040166-43040665	0.47931898011532	.	.
chr4	45084377	45084876	chr4	45467430	45467929	Fbxo10|chr4:45467430-45467929	0.776048418767827	.	.
chr4	46195984	46196483	chr4	45785968	45786467	Xpa|chr4:45785968-45786467	0.64599786964398	.	.
chr4	46389202	46389701	chr4	46507230	46507729	Trmo|chr4:46507230-46507729	0.686059545097524	.	.
chr4	46450738	46451237	chr4	46507230	46507729	Anp32b|chr4:46507230-46507729	0.592427799004067	.	.
chr4	49597065	49597564	chr4	49278574	49279073	Tmem246|chr4:49278574-49279073	0.51174489638819	.	.
chr4	49597587	49598086	chr4	49278574	49279073	Tmem246|chr4:49278574-49279073	0.558350084137585	.	.
chr4	53440074	53440573	chr4	53195933	53196432	Slc44a1|chr4:53195933-53196432	0.545738161655724	.	.
chr4	53440074	53440573	chr4	53263726	53264225	Slc44a1|chr4:53263726-53264225	0.660715590264693	.	.
chr4	59189148	59189647	chr4	59002924	59003423	Ugcg|chr4:59002924-59003423	0.57926157073045	.	.
chr4	62525167	62525666	chr4	62286108	62286607	4933430I17Rik|chr4:62286108-62286607	0.593584037366205	.	.
chr4	62525167	62525666	chr4	62286108	62286607	Pole3|chr4:62286108-62286607	0.593584037366205	.	.
chr4	73790229	73790728	chr4	73795258	73795757	Gm11240|chr4:73795258-73795757	0.679966170001877	.	.
chr4	73790229	73790728	chr4	73795258	73795757	Rasef|chr4:73795258-73795757	0.679966170001877	.	.
chr4	83324066	83324565	chr4	83309085	83309584	Ttc39b|chr4:83309085-83309584	0.648925167235652	.	.
chr4	83324066	83324565	chr4	83397312	83397811	Ttc39b|chr4:83397312-83397811	0.514230490613849	.	.
chr4	83486720	83487219	chr4	83309085	83309584	Psip1|chr4:83309085-83309584	0.69247353618222	.	.
chr4	83486720	83487219	chr4	83397312	83397811	Psip1|chr4:83397312-83397811	0.688451233148071	.	.
chr4	85205837	85206336	chr4	85202451	85202950	Sh3gl2|chr4:85202451-85202950	0.652776911634086	.	.
chr4	86857147	86857646	chr4	87116797	87117296	Rps6|chr4:87116797-87117296	0.757002437359811	.	.
chr4	93335096	93335595	chr4	93550841	93551340	Tusc1|chr4:93550841-93551340	0.479840383188275	.	.
chr4	97772025	97772524	chr4	97745770	97746269	Nfia|chr4:97745770-97746269	0.474970173581619	.	.
chr4	98922990	98923489	chr4	98546422	98546921	Usp1|chr4:98546422-98546921	0.604761430225281	.	.
chr4	98922990	98923489	chr4	98547003	98547502	Usp1|chr4:98547003-98547502	0.712761672956272	.	.
chr4	105109652	105110151	chr4	105352188	105352687	Prkaa2|chr4:105352188-105352687	0.554532422680952	.	.
chr4	106911171	106911670	chr4	107084720	107085219	Ssbp3|chr4:107084720-107085219	0.688934783131106	.	.
chr4	107178206	107178705	chr4	107084720	107085219	Tceanc2|chr4:107084720-107085219	0.584586416616606	.	.
chr4	107178206	107178705	chr4	107084720	107085219	Tmem59|chr4:107084720-107085219	0.584586416616606	.	.
chr4	107253547	107254046	chr4	107163991	107164490	Hspb11|chr4:107163991-107164490	0.558155456320453	.	.
chr4	107253547	107254046	chr4	107163991	107164490	Lrrc42|chr4:107163991-107164490	0.558155456320453	.	.
chr4	109000322	109000821	chr4	109117851	109118350	Nrd1|chr4:109117851-109118350	0.488351988381414	.	.
chr4	116876964	116877463	chr4	116986762	116987261	Zswim5|chr4:116986762-116987261	0.495152903725463	.	.
chr4	120570029	120570528	chr4	120825561	120826060	Ctps|chr4:120825561-120826060	0.471397927361246	.	.
chr4	122836287	122836786	chr4	123225996	123226495	Ppt1|chr4:123225996-123226495	0.652627784661456	.	.
chr4	123750074	123750573	chr4	124135056	124135555	Akirin1|chr4:124135056-124135555	0.532102530300551	.	.
chr4	123917181	123917680	chr4	124135056	124135555	Gm12905|chr4:124135056-124135555	0.719223948208279	.	.
chr4	123917181	123917680	chr4	124135056	124135555	Rragc|chr4:124135056-124135555	0.719223948208279	.	.
chr4	126967507	126968006	chr4	126751981	126752480	Zmym4|chr4:126751981-126752480	0.6432098146102	.	.
chr4	128609945	128610444	chr4	128416889	128417388	Zscan20|chr4:128416889-128417388	0.811805711157754	.	.
chr4	128654495	128654994	chr4	128398868	128399367	Phc2|chr4:128398868-128399367	0.554524700402735	.	.
chr4	129618882	129619381	chr4	129819955	129820454	Iqcc|chr4:129819955-129820454	0.498018905142229	.	.
chr4	129618882	129619381	chr4	129934162	129934661	Iqcc|chr4:129934162-129934661	0.483375154797763	.	.
chr4	129624198	129624697	chr4	129819955	129820454	Ccdc28b|chr4:129819955-129820454	0.644239869703108	.	.
chr4	129624198	129624697	chr4	129934162	129934661	Ccdc28b|chr4:129934162-129934661	0.52454213561374	.	.
chr4	129640467	129640966	chr4	129819955	129820454	Txlna|chr4:129819955-129820454	0.533548657322636	.	.
chr4	130308700	130309199	chr4	130389370	130389869	Fabp3|chr4:130389370-130389869	0.482941472780156	.	.
chr4	130308700	130309199	chr4	130389370	130389869	Gm10570|chr4:130389370-130389869	0.482941472780156	.	.
chr4	133479727	133480226	chr4	133339217	133339716	Tent5b|chr4:133339217-133339716	0.496288395331972	.	.
chr4	133887530	133888029	chr4	134052514	134053013	Rps6ka1|chr4:134052514-134053013	0.472404914919715	.	.
chr4	134535145	134535644	chr4	134307430	134307929	Mtfr1l|chr4:134307430-134307929	0.747134033341544	.	.
chr4	135272673	135273172	chr4	135258499	135258998	Clic4|chr4:135258499-135258998	0.580880475804697	.	.
chr4	136310527	136311026	chr4	136285760	136286259	Hnrnpr|chr4:136285760-136286259	0.598076152909049	.	.
chr4	148626293	148626792	chr4	148314390	148314889	Tardbp|chr4:148314390-148314889	0.649262218777815	.	.
chr4	149426483	149426982	chr4	149445203	149445702	Ube4b|chr4:149445203-149445702	0.481802113073758	.	.
chr4	149517939	149518438	chr4	149445203	149445702	Ctnnbip1|chr4:149445203-149445702	0.575372894350484	.	.
chr4	149586147	149586646	chr4	149445203	149445702	Clstn1|chr4:149445203-149445702	0.707684489078072	.	.
chr4	149737891	149738390	chr4	149445203	149445702	Tmem201|chr4:149445203-149445702	0.666381301780302	.	.
chr4	150651919	150652418	chr4	150909690	150910189	Slc45a1|chr4:150909690-150910189	0.653521288363868	.	.
chr4	150854878	150855377	chr4	151108321	151108820	1700045H11Rik|chr4:151108321-151108820	0.532532200417415	.	.
chr4	150854878	150855377	chr4	151128507	151129006	1700045H11Rik|chr4:151128507-151129006	0.537811994008328	.	.
chr4	150854878	150855377	chr4	151129010	151129509	1700045H11Rik|chr4:151129010-151129509	0.589701188770245	.	.
chr4	151044648	151045147	chr4	151108321	151108820	Per3|chr4:151108321-151108820	0.685762242778214	.	.
chr4	151044648	151045147	chr4	151128507	151129006	Per3|chr4:151128507-151129006	0.575429728386154	.	.
chr4	151044648	151045147	chr4	151129010	151129509	Per3|chr4:151129010-151129509	0.645472793473103	.	.
chr4	151057826	151058325	chr4	150909690	150910189	Vamp3|chr4:150909690-150910189	0.591202844381023	.	.
chr4	151057826	151058325	chr4	151108321	151108820	Vamp3|chr4:151108321-151108820	0.643071749763736	.	.
chr4	151057826	151058325	chr4	151128507	151129006	Vamp3|chr4:151128507-151129006	0.643498906608656	.	.
chr4	151057826	151058325	chr4	151129010	151129509	Vamp3|chr4:151129010-151129509	0.710693624511625	.	.
chr4	151057826	151058325	chr4	151129010	151129509	Vamp3|chr4:151129010-151129509	0.710693624511626	.	.
chr4	151861584	151862083	chr4	151968557	151969056	Camta1|chr4:151968557-151969056	0.512977166892848	.	.
chr4	151996125	151996624	chr4	151968557	151969056	Phf13|chr4:151968557-151969056	0.75584049271926	.	.
chr4	152039097	152039596	chr4	151968557	151969056	Nol9|chr4:151968557-151969056	0.489313532504944	.	.
chr4	152039097	152039596	chr4	151968557	151969056	Tas1r1|chr4:151968557-151969056	0.489313532504944	.	.
chr4	152177854	152178353	chr4	151968557	151969056	Acot7|chr4:151968557-151969056	0.54051707407079	.	.
chr4	155086185	155086684	chr4	154946282	154946781	Morn1|chr4:154946282-154946781	0.47502473643287	.	.
chr4	155086185	155086684	chr4	154946282	154946781	Rer1|chr4:154946282-154946781	0.47502473643287	.	.
chr4	155222866	155223365	chr4	154855581	154856080	Ski|chr4:154855581-154856080	0.546611385728452	.	.
chr4	155222866	155223365	chr4	154856093	154856592	Ski|chr4:154856093-154856592	0.522900997643872	.	.
chr5	18360210	18360709	chr5	18137388	18137887	Gnai1|chr5:18137388-18137887	0.661386175884736	.	.
chr5	20881940	20882439	chr5	20671704	20672203	Phtf2|chr5:20671704-20672203	0.735339183997802	.	.
chr5	20881940	20882439	chr5	20671704	20672203	Tmem60|chr5:20671704-20672203	0.735339183997802	.	.
chr5	23433691	23434190	chr5	23401874	23402373	5031425E22Rik|chr5:23401874-23402373	0.556738106646113	.	.
chr5	23433691	23434190	chr5	23401874	23402373	Kmt2e|chr5:23401874-23402373	0.556738106646113	.	.
chr5	23433691	23434190	chr5	23432797	23433296	5031425E22Rik|chr5:23432797-23433296	0.511775959968649	.	.
chr5	23433691	23434190	chr5	23432797	23433296	Kmt2e|chr5:23432797-23433296	0.511775959968649	.	.
chr5	24164689	24165188	chr5	24337241	24337740	Nupl2|chr5:24337241-24337740	0.754969403398192	.	.
chr5	24164689	24165188	chr5	24352572	24353071	Nupl2|chr5:24352572-24353071	0.480793270695577	.	.
chr5	24577216	24577715	chr5	24329527	24330026	Abcf2|chr5:24329527-24330026	0.504768019151349	.	.
chr5	25222624	25223123	chr5	25086157	25086656	E130116L18Rik|chr5:25086157-25086656	0.645917612392804	.	.
chr5	25222624	25223123	chr5	25086157	25086656	Galnt11|chr5:25086157-25086656	0.645917612392804	.	.
chr5	25499407	25499906	chr5	25086157	25086656	Kmt2c|chr5:25086157-25086656	0.63569503495868	.	.
chr5	27791456	27791955	chr5	27677148	27677647	Paxip1|chr5:27677148-27677647	0.492320967749567	.	.
chr5	31048344	31048843	chr5	30774954	30775453	Atraid|chr5:30774954-30775453	0.784949084534857	.	.
chr5	31048344	31048843	chr5	30774954	30775453	Slc5a6|chr5:30774954-30775453	0.784949084534857	.	.
chr5	31192873	31193372	chr5	30774954	30775453	Eif2b4|chr5:30774954-30775453	0.774402706835525	.	.
chr5	31192873	31193372	chr5	30774954	30775453	Snx17|chr5:30774954-30775453	0.774402706835525	.	.
chr5	33274842	33275341	chr5	33354791	33355290	Ctbp1|chr5:33354791-33355290	0.497069712818751	.	.
chr5	33335189	33335688	chr5	33354791	33355290	Maea|chr5:33354791-33355290	0.621036354581679	.	.
chr5	33335189	33335688	chr5	33354791	33355290	Maea|chr5:33354791-33355290	0.62103635458168	.	.
chr5	34288295	34288794	chr5	34642930	34643429	Cfap99|chr5:34642930-34643429	0.629461790252331	.	.
chr5	34288295	34288794	chr5	34642930	34643429	Zfyve28|chr5:34642930-34643429	0.629461790252331	.	.
chr5	34335522	34336021	chr5	34642930	34643429	Rnf4|chr5:34642930-34643429	0.480021870544161	.	.
chr5	34336023	34336522	chr5	34642930	34643429	Rnf4|chr5:34642930-34643429	0.761759197023458	.	.
chr5	36464768	36465267	chr5	36259744	36260243	2210406O10Rik|chr5:36259744-36260243	0.501540458636079	.	.
chr5	36464768	36465267	chr5	36259744	36260243	Grpel1|chr5:36259744-36260243	0.501540458636079	.	.
chr5	36988825	36989324	chr5	36530293	36530792	Wfs1|chr5:36530293-36530792	0.623738160610339	.	.
chr5	38220195	38220694	chr5	38366641	38367140	Lyar|chr5:38366641-38367140	0.655764147984979	.	.
chr5	38220195	38220694	chr5	38366641	38367140	Zbtb49|chr5:38366641-38367140	0.655764147984979	.	.
chr5	44226440	44226939	chr5	43782176	43782675	Gm42984|chr5:43782176-43782675	0.674515594810033	.	.
chr5	44226440	44226939	chr5	43782176	43782675	Tapt1|chr5:43782176-43782675	0.674515594810033	.	.
chr5	45639105	45639604	chr5	45472876	45473375	9630001P10Rik|chr5:45472876-45473375	0.48397688396486	.	.
chr5	45639105	45639604	chr5	45472876	45473375	Fam184b|chr5:45472876-45473375	0.48397688396486	.	.
chr5	52190338	52190837	chr5	52219892	52220391	9230114K14Rik|chr5:52219892-52220391	0.615433660665746	.	.
chr5	52190338	52190837	chr5	52219892	52220391	Dhx15|chr5:52219892-52220391	0.615433660665746	.	.
chr5	52190338	52190837	chr5	52338931	52339430	9230114K14Rik|chr5:52338931-52339430	0.511984349679676	.	.
chr5	52190338	52190837	chr5	52338931	52339430	Dhx15|chr5:52338931-52339430	0.511984349679676	.	.
chr5	52363701	52364200	chr5	52219892	52220391	Sod3|chr5:52219892-52220391	0.503448214945745	.	.
chr5	52363701	52364200	chr5	52338931	52339430	Sod3|chr5:52338931-52339430	0.533291777150951	.	.
chr5	53998229	53998728	chr5	53590106	53590605	Stim2|chr5:53590106-53590605	0.476972845313332	.	.
chr5	63968758	63969257	chr5	63703887	63704386	Rell1|chr5:63703887-63704386	0.737750036464122	.	.
chr5	66618485	66618984	chr5	66559555	66560054	Apbb2|chr5:66559555-66560054	0.546620537487644	.	.
chr5	66675936	66676435	chr5	66872655	66873154	Uchl1|chr5:66872655-66873154	0.659207195349012	.	.
chr5	66675936	66676435	chr5	66872655	66873154	Uchl1os|chr5:66872655-66873154	0.659207195349012	.	.
chr5	73256446	73256945	chr5	73223016	73223515	Fryl|chr5:73223016-73223515	0.587634419296622	.	.
chr5	75044396	75044895	chr5	75340399	75340898	Chic2|chr5:75340399-75340898	0.560381475896944	.	.
chr5	110879524	110880023	chr5	111123238	111123737	Ttc28|chr5:111123238-111123737	0.751502075664578	.	.
chr5	112276328	112276827	chr5	112518737	112519236	Tpst2|chr5:112518737-112519236	0.602451066104605	.	.
chr5	112276328	112276827	chr5	112522100	112522599	Tpst2|chr5:112522100-112522599	0.814465835585645	.	.
chr5	113908523	113909022	chr5	114139165	114139664	Coro1c|chr5:114139165-114139664	0.495512978049218	.	.
chr5	114443818	114444317	chr5	114667375	114667874	Mmab|chr5:114667375-114667874	0.73670685590381	.	.
chr5	114443818	114444317	chr5	114667375	114667874	Mvk|chr5:114667375-114667874	0.73670685590381	.	.
chr5	115010842	115011341	chr5	114813691	114814190	Sppl3|chr5:114813691-114814190	0.654078590604493	.	.
chr5	115348811	115349310	chr5	115652855	115653354	Cox6a1|chr5:115652855-115653354	0.624150655329211	.	.
chr5	115348811	115349310	chr5	115652855	115653354	Gm42903|chr5:115652855-115653354	0.624150655329211	.	.
chr5	115564982	115565481	chr5	115652855	115653354	Gcn1|chr5:115652855-115653354	0.621166656783383	.	.
chr5	115564982	115565481	chr5	115799757	115800256	Gcn1|chr5:115799757-115800256	0.489822942653816	.	.
chr5	121836563	121837062	chr5	122143456	122143955	Sh2b3|chr5:122143456-122143955	0.69700061477657	.	.
chr5	129019849	129020348	chr5	129080742	129081241	Ran|chr5:129080742-129081241	0.572741202480456	.	.
chr5	129019849	129020348	chr5	129353460	129353959	Ran|chr5:129353460-129353959	0.509201418761219	.	.
chr5	130144553	130145052	chr5	130256674	130257173	Kctd7|chr5:130256674-130257173	0.586559353493838	.	.
chr5	136083664	136084163	chr5	135962539	135963038	Rasa4|chr5:135962539-135963038	0.479033648565824	.	.
chr5	139251903	139252402	chr5	139345003	139345502	Get4|chr5:139345003-139345502	0.518477344521569	.	.
chr5	139252424	139252923	chr5	139345003	139345502	Get4|chr5:139345003-139345502	0.543824903390098	.	.
chr5	140648922	140649421	chr5	140940824	140941323	Ttyh3|chr5:140940824-140941323	0.467069705823082	.	.
chr5	140648922	140649421	chr5	140940824	140941323	Ttyh3|chr5:140940824-140941323	0.467069705823083	.	.
chr5	142550913	142551412	chr5	142583814	142584313	Radil|chr5:142583814-142584313	0.799458605678105	.	.
chr5	142817531	142818030	chr5	142583814	142584313	Tnrc18|chr5:142583814-142584313	0.755188461987569	.	.
chr5	143180591	143181090	chr5	143470738	143471237	Rbak|chr5:143470738-143471237	0.551229717123946	.	.
chr5	143180591	143181090	chr5	143470738	143471237	Spdye4b|chr5:143470738-143471237	0.551229717123946	.	.
chr5	143403535	143404034	chr5	143470738	143471237	Gm20635|chr5:143470738-143471237	0.532461738179769	.	.
chr5	143403535	143404034	chr5	143470738	143471237	Kdelr2|chr5:143470738-143471237	0.532461738179769	.	.
chr5	143404043	143404542	chr5	143470738	143471237	Gm20635|chr5:143470738-143471237	0.48908709977451	.	.
chr5	143404043	143404542	chr5	143470738	143471237	Kdelr2|chr5:143470738-143471237	0.48908709977451	.	.
chr5	147894634	147895133	chr5	148131034	148131533	Slc46a3|chr5:148131034-148131533	0.699297602302011	.	.
chr5	148399097	148399596	chr5	148615931	148616430	Slc7a1|chr5:148615931-148616430	0.647412842146756	.	.
chr5	149183754	149184253	chr5	149279228	149279727	Gm43332|chr5:149279228-149279727	0.49851172128288	.	.
chr5	149183754	149184253	chr5	149279228	149279727	Hmgb1|chr5:149279228-149279727	0.49851172128288	.	.
chr5	149183754	149184253	chr5	149279228	149279727	Mm2pr|chr5:149279228-149279727	0.49851172128288	.	.
chr5	149183754	149184253	chr5	149279228	149279727	Uspl1|chr5:149279228-149279727	0.49851172128288	.	.
chr5	149184282	149184781	chr5	149257669	149258168	Hmgb1|chr5:149257669-149258168	0.672643416649995	.	.
chr5	149184282	149184781	chr5	149257669	149258168	Mm2pr|chr5:149257669-149258168	0.672643416649995	.	.
chr5	149184282	149184781	chr5	149257669	149258168	Uspl1|chr5:149257669-149258168	0.672643416649995	.	.
chr6	6578405	6578904	chr6	6849693	6850192	Sem1|chr6:6849693-6850192	0.608668321138907	.	.
chr6	6881902	6882401	chr6	6781417	6781916	Dlx5|chr6:6781417-6781916	0.493673479857555	.	.
chr6	6881902	6882401	chr6	6854906	6855405	Dlx5|chr6:6854906-6855405	0.640012532546323	.	.
chr6	8509572	8510071	chr6	8299021	8299520	A430035B10Rik|chr6:8299021-8299520	0.535663092194879	.	.
chr6	8509572	8510071	chr6	8299021	8299520	Glcci1|chr6:8299021-8299520	0.535663092194879	.	.
chr6	8777964	8778463	chr6	9073656	9074155	Ica1|chr6:9073656-9074155	0.581878333627738	.	.
chr6	8777964	8778463	chr6	9123223	9123722	Ica1|chr6:9123223-9123722	0.47995078863187	.	.
chr6	13069558	13070057	chr6	13296005	13296504	Tmem106b|chr6:13296005-13296504	0.531905343968222	.	.
chr6	13070061	13070560	chr6	13296005	13296504	Tmem106b|chr6:13296005-13296504	0.515843367796847	.	.
chr6	13838694	13839193	chr6	13837992	13838491	Gpr85|chr6:13837992-13838491	0.521242427634034	.	.
chr6	22355891	22356390	chr6	22206618	22207117	Fam3c|chr6:22206618-22207117	0.563337990215188	.	.
chr6	28215306	28215805	chr6	28479930	28480429	6530409C15Rik|chr6:28479930-28480429	0.51820250209019	.	.
chr6	29179197	29179696	chr6	29024079	29024578	Prrt4|chr6:29024079-29024578	0.628251450536565	.	.
chr6	29179197	29179696	chr6	29079141	29079640	Prrt4|chr6:29079141-29079640	0.74726661594184	.	.
chr6	30047733	30048232	chr6	30252518	30253017	Nrf1|chr6:30252518-30253017	0.592612889098278	.	.
chr6	30048239	30048738	chr6	30252518	30253017	Nrf1|chr6:30252518-30253017	0.467322828339192	.	.
chr6	30896569	30897068	chr6	31216006	31216505	4930412F09Rik|chr6:31216006-31216505	0.548025141045104	.	.
chr6	30896569	30897068	chr6	31216006	31216505	Copg2|chr6:31216006-31216505	0.548025141045104	.	.
chr6	30896569	30897068	chr6	31216599	31217098	4930412F09Rik|chr6:31216599-31217098	0.725197800245708	.	.
chr6	30896569	30897068	chr6	31216599	31217098	Copg2|chr6:31216599-31217098	0.725197800245708	.	.
chr6	31398549	31399048	chr6	31216006	31216505	Mkln1|chr6:31216006-31216505	0.510599088256025	.	.
chr6	31398549	31399048	chr6	31216006	31216505	Mkln1os|chr6:31216006-31216505	0.510599088256025	.	.
chr6	31398549	31399048	chr6	31216599	31217098	Mkln1|chr6:31216599-31217098	0.704943293901078	.	.
chr6	31398549	31399048	chr6	31216599	31217098	Mkln1os|chr6:31216599-31217098	0.704943293901078	.	.
chr6	33060066	33060565	chr6	33136803	33137302	Chchd3|chr6:33136803-33137302	0.496585575846109	.	.
chr6	34317269	34317768	chr6	34708537	34709036	Akr1b3|chr6:34708537-34709036	0.622259790724284	.	.
chr6	37441975	37442474	chr6	37347787	37348286	Creb3l2|chr6:37347787-37348286	0.490400446049196	.	.
chr6	37441975	37442474	chr6	37398793	37399292	Creb3l2|chr6:37398793-37399292	0.608687515892843	.	.
chr6	37441975	37442474	chr6	37399463	37399962	Creb3l2|chr6:37399463-37399962	0.553553906672946	.	.
chr6	38533006	38533505	chr6	38840339	38840838	Fmc1|chr6:38840339-38840838	0.47860930243689	.	.
chr6	38551132	38551631	chr6	38797435	38797934	Luc7l2|chr6:38797435-38797934	0.737740841277828	.	.
chr6	38551814	38552313	chr6	38797435	38797934	Luc7l2|chr6:38797435-38797934	0.574800999927843	.	.
chr6	38662781	38663280	chr6	38840339	38840838	Clec2l|chr6:38840339-38840838	0.630029512890152	.	.
chr6	39206587	39207086	chr6	39474371	39474870	Gm49041|chr6:39474371-39474870	0.587822082082743	.	.
chr6	39206587	39207086	chr6	39474371	39474870	Kdm7a|chr6:39474371-39474870	0.587822082082743	.	.
chr6	47877317	47877816	chr6	48047601	48048100	Zfp282|chr6:48047601-48048100	0.724499782283921	.	.
chr6	48537375	48537874	chr6	48482487	48482986	1700026J14Rik|chr6:48482487-48482986	0.48741614708442	.	.
chr6	48537375	48537874	chr6	48482487	48482986	Atp6v0e2|chr6:48482487-48482986	0.48741614708442	.	.
chr6	50566350	50566849	chr6	50404740	50405239	5430402O13Rik|chr6:50404740-50405239	0.491446623479345	.	.
chr6	50566350	50566849	chr6	50404740	50405239	Cycs|chr6:50404740-50405239	0.491446623479345	.	.
chr6	50566857	50567356	chr6	50357957	50358456	5430402O13Rik|chr6:50357957-50358456	0.721828150328372	.	.
chr6	50566857	50567356	chr6	50357957	50358456	Cycs|chr6:50357957-50358456	0.721828150328372	.	.
chr6	50596735	50597234	chr6	50536509	50537008	4921507P07Rik|chr6:50536509-50537008	0.628941432634785	.	.
chr6	54594946	54595445	chr6	54593073	54593572	Plekha8|chr6:54593073-54593572	0.539619374624034	.	.
chr6	55203185	55203684	chr6	55398961	55399460	Mindy4|chr6:55398961-55399460	0.906168841712598	.	.
chr6	55203185	55203684	chr6	55398961	55399460	Mindy4|chr6:55398961-55399460	0.906168841712599	.	.
chr6	56652137	56652636	chr6	56555399	56555898	Pde1c|chr6:56555399-56555898	0.491534829416421	.	.
chr6	71831071	71831570	chr6	72121251	72121750	Immt|chr6:72121251-72121750	0.647665629661211	.	.
chr6	71831071	71831570	chr6	72216693	72217192	Immt|chr6:72216693-72217192	0.702617317814144	.	.
chr6	72097304	72097803	chr6	72121251	72121750	St3gal5|chr6:72121251-72121750	0.503626754078053	.	.
chr6	72414013	72414512	chr6	72121251	72121750	Ggcx|chr6:72121251-72121750	0.489184077397895	.	.
chr6	72414013	72414512	chr6	72512069	72512568	Ggcx|chr6:72512069-72512568	0.476713643868218	.	.
chr6	72414013	72414512	chr6	72512670	72513169	Ggcx|chr6:72512670-72513169	0.572308123715933	.	.
chr6	72414013	72414512	chr6	72519854	72520353	Ggcx|chr6:72519854-72520353	0.585233312631337	.	.
chr6	72414013	72414512	chr6	72538676	72539175	Ggcx|chr6:72538676-72539175	0.537114080585407	.	.
chr6	72414013	72414512	chr6	72538676	72539175	Ggcx|chr6:72538676-72539175	0.537114080585408	.	.
chr6	72414013	72414512	chr6	72711400	72711899	Ggcx|chr6:72711400-72711899	0.571240867615598	.	.
chr6	72439400	72439899	chr6	72121251	72121750	Mat2a|chr6:72121251-72121750	0.630147718747988	.	.
chr6	72439400	72439899	chr6	72216693	72217192	Mat2a|chr6:72216693-72217192	0.649643560798561	.	.
chr6	72439400	72439899	chr6	72512069	72512568	Mat2a|chr6:72512069-72512568	0.579204683873727	.	.
chr6	72439400	72439899	chr6	72512670	72513169	Mat2a|chr6:72512670-72513169	0.695351496939508	.	.
chr6	72439400	72439899	chr6	72519854	72520353	Mat2a|chr6:72519854-72520353	0.713014418440178	.	.
chr6	72439400	72439899	chr6	72711400	72711899	Mat2a|chr6:72711400-72711899	0.762442057073221	.	.
chr6	72616557	72617056	chr6	72512069	72512568	Tgoln1|chr6:72512069-72512568	0.510607977934072	.	.
chr6	72616557	72617056	chr6	72512670	72513169	Tgoln1|chr6:72512670-72513169	0.612998814078259	.	.
chr6	72616557	72617056	chr6	72519854	72520353	Tgoln1|chr6:72519854-72520353	0.638176571597264	.	.
chr6	72616557	72617056	chr6	72711400	72711899	Tgoln1|chr6:72711400-72711899	0.752915839869321	.	.
chr6	72899686	72900185	chr6	72512069	72512568	Kcmf1|chr6:72512069-72512568	0.513997941423198	.	.
chr6	72899686	72900185	chr6	72512670	72513169	Kcmf1|chr6:72512670-72513169	0.617067907674495	.	.
chr6	72899686	72900185	chr6	72519854	72520353	Kcmf1|chr6:72519854-72520353	0.637260463267319	.	.
chr6	72899686	72900185	chr6	72538676	72539175	Kcmf1|chr6:72538676-72539175	0.502878004674263	.	.
chr6	72899686	72900185	chr6	72711400	72711899	Kcmf1|chr6:72711400-72711899	0.567158810923149	.	.
chr6	72899686	72900185	chr6	72711400	72711899	Kcmf1|chr6:72711400-72711899	0.56715881092315	.	.
chr6	77979375	77979874	chr6	77871125	77871624	Ctnna2|chr6:77871125-77871624	0.487137815990247	.	.
chr6	86669030	86669529	chr6	86584578	86585077	Mxd1|chr6:86584578-86585077	0.577607840643867	.	.
chr6	88842069	88842568	chr6	88821906	88822405	Abtb1|chr6:88821906-88822405	0.517945483225513	.	.
chr6	88842069	88842568	chr6	88821906	88822405	Gm15612|chr6:88821906-88822405	0.517945483225513	.	.
chr6	91116692	91117191	chr6	91076115	91076614	Nup210|chr6:91076115-91076614	0.738902078498677	.	.
chr6	91473273	91473772	chr6	91147103	91147602	Chchd4|chr6:91147103-91147602	0.569832706520727	.	.
chr6	91473273	91473772	chr6	91147103	91147602	Tmem43|chr6:91147103-91147602	0.569832706520727	.	.
chr6	91473273	91473772	chr6	91607870	91608369	Chchd4|chr6:91607870-91608369	0.516019754609433	.	.
chr6	91473273	91473772	chr6	91607870	91608369	Tmem43|chr6:91607870-91608369	0.516019754609433	.	.
chr6	91473273	91473772	chr6	91720046	91720545	Chchd4|chr6:91720046-91720545	0.560356814043837	.	.
chr6	91473273	91473772	chr6	91720046	91720545	Tmem43|chr6:91720046-91720545	0.560356814043837	.	.
chr6	91515632	91516131	chr6	91607870	91608369	Lsm3|chr6:91607870-91608369	0.468188081250202	.	.
chr6	91515632	91516131	chr6	91607870	91608369	Xpc|chr6:91607870-91608369	0.468188081250202	.	.
chr6	91515632	91516131	chr6	91720046	91720545	Lsm3|chr6:91720046-91720545	0.674526860464646	.	.
chr6	91515632	91516131	chr6	91720046	91720545	Xpc|chr6:91720046-91720545	0.674526860464646	.	.
chr6	95117433	95117932	chr6	94867948	94868447	Kbtbd8|chr6:94867948-94868447	0.476945825781395	.	.
chr6	95117433	95117932	chr6	94867948	94868447	Kbtbd8os|chr6:94867948-94868447	0.476945825781395	.	.
chr6	95117433	95117932	chr6	95483740	95484239	Kbtbd8|chr6:95483740-95484239	0.63723510133408	.	.
chr6	95117433	95117932	chr6	95483740	95484239	Kbtbd8os|chr6:95483740-95484239	0.63723510133408	.	.
chr6	107529493	107529992	chr6	107749778	107750277	Lrrn1|chr6:107749778-107750277	0.559163773684944	.	.
chr6	112273541	112274040	chr6	112510200	112510699	Lmcd1|chr6:112510200-112510699	0.517261675410951	.	.
chr6	113076504	113077003	chr6	112865153	112865652	Gt(ROSA)26Sor|chr6:112865153-112865652	0.616358610333183	.	.
chr6	113076504	113077003	chr6	112865153	112865652	Setd5|chr6:112865153-112865652	0.616358610333183	.	.
chr6	113077005	113077504	chr6	112888073	112888572	Gt(ROSA)26Sor|chr6:112888073-112888572	0.675536121105287	.	.
chr6	113077005	113077504	chr6	112888073	112888572	Setd5|chr6:112888073-112888572	0.675536121105287	.	.
chr6	113237500	113237999	chr6	112879089	112879588	Mtmr14|chr6:112879089-112879588	0.501233907379857	.	.
chr6	118138922	118139421	chr6	117879419	117879918	Csgalnact2|chr6:117879419-117879918	0.779891728651631	.	.
chr6	118138922	118139421	chr6	117879419	117879918	Csgalnact2|chr6:117879419-117879918	0.779891728651632	.	.
chr6	118478961	118479460	chr6	118188595	118189094	Zfp9|chr6:118188595-118189094	0.489578434729169	.	.
chr6	118561521	118562020	chr6	118845745	118846244	Ankrd26|chr6:118845745-118846244	0.506093711528026	.	.
chr6	118562067	118562566	chr6	118845745	118846244	Ankrd26|chr6:118845745-118846244	0.603798545134396	.	.
chr6	119174951	119175450	chr6	118845745	118846244	Dcp1b|chr6:118845745-118846244	0.597739338096785	.	.
chr6	119174951	119175450	chr6	118845745	118846244	Dcp1b|chr6:118845745-118846244	0.597739338096786	.	.
chr6	120363828	120364327	chr6	120592190	120592689	Ccdc77|chr6:120592190-120592689	0.612897254387041	.	.
chr6	120363828	120364327	chr6	120592190	120592689	Kdm5a|chr6:120592190-120592689	0.612897254387041	.	.
chr6	120531094	120531593	chr6	120592190	120592689	Hdhd5|chr6:120592190-120592689	0.471908794845518	.	.
chr6	120835959	120836458	chr6	120592190	120592689	Bcl2l13|chr6:120592190-120592689	0.552053841317076	.	.
chr6	121473356	121473855	chr6	121110239	121110738	Iqsec3|chr6:121110239-121110738	0.610431940389955	.	.
chr6	128843047	128843546	chr6	128763983	128764482	Gm44066|chr6:128763983-128764482	0.589457354671625	.	.
chr6	128843047	128843546	chr6	128799276	128799775	Gm44066|chr6:128799276-128799775	0.481314429801067	.	.
chr6	128843047	128843546	chr6	128802986	128803485	Gm44066|chr6:128802986-128803485	0.762950483622271	.	.
chr6	128843047	128843546	chr6	128802986	128803485	Gm44066|chr6:128802986-128803485	0.762950483622272	.	.
chr6	136518437	136518936	chr6	136468539	136469038	Gm44140|chr6:136468539-136469038	0.606024980302058	.	.
chr6	136518437	136518936	chr6	136837207	136837706	Gm44140|chr6:136837207-136837706	0.817781296470075	.	.
chr6	140623341	140623840	chr6	140993811	140994310	Aebp2|chr6:140993811-140994310	0.530347609941106	.	.
chr6	146642204	146642703	chr6	146322540	146323039	Med21|chr6:146322540-146323039	0.612174792838669	.	.
chr6	146642204	146642703	chr6	146322540	146323039	Tm7sf3|chr6:146322540-146323039	0.612174792838669	.	.
chr6	146724721	146725220	chr6	146322540	146323039	Stk38l|chr6:146322540-146323039	0.600755604249255	.	.
chr7	5020268	5020767	chr7	4865957	4866456	Ccdc106|chr7:4865957-4866456	0.490061576358783	.	.
chr7	5020268	5020767	chr7	4865957	4866456	Zfp865|chr7:4865957-4866456	0.490061576358783	.	.
chr7	6362183	6362682	chr7	6727722	6728221	Zfp78|chr7:6727722-6728221	0.502024969403209	.	.
chr7	6362707	6363206	chr7	6727722	6728221	Zfp78|chr7:6727722-6728221	0.560739688885885	.	.
chr7	12921953	12922452	chr7	12949477	12949976	Rps5|chr7:12949477-12949976	0.874631746883188	.	.
chr7	12965565	12966064	chr7	12949477	12949976	Zfp324|chr7:12949477-12949976	0.678546065067658	.	.
chr7	15945580	15946079	chr7	16103718	16104217	Nop53|chr7:16103718-16104217	0.538045445739795	.	.
chr7	16129906	16130405	chr7	16103718	16104217	Slc8a2|chr7:16103718-16104217	0.525318557684252	.	.
chr7	16738109	16738608	chr7	16869355	16869854	Ap2s1|chr7:16869355-16869854	0.740740524094926	.	.
chr7	16738109	16738608	chr7	16951267	16951766	Ap2s1|chr7:16951267-16951766	0.66120045390691	.	.
chr7	18925129	18925628	chr7	19002747	19003246	Nova2|chr7:19002747-19003246	0.576733264358082	.	.
chr7	19228132	19228631	chr7	19002747	19003246	Opa3|chr7:19002747-19003246	0.536940980120824	.	.
chr7	19228132	19228631	chr7	19131387	19131886	Opa3|chr7:19131387-19131886	0.641908395115381	.	.
chr7	19228132	19228631	chr7	19157360	19157859	Opa3|chr7:19157360-19157859	0.477138301390742	.	.
chr7	19228132	19228631	chr7	19319851	19320350	Opa3|chr7:19319851-19320350	0.588786044308869	.	.
chr7	19228132	19228631	chr7	19388678	19389177	Opa3|chr7:19388678-19389177	0.70138751110998	.	.
chr7	25221136	25221635	chr7	25076848	25077347	Dedd2|chr7:25076848-25077347	0.531365386444705	.	.
chr7	25221136	25221635	chr7	25076848	25077347	Zfp526|chr7:25076848-25077347	0.531365386444705	.	.
chr7	25316629	25317128	chr7	25281845	25282344	Megf8|chr7:25281845-25282344	0.493701836907334	.	.
chr7	27166684	27167183	chr7	27361403	27361902	Egln2|chr7:27361403-27361902	0.493918013930362	.	.
chr7	27473416	27473915	chr7	27361403	27361902	Sertad3|chr7:27361403-27361902	0.577557397294918	.	.
chr7	27591694	27592193	chr7	27361403	27361902	Akt2|chr7:27361403-27361902	0.487466666726652	.	.
chr7	35056350	35056849	chr7	34957180	34957679	Cebpg|chr7:34957180-34957679	0.531570070892332	.	.
chr7	35056350	35056849	chr7	34957180	34957679	Gm45095|chr7:34957180-34957679	0.531570070892332	.	.
chr7	35215187	35215686	chr7	34759238	34759737	Lrp3|chr7:34759238-34759737	0.488066365395781	.	.
chr7	35215187	35215686	chr7	34939127	34939626	Lrp3|chr7:34939127-34939626	0.510068378001622	.	.
chr7	39517747	39518246	chr7	39552524	39553023	Zfp619|chr7:39552524-39553023	0.578513157390734	.	.
chr7	44246465	44246964	chr7	44304643	44305142	1700028J19Rik|chr7:44304643-44305142	0.522789367632227	.	.
chr7	44246465	44246964	chr7	44304643	44305142	2410002F23Rik|chr7:44304643-44305142	0.522789367632227	.	.
chr7	44246465	44246964	chr7	44335336	44335835	1700028J19Rik|chr7:44335336-44335835	0.522478496905581	.	.
chr7	44246465	44246964	chr7	44335336	44335835	2410002F23Rik|chr7:44335336-44335835	0.522478496905581	.	.
chr7	44496295	44496794	chr7	44359910	44360409	Emc10|chr7:44359910-44360409	0.485702703643642	.	.
chr7	44496295	44496794	chr7	44359910	44360409	Fam71e1|chr7:44359910-44360409	0.485702703643642	.	.
chr7	44496295	44496794	chr7	44405668	44406167	Emc10|chr7:44405668-44406167	0.609038552893988	.	.
chr7	44496295	44496794	chr7	44405668	44406167	Fam71e1|chr7:44405668-44406167	0.609038552893988	.	.
chr7	44670728	44671227	chr7	44304643	44305142	Myh14|chr7:44304643-44305142	0.596119504729182	.	.
chr7	44670728	44671227	chr7	44373714	44374213	Myh14|chr7:44373714-44374213	0.509527144535123	.	.
chr7	45459690	45460189	chr7	45643630	45644129	Ftl1|chr7:45643630-45644129	0.687252967779806	.	.
chr7	45704758	45705257	chr7	45643630	45644129	Dbp|chr7:45643630-45644129	0.687588747398943	.	.
chr7	45785064	45785563	chr7	45588985	45589484	Sult2b1|chr7:45588985-45589484	0.713489282669317	.	.
chr7	45785064	45785563	chr7	45643630	45644129	Sult2b1|chr7:45643630-45644129	0.706503668905612	.	.
chr7	56049773	56050272	chr7	56168580	56169079	Gm34121|chr7:56168580-56169079	0.496474460982839	.	.
chr7	56049773	56050272	chr7	56168580	56169079	Herc2|chr7:56168580-56169079	0.496474460982839	.	.
chr7	63938921	63939420	chr7	63789683	63790182	Klf13|chr7:63789683-63790182	0.697021998511505	.	.
chr7	73558471	73558970	chr7	73618147	73618646	1810026B05Rik|chr7:73618147-73618646	0.622249315665438	.	.
chr7	73558471	73558970	chr7	73618695	73619194	1810026B05Rik|chr7:73618695-73619194	0.62365184903637	.	.
chr7	80115124	80115623	chr7	80340041	80340540	Idh2|chr7:80340041-80340540	0.495683133723811	.	.
chr7	80371063	80371562	chr7	80340041	80340540	Man2a2|chr7:80340041-80340540	0.68677200729123	.	.
chr7	80947597	80948096	chr7	81198510	81199009	Sec11a|chr7:81198510-81199009	0.506445288374717	.	.
chr7	83631666	83632165	chr7	83892213	83892712	Gm16638|chr7:83892213-83892712	0.519019297656838	.	.
chr7	83631666	83632165	chr7	83892213	83892712	Stard5|chr7:83892213-83892712	0.519019297656838	.	.
chr7	84409801	84410300	chr7	84679197	84679696	Arnt2|chr7:84679197-84679696	0.560567283024411	.	.
chr7	89403999	89404498	chr7	89681878	89682377	Fzd4|chr7:89681878-89682377	0.468734326145835	.	.
chr7	89403999	89404498	chr7	89681878	89682377	Tmem135|chr7:89681878-89682377	0.468734326145835	.	.
chr7	97331958	97332457	chr7	97208800	97209299	Kctd21|chr7:97208800-97209299	0.573370961366092	.	.
chr7	97331958	97332457	chr7	97208800	97209299	Usp35|chr7:97208800-97209299	0.573370961366092	.	.
chr7	97417363	97417862	chr7	97208800	97209299	Thrsp|chr7:97208800-97209299	0.675559958262436	.	.
chr7	97480671	97481170	chr7	97208800	97209299	Ints4|chr7:97208800-97209299	0.500844639089365	.	.
chr7	98702894	98703393	chr7	98573413	98573912	Thap12|chr7:98573413-98573912	0.583646678670345	.	.
chr7	99182503	99183002	chr7	99085126	99085625	Dgat2|chr7:99085126-99085625	0.708266574620498	.	.
chr7	99381256	99381755	chr7	99015237	99015736	Gdpd5|chr7:99015237-99015736	0.620738008559122	.	.
chr7	99381256	99381755	chr7	99360149	99360648	Gdpd5|chr7:99360149-99360648	0.534280205405225	.	.
chr7	113207113	113207612	chr7	112753355	112753854	Arntl|chr7:112753355-112753854	0.487425229578542	.	.
chr7	113207113	113207612	chr7	112823599	112824098	Arntl|chr7:112823599-112824098	0.774111747385892	.	.
chr7	113207622	113208121	chr7	112753355	112753854	Arntl|chr7:112753355-112753854	0.471163103757293	.	.
chr7	113207622	113208121	chr7	112823599	112824098	Arntl|chr7:112823599-112824098	0.78062562369532	.	.
chr7	113369151	113369650	chr7	113685530	113686029	Btbd10|chr7:113685530-113686029	0.567452617475793	.	.
chr7	119184337	119184836	chr7	119420693	119421192	Gpr139|chr7:119420693-119421192	0.468680528515535	.	.
chr7	122101598	122102097	chr7	122395859	122396358	Ndufab1|chr7:122395859-122396358	0.531034600923352	.	.
chr7	126503253	126503752	chr7	126799070	126799569	Atxn2l|chr7:126799070-126799569	0.7338611946398	.	.
chr7	126861733	126862232	chr7	126799070	126799569	Hirip3|chr7:126799070-126799569	0.490850457093765	.	.
chr7	126861733	126862232	chr7	126799070	126799569	Ino80e|chr7:126799070-126799569	0.490850457093765	.	.
chr7	126884558	126885057	chr7	126898057	126898556	Taok2|chr7:126898057-126898556	0.493478558442838	.	.
chr7	126928591	126929090	chr7	126799070	126799569	Kctd13|chr7:126799070-126799569	0.527967190332041	.	.
chr7	127232986	127233485	chr7	126799070	126799569	Sept1|chr7:126799070-126799569	0.595323567237753	.	.
chr7	127232986	127233485	chr7	126799070	126799569	Zfp553|chr7:126799070-126799569	0.595323567237753	.	.
chr7	127273819	127274318	chr7	127254047	127254546	Sephs2|chr7:127254047-127254546	0.66253405562551	.	.
chr7	127903811	127904310	chr7	127745709	127746208	Bckdk|chr7:127745709-127746208	0.586890576007141	.	.
chr7	128206132	128206631	chr7	127935266	127935765	Cox6a2|chr7:127935266-127935765	0.582379549910358	.	.
chr7	130519460	130519959	chr7	130736976	130737475	Ate1|chr7:130736976-130737475	0.539659472667394	.	.
chr7	130519460	130519959	chr7	130837920	130838419	Ate1|chr7:130837920-130838419	0.500666615040672	.	.
chr7	130519460	130519959	chr7	130860717	130861216	Ate1|chr7:130860717-130861216	0.761640007928101	.	.
chr7	130519460	130519959	chr7	130968510	130969009	Ate1|chr7:130968510-130969009	0.730235124897789	.	.
chr7	139248178	139248677	chr7	139364084	139364583	Pwwp2b|chr7:139364084-139364583	0.50979167833298	.	.
chr7	139388679	139389178	chr7	139067640	139068139	Inpp5a|chr7:139067640-139068139	0.704830524704849	.	.
chr7	139388679	139389178	chr7	139068292	139068791	Inpp5a|chr7:139068292-139068791	0.633259453801396	.	.
chr7	139388679	139389178	chr7	139187806	139188305	Inpp5a|chr7:139187806-139188305	0.504351045376212	.	.
chr7	139388679	139389178	chr7	139364084	139364583	Inpp5a|chr7:139364084-139364583	0.783702462213275	.	.
chr7	139833986	139834485	chr7	139731351	139731850	Adgra1|chr7:139731351-139731850	0.655274482495791	.	.
chr7	141561856	141562355	chr7	141902164	141902663	Ap2a2|chr7:141902164-141902663	0.493615780330525	.	.
chr7	142387729	142388228	chr7	142571261	142571760	Ctsd|chr7:142571261-142571760	0.594780104131348	.	.
chr7	143068847	143069346	chr7	142916146	142916645	Tssc4|chr7:142916146-142916645	0.483600167005634	.	.
chr7	143548402	143548901	chr7	143829920	143830419	Nap1l4|chr7:143829920-143830419	0.548390363404224	.	.
chr7	143822783	143823282	chr7	143829920	143830419	Dhcr7|chr7:143829920-143830419	0.655285719508306	.	.
chr7	143822783	143823282	chr7	143829920	143830419	Nadsyn1|chr7:143829920-143830419	0.655285719508306	.	.
chr8	3621181	3621680	chr8	3754206	3754705	Pet100|chr8:3754206-3754705	0.541117940027232	.	.
chr8	3621181	3621680	chr8	3754206	3754705	Xab2|chr8:3754206-3754705	0.541117940027232	.	.
chr8	4165972	4166471	chr8	3754206	3754705	Evi5l|chr8:3754206-3754705	0.707430008113778	.	.
chr8	12671906	12672405	chr8	12984023	12984522	4931415C17Rik|chr8:12984023-12984522	0.63196332444121	.	.
chr8	12671906	12672405	chr8	12984023	12984522	Tubgcp3|chr8:12984023-12984522	0.63196332444121	.	.
chr8	14911380	14911879	chr8	15004729	15005228	Arhgef10|chr8:15004729-15005228	0.613577985101674	.	.
chr8	22060339	22060838	chr8	22144015	22144514	Alg11|chr8:22144015-22144514	0.621058572942668	.	.
chr8	22060339	22060838	chr8	22144015	22144514	Atp7b|chr8:22144015-22144514	0.621058572942668	.	.
chr8	22398395	22398894	chr8	22144015	22144514	1810012K16Rik|chr8:22144015-22144514	0.838257040530556	.	.
chr8	22398395	22398894	chr8	22144015	22144514	Slc25a15|chr8:22144015-22144514	0.838257040530556	.	.
chr8	22411066	22411565	chr8	22144015	22144514	Mrps31|chr8:22144015-22144514	0.499583899174913	.	.
chr8	22476464	22476963	chr8	22144015	22144514	Slc20a2|chr8:22144015-22144514	0.545427007001013	.	.
chr8	22476464	22476963	chr8	22144015	22144514	Smim19|chr8:22144015-22144514	0.545427007001013	.	.
chr8	25596807	25597306	chr8	25465910	25466409	D830025C05Rik|chr8:25465910-25466409	0.479280946456713	.	.
chr8	25596807	25597306	chr8	25465910	25466409	Letm2|chr8:25465910-25466409	0.479280946456713	.	.
chr8	25597322	25597821	chr8	25840569	25841068	D830025C05Rik|chr8:25840569-25841068	0.578484182248103	.	.
chr8	25597322	25597821	chr8	25840569	25841068	Letm2|chr8:25840569-25841068	0.578484182248103	.	.
chr8	25601908	25602407	chr8	25840569	25841068	Nsd3|chr8:25840569-25841068	0.53204002609057	.	.
chr8	26976778	26977277	chr8	26813161	26813660	Zfp703|chr8:26813161-26813660	0.518419277606343	.	.
chr8	27128458	27128957	chr8	26813161	26813660	Brf2|chr8:26813161-26813660	0.552629019183958	.	.
chr8	31111005	31111504	chr8	31091315	31091814	Rnf122|chr8:31091315-31091814	0.510746639273057	.	.
chr8	31111539	31112038	chr8	31091315	31091814	Rnf122|chr8:31091315-31091814	0.574114215412034	.	.
chr8	33641717	33642216	chr8	33280138	33280637	Ubxn8|chr8:33280138-33280637	0.489708276044737	.	.
chr8	36249212	36249711	chr8	35933477	35933976	Lonrf1|chr8:35933477-35933976	0.474198496646982	.	.
chr8	36249212	36249711	chr8	36145239	36145738	Lonrf1|chr8:36145239-36145738	0.605246190591746	.	.
chr8	40511513	40512012	chr8	40598447	40598946	Vps37a|chr8:40598447-40598946	0.618631703624966	.	.
chr8	40512041	40512540	chr8	40598447	40598946	Vps37a|chr8:40598447-40598946	0.65241647007107	.	.
chr8	41374507	41375006	chr8	41041696	41042195	Asah1|chr8:41041696-41042195	0.542314747588672	.	.
chr8	41374507	41375006	chr8	41054567	41055066	Asah1|chr8:41054567-41055066	0.69444577536002	.	.
chr8	47533259	47533758	chr8	47370633	47371132	Rwdd4a|chr8:47370633-47371132	0.473617869543012	.	.
chr8	47533259	47533758	chr8	47370633	47371132	Trappc11|chr8:47370633-47371132	0.473617869543012	.	.
chr8	47674997	47675496	chr8	47345696	47346195	AA386476|chr8:47345696-47346195	0.48655117313089	.	.
chr8	47674997	47675496	chr8	47345696	47346195	Ing2|chr8:47345696-47346195	0.48655117313089	.	.
chr8	60983114	60983613	chr8	60954575	60955074	B230317F23Rik|chr8:60954575-60955074	0.478036075466737	.	.
chr8	60983114	60983613	chr8	60954575	60955074	Clcn3|chr8:60954575-60955074	0.478036075466737	.	.
chr8	60992882	60993381	chr8	60859511	60860010	Nek1|chr8:60859511-60860010	0.48413908367631	.	.
chr8	66859977	66860476	chr8	66910679	66911178	Naf1|chr8:66910679-66911178	0.537437841480031	.	.
chr8	69625004	69625503	chr8	69774677	69775176	Zfp868|chr8:69774677-69775176	0.524629041796073	.	.
chr8	69716291	69716790	chr8	69774677	69775176	Zfp869|chr8:69774677-69775176	0.537256594409208	.	.
chr8	69902881	69903380	chr8	69774677	69775176	Ndufa13|chr8:69774677-69775176	0.596997136203544	.	.
chr8	69902881	69903380	chr8	69774677	69775176	Tssk6|chr8:69774677-69775176	0.596997136203544	.	.
chr8	69902881	69903380	chr8	69774677	69775176	Yjefn3|chr8:69774677-69775176	0.596997136203544	.	.
chr8	70139094	70139593	chr8	70330712	70331211	Borcs8|chr8:70330712-70331211	0.524542799441957	.	.
chr8	70139094	70139593	chr8	70330712	70331211	Mef2b|chr8:70330712-70331211	0.524542799441957	.	.
chr8	70139094	70139593	chr8	70330712	70331211	Rfxank|chr8:70330712-70331211	0.524542799441957	.	.
chr8	70212123	70212622	chr8	69774677	69775176	Slc25a42|chr8:69774677-69775176	0.64863964529225	.	.
chr8	70776494	70776993	chr8	70856795	70857294	2010320M18Rik|chr8:70856795-70857294	0.483855801187956	.	.
chr8	70776494	70776993	chr8	70856795	70857294	Pik3r2|chr8:70856795-70857294	0.483855801187956	.	.
chr8	70839386	70839885	chr8	70792212	70792711	Arrdc2|chr8:70792212-70792711	0.563253227864752	.	.
chr8	70839386	70839885	chr8	70792212	70792711	Arrdc2|chr8:70792212-70792711	0.563253227864753	.	.
chr8	71272322	71272821	chr8	71629147	71629646	Haus8|chr8:71629147-71629646	0.621587529563964	.	.
chr8	71272322	71272821	chr8	71629147	71629646	Myo9b|chr8:71629147-71629646	0.621587529563964	.	.
chr8	71371069	71371568	chr8	71507510	71508009	Ocel1|chr8:71507510-71508009	0.588673162298087	.	.
chr8	71463429	71463928	chr8	71629147	71629646	Abhd8|chr8:71629147-71629646	0.472778047342177	.	.
chr8	71468909	71469408	chr8	71570110	71570609	Dda1|chr8:71570110-71570609	0.654064628411657	.	.
chr8	71592259	71592758	chr8	71570110	71570609	Pgls|chr8:71570110-71570609	0.745875358699103	.	.
chr8	71592259	71592758	chr8	71922521	71923020	Pgls|chr8:71922521-71923020	0.546238170634937	.	.
chr8	71881784	71882283	chr8	71570110	71570609	Zfp709|chr8:71570110-71570609	0.626265118080335	.	.
chr8	71881784	71882283	chr8	71922521	71923020	Zfp709|chr8:71922521-71923020	0.637745694211468	.	.
chr8	71908309	71908808	chr8	71922521	71923020	Zfp617|chr8:71922521-71923020	0.58052275828523	.	.
chr8	71908309	71908808	chr8	71922521	71923020	Zfp882|chr8:71922521-71923020	0.58052275828523	.	.
chr8	72548036	72548535	chr8	72958279	72958778	Med26|chr8:72958279-72958778	0.585231149904034	.	.
chr8	72548036	72548535	chr8	72958279	72958778	Med26|chr8:72958279-72958778	0.585231149904035	.	.
chr8	74993412	74993911	chr8	74525854	74526353	Hmgxb4|chr8:74525854-74526353	0.526391176239495	.	.
chr8	76898945	76899444	chr8	76901906	76902405	Nr3c2|chr8:76901906-76902405	0.59008389959748	.	.
chr8	83332251	83332750	chr8	83594266	83594765	Elmod2|chr8:83594266-83594765	0.543688880652806	.	.
chr8	83698926	83699425	chr8	83594266	83594765	Pkn1|chr8:83594266-83594765	0.620718048906929	.	.
chr8	83714934	83715433	chr8	83594266	83594765	Ddx39|chr8:83594266-83594765	0.482674054808744	.	.
chr8	84846826	84847325	chr8	84985918	84986417	1700122E12Rik|chr8:84985918-84986417	0.660065739580216	.	.
chr8	84846826	84847325	chr8	84985918	84986417	Calr|chr8:84985918-84986417	0.660065739580216	.	.
chr8	84871889	84872388	chr8	85112848	85113347	Syce2|chr8:85112848-85113347	0.512781070772018	.	.
chr8	84893595	84894094	chr8	84663878	84664377	Gcdh|chr8:84663878-84664377	0.773995482595236	.	.
chr8	84893595	84894094	chr8	85112848	85113347	Gcdh|chr8:85112848-85113347	0.573710742570876	.	.
chr8	84978565	84979064	chr8	84663878	84664377	Junb|chr8:84663878-84664377	0.541325753402135	.	.
chr8	84978565	84979064	chr8	84688986	84689485	Junb|chr8:84688986-84689485	0.478483360018789	.	.
chr8	84978565	84979064	chr8	85112848	85113347	Junb|chr8:85112848-85113347	0.723448685495133	.	.
chr8	85026579	85027078	chr8	85112848	85113347	Trir|chr8:85112848-85113347	0.843281845303054	.	.
chr8	89043436	89043935	chr8	89476895	89477394	Sall1|chr8:89476895-89477394	0.572934331337168	.	.
chr8	91313185	91313684	chr8	91133516	91134015	Fto|chr8:91133516-91134015	0.598598342642254	.	.
chr8	91313185	91313684	chr8	91133516	91134015	Rpgrip1l|chr8:91133516-91134015	0.598598342642254	.	.
chr8	91313185	91313684	chr8	91134036	91134535	Fto|chr8:91134036-91134535	0.481933148102024	.	.
chr8	91313185	91313684	chr8	91134036	91134535	Rpgrip1l|chr8:91134036-91134535	0.481933148102024	.	.
chr8	95715666	95716165	chr8	95702706	95703205	Setd6|chr8:95702706-95703205	0.702904449523545	.	.
chr8	95715666	95716165	chr8	95703837	95704336	Setd6|chr8:95703837-95704336	0.59845744759998	.	.
chr8	104591155	104591654	chr8	104435944	104436443	Pdp2|chr8:104435944-104436443	0.637669005895446	.	.
chr8	105224829	105225328	chr8	105152861	105153360	D230025D16Rik|chr8:105152861-105153360	0.733822521575083	.	.
chr8	105636651	105637150	chr8	105622321	105622820	Agrp|chr8:105622321-105622820	0.480973732944764	.	.
chr8	105636651	105637150	chr8	105622321	105622820	Ctcf|chr8:105622321-105622820	0.480973732944764	.	.
chr8	105636651	105637150	chr8	105622321	105622820	Gm5914|chr8:105622321-105622820	0.480973732944764	.	.
chr8	105758396	105758895	chr8	105622321	105622820	Gfod2|chr8:105622321-105622820	0.614029365729063	.	.
chr8	111094276	111094775	chr8	111027542	111028041	Pdpr|chr8:111027542-111028041	0.737027511156303	.	.
chr8	117157615	117158114	chr8	117470210	117470709	Gan|chr8:117470210-117470709	0.76295505003695	.	.
chr8	117256387	117256886	chr8	117395003	117395502	Cmip|chr8:117395003-117395502	0.59013461572337	.	.
chr8	119840390	119840889	chr8	120191089	120191588	Cotl1|chr8:120191089-120191588	0.542558671838483	.	.
chr8	119992176	119992675	chr8	120191089	120191588	Crispld2|chr8:120191089-120191588	0.621366223584362	.	.
chr8	120667974	120668473	chr8	120292357	120292856	Cox4i1|chr8:120292357-120292856	0.756199857930307	.	.
chr8	120667974	120668473	chr8	120292357	120292856	Emc8|chr8:120292357-120292856	0.756199857930307	.	.
chr8	120667974	120668473	chr8	120295551	120296050	Cox4i1|chr8:120295551-120296050	0.783921993521212	.	.
chr8	120667974	120668473	chr8	120295551	120296050	Emc8|chr8:120295551-120296050	0.783921993521212	.	.
chr8	121652685	121653184	chr8	121763507	121764006	Zcchc14|chr8:121763507-121764006	0.647042716255142	.	.
chr8	121652685	121653184	chr8	121850981	121851480	Zcchc14|chr8:121850981-121851480	0.535719137359791	.	.
chr8	121949923	121950422	chr8	121763507	121764006	Banp|chr8:121763507-121764006	0.832495935011125	.	.
chr8	121949923	121950422	chr8	121763507	121764006	Banp|chr8:121763507-121764006	0.832495935011126	.	.
chr8	121949923	121950422	chr8	121763507	121764006	Gm27011|chr8:121763507-121764006	0.832495935011125	.	.
chr8	121949923	121950422	chr8	121763507	121764006	Gm27011|chr8:121763507-121764006	0.832495935011126	.	.
chr8	121949923	121950422	chr8	121850981	121851480	Banp|chr8:121850981-121851480	0.70590305523044	.	.
chr8	121949923	121950422	chr8	121850981	121851480	Gm27011|chr8:121850981-121851480	0.70590305523044	.	.
chr8	121949923	121950422	chr8	121901978	121902477	Banp|chr8:121901978-121902477	0.502179945224	.	.
chr8	121949923	121950422	chr8	121901978	121902477	Gm27011|chr8:121901978-121902477	0.502179945224	.	.
chr8	122281226	122281725	chr8	122661026	122661525	Zfpm1|chr8:122661026-122661525	0.561225972435975	.	.
chr8	122443299	122443798	chr8	122661026	122661525	Mvd|chr8:122661026-122661525	0.636577414988534	.	.
chr8	122567658	122568157	chr8	122804107	122804606	Cdt1|chr8:122804107-122804606	0.510869127495403	.	.
chr8	122576677	122577176	chr8	122661026	122661525	Aprt|chr8:122661026-122661525	0.615452908395783	.	.
chr8	123102146	123102645	chr8	122804107	122804606	Rpl13|chr8:122804107-122804606	0.631513661224039	.	.
chr8	125569716	125570215	chr8	125282528	125283027	Sipa1l2|chr8:125282528-125283027	0.693814072246881	.	.
chr8	125569716	125570215	chr8	125282528	125283027	Sipa1l2|chr8:125282528-125283027	0.693814072246882	.	.
chr8	126422205	126422704	chr8	126666362	126666861	Coa6|chr8:126666362-126666861	0.628361685437063	.	.
chr8	126594463	126594962	chr8	126536990	126537489	Irf2bp2|chr8:126536990-126537489	0.644869020040692	.	.
chr8	126594463	126594962	chr8	126666362	126666861	Irf2bp2|chr8:126666362-126666861	0.489838204294063	.	.
chr8	126594463	126594962	chr8	126675191	126675690	Irf2bp2|chr8:126675191-126675690	0.771758069147323	.	.
chr8	126945619	126946118	chr8	126536990	126537489	Tomm20|chr8:126536990-126537489	0.485927011424365	.	.
chr8	126945619	126946118	chr8	126675191	126675690	Tomm20|chr8:126675191-126675690	0.491789961526186	.	.
chr8	126970935	126971434	chr8	126675191	126675690	Rbm34|chr8:126675191-126675690	0.469454040650833	.	.
chr9	13826765	13827264	chr9	13898433	13898932	Cep57|chr9:13898433-13898932	0.689915145632802	.	.
chr9	13826765	13827264	chr9	13898433	13898932	Fam76b|chr9:13898433-13898932	0.689915145632802	.	.
chr9	14500244	14500743	chr9	14547638	14548137	Cwc15|chr9:14547638-14548137	0.742368571330107	.	.
chr9	14500244	14500743	chr9	14547638	14548137	Kdm4d|chr9:14547638-14548137	0.742368571330107	.	.
chr9	20384916	20385415	chr9	20544391	20544890	Zfp560|chr9:20544391-20544890	0.704064644797137	.	.
chr9	20384916	20385415	chr9	20713486	20713985	Zfp560|chr9:20713486-20713985	0.578843862136213	.	.
chr9	20651734	20652233	chr9	20877951	20878450	Pin1|chr9:20877951-20878450	0.748269569690438	.	.
chr9	20887943	20888442	chr9	20713486	20713985	Ppan|chr9:20713486-20713985	0.594080102964121	.	.
chr9	21936645	21937144	chr9	21804254	21804753	Plppr2|chr9:21804254-21804753	0.491217500630111	.	.
chr9	25252192	25252691	chr9	25656069	25656568	Sept7|chr9:25656069-25656568	0.743819615668469	.	.
chr9	27030397	27030896	chr9	27191933	27192432	Ncapd3|chr9:27191933-27192432	0.619942267588271	.	.
chr9	27030397	27030896	chr9	27191933	27192432	Vps26b|chr9:27191933-27192432	0.619942267588271	.	.
chr9	27030397	27030896	chr9	27309993	27310492	Ncapd3|chr9:27309993-27310492	0.467774979843106	.	.
chr9	27030397	27030896	chr9	27309993	27310492	Ncapd3|chr9:27309993-27310492	0.467774979843107	.	.
chr9	27030397	27030896	chr9	27309993	27310492	Vps26b|chr9:27309993-27310492	0.467774979843106	.	.
chr9	27030397	27030896	chr9	27309993	27310492	Vps26b|chr9:27309993-27310492	0.467774979843107	.	.
chr9	27298405	27298904	chr9	27191933	27192432	Igsf9b|chr9:27191933-27192432	0.511141764382636	.	.
chr9	36797134	36797633	chr9	36850056	36850555	Ei24|chr9:36850056-36850555	0.535304558970965	.	.
chr9	43106306	43106805	chr9	43105774	43106273	Arhgef12|chr9:43105774-43106273	0.879151586184323	.	.
chr9	44305540	44306039	chr9	44457198	44457697	Hinfp|chr9:44457198-44457697	0.673280541073578	.	.
chr9	44320087	44320586	chr9	44457198	44457697	C2cd2l|chr9:44457198-44457697	0.588738058225573	.	.
chr9	44326273	44326772	chr9	44457198	44457697	Dpagt1|chr9:44457198-44457697	0.755804390339989	.	.
chr9	45838277	45838776	chr9	45608068	45608567	Bace1|chr9:45608068-45608567	0.471899872787345	.	.
chr9	45838277	45838776	chr9	45608569	45609068	Bace1|chr9:45608569-45609068	0.647434474035539	.	.
chr9	45906698	45907197	chr9	45608068	45608567	Pcsk7|chr9:45608068-45608567	0.746100299244564	.	.
chr9	45906698	45907197	chr9	45608068	45608567	Rnf214|chr9:45608068-45608567	0.746100299244564	.	.
chr9	45906698	45907197	chr9	45629094	45629593	Pcsk7|chr9:45629094-45629593	0.772330128231045	.	.
chr9	45906698	45907197	chr9	45629094	45629593	Rnf214|chr9:45629094-45629593	0.772330128231045	.	.
chr9	45906698	45907197	chr9	45984598	45985097	Pcsk7|chr9:45984598-45985097	0.69440182106251	.	.
chr9	45906698	45907197	chr9	45984598	45985097	Rnf214|chr9:45984598-45985097	0.69440182106251	.	.
chr9	48984994	48985493	chr9	48928693	48929192	Usp28|chr9:48928693-48929192	0.511527594542543	.	.
chr9	53610096	53610595	chr9	53405037	53405536	Acat1|chr9:53405037-53405536	0.615371840998652	.	.
chr9	54950493	54950992	chr9	55110416	55110915	AY074887|chr9:55110416-55110915	0.606873449149731	.	.
chr9	54950493	54950992	chr9	55110416	55110915	Psma4|chr9:55110416-55110915	0.606873449149731	.	.
chr9	55148646	55149145	chr9	55110416	55110915	Ube2q2|chr9:55110416-55110915	0.716567705909811	.	.
chr9	55149172	55149671	chr9	55110416	55110915	Ube2q2|chr9:55110416-55110915	0.70104407492165	.	.
chr9	56417912	56418411	chr9	56727662	56728161	Hmg20a|chr9:56727662-56728161	0.617721987265343	.	.
chr9	56417912	56418411	chr9	56727662	56728161	Peak1|chr9:56727662-56728161	0.617721987265343	.	.
chr9	56950623	56951122	chr9	56727662	56728161	Snupn|chr9:56727662-56728161	0.729086428572347	.	.
chr9	57560687	57561186	chr9	57633682	57634181	Scamp2|chr9:57633682-57634181	0.488044628719017	.	.
chr9	57560687	57561186	chr9	57867178	57867677	Scamp2|chr9:57867178-57867677	0.504559238381719	.	.
chr9	57836649	57837148	chr9	58008929	58009428	Arid3b|chr9:58008929-58009428	0.632357051344421	.	.
chr9	58204565	58205064	chr9	58442271	58442770	Islr2|chr9:58442271-58442770	0.479317258271549	.	.
chr9	58204565	58205064	chr9	58442271	58442770	Islr|chr9:58442271-58442770	0.479317258271549	.	.
chr9	58204565	58205064	chr9	58467278	58467777	Islr2|chr9:58467278-58467777	0.581761089166081	.	.
chr9	58204565	58205064	chr9	58467278	58467777	Islr|chr9:58467278-58467777	0.581761089166081	.	.
chr9	62811714	62812213	chr9	62783206	62783705	Fem1b|chr9:62783206-62783705	0.513948683324555	.	.
chr9	63377693	63378192	chr9	63132771	63133270	Map2k5|chr9:63132771-63133270	0.738720946715411	.	.
chr9	63378213	63378712	chr9	63132771	63133270	Map2k5|chr9:63132771-63133270	0.501842388868633	.	.
chr9	63399071	63399570	chr9	63132771	63133270	2300009A05Rik|chr9:63132771-63133270	0.563796334985752	.	.
chr9	63399071	63399570	chr9	63132771	63133270	Gm16759|chr9:63132771-63133270	0.563796334985752	.	.
chr9	66059897	66060396	chr9	66124668	66125167	Ppib|chr9:66124668-66125167	0.5693516475323	.	.
chr9	66795192	66795691	chr9	67043691	67044190	Aph1b|chr9:67043691-67044190	0.543912370606842	.	.
chr9	66975210	66975709	chr9	66511721	66512220	Lactb|chr9:66511721-66512220	0.578933061960272	.	.
chr9	72111100	72111599	chr9	72132960	72133459	Tcf12|chr9:72132960-72133459	0.529051105067464	.	.
chr9	73113143	73113642	chr9	72753788	72754287	Rsl24d1|chr9:72753788-72754287	0.637726720782752	.	.
chr9	75071208	75071707	chr9	75050010	75050509	Myo5a|chr9:75050010-75050509	0.512032976144252	.	.
chr9	75313862	75314361	chr9	75050010	75050509	Gm19531|chr9:75050010-75050509	0.720932027900304	.	.
chr9	75409819	75410318	chr9	75282739	75283238	4933433G15Rik|chr9:75282739-75283238	0.49699063493132	.	.
chr9	75409819	75410318	chr9	75282739	75283238	Mapk6|chr9:75282739-75283238	0.49699063493132	.	.
chr9	75441157	75441656	chr9	75254086	75254585	Leo1|chr9:75254086-75254585	0.649590669472	.	.
chr9	75625882	75626381	chr9	75254086	75254585	Lysmd2|chr9:75254086-75254585	0.740930361414832	.	.
chr9	75625882	75626381	chr9	75254591	75255090	Lysmd2|chr9:75254591-75255090	0.585960412907454	.	.
chr9	78108340	78108839	chr9	78113005	78113504	Fbxo9|chr9:78113005-78113504	0.753573753502316	.	.
chr9	78108340	78108839	chr9	78113005	78113504	Ick|chr9:78113005-78113504	0.753573753502316	.	.
chr9	78108340	78108839	chr9	78481609	78482108	Fbxo9|chr9:78481609-78482108	0.63401212710698	.	.
chr9	78108340	78108839	chr9	78481609	78482108	Ick|chr9:78481609-78482108	0.63401212710698	.	.
chr9	78447934	78448433	chr9	78113005	78113504	Gm17324|chr9:78113005-78113504	0.666608076325493	.	.
chr9	78447934	78448433	chr9	78113005	78113504	Mto1|chr9:78113005-78113504	0.666608076325493	.	.
chr9	78447934	78448433	chr9	78481609	78482108	Gm17324|chr9:78481609-78482108	0.711191589876761	.	.
chr9	78447934	78448433	chr9	78481609	78482108	Mto1|chr9:78481609-78482108	0.711191589876761	.	.
chr9	78447934	78448433	chr9	78614113	78614612	Gm17324|chr9:78614113-78614612	0.503467326453838	.	.
chr9	78447934	78448433	chr9	78614113	78614612	Mto1|chr9:78614113-78614612	0.503467326453838	.	.
chr9	82975781	82976280	chr9	82974100	82974599	Phip|chr9:82974100-82974599	0.69342528595559	.	.
chr9	87015832	87016331	chr9	87115314	87115813	Ripply2|chr9:87115314-87115813	0.498733285687584	.	.
chr9	90114461	90114960	chr9	90198711	90199210	Morf4l1|chr9:90198711-90199210	0.478297127936623	.	.
chr9	94538422	94538921	chr9	94582662	94583161	Dipk2a|chr9:94582662-94583161	0.520138751360138	.	.
chr9	96478370	96478869	chr9	96732184	96732683	Rnf7|chr9:96732184-96732683	0.627290970767693	.	.
chr9	98986030	98986529	chr9	98645719	98646218	Faim|chr9:98645719-98646218	0.539316106774428	.	.
chr9	106368244	106368743	chr9	106211862	106212361	Dusp7|chr9:106211862-106212361	0.573269272955893	.	.
chr9	106368244	106368743	chr9	106666182	106666681	Dusp7|chr9:106666182-106666681	0.615603677822914	.	.
chr9	106891812	106892311	chr9	106666182	106666681	4930524O07Rik|chr9:106666182-106666681	0.667679362300253	.	.
chr9	106891812	106892311	chr9	106666182	106666681	Manf|chr9:106666182-106666681	0.667679362300253	.	.
chr9	107296362	107296861	chr9	107278453	107278952	Cish|chr9:107278453-107278952	0.536633371012129	.	.
chr9	107340241	107340740	chr9	107278453	107278952	6430571L13Rik|chr9:107278453-107278952	0.504193787896043	.	.
chr9	107562953	107563452	chr9	107278963	107279462	Tusc2|chr9:107278963-107279462	0.52688890148669	.	.
chr9	108190180	108190679	chr9	108201029	108201528	Bsn|chr9:108201029-108201528	0.562842669078536	.	.
chr9	109931473	109931972	chr9	110020347	110020846	Map4|chr9:110020347-110020846	0.564893107069079	.	.
chr9	109931473	109931972	chr9	110245162	110245661	Map4|chr9:110245162-110245661	0.542261652156214	.	.
chr9	110305174	110305673	chr9	110020347	110020846	Elp6|chr9:110020347-110020846	0.484215229054495	.	.
chr9	110305174	110305673	chr9	110245162	110245661	Elp6|chr9:110245162-110245661	0.612481180094218	.	.
chr9	110656279	110656778	chr9	110781285	110781784	Ccdc12|chr9:110781285-110781784	0.518029937286706	.	.
chr9	110656279	110656778	chr9	110781285	110781784	Gm42470|chr9:110781285-110781784	0.518029937286706	.	.
chr9	113930642	113931141	chr9	114026542	114027041	Ubp1|chr9:114026542-114027041	0.884561763890511	.	.
chr9	114400825	114401324	chr9	114026542	114027041	Glb1|chr9:114026542-114027041	0.523953787597086	.	.
chr9	114400825	114401324	chr9	114026542	114027041	Tmppe|chr9:114026542-114027041	0.523953787597086	.	.
chr9	121277478	121277977	chr9	121690264	121690763	Gm34655|chr9:121690264-121690763	0.507576736387883	.	.
chr9	121277478	121277977	chr9	121690264	121690763	Ulk4|chr9:121690264-121690763	0.507576736387883	.	.
chr9	121704792	121705291	chr9	121355783	121356282	Sec22c|chr9:121355783-121356282	0.622012636957818	.	.
chr9	121704792	121705291	chr9	121355783	121356282	Sec22c|chr9:121355783-121356282	0.622012636957819	.	.
chr9	121704792	121705291	chr9	121690264	121690763	Sec22c|chr9:121690264-121690763	0.544029199833663	.	.
chr9	123717398	123717897	chr9	123337953	123338452	Lztfl1|chr9:123337953-123338452	0.575351785851802	.	.
chr9	124312443	124312942	chr9	124423895	124424394	2010315B03Rik|chr9:124423895-124424394	0.677252614722467	.	.
chrX	12587496	12587995	chrX	12840143	12840642	Atp6ap2|chrX:12840143-12840642	0.616307569648453	.	.
chrX	36597999	36598498	chrX	36807916	36808415	Pgrmc1|chrX:36807916-36808415	0.483444840738678	.	.
chrX	36597999	36598498	chrX	36864012	36864511	Pgrmc1|chrX:36864012-36864511	0.475414270450451	.	.
chrX	36645142	36645641	chrX	36748532	36749031	Akap17b|chrX:36748532-36749031	0.478128487508634	.	.
chrX	36645142	36645641	chrX	36748532	36749031	Akap17b|chrX:36748532-36749031	0.478128487508635	.	.
chrX	36645142	36645641	chrX	36807916	36808415	Akap17b|chrX:36807916-36808415	0.486521737077005	.	.
chrX	36645142	36645641	chrX	36864012	36864511	Akap17b|chrX:36864012-36864511	0.620385369086089	.	.
chrX	36903199	36903698	chrX	36807916	36808415	Nkrf|chrX:36807916-36808415	0.57168760954879	.	.
chrX	36903199	36903698	chrX	36864012	36864511	Nkrf|chrX:36864012-36864511	0.604015618340739	.	.
chrX	47892245	47892744	chrX	47891680	47892179	Smarca1|chrX:47891680-47892179	0.731539666826676	.	.
chrX	56455221	56455720	chrX	56455722	56456221	Ints6l|chrX:56455722-56456221	0.637804883046781	.	.
chrX	73228271	73228770	chrX	73007981	73008480	F8a|chrX:73007981-73008480	0.549535515921028	.	.
chrX	73824730	73825229	chrX	74085449	74085948	Pdzd4|chrX:74085449-74085948	0.506981126031958	.	.
chrX	74254483	74254982	chrX	74085449	74085948	Emd|chrX:74085449-74085948	0.507284902560807	.	.
chrX	74254483	74254982	chrX	74085449	74085948	Emd|chrX:74085449-74085948	0.507284902560808	.	.
chrX	74296793	74297292	chrX	74085449	74085948	Atp6ap1|chrX:74085449-74085948	0.490432599539922	.	.
chrX	74312737	74313236	chrX	74085449	74085948	Fam50a|chrX:74085449-74085948	0.591962014324309	.	.
chrX	94212993	94213492	chrX	94122370	94122869	Eif2s3x|chrX:94122370-94122869	0.525039928955038	.	.
chrX	94366606	94367105	chrX	94121845	94122344	Apoo|chrX:94121845-94122344	0.538215790547058	.	.
chrX	94366606	94367105	chrX	94121845	94122344	Fam90a1b|chrX:94121845-94122344	0.538215790547058	.	.
chrX	101429338	101429837	chrX	101332339	101332838	Nono|chrX:101332339-101332838	0.532770915913488	.	.
chrX	101532461	101532960	chrX	101332339	101332838	Taf1|chrX:101332339-101332838	0.486435020742635	.	.
chrX	135838816	135839315	chrX	135885604	135886103	Gprasp2|chrX:135885604-135886103	0.610966510051743	.	.
chrX	136741486	136741985	chrX	136639758	136640257	BC065397|chrX:136639758-136640257	0.687584483102637	.	.
chrX	152368264	152368763	chrX	152172478	152172977	3010001F23Rik|chrX:152172478-152172977	0.507263109241342	.	.
chrX	152368264	152368763	chrX	152172478	152172977	Gpr173|chrX:152172478-152172977	0.507263109241342	.	.
chrX	152368779	152369278	chrX	152172478	152172977	3010001F23Rik|chrX:152172478-152172977	0.553218127161405	.	.
chrX	152368779	152369278	chrX	152172478	152172977	Gpr173|chrX:152172478-152172977	0.553218127161405	.	.
chrX	152368779	152369278	chrX	152336476	152336975	3010001F23Rik|chrX:152336476-152336975	0.472722524885684	.	.
chrX	152368779	152369278	chrX	152336476	152336975	Gpr173|chrX:152336476-152336975	0.472722524885684	.	.
chrX	160994508	160995007	chrX	160598796	160599295	Cdkl5|chrX:160598796-160599295	0.505264236705588	.	.
chrX	162760067	162760566	chrX	162521230	162521729	Rbbp7|chrX:162521230-162521729	0.657252763204668	.	.
