# Supplementary material for: Single-cell analysis of chromatin accessibility in the adult mouse brain
Source: Nature. 2023 Dec 13;624(7991):378–89. doi: 10.1038/s41586-023-06824-9 (PMC10719105; doi:10.1038/s41586-023-06824-9)
Supplement: Supplementary file 3 — Supplementary Tables 1–25 and their legends. [file 41586_2023_6824_MOESM3_ESM.zip › 2023-03-05453B-s3/SI Tables/SI Table 13 Summary of all the gene-cCRE correlations/sa2subclass.OB-out_Frmd7_Gaba.pdc.bedpe]

chr1	4785497	4785996	chr1	5019201	5019700	Mrpl15|chr1:5019201-5019700	0.188627376856593	.	.
chr1	4785497	4785996	chr1	5023205	5023704	Mrpl15|chr1:5023205-5023704	0.198842778711797	.	.
chr1	4785497	4785996	chr1	5082818	5083317	Mrpl15|chr1:5082818-5083317	0.175408516908452	.	.
chr1	4785497	4785996	chr1	5233031	5233530	Mrpl15|chr1:5233031-5233530	0.248824699097821	.	.
chr1	4807592	4808091	chr1	5019201	5019700	Lypla1|chr1:5019201-5019700	0.329230852664473	.	.
chr1	4807592	4808091	chr1	5022621	5023120	Lypla1|chr1:5022621-5023120	0.263345328600085	.	.
chr1	4807592	4808091	chr1	5023205	5023704	Lypla1|chr1:5023205-5023704	0.420193307860888	.	.
chr1	4807592	4808091	chr1	5082818	5083317	Lypla1|chr1:5082818-5083317	0.233016262791405	.	.
chr1	4807592	4808091	chr1	5233031	5233530	Lypla1|chr1:5233031-5233530	0.28286492647228	.	.
chr1	4857480	4857979	chr1	5022621	5023120	Tcea1|chr1:5022621-5023120	0.202899467322873	.	.
chr1	4857480	4857979	chr1	5023205	5023704	Tcea1|chr1:5023205-5023704	0.234394428931516	.	.
chr1	4857480	4857979	chr1	5082818	5083317	Tcea1|chr1:5082818-5083317	0.253035416430044	.	.
chr1	4857480	4857979	chr1	5208080	5208579	Tcea1|chr1:5208080-5208579	0.208596415959171	.	.
chr1	4857480	4857979	chr1	5233031	5233530	Tcea1|chr1:5233031-5233530	0.32443820656047	.	.
chr1	6214386	6214885	chr1	6410037	6410536	4732440D04Rik|chr1:6410037-6410536	0.387281127581833	.	.
chr1	6214386	6214885	chr1	6483297	6483796	4732440D04Rik|chr1:6483297-6483796	0.188239694890316	.	.
chr1	6214899	6215398	chr1	6382628	6383127	4732440D04Rik|chr1:6382628-6383127	0.266540644767013	.	.
chr1	6214899	6215398	chr1	6483297	6483796	4732440D04Rik|chr1:6483297-6483796	0.166086777989575	.	.
chr1	7088594	7089093	chr1	6760502	6761001	Pcmtd1|chr1:6760502-6761001	0.250070695138496	.	.
chr1	7397837	7398336	chr1	7523398	7523897	Gm26901|chr1:7523398-7523897	0.21889745366848	.	.
chr1	7397837	7398336	chr1	7523398	7523897	Gm26901|chr1:7523398-7523897	0.218897453668481	.	.
chr1	7397837	7398336	chr1	7535148	7535647	Gm26901|chr1:7535148-7535647	0.204632082950577	.	.
chr1	9545042	9545541	chr1	9627223	9627722	Rrs1|chr1:9627223-9627722	0.254602805938827	.	.
chr1	9630048	9630547	chr1	9627223	9627722	2610203C22Rik|chr1:9627223-9627722	0.24908927464453	.	.
chr1	9700259	9700758	chr1	9627223	9627722	Mybl1|chr1:9627223-9627722	0.418776516113299	.	.
chr1	9798078	9798577	chr1	10039501	10040000	Sgk3|chr1:10039501-10040000	0.224104977981958	.	.
chr1	9798078	9798577	chr1	9627223	9627722	Sgk3|chr1:9627223-9627722	0.1386157933068	.	.
chr1	9943920	9944419	chr1	10039501	10040000	Snhg6|chr1:10039501-10040000	0.192777494168974	.	.
chr1	9943920	9944419	chr1	9627223	9627722	Snhg6|chr1:9627223-9627722	0.211007192324109	.	.
chr1	10008928	10009427	chr1	10039501	10040000	Ppp1r42|chr1:10039501-10040000	0.290810700205391	.	.
chr1	11413910	11414409	chr1	11458356	11458855	A830018L16Rik|chr1:11458356-11458855	0.312275903490222	.	.
chr1	11413910	11414409	chr1	11748273	11748772	A830018L16Rik|chr1:11748273-11748772	0.25536580406706	.	.
chr1	13373516	13374015	chr1	13245153	13245652	Ncoa2|chr1:13245153-13245652	0.268175039698911	.	.
chr1	13373516	13374015	chr1	13245683	13246182	Ncoa2|chr1:13245683-13246182	0.199042552253046	.	.
chr1	13373516	13374015	chr1	13372290	13372789	Ncoa2|chr1:13372290-13372789	0.168575475821936	.	.
chr1	13589563	13590062	chr1	13372290	13372789	Tram1|chr1:13372290-13372789	0.230203292421858	.	.
chr1	13660314	13660813	chr1	13997631	13998130	Lactb2|chr1:13997631-13998130	0.273930545797687	.	.
chr1	14309549	14310048	chr1	14718556	14719055	Eya1|chr1:14718556-14719055	0.227232448575089	.	.
chr1	15286608	15287107	chr1	15437802	15438301	Kcnb2|chr1:15437802-15438301	0.245056665567461	.	.
chr1	15805340	15805839	chr1	15833255	15833754	Terf1|chr1:15833255-15833754	0.422468140088473	.	.
chr1	16103947	16104446	chr1	15833255	15833754	Rpl7|chr1:15833255-15833754	0.189172628005041	.	.
chr1	16519761	16520260	chr1	16798252	16798751	Stau2|chr1:16798252-16798751	0.223459292627949	.	.
chr1	16656744	16657243	chr1	16798252	16798751	D030040B21Rik|chr1:16798252-16798751	0.18735116694108	.	.
chr1	16656744	16657243	chr1	16798252	16798751	Eloc|chr1:16798252-16798751	0.18735116694108	.	.
chr1	17097665	17098164	chr1	17123369	17123868	Jph1|chr1:17123369-17123868	0.192045663907253	.	.
chr1	17145142	17145641	chr1	17123369	17123868	Gdap1|chr1:17123369-17123868	0.148936940200573	.	.
chr1	20820187	20820686	chr1	21002811	21003310	Mcm3|chr1:21002811-21003310	0.169625818030427	.	.
chr1	20820187	20820686	chr1	21014419	21014918	Mcm3|chr1:21014419-21014918	0.25734180799544	.	.
chr1	20890311	20890810	chr1	20605485	20605984	6720483E21Rik|chr1:20605485-20605984	0.171509685484875	.	.
chr1	20890311	20890810	chr1	20605485	20605984	Paqr8|chr1:20605485-20605984	0.171509685484875	.	.
chr1	20890311	20890810	chr1	21014419	21014918	6720483E21Rik|chr1:21014419-21014918	0.14836848486212	.	.
chr1	20890311	20890810	chr1	21014419	21014918	Paqr8|chr1:21014419-21014918	0.14836848486212	.	.
chr1	20951400	20951899	chr1	21002811	21003310	Efhc1|chr1:21002811-21003310	0.129029254624475	.	.
chr1	21079134	21079633	chr1	21008791	21009290	Gm28287|chr1:21008791-21009290	0.155535888618608	.	.
chr1	21079134	21079633	chr1	21008791	21009290	Tram2|chr1:21008791-21009290	0.155535888618608	.	.
chr1	21079134	21079633	chr1	21461025	21461524	Gm28287|chr1:21461025-21461524	0.433048137339671	.	.
chr1	21079134	21079633	chr1	21461025	21461524	Gm28287|chr1:21461025-21461524	0.433048137339672	.	.
chr1	21079134	21079633	chr1	21461025	21461524	Tram2|chr1:21461025-21461524	0.433048137339671	.	.
chr1	21079134	21079633	chr1	21461025	21461524	Tram2|chr1:21461025-21461524	0.433048137339672	.	.
chr1	21218543	21219042	chr1	20839839	20840338	Tmem14a|chr1:20839839-20840338	0.275686980100578	.	.
chr1	21218543	21219042	chr1	21008791	21009290	Tmem14a|chr1:21008791-21009290	0.242151605011907	.	.
chr1	21218543	21219042	chr1	21411526	21412025	Tmem14a|chr1:21411526-21412025	0.213646253982669	.	.
chr1	21218543	21219042	chr1	21461025	21461524	Tmem14a|chr1:21461025-21461524	0.194072692050792	.	.
chr1	21271420	21271919	chr1	21014419	21014918	Gm28836|chr1:21014419-21014918	0.259445302089914	.	.
chr1	21271420	21271919	chr1	21147868	21148367	Gm28836|chr1:21147868-21148367	0.137765830655703	.	.
chr1	21271420	21271919	chr1	21166203	21166702	Gm28836|chr1:21166203-21166702	0.169205284698987	.	.
chr1	21961224	21961723	chr1	21804991	21805490	Kcnq5|chr1:21804991-21805490	0.269099442062249	.	.
chr1	23575015	23575514	chr1	23629265	23629764	Gm28822|chr1:23629265-23629764	0.21325238476189	.	.
chr1	23575015	23575514	chr1	23670484	23670983	Gm28822|chr1:23670484-23670983	0.138877969199014	.	.
chr1	23575015	23575514	chr1	23762798	23763297	Gm28822|chr1:23762798-23763297	0.204720421398228	.	.
chr1	23762292	23762791	chr1	23762798	23763297	B3gat2|chr1:23762798-23763297	0.148323514614587	.	.
chr1	23762292	23762791	chr1	24186904	24187403	B3gat2|chr1:24186904-24187403	0.233572823602454	.	.
chr1	24005456	24005955	chr1	23845977	23846476	Sdhaf4|chr1:23845977-23846476	0.151758974068338	.	.
chr1	24005456	24005955	chr1	24495398	24495897	Sdhaf4|chr1:24495398-24495897	0.170238667179074	.	.
chr1	24100186	24100685	chr1	23762798	23763297	Fam135a|chr1:23762798-23763297	0.183472850796048	.	.
chr1	24100186	24100685	chr1	24302637	24303136	Fam135a|chr1:24302637-24303136	0.222752363294387	.	.
chr1	24100186	24100685	chr1	24362155	24362654	Fam135a|chr1:24362155-24362654	0.141220403322186	.	.
chr1	24678265	24678764	chr1	24452128	24452627	Lmbrd1|chr1:24452128-24452627	0.199582135451872	.	.
chr1	24678265	24678764	chr1	24532190	24532689	Lmbrd1|chr1:24532190-24532689	0.278124279282848	.	.
chr1	24678265	24678764	chr1	24626534	24627033	Lmbrd1|chr1:24626534-24627033	0.191944619580514	.	.
chr1	30949080	30949579	chr1	30594623	30595122	Ptp4a1|chr1:30594623-30595122	0.219285049050974	.	.
chr1	30949582	30950081	chr1	30594623	30595122	Ptp4a1|chr1:30594623-30595122	0.279999263676151	.	.
chr1	30949582	30950081	chr1	30595347	30595846	Ptp4a1|chr1:30595347-30595846	0.271841291723648	.	.
chr1	33757526	33758025	chr1	33739270	33739769	Bag2|chr1:33739270-33739769	0.384014364328777	.	.
chr1	33814360	33814859	chr1	33527359	33527858	Zfp451|chr1:33527359-33527858	0.180481705889564	.	.
chr1	33907308	33907807	chr1	33527359	33527858	Bend6|chr1:33527359-33527858	0.206142392701135	.	.
chr1	33907308	33907807	chr1	33527359	33527858	Dst|chr1:33527359-33527858	0.206142392701135	.	.
chr1	34801460	34801959	chr1	34752832	34753331	Arhgef4|chr1:34752832-34753331	0.155502540132503	.	.
chr1	34801460	34801959	chr1	34830919	34831418	Arhgef4|chr1:34830919-34831418	0.178599819289286	.	.
chr1	34849768	34850267	chr1	34830919	34831418	Plekhb2|chr1:34830919-34831418	0.141366330544697	.	.
chr1	35879549	35880048	chr1	35750234	35750733	1110002O04Rik|chr1:35750234-35750733	0.206405326342145	.	.
chr1	36068061	36068560	chr1	35750234	35750733	Hs6st1|chr1:35750234-35750733	0.210204341477464	.	.
chr1	36068061	36068560	chr1	36303259	36303758	Hs6st1|chr1:36303259-36303758	0.259743216893315	.	.
chr1	36244101	36244600	chr1	35750234	35750733	Uggt1|chr1:35750234-35750733	0.218409157491789	.	.
chr1	36244101	36244600	chr1	35750234	35750733	Uggt1|chr1:35750234-35750733	0.21840915749179	.	.
chr1	36244101	36244600	chr1	36303259	36303758	Uggt1|chr1:36303259-36303758	0.157486751632431	.	.
chr1	36445084	36445583	chr1	36303259	36303758	Lman2l|chr1:36303259-36303758	0.132490767373856	.	.
chr1	36445084	36445583	chr1	36324037	36324536	Lman2l|chr1:36324037-36324536	0.2584148792593	.	.
chr1	36445084	36445583	chr1	36611252	36611751	Lman2l|chr1:36611252-36611751	0.176009528828297	.	.
chr1	36471319	36471818	chr1	36303259	36303758	Cnnm4|chr1:36303259-36303758	0.177792720457865	.	.
chr1	36471319	36471818	chr1	36611252	36611751	Cnnm4|chr1:36611252-36611751	0.241457342996359	.	.
chr1	36511549	36512048	chr1	36611252	36611751	Cnnm3|chr1:36611252-36611751	0.182231809610229	.	.
chr1	36511549	36512048	chr1	36636487	36636986	Cnnm3|chr1:36636487-36636986	0.363937295732776	.	.
chr1	36511549	36512048	chr1	36636487	36636986	Cnnm3|chr1:36636487-36636986	0.363937295732777	.	.
chr1	36511549	36512048	chr1	36664112	36664611	Cnnm3|chr1:36664112-36664611	0.197409515171645	.	.
chr1	36512158	36512657	chr1	36611814	36612313	Cnnm3|chr1:36611814-36612313	0.196630575053061	.	.
chr1	36512158	36512657	chr1	36939401	36939900	Cnnm3|chr1:36939401-36939900	0.304941186832734	.	.
chr1	36547105	36547604	chr1	36303259	36303758	Ankrd39|chr1:36303259-36303758	0.154481670391139	.	.
chr1	36547105	36547604	chr1	36324037	36324536	Ankrd39|chr1:36324037-36324536	0.180526533318384	.	.
chr1	36557336	36557835	chr1	36611252	36611751	D430040D24Rik|chr1:36611252-36611751	0.193813702022688	.	.
chr1	36557336	36557835	chr1	36611252	36611751	Sema4c|chr1:36611252-36611751	0.193813702022688	.	.
chr1	36558001	36558500	chr1	36939401	36939900	D430040D24Rik|chr1:36939401-36939900	0.191882670783516	.	.
chr1	36558001	36558500	chr1	36939401	36939900	Sema4c|chr1:36939401-36939900	0.191882670783516	.	.
chr1	36691240	36691739	chr1	36303259	36303758	Cox5b|chr1:36303259-36303758	0.203013906113873	.	.
chr1	36691240	36691739	chr1	36324037	36324536	Cox5b|chr1:36324037-36324536	0.165386027164809	.	.
chr1	36691240	36691739	chr1	36864766	36865265	Cox5b|chr1:36864766-36865265	0.15828808901452	.	.
chr1	36691240	36691739	chr1	36939937	36940436	Cox5b|chr1:36939937-36940436	0.243793729016264	.	.
chr1	36709882	36710381	chr1	36324037	36324536	4933424G06Rik|chr1:36324037-36324536	0.165279733514028	.	.
chr1	36709882	36710381	chr1	36611252	36611751	4933424G06Rik|chr1:36611252-36611751	0.134566290728897	.	.
chr1	37299595	37300094	chr1	37586074	37586573	Inpp4a|chr1:37586074-37586573	0.194984638987518	.	.
chr1	37299595	37300094	chr1	37710168	37710667	Inpp4a|chr1:37710168-37710667	0.201399710536454	.	.
chr1	37300101	37300600	chr1	37533173	37533672	Inpp4a|chr1:37533173-37533672	0.208533005228824	.	.
chr1	37429877	37430376	chr1	37586074	37586573	Coa5|chr1:37586074-37586573	0.145469791681213	.	.
chr1	37429877	37430376	chr1	37586074	37586573	Unc50|chr1:37586074-37586573	0.145469791681213	.	.
chr1	37429877	37430376	chr1	37709652	37710151	Coa5|chr1:37709652-37710151	0.28849547935216	.	.
chr1	37429877	37430376	chr1	37709652	37710151	Unc50|chr1:37709652-37710151	0.28849547935216	.	.
chr1	37429877	37430376	chr1	37710168	37710667	Coa5|chr1:37710168-37710667	0.16860947098741	.	.
chr1	37429877	37430376	chr1	37710168	37710667	Unc50|chr1:37710168-37710667	0.16860947098741	.	.
chr1	37540354	37540853	chr1	37709652	37710151	Mgat4a|chr1:37709652-37710151	0.13516391309502	.	.
chr1	37540864	37541363	chr1	37533173	37533672	Mgat4a|chr1:37533173-37533672	0.185508952454372	.	.
chr1	37540864	37541363	chr1	37710168	37710667	Mgat4a|chr1:37710168-37710667	0.157743892897972	.	.
chr1	37719678	37720177	chr1	37533173	37533672	2010300C02Rik|chr1:37533173-37533672	0.130743422397691	.	.
chr1	37864699	37865198	chr1	37639092	37639591	Gm26805|chr1:37639092-37639591	0.187626206828463	.	.
chr1	37864699	37865198	chr1	37710168	37710667	Gm26805|chr1:37710168-37710667	0.288532934818782	.	.
chr1	37871955	37872454	chr1	37639092	37639591	Lipt1|chr1:37639092-37639591	0.133230521913767	.	.
chr1	37871955	37872454	chr1	37709652	37710151	Lipt1|chr1:37709652-37710151	0.151120465855618	.	.
chr1	37871955	37872454	chr1	38199949	38200448	Lipt1|chr1:38199949-38200448	0.160030792264844	.	.
chr1	37890241	37890740	chr1	38199949	38200448	Mitd1|chr1:38199949-38200448	0.13728381774324	.	.
chr1	37890241	37890740	chr1	38199949	38200448	Mrpl30|chr1:38199949-38200448	0.13728381774324	.	.
chr1	37997082	37997581	chr1	37639092	37639591	Eif5b|chr1:37639092-37639591	0.208625387544444	.	.
chr1	37997082	37997581	chr1	37639092	37639591	Txndc9|chr1:37639092-37639591	0.208625387544444	.	.
chr1	37997082	37997581	chr1	37709652	37710151	Eif5b|chr1:37709652-37710151	0.155914240947714	.	.
chr1	37997082	37997581	chr1	37709652	37710151	Txndc9|chr1:37709652-37710151	0.155914240947714	.	.
chr1	38129526	38130025	chr1	38263231	38263730	Rev1|chr1:38263231-38263730	0.181370540022464	.	.
chr1	38129526	38130025	chr1	38334246	38334745	Rev1|chr1:38334246-38334745	0.222943525720987	.	.
chr1	38836359	38836858	chr1	38606755	38607254	Lonrf2|chr1:38606755-38607254	0.224181359345831	.	.
chr1	38885037	38885536	chr1	38606755	38607254	Gm37707|chr1:38606755-38607254	0.207087564713574	.	.
chr1	38885037	38885536	chr1	39007191	39007690	Gm37707|chr1:39007191-39007690	0.194422517953047	.	.
chr1	38897724	38898223	chr1	38606755	38607254	Chst10|chr1:38606755-38607254	0.296740343980764	.	.
chr1	38897724	38898223	chr1	38735689	38736188	Chst10|chr1:38735689-38736188	0.268421072049912	.	.
chr1	38897724	38898223	chr1	39007191	39007690	Chst10|chr1:39007191-39007690	0.301484327417127	.	.
chr1	39193901	39194400	chr1	38987477	38987976	Npas2|chr1:38987477-38987976	0.416664885428701	.	.
chr1	39367561	39368060	chr1	39007191	39007690	Rpl31|chr1:39007191-39007690	0.145961798766775	.	.
chr1	39367561	39368060	chr1	39257025	39257524	Rpl31|chr1:39257025-39257524	0.344341005466014	.	.
chr1	39367561	39368060	chr1	39441615	39442114	Rpl31|chr1:39441615-39442114	0.196135301996111	.	.
chr1	39367561	39368060	chr1	39450284	39450783	Rpl31|chr1:39450284-39450783	0.31939063557038	.	.
chr1	39478529	39479028	chr1	39441615	39442114	Tbc1d8|chr1:39441615-39442114	0.316086193083905	.	.
chr1	39478529	39479028	chr1	39685789	39686288	Tbc1d8|chr1:39685789-39686288	0.195575720155566	.	.
chr1	39478529	39479028	chr1	39701166	39701665	Tbc1d8|chr1:39701166-39701665	0.212272135700996	.	.
chr1	39535425	39535924	chr1	39598692	39599191	Cnot11|chr1:39598692-39599191	0.206275513437177	.	.
chr1	39535425	39535924	chr1	39925773	39926272	Cnot11|chr1:39925773-39926272	0.259853162531266	.	.
chr1	39576797	39577296	chr1	39936433	39936932	Rnf149|chr1:39936433-39936932	0.145569862026961	.	.
chr1	39577299	39577798	chr1	39701166	39701665	Rnf149|chr1:39701166-39701665	0.154028693772445	.	.
chr1	39650724	39651223	chr1	39701166	39701665	Creg2|chr1:39701166-39701665	0.207016451504549	.	.
chr1	39650724	39651223	chr1	39701166	39701665	D930019O06Rik|chr1:39701166-39701665	0.207016451504549	.	.
chr1	39650724	39651223	chr1	39761930	39762429	Creg2|chr1:39761930-39762429	0.191687418513218	.	.
chr1	39650724	39651223	chr1	39761930	39762429	D930019O06Rik|chr1:39761930-39762429	0.191687418513218	.	.
chr1	39900537	39901036	chr1	39598692	39599191	Map4k4|chr1:39598692-39599191	0.198799849982852	.	.
chr1	39900537	39901036	chr1	39925773	39926272	Map4k4|chr1:39925773-39926272	0.191675879590312	.	.
chr1	39901076	39901575	chr1	39925773	39926272	Map4k4|chr1:39925773-39926272	0.414884802621119	.	.
chr1	40790447	40790946	chr1	40547214	40547713	Mfsd9|chr1:40547214-40547713	0.223087134857271	.	.
chr1	42850995	42851494	chr1	43163711	43164210	Mrps9|chr1:43163711-43164210	0.19526388964834	.	.
chr1	43092237	43092736	chr1	42914971	42915470	8430432A02Rik|chr1:42914971-42915470	0.198013427735206	.	.
chr1	43827615	43828114	chr1	43694756	43695255	Uxs1|chr1:43694756-43695255	0.163449834737118	.	.
chr1	43933698	43934197	chr1	43694756	43695255	Tpp2|chr1:43694756-43695255	0.149438761902595	.	.
chr1	44118638	44119137	chr1	43797839	43798338	Bivm|chr1:43797839-43798338	0.389623443099203	.	.
chr1	44118638	44119137	chr1	43797839	43798338	Poglut2|chr1:43797839-43798338	0.389623443099203	.	.
chr1	44118638	44119137	chr1	43798365	43798864	Bivm|chr1:43798365-43798864	0.140723061186052	.	.
chr1	44118638	44119137	chr1	43798365	43798864	Poglut2|chr1:43798365-43798864	0.140723061186052	.	.
chr1	44551396	44551895	chr1	44590075	44590574	Gulp1|chr1:44590075-44590574	0.234527430564943	.	.
chr1	45795197	45795696	chr1	45837607	45838106	Wdr75|chr1:45837607-45838106	0.133103154619172	.	.
chr1	45795197	45795696	chr1	45905047	45905546	Wdr75|chr1:45905047-45905546	0.18788283338496	.	.
chr1	46066566	46067065	chr1	45905047	45905546	Dnah7b|chr1:45905047-45905546	0.275773083928375	.	.
chr1	46066566	46067065	chr1	45905047	45905546	Dnah7b|chr1:45905047-45905546	0.275773083928376	.	.
chr1	46066566	46067065	chr1	46279499	46279998	Dnah7b|chr1:46279499-46279998	0.133955978403825	.	.
chr1	51333906	51334405	chr1	51216308	51216807	9330175M20Rik|chr1:51216308-51216807	0.158154700475849	.	.
chr1	51333906	51334405	chr1	51607551	51608050	9330175M20Rik|chr1:51607551-51608050	0.1955948938027	.	.
chr1	51879362	51879861	chr1	51607551	51608050	Gm28323|chr1:51607551-51608050	0.323673838685457	.	.
chr1	51879362	51879861	chr1	51650286	51650785	Gm28323|chr1:51650286-51650785	0.188340924393227	.	.
chr1	51879362	51879861	chr1	51838239	51838738	Gm28323|chr1:51838239-51838738	0.212014479242972	.	.
chr1	51879362	51879861	chr1	51852366	51852865	Gm28323|chr1:51852366-51852865	0.442519871042591	.	.
chr1	51879362	51879861	chr1	51871133	51871632	Gm28323|chr1:51871133-51871632	0.396858018018128	.	.
chr1	51879362	51879861	chr1	51896808	51897307	Gm28323|chr1:51896808-51897307	0.306903342751024	.	.
chr1	51879362	51879861	chr1	51897332	51897831	Gm28323|chr1:51897332-51897831	0.310525660934076	.	.
chr1	52113595	52114094	chr1	52331366	52331865	Gm31812|chr1:52331366-52331865	0.29124904581196	.	.
chr1	52113595	52114094	chr1	52331980	52332479	Gm31812|chr1:52331980-52332479	0.193591526663304	.	.
chr1	52119152	52119651	chr1	51837732	51838231	Stat1|chr1:51837732-51838231	0.161503096889179	.	.
chr1	52119152	52119651	chr1	51837732	51838231	Stat1|chr1:51837732-51838231	0.16150309688918	.	.
chr1	52119152	52119651	chr1	51947466	51947965	Stat1|chr1:51947466-51947965	0.182886399816013	.	.
chr1	52119152	52119651	chr1	52331366	52331865	Stat1|chr1:52331366-52331865	0.182147136312181	.	.
chr1	52119152	52119651	chr1	52331980	52332479	Stat1|chr1:52331980-52332479	0.163616962398373	.	.
chr1	52233098	52233597	chr1	51852366	51852865	Gls|chr1:51852366-51852865	0.15580740951918	.	.
chr1	52500159	52500658	chr1	52331366	52331865	Nab1|chr1:52331366-52331865	0.360579421574276	.	.
chr1	52500159	52500658	chr1	52331980	52332479	Nab1|chr1:52331980-52332479	0.393742544093462	.	.
chr1	52500159	52500658	chr1	52470598	52471097	Nab1|chr1:52470598-52471097	0.224626029238855	.	.
chr1	52726931	52727430	chr1	52470598	52471097	Mfsd6|chr1:52470598-52471097	0.263152790506246	.	.
chr1	52817513	52818012	chr1	52597200	52597699	Inpp1|chr1:52597200-52597699	0.148631505920654	.	.
chr1	52817513	52818012	chr1	52986655	52987154	Inpp1|chr1:52986655-52987154	0.148305259758068	.	.
chr1	52844734	52845233	chr1	52764434	52764933	Hibch|chr1:52764434-52764933	0.270224444926469	.	.
chr1	52844734	52845233	chr1	52971822	52972321	Hibch|chr1:52971822-52972321	0.134199844375557	.	.
chr1	53296806	53297305	chr1	53272612	53273111	Ormdl1|chr1:53272612-53273111	0.399602791175309	.	.
chr1	53296806	53297305	chr1	53272612	53273111	Pms1|chr1:53272612-53273111	0.399602791175309	.	.
chr1	54194329	54194828	chr1	54014304	54014803	Hecw2|chr1:54014304-54014803	0.491340967666537	.	.
chr1	54194329	54194828	chr1	54187502	54188001	Hecw2|chr1:54187502-54188001	0.209732806875948	.	.
chr1	54438767	54439266	chr1	54187502	54188001	Gtf3c3|chr1:54187502-54188001	0.227773424891939	.	.
chr1	54557443	54557942	chr1	54802281	54802780	Pgap1|chr1:54802281-54802780	0.188822615697088	.	.
chr1	54926155	54926654	chr1	54853436	54853935	Ankrd44|chr1:54853436-54853935	0.194488912547446	.	.
chr1	54926155	54926654	chr1	55161048	55161547	Ankrd44|chr1:55161048-55161547	0.180312854367068	.	.
chr1	55027198	55027697	chr1	54877349	54877848	Sf3b1|chr1:54877349-54877848	0.230994962049027	.	.
chr1	55027198	55027697	chr1	55161048	55161547	Sf3b1|chr1:55161048-55161547	0.153437531692662	.	.
chr1	55027198	55027697	chr1	55488757	55489256	Sf3b1|chr1:55488757-55489256	0.265218609707246	.	.
chr1	55052491	55052990	chr1	55383081	55383580	Coq10b|chr1:55383081-55383580	0.245443992351726	.	.
chr1	55053010	55053509	chr1	54877349	54877848	Coq10b|chr1:54877349-54877848	0.281206740908798	.	.
chr1	55087395	55087894	chr1	54853436	54853935	Hspd1|chr1:54853436-54853935	0.178161887768951	.	.
chr1	55087395	55087894	chr1	54853436	54853935	Hspe1|chr1:54853436-54853935	0.178161887768951	.	.
chr1	55087395	55087894	chr1	55161048	55161547	Hspd1|chr1:55161048-55161547	0.282060564676384	.	.
chr1	55087395	55087894	chr1	55161048	55161547	Hspe1|chr1:55161048-55161547	0.282060564676384	.	.
chr1	55087395	55087894	chr1	55489281	55489780	Hspd1|chr1:55489281-55489780	0.302388418159199	.	.
chr1	55087395	55087894	chr1	55489281	55489780	Hspe1|chr1:55489281-55489780	0.302388418159199	.	.
chr1	55130908	55131407	chr1	55383081	55383580	Mob4|chr1:55383081-55383580	0.250033489466492	.	.
chr1	55130908	55131407	chr1	55454006	55454505	Mob4|chr1:55454006-55454505	0.259330794877117	.	.
chr1	55131471	55131970	chr1	55383081	55383580	Mob4|chr1:55383081-55383580	0.3127166337084	.	.
chr1	55131471	55131970	chr1	55399828	55400327	Mob4|chr1:55399828-55400327	0.374132997481813	.	.
chr1	55131471	55131970	chr1	55489281	55489780	Mob4|chr1:55489281-55489780	0.193832310975484	.	.
chr1	55236881	55237380	chr1	54802281	54802780	Mars2|chr1:54802281-54802780	0.279547660308535	.	.
chr1	55236881	55237380	chr1	54877349	54877848	Mars2|chr1:54877349-54877848	0.218606656391153	.	.
chr1	55236881	55237380	chr1	55399828	55400327	Mars2|chr1:55399828-55400327	0.172264468099251	.	.
chr1	55405572	55406071	chr1	55399828	55400327	Plcl1|chr1:55399828-55400327	0.21361672449303	.	.
chr1	57377374	57377873	chr1	57174262	57174761	1700066M21Rik|chr1:57174262-57174761	0.225190421848344	.	.
chr1	57377374	57377873	chr1	57174262	57174761	4930558J18Rik|chr1:57174262-57174761	0.225190421848344	.	.
chr1	57377374	57377873	chr1	57224682	57225181	1700066M21Rik|chr1:57224682-57225181	0.391409641600171	.	.
chr1	57377374	57377873	chr1	57224682	57225181	4930558J18Rik|chr1:57224682-57225181	0.391409641600171	.	.
chr1	57377374	57377873	chr1	57428877	57429376	1700066M21Rik|chr1:57428877-57429376	0.16593103693945	.	.
chr1	57377374	57377873	chr1	57428877	57429376	4930558J18Rik|chr1:57428877-57429376	0.16593103693945	.	.
chr1	57406257	57406756	chr1	57224682	57225181	Maip1|chr1:57224682-57225181	0.43394344940814	.	.
chr1	57406257	57406756	chr1	57224682	57225181	Tyw5|chr1:57224682-57225181	0.43394344940814	.	.
chr1	57406767	57407266	chr1	57040030	57040529	Maip1|chr1:57040030-57040529	0.185444982998327	.	.
chr1	57406767	57407266	chr1	57040030	57040529	Tyw5|chr1:57040030-57040529	0.185444982998327	.	.
chr1	57406767	57407266	chr1	57224682	57225181	Maip1|chr1:57224682-57225181	0.184748642173787	.	.
chr1	57406767	57407266	chr1	57224682	57225181	Tyw5|chr1:57224682-57225181	0.184748642173787	.	.
chr1	57774846	57775345	chr1	57775384	57775883	Spats2l|chr1:57775384-57775883	0.250041203163836	.	.
chr1	57774846	57775345	chr1	58046743	58047242	Spats2l|chr1:58046743-58047242	0.245732658120886	.	.
chr1	57774846	57775345	chr1	58056144	58056643	Spats2l|chr1:58056144-58056643	0.170527225445242	.	.
chr1	57774846	57775345	chr1	58056821	58057320	Spats2l|chr1:58056821-58057320	0.387308991691592	.	.
chr1	57995689	57996188	chr1	57775384	57775883	Sgo2a|chr1:57775384-57775883	0.214841094586212	.	.
chr1	57995689	57996188	chr1	57851662	57852161	Sgo2a|chr1:57851662-57852161	0.191604640507008	.	.
chr1	57995689	57996188	chr1	57884799	57885298	Sgo2a|chr1:57884799-57885298	0.220575255479139	.	.
chr1	57995689	57996188	chr1	57969827	57970326	Sgo2a|chr1:57969827-57970326	0.201974463452955	.	.
chr1	57995689	57996188	chr1	58144639	58145138	Sgo2a|chr1:58144639-58145138	0.177093358887729	.	.
chr1	58029447	58029946	chr1	57875535	57876034	Aox1|chr1:57875535-57876034	0.142825604388428	.	.
chr1	58029447	58029946	chr1	57969827	57970326	Aox1|chr1:57969827-57970326	0.321233619754126	.	.
chr1	58112727	58113226	chr1	57775384	57775883	Aox3|chr1:57775384-57775883	0.141348402235695	.	.
chr1	58112727	58113226	chr1	58046743	58047242	Aox3|chr1:58046743-58047242	0.15772095924508	.	.
chr1	58392818	58393317	chr1	58359437	58359936	Bzw1|chr1:58359437-58359936	0.152148761779298	.	.
chr1	58445384	58445883	chr1	58144639	58145138	Nif3l1|chr1:58144639-58145138	0.195595894682123	.	.
chr1	58445384	58445883	chr1	58144639	58145138	Ppil3|chr1:58144639-58145138	0.195595894682123	.	.
chr1	58445384	58445883	chr1	58359437	58359936	Nif3l1|chr1:58359437-58359936	0.153261825759236	.	.
chr1	58445384	58445883	chr1	58359437	58359936	Ppil3|chr1:58359437-58359936	0.153261825759236	.	.
chr1	58504734	58505233	chr1	58288015	58288514	Gm15834|chr1:58288015-58288514	0.192391511918222	.	.
chr1	58504734	58505233	chr1	58288015	58288514	Orc2|chr1:58288015-58288514	0.192391511918222	.	.
chr1	59237006	59237505	chr1	59415783	59416282	Als2|chr1:59415783-59416282	0.141023762166661	.	.
chr1	59684706	59685205	chr1	59415783	59416282	Nop58|chr1:59415783-59416282	0.186120504358359	.	.
chr1	59763159	59763658	chr1	59574808	59575307	Bmpr2|chr1:59574808-59575307	0.155218565642849	.	.
chr1	59763681	59764180	chr1	59574808	59575307	Bmpr2|chr1:59574808-59575307	0.132603182237805	.	.
chr1	59763681	59764180	chr1	59734055	59734554	Bmpr2|chr1:59734055-59734554	0.198691341244216	.	.
chr1	60343314	60343813	chr1	60440962	60441461	Cyp20a1|chr1:60440962-60441461	0.154488660980118	.	.
chr1	60343314	60343813	chr1	60714976	60715475	Cyp20a1|chr1:60714976-60715475	0.232976637747538	.	.
chr1	60409462	60409961	chr1	60655690	60656189	Abi2|chr1:60655690-60656189	0.170339439749112	.	.
chr1	60715645	60716144	chr1	60714976	60715475	Cd28|chr1:60714976-60715475	0.383285400630565	.	.
chr1	60715645	60716144	chr1	60851085	60851584	Cd28|chr1:60851085-60851584	0.189322462740547	.	.
chr1	60715645	60716144	chr1	60861285	60861784	Cd28|chr1:60861285-60861784	0.155059136402588	.	.
chr1	63114071	63114570	chr1	62875019	62875518	Ino80d|chr1:62875019-62875518	0.205410837612307	.	.
chr1	63176509	63177008	chr1	62875019	62875518	Eef1b2|chr1:62875019-62875518	0.270458743861337	.	.
chr1	63176509	63177008	chr1	62875019	62875518	Ndufs1|chr1:62875019-62875518	0.270458743861337	.	.
chr1	63176509	63177008	chr1	63153005	63153504	Eef1b2|chr1:63153005-63153504	0.164933263749273	.	.
chr1	63176509	63177008	chr1	63153005	63153504	Ndufs1|chr1:63153005-63153504	0.164933263749273	.	.
chr1	63445671	63446170	chr1	63180992	63181491	Adam23|chr1:63180992-63181491	0.194726267455702	.	.
chr1	63445671	63446170	chr1	63671247	63671746	Adam23|chr1:63671247-63671746	0.241966490704219	.	.
chr1	64121506	64122005	chr1	63999376	63999875	Klf7|chr1:63999376-63999875	0.202568660617052	.	.
chr1	64121506	64122005	chr1	64121000	64121499	Klf7|chr1:64121000-64121499	0.16677486387812	.	.
chr1	64121506	64122005	chr1	64305488	64305987	Klf7|chr1:64305488-64305987	0.231457977789647	.	.
chr1	64121506	64122005	chr1	64361902	64362401	Klf7|chr1:64361902-64362401	0.263731102924189	.	.
chr1	64121506	64122005	chr1	64408684	64409183	Klf7|chr1:64408684-64409183	0.354974470659557	.	.
chr1	64121506	64122005	chr1	64445949	64446448	Klf7|chr1:64445949-64446448	0.249879460371197	.	.
chr1	64122089	64122588	chr1	63999376	63999875	Klf7|chr1:63999376-63999875	0.257215747880628	.	.
chr1	64122089	64122588	chr1	64121000	64121499	Klf7|chr1:64121000-64121499	0.219168500880717	.	.
chr1	64122089	64122588	chr1	64361902	64362401	Klf7|chr1:64361902-64362401	0.219775624180819	.	.
chr1	64122089	64122588	chr1	64409207	64409706	Klf7|chr1:64409207-64409706	0.169593049130177	.	.
chr1	64532547	64533046	chr1	64305488	64305987	Creb1|chr1:64305488-64305987	0.250931946173834	.	.
chr1	64532547	64533046	chr1	64408684	64409183	Creb1|chr1:64408684-64409183	0.262025270638492	.	.
chr1	64532547	64533046	chr1	64445949	64446448	Creb1|chr1:64445949-64446448	0.17078786955793	.	.
chr1	64616950	64617449	chr1	64860190	64860689	Gm28982|chr1:64860190-64860689	0.194917098300867	.	.
chr1	64616950	64617449	chr1	64860190	64860689	Mettl21a|chr1:64860190-64860689	0.194917098300867	.	.
chr1	64617495	64617994	chr1	64445949	64446448	Gm28982|chr1:64445949-64446448	0.278427144700984	.	.
chr1	64617495	64617994	chr1	64445949	64446448	Mettl21a|chr1:64445949-64446448	0.278427144700984	.	.
chr1	64690474	64690973	chr1	64993141	64993640	2810408I11Rik|chr1:64993141-64993640	0.337253907506161	.	.
chr1	64690474	64690973	chr1	64993141	64993640	Ccnyl1|chr1:64993141-64993640	0.337253907506161	.	.
chr1	64737642	64738141	chr1	64361902	64362401	Fzd5|chr1:64361902-64362401	0.163970292734573	.	.
chr1	64737642	64738141	chr1	64860190	64860689	Fzd5|chr1:64860190-64860689	0.303266385980633	.	.
chr1	64956569	64957068	chr1	65179041	65179540	Plekhm3|chr1:65179041-65179540	0.260439070618592	.	.
chr1	66817441	66817940	chr1	67237849	67238348	Kansl1l|chr1:67237849-67238348	0.239021049498739	.	.
chr1	71556874	71557373	chr1	71683547	71684046	Atic|chr1:71683547-71684046	0.191100060707182	.	.
chr1	72212372	72212871	chr1	71822077	71822576	Mreg|chr1:71822077-71822576	0.205513131767685	.	.
chr1	72212372	72212871	chr1	72002354	72002853	Mreg|chr1:72002354-72002853	0.177116038375053	.	.
chr1	72212372	72212871	chr1	72002870	72003369	Mreg|chr1:72002870-72003369	0.238916113679151	.	.
chr1	72284104	72284603	chr1	72254025	72254524	Pecr|chr1:72254025-72254524	0.142464839835661	.	.
chr1	72284104	72284603	chr1	72254025	72254524	Tmem169|chr1:72254025-72254524	0.142464839835661	.	.
chr1	72284104	72284603	chr1	72254545	72255044	Pecr|chr1:72254545-72255044	0.206476789275735	.	.
chr1	72284104	72284603	chr1	72254545	72255044	Tmem169|chr1:72254545-72255044	0.206476789275735	.	.
chr1	72307199	72307698	chr1	72243720	72244219	Xrcc5|chr1:72243720-72244219	0.235247210422459	.	.
chr1	72307199	72307698	chr1	72254025	72254524	Xrcc5|chr1:72254025-72254524	0.185907744554333	.	.
chr1	72307199	72307698	chr1	72254025	72254524	Xrcc5|chr1:72254025-72254524	0.185907744554334	.	.
chr1	72307199	72307698	chr1	72439182	72439681	Xrcc5|chr1:72439182-72439681	0.462176072895543	.	.
chr1	72307199	72307698	chr1	72590693	72591192	Xrcc5|chr1:72590693-72591192	0.202929564228538	.	.
chr1	72582908	72583407	chr1	72720339	72720838	Smarcal1|chr1:72720339-72720838	0.129556005841096	.	.
chr1	72582908	72583407	chr1	72751227	72751726	Smarcal1|chr1:72751227-72751726	0.219144952933846	.	.
chr1	72711014	72711513	chr1	72468442	72468941	Rpl37a|chr1:72468442-72468941	0.185094613882043	.	.
chr1	72711014	72711513	chr1	72751227	72751726	Rpl37a|chr1:72751227-72751726	0.309148733663195	.	.
chr1	72824488	72824987	chr1	72593369	72593868	Igfbp2|chr1:72593369-72593868	0.191194532582323	.	.
chr1	74284588	74285087	chr1	74047210	74047709	Aamp|chr1:74047210-74047709	0.132445704259829	.	.
chr1	74284588	74285087	chr1	74047210	74047709	Pnkd|chr1:74047210-74047709	0.132445704259829	.	.
chr1	74284588	74285087	chr1	74135514	74136013	Aamp|chr1:74135514-74136013	0.227908338790516	.	.
chr1	74284588	74285087	chr1	74135514	74136013	Pnkd|chr1:74135514-74136013	0.227908338790516	.	.
chr1	74295625	74296124	chr1	74047210	74047709	Gm29358|chr1:74047210-74047709	0.325673508878523	.	.
chr1	74295625	74296124	chr1	74332262	74332761	Gm29358|chr1:74332262-74332761	0.142104099733464	.	.
chr1	74391301	74391800	chr1	74332815	74333314	Ctdsp1|chr1:74332815-74333314	0.177726486022669	.	.
chr1	74391301	74391800	chr1	74386756	74387255	Ctdsp1|chr1:74386756-74387255	0.205436739056121	.	.
chr1	74505730	74506229	chr1	74332815	74333314	Cnot9|chr1:74332815-74333314	0.142415059644139	.	.
chr1	74505730	74506229	chr1	74386756	74387255	Cnot9|chr1:74386756-74387255	0.242515030707219	.	.
chr1	74587962	74588461	chr1	74332262	74332761	Bcs1l|chr1:74332262-74332761	0.185435845897114	.	.
chr1	74587962	74588461	chr1	74332262	74332761	Zfp142|chr1:74332262-74332761	0.185435845897114	.	.
chr1	74601175	74601674	chr1	74386756	74387255	Rnf25|chr1:74386756-74387255	0.135745254013626	.	.
chr1	74601175	74601674	chr1	74386756	74387255	Stk36|chr1:74386756-74387255	0.135745254013626	.	.
chr1	74601175	74601674	chr1	74772969	74773468	Rnf25|chr1:74772969-74773468	0.148667034104272	.	.
chr1	74601175	74601674	chr1	74772969	74773468	Stk36|chr1:74772969-74773468	0.148667034104272	.	.
chr1	74661495	74661994	chr1	74332815	74333314	Ttll4|chr1:74332815-74333314	0.230095475419565	.	.
chr1	74661495	74661994	chr1	74386756	74387255	Ttll4|chr1:74386756-74387255	0.30405961340847	.	.
chr1	74661495	74661994	chr1	74797410	74797909	Ttll4|chr1:74797410-74797909	0.17501320433628	.	.
chr1	74661495	74661994	chr1	74808065	74808564	Ttll4|chr1:74808065-74808564	0.162121796375703	.	.
chr1	74661495	74661994	chr1	74968605	74969104	Ttll4|chr1:74968605-74969104	0.257018250008171	.	.
chr1	74854708	74855207	chr1	74808065	74808564	Cdk5r2|chr1:74808065-74808564	0.286030426964542	.	.
chr1	74854708	74855207	chr1	74968605	74969104	Cdk5r2|chr1:74968605-74969104	0.256652520582027	.	.
chr1	74854708	74855207	chr1	75040368	75040867	Cdk5r2|chr1:75040368-75040867	0.169008267291008	.	.
chr1	75124760	75125259	chr1	75040368	75040867	Nhej1|chr1:75040368-75040867	0.162743552342214	.	.
chr1	75142499	75142998	chr1	74808065	74808564	Cnppd1|chr1:74808065-74808564	0.161447170143601	.	.
chr1	75142499	75142998	chr1	74808065	74808564	Retreg2|chr1:74808065-74808564	0.161447170143601	.	.
chr1	75142499	75142998	chr1	74968605	74969104	Cnppd1|chr1:74968605-74969104	0.141044663626077	.	.
chr1	75142499	75142998	chr1	74968605	74969104	Retreg2|chr1:74968605-74969104	0.141044663626077	.	.
chr1	75142499	75142998	chr1	75040368	75040867	Cnppd1|chr1:75040368-75040867	0.276410367281855	.	.
chr1	75142499	75142998	chr1	75040368	75040867	Retreg2|chr1:75040368-75040867	0.276410367281855	.	.
chr1	75142499	75142998	chr1	75289342	75289841	Cnppd1|chr1:75289342-75289841	0.234052534488808	.	.
chr1	75142499	75142998	chr1	75289342	75289841	Retreg2|chr1:75289342-75289841	0.234052534488808	.	.
chr1	75142499	75142998	chr1	75427385	75427884	Cnppd1|chr1:75427385-75427884	0.16632987620373	.	.
chr1	75142499	75142998	chr1	75427385	75427884	Retreg2|chr1:75427385-75427884	0.16632987620373	.	.
chr1	75142499	75142998	chr1	75443597	75444096	Cnppd1|chr1:75443597-75444096	0.169159152166451	.	.
chr1	75142499	75142998	chr1	75443597	75444096	Retreg2|chr1:75443597-75444096	0.169159152166451	.	.
chr1	75142499	75142998	chr1	75447581	75448080	Cnppd1|chr1:75447581-75448080	0.13384528278009	.	.
chr1	75142499	75142998	chr1	75447581	75448080	Retreg2|chr1:75447581-75448080	0.13384528278009	.	.
chr1	75168424	75168923	chr1	74858307	74858806	Zfand2b|chr1:74858307-74858806	0.205564335631933	.	.
chr1	75168424	75168923	chr1	75040368	75040867	Zfand2b|chr1:75040368-75040867	0.143500254396362	.	.
chr1	75180079	75180578	chr1	74816731	74817230	Abcb6|chr1:74816731-74817230	0.273021229001068	.	.
chr1	75180079	75180578	chr1	74858307	74858806	Abcb6|chr1:74858307-74858806	0.162364409629701	.	.
chr1	75180079	75180578	chr1	74968605	74969104	Abcb6|chr1:74968605-74969104	0.191442346951092	.	.
chr1	75180079	75180578	chr1	75040368	75040867	Abcb6|chr1:75040368-75040867	0.219978905892505	.	.
chr1	75180079	75180578	chr1	75427385	75427884	Abcb6|chr1:75427385-75427884	0.150076355268118	.	.
chr1	75191753	75192252	chr1	75263237	75263736	Ankzf1|chr1:75263237-75263736	0.175094962824109	.	.
chr1	75191753	75192252	chr1	75263237	75263736	Atg9a|chr1:75263237-75263736	0.175094962824109	.	.
chr1	75191753	75192252	chr1	75381822	75382321	Ankzf1|chr1:75381822-75382321	0.186274789556036	.	.
chr1	75191753	75192252	chr1	75381822	75382321	Atg9a|chr1:75381822-75382321	0.186274789556036	.	.
chr1	75191753	75192252	chr1	75447581	75448080	Ankzf1|chr1:75447581-75448080	0.184056196968113	.	.
chr1	75191753	75192252	chr1	75447581	75448080	Atg9a|chr1:75447581-75448080	0.184056196968113	.	.
chr1	75210546	75211045	chr1	74797410	74797909	Glb1l|chr1:74797410-74797909	0.132362879905371	.	.
chr1	75210546	75211045	chr1	74797410	74797909	Stk16|chr1:74797410-74797909	0.132362879905371	.	.
chr1	75236144	75236643	chr1	74968605	74969104	Dnajb2|chr1:74968605-74969104	0.189704871154076	.	.
chr1	75236651	75237150	chr1	74816731	74817230	Dnajb2|chr1:74816731-74817230	0.176121589889034	.	.
chr1	75264008	75264507	chr1	75263237	75263736	Ptprn|chr1:75263237-75263736	0.178701894859029	.	.
chr1	75264008	75264507	chr1	75467494	75467993	Ptprn|chr1:75467494-75467993	0.171220330180332	.	.
chr1	75317346	75317845	chr1	75040368	75040867	Dnpep|chr1:75040368-75040867	0.183140154076717	.	.
chr1	75317346	75317845	chr1	75422827	75423326	Dnpep|chr1:75422827-75423326	0.16183199712003	.	.
chr1	75317346	75317845	chr1	75443597	75444096	Dnpep|chr1:75443597-75444096	0.222176159902423	.	.
chr1	75317346	75317845	chr1	75487302	75487801	Dnpep|chr1:75487302-75487801	0.204733524233707	.	.
chr1	75479156	75479655	chr1	75040368	75040867	Chpf|chr1:75040368-75040867	0.189101704784552	.	.
chr1	75479156	75479655	chr1	75040368	75040867	Tmem198|chr1:75040368-75040867	0.189101704784552	.	.
chr1	75479156	75479655	chr1	75289342	75289841	Chpf|chr1:75289342-75289841	0.182630198907577	.	.
chr1	75479156	75479655	chr1	75289342	75289841	Tmem198|chr1:75289342-75289841	0.182630198907577	.	.
chr1	75479156	75479655	chr1	75399854	75400353	Chpf|chr1:75399854-75400353	0.131046668024009	.	.
chr1	75479156	75479655	chr1	75399854	75400353	Tmem198|chr1:75399854-75400353	0.131046668024009	.	.
chr1	75479156	75479655	chr1	75487834	75488333	Chpf|chr1:75487834-75488333	0.159120533272477	.	.
chr1	75479156	75479655	chr1	75487834	75488333	Tmem198|chr1:75487834-75488333	0.159120533272477	.	.
chr1	75479156	75479655	chr1	75559353	75559852	Chpf|chr1:75559353-75559852	0.141735854306637	.	.
chr1	75479156	75479655	chr1	75559353	75559852	Tmem198|chr1:75559353-75559852	0.141735854306637	.	.
chr1	75506139	75506638	chr1	75422827	75423326	Inha|chr1:75422827-75423326	0.146658313269483	.	.
chr1	75506139	75506638	chr1	75422827	75423326	Obsl1|chr1:75422827-75423326	0.146658313269483	.	.
chr1	75506139	75506638	chr1	75443597	75444096	Inha|chr1:75443597-75444096	0.263892548197406	.	.
chr1	75506139	75506638	chr1	75443597	75444096	Obsl1|chr1:75443597-75444096	0.263892548197406	.	.
chr1	75506139	75506638	chr1	75447581	75448080	Inha|chr1:75447581-75448080	0.205082346455478	.	.
chr1	75506139	75506638	chr1	75447581	75448080	Obsl1|chr1:75447581-75448080	0.205082346455478	.	.
chr1	75506139	75506638	chr1	75455888	75456387	Inha|chr1:75455888-75456387	0.232791946640729	.	.
chr1	75506139	75506638	chr1	75455888	75456387	Obsl1|chr1:75455888-75456387	0.232791946640729	.	.
chr1	75506139	75506638	chr1	75812571	75813070	Inha|chr1:75812571-75813070	0.319666604761372	.	.
chr1	75506139	75506638	chr1	75812571	75813070	Obsl1|chr1:75812571-75813070	0.319666604761372	.	.
chr1	75521240	75521739	chr1	75422827	75423326	Stk11ip|chr1:75422827-75423326	0.140041973297514	.	.
chr1	75521240	75521739	chr1	75559353	75559852	Stk11ip|chr1:75559353-75559852	0.186902337525711	.	.
chr1	75521240	75521739	chr1	75618389	75618888	Stk11ip|chr1:75618389-75618888	0.175701690212941	.	.
chr1	75546261	75546760	chr1	75381822	75382321	Slc4a3|chr1:75381822-75382321	0.223184612350322	.	.
chr1	75546261	75546760	chr1	75422827	75423326	Slc4a3|chr1:75422827-75423326	0.129301565211525	.	.
chr1	75546261	75546760	chr1	75559353	75559852	Slc4a3|chr1:75559353-75559852	0.177492862045617	.	.
chr1	75546261	75546760	chr1	75618389	75618888	Slc4a3|chr1:75618389-75618888	0.233427694785553	.	.
chr1	78488387	78488886	chr1	78337608	78338107	Farsb|chr1:78337608-78338107	0.306840757355149	.	.
chr1	78488387	78488886	chr1	78454635	78455134	Farsb|chr1:78454635-78455134	0.227793897367075	.	.
chr1	78488387	78488886	chr1	78530774	78531273	Farsb|chr1:78530774-78531273	0.15849642403428	.	.
chr1	78488387	78488886	chr1	78537485	78537984	Farsb|chr1:78537485-78537984	0.15923830503158	.	.
chr1	78488387	78488886	chr1	78598348	78598847	Farsb|chr1:78598348-78598847	0.418828352195878	.	.
chr1	78488387	78488886	chr1	78745265	78745764	Farsb|chr1:78745265-78745764	0.171033330335387	.	.
chr1	78488900	78489399	chr1	78337608	78338107	Farsb|chr1:78337608-78338107	0.179750249650548	.	.
chr1	78488900	78489399	chr1	78347257	78347756	Farsb|chr1:78347257-78347756	0.275143693611616	.	.
chr1	78488900	78489399	chr1	78425895	78426394	Farsb|chr1:78425895-78426394	0.254706264574115	.	.
chr1	78488900	78489399	chr1	78454635	78455134	Farsb|chr1:78454635-78455134	0.352509882346794	.	.
chr1	78488900	78489399	chr1	78537485	78537984	Farsb|chr1:78537485-78537984	0.192344973291678	.	.
chr1	78488900	78489399	chr1	78598348	78598847	Farsb|chr1:78598348-78598847	0.467196500059275	.	.
chr1	78657540	78658039	chr1	78337608	78338107	Acsl3|chr1:78337608-78338107	0.352203700400311	.	.
chr1	78657540	78658039	chr1	78337608	78338107	Utp14b|chr1:78337608-78338107	0.352203700400311	.	.
chr1	78657540	78658039	chr1	78338129	78338628	Acsl3|chr1:78338129-78338628	0.222943570613183	.	.
chr1	78657540	78658039	chr1	78338129	78338628	Utp14b|chr1:78338129-78338628	0.222943570613183	.	.
chr1	79439807	79440306	chr1	79374786	79375285	Scg2|chr1:79374786-79375285	0.248752843819731	.	.
chr1	79439807	79440306	chr1	79464620	79465119	Scg2|chr1:79464620-79465119	0.177869743691849	.	.
chr1	79775809	79776308	chr1	79832654	79833153	Mrpl44|chr1:79832654-79833153	0.334020621990058	.	.
chr1	79775809	79776308	chr1	79832654	79833153	Wdfy1|chr1:79832654-79833153	0.334020621990058	.	.
chr1	79775809	79776308	chr1	79858406	79858905	Mrpl44|chr1:79858406-79858905	0.193276965067865	.	.
chr1	79775809	79776308	chr1	79858406	79858905	Wdfy1|chr1:79858406-79858905	0.193276965067865	.	.
chr1	79775809	79776308	chr1	80015485	80015984	Mrpl44|chr1:80015485-80015984	0.153190926724704	.	.
chr1	79775809	79776308	chr1	80015485	80015984	Wdfy1|chr1:80015485-80015984	0.153190926724704	.	.
chr1	80340736	80341235	chr1	80709218	80709717	Cul3|chr1:80709218-80709717	0.14668348467366	.	.
chr1	80757286	80757785	chr1	80709218	80709717	Dock10|chr1:80709218-80709717	0.167670149555934	.	.
chr1	80757286	80757785	chr1	80855234	80855733	Dock10|chr1:80855234-80855733	0.269499694765255	.	.
chr1	80758332	80758831	chr1	80654195	80654694	Dock10|chr1:80654195-80654694	0.256763083224201	.	.
chr1	80758332	80758831	chr1	80823888	80824387	Dock10|chr1:80823888-80824387	0.270517262569107	.	.
chr1	81076879	81077378	chr1	80823888	80824387	Nyap2|chr1:80823888-80824387	0.212308480686149	.	.
chr1	81076879	81077378	chr1	81018777	81019276	Nyap2|chr1:81018777-81019276	0.434493510237973	.	.
chr1	82290681	82291180	chr1	82150794	82151293	Irs1|chr1:82150794-82151293	0.221271623013425	.	.
chr1	82291243	82291742	chr1	82150794	82151293	Irs1|chr1:82150794-82151293	0.227929057567979	.	.
chr1	82291243	82291742	chr1	82433306	82433805	Irs1|chr1:82433306-82433805	0.237750322577706	.	.
chr1	82724600	82725099	chr1	82292699	82293198	C430014B12Rik|chr1:82292699-82293198	0.281579141400677	.	.
chr1	82724600	82725099	chr1	82292699	82293198	Mff|chr1:82292699-82293198	0.281579141400677	.	.
chr1	82724600	82725099	chr1	82433306	82433805	C430014B12Rik|chr1:82433306-82433805	0.13248079824995	.	.
chr1	82724600	82725099	chr1	82433306	82433805	Mff|chr1:82433306-82433805	0.13248079824995	.	.
chr1	82724600	82725099	chr1	82778442	82778941	C430014B12Rik|chr1:82778442-82778941	0.188609316383174	.	.
chr1	82724600	82725099	chr1	82778442	82778941	Mff|chr1:82778442-82778941	0.188609316383174	.	.
chr1	82725115	82725614	chr1	82377501	82378000	C430014B12Rik|chr1:82377501-82378000	0.166188591297098	.	.
chr1	82725115	82725614	chr1	82377501	82378000	Mff|chr1:82377501-82378000	0.166188591297098	.	.
chr1	82725115	82725614	chr1	82778442	82778941	C430014B12Rik|chr1:82778442-82778941	0.305657015566876	.	.
chr1	82725115	82725614	chr1	82778442	82778941	Mff|chr1:82778442-82778941	0.305657015566876	.	.
chr1	83407918	83408417	chr1	83297366	83297865	Sphkap|chr1:83297366-83297865	0.266571030834175	.	.
chr1	83407918	83408417	chr1	83697279	83697778	Sphkap|chr1:83697279-83697778	0.195293462029536	.	.
chr1	84839165	84839664	chr1	84881481	84881980	Fbxo36|chr1:84881481-84881980	0.148976592945967	.	.
chr1	84839808	84840307	chr1	84881481	84881980	Fbxo36|chr1:84881481-84881980	0.163657545559109	.	.
chr1	84839808	84840307	chr1	84881481	84881980	Trip12|chr1:84881481-84881980	0.163657545559109	.	.
chr1	85793160	85793659	chr1	86018323	86018822	Cab39|chr1:86018323-86018822	0.214806850686666	.	.
chr1	85937341	85937840	chr1	86018323	86018822	Gm28884|chr1:86018323-86018822	0.149937008057116	.	.
chr1	85937341	85937840	chr1	86178901	86179400	Gm28884|chr1:86178901-86179400	0.171984917914695	.	.
chr1	86064385	86064884	chr1	86059359	86059858	Psmd1|chr1:86059359-86059858	0.24791037827616	.	.
chr1	86064385	86064884	chr1	86434501	86435000	Psmd1|chr1:86434501-86435000	0.34299542522301	.	.
chr1	86064385	86064884	chr1	86440464	86440963	Psmd1|chr1:86440464-86440963	0.170404477804268	.	.
chr1	86064385	86064884	chr1	86448180	86448679	Psmd1|chr1:86448180-86448679	0.248293504392712	.	.
chr1	86154471	86154970	chr1	86059359	86059858	Armc9|chr1:86059359-86059858	0.155136911782385	.	.
chr1	86154471	86154970	chr1	86434501	86435000	Armc9|chr1:86434501-86435000	0.208589381281475	.	.
chr1	86154471	86154970	chr1	86440464	86440963	Armc9|chr1:86440464-86440963	0.170391451555461	.	.
chr1	86154471	86154970	chr1	86442428	86442927	Armc9|chr1:86442428-86442927	0.13291502167751	.	.
chr1	86154471	86154970	chr1	86448180	86448679	Armc9|chr1:86448180-86448679	0.209276206907271	.	.
chr1	86359268	86359767	chr1	86059359	86059858	C130036L24Rik|chr1:86059359-86059858	0.315956655663227	.	.
chr1	86359268	86359767	chr1	86059359	86059858	Ncl|chr1:86059359-86059858	0.315956655663227	.	.
chr1	86359268	86359767	chr1	86440464	86440963	C130036L24Rik|chr1:86440464-86440963	0.220114581920248	.	.
chr1	86359268	86359767	chr1	86440464	86440963	Ncl|chr1:86440464-86440963	0.220114581920248	.	.
chr1	86359268	86359767	chr1	86448180	86448679	C130036L24Rik|chr1:86448180-86448679	0.172236460029594	.	.
chr1	86359268	86359767	chr1	86448180	86448679	Ncl|chr1:86448180-86448679	0.172236460029594	.	.
chr1	86359268	86359767	chr1	86487143	86487642	C130036L24Rik|chr1:86487143-86487642	0.264590994731861	.	.
chr1	86359268	86359767	chr1	86487143	86487642	Ncl|chr1:86487143-86487642	0.264590994731861	.	.
chr1	86359268	86359767	chr1	86525204	86525703	C130036L24Rik|chr1:86525204-86525703	0.180213649204036	.	.
chr1	86359268	86359767	chr1	86525204	86525703	Ncl|chr1:86525204-86525703	0.180213649204036	.	.
chr1	86359268	86359767	chr1	86633770	86634269	C130036L24Rik|chr1:86633770-86634269	0.210270465815249	.	.
chr1	86359268	86359767	chr1	86633770	86634269	Ncl|chr1:86633770-86634269	0.210270465815249	.	.
chr1	86526360	86526859	chr1	86448180	86448679	Ptma|chr1:86448180-86448679	0.216443721145453	.	.
chr1	86526360	86526859	chr1	86633770	86634269	Ptma|chr1:86633770-86634269	0.347355200928775	.	.
chr1	86582603	86583102	chr1	86487143	86487642	Cops7b|chr1:86487143-86487642	0.278444805235403	.	.
chr1	86582603	86583102	chr1	86487143	86487642	Pde6d|chr1:86487143-86487642	0.278444805235403	.	.
chr1	86582603	86583102	chr1	86633770	86634269	Cops7b|chr1:86633770-86634269	0.467685715027279	.	.
chr1	86582603	86583102	chr1	86633770	86634269	Pde6d|chr1:86633770-86634269	0.467685715027279	.	.
chr1	86703565	86704064	chr1	86525204	86525703	Dis3l2|chr1:86525204-86525703	0.254269828769611	.	.
chr1	87213673	87214172	chr1	87104721	87105220	Eif4e2|chr1:87104721-87105220	0.247234299927725	.	.
chr1	87326698	87327197	chr1	87246132	87246631	Gigyf2|chr1:87246132-87246631	0.306196353596085	.	.
chr1	87326698	87327197	chr1	87286987	87287486	Gigyf2|chr1:87286987-87287486	0.165439163798559	.	.
chr1	87510023	87510522	chr1	87721301	87721800	Neu2|chr1:87721301-87721800	0.153943134963123	.	.
chr1	87510023	87510522	chr1	87785696	87786195	Neu2|chr1:87785696-87786195	0.148716578785441	.	.
chr1	87510023	87510522	chr1	87798300	87798799	Neu2|chr1:87798300-87798799	0.161622845812155	.	.
chr1	87510023	87510522	chr1	87925537	87926036	Neu2|chr1:87925537-87926036	0.16941559719638	.	.
chr1	87574215	87574714	chr1	87574769	87575268	Ngef|chr1:87574769-87575268	0.239509948500951	.	.
chr1	87574215	87574714	chr1	87721301	87721800	Ngef|chr1:87721301-87721800	0.212349870977823	.	.
chr1	87574215	87574714	chr1	87798300	87798799	Ngef|chr1:87798300-87798799	0.271823722535409	.	.
chr1	87755700	87756199	chr1	87594335	87594834	Atg16l1|chr1:87594335-87594834	0.230479230099074	.	.
chr1	87755700	87756199	chr1	87721301	87721800	Atg16l1|chr1:87721301-87721800	0.213814579594404	.	.
chr1	87755700	87756199	chr1	87798300	87798799	Atg16l1|chr1:87798300-87798799	0.336596987100076	.	.
chr1	87755700	87756199	chr1	87925537	87926036	Atg16l1|chr1:87925537-87926036	0.282220998019545	.	.
chr1	88701944	88702443	chr1	88757743	88758242	Arl4c|chr1:88757743-88758242	0.133757989968212	.	.
chr1	89069980	89070479	chr1	88757160	88757659	Sh3bp4|chr1:88757160-88757659	0.203365813571577	.	.
chr1	89069980	89070479	chr1	88957936	88958435	Sh3bp4|chr1:88957936-88958435	0.232744281375673	.	.
chr1	89069980	89070479	chr1	89363152	89363651	Sh3bp4|chr1:89363152-89363651	0.1578910764688	.	.
chr1	89454554	89455053	chr1	89135919	89136418	Agap1|chr1:89135919-89136418	0.317003837852396	.	.
chr1	89454554	89455053	chr1	89136425	89136924	Agap1|chr1:89136425-89136924	0.268300539302017	.	.
chr1	89454554	89455053	chr1	89196003	89196502	Agap1|chr1:89196003-89196502	0.171135165886659	.	.
chr1	89454554	89455053	chr1	89302044	89302543	Agap1|chr1:89302044-89302543	0.485092990895113	.	.
chr1	89454554	89455053	chr1	89302546	89303045	Agap1|chr1:89302546-89303045	0.354568880511299	.	.
chr1	89454554	89455053	chr1	89308570	89309069	Agap1|chr1:89308570-89309069	0.152121436233399	.	.
chr1	89454554	89455053	chr1	89332631	89333130	Agap1|chr1:89332631-89333130	0.255920957784479	.	.
chr1	89454554	89455053	chr1	89577025	89577524	Agap1|chr1:89577025-89577524	0.169919797463943	.	.
chr1	89454554	89455053	chr1	89579987	89580486	Agap1|chr1:89579987-89580486	0.229255023931141	.	.
chr1	90974937	90975436	chr1	90909550	90910049	Gm28199|chr1:90909550-90910049	0.208291070699836	.	.
chr1	90974937	90975436	chr1	91209764	91210263	Gm28199|chr1:91209764-91210263	0.178124658786589	.	.
chr1	90998483	90998982	chr1	90909550	90910049	Lrrfip1|chr1:90909550-90910049	0.282175986615412	.	.
chr1	90998483	90998982	chr1	91209256	91209755	Lrrfip1|chr1:91209256-91209755	0.350400288865375	.	.
chr1	91249940	91250439	chr1	91016945	91017444	Ube2f|chr1:91016945-91017444	0.134866022541223	.	.
chr1	91249940	91250439	chr1	91016945	91017444	Ube2f|chr1:91016945-91017444	0.134866022541224	.	.
chr1	91249940	91250439	chr1	91209764	91210263	Ube2f|chr1:91209764-91210263	0.34594921165621	.	.
chr1	91249940	91250439	chr1	91625030	91625529	Ube2f|chr1:91625030-91625529	0.154311704052441	.	.
chr1	91250445	91250944	chr1	91071589	91072088	Ube2f|chr1:91071589-91072088	0.159610643457757	.	.
chr1	91250445	91250944	chr1	91209764	91210263	Ube2f|chr1:91209764-91210263	0.179684635623747	.	.
chr1	91298026	91298525	chr1	91209256	91209755	Scly|chr1:91209256-91209755	0.153157170677226	.	.
chr1	91413043	91413542	chr1	91215881	91216380	Hes6|chr1:91215881-91216380	0.323847631204947	.	.
chr1	91494327	91494826	chr1	91209256	91209755	Traf3ip1|chr1:91209256-91209755	0.402070116281519	.	.
chr1	91540218	91540717	chr1	91624354	91624853	Asb1|chr1:91624354-91624853	0.141945095157822	.	.
chr1	92195684	92196183	chr1	92099940	92100439	Hdac4|chr1:92099940-92100439	0.218571566669889	.	.
chr1	92473544	92474043	chr1	92180079	92180578	Ndufa10|chr1:92180079-92180578	0.183781889168008	.	.
chr1	92473544	92474043	chr1	92712294	92712793	Ndufa10|chr1:92712294-92712793	0.197662110857687	.	.
chr1	92473544	92474043	chr1	92744825	92745324	Ndufa10|chr1:92744825-92745324	0.254696051280773	.	.
chr1	92641765	92642264	chr1	92437865	92438364	Cops9|chr1:92437865-92438364	0.241795885690749	.	.
chr1	92641765	92642264	chr1	92680503	92681002	Cops9|chr1:92680503-92681002	0.12893561545862	.	.
chr1	92641765	92642264	chr1	92744825	92745324	Cops9|chr1:92744825-92745324	0.242216178568106	.	.
chr1	92831030	92831529	chr1	92615413	92615912	Gpc1|chr1:92615413-92615912	0.135122232843204	.	.
chr1	92831030	92831529	chr1	92680503	92681002	Gpc1|chr1:92680503-92681002	0.164856798412087	.	.
chr1	92831030	92831529	chr1	93115042	93115541	Gpc1|chr1:93115042-93115541	0.286063764234849	.	.
chr1	92831616	92832115	chr1	92680503	92681002	Gpc1|chr1:92680503-92681002	0.19376427400675	.	.
chr1	92831616	92832115	chr1	92733792	92734291	Gpc1|chr1:92733792-92734291	0.145127747556596	.	.
chr1	92831616	92832115	chr1	92744825	92745324	Gpc1|chr1:92744825-92745324	0.148535645816204	.	.
chr1	92848463	92848962	chr1	92744825	92745324	Gm29480|chr1:92744825-92745324	0.13459556238811	.	.
chr1	92848463	92848962	chr1	93207597	93208096	Gm29480|chr1:93207597-93208096	0.20867403967442	.	.
chr1	92848463	92848962	chr1	93210207	93210706	Gm29480|chr1:93210207-93210706	0.264550732498873	.	.
chr1	92848463	92848962	chr1	93227277	93227776	Gm29480|chr1:93227277-93227776	0.141469853391317	.	.
chr1	92906632	92907131	chr1	93207597	93208096	Dusp28|chr1:93207597-93208096	0.128804455887044	.	.
chr1	92907215	92907714	chr1	92733792	92734291	Dusp28|chr1:92733792-92734291	0.233107973184908	.	.
chr1	92907215	92907714	chr1	93115042	93115541	Dusp28|chr1:93115042-93115541	0.207092817897683	.	.
chr1	92910422	92910921	chr1	92616019	92616518	5033417F24Rik|chr1:92616019-92616518	0.243413886411324	.	.
chr1	92910422	92910921	chr1	92616019	92616518	Rnpepl1|chr1:92616019-92616518	0.243413886411324	.	.
chr1	92910928	92911427	chr1	92615413	92615912	5033417F24Rik|chr1:92615413-92615912	0.303977527189654	.	.
chr1	92910928	92911427	chr1	92615413	92615912	Rnpepl1|chr1:92615413-92615912	0.303977527189654	.	.
chr1	92934435	92934934	chr1	93207597	93208096	Capn10|chr1:93207597-93208096	0.300000438837751	.	.
chr1	92934435	92934934	chr1	93227277	93227776	Capn10|chr1:93227277-93227776	0.276348672320412	.	.
chr1	93305687	93306186	chr1	93207597	93208096	Gm28535|chr1:93207597-93208096	0.24623169240426	.	.
chr1	93305687	93306186	chr1	93207597	93208096	Mterf4|chr1:93207597-93208096	0.24623169240426	.	.
chr1	93305687	93306186	chr1	93445454	93445953	Gm28535|chr1:93445454-93445953	0.177457002188954	.	.
chr1	93305687	93306186	chr1	93445454	93445953	Mterf4|chr1:93445454-93445953	0.177457002188954	.	.
chr1	93342619	93343118	chr1	93115042	93115541	Pask|chr1:93115042-93115541	0.129585785683557	.	.
chr1	93342619	93343118	chr1	93115042	93115541	Ppp1r7|chr1:93115042-93115541	0.129585785683557	.	.
chr1	93342619	93343118	chr1	93207597	93208096	Pask|chr1:93207597-93208096	0.163376506289488	.	.
chr1	93342619	93343118	chr1	93207597	93208096	Ppp1r7|chr1:93207597-93208096	0.163376506289488	.	.
chr1	93342619	93343118	chr1	93349690	93350189	Pask|chr1:93349690-93350189	0.150933276779269	.	.
chr1	93342619	93343118	chr1	93349690	93350189	Ppp1r7|chr1:93349690-93350189	0.150933276779269	.	.
chr1	93342619	93343118	chr1	93445454	93445953	Pask|chr1:93445454-93445953	0.308808976500402	.	.
chr1	93342619	93343118	chr1	93445454	93445953	Ppp1r7|chr1:93445454-93445953	0.308808976500402	.	.
chr1	93343358	93343857	chr1	93207597	93208096	Pask|chr1:93207597-93208096	0.156057773861543	.	.
chr1	93343358	93343857	chr1	93207597	93208096	Ppp1r7|chr1:93207597-93208096	0.156057773861543	.	.
chr1	93343358	93343857	chr1	93210207	93210706	Pask|chr1:93210207-93210706	0.130990638762579	.	.
chr1	93343358	93343857	chr1	93210207	93210706	Ppp1r7|chr1:93210207-93210706	0.130990638762579	.	.
chr1	93343358	93343857	chr1	93227277	93227776	Pask|chr1:93227277-93227776	0.304856028700171	.	.
chr1	93343358	93343857	chr1	93227277	93227776	Ppp1r7|chr1:93227277-93227776	0.304856028700171	.	.
chr1	93478622	93479121	chr1	93115042	93115541	Hdlbp|chr1:93115042-93115541	0.403022189853194	.	.
chr1	93478622	93479121	chr1	93115042	93115541	Sept2|chr1:93115042-93115541	0.403022189853194	.	.
chr1	93478622	93479121	chr1	93349690	93350189	Hdlbp|chr1:93349690-93350189	0.317825115068079	.	.
chr1	93478622	93479121	chr1	93349690	93350189	Sept2|chr1:93349690-93350189	0.317825115068079	.	.
chr1	93478622	93479121	chr1	93506953	93507452	Hdlbp|chr1:93506953-93507452	0.152995538489093	.	.
chr1	93478622	93479121	chr1	93506953	93507452	Sept2|chr1:93506953-93507452	0.152995538489093	.	.
chr1	93685241	93685740	chr1	93349690	93350189	Bok|chr1:93349690-93350189	0.288015516579597	.	.
chr1	93803720	93804219	chr1	94035198	94035697	Ing5|chr1:94035198-94035697	0.431105266928182	.	.
chr1	95313851	95314350	chr1	95451739	95452238	Fam174a|chr1:95451739-95452238	0.17531990389264	.	.
chr1	97661204	97661703	chr1	97833669	97834168	D1Ertd622e|chr1:97833669-97834168	0.231770106868199	.	.
chr1	97661800	97662299	chr1	97976856	97977355	D1Ertd622e|chr1:97976856-97977355	0.365597755536484	.	.
chr1	97769886	97770385	chr1	97976856	97977355	Gin1|chr1:97976856-97977355	0.194698490596313	.	.
chr1	97769886	97770385	chr1	97976856	97977355	Ppip5k2|chr1:97976856-97977355	0.194698490596313	.	.
chr1	97769886	97770385	chr1	98038200	98038699	Gin1|chr1:98038200-98038699	0.182815948489081	.	.
chr1	97769886	97770385	chr1	98038200	98038699	Ppip5k2|chr1:98038200-98038699	0.182815948489081	.	.
chr1	97769886	97770385	chr1	98190086	98190585	Gin1|chr1:98190086-98190585	0.138680279741455	.	.
chr1	97769886	97770385	chr1	98190086	98190585	Ppip5k2|chr1:98190086-98190585	0.138680279741455	.	.
chr1	98095430	98095929	chr1	98002767	98003266	Pam|chr1:98002767-98003266	0.368441034873617	.	.
chr1	98095430	98095929	chr1	98038200	98038699	Pam|chr1:98038200-98038699	0.134545601700333	.	.
chr1	104768586	104769085	chr1	104670105	104670604	Cdh20|chr1:104670105-104670604	0.194926624538918	.	.
chr1	104768586	104769085	chr1	104670612	104671111	Cdh20|chr1:104670612-104671111	0.182974576887123	.	.
chr1	104768586	104769085	chr1	104754442	104754941	Cdh20|chr1:104754442-104754941	0.267247378723178	.	.
chr1	104768586	104769085	chr1	104807018	104807517	Cdh20|chr1:104807018-104807517	0.226875086182959	.	.
chr1	104768586	104769085	chr1	105179297	105179796	Cdh20|chr1:105179297-105179796	0.168364069847566	.	.
chr1	105663536	105664035	chr1	105906389	105906888	Pign|chr1:105906389-105906888	0.278710809603023	.	.
chr1	105663536	105664035	chr1	105906389	105906888	Relch|chr1:105906389-105906888	0.278710809603023	.	.
chr1	105990273	105990772	chr1	105813150	105813649	Gm7160|chr1:105813150-105813649	0.150536867374936	.	.
chr1	105990273	105990772	chr1	105813150	105813649	Zcchc2|chr1:105813150-105813649	0.150536867374936	.	.
chr1	105990273	105990772	chr1	106148702	106149201	Gm7160|chr1:106148702-106149201	0.158422665643618	.	.
chr1	105990273	105990772	chr1	106148702	106149201	Zcchc2|chr1:106148702-106149201	0.158422665643618	.	.
chr1	105990273	105990772	chr1	106231704	106232203	Gm7160|chr1:106231704-106232203	0.253282097029621	.	.
chr1	105990273	105990772	chr1	106231704	106232203	Zcchc2|chr1:106231704-106232203	0.253282097029621	.	.
chr1	106171270	106171769	chr1	105906389	105906888	Gm20753|chr1:105906389-105906888	0.136205855256322	.	.
chr1	106171270	106171769	chr1	105906389	105906888	Phlpp1|chr1:105906389-105906888	0.136205855256322	.	.
chr1	106171270	106171769	chr1	106231704	106232203	Gm20753|chr1:106231704-106232203	0.163133660551283	.	.
chr1	106171270	106171769	chr1	106231704	106232203	Phlpp1|chr1:106231704-106232203	0.163133660551283	.	.
chr1	106713878	106714377	chr1	106511518	106512017	Bcl2|chr1:106511518-106512017	0.184059187007213	.	.
chr1	106759529	106760028	chr1	106511518	106512017	Kdsr|chr1:106511518-106512017	0.179873307869793	.	.
chr1	106796474	106796973	chr1	106511518	106512017	Vps4b|chr1:106511518-106512017	0.221896478796967	.	.
chr1	106796474	106796973	chr1	106702574	106703073	Vps4b|chr1:106702574-106703073	0.135316727987163	.	.
chr1	118459308	118459807	chr1	118481184	118481683	2900060B14Rik|chr1:118481184-118481683	0.442203420090824	.	.
chr1	119525867	119526366	chr1	119344008	119344507	Gm27184|chr1:119344008-119344507	0.182327700470696	.	.
chr1	119525867	119526366	chr1	119344008	119344507	Tmem185b|chr1:119344008-119344507	0.182327700470696	.	.
chr1	119525867	119526366	chr1	119453655	119454154	Gm27184|chr1:119453655-119454154	0.217531087593034	.	.
chr1	119525867	119526366	chr1	119453655	119454154	Tmem185b|chr1:119453655-119454154	0.217531087593034	.	.
chr1	119525867	119526366	chr1	119957787	119958286	Gm27184|chr1:119957787-119958286	0.131592717776684	.	.
chr1	119525867	119526366	chr1	119957787	119958286	Tmem185b|chr1:119957787-119958286	0.131592717776684	.	.
chr1	119648754	119649253	chr1	119453655	119454154	Epb41l5|chr1:119453655-119454154	0.195548988285603	.	.
chr1	119648754	119649253	chr1	119957787	119958286	Epb41l5|chr1:119957787-119958286	0.250136095153385	.	.
chr1	119837335	119837834	chr1	120220723	120221222	Ptpn4|chr1:120220723-120221222	0.152790385400121	.	.
chr1	121430778	121431277	chr1	121596927	121597426	Ccdc93|chr1:121596927-121597426	0.141937645961864	.	.
chr1	121567757	121568256	chr1	121327621	121328120	Ddx18|chr1:121327621-121328120	0.256679334739735	.	.
chr1	121567757	121568256	chr1	121596927	121597426	Ddx18|chr1:121596927-121597426	0.241539870051611	.	.
chr1	121567757	121568256	chr1	121830196	121830695	Ddx18|chr1:121830196-121830695	0.20075813409612	.	.
chr1	125435289	125435788	chr1	125639307	125639806	Actr3|chr1:125639307-125639806	0.129783472995819	.	.
chr1	125560306	125560805	chr1	125639307	125639806	Slc35f5|chr1:125639307-125639806	0.37813992560547	.	.
chr1	125560306	125560805	chr1	125905110	125905609	Slc35f5|chr1:125905110-125905609	0.132450005263873	.	.
chr1	125911894	125912393	chr1	125911387	125911886	Lypd1|chr1:125911387-125911886	0.330595648667061	.	.
chr1	126830835	126831334	chr1	127107432	127107931	Nckap5|chr1:127107432-127107931	0.155678699479829	.	.
chr1	127204681	127205180	chr1	127329792	127330291	Mgat5|chr1:127329792-127330291	0.421305180749859	.	.
chr1	127204681	127205180	chr1	127383048	127383547	Mgat5|chr1:127383048-127383547	0.208143578764935	.	.
chr1	127205210	127205709	chr1	127383048	127383547	Mgat5|chr1:127383048-127383547	0.194809553323063	.	.
chr1	127205210	127205709	chr1	127420764	127421263	Mgat5|chr1:127420764-127421263	0.189979547821393	.	.
chr1	128243885	128244384	chr1	128303860	128304359	Ubxn4|chr1:128303860-128304359	0.157908047147766	.	.
chr1	128244624	128245123	chr1	127945995	127946494	Ubxn4|chr1:127945995-127946494	0.135588334185739	.	.
chr1	128417141	128417640	chr1	128303860	128304359	Dars|chr1:128303860-128304359	0.17783741605522	.	.
chr1	131097580	131098079	chr1	131062786	131063285	Mapkapk2|chr1:131062786-131063285	0.223847874775827	.	.
chr1	131138073	131138572	chr1	131238864	131239363	Dyrk3|chr1:131238864-131239363	0.215977481121181	.	.
chr1	131526753	131527252	chr1	131351401	131351900	Fam72a|chr1:131351401-131351900	0.174397789470647	.	.
chr1	131526753	131527252	chr1	131351401	131351900	Srgap2|chr1:131351401-131351900	0.174397789470647	.	.
chr1	131526753	131527252	chr1	131770518	131771017	Fam72a|chr1:131770518-131771017	0.179489009084918	.	.
chr1	131526753	131527252	chr1	131770518	131771017	Srgap2|chr1:131770518-131771017	0.179489009084918	.	.
chr1	131527318	131527817	chr1	131351401	131351900	Fam72a|chr1:131351401-131351900	0.398253521341885	.	.
chr1	131527318	131527817	chr1	131351401	131351900	Srgap2|chr1:131351401-131351900	0.398253521341885	.	.
chr1	131527318	131527817	chr1	131431843	131432342	Fam72a|chr1:131431843-131432342	0.271835351690385	.	.
chr1	131527318	131527817	chr1	131431843	131432342	Srgap2|chr1:131431843-131432342	0.271835351690385	.	.
chr1	131827667	131828166	chr1	131658033	131658532	Slc41a1|chr1:131658033-131658532	0.132304712839377	.	.
chr1	131827667	131828166	chr1	132157329	132157828	Slc41a1|chr1:132157329-132157828	0.156251771499283	.	.
chr1	131827667	131828166	chr1	132202789	132203288	Slc41a1|chr1:132202789-132203288	0.152705890614531	.	.
chr1	131866958	131867457	chr1	131691384	131691883	Rab29|chr1:131691384-131691883	0.154784447778109	.	.
chr1	131910162	131910661	chr1	131712339	131712838	Nucks1|chr1:131712339-131712838	0.257720338930301	.	.
chr1	131910162	131910661	chr1	131737250	131737749	Nucks1|chr1:131737250-131737749	0.185786710808636	.	.
chr1	131910162	131910661	chr1	132202789	132203288	Nucks1|chr1:132202789-132203288	0.352097051535238	.	.
chr1	131910162	131910661	chr1	132208097	132208596	Nucks1|chr1:132208097-132208596	0.432265248230401	.	.
chr1	132007294	132007793	chr1	132157329	132157828	Elk4|chr1:132157329-132157828	0.171994234778162	.	.
chr1	132007294	132007793	chr1	132200622	132201121	Elk4|chr1:132200622-132201121	0.129031795824995	.	.
chr1	132007294	132007793	chr1	132355762	132356261	Elk4|chr1:132355762-132356261	0.180119599138963	.	.
chr1	132007294	132007793	chr1	132367533	132368032	Elk4|chr1:132367533-132368032	0.278413612846941	.	.
chr1	132007800	132008299	chr1	132202789	132203288	Elk4|chr1:132202789-132203288	0.200349481399659	.	.
chr1	132007800	132008299	chr1	132367533	132368032	Elk4|chr1:132367533-132368032	0.13653516967123	.	.
chr1	132391552	132392051	chr1	132653837	132654336	Tmcc2|chr1:132653837-132654336	0.139755968944248	.	.
chr1	132417199	132417698	chr1	132653837	132654336	Dstyk|chr1:132653837-132654336	0.148143775196096	.	.
chr1	132477175	132477674	chr1	132653837	132654336	6030442K20Rik|chr1:132653837-132654336	0.197928959138491	.	.
chr1	132477175	132477674	chr1	132653837	132654336	Rbbp5|chr1:132653837-132654336	0.197928959138491	.	.
chr1	132542654	132543153	chr1	132355762	132356261	Cntn2|chr1:132355762-132356261	0.153616476009871	.	.
chr1	132542654	132543153	chr1	132367533	132368032	Cntn2|chr1:132367533-132368032	0.25859601218228	.	.
chr1	132542654	132543153	chr1	132641370	132641869	Cntn2|chr1:132641370-132641869	0.202299401201302	.	.
chr1	132542654	132543153	chr1	132653837	132654336	Cntn2|chr1:132653837-132654336	0.204385149844766	.	.
chr1	132741608	132742107	chr1	132582130	132582629	Nfasc|chr1:132582130-132582629	0.237627223657078	.	.
chr1	132741608	132742107	chr1	132653837	132654336	Nfasc|chr1:132653837-132654336	0.177301663220641	.	.
chr1	132741608	132742107	chr1	132696209	132696708	Nfasc|chr1:132696209-132696708	0.15029476683598	.	.
chr1	132880112	132880611	chr1	132881272	132881771	Lrrn2|chr1:132881272-132881771	0.274946535583893	.	.
chr1	132880112	132880611	chr1	133196083	133196582	Lrrn2|chr1:133196083-133196582	0.166005877705649	.	.
chr1	133045916	133046415	chr1	133196083	133196582	Pik3c2b|chr1:133196083-133196582	0.150772700047839	.	.
chr1	133130962	133131461	chr1	132758468	132758967	Ppp1r15b|chr1:132758468-132758967	0.391518408998547	.	.
chr1	133130962	133131461	chr1	132758968	132759467	Ppp1r15b|chr1:132758968-132759467	0.238421575231408	.	.
chr1	133130962	133131461	chr1	133208100	133208599	Ppp1r15b|chr1:133208100-133208599	0.231302791514545	.	.
chr1	133130962	133131461	chr1	133251782	133252281	Ppp1r15b|chr1:133251782-133252281	0.356053240556045	.	.
chr1	133363199	133363698	chr1	133208100	133208599	Etnk2|chr1:133208100-133208599	0.166741486742138	.	.
chr1	133363828	133364327	chr1	133196083	133196582	Etnk2|chr1:133196083-133196582	0.204689122165388	.	.
chr1	133610089	133610588	chr1	133685685	133686184	Snrpe|chr1:133685685-133686184	0.277163404160895	.	.
chr1	133610089	133610588	chr1	133808023	133808522	Snrpe|chr1:133808023-133808522	0.217474842824288	.	.
chr1	133661173	133661672	chr1	133251782	133252281	Gm38394|chr1:133251782-133252281	0.154163348203409	.	.
chr1	133661173	133661672	chr1	133251782	133252281	Zbed6|chr1:133251782-133252281	0.154163348203409	.	.
chr1	133661173	133661672	chr1	133251782	133252281	Zc3h11a|chr1:133251782-133252281	0.154163348203409	.	.
chr1	133834221	133834720	chr1	133685685	133686184	Gm28441|chr1:133685685-133686184	0.152538372995503	.	.
chr1	133834221	133834720	chr1	134060782	134061281	Gm28441|chr1:134060782-134061281	0.214482678187865	.	.
chr1	133908258	133908757	chr1	133881733	133882232	Optc|chr1:133881733-133882232	0.156061652150505	.	.
chr1	134078899	134079398	chr1	133881733	133882232	Btg2|chr1:133881733-133882232	0.407260135489566	.	.
chr1	134078899	134079398	chr1	134099100	134099599	Btg2|chr1:134099100-134099599	0.161763284979492	.	.
chr1	134078899	134079398	chr1	134205270	134205769	Btg2|chr1:134205270-134205769	0.152606066780705	.	.
chr1	134332671	134333170	chr1	134071462	134071961	Ppfia4|chr1:134071462-134071961	0.165283381539642	.	.
chr1	134332671	134333170	chr1	134556771	134557270	Ppfia4|chr1:134556771-134557270	0.17798159217929	.	.
chr1	134361764	134362263	chr1	134344509	134345008	Tmem183a|chr1:134344509-134345008	0.212814572727151	.	.
chr1	134361764	134362263	chr1	134512218	134512717	Tmem183a|chr1:134512218-134512717	0.15300489697966	.	.
chr1	134361764	134362263	chr1	134556771	134557270	Tmem183a|chr1:134556771-134557270	0.40072156597717	.	.
chr1	134415089	134415588	chr1	134071462	134071961	Adipor1|chr1:134071462-134071961	0.17187648590103	.	.
chr1	134415089	134415588	chr1	134071462	134071961	Adipor1|chr1:134071462-134071961	0.171876485901031	.	.
chr1	134415089	134415588	chr1	134302439	134302938	Adipor1|chr1:134302439-134302938	0.272862366290186	.	.
chr1	134415089	134415588	chr1	134344509	134345008	Adipor1|chr1:134344509-134345008	0.209708950200283	.	.
chr1	134455268	134455767	chr1	134060782	134061281	Klhl12|chr1:134060782-134061281	0.282498814787785	.	.
chr1	134455268	134455767	chr1	134344509	134345008	Klhl12|chr1:134344509-134345008	0.198536079519708	.	.
chr1	134455268	134455767	chr1	134512218	134512717	Klhl12|chr1:134512218-134512717	0.232763399216632	.	.
chr1	134455268	134455767	chr1	134556771	134557270	Klhl12|chr1:134556771-134557270	0.17205987014137	.	.
chr1	134455268	134455767	chr1	134556771	134557270	Klhl12|chr1:134556771-134557270	0.172059870141371	.	.
chr1	134494334	134494833	chr1	134512218	134512717	Rabif|chr1:134512218-134512717	0.271245725169957	.	.
chr1	134494334	134494833	chr1	134556771	134557270	Rabif|chr1:134556771-134557270	0.290758863676247	.	.
chr1	134955755	134956254	chr1	134512218	134512717	Ppp1r12b|chr1:134512218-134512717	0.153603278370248	.	.
chr1	134955755	134956254	chr1	134556771	134557270	Ppp1r12b|chr1:134556771-134557270	0.149212158083764	.	.
chr1	134955755	134956254	chr1	134866353	134866852	Ppp1r12b|chr1:134866353-134866852	0.155304383559773	.	.
chr1	134955755	134956254	chr1	135188124	135188623	Ppp1r12b|chr1:135188124-135188623	0.204149630401202	.	.
chr1	135145960	135146459	chr1	135019144	135019643	Arl8a|chr1:135019144-135019643	0.128882533668917	.	.
chr1	135146503	135147002	chr1	134909447	134909946	Arl8a|chr1:134909447-134909946	0.362203462696571	.	.
chr1	135146503	135147002	chr1	135019144	135019643	Arl8a|chr1:135019144-135019643	0.25301493281601	.	.
chr1	135248334	135248833	chr1	135435763	135436262	Gm26642|chr1:135435763-135436262	0.277851805310094	.	.
chr1	135258970	135259469	chr1	135019144	135019643	Elf3|chr1:135019144-135019643	0.137359877034639	.	.
chr1	135258970	135259469	chr1	135083354	135083853	Elf3|chr1:135083354-135083853	0.19999901546599	.	.
chr1	135258970	135259469	chr1	135169768	135170267	Elf3|chr1:135169768-135170267	0.278856228842346	.	.
chr1	135258970	135259469	chr1	135585530	135586029	Elf3|chr1:135585530-135586029	0.163197112781852	.	.
chr1	135258970	135259469	chr1	135670341	135670840	Elf3|chr1:135670341-135670840	0.188596034210816	.	.
chr1	135258970	135259469	chr1	135699225	135699724	Elf3|chr1:135699225-135699724	0.417863292036756	.	.
chr1	135283732	135284231	chr1	135162633	135163132	Rnpep|chr1:135162633-135163132	0.255946479876832	.	.
chr1	135283732	135284231	chr1	135188124	135188623	Rnpep|chr1:135188124-135188623	0.173055801155499	.	.
chr1	135283732	135284231	chr1	135435763	135436262	Rnpep|chr1:135435763-135436262	0.196643528633877	.	.
chr1	135283732	135284231	chr1	135535279	135535778	Rnpep|chr1:135535279-135535778	0.204899230579064	.	.
chr1	135283732	135284231	chr1	135731921	135732420	Rnpep|chr1:135731921-135732420	0.209004981007345	.	.
chr1	135313568	135314067	chr1	135019144	135019643	Timm17a|chr1:135019144-135019643	0.166683018924964	.	.
chr1	135313568	135314067	chr1	135056822	135057321	Timm17a|chr1:135056822-135057321	0.326813357034997	.	.
chr1	135313568	135314067	chr1	135435763	135436262	Timm17a|chr1:135435763-135436262	0.170466072819331	.	.
chr1	135313568	135314067	chr1	135540242	135540741	Timm17a|chr1:135540242-135540741	0.279898640138121	.	.
chr1	135313568	135314067	chr1	135645667	135646166	Timm17a|chr1:135645667-135646166	0.430432624184446	.	.
chr1	135313568	135314067	chr1	135699225	135699724	Timm17a|chr1:135699225-135699724	0.205996054358887	.	.
chr1	135374611	135375110	chr1	135019144	135019643	Shisa4|chr1:135019144-135019643	0.14952134070502	.	.
chr1	135374611	135375110	chr1	135056822	135057321	Shisa4|chr1:135056822-135057321	0.586196122187197	.	.
chr1	135374611	135375110	chr1	135645667	135646166	Shisa4|chr1:135645667-135646166	0.226225526030394	.	.
chr1	135374611	135375110	chr1	135670341	135670840	Shisa4|chr1:135670341-135670840	0.151327697447132	.	.
chr1	135374611	135375110	chr1	135729298	135729797	Shisa4|chr1:135729298-135729797	0.173696401601364	.	.
chr1	135374611	135375110	chr1	135731921	135732420	Shisa4|chr1:135731921-135732420	0.295757874561815	.	.
chr1	135375176	135375675	chr1	135435763	135436262	Shisa4|chr1:135435763-135436262	0.309224186833356	.	.
chr1	135375176	135375675	chr1	135535279	135535778	Shisa4|chr1:135535279-135535778	0.145131531543663	.	.
chr1	135375176	135375675	chr1	135540242	135540741	Shisa4|chr1:135540242-135540741	0.156589205252858	.	.
chr1	135375176	135375675	chr1	135582896	135583395	Shisa4|chr1:135582896-135583395	0.320649597907735	.	.
chr1	135430227	135430726	chr1	135056822	135057321	Ipo9|chr1:135056822-135057321	0.193767468019261	.	.
chr1	135585020	135585519	chr1	135540242	135540741	Gm4793|chr1:135540242-135540741	0.227073658355423	.	.
chr1	135585020	135585519	chr1	135582896	135583395	Gm4793|chr1:135582896-135583395	0.147127151545873	.	.
chr1	135585020	135585519	chr1	135585530	135586029	Gm4793|chr1:135585530-135586029	0.454106847770863	.	.
chr1	135585020	135585519	chr1	135645667	135646166	Gm4793|chr1:135645667-135646166	0.404068728649395	.	.
chr1	135585020	135585519	chr1	135670341	135670840	Gm4793|chr1:135670341-135670840	0.13948474331808	.	.
chr1	135585020	135585519	chr1	135699225	135699724	Gm4793|chr1:135699225-135699724	0.14154595153252	.	.
chr1	135585020	135585519	chr1	135770905	135771404	Gm4793|chr1:135770905-135771404	0.158193737553448	.	.
chr1	135585020	135585519	chr1	135909329	135909828	Gm4793|chr1:135909329-135909828	0.197621605637777	.	.
chr1	135687906	135688405	chr1	135645667	135646166	Nav1|chr1:135645667-135646166	0.263597011516495	.	.
chr1	135687906	135688405	chr1	135670341	135670840	Nav1|chr1:135670341-135670840	0.248531727418594	.	.
chr1	135766118	135766617	chr1	135645667	135646166	Phlda3|chr1:135645667-135646166	0.168414914913283	.	.
chr1	135766118	135766617	chr1	135729298	135729797	Phlda3|chr1:135729298-135729797	0.324699357426085	.	.
chr1	135766118	135766617	chr1	135731921	135732420	Phlda3|chr1:135731921-135732420	0.152899356901424	.	.
chr1	135766118	135766617	chr1	135770905	135771404	Phlda3|chr1:135770905-135771404	0.211859652503977	.	.
chr1	135766118	135766617	chr1	136140240	136140739	Phlda3|chr1:136140240-136140739	0.14978507095744	.	.
chr1	135766118	135766617	chr1	136170040	136170539	Phlda3|chr1:136170040-136170539	0.307960704278124	.	.
chr1	135766118	135766617	chr1	136179745	136180244	Phlda3|chr1:136179745-136180244	0.144647984888863	.	.
chr1	136130110	136130609	chr1	135770905	135771404	Gm15850|chr1:135770905-135771404	0.138969678354659	.	.
chr1	136130110	136130609	chr1	136170040	136170539	Gm15850|chr1:136170040-136170539	0.15458388526303	.	.
chr1	136130110	136130609	chr1	136250025	136250524	Gm15850|chr1:136250025-136250524	0.404195098439159	.	.
chr1	136130110	136130609	chr1	136250025	136250524	Gm15850|chr1:136250025-136250524	0.40419509843916	.	.
chr1	136131078	136131577	chr1	136394472	136394971	Gm15850|chr1:136394472-136394971	0.166394866388144	.	.
chr1	136131078	136131577	chr1	136394472	136394971	Kif21b|chr1:136394472-136394971	0.166394866388144	.	.
chr1	136234079	136234578	chr1	135752912	135753411	Inava|chr1:135752912-135753411	0.170275109748152	.	.
chr1	136260203	136260702	chr1	136142432	136142931	Gpr25|chr1:136142432-136142931	0.202754643688918	.	.
chr1	136260203	136260702	chr1	136170040	136170539	Gpr25|chr1:136170040-136170539	0.152969121770196	.	.
chr1	136260203	136260702	chr1	136612909	136613408	Gpr25|chr1:136612909-136613408	0.159884261425131	.	.
chr1	136260203	136260702	chr1	136613430	136613929	Gpr25|chr1:136613430-136613929	0.236810912141825	.	.
chr1	136260729	136261228	chr1	136170040	136170539	Gpr25|chr1:136170040-136170539	0.135910237684046	.	.
chr1	136345905	136346404	chr1	136140240	136140739	Camsap2|chr1:136140240-136140739	0.184656332406457	.	.
chr1	136345905	136346404	chr1	136170040	136170539	Camsap2|chr1:136170040-136170539	0.341996777493458	.	.
chr1	136345905	136346404	chr1	136381098	136381597	Camsap2|chr1:136381098-136381597	0.136509087463077	.	.
chr1	136466035	136466534	chr1	136017772	136018271	Kif14|chr1:136017772-136018271	0.163180326501099	.	.
chr1	138618987	138619486	chr1	138328198	138328697	Nek7|chr1:138328198-138328697	0.177740121208373	.	.
chr1	138619514	138620013	chr1	138328198	138328697	Nek7|chr1:138328198-138328697	0.239692997823866	.	.
chr1	138963206	138963705	chr1	138596014	138596513	Dennd1b|chr1:138596014-138596513	0.216524145566101	.	.
chr1	138963206	138963705	chr1	139079419	139079918	Dennd1b|chr1:139079419-139079918	0.205676489917779	.	.
chr1	138963753	138964252	chr1	139079419	139079918	Dennd1b|chr1:139079419-139079918	0.172500582871626	.	.
chr1	139454477	139454976	chr1	139079419	139079918	Aspm|chr1:139079419-139079918	0.278352859587323	.	.
chr1	139454477	139454976	chr1	139481883	139482382	Aspm|chr1:139481883-139482382	0.185703334565503	.	.
chr1	143640493	143640992	chr1	143524539	143525038	B3galt2|chr1:143524539-143525038	0.349148037662363	.	.
chr1	143640493	143640992	chr1	143619717	143620216	B3galt2|chr1:143619717-143620216	0.200662716742448	.	.
chr1	143640493	143640992	chr1	143989642	143990141	B3galt2|chr1:143989642-143990141	0.21263840114499	.	.
chr1	143702603	143703102	chr1	143739248	143739747	Cdc73|chr1:143739248-143739747	0.312154072159986	.	.
chr1	143776839	143777338	chr1	143739248	143739747	Gm29170|chr1:143739248-143739747	0.129158253577056	.	.
chr1	143776839	143777338	chr1	143739248	143739747	Ro60|chr1:143739248-143739747	0.129158253577056	.	.
chr1	143776839	143777338	chr1	143739248	143739747	Uchl5|chr1:143739248-143739747	0.129158253577056	.	.
chr1	144004041	144004540	chr1	143989642	143990141	Rgs2|chr1:143989642-143990141	0.243081337911507	.	.
chr1	144004041	144004540	chr1	144267716	144268215	Rgs2|chr1:144267716-144268215	0.147026980973739	.	.
chr1	150392883	150393382	chr1	150489199	150489698	Odr4|chr1:150489199-150489698	0.343101855475771	.	.
chr1	150392883	150393382	chr1	150489199	150489698	Tpr|chr1:150489199-150489698	0.343101855475771	.	.
chr1	150392883	150393382	chr1	150540218	150540717	Odr4|chr1:150540218-150540717	0.185997124469283	.	.
chr1	150392883	150393382	chr1	150540218	150540717	Tpr|chr1:150540218-150540717	0.185997124469283	.	.
chr1	151345057	151345556	chr1	151250691	151251190	Gm10138|chr1:151250691-151251190	0.139300918228908	.	.
chr1	151345057	151345556	chr1	151250691	151251190	Ivns1abp|chr1:151250691-151251190	0.139300918228908	.	.
chr1	151428258	151428757	chr1	151686695	151687194	Swt1|chr1:151686695-151687194	0.41953969974009	.	.
chr1	151428258	151428757	chr1	151686695	151687194	Trmt1l|chr1:151686695-151687194	0.41953969974009	.	.
chr1	151500739	151501238	chr1	151769442	151769941	Rnf2|chr1:151769442-151769941	0.300184374464993	.	.
chr1	151754914	151755413	chr1	151944787	151945286	2810414N06Rik|chr1:151944787-151945286	0.268552026086352	.	.
chr1	151754914	151755413	chr1	151944787	151945286	Edem3|chr1:151944787-151945286	0.268552026086352	.	.
chr1	151754914	151755413	chr1	151953531	151954030	2810414N06Rik|chr1:151953531-151954030	0.214932117096227	.	.
chr1	151754914	151755413	chr1	151953531	151954030	Edem3|chr1:151953531-151954030	0.214932117096227	.	.
chr1	151754914	151755413	chr1	151994246	151994745	2810414N06Rik|chr1:151994246-151994745	0.214582409681216	.	.
chr1	151754914	151755413	chr1	151994246	151994745	Edem3|chr1:151994246-151994745	0.214582409681216	.	.
chr1	152090109	152090608	chr1	151769442	151769941	1700025G04Rik|chr1:151769442-151769941	0.184209927964429	.	.
chr1	152386383	152386882	chr1	152624959	152625458	Tsen15|chr1:152624959-152625458	0.142247988321076	.	.
chr1	152766246	152766745	chr1	152556622	152557121	Arpc5|chr1:152556622-152557121	0.254305355681116	.	.
chr1	152766246	152766745	chr1	152556622	152557121	Rgl1|chr1:152556622-152557121	0.254305355681116	.	.
chr1	152766246	152766745	chr1	152624959	152625458	Arpc5|chr1:152624959-152625458	0.222241432804398	.	.
chr1	152766246	152766745	chr1	152624959	152625458	Rgl1|chr1:152624959-152625458	0.222241432804398	.	.
chr1	152954713	152955212	chr1	153075080	153075579	Nmnat2|chr1:153075080-153075579	0.130759977388677	.	.
chr1	152955617	152956116	chr1	152556098	152556597	Nmnat2|chr1:152556098-152556597	0.145036716236354	.	.
chr1	153332222	153332721	chr1	153054523	153055022	Lamc1|chr1:153054523-153055022	0.202517078620176	.	.
chr1	153487484	153487983	chr1	153053931	153054430	Dhx9|chr1:153053931-153054430	0.232132067399311	.	.
chr1	153487484	153487983	chr1	153566814	153567313	Dhx9|chr1:153566814-153567313	0.220778500601566	.	.
chr1	153740057	153740556	chr1	153664891	153665390	Rgs16|chr1:153664891-153665390	0.263729981358857	.	.
chr1	153740057	153740556	chr1	153665399	153665898	Rgs16|chr1:153665399-153665898	0.1543742361834	.	.
chr1	153740057	153740556	chr1	153666984	153667483	Rgs16|chr1:153666984-153667483	0.21865272715027	.	.
chr1	153740057	153740556	chr1	153746671	153747170	Rgs16|chr1:153746671-153747170	0.253937485941698	.	.
chr1	153748943	153749442	chr1	153664891	153665390	Gm28513|chr1:153664891-153665390	0.306584571598838	.	.
chr1	153748943	153749442	chr1	153664891	153665390	Rnasel|chr1:153664891-153665390	0.306584571598838	.	.
chr1	153748943	153749442	chr1	153665399	153665898	Gm28513|chr1:153665399-153665898	0.244368747617111	.	.
chr1	153748943	153749442	chr1	153665399	153665898	Rnasel|chr1:153665399-153665898	0.244368747617111	.	.
chr1	153748943	153749442	chr1	153666984	153667483	Gm28513|chr1:153666984-153667483	0.234634971533408	.	.
chr1	153748943	153749442	chr1	153666984	153667483	Rnasel|chr1:153666984-153667483	0.234634971533408	.	.
chr1	153748943	153749442	chr1	153746671	153747170	Gm28513|chr1:153746671-153747170	0.223900073523102	.	.
chr1	153748943	153749442	chr1	153746671	153747170	Rnasel|chr1:153746671-153747170	0.223900073523102	.	.
chr1	153749495	153749994	chr1	153664891	153665390	Gm28512|chr1:153664891-153665390	0.359293695782023	.	.
chr1	153749495	153749994	chr1	153664891	153665390	Gm28513|chr1:153664891-153665390	0.359293695782023	.	.
chr1	153749495	153749994	chr1	153664891	153665390	Rnasel|chr1:153664891-153665390	0.359293695782023	.	.
chr1	153749495	153749994	chr1	153665399	153665898	Gm28512|chr1:153665399-153665898	0.34170207511918	.	.
chr1	153749495	153749994	chr1	153665399	153665898	Gm28513|chr1:153665399-153665898	0.34170207511918	.	.
chr1	153749495	153749994	chr1	153665399	153665898	Rnasel|chr1:153665399-153665898	0.34170207511918	.	.
chr1	153749495	153749994	chr1	153666984	153667483	Gm28512|chr1:153666984-153667483	0.162684634335609	.	.
chr1	153749495	153749994	chr1	153666984	153667483	Gm28513|chr1:153666984-153667483	0.162684634335609	.	.
chr1	153749495	153749994	chr1	153666984	153667483	Rnasel|chr1:153666984-153667483	0.162684634335609	.	.
chr1	153899574	153900073	chr1	153556864	153557363	Glul|chr1:153556864-153557363	0.268915013155814	.	.
chr1	153899574	153900073	chr1	153556864	153557363	Teddm2|chr1:153556864-153557363	0.268915013155814	.	.
chr1	153899574	153900073	chr1	153664891	153665390	Glul|chr1:153664891-153665390	0.329600475102975	.	.
chr1	153899574	153900073	chr1	153664891	153665390	Teddm2|chr1:153664891-153665390	0.329600475102975	.	.
chr1	153899574	153900073	chr1	153665399	153665898	Glul|chr1:153665399-153665898	0.249303221838216	.	.
chr1	153899574	153900073	chr1	153665399	153665898	Teddm2|chr1:153665399-153665898	0.249303221838216	.	.
chr1	153899574	153900073	chr1	154150104	154150603	Glul|chr1:154150104-154150603	0.301377340541464	.	.
chr1	153899574	153900073	chr1	154150104	154150603	Teddm2|chr1:154150104-154150603	0.301377340541464	.	.
chr1	155082733	155083232	chr1	155026152	155026651	Gm9530|chr1:155026152-155026651	0.174108851397393	.	.
chr1	155082733	155083232	chr1	155062913	155063412	Gm9530|chr1:155062913-155063412	0.240677657946153	.	.
chr1	155082733	155083232	chr1	155092388	155092887	Gm9530|chr1:155092388-155092887	0.134842219786871	.	.
chr1	155082733	155083232	chr1	155209787	155210286	Gm9530|chr1:155209787-155210286	0.284198702543198	.	.
chr1	155082733	155083232	chr1	155234311	155234810	Gm9530|chr1:155234311-155234810	0.129861183880297	.	.
chr1	155083298	155083797	chr1	155091884	155092383	Gm9530|chr1:155091884-155092383	0.19276412089853	.	.
chr1	155083298	155083797	chr1	155201280	155201779	Gm9530|chr1:155201280-155201779	0.132092834599013	.	.
chr1	155083298	155083797	chr1	155281431	155281930	Gm9530|chr1:155281431-155281930	0.152079027241253	.	.
chr1	155098555	155099054	chr1	155215674	155216173	Ier5|chr1:155215674-155216173	0.152790407143601	.	.
chr1	155098555	155099054	chr1	155224024	155224523	Ier5|chr1:155224024-155224523	0.184564842175954	.	.
chr1	155099441	155099940	chr1	155092388	155092887	Ier5|chr1:155092388-155092887	0.250975472701446	.	.
chr1	155146563	155147062	chr1	155215030	155215529	Mr1|chr1:155215030-155215529	0.26929547114115	.	.
chr1	155158401	155158900	chr1	155234311	155234810	Stx6|chr1:155234311-155234810	0.148218171621907	.	.
chr1	155158401	155158900	chr1	155350868	155351367	Stx6|chr1:155350868-155351367	0.135717866346494	.	.
chr1	155243949	155244448	chr1	155224024	155224523	BC034090|chr1:155224024-155224523	0.257716056634769	.	.
chr1	155244458	155244957	chr1	154786132	154786631	BC034090|chr1:154786132-154786631	0.186610319801207	.	.
chr1	155244458	155244957	chr1	155091884	155092383	BC034090|chr1:155091884-155092383	0.188432922774637	.	.
chr1	155417226	155417725	chr1	155062913	155063412	Xpr1|chr1:155062913-155063412	0.292371935271197	.	.
chr1	155417226	155417725	chr1	155091884	155092383	Xpr1|chr1:155091884-155092383	0.136688848578306	.	.
chr1	155417226	155417725	chr1	155233680	155234179	Xpr1|chr1:155233680-155234179	0.262588760169073	.	.
chr1	155417226	155417725	chr1	155234311	155234810	Xpr1|chr1:155234311-155234810	0.187060288517346	.	.
chr1	155417226	155417725	chr1	155350868	155351367	Xpr1|chr1:155350868-155351367	0.159810349124147	.	.
chr1	155557936	155558435	chr1	155350868	155351367	Acbd6|chr1:155350868-155351367	0.13011216951179	.	.
chr1	155812620	155813119	chr1	156040577	156041076	Qsox1|chr1:156040577-156041076	0.307691797063035	.	.
chr1	155973115	155973614	chr1	156108321	156108820	Cep350|chr1:156108321-156108820	0.35985448265327	.	.
chr1	155973115	155973614	chr1	156108828	156109327	Cep350|chr1:156108828-156109327	0.155042627245131	.	.
chr1	156035878	156036377	chr1	155855451	155855950	Tor1aip1|chr1:155855451-155855950	0.145911809693134	.	.
chr1	156035878	156036377	chr1	155855451	155855950	Tor1aip2|chr1:155855451-155855950	0.145911809693134	.	.
chr1	156036379	156036878	chr1	156108321	156108820	Tor1aip1|chr1:156108321-156108820	0.141002900877251	.	.
chr1	156939411	156939910	chr1	157019899	157020398	4930439D14Rik|chr1:157019899-157020398	0.177511930714241	.	.
chr1	156939411	156939910	chr1	157019899	157020398	Ralgps2|chr1:157019899-157020398	0.177511930714241	.	.
chr1	157411887	157412386	chr1	157100850	157101349	Rasal2|chr1:157100850-157101349	0.205414288566816	.	.
chr1	158356145	158356644	chr1	158039635	158040134	Brinp2|chr1:158039635-158040134	0.13545088956386	.	.
chr1	158362285	158362784	chr1	158310415	158310914	Astn1|chr1:158310415-158310914	0.273931274579717	.	.
chr1	160194792	160195291	chr1	159885381	159885880	Mrps14|chr1:159885381-159885880	0.17552414510228	.	.
chr1	160194792	160195291	chr1	160176837	160177336	Mrps14|chr1:160176837-160177336	0.144342765825634	.	.
chr1	160194792	160195291	chr1	160307120	160307619	Mrps14|chr1:160307120-160307619	0.183701135298971	.	.
chr1	160194792	160195291	chr1	160474549	160475048	Mrps14|chr1:160474549-160475048	0.141118823158033	.	.
chr1	160212234	160212733	chr1	160184477	160184976	Cacybp|chr1:160184477-160184976	0.161872908361653	.	.
chr1	160212234	160212733	chr1	160351869	160352368	Cacybp|chr1:160351869-160352368	0.196948702362337	.	.
chr1	160212234	160212733	chr1	160418455	160418954	Cacybp|chr1:160418455-160418954	0.208182691135458	.	.
chr1	160212750	160213249	chr1	160176837	160177336	Cacybp|chr1:160176837-160177336	0.265144050125504	.	.
chr1	160212750	160213249	chr1	160177701	160178200	Cacybp|chr1:160177701-160178200	0.134273537023223	.	.
chr1	160212750	160213249	chr1	160418455	160418954	Cacybp|chr1:160418455-160418954	0.253889487418962	.	.
chr1	160212750	160213249	chr1	160474549	160475048	Cacybp|chr1:160474549-160475048	0.274710662127161	.	.
chr1	160906055	160906554	chr1	160693058	160693557	Rc3h1|chr1:160693058-160693557	0.34446507094878	.	.
chr1	160906055	160906554	chr1	161224783	161225282	Rc3h1|chr1:161224783-161225282	0.247481241150519	.	.
chr1	161034286	161034785	chr1	161224783	161225282	Gas5|chr1:161224783-161225282	0.206104571047978	.	.
chr1	161034286	161034785	chr1	161224783	161225282	Zbtb37|chr1:161224783-161225282	0.206104571047978	.	.
chr1	161034786	161035285	chr1	161224783	161225282	Gas5|chr1:161224783-161225282	0.150897754398898	.	.
chr1	161034786	161035285	chr1	161224783	161225282	Zbtb37|chr1:161224783-161225282	0.150897754398898	.	.
chr1	161876197	161876696	chr1	162109391	162109890	Suco|chr1:162109391-162109890	0.298275322818439	.	.
chr1	161876715	161877214	chr1	161925317	161925816	Suco|chr1:161925317-161925816	0.141579188015575	.	.
chr1	161968972	161969471	chr1	161925317	161925816	Gm38304|chr1:161925317-161925816	0.165410440279475	.	.
chr1	161968972	161969471	chr1	161925317	161925816	Pigc|chr1:161925317-161925816	0.165410440279475	.	.
chr1	162477766	162478265	chr1	162436631	162437130	Dnm3|chr1:162436631-162437130	0.183211743460473	.	.
chr1	162477766	162478265	chr1	162509243	162509742	Dnm3|chr1:162509243-162509742	0.177865120524664	.	.
chr1	162477766	162478265	chr1	162615434	162615933	Dnm3|chr1:162615434-162615933	0.257038607288548	.	.
chr1	162570372	162570871	chr1	162436631	162437130	Vamp4|chr1:162436631-162437130	0.143453393640242	.	.
chr1	162570372	162570871	chr1	162665061	162665560	Vamp4|chr1:162665061-162665560	0.327176484345845	.	.
chr1	162739851	162740350	chr1	162412781	162413280	Prrc2c|chr1:162412781-162413280	0.300740648707294	.	.
chr1	163403421	163403920	chr1	163150346	163150845	Gorab|chr1:163150346-163150845	0.148447480207634	.	.
chr1	163403421	163403920	chr1	163562278	163562777	Gorab|chr1:163562278-163562777	0.135022676913543	.	.
chr1	164275346	164275845	chr1	164261462	164261961	Ccdc181|chr1:164261462-164261961	0.136241160899521	.	.
chr1	164307370	164307869	chr1	164284268	164284767	Blzf1|chr1:164284268-164284767	0.150163409251158	.	.
chr1	164307370	164307869	chr1	164326733	164327232	Blzf1|chr1:164326733-164327232	0.135087892102531	.	.
chr1	164457803	164458302	chr1	164215433	164215932	Atp1b1|chr1:164215433-164215932	0.196501590802193	.	.
chr1	164457803	164458302	chr1	164590281	164590780	Atp1b1|chr1:164590281-164590780	0.138702039754062	.	.
chr1	164458666	164459165	chr1	164138556	164139055	Atp1b1|chr1:164138556-164139055	0.185333514166192	.	.
chr1	164631669	164632168	chr1	164261462	164261961	Gm37754|chr1:164261462-164261961	0.19474352737354	.	.
chr1	164631669	164632168	chr1	164284268	164284767	Gm37754|chr1:164284268-164284767	0.499109114415922	.	.
chr1	164863112	164863611	chr1	164755538	164756037	Gm20743|chr1:164755538-164756037	0.181812350413689	.	.
chr1	164863112	164863611	chr1	164798470	164798969	Gm20743|chr1:164798470-164798969	0.214965110090778	.	.
chr1	164863112	164863611	chr1	165120312	165120811	Gm20743|chr1:165120312-165120811	0.132991490496901	.	.
chr1	164863112	164863611	chr1	165187984	165188483	Gm20743|chr1:165187984-165188483	0.143695466420965	.	.
chr1	164898957	164899456	chr1	164811255	164811754	Gm32569|chr1:164811255-164811754	0.237460080556229	.	.
chr1	164898957	164899456	chr1	165084130	165084629	Gm32569|chr1:165084130-165084629	0.262746274628887	.	.
chr1	165236724	165237223	chr1	164770530	164771029	Tiprl|chr1:164770530-164771029	0.175103114370353	.	.
chr1	165236724	165237223	chr1	164799167	164799666	Tiprl|chr1:164799167-164799666	0.139674322869129	.	.
chr1	165236724	165237223	chr1	164811255	164811754	Tiprl|chr1:164811255-164811754	0.262433385251071	.	.
chr1	165236724	165237223	chr1	164811255	164811754	Tiprl|chr1:164811255-164811754	0.262433385251072	.	.
chr1	165236724	165237223	chr1	165018673	165019172	Tiprl|chr1:165018673-165019172	0.173166379744678	.	.
chr1	165236724	165237223	chr1	165046493	165046992	Tiprl|chr1:165046493-165046992	0.145422510238584	.	.
chr1	165460313	165460812	chr1	165042018	165042517	Dcaf6|chr1:165042018-165042517	0.447629711891726	.	.
chr1	165460313	165460812	chr1	165042018	165042517	Mpc2|chr1:165042018-165042517	0.447629711891726	.	.
chr1	165460313	165460812	chr1	165099596	165100095	Dcaf6|chr1:165099596-165100095	0.321827074134038	.	.
chr1	165460313	165460812	chr1	165099596	165100095	Mpc2|chr1:165099596-165100095	0.321827074134038	.	.
chr1	165460313	165460812	chr1	165187984	165188483	Dcaf6|chr1:165187984-165188483	0.185166185909799	.	.
chr1	165460313	165460812	chr1	165187984	165188483	Mpc2|chr1:165187984-165188483	0.185166185909799	.	.
chr1	165460313	165460812	chr1	165320429	165320928	Dcaf6|chr1:165320429-165320928	0.179698011811489	.	.
chr1	165460313	165460812	chr1	165320429	165320928	Mpc2|chr1:165320429-165320928	0.179698011811489	.	.
chr1	165460922	165461421	chr1	165042018	165042517	Dcaf6|chr1:165042018-165042517	0.31244721474923	.	.
chr1	165460922	165461421	chr1	165042018	165042517	Mpc2|chr1:165042018-165042517	0.31244721474923	.	.
chr1	165460922	165461421	chr1	165120312	165120811	Dcaf6|chr1:165120312-165120811	0.156347900415722	.	.
chr1	165460922	165461421	chr1	165120312	165120811	Mpc2|chr1:165120312-165120811	0.156347900415722	.	.
chr1	165460922	165461421	chr1	165320429	165320928	Dcaf6|chr1:165320429-165320928	0.164801246181007	.	.
chr1	165460922	165461421	chr1	165320429	165320928	Mpc2|chr1:165320429-165320928	0.164801246181007	.	.
chr1	165634316	165634815	chr1	165320429	165320928	Mpzl1|chr1:165320429-165320928	0.323990182809484	.	.
chr1	165634316	165634815	chr1	165641351	165641850	Mpzl1|chr1:165641351-165641850	0.13066198075395	.	.
chr1	165763500	165763999	chr1	165837557	165838056	Creg1|chr1:165837557-165838056	0.235974905954205	.	.
chr1	166002418	166002917	chr1	166304305	166304804	Gm26665|chr1:166304305-166304804	0.132951412536841	.	.
chr1	166002418	166002917	chr1	166304305	166304804	Pou2f1|chr1:166304305-166304804	0.132951412536841	.	.
chr1	166003176	166003675	chr1	165935010	165935509	Gm26665|chr1:165935010-165935509	0.132767099334159	.	.
chr1	166003176	166003675	chr1	165935010	165935509	Pou2f1|chr1:165935010-165935509	0.132767099334159	.	.
chr1	166003176	166003675	chr1	166049064	166049563	Gm26665|chr1:166049064-166049563	0.276726836088577	.	.
chr1	166003176	166003675	chr1	166049064	166049563	Pou2f1|chr1:166049064-166049563	0.276726836088577	.	.
chr1	166003176	166003675	chr1	166280533	166281032	Gm26665|chr1:166280533-166281032	0.308398251666926	.	.
chr1	166003176	166003675	chr1	166280533	166281032	Pou2f1|chr1:166280533-166281032	0.308398251666926	.	.
chr1	166003176	166003675	chr1	166304305	166304804	Gm26665|chr1:166304305-166304804	0.144236828364881	.	.
chr1	166003176	166003675	chr1	166304305	166304804	Pou2f1|chr1:166304305-166304804	0.144236828364881	.	.
chr1	166003176	166003675	chr1	166343030	166343529	Gm26665|chr1:166343030-166343529	0.3690824969589	.	.
chr1	166003176	166003675	chr1	166343030	166343529	Pou2f1|chr1:166343030-166343529	0.3690824969589	.	.
chr1	166253817	166254316	chr1	166255453	166255952	Ildr2|chr1:166255453-166255952	0.211393525396122	.	.
chr1	166253817	166254316	chr1	166296977	166297476	Ildr2|chr1:166296977-166297476	0.203809356064138	.	.
chr1	166253817	166254316	chr1	166304305	166304804	Ildr2|chr1:166304305-166304804	0.131046383817855	.	.
chr1	166308696	166309195	chr1	166343030	166343529	5330438I03Rik|chr1:166343030-166343529	0.24205002600256	.	.
chr1	166309200	166309699	chr1	166049064	166049563	5330438I03Rik|chr1:166049064-166049563	0.260136337918523	.	.
chr1	166309200	166309699	chr1	166280533	166281032	5330438I03Rik|chr1:166280533-166281032	0.147223043017117	.	.
chr1	166309200	166309699	chr1	166304305	166304804	5330438I03Rik|chr1:166304305-166304804	0.215061028762596	.	.
chr1	166379002	166379501	chr1	166280533	166281032	Tada1|chr1:166280533-166281032	0.132093781245496	.	.
chr1	166409578	166410077	chr1	166304305	166304804	Pogk|chr1:166304305-166304804	0.198482033691851	.	.
chr1	167000534	167001033	chr1	166750143	166750642	Fam78b|chr1:166750143-166750642	0.232845599388817	.	.
chr1	167000534	167001033	chr1	166750143	166750642	Gm16701|chr1:166750143-166750642	0.232845599388817	.	.
chr1	167000534	167001033	chr1	167240619	167241118	Fam78b|chr1:167240619-167241118	0.149543589482709	.	.
chr1	167000534	167001033	chr1	167240619	167241118	Gm16701|chr1:167240619-167241118	0.149543589482709	.	.
chr1	167001208	167001707	chr1	166843535	166844034	Fam78b|chr1:166843535-166844034	0.426884411058135	.	.
chr1	167001208	167001707	chr1	166843535	166844034	Gm16701|chr1:166843535-166844034	0.426884411058135	.	.
chr1	167001208	167001707	chr1	166892885	166893384	Fam78b|chr1:166892885-166893384	0.221306331378459	.	.
chr1	167001208	167001707	chr1	166892885	166893384	Gm16701|chr1:166892885-166893384	0.221306331378459	.	.
chr1	167001208	167001707	chr1	167031584	167032083	Fam78b|chr1:167031584-167032083	0.131052122319858	.	.
chr1	167001208	167001707	chr1	167031584	167032083	Gm16701|chr1:167031584-167032083	0.131052122319858	.	.
chr1	167001208	167001707	chr1	167032192	167032691	Fam78b|chr1:167032192-167032691	0.24274267635259	.	.
chr1	167001208	167001707	chr1	167032192	167032691	Gm16701|chr1:167032192-167032691	0.24274267635259	.	.
chr1	167001208	167001707	chr1	167076760	167077259	Fam78b|chr1:167076760-167077259	0.232315143885704	.	.
chr1	167001208	167001707	chr1	167076760	167077259	Gm16701|chr1:167076760-167077259	0.232315143885704	.	.
chr1	167001208	167001707	chr1	167109901	167110400	Fam78b|chr1:167109901-167110400	0.178305662134085	.	.
chr1	167001208	167001707	chr1	167109901	167110400	Gm16701|chr1:167109901-167110400	0.178305662134085	.	.
chr1	167001208	167001707	chr1	167115140	167115639	Fam78b|chr1:167115140-167115639	0.235742579043505	.	.
chr1	167001208	167001707	chr1	167115140	167115639	Gm16701|chr1:167115140-167115639	0.235742579043505	.	.
chr1	167001208	167001707	chr1	167220489	167220988	Fam78b|chr1:167220489-167220988	0.247373523841821	.	.
chr1	167001208	167001707	chr1	167220489	167220988	Gm16701|chr1:167220489-167220988	0.247373523841821	.	.
chr1	167284924	167285423	chr1	167256829	167257328	Gm2453|chr1:167256829-167257328	0.209189621042841	.	.
chr1	167284924	167285423	chr1	167256829	167257328	Uck2|chr1:167256829-167257328	0.209189621042841	.	.
chr1	167284924	167285423	chr1	167644841	167645340	Gm2453|chr1:167644841-167645340	0.191661660529893	.	.
chr1	167284924	167285423	chr1	167644841	167645340	Uck2|chr1:167644841-167645340	0.191661660529893	.	.
chr1	167349707	167350206	chr1	167551534	167552033	Aldh9a1|chr1:167551534-167552033	0.162379496982017	.	.
chr1	167393588	167394087	chr1	167256829	167257328	Mgst3|chr1:167256829-167257328	0.205794519945866	.	.
chr1	167393588	167394087	chr1	167644841	167645340	Mgst3|chr1:167644841-167645340	0.201178587332546	.	.
chr1	167393588	167394087	chr1	167660629	167661128	Mgst3|chr1:167660629-167661128	0.161002762300188	.	.
chr1	167598393	167598892	chr1	167551534	167552033	Rxrg|chr1:167551534-167552033	0.134031837791869	.	.
chr1	168432123	168432622	chr1	168269031	168269530	Pbx1|chr1:168269031-168269530	0.182477502369574	.	.
chr1	169747461	169747960	chr1	169485578	169486077	Rgs4|chr1:169485578-169486077	0.171588684443021	.	.
chr1	169747461	169747960	chr1	169586004	169586503	Rgs4|chr1:169586004-169586503	0.302953523481861	.	.
chr1	170215136	170215635	chr1	170188422	170188921	4930500M09Rik|chr1:170188422-170188921	0.396297489341497	.	.
chr1	170215136	170215635	chr1	170188422	170188921	Uhmk1|chr1:170188422-170188921	0.396297489341497	.	.
chr1	170215136	170215635	chr1	170424484	170424983	4930500M09Rik|chr1:170424484-170424983	0.132290722647189	.	.
chr1	170215136	170215635	chr1	170424484	170424983	Uhmk1|chr1:170424484-170424983	0.132290722647189	.	.
chr1	170589545	170590044	chr1	170466554	170467053	Nos1ap|chr1:170466554-170467053	0.218830134229745	.	.
chr1	170644224	170644723	chr1	170466554	170467053	Olfml2b|chr1:170466554-170467053	0.302865629920237	.	.
chr1	170644224	170644723	chr1	170466554	170467053	Olfml2b|chr1:170466554-170467053	0.302865629920238	.	.
chr1	170644224	170644723	chr1	170674282	170674781	Olfml2b|chr1:170674282-170674781	0.140604058563002	.	.
chr1	170867571	170868070	chr1	170613130	170613629	Atf6|chr1:170613130-170613629	0.187445913648299	.	.
chr1	170867571	170868070	chr1	170613130	170613629	Gm9929|chr1:170613130-170613629	0.187445913648299	.	.
chr1	170867571	170868070	chr1	170907734	170908233	Atf6|chr1:170907734-170908233	0.149955813036378	.	.
chr1	170867571	170868070	chr1	170907734	170908233	Gm9929|chr1:170907734-170908233	0.149955813036378	.	.
chr1	170867571	170868070	chr1	171044266	171044765	Atf6|chr1:171044266-171044765	0.299065222193607	.	.
chr1	170867571	170868070	chr1	171044266	171044765	Atf6|chr1:171044266-171044765	0.299065222193608	.	.
chr1	170867571	170868070	chr1	171044266	171044765	Gm9929|chr1:171044266-171044765	0.299065222193607	.	.
chr1	170867571	170868070	chr1	171044266	171044765	Gm9929|chr1:171044266-171044765	0.299065222193608	.	.
chr1	170867571	170868070	chr1	171044776	171045275	Atf6|chr1:171044776-171045275	0.179002013763379	.	.
chr1	170867571	170868070	chr1	171044776	171045275	Gm9929|chr1:171044776-171045275	0.179002013763379	.	.
chr1	170867571	170868070	chr1	171110922	171111421	Atf6|chr1:171110922-171111421	0.261916829794882	.	.
chr1	170867571	170868070	chr1	171110922	171111421	Gm9929|chr1:171110922-171111421	0.261916829794882	.	.
chr1	170885252	170885751	chr1	170554920	170555419	Dusp12|chr1:170554920-170555419	0.329994392244055	.	.
chr1	170885252	170885751	chr1	170554920	170555419	Gm26620|chr1:170554920-170555419	0.329994392244055	.	.
chr1	170885252	170885751	chr1	171189421	171189920	Dusp12|chr1:171189421-171189920	0.152533550018765	.	.
chr1	170885252	170885751	chr1	171189421	171189920	Gm26620|chr1:171189421-171189920	0.152533550018765	.	.
chr1	171019272	171019771	chr1	170907734	170908233	Fcgr4|chr1:170907734-170908233	0.296491764762352	.	.
chr1	171019272	171019771	chr1	171044266	171044765	Fcgr4|chr1:171044266-171044765	0.174243443661544	.	.
chr1	171019272	171019771	chr1	171189421	171189920	Fcgr4|chr1:171189421-171189920	0.319268039240973	.	.
chr1	171019272	171019771	chr1	171263038	171263537	Fcgr4|chr1:171263038-171263537	0.204512901858241	.	.
chr1	171150371	171150870	chr1	170907734	170908233	Mpz|chr1:170907734-170908233	0.257433699209662	.	.
chr1	171150371	171150870	chr1	170907734	170908233	Sdhc|chr1:170907734-170908233	0.257433699209662	.	.
chr1	171150371	171150870	chr1	171263038	171263537	Mpz|chr1:171263038-171263537	0.206099852390864	.	.
chr1	171150371	171150870	chr1	171263038	171263537	Sdhc|chr1:171263038-171263537	0.206099852390864	.	.
chr1	171196077	171196576	chr1	171189421	171189920	Pcp4l1|chr1:171189421-171189920	0.220185911778804	.	.
chr1	171222404	171222903	chr1	171102488	171102987	Tomm40l|chr1:171102488-171102987	0.136491860081712	.	.
chr1	171222404	171222903	chr1	171103099	171103598	Tomm40l|chr1:171103099-171103598	0.171376180356221	.	.
chr1	171270057	171270556	chr1	171101659	171102158	B4galt3|chr1:171101659-171102158	0.20357713197962	.	.
chr1	171270057	171270556	chr1	171120799	171121298	B4galt3|chr1:171120799-171121298	0.141098793485759	.	.
chr1	171270057	171270556	chr1	171189421	171189920	B4galt3|chr1:171189421-171189920	0.158979497629898	.	.
chr1	171281054	171281553	chr1	171379865	171380364	Ppox|chr1:171379865-171380364	0.179229131216294	.	.
chr1	171287719	171288218	chr1	171263038	171263537	Usp21|chr1:171263038-171263537	0.162605642918402	.	.
chr1	171294566	171295065	chr1	171044776	171045275	Ufc1|chr1:171044776-171045275	0.261330678990602	.	.
chr1	171328705	171329204	chr1	171101659	171102158	Dedd|chr1:171101659-171102158	0.190241186276161	.	.
chr1	171328705	171329204	chr1	171102488	171102987	Dedd|chr1:171102488-171102987	0.250648022612062	.	.
chr1	171328705	171329204	chr1	171110922	171111421	Dedd|chr1:171110922-171111421	0.200404719255261	.	.
chr1	171328705	171329204	chr1	171247027	171247526	Dedd|chr1:171247027-171247526	0.291506049145283	.	.
chr1	171329206	171329705	chr1	171102488	171102987	Dedd|chr1:171102488-171102987	0.219438482533566	.	.
chr1	171329206	171329705	chr1	171189421	171189920	Dedd|chr1:171189421-171189920	0.1290798777793	.	.
chr1	171329206	171329705	chr1	171247027	171247526	Dedd|chr1:171247027-171247526	0.151497319165599	.	.
chr1	171345437	171345936	chr1	171102488	171102987	Nit1|chr1:171102488-171102987	0.135343973181314	.	.
chr1	171345437	171345936	chr1	171102488	171102987	Pfdn2|chr1:171102488-171102987	0.135343973181314	.	.
chr1	171345437	171345936	chr1	171103099	171103598	Nit1|chr1:171103099-171103598	0.162158535600988	.	.
chr1	171345437	171345936	chr1	171103099	171103598	Pfdn2|chr1:171103099-171103598	0.162158535600988	.	.
chr1	171345437	171345936	chr1	171263038	171263537	Nit1|chr1:171263038-171263537	0.137027986828919	.	.
chr1	171345437	171345936	chr1	171263038	171263537	Pfdn2|chr1:171263038-171263537	0.137027986828919	.	.
chr1	171360576	171361075	chr1	171044266	171044765	Klhdc9|chr1:171044266-171044765	0.275297925453623	.	.
chr1	171360576	171361075	chr1	171103099	171103598	Klhdc9|chr1:171103099-171103598	0.342692818190828	.	.
chr1	171361088	171361587	chr1	171044266	171044765	Klhdc9|chr1:171044266-171044765	0.167654995049563	.	.
chr1	171361088	171361587	chr1	171103099	171103598	Klhdc9|chr1:171103099-171103598	0.255975088294218	.	.
chr1	171361088	171361587	chr1	171263038	171263537	Klhdc9|chr1:171263038-171263537	0.260438169934414	.	.
chr1	171411068	171411567	chr1	171037809	171038308	Usf1|chr1:171037809-171038308	0.155453894451027	.	.
chr1	172082460	172082959	chr1	172202224	172202723	Copa|chr1:172202224-172202723	0.134288185088694	.	.
chr1	172082460	172082959	chr1	172202224	172202723	Ncstn|chr1:172202224-172202723	0.134288185088694	.	.
chr1	172126494	172126993	chr1	171951658	171952157	Pex19|chr1:171951658-171952157	0.167515711166564	.	.
chr1	172126494	172126993	chr1	172010180	172010679	Pex19|chr1:172010180-172010679	0.368112003343506	.	.
chr1	172126494	172126993	chr1	172217086	172217585	Pex19|chr1:172217086-172217585	0.130501475285831	.	.
chr1	172206038	172206537	chr1	172027134	172027633	Pea15a|chr1:172027134-172027633	0.136100728925577	.	.
chr1	172206562	172207061	chr1	172027134	172027633	Pea15a|chr1:172027134-172027633	0.200326392958242	.	.
chr1	172206562	172207061	chr1	172064690	172065189	Pea15a|chr1:172064690-172065189	0.152978844549041	.	.
chr1	172206562	172207061	chr1	172309560	172310059	Pea15a|chr1:172309560-172310059	0.138779971041097	.	.
chr1	172206562	172207061	chr1	172310068	172310567	Pea15a|chr1:172310068-172310567	0.173164861648761	.	.
chr1	172329099	172329598	chr1	172027134	172027633	Kcnj9|chr1:172027134-172027633	0.149486566254533	.	.
chr1	172340909	172341408	chr1	172010180	172010679	Kcnj10|chr1:172010180-172010679	0.157809651062456	.	.
chr1	172340909	172341408	chr1	172027134	172027633	Kcnj10|chr1:172027134-172027633	0.165650487880856	.	.
chr1	172340909	172341408	chr1	172217086	172217585	Kcnj10|chr1:172217086-172217585	0.250436855646085	.	.
chr1	172376174	172376673	chr1	172107605	172108104	Pigm|chr1:172107605-172108104	0.46873957411714	.	.
chr1	172376174	172376673	chr1	172310068	172310567	Pigm|chr1:172310068-172310567	0.296433834329875	.	.
chr1	172376174	172376673	chr1	172312070	172312569	Pigm|chr1:172312070-172312569	0.164222534357223	.	.
chr1	172376174	172376673	chr1	172562878	172563377	Pigm|chr1:172562878-172563377	0.145238975064813	.	.
chr1	172481873	172482372	chr1	172027134	172027633	Igsf9|chr1:172027134-172027633	0.183912417958601	.	.
chr1	172481873	172482372	chr1	172064690	172065189	Igsf9|chr1:172064690-172065189	0.134852515901921	.	.
chr1	172481873	172482372	chr1	172217086	172217585	Igsf9|chr1:172217086-172217585	0.144004564759325	.	.
chr1	172632827	172633326	chr1	172309560	172310059	Dusp23|chr1:172309560-172310059	0.172876113767889	.	.
chr1	172632827	172633326	chr1	172310068	172310567	Dusp23|chr1:172310068-172310567	0.142116153754867	.	.
chr1	172632827	172633326	chr1	172312070	172312569	Dusp23|chr1:172312070-172312569	0.155014666127536	.	.
chr1	172632827	172633326	chr1	172876729	172877228	Dusp23|chr1:172876729-172877228	0.184419989073376	.	.
chr1	173137284	173137783	chr1	173456303	173456802	Olfr1408|chr1:173456303-173456802	0.202097296467362	.	.
chr1	173367390	173367889	chr1	173377444	173377943	Cadm3|chr1:173377444-173377943	0.343896342990418	.	.
chr1	174501578	174502077	chr1	174654554	174655053	Fmn2|chr1:174654554-174655053	0.15619910985255	.	.
chr1	174502434	174502933	chr1	174469688	174470187	Fmn2|chr1:174469688-174470187	0.143610546590325	.	.
chr1	174502434	174502933	chr1	174654554	174655053	Fmn2|chr1:174654554-174655053	0.150352959348284	.	.
chr1	174502434	174502933	chr1	174654554	174655053	Fmn2|chr1:174654554-174655053	0.150352959348285	.	.
chr1	174921518	174922017	chr1	175150489	175150988	Grem2|chr1:175150489-175150988	0.130270049795672	.	.
chr1	175492256	175492755	chr1	175673744	175674243	Rgs7|chr1:175673744-175674243	0.320550421347244	.	.
chr1	175625436	175625935	chr1	175307414	175307913	Fh1|chr1:175307414-175307913	0.264093574944823	.	.
chr1	175625436	175625935	chr1	175923807	175924306	Fh1|chr1:175923807-175924306	0.178132239578592	.	.
chr1	175625436	175625935	chr1	175932599	175933098	Fh1|chr1:175932599-175933098	0.19588111033088	.	.
chr1	175692503	175693002	chr1	175475714	175476213	Chml|chr1:175475714-175476213	0.166450596922823	.	.
chr1	175692503	175693002	chr1	175475714	175476213	Opn3|chr1:175475714-175476213	0.166450596922823	.	.
chr1	175692503	175693002	chr1	175923807	175924306	Chml|chr1:175923807-175924306	0.217421877953317	.	.
chr1	175692503	175693002	chr1	175923807	175924306	Opn3|chr1:175923807-175924306	0.217421877953317	.	.
chr1	175693049	175693548	chr1	175673744	175674243	Chml|chr1:175673744-175674243	0.193600060687043	.	.
chr1	175693049	175693548	chr1	175673744	175674243	Opn3|chr1:175673744-175674243	0.193600060687043	.	.
chr1	175880538	175881037	chr1	175673744	175674243	Exo1|chr1:175673744-175674243	0.192902721865952	.	.
chr1	177257580	177258079	chr1	177150444	177150943	Akt3|chr1:177150444-177150943	0.202018228731183	.	.
chr1	177258176	177258675	chr1	177150444	177150943	Akt3|chr1:177150444-177150943	0.329446267080198	.	.
chr1	177442546	177443045	chr1	177150444	177150943	Gm26801|chr1:177150444-177150943	0.348510773685485	.	.
chr1	177442546	177443045	chr1	177150444	177150943	Zbtb18|chr1:177150444-177150943	0.348510773685485	.	.
chr1	177982967	177983466	chr1	177718378	177718877	Catspere2|chr1:177718378-177718877	0.188945254533809	.	.
chr1	178276142	178276641	chr1	178290989	178291488	4930527J03Rik|chr1:178290989-178291488	0.150298137008603	.	.
chr1	178276840	178277339	chr1	178449116	178449615	4930527J03Rik|chr1:178449116-178449615	0.15684020575533	.	.
chr1	178317988	178318487	chr1	178683629	178684128	B230369F24Rik|chr1:178683629-178684128	0.221915322629381	.	.
chr1	178317988	178318487	chr1	178683629	178684128	Cox20|chr1:178683629-178684128	0.221915322629381	.	.
chr1	178318532	178319031	chr1	178290989	178291488	B230369F24Rik|chr1:178290989-178291488	0.131117738417742	.	.
chr1	178318532	178319031	chr1	178290989	178291488	Cox20|chr1:178290989-178291488	0.131117738417742	.	.
chr1	178337559	178338058	chr1	178290989	178291488	Hnrnpu|chr1:178290989-178291488	0.159265359913806	.	.
chr1	178337559	178338058	chr1	178449116	178449615	Hnrnpu|chr1:178449116-178449615	0.26193005046693	.	.
chr1	178337559	178338058	chr1	178683629	178684128	Hnrnpu|chr1:178683629-178684128	0.339167377876765	.	.
chr1	179517784	179518283	chr1	179585159	179585658	Smyd3|chr1:179585159-179585658	0.139137818049734	.	.
chr1	179517784	179518283	chr1	179645628	179646127	Smyd3|chr1:179645628-179646127	0.279344671699108	.	.
chr1	179546057	179546556	chr1	179585159	179585658	Cnst|chr1:179585159-179585658	0.151414758635025	.	.
chr1	179546057	179546556	chr1	179585159	179585658	Tfb2m|chr1:179585159-179585658	0.151414758635025	.	.
chr1	179546057	179546556	chr1	179645628	179646127	Cnst|chr1:179645628-179646127	0.154590433727448	.	.
chr1	179546057	179546556	chr1	179645628	179646127	Cnst|chr1:179645628-179646127	0.154590433727449	.	.
chr1	179546057	179546556	chr1	179645628	179646127	Tfb2m|chr1:179645628-179646127	0.154590433727448	.	.
chr1	179546057	179546556	chr1	179645628	179646127	Tfb2m|chr1:179645628-179646127	0.154590433727449	.	.
chr1	179667997	179668496	chr1	179390223	179390722	Sccpdh|chr1:179390223-179390722	0.250074917155137	.	.
chr1	179667997	179668496	chr1	179585159	179585658	Sccpdh|chr1:179585159-179585658	0.149945334074335	.	.
chr1	179803447	179803946	chr1	179709356	179709855	Ahctf1|chr1:179709356-179709855	0.170717611349732	.	.
chr1	179803447	179803946	chr1	179709356	179709855	Gm10518|chr1:179709356-179709855	0.170717611349732	.	.
chr1	179803447	179803946	chr1	180195828	180196327	Ahctf1|chr1:180195828-180196327	0.227960509779675	.	.
chr1	179803447	179803946	chr1	180195828	180196327	Gm10518|chr1:180195828-180196327	0.227960509779675	.	.
chr1	179803447	179803946	chr1	180203213	180203712	Ahctf1|chr1:180203213-180203712	0.271772338300049	.	.
chr1	179803447	179803946	chr1	180203213	180203712	Gm10518|chr1:180203213-180203712	0.271772338300049	.	.
chr1	180256056	180256555	chr1	180203213	180203712	Gm31728|chr1:180203213-180203712	0.257371279274632	.	.
chr1	180256056	180256555	chr1	180365065	180365564	Gm31728|chr1:180365065-180365564	0.167334132956268	.	.
chr1	180256056	180256555	chr1	180387432	180387931	Gm31728|chr1:180387432-180387931	0.178434702706505	.	.
chr1	180256574	180257073	chr1	180365065	180365564	Gm31728|chr1:180365065-180365564	0.190372325849248	.	.
chr1	180256574	180257073	chr1	180604475	180604974	Gm31728|chr1:180604475-180604974	0.173198625506468	.	.
chr1	180520142	180520641	chr1	180387432	180387931	Gm37267|chr1:180387432-180387931	0.229889981528119	.	.
chr1	180641033	180641532	chr1	180249956	180250455	Lin9|chr1:180249956-180250455	0.185768364025944	.	.
chr1	180768387	180768886	chr1	180777540	180778039	Gm38293|chr1:180777540-180778039	0.170832479891695	.	.
chr1	180813989	180814488	chr1	181150665	181151164	H3f3a|chr1:181150665-181151164	0.464863395562817	.	.
chr1	180813989	180814488	chr1	181150665	181151164	H3f3aos|chr1:181150665-181151164	0.464863395562817	.	.
chr1	181144061	181144560	chr1	181408105	181408604	Cnih4|chr1:181408105-181408604	0.165990043315195	.	.
chr1	181144061	181144560	chr1	181408105	181408604	Nvl|chr1:181408105-181408604	0.165990043315195	.	.
chr1	181211764	181212263	chr1	181408105	181408604	Wdr26|chr1:181408105-181408604	0.451575845819278	.	.
chr1	181211764	181212263	chr1	181408105	181408604	Wdr26|chr1:181408105-181408604	0.451575845819279	.	.
chr1	182019822	182020321	chr1	182095032	182095531	Enah|chr1:182095032-182095531	0.129085083644576	.	.
chr1	182019822	182020321	chr1	182489705	182490204	Enah|chr1:182489705-182490204	0.363566303055726	.	.
chr1	182125000	182125499	chr1	182095032	182095531	Srp9|chr1:182095032-182095531	0.327019232813207	.	.
chr1	182125000	182125499	chr1	182237302	182237801	Srp9|chr1:182237302-182237801	0.183500616485678	.	.
chr1	182125000	182125499	chr1	182489705	182490204	Srp9|chr1:182489705-182490204	0.379803583444099	.	.
chr1	182282558	182283057	chr1	182095032	182095531	Degs1|chr1:182095032-182095531	0.315980939233917	.	.
chr1	182282558	182283057	chr1	182289743	182290242	Degs1|chr1:182289743-182290242	0.181661620091509	.	.
chr1	182341398	182341897	chr1	182093407	182093906	Fbxo28|chr1:182093407-182093906	0.197194126876215	.	.
chr1	182341398	182341897	chr1	182113539	182114038	Fbxo28|chr1:182113539-182114038	0.172664249170833	.	.
chr1	182408896	182409395	chr1	182095032	182095531	Trp53bp2|chr1:182095032-182095531	0.311192755706454	.	.
chr1	182408896	182409395	chr1	182503328	182503827	Trp53bp2|chr1:182503328-182503827	0.147955067956141	.	.
chr1	182408896	182409395	chr1	182539280	182539779	Trp53bp2|chr1:182539280-182539779	0.184845588481765	.	.
chr1	182408896	182409395	chr1	182560268	182560767	Trp53bp2|chr1:182560268-182560767	0.152267361690808	.	.
chr1	182517320	182517819	chr1	182503328	182503827	Capn2|chr1:182503328-182503827	0.207947552903699	.	.
chr1	182517320	182517819	chr1	182539280	182539779	Capn2|chr1:182539280-182539779	0.368303075839054	.	.
chr1	182517320	182517819	chr1	182560268	182560767	Capn2|chr1:182560268-182560767	0.131547792261238	.	.
chr1	182763734	182764233	chr1	182560268	182560767	Susd4|chr1:182560268-182560767	0.134398927709174	.	.
chr1	182763734	182764233	chr1	182908295	182908794	Susd4|chr1:182908295-182908794	0.178874438272504	.	.
chr1	182763734	182764233	chr1	182982880	182983379	Susd4|chr1:182982880-182983379	0.291245094134025	.	.
chr1	182763734	182764233	chr1	183055590	183056089	Susd4|chr1:183055590-183056089	0.165443482574187	.	.
chr1	182764489	182764988	chr1	183049178	183049677	Susd4|chr1:183049178-183049677	0.21556275096846	.	.
chr1	183221261	183221760	chr1	182796899	182797398	Disp1|chr1:182796899-182797398	0.260880638740535	.	.
chr1	183296824	183297323	chr1	183069938	183070437	Aida|chr1:183069938-183070437	0.186959444853176	.	.
chr1	183296824	183297323	chr1	183069938	183070437	Brox|chr1:183069938-183070437	0.186959444853176	.	.
chr1	183296824	183297323	chr1	183345255	183345754	Aida|chr1:183345255-183345754	0.273618526835018	.	.
chr1	183296824	183297323	chr1	183345255	183345754	Brox|chr1:183345255-183345754	0.273618526835018	.	.
chr1	183296824	183297323	chr1	183595235	183595734	Aida|chr1:183595235-183595734	0.132661631866657	.	.
chr1	183296824	183297323	chr1	183595235	183595734	Brox|chr1:183595235-183595734	0.132661631866657	.	.
chr1	183369413	183369912	chr1	183595235	183595734	Mia3|chr1:183595235-183595734	0.188011652297826	.	.
chr1	183388644	183389143	chr1	183049178	183049677	Taf1a|chr1:183049178-183049677	0.237064874053631	.	.
chr1	184033370	184033869	chr1	183905320	183905819	1700056E22Rik|chr1:183905320-183905819	0.152835872205056	.	.
chr1	184034061	184034560	chr1	183905320	183905819	1700056E22Rik|chr1:183905320-183905819	0.171207007390938	.	.
chr1	184034061	184034560	chr1	184090481	184090980	1700056E22Rik|chr1:184090481-184090980	0.172140154341874	.	.
chr1	184845644	184846143	chr1	184978302	184978801	Marc2|chr1:184978302-184978801	0.243537818076278	.	.
chr1	184999545	185000044	chr1	184559424	184559923	Mark1|chr1:184559424-184559923	0.132788967371754	.	.
chr1	185331876	185332375	chr1	185263426	185263925	Bpnt1|chr1:185263426-185263925	0.213974055938309	.	.
chr1	186117016	186117515	chr1	185836566	185837065	Lyplal1|chr1:185836566-185837065	0.324220136155682	.	.
chr1	186117016	186117515	chr1	185851473	185851972	Lyplal1|chr1:185851473-185851972	0.177612821775117	.	.
chr1	186117016	186117515	chr1	186278183	186278682	Lyplal1|chr1:186278183-186278682	0.468089801002644	.	.
chr1	186749156	186749655	chr1	186250307	186250806	A430105J06Rik|chr1:186250307-186250806	0.236501435112021	.	.
chr1	186749156	186749655	chr1	186250307	186250806	Rrp15|chr1:186250307-186250806	0.236501435112021	.	.
chr1	189007615	189008114	chr1	189366573	189367072	Kctd3|chr1:189366573-189367072	0.186386039264076	.	.
chr1	189007615	189008114	chr1	189495692	189496191	Kctd3|chr1:189495692-189496191	0.178208396546712	.	.
chr1	189343635	189344134	chr1	189495692	189496191	A430027H14Rik|chr1:189495692-189496191	0.220869280452485	.	.
chr1	189687923	189688422	chr1	189800306	189800805	Cenpf|chr1:189800306-189800805	0.282586827014715	.	.
chr1	190911562	190912061	chr1	190846243	190846742	Rps6kc1|chr1:190846243-190846742	0.307528825961476	.	.
chr1	190911562	190912061	chr1	190944268	190944767	Rps6kc1|chr1:190944268-190944767	0.137930609822408	.	.
chr1	191026045	191026544	chr1	191292294	191292793	A230020J21Rik|chr1:191292294-191292793	0.185461227541307	.	.
chr1	191026045	191026544	chr1	191292294	191292793	Flvcr1|chr1:191292294-191292793	0.185461227541307	.	.
chr1	191026045	191026544	chr1	191397049	191397548	A230020J21Rik|chr1:191397049-191397548	0.192881039273416	.	.
chr1	191026045	191026544	chr1	191397049	191397548	Flvcr1|chr1:191397049-191397548	0.192881039273416	.	.
chr1	191026045	191026544	chr1	191435281	191435780	A230020J21Rik|chr1:191435281-191435780	0.17468215861453	.	.
chr1	191026045	191026544	chr1	191435281	191435780	Flvcr1|chr1:191435281-191435780	0.17468215861453	.	.
chr1	191026045	191026544	chr1	191438547	191439046	A230020J21Rik|chr1:191438547-191439046	0.347027402254566	.	.
chr1	191026045	191026544	chr1	191438547	191439046	Flvcr1|chr1:191438547-191439046	0.347027402254566	.	.
chr1	191026045	191026544	chr1	191470543	191471042	A230020J21Rik|chr1:191470543-191471042	0.27109633228681	.	.
chr1	191026045	191026544	chr1	191470543	191471042	Flvcr1|chr1:191470543-191471042	0.27109633228681	.	.
chr1	191325660	191326159	chr1	191484658	191485157	Pacc1|chr1:191484658-191485157	0.205033709551216	.	.
chr1	191326162	191326661	chr1	191484658	191485157	Pacc1|chr1:191484658-191485157	0.155359618795028	.	.
chr1	191326162	191326661	chr1	191644233	191644732	Pacc1|chr1:191644233-191644732	0.317874783403161	.	.
chr1	191575408	191575907	chr1	191527042	191527541	Dtl|chr1:191527042-191527541	0.131554006952814	.	.
chr1	191575408	191575907	chr1	191527042	191527541	Dtl|chr1:191527042-191527541	0.131554006952815	.	.
chr1	191575408	191575907	chr1	191527042	191527541	Ints7|chr1:191527042-191527541	0.131554006952814	.	.
chr1	191575408	191575907	chr1	191527042	191527541	Ints7|chr1:191527042-191527541	0.131554006952815	.	.
chr1	191575408	191575907	chr1	191644233	191644732	Dtl|chr1:191644233-191644732	0.221443230928016	.	.
chr1	191575408	191575907	chr1	191644233	191644732	Ints7|chr1:191644233-191644732	0.221443230928016	.	.
chr1	191575408	191575907	chr1	191855422	191855921	Dtl|chr1:191855422-191855921	0.270427507953185	.	.
chr1	191575408	191575907	chr1	191855422	191855921	Ints7|chr1:191855422-191855921	0.270427507953185	.	.
chr1	191717568	191718067	chr1	191817776	191818275	Lpgat1|chr1:191817776-191818275	0.179546815277358	.	.
chr1	191717568	191718067	chr1	191855422	191855921	Lpgat1|chr1:191855422-191855921	0.276984997817953	.	.
chr1	191717568	191718067	chr1	191980932	191981431	Lpgat1|chr1:191980932-191981431	0.160288632640942	.	.
chr1	191717568	191718067	chr1	191981457	191981956	Lpgat1|chr1:191981457-191981956	0.189944045069937	.	.
chr1	191717568	191718067	chr1	191981457	191981956	Lpgat1|chr1:191981457-191981956	0.189944045069938	.	.
chr1	191718068	191718567	chr1	191397049	191397548	Lpgat1|chr1:191397049-191397548	0.173739632085459	.	.
chr1	191718068	191718567	chr1	191435281	191435780	Lpgat1|chr1:191435281-191435780	0.244626898717388	.	.
chr1	191718068	191718567	chr1	191438547	191439046	Lpgat1|chr1:191438547-191439046	0.262905455544708	.	.
chr1	191718068	191718567	chr1	191817776	191818275	Lpgat1|chr1:191817776-191818275	0.131491044031097	.	.
chr1	191821104	191821603	chr1	191855422	191855921	Gm38037|chr1:191855422-191855921	0.139893304742102	.	.
chr1	191821104	191821603	chr1	191855422	191855921	Nek2|chr1:191855422-191855921	0.139893304742102	.	.
chr1	191821104	191821603	chr1	192061556	192062055	Gm38037|chr1:192061556-192062055	0.171697671170884	.	.
chr1	191821104	191821603	chr1	192061556	192062055	Nek2|chr1:192061556-192062055	0.171697671170884	.	.
chr1	191906374	191906873	chr1	191981457	191981956	1700034H15Rik|chr1:191981457-191981956	0.19800818304432	.	.
chr1	191906374	191906873	chr1	191981457	191981956	Slc30a1|chr1:191981457-191981956	0.19800818304432	.	.
chr1	191989950	191990449	chr1	191854660	191855159	Gm26670|chr1:191854660-191855159	0.135509932434215	.	.
chr1	192092422	192092921	chr1	191855422	191855921	Gm26879|chr1:191855422-191855921	0.348975401496366	.	.
chr1	192092422	192092921	chr1	191855422	191855921	Traf5|chr1:191855422-191855921	0.348975401496366	.	.
chr1	192092422	192092921	chr1	191981457	191981956	Gm26879|chr1:191981457-191981956	0.181586303558853	.	.
chr1	192092422	192092921	chr1	191981457	191981956	Traf5|chr1:191981457-191981956	0.181586303558853	.	.
chr1	192137818	192138317	chr1	191855422	191855921	Rcor3|chr1:191855422-191855921	0.24300355206817	.	.
chr1	192770423	192770922	chr1	192823168	192823667	Hhat|chr1:192823168-192823667	0.162795865186765	.	.
chr1	192770423	192770922	chr1	193087394	193087893	Hhat|chr1:193087394-193087893	0.28324042104008	.	.
chr1	192855482	192855981	chr1	192740895	192741394	Gm15867|chr1:192740895-192741394	0.232348142955419	.	.
chr1	192855482	192855981	chr1	192740895	192741394	Sertad4|chr1:192740895-192741394	0.232348142955419	.	.
chr1	192855482	192855981	chr1	192834606	192835105	Gm15867|chr1:192834606-192835105	0.211589777497585	.	.
chr1	192855482	192855981	chr1	192834606	192835105	Sertad4|chr1:192834606-192835105	0.211589777497585	.	.
chr1	193035210	193035709	chr1	193173244	193173743	Syt14|chr1:193173244-193173743	0.141830410063335	.	.
chr1	193035210	193035709	chr1	193359185	193359684	Syt14|chr1:193359185-193359684	0.166784519822485	.	.
chr1	193035812	193036311	chr1	192834606	192835105	Syt14|chr1:192834606-192835105	0.15670341322387	.	.
chr1	193035812	193036311	chr1	193173244	193173743	Syt14|chr1:193173244-193173743	0.34987610672507	.	.
chr1	193035812	193036311	chr1	193344888	193345387	Syt14|chr1:193344888-193345387	0.128891742989301	.	.
chr1	193035812	193036311	chr1	193407474	193407973	Syt14|chr1:193407474-193407973	0.276302041011146	.	.
chr1	193272369	193272868	chr1	193173244	193173743	G0s2|chr1:193173244-193173743	0.270186324356485	.	.
chr1	193272369	193272868	chr1	193359185	193359684	G0s2|chr1:193359185-193359684	0.222320982598522	.	.
chr1	193272880	193273379	chr1	193330113	193330612	G0s2|chr1:193330113-193330612	0.140915095726607	.	.
chr1	193272880	193273379	chr1	193359185	193359684	G0s2|chr1:193359185-193359684	0.16775276537514	.	.
chr1	193272880	193273379	chr1	193407474	193407973	G0s2|chr1:193407474-193407973	0.157998665808197	.	.
chr1	193370052	193370551	chr1	193086739	193087238	Camk1g|chr1:193086739-193087238	0.271978202760218	.	.
chr1	193370052	193370551	chr1	193338277	193338776	Camk1g|chr1:193338277-193338776	0.26918488888072	.	.
chr1	193370052	193370551	chr1	193344888	193345387	Camk1g|chr1:193344888-193345387	0.216363606570707	.	.
chr1	193370052	193370551	chr1	193367999	193368498	Camk1g|chr1:193367999-193368498	0.329482092857189	.	.
chr1	194976111	194976610	chr1	194619599	194620098	A330023F24Rik|chr1:194619599-194620098	0.171762945580968	.	.
chr1	194976111	194976610	chr1	194619599	194620098	Gm16897|chr1:194619599-194620098	0.171762945580968	.	.
chr1	194976111	194976610	chr1	194835190	194835689	A330023F24Rik|chr1:194835190-194835689	0.220359106714139	.	.
chr1	194976111	194976610	chr1	194835190	194835689	Gm16897|chr1:194835190-194835689	0.220359106714139	.	.
chr1	194976111	194976610	chr1	194885200	194885699	A330023F24Rik|chr1:194885200-194885699	0.176764398247747	.	.
chr1	194976111	194976610	chr1	194885200	194885699	Gm16897|chr1:194885200-194885699	0.176764398247747	.	.
chr1	195018071	195018570	chr1	194835190	194835689	Gm37027|chr1:194835190-194835689	0.198051849938763	.	.
chr1	195130829	195131328	chr1	194885701	194886200	Cr1l|chr1:194885701-194886200	0.237808803883	.	.
chr1	195130829	195131328	chr1	195016706	195017205	Cr1l|chr1:195016706-195017205	0.138209646947868	.	.
chr1	195176500	195176999	chr1	194808254	194808753	Cr2|chr1:194808254-194808753	0.136056102591862	.	.
chr1	195176500	195176999	chr1	194885200	194885699	Cr2|chr1:194885200-194885699	0.143886232718476	.	.
chr1	195176500	195176999	chr1	194885701	194886200	Cr2|chr1:194885701-194886200	0.235183085996751	.	.
chr1	195176500	195176999	chr1	195016706	195017205	Cr2|chr1:195016706-195017205	0.13866745727781	.	.
chr10	3366298	3366797	chr10	3696855	3697354	Ppp1r14c|chr10:3696855-3697354	0.233286760474885	.	.
chr10	3366298	3366797	chr10	3696855	3697354	Ppp1r14c|chr10:3696855-3697354	0.233286760474886	.	.
chr10	3972861	3973360	chr10	4069966	4070465	Mthfd1l|chr10:4069966-4070465	0.314111991581888	.	.
chr10	3972861	3973360	chr10	4141594	4142093	Mthfd1l|chr10:4141594-4142093	0.131819035841629	.	.
chr10	3973553	3974052	chr10	3920389	3920888	Mthfd1l|chr10:3920389-3920888	0.214176479802133	.	.
chr10	3973553	3974052	chr10	4069966	4070465	Mthfd1l|chr10:4069966-4070465	0.188444740197451	.	.
chr10	4387235	4387734	chr10	4069966	4070465	Zbtb2|chr10:4069966-4070465	0.138347543416252	.	.
chr10	4387235	4387734	chr10	4386733	4387232	Zbtb2|chr10:4386733-4387232	0.144860429541533	.	.
chr10	4432192	4432691	chr10	4346705	4347204	Armt1|chr10:4346705-4347204	0.246019740355132	.	.
chr10	4432192	4432691	chr10	4346705	4347204	Rmnd1|chr10:4346705-4347204	0.246019740355132	.	.
chr10	7211500	7211999	chr10	7111549	7112048	Cnksr3|chr10:7111549-7112048	0.312090226795154	.	.
chr10	7211500	7211999	chr10	7323236	7323735	Cnksr3|chr10:7323236-7323735	0.285267480285091	.	.
chr10	7212004	7212503	chr10	7111549	7112048	Cnksr3|chr10:7111549-7112048	0.200535306624835	.	.
chr10	7212004	7212503	chr10	7323236	7323735	Cnksr3|chr10:7323236-7323735	0.170574660598458	.	.
chr10	7473449	7473948	chr10	7111549	7112048	Ulbp1|chr10:7111549-7112048	0.178839306548194	.	.
chr10	7473449	7473948	chr10	7323236	7323735	Ulbp1|chr10:7323236-7323735	0.14492330289615	.	.
chr10	7725685	7726184	chr10	7663092	7663591	Katna1|chr10:7663092-7663591	0.2086973298364	.	.
chr10	7956090	7956589	chr10	7663092	7663591	Tab2|chr10:7663092-7663591	0.391276160354785	.	.
chr10	7956090	7956589	chr10	8174112	8174611	Tab2|chr10:8174112-8174611	0.130770570062415	.	.
chr10	9900441	9900940	chr10	9785586	9786085	Gm46210|chr10:9785586-9786085	0.169635220383663	.	.
chr10	9900441	9900940	chr10	9785586	9786085	Stxbp5|chr10:9785586-9786085	0.169635220383663	.	.
chr10	9901024	9901523	chr10	10107228	10107727	Gm46210|chr10:10107228-10107727	0.158010119403262	.	.
chr10	9901024	9901523	chr10	10107228	10107727	Stxbp5|chr10:10107228-10107727	0.158010119403262	.	.
chr10	9901801	9902300	chr10	10107228	10107727	Gm46210|chr10:10107228-10107727	0.220319908913651	.	.
chr10	9901801	9902300	chr10	10107228	10107727	Stxbp5|chr10:10107228-10107727	0.220319908913651	.	.
chr10	10109827	10110326	chr10	10135237	10135736	Gm48281|chr10:10135237-10135736	0.320804896680119	.	.
chr10	10109827	10110326	chr10	10150750	10151249	Gm48281|chr10:10150750-10151249	0.158297228219564	.	.
chr10	10472118	10472617	chr10	10320999	10321498	Adgb|chr10:10320999-10321498	0.179940565331135	.	.
chr10	10472118	10472617	chr10	10408073	10408572	Adgb|chr10:10408073-10408572	0.197885204013984	.	.
chr10	10472118	10472617	chr10	10614932	10615431	Adgb|chr10:10614932-10615431	0.358890043941797	.	.
chr10	10557986	10558485	chr10	10320464	10320963	Rab32|chr10:10320464-10320963	0.145786221440817	.	.
chr10	10557986	10558485	chr10	10320999	10321498	Rab32|chr10:10320999-10321498	0.130281323908969	.	.
chr10	10557986	10558485	chr10	10884916	10885415	Rab32|chr10:10884916-10885415	0.267016314805396	.	.
chr10	11149164	11149663	chr10	10821711	10822210	Shprh|chr10:10821711-10822210	0.175171330875869	.	.
chr10	11149164	11149663	chr10	10950495	10950994	Shprh|chr10:10950495-10950994	0.292760964742278	.	.
chr10	11280524	11281023	chr10	11449856	11450355	4930432B10Rik|chr10:11449856-11450355	0.245643918504709	.	.
chr10	11280524	11281023	chr10	11449856	11450355	Fbxo30|chr10:11449856-11450355	0.245643918504709	.	.
chr10	11280524	11281023	chr10	11615175	11615674	4930432B10Rik|chr10:11615175-11615674	0.226719035422552	.	.
chr10	11280524	11281023	chr10	11615175	11615674	Fbxo30|chr10:11615175-11615674	0.226719035422552	.	.
chr10	11343450	11343949	chr10	11615175	11615674	Epm2a|chr10:11615175-11615674	0.12880960317432	.	.
chr10	12922385	12922884	chr10	12547166	12547665	B230208H11Rik|chr10:12547166-12547665	0.267472726374589	.	.
chr10	12922385	12922884	chr10	12801418	12801917	B230208H11Rik|chr10:12801418-12801917	0.159394979905668	.	.
chr10	12922385	12922884	chr10	13090439	13090938	B230208H11Rik|chr10:13090439-13090938	0.174978496795003	.	.
chr10	12922385	12922884	chr10	13151189	13151688	B230208H11Rik|chr10:13151189-13151688	0.196154817792922	.	.
chr10	12922927	12923426	chr10	13090439	13090938	B230208H11Rik|chr10:13090439-13090938	0.322280966741339	.	.
chr10	13192919	13193418	chr10	13090439	13090938	Ltv1|chr10:13090439-13090938	0.288599291579536	.	.
chr10	13552855	13553354	chr10	13429701	13430200	Adat2|chr10:13429701-13430200	0.145087105907037	.	.
chr10	13552855	13553354	chr10	13429701	13430200	Pex3|chr10:13429701-13430200	0.145087105907037	.	.
chr10	14705323	14705822	chr10	14332648	14333147	Nmbr|chr10:14332648-14333147	0.147579298498944	.	.
chr10	14705323	14705822	chr10	14332648	14333147	Vta1|chr10:14332648-14333147	0.147579298498944	.	.
chr10	15300071	15300570	chr10	15392368	15392867	Gm47710|chr10:15392368-15392867	0.36313799929683	.	.
chr10	15300071	15300570	chr10	15453525	15454024	Gm47710|chr10:15453525-15454024	0.324343182899161	.	.
chr10	15759897	15760396	chr10	15922639	15923138	Gm40604|chr10:15922639-15923138	0.2386350602367	.	.
chr10	15759897	15760396	chr10	16171253	16171752	Gm40604|chr10:16171253-16171752	0.198550311996169	.	.
chr10	17331923	17332422	chr10	17331372	17331871	Gm47760|chr10:17331372-17331871	0.161867004758777	.	.
chr10	17331923	17332422	chr10	17522127	17522626	Gm47760|chr10:17522127-17522626	0.143180403001873	.	.
chr10	17722198	17722697	chr10	17252941	17253440	Cited2|chr10:17252941-17253440	0.162539295138995	.	.
chr10	17722198	17722697	chr10	17562845	17563344	Cited2|chr10:17562845-17563344	0.264947142338312	.	.
chr10	17722198	17722697	chr10	17869893	17870392	Cited2|chr10:17869893-17870392	0.268246810508731	.	.
chr10	17722963	17723462	chr10	17252941	17253440	Cited2|chr10:17252941-17253440	0.242052329775586	.	.
chr10	17722963	17723462	chr10	17562845	17563344	Cited2|chr10:17562845-17563344	0.192224547826997	.	.
chr10	17947841	17948340	chr10	17599150	17599649	Heca|chr10:17599150-17599649	0.185809084622898	.	.
chr10	17947841	17948340	chr10	17860985	17861484	Heca|chr10:17860985-17861484	0.240886234816405	.	.
chr10	17947841	17948340	chr10	17869893	17870392	Heca|chr10:17869893-17870392	0.242907451926562	.	.
chr10	17947841	17948340	chr10	18197247	18197746	Heca|chr10:18197247-18197746	0.143056095315542	.	.
chr10	17948344	17948843	chr10	17522127	17522626	Heca|chr10:17522127-17522626	0.361420004602773	.	.
chr10	17948344	17948843	chr10	17599150	17599649	Heca|chr10:17599150-17599649	0.21839725084308	.	.
chr10	17948344	17948843	chr10	17691992	17692491	Heca|chr10:17691992-17692491	0.151569420077464	.	.
chr10	18055292	18055791	chr10	17983233	17983732	Reps1|chr10:17983233-17983732	0.225271792205541	.	.
chr10	18235012	18235511	chr10	17983233	17983732	Ccdc28a|chr10:17983233-17983732	0.134009435814876	.	.
chr10	18235012	18235511	chr10	17983233	17983732	Gm10827|chr10:17983233-17983732	0.134009435814876	.	.
chr10	18545704	18546203	chr10	18315068	18315567	Hebp2|chr10:18315068-18315567	0.168548213694689	.	.
chr10	18545704	18546203	chr10	18677976	18678475	Hebp2|chr10:18677976-18678475	0.289224499983407	.	.
chr10	19014684	19015183	chr10	19185903	19186402	Tnfaip3|chr10:19185903-19186402	0.190369402524093	.	.
chr10	19015270	19015769	chr10	19185903	19186402	Tnfaip3|chr10:19185903-19186402	0.228352016361876	.	.
chr10	20149202	20149701	chr10	20290338	20290837	Map7|chr10:20290338-20290837	0.140939193113459	.	.
chr10	20149202	20149701	chr10	20382773	20383272	Map7|chr10:20382773-20383272	0.3403345473241	.	.
chr10	20312122	20312621	chr10	20290338	20290837	4933406P04Rik|chr10:20290338-20290837	0.149202623193749	.	.
chr10	20312122	20312621	chr10	20290338	20290837	Bclaf1|chr10:20290338-20290837	0.149202623193749	.	.
chr10	20312656	20313155	chr10	20474716	20475215	4933406P04Rik|chr10:20474716-20475215	0.191420698178709	.	.
chr10	20312656	20313155	chr10	20474716	20475215	Bclaf1|chr10:20474716-20475215	0.191420698178709	.	.
chr10	20724806	20725305	chr10	20382773	20383272	Pde7b|chr10:20382773-20383272	0.264645727285173	.	.
chr10	20724806	20725305	chr10	20474716	20475215	Pde7b|chr10:20474716-20475215	0.220389623034586	.	.
chr10	20724806	20725305	chr10	20944546	20945045	Pde7b|chr10:20944546-20945045	0.140279838136617	.	.
chr10	21144872	21145371	chr10	21078543	21079042	Gm26577|chr10:21078543-21079042	0.225594869677197	.	.
chr10	22731152	22731651	chr10	22569973	22570472	AC166256.1|chr10:22569973-22570472	0.155640897925993	.	.
chr10	22731152	22731651	chr10	22569973	22570472	Tbpl1|chr10:22569973-22570472	0.155640897925993	.	.
chr10	22731681	22732180	chr10	22354140	22354639	AC166256.1|chr10:22354140-22354639	0.16805639256542	.	.
chr10	22731681	22732180	chr10	22354140	22354639	Tbpl1|chr10:22354140-22354639	0.16805639256542	.	.
chr10	23787039	23787538	chr10	23554934	23555433	Rps12|chr10:23554934-23555433	0.173172382159524	.	.
chr10	24711736	24712235	chr10	24731531	24732030	Enpp1|chr10:24731531-24732030	0.158053667918067	.	.
chr10	24869684	24870183	chr10	24702654	24703153	Med23|chr10:24702654-24703153	0.254143234473426	.	.
chr10	26077668	26078167	chr10	26139363	26139862	Gm9767|chr10:26139363-26139862	0.151786425265564	.	.
chr10	26077668	26078167	chr10	26178329	26178828	Gm9767|chr10:26178329-26178828	0.148926566437492	.	.
chr10	26078173	26078672	chr10	26059887	26060386	Gm9767|chr10:26059887-26060386	0.143292348734277	.	.
chr10	26078173	26078672	chr10	26059887	26060386	Tmem200a|chr10:26059887-26060386	0.143292348734277	.	.
chr10	26078817	26079316	chr10	25999432	25999931	Gm9767|chr10:25999432-25999931	0.213803188484839	.	.
chr10	26078817	26079316	chr10	25999432	25999931	Tmem200a|chr10:25999432-25999931	0.213803188484839	.	.
chr10	26078817	26079316	chr10	26034872	26035371	Gm9767|chr10:26034872-26035371	0.394623499710528	.	.
chr10	26078817	26079316	chr10	26034872	26035371	Tmem200a|chr10:26034872-26035371	0.394623499710528	.	.
chr10	26078817	26079316	chr10	26059887	26060386	Gm9767|chr10:26059887-26060386	0.171915161243046	.	.
chr10	26078817	26079316	chr10	26059887	26060386	Tmem200a|chr10:26059887-26060386	0.171915161243046	.	.
chr10	26374914	26375413	chr10	26374170	26374669	L3mbtl3|chr10:26374170-26374669	0.150584760698567	.	.
chr10	26374914	26375413	chr10	26564421	26564920	L3mbtl3|chr10:26564421-26564920	0.231202638486907	.	.
chr10	28074536	28075035	chr10	28067833	28068332	Ptprk|chr10:28067833-28068332	0.164749940920464	.	.
chr10	28074536	28075035	chr10	28345336	28345835	Ptprk|chr10:28345336-28345835	0.356204568803631	.	.
chr10	28074536	28075035	chr10	28450348	28450847	Ptprk|chr10:28450348-28450847	0.304404339097726	.	.
chr10	28074536	28075035	chr10	28465091	28465590	Ptprk|chr10:28465091-28465590	0.305821428467116	.	.
chr10	28074536	28075035	chr10	28493177	28493676	Ptprk|chr10:28493177-28493676	0.510432103838663	.	.
chr10	29313161	29313660	chr10	29532753	29533252	Echdc1|chr10:29532753-29533252	0.134958875545189	.	.
chr10	29313161	29313660	chr10	29532753	29533252	Gm46218|chr10:29532753-29533252	0.134958875545189	.	.
chr10	29361838	29362337	chr10	29146930	29147429	Rnf146|chr10:29146930-29147429	0.193408414843775	.	.
chr10	30200346	30200845	chr10	29967172	29967671	Cenpw|chr10:29967172-29967671	0.238249691528378	.	.
chr10	30600453	30600952	chr10	30537972	30538471	Trmt11|chr10:30537972-30538471	0.251769707925659	.	.
chr10	30802619	30803118	chr10	30537972	30538471	Ncoa7|chr10:30537972-30538471	0.191118420717776	.	.
chr10	30802619	30803118	chr10	30810769	30811268	Ncoa7|chr10:30810769-30811268	0.329445914908587	.	.
chr10	30802619	30803118	chr10	30998246	30998745	Ncoa7|chr10:30998246-30998745	0.183764623247268	.	.
chr10	31313140	31313639	chr10	31144074	31144573	Hddc2|chr10:31144074-31144573	0.171024659662384	.	.
chr10	31313140	31313639	chr10	31504123	31504622	Hddc2|chr10:31504123-31504622	0.219636612828312	.	.
chr10	31445701	31446200	chr10	31477764	31478263	Tpd52l1|chr10:31477764-31478263	0.131798575048846	.	.
chr10	31609486	31609985	chr10	31477764	31478263	Rnf217|chr10:31477764-31478263	0.198850700761848	.	.
chr10	34018867	34019366	chr10	34316363	34316862	Gm48045|chr10:34316363-34316862	0.396739858803585	.	.
chr10	34018867	34019366	chr10	34316363	34316862	Rwdd1|chr10:34316363-34316862	0.396739858803585	.	.
chr10	34018867	34019366	chr10	34316872	34317371	Gm48045|chr10:34316872-34317371	0.416318007691778	.	.
chr10	34018867	34019366	chr10	34316872	34317371	Rwdd1|chr10:34316872-34317371	0.416318007691778	.	.
chr10	34019491	34019990	chr10	34316363	34316862	Gm48045|chr10:34316363-34316862	0.447326915737858	.	.
chr10	34019491	34019990	chr10	34316363	34316862	Rwdd1|chr10:34316363-34316862	0.447326915737858	.	.
chr10	34019491	34019990	chr10	34316872	34317371	Gm48045|chr10:34316872-34317371	0.145530401095613	.	.
chr10	34019491	34019990	chr10	34316872	34317371	Rwdd1|chr10:34316872-34317371	0.145530401095613	.	.
chr10	34036511	34037010	chr10	34316872	34317371	Trappc3l|chr10:34316872-34317371	0.192174797199322	.	.
chr10	34281970	34282469	chr10	34316363	34316862	Tspyl1|chr10:34316363-34316862	0.248843617511128	.	.
chr10	34281970	34282469	chr10	34316872	34317371	Tspyl1|chr10:34316872-34317371	0.228588637695221	.	.
chr10	34297174	34297673	chr10	34187952	34188451	Tspyl4|chr10:34187952-34188451	0.287739982118931	.	.
chr10	34418335	34418834	chr10	34316363	34316862	Nt5dc1|chr10:34316363-34316862	0.191128548054001	.	.
chr10	34418335	34418834	chr10	34316872	34317371	Nt5dc1|chr10:34316872-34317371	0.33282645975851	.	.
chr10	36974002	36974501	chr10	37072777	37073276	Hdac2|chr10:37072777-37073276	0.129369158430681	.	.
chr10	36974002	36974501	chr10	37136922	37137421	Hdac2|chr10:37136922-37137421	0.384796837419183	.	.
chr10	37138712	37139211	chr10	37136922	37137421	5930403N24Rik|chr10:37136922-37137421	0.478670196499439	.	.
chr10	37138712	37139211	chr10	37136922	37137421	Marcks|chr10:37136922-37137421	0.478670196499439	.	.
chr10	37138712	37139211	chr10	37357673	37358172	5930403N24Rik|chr10:37357673-37358172	0.145950290294938	.	.
chr10	37138712	37139211	chr10	37357673	37358172	Marcks|chr10:37357673-37358172	0.145950290294938	.	.
chr10	39133692	39134191	chr10	39165450	39165949	Fam229b|chr10:39165450-39165949	0.322367745522402	.	.
chr10	39133692	39134191	chr10	39165450	39165949	Tube1|chr10:39165450-39165949	0.322367745522402	.	.
chr10	39731403	39731902	chr10	39587265	39587764	E130307A14Rik|chr10:39587265-39587764	0.141827159077786	.	.
chr10	39731403	39731902	chr10	39587265	39587764	Rev3l|chr10:39587265-39587764	0.141827159077786	.	.
chr10	39899007	39899506	chr10	40107861	40108360	4930547M16Rik|chr10:40107861-40108360	0.16283569449383	.	.
chr10	39899007	39899506	chr10	40107861	40108360	Mfsd4b4|chr10:40107861-40108360	0.16283569449383	.	.
chr10	40025041	40025540	chr10	40053272	40053771	Mfsd4b1|chr10:40053272-40053771	0.20609390260864	.	.
chr10	40025041	40025540	chr10	40107861	40108360	Mfsd4b1|chr10:40107861-40108360	0.200495838851192	.	.
chr10	40025041	40025540	chr10	40372248	40372747	Mfsd4b1|chr10:40372248-40372747	0.217902852507542	.	.
chr10	40142083	40142582	chr10	40094691	40095190	Slc16a10|chr10:40094691-40095190	0.178713598807072	.	.
chr10	40142083	40142582	chr10	40107861	40108360	Slc16a10|chr10:40107861-40108360	0.297670697764903	.	.
chr10	40246833	40247332	chr10	40094691	40095190	Rpf2|chr10:40094691-40095190	0.245243033522237	.	.
chr10	40246833	40247332	chr10	40107861	40108360	Rpf2|chr10:40107861-40108360	0.200394858811324	.	.
chr10	40257484	40257983	chr10	40372248	40372747	Gtf3c6|chr10:40372248-40372747	0.319437905619977	.	.
chr10	40257484	40257983	chr10	40638287	40638786	Gtf3c6|chr10:40638287-40638786	0.229737030621886	.	.
chr10	40301997	40302496	chr10	40107861	40108360	Amd1|chr10:40107861-40108360	0.150523209541935	.	.
chr10	40301997	40302496	chr10	40108390	40108889	Amd1|chr10:40108390-40108889	0.191411148012992	.	.
chr10	40348905	40349404	chr10	40446613	40447112	Cdk19os|chr10:40446613-40447112	0.134373561698539	.	.
chr10	40682966	40683465	chr10	40836041	40836540	Mettl24|chr10:40836041-40836540	0.161180155366056	.	.
chr10	40682966	40683465	chr10	40956168	40956667	Mettl24|chr10:40956168-40956667	0.139750279048957	.	.
chr10	40683470	40683969	chr10	40638287	40638786	Mettl24|chr10:40638287-40638786	0.195377708942942	.	.
chr10	40883216	40883715	chr10	40969333	40969832	Cdc40|chr10:40969333-40969832	0.180826770969644	.	.
chr10	40883216	40883715	chr10	40969333	40969832	Wasf1|chr10:40969333-40969832	0.180826770969644	.	.
chr10	40883975	40884474	chr10	40836041	40836540	Cdc40|chr10:40836041-40836540	0.153831688684846	.	.
chr10	40883975	40884474	chr10	40836041	40836540	Wasf1|chr10:40836041-40836540	0.153831688684846	.	.
chr10	40883975	40884474	chr10	40956168	40956667	Cdc40|chr10:40956168-40956667	0.212494228476968	.	.
chr10	40883975	40884474	chr10	40956168	40956667	Wasf1|chr10:40956168-40956667	0.212494228476968	.	.
chr10	40883975	40884474	chr10	41055391	41055890	Cdc40|chr10:41055391-41055890	0.209718101825358	.	.
chr10	40883975	40884474	chr10	41055391	41055890	Wasf1|chr10:41055391-41055890	0.209718101825358	.	.
chr10	41303028	41303527	chr10	41055391	41055890	Ak9|chr10:41055391-41055890	0.189791455593802	.	.
chr10	41303028	41303527	chr10	41055391	41055890	Fig4|chr10:41055391-41055890	0.189791455593802	.	.
chr10	41450048	41450547	chr10	41037761	41038260	Zbtb24|chr10:41037761-41038260	0.231387603186532	.	.
chr10	41490156	41490655	chr10	41464495	41464994	Ppil6|chr10:41464495-41464994	0.292022044030393	.	.
chr10	41490156	41490655	chr10	41464495	41464994	Smpd2|chr10:41464495-41464994	0.292022044030393	.	.
chr10	41490156	41490655	chr10	41477672	41478171	Ppil6|chr10:41477672-41478171	0.302738898672156	.	.
chr10	41490156	41490655	chr10	41477672	41478171	Smpd2|chr10:41477672-41478171	0.302738898672156	.	.
chr10	41518902	41519401	chr10	41605400	41605899	Cd164|chr10:41605400-41605899	0.331045460429079	.	.
chr10	41518902	41519401	chr10	41678789	41679288	Cd164|chr10:41678789-41679288	0.24191434173645	.	.
chr10	41518902	41519401	chr10	41934594	41935093	Cd164|chr10:41934594-41935093	0.301160064508331	.	.
chr10	41809843	41810342	chr10	42211319	42211818	Cep57l1|chr10:42211319-42211818	0.228853978556427	.	.
chr10	41809843	41810342	chr10	42211319	42211818	Sesn1|chr10:42211319-42211818	0.228853978556427	.	.
chr10	42018185	42018684	chr10	41934594	41935093	1700016J18Rik|chr10:41934594-41935093	0.197735785340191	.	.
chr10	42018185	42018684	chr10	41934594	41935093	Armc2|chr10:41934594-41935093	0.197735785340191	.	.
chr10	42018185	42018684	chr10	42036791	42037290	1700016J18Rik|chr10:42036791-42037290	0.156783880271354	.	.
chr10	42018185	42018684	chr10	42036791	42037290	Armc2|chr10:42036791-42037290	0.156783880271354	.	.
chr10	42018185	42018684	chr10	42485945	42486444	1700016J18Rik|chr10:42485945-42486444	0.212122080112471	.	.
chr10	42018185	42018684	chr10	42485945	42486444	1700016J18Rik|chr10:42485945-42486444	0.212122080112472	.	.
chr10	42018185	42018684	chr10	42485945	42486444	Armc2|chr10:42485945-42486444	0.212122080112471	.	.
chr10	42018185	42018684	chr10	42485945	42486444	Armc2|chr10:42485945-42486444	0.212122080112472	.	.
chr10	42276537	42277036	chr10	42030888	42031387	Foxo3|chr10:42030888-42031387	0.21977227126214	.	.
chr10	42478381	42478880	chr10	42152748	42153247	Afg1l|chr10:42152748-42153247	0.158634687605393	.	.
chr10	42478381	42478880	chr10	42277563	42278062	Afg1l|chr10:42277563-42278062	0.142586420933519	.	.
chr10	42478381	42478880	chr10	42293315	42293814	Afg1l|chr10:42293315-42293814	0.133216698010124	.	.
chr10	42502326	42502825	chr10	42678656	42679155	Snx3|chr10:42678656-42679155	0.155566462578904	.	.
chr10	42761268	42761767	chr10	43006480	43006979	Sec63|chr10:43006480-43006979	0.141448855509416	.	.
chr10	42761268	42761767	chr10	43070869	43071368	Sec63|chr10:43070869-43071368	0.231834202840981	.	.
chr10	42761268	42761767	chr10	43106200	43106699	Sec63|chr10:43106200-43106699	0.273371550831325	.	.
chr10	43174324	43174823	chr10	42912236	42912735	9030612E09Rik|chr10:42912236-42912735	0.156149217869791	.	.
chr10	43174324	43174823	chr10	42912236	42912735	Sobp|chr10:42912236-42912735	0.156149217869791	.	.
chr10	43174324	43174823	chr10	43070869	43071368	9030612E09Rik|chr10:43070869-43071368	0.17393712988788	.	.
chr10	43174324	43174823	chr10	43070869	43071368	Sobp|chr10:43070869-43071368	0.17393712988788	.	.
chr10	43479312	43479811	chr10	43081310	43081809	Bend3|chr10:43081310-43081809	0.253511148086485	.	.
chr10	43578869	43579368	chr10	43655589	43656088	Cd24a|chr10:43655589-43656088	0.188414246672009	.	.
chr10	43901492	43901991	chr10	43733539	43734038	Qrsl1|chr10:43733539-43734038	0.153567930039088	.	.
chr10	43901492	43901991	chr10	43733539	43734038	Rtn4ip1|chr10:43733539-43734038	0.153567930039088	.	.
chr10	49788557	49789056	chr10	49689770	49690269	Grik2|chr10:49689770-49690269	0.190497572204418	.	.
chr10	49788557	49789056	chr10	49984978	49985477	Grik2|chr10:49984978-49985477	0.275839844084237	.	.
chr10	52417238	52417737	chr10	52287914	52288413	Nus1|chr10:52287914-52288413	0.360646403138519	.	.
chr10	52417238	52417737	chr10	52742634	52743133	Nus1|chr10:52742634-52743133	0.165964812213246	.	.
chr10	53596436	53596935	chr10	53687883	53688382	Asf1a|chr10:53687883-53688382	0.34426547878239	.	.
chr10	53629199	53629698	chr10	53863390	53863889	Mcm9|chr10:53863390-53863889	0.165750697966793	.	.
chr10	53750991	53751490	chr10	53503178	53503677	Fam184a|chr10:53503178-53503677	0.128906580739999	.	.
chr10	53750991	53751490	chr10	53687883	53688382	Fam184a|chr10:53687883-53688382	0.152030707839257	.	.
chr10	53750991	53751490	chr10	53863390	53863889	Fam184a|chr10:53863390-53863889	0.225047570830803	.	.
chr10	53750991	53751490	chr10	54034648	54035147	Fam184a|chr10:54034648-54035147	0.231848837652004	.	.
chr10	54075590	54076089	chr10	53863390	53863889	Gm16998|chr10:53863390-53863889	0.285602755535103	.	.
chr10	54075590	54076089	chr10	53863390	53863889	Man1a|chr10:53863390-53863889	0.285602755535103	.	.
chr10	54075590	54076089	chr10	54034648	54035147	Gm16998|chr10:54034648-54035147	0.291523492677293	.	.
chr10	54075590	54076089	chr10	54034648	54035147	Man1a|chr10:54034648-54035147	0.291523492677293	.	.
chr10	54075590	54076089	chr10	54403143	54403642	Gm16998|chr10:54403143-54403642	0.214057269684265	.	.
chr10	54075590	54076089	chr10	54403143	54403642	Man1a|chr10:54403143-54403642	0.214057269684265	.	.
chr10	57532304	57532803	chr10	57568996	57569495	Serinc1|chr10:57568996-57569495	0.23963610749788	.	.
chr10	58323065	58323564	chr10	58341171	58341670	Lims1|chr10:58341171-58341670	0.266272236023194	.	.
chr10	58446597	58447096	chr10	58604763	58605262	Ranbp2|chr10:58604763-58605262	0.313951364946825	.	.
chr10	58497623	58498122	chr10	58341747	58342246	Ccdc138|chr10:58341747-58342246	0.153278031293526	.	.
chr10	59221544	59222043	chr10	58833588	58834087	Sept10|chr10:58833588-58834087	0.201950638098934	.	.
chr10	59221544	59222043	chr10	58833588	58834087	Sowahc|chr10:58833588-58834087	0.201950638098934	.	.
chr10	59616480	59616979	chr10	59921034	59921533	Gm10322|chr10:59921034-59921533	0.257318695785812	.	.
chr10	59616480	59616979	chr10	59921034	59921533	Mcu|chr10:59921034-59921533	0.257318695785812	.	.
chr10	59616480	59616979	chr10	59970079	59970578	Gm10322|chr10:59970079-59970578	0.218588619171815	.	.
chr10	59616480	59616979	chr10	59970079	59970578	Mcu|chr10:59970079-59970578	0.218588619171815	.	.
chr10	59879326	59879825	chr10	59899607	59900106	Dnajb12|chr10:59899607-59900106	0.190492885384575	.	.
chr10	59879326	59879825	chr10	59921034	59921533	Dnajb12|chr10:59921034-59921533	0.245746171780649	.	.
chr10	59879326	59879825	chr10	59930864	59931363	Dnajb12|chr10:59930864-59931363	0.280116846726843	.	.
chr10	59879326	59879825	chr10	59970079	59970578	Dnajb12|chr10:59970079-59970578	0.193036945108589	.	.
chr10	59951130	59951629	chr10	59829611	59830110	Ddit4|chr10:59829611-59830110	0.178759440077571	.	.
chr10	59951130	59951629	chr10	59864987	59865486	Ddit4|chr10:59864987-59865486	0.160069840904218	.	.
chr10	59951130	59951629	chr10	59864987	59865486	Ddit4|chr10:59864987-59865486	0.160069840904219	.	.
chr10	59951130	59951629	chr10	59930864	59931363	Ddit4|chr10:59930864-59931363	0.209658664801592	.	.
chr10	59951690	59952189	chr10	59899607	59900106	Ddit4|chr10:59899607-59900106	0.251720892462184	.	.
chr10	59951690	59952189	chr10	59920436	59920935	Ddit4|chr10:59920436-59920935	0.143441344290688	.	.
chr10	59951690	59952189	chr10	59921034	59921533	Ddit4|chr10:59921034-59921533	0.232976083903841	.	.
chr10	59951690	59952189	chr10	59930864	59931363	Ddit4|chr10:59930864-59931363	0.163849389824508	.	.
chr10	59951690	59952189	chr10	59970079	59970578	Ddit4|chr10:59970079-59970578	0.349706811371399	.	.
chr10	60002852	60003351	chr10	60046607	60047106	Anapc16|chr10:60046607-60047106	0.208200744522709	.	.
chr10	60002852	60003351	chr10	60046607	60047106	Ascc1|chr10:60046607-60047106	0.208200744522709	.	.
chr10	60002852	60003351	chr10	60081806	60082305	Anapc16|chr10:60081806-60082305	0.25052684664397	.	.
chr10	60002852	60003351	chr10	60081806	60082305	Anapc16|chr10:60081806-60082305	0.250526846643971	.	.
chr10	60002852	60003351	chr10	60081806	60082305	Ascc1|chr10:60081806-60082305	0.25052684664397	.	.
chr10	60002852	60003351	chr10	60081806	60082305	Ascc1|chr10:60081806-60082305	0.250526846643971	.	.
chr10	60002852	60003351	chr10	60265246	60265745	Anapc16|chr10:60265246-60265745	0.391470609684072	.	.
chr10	60002852	60003351	chr10	60265246	60265745	Ascc1|chr10:60265246-60265745	0.391470609684072	.	.
chr10	60105854	60106353	chr10	60262260	60262759	Spock2|chr10:60262260-60262759	0.18873760228516	.	.
chr10	60277677	60278176	chr10	60046607	60047106	Psap|chr10:60046607-60047106	0.294329152236196	.	.
chr10	60277677	60278176	chr10	60209115	60209614	Psap|chr10:60209115-60209614	0.144714503361205	.	.
chr10	60277677	60278176	chr10	60265246	60265745	Psap|chr10:60265246-60265745	0.310309107131815	.	.
chr10	60830851	60831350	chr10	60815780	60816279	Unc5b|chr10:60815780-60816279	0.157937482802607	.	.
chr10	60831386	60831885	chr10	60821889	60822388	Unc5b|chr10:60821889-60822388	0.178061782378522	.	.
chr10	60831386	60831885	chr10	60934824	60935323	Unc5b|chr10:60934824-60935323	0.209109902497094	.	.
chr10	61147435	61147934	chr10	60794324	60794823	Sgpl1|chr10:60794324-60794823	0.146728226561769	.	.
chr10	61147435	61147934	chr10	60979720	60980219	Sgpl1|chr10:60979720-60980219	0.350758585048772	.	.
chr10	61147435	61147934	chr10	61380064	61380563	Sgpl1|chr10:61380064-61380563	0.152843693586687	.	.
chr10	61383246	61383745	chr10	61510848	61511347	Pald1|chr10:61510848-61511347	0.229945230323799	.	.
chr10	61383246	61383745	chr10	61510848	61511347	Pald1|chr10:61510848-61511347	0.2299452303238	.	.
chr10	61383246	61383745	chr10	61549554	61550053	Pald1|chr10:61549554-61550053	0.35009624811101	.	.
chr10	61383246	61383745	chr10	61550155	61550654	Pald1|chr10:61550155-61550654	0.14201857472691	.	.
chr10	61383246	61383745	chr10	61555115	61555614	Pald1|chr10:61555115-61555614	0.244727609779627	.	.
chr10	61452613	61453112	chr10	61380064	61380563	Eif4ebp2|chr10:61380064-61380563	0.150615317601264	.	.
chr10	61475458	61475957	chr10	61555115	61555614	Lrrc20|chr10:61555115-61555614	0.188323661452999	.	.
chr10	61475458	61475957	chr10	61625504	61626003	Lrrc20|chr10:61625504-61626003	0.226568901004995	.	.
chr10	61475965	61476464	chr10	61625504	61626003	D830039M14Rik|chr10:61625504-61626003	0.261299539762668	.	.
chr10	61475965	61476464	chr10	61625504	61626003	Lrrc20|chr10:61625504-61626003	0.261299539762668	.	.
chr10	61500084	61500583	chr10	61261720	61262219	Gm47593|chr10:61261720-61262219	0.166759376145582	.	.
chr10	61648322	61648821	chr10	61549554	61550053	Ppa1|chr10:61549554-61550053	0.249972011911425	.	.
chr10	61648322	61648821	chr10	61550155	61550654	Ppa1|chr10:61550155-61550654	0.131659880066194	.	.
chr10	61648322	61648821	chr10	61625504	61626003	Ppa1|chr10:61625504-61626003	0.155873924412432	.	.
chr10	61680030	61680529	chr10	61258075	61258574	1700022H01Rik|chr10:61258075-61258574	0.262570440498603	.	.
chr10	61680030	61680529	chr10	61258075	61258574	Sar1a|chr10:61258075-61258574	0.262570440498603	.	.
chr10	61680030	61680529	chr10	61549554	61550053	1700022H01Rik|chr10:61549554-61550053	0.175056970922341	.	.
chr10	61680030	61680529	chr10	61549554	61550053	Sar1a|chr10:61549554-61550053	0.175056970922341	.	.
chr10	61680030	61680529	chr10	61550155	61550654	1700022H01Rik|chr10:61550155-61550654	0.134553538407814	.	.
chr10	61680030	61680529	chr10	61550155	61550654	Sar1a|chr10:61550155-61550654	0.134553538407814	.	.
chr10	61680030	61680529	chr10	61555115	61555614	1700022H01Rik|chr10:61555115-61555614	0.324523706863094	.	.
chr10	61680030	61680529	chr10	61555115	61555614	Sar1a|chr10:61555115-61555614	0.324523706863094	.	.
chr10	61695204	61695703	chr10	61549554	61550053	Tysnd1|chr10:61549554-61550053	0.280436052551429	.	.
chr10	61714894	61715393	chr10	61380064	61380563	Aifm2|chr10:61380064-61380563	0.371264685880542	.	.
chr10	61714894	61715393	chr10	61510848	61511347	Aifm2|chr10:61510848-61511347	0.181453587965516	.	.
chr10	61783021	61783520	chr10	61510848	61511347	H2afy2|chr10:61510848-61511347	0.132509489076885	.	.
chr10	61783021	61783520	chr10	61555115	61555614	H2afy2|chr10:61555115-61555614	0.136089122736004	.	.
chr10	61783021	61783520	chr10	62202512	62203011	H2afy2|chr10:62202512-62203011	0.159248006114552	.	.
chr10	61783689	61784188	chr10	61625504	61626003	H2afy2|chr10:61625504-61626003	0.204670437555668	.	.
chr10	62231026	62231525	chr10	62194920	62195419	Tspan15|chr10:62194920-62195419	0.178819534102063	.	.
chr10	62231026	62231525	chr10	62300269	62300768	Tspan15|chr10:62300269-62300768	0.239341917668051	.	.
chr10	62340040	62340539	chr10	62194384	62194883	Hk1os|chr10:62194384-62194883	0.220310150304243	.	.
chr10	62578211	62578710	chr10	62260971	62261470	4933428P19Rik|chr10:62260971-62261470	0.278024119653893	.	.
chr10	62578211	62578710	chr10	62260971	62261470	Kif1bp|chr10:62260971-62261470	0.278024119653893	.	.
chr10	62651098	62651597	chr10	62590203	62590702	Ddx50|chr10:62590203-62590702	0.22767821096023	.	.
chr10	62726313	62726812	chr10	62590203	62590702	Stox1|chr10:62590203-62590702	0.15538376020565	.	.
chr10	62726313	62726812	chr10	62739951	62740450	Stox1|chr10:62739951-62740450	0.300049187037166	.	.
chr10	62920395	62920894	chr10	63065948	63066447	Slc25a16|chr10:63065948-63066447	0.175539954336963	.	.
chr10	62979983	62980482	chr10	62590203	62590702	Rufy2|chr10:62590203-62590702	0.14037048544348	.	.
chr10	63099999	63100498	chr10	63338814	63339313	Atoh7|chr10:63338814-63339313	0.197558987849739	.	.
chr10	63429313	63429812	chr10	63338211	63338710	Ctnna3|chr10:63338211-63338710	0.298119537779488	.	.
chr10	64090014	64090513	chr10	64023322	64023821	Lrrtm3|chr10:64023322-64023821	0.281433149699599	.	.
chr10	64090014	64090513	chr10	64448641	64449140	Lrrtm3|chr10:64448641-64449140	0.245179916158609	.	.
chr10	64090014	64090513	chr10	64449260	64449759	Lrrtm3|chr10:64449260-64449759	0.351000107698664	.	.
chr10	67096187	67096686	chr10	66909104	66909603	Jmjd1c|chr10:66909104-66909603	0.180860121542719	.	.
chr10	67096187	67096686	chr10	66909104	66909603	Reep3|chr10:66909104-66909603	0.180860121542719	.	.
chr10	67911879	67912378	chr10	68203239	68203738	Zfp365|chr10:68203239-68203738	0.354999113759265	.	.
chr10	69212738	69213237	chr10	69326391	69326890	A930033H14Rik|chr10:69326391-69326890	0.148540266718759	.	.
chr10	69352755	69353254	chr10	69185817	69186316	Cdk1|chr10:69185817-69186316	0.301894303289531	.	.
chr10	69352755	69353254	chr10	69238333	69238832	Cdk1|chr10:69238333-69238832	0.277648765380599	.	.
chr10	70096855	70097354	chr10	70404027	70404526	Ccdc6|chr10:70404027-70404526	0.26804439497996	.	.
chr10	70440127	70440626	chr10	70120366	70120865	Fam13c|chr10:70120366-70120865	0.20008124921829	.	.
chr10	70440127	70440626	chr10	70380028	70380527	Fam13c|chr10:70380028-70380527	0.159771474907906	.	.
chr10	70440127	70440626	chr10	70598651	70599150	Fam13c|chr10:70598651-70599150	0.188617572451879	.	.
chr10	70440631	70441130	chr10	70419252	70419751	Fam13c|chr10:70419252-70419751	0.167046745627918	.	.
chr10	70440631	70441130	chr10	70598651	70599150	Fam13c|chr10:70598651-70599150	0.236175702348756	.	.
chr10	70806708	70807207	chr10	70789037	70789536	Gm48021|chr10:70789037-70789536	0.207370749474212	.	.
chr10	70806708	70807207	chr10	70799179	70799678	Gm48021|chr10:70799179-70799678	0.192321991020892	.	.
chr10	70806708	70807207	chr10	70800633	70801132	Gm48021|chr10:70800633-70801132	0.205647089468502	.	.
chr10	71158792	71159291	chr10	70800633	70801132	Bicc1|chr10:70800633-70801132	0.182051100733503	.	.
chr10	71159624	71160123	chr10	70799834	70800333	Bicc1|chr10:70799834-70800333	0.304875048547332	.	.
chr10	71237867	71238366	chr10	70832566	70833065	Tfam|chr10:70832566-70833065	0.211026595010953	.	.
chr10	72654602	72655101	chr10	72283886	72284385	Zwint|chr10:72283886-72284385	0.133422372360661	.	.
chr10	72654602	72655101	chr10	72326700	72327199	Zwint|chr10:72326700-72327199	0.446541582885872	.	.
chr10	72654602	72655101	chr10	72424555	72425054	Zwint|chr10:72424555-72425054	0.154779069990982	.	.
chr10	72655128	72655627	chr10	72326700	72327199	Zwint|chr10:72326700-72327199	0.278602783448329	.	.
chr10	74966773	74967272	chr10	74855061	74855560	Gnaz|chr10:74855061-74855560	0.191876185487635	.	.
chr10	74966773	74967272	chr10	74952715	74953214	Gnaz|chr10:74952715-74953214	0.236357430018316	.	.
chr10	74966773	74967272	chr10	75124395	75124894	Gnaz|chr10:75124395-75124894	0.137686367887816	.	.
chr10	74966773	74967272	chr10	75148219	75148718	Gnaz|chr10:75148219-75148718	0.154855309176413	.	.
chr10	74966773	74967272	chr10	75170461	75170960	Gnaz|chr10:75170461-75170960	0.396143536138694	.	.
chr10	75036948	75037447	chr10	74855061	74855560	Rab36|chr10:74855061-74855560	0.135526132424535	.	.
chr10	75036948	75037447	chr10	75124395	75124894	Rab36|chr10:75124395-75124894	0.137640114184454	.	.
chr10	75036948	75037447	chr10	75151144	75151643	Rab36|chr10:75151144-75151643	0.129324169938529	.	.
chr10	75036948	75037447	chr10	75170461	75170960	Rab36|chr10:75170461-75170960	0.149252858877152	.	.
chr10	75060294	75060793	chr10	74855061	74855560	Bcr|chr10:74855061-74855560	0.217352694663496	.	.
chr10	75060294	75060793	chr10	75124395	75124894	Bcr|chr10:75124395-75124894	0.185883797747042	.	.
chr10	75060294	75060793	chr10	75170461	75170960	Bcr|chr10:75170461-75170960	0.183212505519313	.	.
chr10	75212344	75212843	chr10	74855061	74855560	Specc1l|chr10:74855061-74855560	0.236603759633031	.	.
chr10	75316847	75317346	chr10	75344499	75344998	Adora2a|chr10:75344499-75344998	0.211474610838964	.	.
chr10	75316847	75317346	chr10	75451290	75451789	Adora2a|chr10:75451290-75451789	0.219401344929946	.	.
chr10	75517195	75517694	chr10	75872865	75873364	Gucd1|chr10:75872865-75873364	0.190978528096809	.	.
chr10	75517195	75517694	chr10	75872865	75873364	Snrpd3|chr10:75872865-75873364	0.190978528096809	.	.
chr10	75559925	75560424	chr10	75364691	75365190	Lrrc75b|chr10:75364691-75365190	0.278705536906565	.	.
chr10	75559925	75560424	chr10	75667316	75667815	Lrrc75b|chr10:75667316-75667815	0.244003010309682	.	.
chr10	75773277	75773776	chr10	75872865	75873364	Ddt|chr10:75872865-75873364	0.223805149849213	.	.
chr10	75837242	75837741	chr10	75704087	75704586	Gstt2|chr10:75704087-75704586	0.15692056691804	.	.
chr10	75860073	75860572	chr10	75667316	75667815	Mif|chr10:75667316-75667815	0.135682266631683	.	.
chr10	75893088	75893587	chr10	75666478	75666977	Derl3|chr10:75666478-75666977	0.138514653196137	.	.
chr10	76237626	76238125	chr10	75872865	75873364	Prmt2|chr10:75872865-75873364	0.192559444294803	.	.
chr10	76345090	76345589	chr10	76653878	76654377	Dip2a|chr10:76653878-76654377	0.234446599214615	.	.
chr10	76442015	76442514	chr10	76653878	76654377	Pcnt|chr10:76653878-76654377	0.18188330227228	.	.
chr10	76442556	76443055	chr10	76653878	76654377	Pcnt|chr10:76653878-76654377	0.365052250234024	.	.
chr10	76531225	76531724	chr10	76653878	76654377	Lss|chr10:76653878-76654377	0.169001135229679	.	.
chr10	76531225	76531724	chr10	76964370	76964869	Lss|chr10:76964370-76964869	0.217101092650619	.	.
chr10	76961928	76962427	chr10	76653878	76654377	Pcbp3|chr10:76653878-76654377	0.23130796124536	.	.
chr10	76961928	76962427	chr10	76963727	76964226	Pcbp3|chr10:76963727-76964226	0.297500013873446	.	.
chr10	76961928	76962427	chr10	76964370	76964869	Pcbp3|chr10:76964370-76964869	0.354183814595232	.	.
chr10	76961928	76962427	chr10	77206714	77207213	Pcbp3|chr10:77206714-77207213	0.15441814279829	.	.
chr10	77032927	77033426	chr10	76859200	76859699	Slc19a1|chr10:76859200-76859699	0.332271951578172	.	.
chr10	77032927	77033426	chr10	76963727	76964226	Slc19a1|chr10:76963727-76964226	0.163325878043043	.	.
chr10	77032927	77033426	chr10	76964370	76964869	Slc19a1|chr10:76964370-76964869	0.13714256265094	.	.
chr10	77032927	77033426	chr10	77206714	77207213	Slc19a1|chr10:77206714-77207213	0.243617579386202	.	.
chr10	77032927	77033426	chr10	77434684	77435183	Slc19a1|chr10:77434684-77435183	0.370946556200947	.	.
chr10	77032927	77033426	chr10	77456445	77456944	Slc19a1|chr10:77456445-77456944	0.136219030056589	.	.
chr10	77258974	77259473	chr10	77206714	77207213	Gm10941|chr10:77206714-77207213	0.16988508729708	.	.
chr10	77258974	77259473	chr10	77206714	77207213	Pofut2|chr10:77206714-77207213	0.16988508729708	.	.
chr10	77258974	77259473	chr10	77677570	77678069	Gm10941|chr10:77677570-77678069	0.143732800640486	.	.
chr10	77258974	77259473	chr10	77677570	77678069	Pofut2|chr10:77677570-77678069	0.143732800640486	.	.
chr10	77417987	77418486	chr10	77456445	77456944	Adarb1|chr10:77456445-77456944	0.254153632855083	.	.
chr10	77515609	77516108	chr10	77627481	77627980	Fam207a|chr10:77627481-77627980	0.177290513195981	.	.
chr10	77581441	77581940	chr10	77969102	77969601	Pttg1ip|chr10:77969102-77969601	0.19845710044948	.	.
chr10	77606279	77606778	chr10	77677570	77678069	Sumo3|chr10:77677570-77678069	0.156219424835996	.	.
chr10	77606279	77606778	chr10	77969102	77969601	Sumo3|chr10:77969102-77969601	0.180401734435502	.	.
chr10	77902814	77903313	chr10	77969102	77969601	Lrrc3|chr10:77969102-77969601	0.200142116466108	.	.
chr10	77902814	77903313	chr10	78232169	78232668	Lrrc3|chr10:78232169-78232668	0.265125227691682	.	.
chr10	77969634	77970133	chr10	77677570	77678069	Trpm2|chr10:77677570-77678069	0.203886440368241	.	.
chr10	77978313	77978812	chr10	78232169	78232668	Cfap410|chr10:78232169-78232668	0.130823485194567	.	.
chr10	78008888	78009387	chr10	78080182	78080681	Pfkl|chr10:78080182-78080681	0.157889431001247	.	.
chr10	78008888	78009387	chr10	78159856	78160355	Pfkl|chr10:78159856-78160355	0.188737682808466	.	.
chr10	78008888	78009387	chr10	78471038	78471537	Pfkl|chr10:78471038-78471537	0.15169514847091	.	.
chr10	78009528	78010027	chr10	78399195	78399694	Pfkl|chr10:78399195-78399694	0.241679228067651	.	.
chr10	78009528	78010027	chr10	78417916	78418415	Pfkl|chr10:78417916-78418415	0.292729296205596	.	.
chr10	78009528	78010027	chr10	78457906	78458405	Pfkl|chr10:78457906-78458405	0.134430191200618	.	.
chr10	78009528	78010027	chr10	78471038	78471537	Pfkl|chr10:78471038-78471537	0.244440134016181	.	.
chr10	78169521	78170020	chr10	78297685	78298184	Gatd3a|chr10:78297685-78298184	0.146647147327133	.	.
chr10	78169521	78170020	chr10	78399195	78399694	Gatd3a|chr10:78399195-78399694	0.147442739067927	.	.
chr10	78184961	78185460	chr10	78159856	78160355	Pwp2|chr10:78159856-78160355	0.130017494912767	.	.
chr10	78184961	78185460	chr10	78297685	78298184	Pwp2|chr10:78297685-78298184	0.175664427601914	.	.
chr10	78184961	78185460	chr10	78417916	78418415	Pwp2|chr10:78417916-78418415	0.198424059516348	.	.
chr10	78184961	78185460	chr10	78457906	78458405	Pwp2|chr10:78457906-78458405	0.206582213473888	.	.
chr10	78184961	78185460	chr10	78471038	78471537	Pwp2|chr10:78471038-78471537	0.15934412852034	.	.
chr10	78184961	78185460	chr10	78481893	78482392	Pwp2|chr10:78481893-78482392	0.222265894344743	.	.
chr10	78243942	78244441	chr10	78417916	78418415	Trappc10|chr10:78417916-78418415	0.17183714042931	.	.
chr10	78243942	78244441	chr10	78471038	78471537	Trappc10|chr10:78471038-78471537	0.206281537043415	.	.
chr10	78243942	78244441	chr10	78481893	78482392	Trappc10|chr10:78481893-78482392	0.138891470910839	.	.
chr10	78352152	78352651	chr10	78297685	78298184	Agpat3|chr10:78297685-78298184	0.192382647660823	.	.
chr10	78352152	78352651	chr10	78297685	78298184	Gm40709|chr10:78297685-78298184	0.192382647660823	.	.
chr10	78352152	78352651	chr10	78471038	78471537	Agpat3|chr10:78471038-78471537	0.149407078196674	.	.
chr10	78352152	78352651	chr10	78471038	78471537	Gm40709|chr10:78471038-78471537	0.149407078196674	.	.
chr10	78412843	78413342	chr10	78232169	78232668	Rrp1|chr10:78232169-78232668	0.192968585657572	.	.
chr10	78412843	78413342	chr10	78417916	78418415	Rrp1|chr10:78417916-78418415	0.224664125987539	.	.
chr10	78412843	78413342	chr10	78481893	78482392	Rrp1|chr10:78481893-78482392	0.209453616571369	.	.
chr10	78464708	78465207	chr10	78080182	78080681	Pdxk|chr10:78080182-78080681	0.172537323598036	.	.
chr10	78464708	78465207	chr10	78232169	78232668	Pdxk|chr10:78232169-78232668	0.150479771910934	.	.
chr10	78464708	78465207	chr10	78297685	78298184	Pdxk|chr10:78297685-78298184	0.143301155423373	.	.
chr10	78464708	78465207	chr10	78457906	78458405	Pdxk|chr10:78457906-78458405	0.155728677726896	.	.
chr10	78464708	78465207	chr10	78471038	78471537	Pdxk|chr10:78471038-78471537	0.155971241009151	.	.
chr10	78574182	78574681	chr10	78457906	78458405	Ilvbl|chr10:78457906-78458405	0.131436137261834	.	.
chr10	78574182	78574681	chr10	78787724	78788223	Ilvbl|chr10:78787724-78788223	0.137849623146887	.	.
chr10	78574691	78575190	chr10	78457906	78458405	Ilvbl|chr10:78457906-78458405	0.139719214470372	.	.
chr10	78574691	78575190	chr10	78471038	78471537	Ilvbl|chr10:78471038-78471537	0.143177327687061	.	.
chr10	79554879	79555378	chr10	79715045	79715544	Mier2|chr10:79715045-79715544	0.161922561039856	.	.
chr10	79554879	79555378	chr10	79780004	79780503	Mier2|chr10:79780004-79780503	0.166150558179659	.	.
chr10	79637658	79638157	chr10	79715045	79715544	Gm47163|chr10:79715045-79715544	0.168500335878676	.	.
chr10	79637658	79638157	chr10	79715045	79715544	Shc2|chr10:79715045-79715544	0.168500335878676	.	.
chr10	79637658	79638157	chr10	79722482	79722981	Gm47163|chr10:79722482-79722981	0.26051137965707	.	.
chr10	79637658	79638157	chr10	79722482	79722981	Shc2|chr10:79722482-79722981	0.26051137965707	.	.
chr10	79637658	79638157	chr10	79729386	79729885	Gm47163|chr10:79729386-79729885	0.13959978613496	.	.
chr10	79637658	79638157	chr10	79729386	79729885	Shc2|chr10:79729386-79729885	0.13959978613496	.	.
chr10	79637658	79638157	chr10	79780004	79780503	Gm47163|chr10:79780004-79780503	0.246706287788179	.	.
chr10	79637658	79638157	chr10	79780004	79780503	Shc2|chr10:79780004-79780503	0.246706287788179	.	.
chr10	79637658	79638157	chr10	79900791	79901290	Gm47163|chr10:79900791-79901290	0.150151184586097	.	.
chr10	79637658	79638157	chr10	79900791	79901290	Shc2|chr10:79900791-79901290	0.150151184586097	.	.
chr10	79669185	79669684	chr10	79715045	79715544	Tpgs1|chr10:79715045-79715544	0.187546842482562	.	.
chr10	79669185	79669684	chr10	79729386	79729885	Tpgs1|chr10:79729386-79729885	0.163018537435842	.	.
chr10	79669185	79669684	chr10	79900791	79901290	Tpgs1|chr10:79900791-79901290	0.377132544975096	.	.
chr10	79669185	79669684	chr10	79932662	79933161	Tpgs1|chr10:79932662-79933161	0.20016933136349	.	.
chr10	79669185	79669684	chr10	79934214	79934713	Tpgs1|chr10:79934214-79934713	0.382918659106368	.	.
chr10	79681760	79682259	chr10	79715045	79715544	Cdc34|chr10:79715045-79715544	0.288156781034231	.	.
chr10	79681760	79682259	chr10	79715045	79715544	Cdc34|chr10:79715045-79715544	0.288156781034232	.	.
chr10	79681760	79682259	chr10	79729386	79729885	Cdc34|chr10:79729386-79729885	0.32177642903006	.	.
chr10	79681760	79682259	chr10	79840195	79840694	Cdc34|chr10:79840195-79840694	0.257924742492639	.	.
chr10	79681760	79682259	chr10	79900791	79901290	Cdc34|chr10:79900791-79901290	0.258453405403542	.	.
chr10	79681760	79682259	chr10	79932662	79933161	Cdc34|chr10:79932662-79933161	0.140199652421206	.	.
chr10	79681760	79682259	chr10	79934214	79934713	Cdc34|chr10:79934214-79934713	0.308874652872941	.	.
chr10	79681760	79682259	chr10	79945797	79946296	Cdc34|chr10:79945797-79946296	0.16013918622593	.	.
chr10	79704113	79704612	chr10	79626091	79626590	Bsg|chr10:79626091-79626590	0.14458161260588	.	.
chr10	79704113	79704612	chr10	79715045	79715544	Bsg|chr10:79715045-79715544	0.484234931704249	.	.
chr10	79704113	79704612	chr10	79722482	79722981	Bsg|chr10:79722482-79722981	0.286845690332976	.	.
chr10	79704113	79704612	chr10	79780004	79780503	Bsg|chr10:79780004-79780503	0.330523255209794	.	.
chr10	79704113	79704612	chr10	79840773	79841272	Bsg|chr10:79840773-79841272	0.188981928674012	.	.
chr10	79704113	79704612	chr10	79900791	79901290	Bsg|chr10:79900791-79901290	0.276189780887535	.	.
chr10	79704113	79704612	chr10	79934214	79934713	Bsg|chr10:79934214-79934713	0.243326953268648	.	.
chr10	79704113	79704612	chr10	79945797	79946296	Bsg|chr10:79945797-79946296	0.163592352640824	.	.
chr10	79746371	79746870	chr10	79626091	79626590	Polrmt|chr10:79626091-79626590	0.169719054012108	.	.
chr10	79746371	79746870	chr10	79715045	79715544	Polrmt|chr10:79715045-79715544	0.355119999754674	.	.
chr10	79746371	79746870	chr10	79722482	79722981	Polrmt|chr10:79722482-79722981	0.12878848273473	.	.
chr10	79746371	79746870	chr10	79945797	79946296	Polrmt|chr10:79945797-79946296	0.138101932166415	.	.
chr10	79754800	79755299	chr10	79900791	79901290	Fgf22|chr10:79900791-79901290	0.179987300940374	.	.
chr10	79754800	79755299	chr10	79934214	79934713	Fgf22|chr10:79934214-79934713	0.163753179540431	.	.
chr10	79754800	79755299	chr10	80053303	80053802	Fgf22|chr10:80053303-80053802	0.180519942751663	.	.
chr10	79766873	79767372	chr10	79715045	79715544	Rnf126|chr10:79715045-79715544	0.149465091560151	.	.
chr10	79766873	79767372	chr10	79722482	79722981	Rnf126|chr10:79722482-79722981	0.132314150361166	.	.
chr10	79766873	79767372	chr10	79729386	79729885	Rnf126|chr10:79729386-79729885	0.132395734819454	.	.
chr10	79766873	79767372	chr10	79900791	79901290	Rnf126|chr10:79900791-79901290	0.253169838913827	.	.
chr10	79766873	79767372	chr10	79932662	79933161	Rnf126|chr10:79932662-79933161	0.134680205853996	.	.
chr10	79766873	79767372	chr10	79934214	79934713	Rnf126|chr10:79934214-79934713	0.134343727226424	.	.
chr10	79766873	79767372	chr10	80053303	80053802	Rnf126|chr10:80053303-80053802	0.256188933428231	.	.
chr10	79766873	79767372	chr10	80102436	80102935	Rnf126|chr10:80102436-80102935	0.243923085755081	.	.
chr10	79766873	79767372	chr10	80142013	80142512	Rnf126|chr10:80142013-80142512	0.200608311358507	.	.
chr10	79766873	79767372	chr10	80167470	80167969	Rnf126|chr10:80167470-80167969	0.168283280704676	.	.
chr10	79767373	79767872	chr10	79715045	79715544	Rnf126|chr10:79715045-79715544	0.326719986205255	.	.
chr10	79767373	79767872	chr10	79722482	79722981	Rnf126|chr10:79722482-79722981	0.209448171693745	.	.
chr10	79767373	79767872	chr10	79729386	79729885	Rnf126|chr10:79729386-79729885	0.218424919561094	.	.
chr10	79767373	79767872	chr10	79803556	79804055	Rnf126|chr10:79803556-79804055	0.180114468156288	.	.
chr10	79767373	79767872	chr10	79840195	79840694	Rnf126|chr10:79840195-79840694	0.143792989375923	.	.
chr10	79767373	79767872	chr10	79840773	79841272	Rnf126|chr10:79840773-79841272	0.17251360842481	.	.
chr10	79767373	79767872	chr10	79900791	79901290	Rnf126|chr10:79900791-79901290	0.294901273521342	.	.
chr10	79767373	79767872	chr10	79932662	79933161	Rnf126|chr10:79932662-79933161	0.210973961137722	.	.
chr10	79767373	79767872	chr10	79934214	79934713	Rnf126|chr10:79934214-79934713	0.257128791687476	.	.
chr10	79767373	79767872	chr10	79945797	79946296	Rnf126|chr10:79945797-79946296	0.186021205912848	.	.
chr10	79767373	79767872	chr10	80053303	80053802	Rnf126|chr10:80053303-80053802	0.209913543967318	.	.
chr10	79767373	79767872	chr10	80102436	80102935	Rnf126|chr10:80102436-80102935	0.182891435312992	.	.
chr10	79767373	79767872	chr10	80142013	80142512	Rnf126|chr10:80142013-80142512	0.302487906338055	.	.
chr10	79767373	79767872	chr10	80167470	80167969	Rnf126|chr10:80167470-80167969	0.280239379411784	.	.
chr10	79793406	79793905	chr10	79715045	79715544	Palm|chr10:79715045-79715544	0.205512699039137	.	.
chr10	79793406	79793905	chr10	79780004	79780503	Palm|chr10:79780004-79780503	0.253512585682813	.	.
chr10	79793406	79793905	chr10	79932662	79933161	Palm|chr10:79932662-79933161	0.198346647205844	.	.
chr10	79793406	79793905	chr10	79934214	79934713	Palm|chr10:79934214-79934713	0.282205627586507	.	.
chr10	79793406	79793905	chr10	80102436	80102935	Palm|chr10:80102436-80102935	0.15539915765904	.	.
chr10	79793406	79793905	chr10	80149272	80149771	Palm|chr10:80149272-80149771	0.276851859792698	.	.
chr10	79793406	79793905	chr10	80159857	80160356	Palm|chr10:80159857-80160356	0.325853346963007	.	.
chr10	79793406	79793905	chr10	80167470	80167969	Palm|chr10:80167470-80167969	0.305141555642935	.	.
chr10	79854078	79854577	chr10	79626091	79626590	E130317F20Rik|chr10:79626091-79626590	0.166088606460556	.	.
chr10	79854078	79854577	chr10	79626091	79626590	Ptbp1|chr10:79626091-79626590	0.166088606460556	.	.
chr10	79854078	79854577	chr10	79715045	79715544	E130317F20Rik|chr10:79715045-79715544	0.240907441044797	.	.
chr10	79854078	79854577	chr10	79715045	79715544	Ptbp1|chr10:79715045-79715544	0.240907441044797	.	.
chr10	79854078	79854577	chr10	79722482	79722981	E130317F20Rik|chr10:79722482-79722981	0.449245151174721	.	.
chr10	79854078	79854577	chr10	79722482	79722981	Ptbp1|chr10:79722482-79722981	0.449245151174721	.	.
chr10	79854078	79854577	chr10	79729386	79729885	E130317F20Rik|chr10:79729386-79729885	0.256813318027097	.	.
chr10	79854078	79854577	chr10	79729386	79729885	Ptbp1|chr10:79729386-79729885	0.256813318027097	.	.
chr10	79854078	79854577	chr10	79945797	79946296	E130317F20Rik|chr10:79945797-79946296	0.141785836573735	.	.
chr10	79854078	79854577	chr10	79945797	79946296	Ptbp1|chr10:79945797-79946296	0.141785836573735	.	.
chr10	79854078	79854577	chr10	80053303	80053802	E130317F20Rik|chr10:80053303-80053802	0.21500238109388	.	.
chr10	79854078	79854577	chr10	80053303	80053802	Ptbp1|chr10:80053303-80053802	0.21500238109388	.	.
chr10	79854078	79854577	chr10	80149272	80149771	E130317F20Rik|chr10:80149272-80149771	0.146613809795696	.	.
chr10	79854078	79854577	chr10	80149272	80149771	Ptbp1|chr10:80149272-80149771	0.146613809795696	.	.
chr10	79854078	79854577	chr10	80167470	80167969	E130317F20Rik|chr10:80167470-80167969	0.174497874622991	.	.
chr10	79854078	79854577	chr10	80167470	80167969	Ptbp1|chr10:80167470-80167969	0.174497874622991	.	.
chr10	79874174	79874673	chr10	79626091	79626590	Plppr3|chr10:79626091-79626590	0.219018100839255	.	.
chr10	79874174	79874673	chr10	79626091	79626590	Prtn3|chr10:79626091-79626590	0.219018100839255	.	.
chr10	79874174	79874673	chr10	79715045	79715544	Plppr3|chr10:79715045-79715544	0.266587311452687	.	.
chr10	79874174	79874673	chr10	79715045	79715544	Prtn3|chr10:79715045-79715544	0.266587311452687	.	.
chr10	79874174	79874673	chr10	79722482	79722981	Plppr3|chr10:79722482-79722981	0.345133548072013	.	.
chr10	79874174	79874673	chr10	79722482	79722981	Prtn3|chr10:79722482-79722981	0.345133548072013	.	.
chr10	79874174	79874673	chr10	79729386	79729885	Plppr3|chr10:79729386-79729885	0.130178132675577	.	.
chr10	79874174	79874673	chr10	79729386	79729885	Prtn3|chr10:79729386-79729885	0.130178132675577	.	.
chr10	79874174	79874673	chr10	79780004	79780503	Plppr3|chr10:79780004-79780503	0.342268137382577	.	.
chr10	79874174	79874673	chr10	79780004	79780503	Prtn3|chr10:79780004-79780503	0.342268137382577	.	.
chr10	79874174	79874673	chr10	79945797	79946296	Plppr3|chr10:79945797-79946296	0.248864384067258	.	.
chr10	79874174	79874673	chr10	79945797	79946296	Prtn3|chr10:79945797-79946296	0.248864384067258	.	.
chr10	79874174	79874673	chr10	80053303	80053802	Plppr3|chr10:80053303-80053802	0.311648445280824	.	.
chr10	79874174	79874673	chr10	80053303	80053802	Prtn3|chr10:80053303-80053802	0.311648445280824	.	.
chr10	79874174	79874673	chr10	80167470	80167969	Plppr3|chr10:80167470-80167969	0.284180919337422	.	.
chr10	79874174	79874673	chr10	80167470	80167969	Prtn3|chr10:80167470-80167969	0.284180919337422	.	.
chr10	79908430	79908929	chr10	79715045	79715544	Med16|chr10:79715045-79715544	0.345991189440887	.	.
chr10	79908430	79908929	chr10	79722482	79722981	Med16|chr10:79722482-79722981	0.395195169188708	.	.
chr10	79908430	79908929	chr10	79729386	79729885	Med16|chr10:79729386-79729885	0.176042528532369	.	.
chr10	79908430	79908929	chr10	79780004	79780503	Med16|chr10:79780004-79780503	0.173086866026837	.	.
chr10	79908430	79908929	chr10	79803556	79804055	Med16|chr10:79803556-79804055	0.136027328288117	.	.
chr10	79908430	79908929	chr10	79934214	79934713	Med16|chr10:79934214-79934713	0.128888160217214	.	.
chr10	79908430	79908929	chr10	79945797	79946296	Med16|chr10:79945797-79946296	0.283906470455476	.	.
chr10	79908430	79908929	chr10	80053303	80053802	Med16|chr10:80053303-80053802	0.240570211948908	.	.
chr10	79908430	79908929	chr10	80102436	80102935	Med16|chr10:80102436-80102935	0.133013070919972	.	.
chr10	79908430	79908929	chr10	80167470	80167969	Med16|chr10:80167470-80167969	0.310995547633944	.	.
chr10	79908963	79909462	chr10	79626091	79626590	Med16|chr10:79626091-79626590	0.135613415775916	.	.
chr10	79908963	79909462	chr10	79722482	79722981	Med16|chr10:79722482-79722981	0.141552781254119	.	.
chr10	79908963	79909462	chr10	79729386	79729885	Med16|chr10:79729386-79729885	0.135083958271908	.	.
chr10	79908963	79909462	chr10	80053303	80053802	Med16|chr10:80053303-80053802	0.204155965968713	.	.
chr10	79926703	79927202	chr10	79715045	79715544	Arid3a|chr10:79715045-79715544	0.19916180599769	.	.
chr10	79926703	79927202	chr10	79780004	79780503	Arid3a|chr10:79780004-79780503	0.273867565218705	.	.
chr10	79926703	79927202	chr10	79900791	79901290	Arid3a|chr10:79900791-79901290	0.174573938478635	.	.
chr10	79926703	79927202	chr10	79934214	79934713	Arid3a|chr10:79934214-79934713	0.291925610396586	.	.
chr10	79926703	79927202	chr10	79945797	79946296	Arid3a|chr10:79945797-79946296	0.134706103200199	.	.
chr10	79926703	79927202	chr10	80149272	80149771	Arid3a|chr10:80149272-80149771	0.287082181782746	.	.
chr10	79926703	79927202	chr10	80159857	80160356	Arid3a|chr10:80159857-80160356	0.268571097728877	.	.
chr10	79959680	79960179	chr10	79626091	79626590	Wdr18|chr10:79626091-79626590	0.133216494081087	.	.
chr10	79959680	79960179	chr10	79715045	79715544	Wdr18|chr10:79715045-79715544	0.210836896313383	.	.
chr10	79959680	79960179	chr10	79729386	79729885	Wdr18|chr10:79729386-79729885	0.277635350708215	.	.
chr10	79959680	79960179	chr10	79934214	79934713	Wdr18|chr10:79934214-79934713	0.197291033867308	.	.
chr10	79959680	79960179	chr10	79934214	79934713	Wdr18|chr10:79934214-79934713	0.197291033867309	.	.
chr10	79959680	79960179	chr10	79945797	79946296	Wdr18|chr10:79945797-79946296	0.182613038510271	.	.
chr10	79959680	79960179	chr10	80053303	80053802	Wdr18|chr10:80053303-80053802	0.266641506817668	.	.
chr10	79959680	79960179	chr10	80142013	80142512	Wdr18|chr10:80142013-80142512	0.177953437365311	.	.
chr10	79959680	79960179	chr10	80149272	80149771	Wdr18|chr10:80149272-80149771	0.145715224771136	.	.
chr10	79959680	79960179	chr10	80159857	80160356	Wdr18|chr10:80159857-80160356	0.196811137715122	.	.
chr10	79959680	79960179	chr10	80167470	80167969	Wdr18|chr10:80167470-80167969	0.164563834707155	.	.
chr10	79984135	79984634	chr10	79715045	79715544	Tmem259|chr10:79715045-79715544	0.209056262256926	.	.
chr10	79984135	79984634	chr10	79780004	79780503	Tmem259|chr10:79780004-79780503	0.276647903272429	.	.
chr10	79984135	79984634	chr10	80053303	80053802	Tmem259|chr10:80053303-80053802	0.294241149668749	.	.
chr10	79984135	79984634	chr10	80102436	80102935	Tmem259|chr10:80102436-80102935	0.18254569002621	.	.
chr10	79984135	79984634	chr10	80149272	80149771	Tmem259|chr10:80149272-80149771	0.205157290629404	.	.
chr10	79984135	79984634	chr10	80159857	80160356	Tmem259|chr10:80159857-80160356	0.169064946580242	.	.
chr10	79984135	79984634	chr10	80167470	80167969	Tmem259|chr10:80167470-80167969	0.359644946181494	.	.
chr10	79984727	79985226	chr10	79715045	79715544	Tmem259|chr10:79715045-79715544	0.240510938718012	.	.
chr10	79984727	79985226	chr10	79722482	79722981	Tmem259|chr10:79722482-79722981	0.243479201903597	.	.
chr10	79984727	79985226	chr10	79780004	79780503	Tmem259|chr10:79780004-79780503	0.135653829160187	.	.
chr10	79984727	79985226	chr10	79934214	79934713	Tmem259|chr10:79934214-79934713	0.136252876268755	.	.
chr10	79984727	79985226	chr10	80053303	80053802	Tmem259|chr10:80053303-80053802	0.171981544440331	.	.
chr10	79984727	79985226	chr10	80149272	80149771	Tmem259|chr10:80149272-80149771	0.188353945422333	.	.
chr10	79984727	79985226	chr10	80159857	80160356	Tmem259|chr10:80159857-80160356	0.254838279941735	.	.
chr10	79984727	79985226	chr10	80167470	80167969	Tmem259|chr10:80167470-80167969	0.287318329030295	.	.
chr10	79996251	79996750	chr10	79715045	79715544	Abca7|chr10:79715045-79715544	0.339605154195214	.	.
chr10	79996251	79996750	chr10	79722482	79722981	Abca7|chr10:79722482-79722981	0.264353197260465	.	.
chr10	79996251	79996750	chr10	79780004	79780503	Abca7|chr10:79780004-79780503	0.340421008854925	.	.
chr10	79996251	79996750	chr10	79803556	79804055	Abca7|chr10:79803556-79804055	0.273475535924887	.	.
chr10	79996251	79996750	chr10	79840773	79841272	Abca7|chr10:79840773-79841272	0.14549801035633	.	.
chr10	79996251	79996750	chr10	80053303	80053802	Abca7|chr10:80053303-80053802	0.221194470464267	.	.
chr10	79996251	79996750	chr10	80102436	80102935	Abca7|chr10:80102436-80102935	0.201248000703421	.	.
chr10	79996251	79996750	chr10	80142013	80142512	Abca7|chr10:80142013-80142512	0.34786094684843	.	.
chr10	79996251	79996750	chr10	80167470	80167969	Abca7|chr10:80167470-80167969	0.297611733114572	.	.
chr10	80039610	80040109	chr10	79840773	79841272	Polr2e|chr10:79840773-79841272	0.130630135926009	.	.
chr10	80115299	80115798	chr10	79780004	79780503	Stk11|chr10:79780004-79780503	0.134799209892101	.	.
chr10	80115299	80115798	chr10	79840773	79841272	Stk11|chr10:79840773-79841272	0.146231533215708	.	.
chr10	80115299	80115798	chr10	79945797	79946296	Stk11|chr10:79945797-79946296	0.317312173502377	.	.
chr10	80115299	80115798	chr10	80053303	80053802	Stk11|chr10:80053303-80053802	0.241261568361824	.	.
chr10	80115299	80115798	chr10	80142013	80142512	Stk11|chr10:80142013-80142512	0.230015320185411	.	.
chr10	80115299	80115798	chr10	80264751	80265250	Stk11|chr10:80264751-80265250	0.256377421152151	.	.
chr10	80115299	80115798	chr10	80298753	80299252	Stk11|chr10:80298753-80299252	0.230998501261208	.	.
chr10	80115299	80115798	chr10	80316250	80316749	Stk11|chr10:80316250-80316749	0.17415551765371	.	.
chr10	80141214	80141713	chr10	79780004	79780503	Cbarp|chr10:79780004-79780503	0.139125843933801	.	.
chr10	80141214	80141713	chr10	80053303	80053802	Cbarp|chr10:80053303-80053802	0.348397608455062	.	.
chr10	80141214	80141713	chr10	80102436	80102935	Cbarp|chr10:80102436-80102935	0.17884694130569	.	.
chr10	80141214	80141713	chr10	80159857	80160356	Cbarp|chr10:80159857-80160356	0.270906031853081	.	.
chr10	80172665	80173164	chr10	79934214	79934713	1600002K03Rik|chr10:79934214-79934713	0.172773166903614	.	.
chr10	80172665	80173164	chr10	80149272	80149771	1600002K03Rik|chr10:80149272-80149771	0.166290860294028	.	.
chr10	80172665	80173164	chr10	80298753	80299252	1600002K03Rik|chr10:80298753-80299252	0.250676562894218	.	.
chr10	80226253	80226752	chr10	79780004	79780503	Pwwp3a|chr10:79780004-79780503	0.37086215988514	.	.
chr10	80226253	80226752	chr10	79945797	79946296	Pwwp3a|chr10:79945797-79946296	0.158735722032026	.	.
chr10	80226253	80226752	chr10	80149272	80149771	Pwwp3a|chr10:80149272-80149771	0.16303897157948	.	.
chr10	80226253	80226752	chr10	80167470	80167969	Pwwp3a|chr10:80167470-80167969	0.348206387183316	.	.
chr10	80226253	80226752	chr10	80264751	80265250	Pwwp3a|chr10:80264751-80265250	0.140375242720051	.	.
chr10	80226253	80226752	chr10	80475205	80475704	Pwwp3a|chr10:80475205-80475704	0.141698993215549	.	.
chr10	80249168	80249667	chr10	79803556	79804055	Ndufs7|chr10:79803556-79804055	0.207097765219672	.	.
chr10	80249168	80249667	chr10	79900791	79901290	Ndufs7|chr10:79900791-79901290	0.171236411679025	.	.
chr10	80249168	80249667	chr10	79901355	79901854	Ndufs7|chr10:79901355-79901854	0.213812744340477	.	.
chr10	80249168	80249667	chr10	79934214	79934713	Ndufs7|chr10:79934214-79934713	0.210893076211554	.	.
chr10	80249168	80249667	chr10	79945797	79946296	Ndufs7|chr10:79945797-79946296	0.177060120851943	.	.
chr10	80249168	80249667	chr10	80053303	80053802	Ndufs7|chr10:80053303-80053802	0.186767898171851	.	.
chr10	80249168	80249667	chr10	80102436	80102935	Ndufs7|chr10:80102436-80102935	0.135528094705087	.	.
chr10	80249168	80249667	chr10	80149272	80149771	Ndufs7|chr10:80149272-80149771	0.136590743382445	.	.
chr10	80249168	80249667	chr10	80298753	80299252	Ndufs7|chr10:80298753-80299252	0.18666985983792	.	.
chr10	80249168	80249667	chr10	80316250	80316749	Ndufs7|chr10:80316250-80316749	0.161496027475491	.	.
chr10	80249168	80249667	chr10	80475205	80475704	Ndufs7|chr10:80475205-80475704	0.152408302396544	.	.
chr10	80292185	80292684	chr10	80053303	80053802	Rps15|chr10:80053303-80053802	0.203274525847255	.	.
chr10	80292185	80292684	chr10	80102436	80102935	Rps15|chr10:80102436-80102935	0.149871658583385	.	.
chr10	80292185	80292684	chr10	80142013	80142512	Rps15|chr10:80142013-80142512	0.30830283518261	.	.
chr10	80292185	80292684	chr10	80167470	80167969	Rps15|chr10:80167470-80167969	0.201008410520092	.	.
chr10	80292185	80292684	chr10	80316250	80316749	Rps15|chr10:80316250-80316749	0.140620120278604	.	.
chr10	80292185	80292684	chr10	80676201	80676700	Rps15|chr10:80676201-80676700	0.172052747951873	.	.
chr10	80329684	80330183	chr10	80053303	80053802	Pcsk4|chr10:80053303-80053802	0.19360491478314	.	.
chr10	80329684	80330183	chr10	80053303	80053802	Reep6|chr10:80053303-80053802	0.19360491478314	.	.
chr10	80329684	80330183	chr10	80102436	80102935	Pcsk4|chr10:80102436-80102935	0.266521090026847	.	.
chr10	80329684	80330183	chr10	80102436	80102935	Reep6|chr10:80102436-80102935	0.266521090026847	.	.
chr10	80329684	80330183	chr10	80142013	80142512	Pcsk4|chr10:80142013-80142512	0.220634796100762	.	.
chr10	80329684	80330183	chr10	80142013	80142512	Reep6|chr10:80142013-80142512	0.220634796100762	.	.
chr10	80329684	80330183	chr10	80149272	80149771	Pcsk4|chr10:80149272-80149771	0.145771338128808	.	.
chr10	80329684	80330183	chr10	80149272	80149771	Reep6|chr10:80149272-80149771	0.145771338128808	.	.
chr10	80329684	80330183	chr10	80167470	80167969	Pcsk4|chr10:80167470-80167969	0.326688634984619	.	.
chr10	80329684	80330183	chr10	80167470	80167969	Reep6|chr10:80167470-80167969	0.326688634984619	.	.
chr10	80329684	80330183	chr10	80298753	80299252	Pcsk4|chr10:80298753-80299252	0.321178964714021	.	.
chr10	80329684	80330183	chr10	80298753	80299252	Reep6|chr10:80298753-80299252	0.321178964714021	.	.
chr10	80329684	80330183	chr10	80475205	80475704	Pcsk4|chr10:80475205-80475704	0.194209123138894	.	.
chr10	80329684	80330183	chr10	80475205	80475704	Reep6|chr10:80475205-80475704	0.194209123138894	.	.
chr10	80329684	80330183	chr10	80676201	80676700	Pcsk4|chr10:80676201-80676700	0.186159372235285	.	.
chr10	80329684	80330183	chr10	80676201	80676700	Reep6|chr10:80676201-80676700	0.186159372235285	.	.
chr10	80387533	80388032	chr10	80053303	80053802	Mex3d|chr10:80053303-80053802	0.195349218460297	.	.
chr10	80387533	80388032	chr10	80142013	80142512	Mex3d|chr10:80142013-80142512	0.161939033336997	.	.
chr10	80387533	80388032	chr10	80298753	80299252	Mex3d|chr10:80298753-80299252	0.391069481837814	.	.
chr10	80387533	80388032	chr10	80316250	80316749	Mex3d|chr10:80316250-80316749	0.203827588037764	.	.
chr10	80387533	80388032	chr10	80676201	80676700	Mex3d|chr10:80676201-80676700	0.222366030620569	.	.
chr10	80398776	80399275	chr10	80053303	80053802	Mbd3|chr10:80053303-80053802	0.174620311712749	.	.
chr10	80398776	80399275	chr10	80102436	80102935	Mbd3|chr10:80102436-80102935	0.319901072565898	.	.
chr10	80398776	80399275	chr10	80159857	80160356	Mbd3|chr10:80159857-80160356	0.136443939518322	.	.
chr10	80398776	80399275	chr10	80167470	80167969	Mbd3|chr10:80167470-80167969	0.232902383075405	.	.
chr10	80398776	80399275	chr10	80316250	80316749	Mbd3|chr10:80316250-80316749	0.269204395513904	.	.
chr10	80398776	80399275	chr10	80676201	80676700	Mbd3|chr10:80676201-80676700	0.180753109142182	.	.
chr10	80399367	80399866	chr10	80053303	80053802	Mbd3|chr10:80053303-80053802	0.280356080813838	.	.
chr10	80399367	80399866	chr10	80053303	80053802	Mbd3|chr10:80053303-80053802	0.280356080813839	.	.
chr10	80399367	80399866	chr10	80102436	80102935	Mbd3|chr10:80102436-80102935	0.316963409021522	.	.
chr10	80399367	80399866	chr10	80142013	80142512	Mbd3|chr10:80142013-80142512	0.156953138161942	.	.
chr10	80399367	80399866	chr10	80149272	80149771	Mbd3|chr10:80149272-80149771	0.25261325339737	.	.
chr10	80399367	80399866	chr10	80167470	80167969	Mbd3|chr10:80167470-80167969	0.173244783318484	.	.
chr10	80399367	80399866	chr10	80316250	80316749	Mbd3|chr10:80316250-80316749	0.240988521307879	.	.
chr10	80399367	80399866	chr10	80475205	80475704	Mbd3|chr10:80475205-80475704	0.301087333712671	.	.
chr10	80399367	80399866	chr10	80676201	80676700	Mbd3|chr10:80676201-80676700	0.254133405500588	.	.
chr10	80406595	80407094	chr10	80053303	80053802	Uqcr11|chr10:80053303-80053802	0.285178806439003	.	.
chr10	80406595	80407094	chr10	80167470	80167969	Uqcr11|chr10:80167470-80167969	0.221540852094331	.	.
chr10	80406595	80407094	chr10	80676201	80676700	Uqcr11|chr10:80676201-80676700	0.134455549625593	.	.
chr10	80433784	80434283	chr10	80053303	80053802	Tcf3|chr10:80053303-80053802	0.320375110783303	.	.
chr10	80433784	80434283	chr10	80102436	80102935	Tcf3|chr10:80102436-80102935	0.159408115949119	.	.
chr10	80433784	80434283	chr10	80159857	80160356	Tcf3|chr10:80159857-80160356	0.224534552600456	.	.
chr10	80433784	80434283	chr10	80316250	80316749	Tcf3|chr10:80316250-80316749	0.324927043944603	.	.
chr10	80433784	80434283	chr10	80676201	80676700	Tcf3|chr10:80676201-80676700	0.218455286439181	.	.
chr10	80561559	80562058	chr10	80298753	80299252	Rexo1|chr10:80298753-80299252	0.242643957818462	.	.
chr10	80561559	80562058	chr10	80316250	80316749	Rexo1|chr10:80316250-80316749	0.247966608097633	.	.
chr10	80561559	80562058	chr10	80475205	80475704	Rexo1|chr10:80475205-80475704	0.140789553054738	.	.
chr10	80561559	80562058	chr10	80676201	80676700	Rexo1|chr10:80676201-80676700	0.147680504515421	.	.
chr10	80561559	80562058	chr10	80807167	80807666	Rexo1|chr10:80807167-80807666	0.134285607879166	.	.
chr10	80577192	80577691	chr10	80298753	80299252	Klf16|chr10:80298753-80299252	0.210039597072412	.	.
chr10	80577192	80577691	chr10	80316250	80316749	Klf16|chr10:80316250-80316749	0.137446559837159	.	.
chr10	80577192	80577691	chr10	80475205	80475704	Klf16|chr10:80475205-80475704	0.415080955025822	.	.
chr10	80577192	80577691	chr10	80676201	80676700	Klf16|chr10:80676201-80676700	0.285988901428424	.	.
chr10	80577707	80578206	chr10	80264751	80265250	Klf16|chr10:80264751-80265250	0.246516483805741	.	.
chr10	80577707	80578206	chr10	80298753	80299252	Klf16|chr10:80298753-80299252	0.175396999543153	.	.
chr10	80577707	80578206	chr10	80316250	80316749	Klf16|chr10:80316250-80316749	0.237507024564844	.	.
chr10	80577707	80578206	chr10	80475205	80475704	Klf16|chr10:80475205-80475704	0.130070573077523	.	.
chr10	80577707	80578206	chr10	80676201	80676700	Klf16|chr10:80676201-80676700	0.18990407229738	.	.
chr10	80577707	80578206	chr10	80807167	80807666	Klf16|chr10:80807167-80807666	0.256144972058733	.	.
chr10	80577707	80578206	chr10	80928413	80928912	Klf16|chr10:80928413-80928912	0.185812588972843	.	.
chr10	80590198	80590697	chr10	80298753	80299252	Abhd17a|chr10:80298753-80299252	0.446426067785954	.	.
chr10	80590198	80590697	chr10	80298753	80299252	Gm29093|chr10:80298753-80299252	0.446426067785954	.	.
chr10	80590198	80590697	chr10	80807167	80807666	Abhd17a|chr10:80807167-80807666	0.23599625215166	.	.
chr10	80590198	80590697	chr10	80807167	80807666	Gm29093|chr10:80807167-80807666	0.23599625215166	.	.
chr10	80602614	80603113	chr10	80676201	80676700	Adat3|chr10:80676201-80676700	0.180609731868139	.	.
chr10	80602614	80603113	chr10	80676201	80676700	Scamp4|chr10:80676201-80676700	0.180609731868139	.	.
chr10	80621853	80622352	chr10	80264751	80265250	Csnk1g2|chr10:80264751-80265250	0.205197830348289	.	.
chr10	80621853	80622352	chr10	80475205	80475704	Csnk1g2|chr10:80475205-80475704	0.165067483973637	.	.
chr10	80621853	80622352	chr10	80676201	80676700	Csnk1g2|chr10:80676201-80676700	0.296952216651513	.	.
chr10	80621853	80622352	chr10	80807167	80807666	Csnk1g2|chr10:80807167-80807666	0.222568008533765	.	.
chr10	80622360	80622859	chr10	80298753	80299252	Csnk1g2|chr10:80298753-80299252	0.262397152848331	.	.
chr10	80622360	80622859	chr10	80316250	80316749	Csnk1g2|chr10:80316250-80316749	0.184247086808186	.	.
chr10	80622360	80622859	chr10	80475205	80475704	Csnk1g2|chr10:80475205-80475704	0.338945075220538	.	.
chr10	80622360	80622859	chr10	80676201	80676700	Csnk1g2|chr10:80676201-80676700	0.346043106724399	.	.
chr10	80622360	80622859	chr10	80807167	80807666	Csnk1g2|chr10:80807167-80807666	0.239772196567304	.	.
chr10	80656327	80656826	chr10	80298753	80299252	Btbd2|chr10:80298753-80299252	0.272412071464436	.	.
chr10	80656327	80656826	chr10	80316250	80316749	Btbd2|chr10:80316250-80316749	0.152385064667211	.	.
chr10	80656327	80656826	chr10	80475205	80475704	Btbd2|chr10:80475205-80475704	0.226611788977201	.	.
chr10	80656327	80656826	chr10	80676201	80676700	Btbd2|chr10:80676201-80676700	0.31215187009438	.	.
chr10	80656327	80656826	chr10	80837737	80838236	Btbd2|chr10:80837737-80838236	0.194910223721288	.	.
chr10	80678096	80678595	chr10	80316250	80316749	Mknk2|chr10:80316250-80316749	0.174462848307822	.	.
chr10	80678096	80678595	chr10	80676201	80676700	Mknk2|chr10:80676201-80676700	0.202373142101847	.	.
chr10	80702062	80702561	chr10	80298753	80299252	Izumo4|chr10:80298753-80299252	0.355000140341466	.	.
chr10	80702062	80702561	chr10	80298753	80299252	Mob3a|chr10:80298753-80299252	0.355000140341466	.	.
chr10	80702062	80702561	chr10	80475205	80475704	Izumo4|chr10:80475205-80475704	0.163342915036368	.	.
chr10	80702062	80702561	chr10	80475205	80475704	Mob3a|chr10:80475205-80475704	0.163342915036368	.	.
chr10	80702062	80702561	chr10	80676201	80676700	Izumo4|chr10:80676201-80676700	0.144913407446938	.	.
chr10	80702062	80702561	chr10	80676201	80676700	Mob3a|chr10:80676201-80676700	0.144913407446938	.	.
chr10	80702062	80702561	chr10	80807167	80807666	Izumo4|chr10:80807167-80807666	0.319657930250608	.	.
chr10	80702062	80702561	chr10	80807167	80807666	Mob3a|chr10:80807167-80807666	0.319657930250608	.	.
chr10	80702672	80703171	chr10	80298753	80299252	Izumo4|chr10:80298753-80299252	0.131332830892406	.	.
chr10	80702672	80703171	chr10	80298753	80299252	Mob3a|chr10:80298753-80299252	0.131332830892406	.	.
chr10	80702672	80703171	chr10	80807167	80807666	Izumo4|chr10:80807167-80807666	0.204468052515257	.	.
chr10	80702672	80703171	chr10	80807167	80807666	Mob3a|chr10:80807167-80807666	0.204468052515257	.	.
chr10	80754853	80755352	chr10	80676201	80676700	Dot1l|chr10:80676201-80676700	0.310211495942301	.	.
chr10	80754853	80755352	chr10	80837737	80838236	Dot1l|chr10:80837737-80838236	0.28808956258616	.	.
chr10	80754853	80755352	chr10	81137227	81137726	Dot1l|chr10:81137227-81137726	0.134917357275259	.	.
chr10	80798353	80798852	chr10	80928413	80928912	Plekhj1|chr10:80928413-80928912	0.131285676164118	.	.
chr10	80798353	80798852	chr10	80928413	80928912	Sf3a2|chr10:80928413-80928912	0.131285676164118	.	.
chr10	80826143	80826642	chr10	80676201	80676700	Oaz1|chr10:80676201-80676700	0.164616803977306	.	.
chr10	80826143	80826642	chr10	80837737	80838236	Oaz1|chr10:80837737-80838236	0.226950721523798	.	.
chr10	80826143	80826642	chr10	81137227	81137726	Oaz1|chr10:81137227-81137726	0.322250179849768	.	.
chr10	80826143	80826642	chr10	81192202	81192701	Oaz1|chr10:81192202-81192701	0.150959196716286	.	.
[truncated: 20,563 more rows]
