# Supplementary material for: Single-cell analysis of chromatin accessibility in the adult mouse brain
Source: Nature. 2023 Dec 13;624(7991):378–89. doi: 10.1038/s41586-023-06824-9 (PMC10719105; doi:10.1038/s41586-023-06824-9)
Supplement: Supplementary file 3 — Supplementary Tables 1–25 and their legends. [file 41586_2023_6824_MOESM3_ESM.zip › 2023-03-05453B-s3/SI Tables/SI Table 13 Summary of all the gene-cCRE correlations/sa2subclass.OB-STR-CTX_Inh_IMN.pdc.bedpe]

chr1	3466260	3466759	chr1	3094725	3095224	Gm1992|chr1:3094725-3095224	0.171614049931611	.	.
chr1	3466260	3466759	chr1	3368182	3368681	Gm1992|chr1:3368182-3368681	0.102360574347598	.	.
chr1	3466260	3466759	chr1	3410799	3411298	Gm1992|chr1:3410799-3411298	0.0871048090487796	.	.
chr1	3670775	3671274	chr1	3661902	3662401	Xkr4|chr1:3661902-3662401	0.329421455149919	.	.
chr1	3671529	3672028	chr1	3508498	3508997	Xkr4|chr1:3508498-3508997	0.304483455090311	.	.
chr1	3671529	3672028	chr1	3661902	3662401	Xkr4|chr1:3661902-3662401	0.391968779683837	.	.
chr1	3672048	3672547	chr1	3508498	3508997	Xkr4|chr1:3508498-3508997	0.103350074536793	.	.
chr1	3672048	3672547	chr1	3661902	3662401	Xkr4|chr1:3661902-3662401	0.196357694906326	.	.
chr1	4785497	4785996	chr1	4914347	4914846	Mrpl15|chr1:4914347-4914846	0.10050215199202	.	.
chr1	4785497	4785996	chr1	5022621	5023120	Mrpl15|chr1:5022621-5023120	0.162170287020213	.	.
chr1	4785497	4785996	chr1	5082818	5083317	Mrpl15|chr1:5082818-5083317	0.123482753183962	.	.
chr1	4785497	4785996	chr1	5177158	5177657	Mrpl15|chr1:5177158-5177657	0.0982738500490169	.	.
chr1	4785497	4785996	chr1	5177158	5177657	Mrpl15|chr1:5177158-5177657	0.098273850049017	.	.
chr1	4807592	4808091	chr1	4768300	4768799	Lypla1|chr1:4768300-4768799	0.207656615974273	.	.
chr1	4807592	4808091	chr1	4926263	4926762	Lypla1|chr1:4926263-4926762	0.175170599642453	.	.
chr1	4807592	4808091	chr1	5019201	5019700	Lypla1|chr1:5019201-5019700	0.109174223168471	.	.
chr1	4807592	4808091	chr1	5082818	5083317	Lypla1|chr1:5082818-5083317	0.195900027071566	.	.
chr1	4857480	4857979	chr1	5022621	5023120	Tcea1|chr1:5022621-5023120	0.202448724676647	.	.
chr1	4857480	4857979	chr1	5023205	5023704	Tcea1|chr1:5023205-5023704	0.0979046412049211	.	.
chr1	4858123	4858622	chr1	4519292	4519791	Tcea1|chr1:4519292-4519791	0.161734685039953	.	.
chr1	4858123	4858622	chr1	4611625	4612124	Tcea1|chr1:4611625-4612124	0.0882871360391278	.	.
chr1	4858123	4858622	chr1	5017828	5018327	Tcea1|chr1:5017828-5018327	0.201914756802033	.	.
chr1	4858123	4858622	chr1	5023205	5023704	Tcea1|chr1:5023205-5023704	0.111732134364763	.	.
chr1	4858123	4858622	chr1	5033168	5033667	Tcea1|chr1:5033168-5033667	0.149209360537438	.	.
chr1	4858123	4858622	chr1	5170387	5170886	Tcea1|chr1:5170387-5170886	0.0989495182290979	.	.
chr1	4858123	4858622	chr1	5232113	5232612	Tcea1|chr1:5232113-5232612	0.134295649443181	.	.
chr1	4970513	4971012	chr1	4519292	4519791	Gm16041|chr1:4519292-4519791	0.174737853557837	.	.
chr1	4970513	4971012	chr1	4611625	4612124	Gm16041|chr1:4611625-4612124	0.288763562305238	.	.
chr1	4970513	4971012	chr1	5017828	5018327	Gm16041|chr1:5017828-5018327	0.104521600918867	.	.
chr1	4970513	4971012	chr1	5023205	5023704	Gm16041|chr1:5023205-5023704	0.214229082767693	.	.
chr1	4970513	4971012	chr1	5033168	5033667	Gm16041|chr1:5033168-5033667	0.235617596582743	.	.
chr1	4970513	4971012	chr1	5228748	5229247	Gm16041|chr1:5228748-5229247	0.210221287873818	.	.
chr1	4970513	4971012	chr1	5232113	5232612	Gm16041|chr1:5232113-5232612	0.19727697782748	.	.
chr1	4970513	4971012	chr1	5233031	5233530	Gm16041|chr1:5233031-5233530	0.140556354166879	.	.
chr1	5070122	5070621	chr1	5023205	5023704	Atp6v1h|chr1:5023205-5023704	0.132803003856529	.	.
chr1	5070122	5070621	chr1	5023205	5023704	Rgs20|chr1:5023205-5023704	0.132803003856529	.	.
chr1	5070122	5070621	chr1	5033168	5033667	Atp6v1h|chr1:5033168-5033667	0.221242098076039	.	.
chr1	5070122	5070621	chr1	5033168	5033667	Rgs20|chr1:5033168-5033667	0.221242098076039	.	.
chr1	5070122	5070621	chr1	5228748	5229247	Atp6v1h|chr1:5228748-5229247	0.184189776285068	.	.
chr1	5070122	5070621	chr1	5228748	5229247	Rgs20|chr1:5228748-5229247	0.184189776285068	.	.
chr1	5070122	5070621	chr1	5232113	5232612	Atp6v1h|chr1:5232113-5232612	0.111090338924314	.	.
chr1	5070122	5070621	chr1	5232113	5232612	Rgs20|chr1:5232113-5232612	0.111090338924314	.	.
chr1	5070122	5070621	chr1	5233031	5233530	Atp6v1h|chr1:5233031-5233530	0.12774622474289	.	.
chr1	5070122	5070621	chr1	5233031	5233530	Rgs20|chr1:5233031-5233530	0.12774622474289	.	.
chr1	5588179	5588678	chr1	5261125	5261624	Oprk1|chr1:5261125-5261624	0.149287051384848	.	.
chr1	5917179	5917678	chr1	6236571	6237070	Npbwr1|chr1:6236571-6237070	0.191806187673799	.	.
chr1	6214386	6214885	chr1	6097121	6097620	4732440D04Rik|chr1:6097121-6097620	0.0907605837376831	.	.
chr1	6214386	6214885	chr1	6272212	6272711	4732440D04Rik|chr1:6272212-6272711	0.182277488404765	.	.
chr1	6214386	6214885	chr1	6282390	6282889	4732440D04Rik|chr1:6282390-6282889	0.151682217003518	.	.
chr1	6214386	6214885	chr1	6382628	6383127	4732440D04Rik|chr1:6382628-6383127	0.189553453233479	.	.
chr1	6214386	6214885	chr1	6441268	6441767	4732440D04Rik|chr1:6441268-6441767	0.163851204910399	.	.
chr1	6214899	6215398	chr1	6272212	6272711	4732440D04Rik|chr1:6272212-6272711	0.155462456945269	.	.
chr1	6214899	6215398	chr1	6382628	6383127	4732440D04Rik|chr1:6382628-6383127	0.240610995725786	.	.
chr1	6214899	6215398	chr1	6441268	6441767	4732440D04Rik|chr1:6441268-6441767	0.140388323275364	.	.
chr1	6359108	6359607	chr1	6097121	6097620	Alkal1|chr1:6097121-6097620	0.176661276559089	.	.
chr1	6359108	6359607	chr1	6282390	6282889	Alkal1|chr1:6282390-6282889	0.251592044839552	.	.
chr1	6359108	6359607	chr1	6483297	6483796	Alkal1|chr1:6483297-6483796	0.103260445114577	.	.
chr1	6359108	6359607	chr1	6734714	6735213	Alkal1|chr1:6734714-6735213	0.117315287459686	.	.
chr1	7088594	7089093	chr1	6800064	6800563	Pcmtd1|chr1:6800064-6800563	0.134359187034786	.	.
chr1	7088594	7089093	chr1	6800607	6801106	Pcmtd1|chr1:6800607-6801106	0.175599982680962	.	.
chr1	7088594	7089093	chr1	6805215	6805714	Pcmtd1|chr1:6805215-6805714	0.320860600170718	.	.
chr1	7397174	7397673	chr1	7137931	7138430	Gm26901|chr1:7137931-7138430	0.128404874923588	.	.
chr1	9298975	9299474	chr1	9205427	9205926	Sntg1|chr1:9205427-9205926	0.115715836095669	.	.
chr1	9298975	9299474	chr1	9298270	9298769	Sntg1|chr1:9298270-9298769	0.248732973844347	.	.
chr1	9298975	9299474	chr1	9541113	9541612	Sntg1|chr1:9541113-9541612	0.160656299401864	.	.
chr1	9299496	9299995	chr1	9205427	9205926	Sntg1|chr1:9205427-9205926	0.160747878278172	.	.
chr1	9299496	9299995	chr1	9298270	9298769	Sntg1|chr1:9298270-9298769	0.267886146376605	.	.
chr1	9299496	9299995	chr1	9541113	9541612	Sntg1|chr1:9541113-9541612	0.0949529287726888	.	.
chr1	9545042	9545541	chr1	9611605	9612104	Rrs1|chr1:9611605-9612104	0.216461958209858	.	.
chr1	9545042	9545541	chr1	9772700	9773199	Rrs1|chr1:9772700-9773199	0.108853399839292	.	.
chr1	9545042	9545541	chr1	9847510	9848009	Rrs1|chr1:9847510-9848009	0.159716254946651	.	.
chr1	9545042	9545541	chr1	9848033	9848532	Rrs1|chr1:9848033-9848532	0.206312705402638	.	.
chr1	9547814	9548313	chr1	9554007	9554506	Adhfe1|chr1:9554007-9554506	0.216892333221855	.	.
chr1	9547814	9548313	chr1	9621361	9621860	Adhfe1|chr1:9621361-9621860	0.239368103921185	.	.
chr1	9547814	9548313	chr1	9622471	9622970	Adhfe1|chr1:9622471-9622970	0.0957912372279429	.	.
chr1	9547814	9548313	chr1	9648756	9649255	Adhfe1|chr1:9648756-9649255	0.389974421874908	.	.
chr1	9547814	9548313	chr1	9649264	9649763	Adhfe1|chr1:9649264-9649763	0.376075317343559	.	.
chr1	9600949	9601448	chr1	9298270	9298769	Vxn|chr1:9298270-9298769	0.122470076825366	.	.
chr1	9601474	9601973	chr1	9298270	9298769	Vxn|chr1:9298270-9298769	0.152253918495458	.	.
chr1	9630048	9630547	chr1	9564420	9564919	2610203C22Rik|chr1:9564420-9564919	0.127305996877017	.	.
chr1	9630048	9630547	chr1	9621361	9621860	2610203C22Rik|chr1:9621361-9621860	0.143534301505443	.	.
chr1	9630048	9630547	chr1	9622471	9622970	2610203C22Rik|chr1:9622471-9622970	0.217776397272062	.	.
chr1	9630048	9630547	chr1	9648756	9649255	2610203C22Rik|chr1:9648756-9649255	0.204974379793957	.	.
chr1	9630048	9630547	chr1	9649264	9649763	2610203C22Rik|chr1:9649264-9649763	0.226938831617228	.	.
chr1	9700259	9700758	chr1	9602243	9602742	Mybl1|chr1:9602243-9602742	0.13141334592156	.	.
chr1	9700259	9700758	chr1	9772700	9773199	Mybl1|chr1:9772700-9773199	0.161223891907668	.	.
chr1	9700259	9700758	chr1	9847510	9848009	Mybl1|chr1:9847510-9848009	0.255109355148987	.	.
chr1	9700259	9700758	chr1	9848033	9848532	Mybl1|chr1:9848033-9848532	0.143596256584976	.	.
chr1	9747574	9748073	chr1	9541113	9541612	1700034P13Rik|chr1:9541113-9541612	0.0984286466381193	.	.
chr1	9747574	9748073	chr1	9541113	9541612	Vcpip1|chr1:9541113-9541612	0.0984286466381193	.	.
chr1	9748256	9748755	chr1	9541113	9541612	1700034P13Rik|chr1:9541113-9541612	0.12146134033515	.	.
chr1	9748256	9748755	chr1	9541113	9541612	Vcpip1|chr1:9541113-9541612	0.12146134033515	.	.
chr1	9748256	9748755	chr1	9602243	9602742	1700034P13Rik|chr1:9602243-9602742	0.106075107065826	.	.
chr1	9748256	9748755	chr1	9602243	9602742	Vcpip1|chr1:9602243-9602742	0.106075107065826	.	.
chr1	9748256	9748755	chr1	9611605	9612104	1700034P13Rik|chr1:9611605-9612104	0.161436408091885	.	.
chr1	9748256	9748755	chr1	9611605	9612104	Vcpip1|chr1:9611605-9612104	0.161436408091885	.	.
chr1	9748256	9748755	chr1	9772700	9773199	1700034P13Rik|chr1:9772700-9773199	0.0909160883024726	.	.
chr1	9748256	9748755	chr1	9772700	9773199	Vcpip1|chr1:9772700-9773199	0.0909160883024726	.	.
chr1	9748256	9748755	chr1	9847510	9848009	1700034P13Rik|chr1:9847510-9848009	0.127087615551539	.	.
chr1	9748256	9748755	chr1	9847510	9848009	Vcpip1|chr1:9847510-9848009	0.127087615551539	.	.
chr1	9798078	9798577	chr1	9772700	9773199	Sgk3|chr1:9772700-9773199	0.0882485539714903	.	.
chr1	9908384	9908883	chr1	9541113	9541612	Mcmdc2|chr1:9541113-9541612	0.209648095524581	.	.
chr1	9908384	9908883	chr1	9602243	9602742	Mcmdc2|chr1:9602243-9602742	0.220833678300673	.	.
chr1	9908384	9908883	chr1	9611605	9612104	Mcmdc2|chr1:9611605-9612104	0.129756154052188	.	.
chr1	9908384	9908883	chr1	9847510	9848009	Mcmdc2|chr1:9847510-9848009	0.19177338457909	.	.
chr1	9943920	9944419	chr1	9611605	9612104	Snhg6|chr1:9611605-9612104	0.123036349163646	.	.
chr1	9943920	9944419	chr1	9847510	9848009	Snhg6|chr1:9847510-9848009	0.203029260520456	.	.
chr1	9943920	9944419	chr1	9848033	9848532	Snhg6|chr1:9848033-9848532	0.0937668577408084	.	.
chr1	9943920	9944419	chr1	9848581	9849080	Snhg6|chr1:9848581-9849080	0.167282911545529	.	.
chr1	9968004	9968503	chr1	9621361	9621860	Tcf24|chr1:9621361-9621860	0.106925791514759	.	.
chr1	9968004	9968503	chr1	9648756	9649255	Tcf24|chr1:9648756-9649255	0.20857380589827	.	.
chr1	9968004	9968503	chr1	9649264	9649763	Tcf24|chr1:9649264-9649763	0.226166070976723	.	.
chr1	10008928	10009427	chr1	10014321	10014820	Ppp1r42|chr1:10014321-10014820	0.240890094353381	.	.
chr1	10037697	10038196	chr1	10486751	10487250	Cops5|chr1:10486751-10487250	0.104924729709473	.	.
chr1	10037697	10038196	chr1	10486751	10487250	Cspp1|chr1:10486751-10487250	0.104924729709473	.	.
chr1	10232301	10232800	chr1	10039501	10040000	Arfgef1|chr1:10039501-10040000	0.110679357353146	.	.
chr1	10232855	10233354	chr1	10039501	10040000	Arfgef1|chr1:10039501-10040000	0.0965059209964505	.	.
chr1	10993243	10993742	chr1	10794271	10794770	Prex2|chr1:10794271-10794770	0.183462703347137	.	.
chr1	10993243	10993742	chr1	10990811	10991310	Prex2|chr1:10990811-10991310	0.304141102613844	.	.
chr1	10993243	10993742	chr1	11045682	11046181	Prex2|chr1:11045682-11046181	0.0959908356842534	.	.
chr1	10993243	10993742	chr1	11065845	11066344	Prex2|chr1:11065845-11066344	0.366278876764914	.	.
chr1	10993243	10993742	chr1	11066410	11066909	Prex2|chr1:11066410-11066909	0.393061121465775	.	.
chr1	10993243	10993742	chr1	11090782	11091281	Prex2|chr1:11090782-11091281	0.231863411154193	.	.
chr1	10993243	10993742	chr1	11177671	11178170	Prex2|chr1:11177671-11178170	0.232980281797673	.	.
chr1	10993772	10994271	chr1	10678879	10679378	Prex2|chr1:10678879-10679378	0.111414880430666	.	.
chr1	10993772	10994271	chr1	10990811	10991310	Prex2|chr1:10990811-10991310	0.0930206940312288	.	.
chr1	10993772	10994271	chr1	11065845	11066344	Prex2|chr1:11065845-11066344	0.143166683790772	.	.
chr1	10993772	10994271	chr1	11066410	11066909	Prex2|chr1:11066410-11066909	0.170710547725551	.	.
chr1	10993772	10994271	chr1	11090782	11091281	Prex2|chr1:11090782-11091281	0.126454233246954	.	.
chr1	10993772	10994271	chr1	11175747	11176246	Prex2|chr1:11175747-11176246	0.137992602031491	.	.
chr1	11413910	11414409	chr1	11594948	11595447	A830018L16Rik|chr1:11594948-11595447	0.232752830192241	.	.
chr1	12692874	12693373	chr1	12640955	12641454	Sulf1|chr1:12640955-12641454	0.0907409856159505	.	.
chr1	12692874	12693373	chr1	12710573	12711072	Sulf1|chr1:12710573-12711072	0.150526681733892	.	.
chr1	12692874	12693373	chr1	12718098	12718597	Sulf1|chr1:12718098-12718597	0.124745532124715	.	.
chr1	13660314	13660813	chr1	13696702	13697201	Lactb2|chr1:13696702-13697201	0.0992734479058699	.	.
chr1	14309549	14310048	chr1	14304313	14304812	Eya1|chr1:14304313-14304812	0.110097255888693	.	.
chr1	14309549	14310048	chr1	14429260	14429759	Eya1|chr1:14429260-14429759	0.190509355442624	.	.
chr1	14309549	14310048	chr1	14485835	14486334	Eya1|chr1:14485835-14486334	0.0981764291964802	.	.
chr1	14309549	14310048	chr1	14506500	14506999	Eya1|chr1:14506500-14506999	0.102765354631441	.	.
chr1	14309549	14310048	chr1	14626635	14627134	Eya1|chr1:14626635-14627134	0.131880565896843	.	.
chr1	14309549	14310048	chr1	14627135	14627634	Eya1|chr1:14627135-14627634	0.218422747434075	.	.
chr1	14309549	14310048	chr1	14728986	14729485	Eya1|chr1:14728986-14729485	0.086851160776073	.	.
chr1	14309549	14310048	chr1	14739996	14740495	Eya1|chr1:14739996-14740495	0.0918603720261917	.	.
chr1	14755218	14755717	chr1	14506500	14506999	Msc|chr1:14506500-14506999	0.190348037961758	.	.
chr1	14755218	14755717	chr1	14627135	14627634	Msc|chr1:14627135-14627634	0.119051127741823	.	.
chr1	14755218	14755717	chr1	14718556	14719055	Msc|chr1:14718556-14719055	0.125742983523836	.	.
chr1	15286608	15287107	chr1	15296373	15296872	Kcnb2|chr1:15296373-15296872	0.16064393779456	.	.
chr1	15286608	15287107	chr1	15307562	15308061	Kcnb2|chr1:15307562-15308061	0.179437689421721	.	.
chr1	15286608	15287107	chr1	15437802	15438301	Kcnb2|chr1:15437802-15438301	0.19034550935064	.	.
chr1	15805340	15805839	chr1	15885960	15886459	Terf1|chr1:15885960-15886459	0.133781702323761	.	.
chr1	16104453	16104952	chr1	15885960	15886459	Rpl7|chr1:15885960-15886459	0.254884151571539	.	.
chr1	16104453	16104952	chr1	16122764	16123263	Rpl7|chr1:16122764-16123263	0.104818662346589	.	.
chr1	16104453	16104952	chr1	16177516	16178015	Rpl7|chr1:16177516-16178015	0.232402909587265	.	.
chr1	16104453	16104952	chr1	16202130	16202629	Rpl7|chr1:16202130-16202629	0.157101879133244	.	.
chr1	16104999	16105498	chr1	15993491	15993990	Rdh10|chr1:15993491-15993990	0.092330985603526	.	.
chr1	16104999	16105498	chr1	15993491	15993990	Rpl7|chr1:15993491-15993990	0.092330985603526	.	.
chr1	16105563	16106062	chr1	15993491	15993990	Rdh10|chr1:15993491-15993990	0.1084474512159	.	.
chr1	16519761	16520260	chr1	16546643	16547142	Stau2|chr1:16546643-16547142	0.128975989710069	.	.
chr1	16656744	16657243	chr1	16546643	16547142	D030040B21Rik|chr1:16546643-16547142	0.0968828458292965	.	.
chr1	16656744	16657243	chr1	16546643	16547142	Eloc|chr1:16546643-16547142	0.0968828458292965	.	.
chr1	16664905	16665404	chr1	16798252	16798751	Tmem70|chr1:16798252-16798751	0.092594493120301	.	.
chr1	16664905	16665404	chr1	16964622	16965121	Tmem70|chr1:16964622-16965121	0.0920933774665558	.	.
chr1	16688506	16689005	chr1	16964622	16965121	Ly96|chr1:16964622-16965121	0.104399161675723	.	.
chr1	17097665	17098164	chr1	16798252	16798751	Jph1|chr1:16798252-16798751	0.12744369148551	.	.
chr1	17097665	17098164	chr1	16964622	16965121	Jph1|chr1:16964622-16965121	0.206197177909045	.	.
chr1	17097665	17098164	chr1	17059909	17060408	Jph1|chr1:17059909-17060408	0.297842177175987	.	.
chr1	17097665	17098164	chr1	17060493	17060992	Jph1|chr1:17060493-17060992	0.251334742795503	.	.
chr1	17145142	17145641	chr1	17416797	17417296	Gdap1|chr1:17416797-17417296	0.212856467941216	.	.
chr1	17727070	17727569	chr1	17413910	17414409	Crispld1|chr1:17413910-17414409	0.0965167189603329	.	.
chr1	17727070	17727569	chr1	17413910	17414409	Gm16070|chr1:17413910-17414409	0.0965167189603329	.	.
chr1	17727070	17727569	chr1	17980561	17981060	Crispld1|chr1:17980561-17981060	0.088706620442523	.	.
chr1	17727070	17727569	chr1	17980561	17981060	Gm16070|chr1:17980561-17981060	0.088706620442523	.	.
chr1	17727608	17728107	chr1	17309890	17310389	Crispld1|chr1:17309890-17310389	0.117440993173673	.	.
chr1	17727608	17728107	chr1	17309890	17310389	Gm16070|chr1:17309890-17310389	0.117440993173673	.	.
chr1	17727608	17728107	chr1	17416797	17417296	Crispld1|chr1:17416797-17417296	0.158807838863792	.	.
chr1	17727608	17728107	chr1	17416797	17417296	Gm16070|chr1:17416797-17417296	0.158807838863792	.	.
chr1	18057998	18058497	chr1	17980561	17981060	Gm28756|chr1:17980561-17981060	0.107830496405391	.	.
chr1	18057998	18058497	chr1	18181145	18181644	Gm28756|chr1:18181145-18181644	0.120154719459362	.	.
chr1	18058553	18059052	chr1	17838342	17838841	Gm28756|chr1:17838342-17838841	0.11813943759072	.	.
chr1	18058553	18059052	chr1	18416187	18416686	Gm28756|chr1:18416187-18416686	0.0973273126915779	.	.
chr1	20820187	20820686	chr1	20801628	20802127	Mcm3|chr1:20801628-20802127	0.227391993162631	.	.
chr1	20890311	20890810	chr1	20877410	20877909	6720483E21Rik|chr1:20877410-20877909	0.111383812731637	.	.
chr1	20890311	20890810	chr1	20877410	20877909	Paqr8|chr1:20877410-20877909	0.111383812731637	.	.
chr1	20890311	20890810	chr1	20900532	20901031	6720483E21Rik|chr1:20900532-20901031	0.11087757021215	.	.
chr1	20890311	20890810	chr1	20900532	20901031	Paqr8|chr1:20900532-20901031	0.11087757021215	.	.
chr1	20890311	20890810	chr1	20905651	20906150	6720483E21Rik|chr1:20905651-20906150	0.140681276772401	.	.
chr1	20890311	20890810	chr1	20905651	20906150	Paqr8|chr1:20905651-20906150	0.140681276772401	.	.
chr1	20890311	20890810	chr1	20919657	20920156	6720483E21Rik|chr1:20919657-20920156	0.127499601129825	.	.
chr1	20890311	20890810	chr1	20919657	20920156	Paqr8|chr1:20919657-20920156	0.127499601129825	.	.
chr1	20890857	20891356	chr1	20845574	20846073	6720483E21Rik|chr1:20845574-20846073	0.179507322821571	.	.
chr1	20890857	20891356	chr1	20845574	20846073	Paqr8|chr1:20845574-20846073	0.179507322821571	.	.
chr1	20890857	20891356	chr1	20900532	20901031	6720483E21Rik|chr1:20900532-20901031	0.134587382425096	.	.
chr1	20890857	20891356	chr1	20900532	20901031	Paqr8|chr1:20900532-20901031	0.134587382425096	.	.
chr1	20890857	20891356	chr1	20905651	20906150	6720483E21Rik|chr1:20905651-20906150	0.198841258311519	.	.
chr1	20890857	20891356	chr1	20905651	20906150	Paqr8|chr1:20905651-20906150	0.198841258311519	.	.
chr1	20951400	20951899	chr1	20677928	20678427	Efhc1|chr1:20677928-20678427	0.099124568061993	.	.
chr1	20951400	20951899	chr1	20845574	20846073	Efhc1|chr1:20845574-20846073	0.088354040502427	.	.
chr1	20951400	20951899	chr1	20880399	20880898	Efhc1|chr1:20880399-20880898	0.0884859428125906	.	.
chr1	20951400	20951899	chr1	20905651	20906150	Efhc1|chr1:20905651-20906150	0.159409350812324	.	.
chr1	22805771	22806270	chr1	22847853	22848352	Rims1|chr1:22847853-22848352	0.0926632937358773	.	.
chr1	22805771	22806270	chr1	22902939	22903438	Rims1|chr1:22902939-22903438	0.094580165262151	.	.
chr1	22805771	22806270	chr1	22989819	22990318	Rims1|chr1:22989819-22990318	0.138743534956249	.	.
chr1	22805771	22806270	chr1	23206890	23207389	Rims1|chr1:23206890-23207389	0.130115900276146	.	.
chr1	22805771	22806270	chr1	23214356	23214855	Rims1|chr1:23214356-23214855	0.189430824749843	.	.
chr1	22805771	22806270	chr1	23215024	23215523	Rims1|chr1:23215024-23215523	0.13052018688819	.	.
chr1	24586286	24586785	chr1	24611656	24612155	Col19a1|chr1:24611656-24612155	0.129506122245777	.	.
chr1	24586286	24586785	chr1	24613347	24613846	Col19a1|chr1:24613347-24613846	0.129734475741824	.	.
chr1	24586286	24586785	chr1	24614093	24614592	Col19a1|chr1:24614093-24614592	0.111482786348836	.	.
chr1	24586286	24586785	chr1	24614797	24615296	Col19a1|chr1:24614797-24615296	0.133566811487933	.	.
chr1	24586286	24586785	chr1	24615721	24616220	Col19a1|chr1:24615721-24616220	0.16141221847883	.	.
chr1	24678265	24678764	chr1	24532190	24532689	Lmbrd1|chr1:24532190-24532689	0.209254581067774	.	.
chr1	24678265	24678764	chr1	24611656	24612155	Lmbrd1|chr1:24611656-24612155	0.384866167134081	.	.
chr1	24678265	24678764	chr1	24613347	24613846	Lmbrd1|chr1:24613347-24613846	0.402629089985001	.	.
chr1	24678265	24678764	chr1	24614093	24614592	Lmbrd1|chr1:24614093-24614592	0.400242846302296	.	.
chr1	24678265	24678764	chr1	24614797	24615296	Lmbrd1|chr1:24614797-24615296	0.394273951162323	.	.
chr1	24678265	24678764	chr1	24615721	24616220	Lmbrd1|chr1:24615721-24616220	0.386181727514622	.	.
chr1	24679014	24679513	chr1	24611656	24612155	Lmbrd1|chr1:24611656-24612155	0.133367914527585	.	.
chr1	24679014	24679513	chr1	24613347	24613846	Lmbrd1|chr1:24613347-24613846	0.105083092574608	.	.
chr1	24679014	24679513	chr1	24614093	24614592	Lmbrd1|chr1:24614093-24614592	0.111956238271871	.	.
chr1	24679014	24679513	chr1	24614797	24615296	Lmbrd1|chr1:24614797-24615296	0.136714875952447	.	.
chr1	24679014	24679513	chr1	24615721	24616220	Lmbrd1|chr1:24615721-24616220	0.140602813103156	.	.
chr1	24679014	24679513	chr1	24720280	24720779	Lmbrd1|chr1:24720280-24720779	0.133316843144885	.	.
chr1	25829930	25830429	chr1	25824642	25825141	Adgrb3|chr1:25824642-25825141	0.15761437264399	.	.
chr1	30872795	30873294	chr1	30700382	30700881	Phf3|chr1:30700382-30700881	0.0865357744697932	.	.
chr1	30873430	30873929	chr1	30502671	30503170	Phf3|chr1:30502671-30503170	0.0865059008664222	.	.
chr1	30873430	30873929	chr1	30503190	30503689	Phf3|chr1:30503190-30503689	0.0904588012649695	.	.
chr1	30873430	30873929	chr1	30503190	30503689	Phf3|chr1:30503190-30503689	0.0904588012649696	.	.
chr1	30873430	30873929	chr1	30537143	30537642	Phf3|chr1:30537143-30537642	0.289718562365423	.	.
chr1	30873430	30873929	chr1	30584783	30585282	Phf3|chr1:30584783-30585282	0.134922269958945	.	.
chr1	30873430	30873929	chr1	30633942	30634441	Phf3|chr1:30633942-30634441	0.0950789257241518	.	.
chr1	30873942	30874441	chr1	30503190	30503689	Phf3|chr1:30503190-30503689	0.177523870681118	.	.
chr1	30873942	30874441	chr1	30537143	30537642	Phf3|chr1:30537143-30537642	0.221581976155571	.	.
chr1	30873942	30874441	chr1	30633942	30634441	Phf3|chr1:30633942-30634441	0.116446246675542	.	.
chr1	30949582	30950081	chr1	30503190	30503689	Ptp4a1|chr1:30503190-30503689	0.268071796686818	.	.
chr1	30949582	30950081	chr1	30537143	30537642	Ptp4a1|chr1:30537143-30537642	0.152964908167385	.	.
chr1	30949582	30950081	chr1	30565242	30565741	Ptp4a1|chr1:30565242-30565741	0.12111034945253	.	.
chr1	30949582	30950081	chr1	30584783	30585282	Ptp4a1|chr1:30584783-30585282	0.168492618120049	.	.
chr1	30950354	30950853	chr1	30565242	30565741	Ptp4a1|chr1:30565242-30565741	0.138270127177983	.	.
chr1	30950354	30950853	chr1	30584783	30585282	Ptp4a1|chr1:30584783-30585282	0.251977881679427	.	.
chr1	30950354	30950853	chr1	30700382	30700881	Ptp4a1|chr1:30700382-30700881	0.170132866414147	.	.
chr1	30950354	30950853	chr1	30740784	30741283	Ptp4a1|chr1:30740784-30741283	0.108006438495761	.	.
chr1	33214722	33215221	chr1	32963600	32964099	Gm37591|chr1:32963600-32964099	0.233697395016535	.	.
chr1	33214722	33215221	chr1	33042377	33042876	Gm37591|chr1:33042377-33042876	0.130991500042479	.	.
chr1	33214722	33215221	chr1	33201409	33201908	Gm37591|chr1:33201409-33201908	0.143713664004937	.	.
chr1	34439491	34439990	chr1	34434650	34435149	Ccdc115|chr1:34434650-34435149	0.139909058110915	.	.
chr1	34439491	34439990	chr1	34434650	34435149	Imp4|chr1:34434650-34435149	0.139909058110915	.	.
chr1	34459438	34459937	chr1	34602327	34602826	Ptpn18|chr1:34602327-34602826	0.095053004814537	.	.
chr1	34472597	34473096	chr1	34696475	34696974	Gm28417|chr1:34696475-34696974	0.10604670946197	.	.
chr1	34579442	34579941	chr1	34300508	34301007	1700101I19Rik|chr1:34300508-34301007	0.180629966306372	.	.
chr1	34579442	34579941	chr1	34300508	34301007	Amer3|chr1:34300508-34301007	0.180629966306372	.	.
chr1	34579442	34579941	chr1	34399361	34399860	1700101I19Rik|chr1:34399361-34399860	0.194516327503861	.	.
chr1	34579442	34579941	chr1	34399361	34399860	Amer3|chr1:34399361-34399860	0.194516327503861	.	.
chr1	34579442	34579941	chr1	34409815	34410314	1700101I19Rik|chr1:34409815-34410314	0.101018075864224	.	.
chr1	34579442	34579941	chr1	34409815	34410314	Amer3|chr1:34409815-34410314	0.101018075864224	.	.
chr1	34579442	34579941	chr1	34434650	34435149	1700101I19Rik|chr1:34434650-34435149	0.212440560301379	.	.
chr1	34579442	34579941	chr1	34434650	34435149	Amer3|chr1:34434650-34435149	0.212440560301379	.	.
chr1	34677895	34678394	chr1	34268481	34268980	Arhgef4|chr1:34268481-34268980	0.152464978074992	.	.
chr1	34677895	34678394	chr1	34583679	34584178	Arhgef4|chr1:34583679-34584178	0.18855508908213	.	.
chr1	34677895	34678394	chr1	34664140	34664639	Arhgef4|chr1:34664140-34664639	0.150688662599719	.	.
chr1	34677895	34678394	chr1	34665018	34665517	Arhgef4|chr1:34665018-34665517	0.115232492601098	.	.
chr1	34801460	34801959	chr1	34982952	34983451	Arhgef4|chr1:34982952-34983451	0.0960319217216949	.	.
chr1	34842804	34843303	chr1	34775909	34776408	Fam168b|chr1:34775909-34776408	0.25404903947323	.	.
chr1	34842804	34843303	chr1	34982952	34983451	Fam168b|chr1:34982952-34983451	0.12457321309467	.	.
chr1	34842804	34843303	chr1	34987859	34988358	Fam168b|chr1:34987859-34988358	0.171926311384601	.	.
chr1	34849768	34850267	chr1	34814010	34814509	Plekhb2|chr1:34814010-34814509	0.093360671789885	.	.
chr1	34849768	34850267	chr1	34867150	34867649	Plekhb2|chr1:34867150-34867649	0.137922874150395	.	.
chr1	34850452	34850951	chr1	34775909	34776408	Plekhb2|chr1:34775909-34776408	0.169040621138399	.	.
chr1	37540354	37540853	chr1	37725725	37726224	Mgat4a|chr1:37725725-37726224	0.151120663458993	.	.
chr1	37540864	37541363	chr1	37639092	37639591	Mgat4a|chr1:37639092-37639591	0.375238301323894	.	.
chr1	37540864	37541363	chr1	37678238	37678737	Mgat4a|chr1:37678238-37678737	0.0908315586122695	.	.
chr1	37540864	37541363	chr1	37709652	37710151	Mgat4a|chr1:37709652-37710151	0.0960708207488343	.	.
chr1	37540864	37541363	chr1	37725725	37726224	Mgat4a|chr1:37725725-37726224	0.252957183698548	.	.
chr1	37719678	37720177	chr1	37600786	37601285	2010300C02Rik|chr1:37600786-37601285	0.17349729862441	.	.
chr1	37719678	37720177	chr1	37678238	37678737	2010300C02Rik|chr1:37678238-37678737	0.242186523470777	.	.
chr1	37719678	37720177	chr1	37709652	37710151	2010300C02Rik|chr1:37709652-37710151	0.225136379059333	.	.
chr1	37719678	37720177	chr1	37710168	37710667	2010300C02Rik|chr1:37710168-37710667	0.122531786808964	.	.
chr1	37719678	37720177	chr1	37725725	37726224	2010300C02Rik|chr1:37725725-37726224	0.363201212766811	.	.
chr1	37865263	37865762	chr1	37678238	37678737	Gm26805|chr1:37678238-37678737	0.162591987068228	.	.
chr1	37865263	37865762	chr1	37678238	37678737	Tsga10|chr1:37678238-37678737	0.162591987068228	.	.
chr1	37865263	37865762	chr1	38210447	38210946	Gm26805|chr1:38210447-38210946	0.111621893814225	.	.
chr1	37865263	37865762	chr1	38210447	38210946	Tsga10|chr1:38210447-38210946	0.111621893814225	.	.
chr1	37871955	37872454	chr1	37639092	37639591	Lipt1|chr1:37639092-37639591	0.115598518055847	.	.
chr1	37871955	37872454	chr1	38210447	38210946	Lipt1|chr1:38210447-38210946	0.0877461273415063	.	.
chr1	37890241	37890740	chr1	37922522	37923021	Mitd1|chr1:37922522-37923021	0.190839948958259	.	.
chr1	37890241	37890740	chr1	37922522	37923021	Mrpl30|chr1:37922522-37923021	0.190839948958259	.	.
chr1	37890241	37890740	chr1	38198432	38198931	Mitd1|chr1:38198432-38198931	0.243662544772733	.	.
chr1	37890241	37890740	chr1	38198432	38198931	Mrpl30|chr1:38198432-38198931	0.243662544772733	.	.
chr1	37890241	37890740	chr1	38199949	38200448	Mitd1|chr1:38199949-38200448	0.2226615127406	.	.
chr1	37890241	37890740	chr1	38199949	38200448	Mrpl30|chr1:38199949-38200448	0.2226615127406	.	.
chr1	37890241	37890740	chr1	38200663	38201162	Mitd1|chr1:38200663-38201162	0.16056151257005	.	.
chr1	37890241	37890740	chr1	38200663	38201162	Mrpl30|chr1:38200663-38201162	0.16056151257005	.	.
chr1	37890241	37890740	chr1	38210447	38210946	Mitd1|chr1:38210447-38210946	0.167079972971947	.	.
chr1	37890241	37890740	chr1	38210447	38210946	Mrpl30|chr1:38210447-38210946	0.167079972971947	.	.
chr1	37890241	37890740	chr1	38241815	38242314	Mitd1|chr1:38241815-38242314	0.119513419582973	.	.
chr1	37890241	37890740	chr1	38241815	38242314	Mrpl30|chr1:38241815-38242314	0.119513419582973	.	.
chr1	37956559	37957058	chr1	37922522	37923021	Lyg1|chr1:37922522-37923021	0.103419819076318	.	.
chr1	37956559	37957058	chr1	38198432	38198931	Lyg1|chr1:38198432-38198931	0.397965561112385	.	.
chr1	37956559	37957058	chr1	38199949	38200448	Lyg1|chr1:38199949-38200448	0.400809372588404	.	.
chr1	37956559	37957058	chr1	38200663	38201162	Lyg1|chr1:38200663-38201162	0.442044936329956	.	.
chr1	37956559	37957058	chr1	38210447	38210946	Lyg1|chr1:38210447-38210946	0.395998212298227	.	.
chr1	37956559	37957058	chr1	38241815	38242314	Lyg1|chr1:38241815-38242314	0.45243637297581	.	.
chr1	37997082	37997581	chr1	37709652	37710151	Eif5b|chr1:37709652-37710151	0.111564121650074	.	.
chr1	37997082	37997581	chr1	37709652	37710151	Txndc9|chr1:37709652-37710151	0.111564121650074	.	.
chr1	37997778	37998277	chr1	37639092	37639591	Eif5b|chr1:37639092-37639591	0.165915660692243	.	.
chr1	37997778	37998277	chr1	37639092	37639591	Txndc9|chr1:37639092-37639591	0.165915660692243	.	.
chr1	37997778	37998277	chr1	37725725	37726224	Eif5b|chr1:37725725-37726224	0.207860733784134	.	.
chr1	37997778	37998277	chr1	37725725	37726224	Txndc9|chr1:37725725-37726224	0.207860733784134	.	.
chr1	37997778	37998277	chr1	38185452	38185951	Eif5b|chr1:38185452-38185951	0.176629897405529	.	.
chr1	37997778	37998277	chr1	38185452	38185951	Txndc9|chr1:38185452-38185951	0.176629897405529	.	.
chr1	37997778	37998277	chr1	38199949	38200448	Eif5b|chr1:38199949-38200448	0.087727573559666	.	.
chr1	37997778	37998277	chr1	38199949	38200448	Txndc9|chr1:38199949-38200448	0.087727573559666	.	.
chr1	37997778	37998277	chr1	38210447	38210946	Eif5b|chr1:38210447-38210946	0.120758716417645	.	.
chr1	37997778	37998277	chr1	38210447	38210946	Txndc9|chr1:38210447-38210946	0.120758716417645	.	.
chr1	37997778	37998277	chr1	38241815	38242314	Eif5b|chr1:38241815-38242314	0.136853834596989	.	.
chr1	37997778	37998277	chr1	38241815	38242314	Txndc9|chr1:38241815-38242314	0.136853834596989	.	.
chr1	40681063	40681562	chr1	40681655	40682154	Slc9a2|chr1:40681655-40682154	0.125097682970683	.	.
chr1	40790447	40790946	chr1	41065132	41065631	Mfsd9|chr1:41065132-41065631	0.156906733508092	.	.
chr1	42229631	42230130	chr1	41810267	41810766	Gm9915|chr1:41810267-41810766	0.106139338661201	.	.
chr1	42229631	42230130	chr1	41888358	41888857	Gm9915|chr1:41888358-41888857	0.113620718014607	.	.
chr1	42229631	42230130	chr1	42242955	42243454	Gm9915|chr1:42242955-42243454	0.181867245857265	.	.
chr1	42229631	42230130	chr1	42257845	42258344	Gm9915|chr1:42257845-42258344	0.19402983021772	.	.
chr1	42229631	42230130	chr1	42257845	42258344	Gm9915|chr1:42257845-42258344	0.194029830217721	.	.
chr1	42229631	42230130	chr1	42365933	42366432	Gm9915|chr1:42365933-42366432	0.261435696776335	.	.
chr1	42229631	42230130	chr1	42474139	42474638	Gm9915|chr1:42474139-42474638	0.214107800361502	.	.
chr1	43827102	43827601	chr1	43870984	43871483	Uxs1|chr1:43870984-43871483	0.190558329490833	.	.
chr1	43827102	43827601	chr1	43871504	43872003	Uxs1|chr1:43871504-43872003	0.147316390718118	.	.
chr1	43933698	43934197	chr1	43754512	43755011	Tpp2|chr1:43754512-43755011	0.17166475366324	.	.
chr1	43933698	43934197	chr1	43870984	43871483	Tpp2|chr1:43870984-43871483	0.108150654325722	.	.
chr1	43933698	43934197	chr1	43871504	43872003	Tpp2|chr1:43871504-43872003	0.103317458880839	.	.
chr1	43933698	43934197	chr1	44042471	44042970	Tpp2|chr1:44042471-44042970	0.131936694432982	.	.
chr1	43933698	43934197	chr1	44198134	44198633	Tpp2|chr1:44198134-44198633	0.0923146042519412	.	.
chr1	44102213	44102712	chr1	43754512	43755011	Tex30|chr1:43754512-43755011	0.11482668411592	.	.
chr1	44102213	44102712	chr1	44228990	44229489	Tex30|chr1:44228990-44229489	0.0897972120003463	.	.
chr1	44118638	44119137	chr1	43754512	43755011	Bivm|chr1:43754512-43755011	0.131682324789249	.	.
chr1	44118638	44119137	chr1	43754512	43755011	Poglut2|chr1:43754512-43755011	0.131682324789249	.	.
chr1	44118638	44119137	chr1	43797839	43798338	Bivm|chr1:43797839-43798338	0.16656664909071	.	.
chr1	44118638	44119137	chr1	43797839	43798338	Poglut2|chr1:43797839-43798338	0.16656664909071	.	.
chr1	44118638	44119137	chr1	43798365	43798864	Bivm|chr1:43798365-43798864	0.17850713657756	.	.
chr1	44118638	44119137	chr1	43798365	43798864	Poglut2|chr1:43798365-43798864	0.17850713657756	.	.
chr1	44118638	44119137	chr1	43871504	43872003	Bivm|chr1:43871504-43872003	0.0932091018610031	.	.
chr1	44118638	44119137	chr1	43871504	43872003	Poglut2|chr1:43871504-43872003	0.0932091018610031	.	.
chr1	44118638	44119137	chr1	44228990	44229489	Bivm|chr1:44228990-44229489	0.156192276769062	.	.
chr1	44118638	44119137	chr1	44228990	44229489	Poglut2|chr1:44228990-44229489	0.156192276769062	.	.
chr1	44119144	44119643	chr1	43797839	43798338	Bivm|chr1:43797839-43798338	0.138562879480855	.	.
chr1	44119144	44119643	chr1	43797839	43798338	Poglut2|chr1:43797839-43798338	0.138562879480855	.	.
chr1	44119144	44119643	chr1	43798365	43798864	Bivm|chr1:43798365-43798864	0.113371070317116	.	.
chr1	44119144	44119643	chr1	43798365	43798864	Poglut2|chr1:43798365-43798864	0.113371070317116	.	.
chr1	44119144	44119643	chr1	43870984	43871483	Bivm|chr1:43870984-43871483	0.115628385881728	.	.
chr1	44119144	44119643	chr1	43870984	43871483	Poglut2|chr1:43870984-43871483	0.115628385881728	.	.
chr1	44119144	44119643	chr1	43871504	43872003	Bivm|chr1:43871504-43872003	0.185447297857955	.	.
chr1	44119144	44119643	chr1	43871504	43872003	Poglut2|chr1:43871504-43872003	0.185447297857955	.	.
chr1	44119144	44119643	chr1	43898955	43899454	Bivm|chr1:43898955-43899454	0.162265589874958	.	.
chr1	44119144	44119643	chr1	43898955	43899454	Poglut2|chr1:43898955-43899454	0.162265589874958	.	.
chr1	44119663	44120162	chr1	43798365	43798864	Bivm|chr1:43798365-43798864	0.0959294024518306	.	.
chr1	44147693	44148192	chr1	43797839	43798338	Ercc5|chr1:43797839-43798338	0.307551605645095	.	.
chr1	44147693	44148192	chr1	43798365	43798864	Ercc5|chr1:43798365-43798864	0.270964532497384	.	.
chr1	44147693	44148192	chr1	43871504	43872003	Ercc5|chr1:43871504-43872003	0.111624020755384	.	.
chr1	44147693	44148192	chr1	43898955	43899454	Ercc5|chr1:43898955-43899454	0.101885021373043	.	.
chr1	44147693	44148192	chr1	44064570	44065069	Ercc5|chr1:44064570-44065069	0.0894945891315672	.	.
chr1	44147693	44148192	chr1	44228990	44229489	Ercc5|chr1:44228990-44229489	0.104784737335072	.	.
chr1	44551396	44551895	chr1	44678894	44679393	Gulp1|chr1:44678894-44679393	0.150227123592478	.	.
chr1	44552204	44552703	chr1	44494568	44495067	Gulp1|chr1:44494568-44495067	0.1560796445644	.	.
chr1	45502889	45503388	chr1	45767598	45768097	Col5a2|chr1:45767598-45768097	0.192077026804642	.	.
chr1	45794689	45795188	chr1	46067115	46067614	Wdr75|chr1:46067115-46067614	0.179565638540965	.	.
chr1	45795197	45795696	chr1	45766100	45766599	Wdr75|chr1:45766100-45766599	0.255634294722573	.	.
chr1	45795197	45795696	chr1	46022239	46022738	Wdr75|chr1:46022239-46022738	0.22617234474121	.	.
chr1	46065930	46066429	chr1	45766100	45766599	Dnah7b|chr1:45766100-45766599	0.131160211073434	.	.
chr1	46065930	46066429	chr1	46022239	46022738	Dnah7b|chr1:46022239-46022738	0.174717321695472	.	.
chr1	46066566	46067065	chr1	46067115	46067614	Dnah7b|chr1:46067115-46067614	0.520302777475984	.	.
chr1	46066566	46067065	chr1	46067115	46067614	Dnah7b|chr1:46067115-46067614	0.520302777475985	.	.
chr1	52816845	52817344	chr1	52764434	52764933	Inpp1|chr1:52764434-52764933	0.112302667243135	.	.
chr1	52817513	52818012	chr1	52953081	52953580	Inpp1|chr1:52953081-52953580	0.125220352216996	.	.
chr1	53297308	53297807	chr1	53272612	53273111	Ormdl1|chr1:53272612-53273111	0.156613457311275	.	.
chr1	53297308	53297807	chr1	53272612	53273111	Pms1|chr1:53272612-53273111	0.156613457311275	.	.
chr1	53313399	53313898	chr1	53053006	53053505	Osgepl1|chr1:53053006-53053505	0.148150187907361	.	.
chr1	53785040	53785539	chr1	53740425	53740924	Stk17b|chr1:53740425-53740924	0.14213165684034	.	.
chr1	54194329	54194828	chr1	54193770	54194269	Hecw2|chr1:54193770-54194269	0.282570996816515	.	.
chr1	54194329	54194828	chr1	54381234	54381733	Hecw2|chr1:54381234-54381733	0.0915724329092239	.	.
chr1	54194947	54195446	chr1	54118496	54118995	Hecw2|chr1:54118496-54118995	0.0985449030462589	.	.
chr1	54194947	54195446	chr1	54193770	54194269	Hecw2|chr1:54193770-54194269	0.140431554613801	.	.
chr1	54250459	54250958	chr1	54193770	54194269	Ccdc150|chr1:54193770-54194269	0.207219429845367	.	.
chr1	54250459	54250958	chr1	54381234	54381733	Ccdc150|chr1:54381234-54381733	0.118320007489056	.	.
chr1	54250459	54250958	chr1	54524213	54524712	Ccdc150|chr1:54524213-54524712	0.149733227660993	.	.
chr1	54250459	54250958	chr1	54578469	54578968	Ccdc150|chr1:54578469-54578968	0.127433848284472	.	.
chr1	54250459	54250958	chr1	54597614	54598113	Ccdc150|chr1:54597614-54598113	0.0925687093783131	.	.
chr1	54438767	54439266	chr1	54130834	54131333	Gtf3c3|chr1:54130834-54131333	0.190128510946431	.	.
chr1	54438767	54439266	chr1	54381234	54381733	Gtf3c3|chr1:54381234-54381733	0.122583579191881	.	.
chr1	54438767	54439266	chr1	54524213	54524712	Gtf3c3|chr1:54524213-54524712	0.123013234480866	.	.
chr1	54438767	54439266	chr1	54578469	54578968	Gtf3c3|chr1:54578469-54578968	0.101415222425619	.	.
chr1	54438767	54439266	chr1	54597614	54598113	Gtf3c3|chr1:54597614-54598113	0.204510222214135	.	.
chr1	54557443	54557942	chr1	54578469	54578968	Pgap1|chr1:54578469-54578968	0.116228365725834	.	.
chr1	54557443	54557942	chr1	54597614	54598113	Pgap1|chr1:54597614-54598113	0.218295432841435	.	.
chr1	54557443	54557942	chr1	54665931	54666430	Pgap1|chr1:54665931-54666430	0.0995474994586617	.	.
chr1	55027198	55027697	chr1	55399828	55400327	Sf3b1|chr1:55399828-55400327	0.181952471136164	.	.
chr1	55052491	55052990	chr1	55201711	55202210	Coq10b|chr1:55201711-55202210	0.115752636423885	.	.
chr1	55052491	55052990	chr1	55287824	55288323	Coq10b|chr1:55287824-55288323	0.154700681081643	.	.
chr1	55052491	55052990	chr1	55399828	55400327	Coq10b|chr1:55399828-55400327	0.138145938896768	.	.
chr1	55053010	55053509	chr1	55201711	55202210	Coq10b|chr1:55201711-55202210	0.122391297115939	.	.
chr1	55087395	55087894	chr1	55201711	55202210	Hspd1|chr1:55201711-55202210	0.168666208734842	.	.
chr1	55087395	55087894	chr1	55201711	55202210	Hspe1|chr1:55201711-55202210	0.168666208734842	.	.
chr1	55087395	55087894	chr1	55202211	55202710	Hspd1|chr1:55202211-55202710	0.206247597462204	.	.
chr1	55087395	55087894	chr1	55202211	55202710	Hspe1|chr1:55202211-55202710	0.206247597462204	.	.
chr1	55087908	55088407	chr1	55201711	55202210	Hspd1|chr1:55201711-55202210	0.180349013238155	.	.
chr1	55087908	55088407	chr1	55201711	55202210	Hspe1|chr1:55201711-55202210	0.180349013238155	.	.
chr1	55087908	55088407	chr1	55202211	55202710	Hspd1|chr1:55202211-55202710	0.112433034136354	.	.
chr1	55087908	55088407	chr1	55202211	55202710	Hspe1|chr1:55202211-55202710	0.112433034136354	.	.
chr1	55087908	55088407	chr1	55223973	55224472	Hspd1|chr1:55223973-55224472	0.112746887511182	.	.
chr1	55087908	55088407	chr1	55223973	55224472	Hspe1|chr1:55223973-55224472	0.112746887511182	.	.
chr1	55130908	55131407	chr1	55202211	55202710	Mob4|chr1:55202211-55202710	0.152293614721444	.	.
chr1	55130908	55131407	chr1	55399828	55400327	Mob4|chr1:55399828-55400327	0.189359310019286	.	.
chr1	55225268	55225767	chr1	55161048	55161547	Gm10561|chr1:55161048-55161547	0.293926786348183	.	.
chr1	55225268	55225767	chr1	55201711	55202210	Gm10561|chr1:55201711-55202210	0.423841220183626	.	.
chr1	55225268	55225767	chr1	55201711	55202210	Gm10561|chr1:55201711-55202210	0.423841220183627	.	.
chr1	55225268	55225767	chr1	55202211	55202710	Gm10561|chr1:55202211-55202710	0.238059388876006	.	.
chr1	55225268	55225767	chr1	55223973	55224472	Gm10561|chr1:55223973-55224472	0.567139424105021	.	.
chr1	55225268	55225767	chr1	55488757	55489256	Gm10561|chr1:55488757-55489256	0.14379700995864	.	.
chr1	55225268	55225767	chr1	55489281	55489780	Gm10561|chr1:55489281-55489780	0.254867574300152	.	.
chr1	55236881	55237380	chr1	55287824	55288323	Mars2|chr1:55287824-55288323	0.135687612145727	.	.
chr1	55236881	55237380	chr1	55399828	55400327	Mars2|chr1:55399828-55400327	0.108660529214991	.	.
chr1	55363229	55363728	chr1	55161048	55161547	Boll|chr1:55161048-55161547	0.153950270297961	.	.
chr1	55363229	55363728	chr1	55223973	55224472	Boll|chr1:55223973-55224472	0.0909924133016675	.	.
chr1	55363229	55363728	chr1	55489281	55489780	Boll|chr1:55489281-55489780	0.160205866343982	.	.
chr1	56972152	56972651	chr1	56800525	56801024	9130024F11Rik|chr1:56800525-56801024	0.1192651812578	.	.
chr1	56972152	56972651	chr1	56833207	56833706	9130024F11Rik|chr1:56833207-56833706	0.264840870239301	.	.
chr1	56972152	56972651	chr1	56972961	56973460	9130024F11Rik|chr1:56972961-56973460	0.163209012033851	.	.
chr1	56972152	56972651	chr1	57034470	57034969	9130024F11Rik|chr1:57034470-57034969	0.117146293207359	.	.
chr1	56972152	56972651	chr1	57217577	57218076	9130024F11Rik|chr1:57217577-57218076	0.0910449948730946	.	.
chr1	56972152	56972651	chr1	57218081	57218580	9130024F11Rik|chr1:57218081-57218580	0.140236050715459	.	.
chr1	57377374	57377873	chr1	57034470	57034969	1700066M21Rik|chr1:57034470-57034969	0.0956563521131497	.	.
chr1	57377374	57377873	chr1	57034470	57034969	1700066M21Rik|chr1:57034470-57034969	0.0956563521131498	.	.
chr1	57377374	57377873	chr1	57034470	57034969	4930558J18Rik|chr1:57034470-57034969	0.0956563521131497	.	.
chr1	57377374	57377873	chr1	57034470	57034969	4930558J18Rik|chr1:57034470-57034969	0.0956563521131498	.	.
chr1	57377374	57377873	chr1	57428334	57428833	1700066M21Rik|chr1:57428334-57428833	0.0899249246624411	.	.
chr1	57377374	57377873	chr1	57428334	57428833	4930558J18Rik|chr1:57428334-57428833	0.0899249246624411	.	.
chr1	57377374	57377873	chr1	57430057	57430556	1700066M21Rik|chr1:57430057-57430556	0.0919853064092487	.	.
chr1	57377374	57377873	chr1	57430057	57430556	4930558J18Rik|chr1:57430057-57430556	0.0919853064092487	.	.
chr1	57406257	57406756	chr1	57330107	57330606	Maip1|chr1:57330107-57330606	0.162511816336901	.	.
chr1	57406257	57406756	chr1	57330107	57330606	Tyw5|chr1:57330107-57330606	0.162511816336901	.	.
chr1	57406767	57407266	chr1	57040030	57040529	Maip1|chr1:57040030-57040529	0.0880540267137626	.	.
chr1	57406767	57407266	chr1	57040030	57040529	Tyw5|chr1:57040030-57040529	0.0880540267137626	.	.
chr1	57406767	57407266	chr1	57083035	57083534	Maip1|chr1:57083035-57083534	0.0885999402870979	.	.
chr1	57406767	57407266	chr1	57083035	57083534	Tyw5|chr1:57083035-57083534	0.0885999402870979	.	.
chr1	57406767	57407266	chr1	57210999	57211498	Maip1|chr1:57210999-57211498	0.163241589442148	.	.
chr1	57406767	57407266	chr1	57210999	57211498	Tyw5|chr1:57210999-57211498	0.163241589442148	.	.
chr1	57406767	57407266	chr1	57224682	57225181	Maip1|chr1:57224682-57225181	0.103241364578465	.	.
chr1	57406767	57407266	chr1	57224682	57225181	Tyw5|chr1:57224682-57225181	0.103241364578465	.	.
chr1	57406767	57407266	chr1	57269706	57270205	Maip1|chr1:57269706-57270205	0.0895489304169369	.	.
chr1	57406767	57407266	chr1	57269706	57270205	Tyw5|chr1:57269706-57270205	0.0895489304169369	.	.
chr1	57406767	57407266	chr1	57497899	57498398	Maip1|chr1:57497899-57498398	0.137416609793829	.	.
chr1	57406767	57407266	chr1	57497899	57498398	Tyw5|chr1:57497899-57498398	0.137416609793829	.	.
chr1	57406767	57407266	chr1	57674695	57675194	Maip1|chr1:57674695-57675194	0.0886143123801281	.	.
chr1	57406767	57407266	chr1	57674695	57675194	Tyw5|chr1:57674695-57675194	0.0886143123801281	.	.
chr1	58392105	58392604	chr1	58422814	58423313	Bzw1|chr1:58422814-58423313	0.156392221442498	.	.
chr1	58392105	58392604	chr1	58746853	58747352	Bzw1|chr1:58746853-58747352	0.171036648367177	.	.
chr1	58392818	58393317	chr1	58652543	58653042	Bzw1|chr1:58652543-58653042	0.146111955455036	.	.
chr1	58392818	58393317	chr1	58697550	58698049	Bzw1|chr1:58697550-58698049	0.102763271394621	.	.
chr1	58445384	58445883	chr1	58697550	58698049	Nif3l1|chr1:58697550-58698049	0.105078204272559	.	.
chr1	58445384	58445883	chr1	58697550	58698049	Ppil3|chr1:58697550-58698049	0.105078204272559	.	.
chr1	58504734	58505233	chr1	58746853	58747352	Gm15834|chr1:58746853-58747352	0.146630034293595	.	.
chr1	58504734	58505233	chr1	58746853	58747352	Orc2|chr1:58746853-58747352	0.146630034293595	.	.
chr1	58710970	58711469	chr1	58697550	58698049	Cflar|chr1:58697550-58698049	0.0865863172553811	.	.
chr1	58710970	58711469	chr1	58739453	58739952	Cflar|chr1:58739453-58739952	0.22649558735166	.	.
chr1	58711489	58711988	chr1	58739453	58739952	Cflar|chr1:58739453-58739952	0.0891237896348682	.	.
chr1	58972763	58973262	chr1	58652543	58653042	Stradb|chr1:58652543-58653042	0.116027490772232	.	.
chr1	58972763	58973262	chr1	58652543	58653042	Trak2|chr1:58652543-58653042	0.116027490772232	.	.
chr1	58972763	58973262	chr1	58697550	58698049	Stradb|chr1:58697550-58698049	0.0950456411824228	.	.
chr1	58972763	58973262	chr1	58697550	58698049	Trak2|chr1:58697550-58698049	0.0950456411824228	.	.
chr1	58973284	58973783	chr1	58652543	58653042	Stradb|chr1:58652543-58653042	0.113705459483523	.	.
chr1	58973284	58973783	chr1	58652543	58653042	Trak2|chr1:58652543-58653042	0.113705459483523	.	.
chr1	58973284	58973783	chr1	58697550	58698049	Stradb|chr1:58697550-58698049	0.121778062958006	.	.
chr1	58973284	58973783	chr1	58697550	58698049	Trak2|chr1:58697550-58698049	0.121778062958006	.	.
chr1	59762644	59763143	chr1	60074838	60075337	Bmpr2|chr1:60074838-60075337	0.163914950527564	.	.
chr1	59763159	59763658	chr1	59788955	59789454	Bmpr2|chr1:59788955-59789454	0.163261272113762	.	.
chr1	59763681	59764180	chr1	59788955	59789454	Bmpr2|chr1:59788955-59789454	0.149486226690362	.	.
chr1	59763681	59764180	chr1	59795299	59795798	Bmpr2|chr1:59795299-59795798	0.136828463205486	.	.
chr1	59912662	59913161	chr1	59788955	59789454	Fam117b|chr1:59788955-59789454	0.0909881763181316	.	.
chr1	59912662	59913161	chr1	60074838	60075337	Fam117b|chr1:60074838-60075337	0.379850058589823	.	.
chr1	59913211	59913710	chr1	60074838	60075337	Fam117b|chr1:60074838-60075337	0.248203891661532	.	.
chr1	60042424	60042923	chr1	60074838	60075337	Ica1l|chr1:60074838-60075337	0.117442032697532	.	.
chr1	60097393	60097892	chr1	60074838	60075337	Carf|chr1:60074838-60075337	0.190593712345255	.	.
chr1	60097980	60098479	chr1	60074838	60075337	Carf|chr1:60074838-60075337	0.110454281566693	.	.
chr1	60097980	60098479	chr1	60074838	60075337	Wdr12|chr1:60074838-60075337	0.110454281566693	.	.
chr1	60098487	60098986	chr1	59795299	59795798	Carf|chr1:59795299-59795798	0.103224870889975	.	.
chr1	60098487	60098986	chr1	59795299	59795798	Wdr12|chr1:59795299-59795798	0.103224870889975	.	.
chr1	60098487	60098986	chr1	60428793	60429292	Carf|chr1:60428793-60429292	0.0898896853412002	.	.
chr1	60098487	60098986	chr1	60428793	60429292	Wdr12|chr1:60428793-60429292	0.0898896853412002	.	.
chr1	60180257	60180756	chr1	59788955	59789454	Nbeal1|chr1:59788955-59789454	0.150041884263175	.	.
chr1	60343314	60343813	chr1	60074838	60075337	Cyp20a1|chr1:60074838-60075337	0.106592168167808	.	.
chr1	60343314	60343813	chr1	60596663	60597162	Cyp20a1|chr1:60596663-60597162	0.122269288444846	.	.
chr1	60343314	60343813	chr1	60683741	60684240	Cyp20a1|chr1:60683741-60684240	0.0968808945734742	.	.
chr1	60343314	60343813	chr1	60683741	60684240	Cyp20a1|chr1:60683741-60684240	0.0968808945734743	.	.
chr1	60409462	60409961	chr1	60074838	60075337	Abi2|chr1:60074838-60075337	0.202956940506324	.	.
chr1	60409462	60409961	chr1	60670068	60670567	Abi2|chr1:60670068-60670567	0.110026653369263	.	.
chr1	60565982	60566481	chr1	60596663	60597162	Raph1|chr1:60596663-60597162	0.228755158014653	.	.
chr1	60566593	60567092	chr1	60668203	60668702	Raph1|chr1:60668203-60668702	0.112873239185638	.	.
chr1	60567176	60567675	chr1	60645165	60645664	Raph1|chr1:60645165-60645664	0.119524076468683	.	.
chr1	60567176	60567675	chr1	60668203	60668702	Raph1|chr1:60668203-60668702	0.107778313459066	.	.
chr1	60715645	60716144	chr1	60645165	60645664	Cd28|chr1:60645165-60645664	0.127291961623268	.	.
chr1	60715645	60716144	chr1	60667667	60668166	Cd28|chr1:60667667-60668166	0.101762897245832	.	.
chr1	60715645	60716144	chr1	60668203	60668702	Cd28|chr1:60668203-60668702	0.252696976931316	.	.
chr1	61300890	61301389	chr1	61265709	61266208	Gm11587|chr1:61265709-61266208	0.322344363141699	.	.
chr1	61300890	61301389	chr1	61309557	61310056	Gm11587|chr1:61309557-61310056	0.192948199098873	.	.
chr1	61300890	61301389	chr1	61310092	61310591	Gm11587|chr1:61310092-61310591	0.26929437890374	.	.
chr1	61300890	61301389	chr1	61359222	61359721	Gm11587|chr1:61359222-61359721	0.110542616218254	.	.
chr1	61302252	61302751	chr1	61310092	61310591	Gm11587|chr1:61310092-61310591	0.108444616858838	.	.
chr1	61302252	61302751	chr1	61359222	61359721	Gm11587|chr1:61359222-61359721	0.279944034983115	.	.
chr1	61638558	61639057	chr1	61359222	61359721	Pard3b|chr1:61359222-61359721	0.105254469475636	.	.
chr1	61638558	61639057	chr1	61912883	61913382	Pard3b|chr1:61912883-61913382	0.178550085992298	.	.
chr1	63113269	63113768	chr1	63459117	63459616	Ino80dos|chr1:63459117-63459616	0.145152405801297	.	.
chr1	63114071	63114570	chr1	63459117	63459616	Ino80d|chr1:63459117-63459616	0.15142796607868	.	.
chr1	63176509	63177008	chr1	63459117	63459616	Eef1b2|chr1:63459117-63459616	0.140545051152436	.	.
chr1	63176509	63177008	chr1	63459117	63459616	Ndufs1|chr1:63459117-63459616	0.140545051152436	.	.
chr1	63272985	63273484	chr1	63459117	63459616	Gm11608|chr1:63459117-63459616	0.229052142528152	.	.
chr1	63272985	63273484	chr1	63459117	63459616	Zdbf2|chr1:63459117-63459616	0.229052142528152	.	.
chr1	63272985	63273484	chr1	63659557	63660056	Gm11608|chr1:63659557-63660056	0.0911525533029554	.	.
chr1	63272985	63273484	chr1	63659557	63660056	Zdbf2|chr1:63659557-63660056	0.0911525533029554	.	.
chr1	63445105	63445604	chr1	63367905	63368404	Adam23|chr1:63367905-63368404	0.101366865145865	.	.
chr1	63445671	63446170	chr1	63459117	63459616	Adam23|chr1:63459117-63459616	0.135718286306051	.	.
chr1	63445671	63446170	chr1	63532088	63532587	Adam23|chr1:63532088-63532587	0.111966723027661	.	.
chr1	63730384	63730883	chr1	63459117	63459616	Fastkd2|chr1:63459117-63459616	0.152008853071926	.	.
chr1	63730384	63730883	chr1	63459117	63459616	Mdh1b|chr1:63459117-63459616	0.152008853071926	.	.
chr1	65925476	65925975	chr1	65952276	65952775	Crygf|chr1:65952276-65952775	0.268505077420083	.	.
chr1	65925476	65925975	chr1	66187006	66187505	Crygf|chr1:66187006-66187505	0.109992305220798	.	.
chr1	65925476	65925975	chr1	66211343	66211842	Crygf|chr1:66211343-66211842	0.247723767193103	.	.
chr1	66174880	66175379	chr1	66176024	66176523	Map2|chr1:66176024-66176523	0.17628157191842	.	.
chr1	66174880	66175379	chr1	66194994	66195493	Map2|chr1:66194994-66195493	0.298677937008696	.	.
chr1	66174880	66175379	chr1	66206834	66207333	Map2|chr1:66206834-66207333	0.14998258462345	.	.
chr1	66174880	66175379	chr1	66226941	66227440	Map2|chr1:66226941-66227440	0.106559786000399	.	.
chr1	66700587	66701086	chr1	66691680	66692179	Rpe|chr1:66691680-66692179	0.117012469928245	.	.
chr1	66700587	66701086	chr1	66895631	66896130	Rpe|chr1:66895631-66896130	0.173891675769942	.	.
chr1	66700587	66701086	chr1	66896202	66896701	Rpe|chr1:66896202-66896701	0.24055484354447	.	.
chr1	66700587	66701086	chr1	66992790	66993289	Rpe|chr1:66992790-66993289	0.0967712811580925	.	.
chr1	66816734	66817233	chr1	66895631	66896130	Kansl1l|chr1:66895631-66896130	0.100256814602165	.	.
chr1	66817441	66817940	chr1	66895631	66896130	Kansl1l|chr1:66895631-66896130	0.0988640014903551	.	.
chr1	66817441	66817940	chr1	66896202	66896701	Kansl1l|chr1:66896202-66896701	0.133293662942193	.	.
chr1	66862543	66863042	chr1	66692617	66693116	Acadl|chr1:66692617-66693116	0.240112151045196	.	.
chr1	66863047	66863546	chr1	66692617	66693116	Acadl|chr1:66692617-66693116	0.304181564094409	.	.
chr1	69106246	69106745	chr1	69157320	69157819	Gm16076|chr1:69157320-69157819	0.185906890681449	.	.
chr1	69106246	69106745	chr1	69241684	69242183	Gm16076|chr1:69241684-69242183	0.0953862518204129	.	.
chr1	69106246	69106745	chr1	69433909	69434408	Gm16076|chr1:69433909-69434408	0.112294300638301	.	.
chr1	69106800	69107299	chr1	69433909	69434408	Gm16076|chr1:69433909-69434408	0.199142540077622	.	.
chr1	69107780	69108279	chr1	69157320	69157819	Erbb4|chr1:69157320-69157819	0.147923019206099	.	.
chr1	69108309	69108808	chr1	69423829	69424328	Erbb4|chr1:69423829-69424328	0.139246928980227	.	.
chr1	69826647	69827146	chr1	69801330	69801829	Spag16|chr1:69801330-69801829	0.168974152574867	.	.
chr1	74284588	74285087	chr1	74332262	74332761	Aamp|chr1:74332262-74332761	0.354532642649652	.	.
chr1	74284588	74285087	chr1	74332262	74332761	Pnkd|chr1:74332262-74332761	0.354532642649652	.	.
chr1	74284588	74285087	chr1	74386756	74387255	Aamp|chr1:74386756-74387255	0.297131589272102	.	.
chr1	74284588	74285087	chr1	74386756	74387255	Pnkd|chr1:74386756-74387255	0.297131589272102	.	.
chr1	74295625	74296124	chr1	74303434	74303933	Gm29358|chr1:74303434-74303933	0.181297741521181	.	.
chr1	74295625	74296124	chr1	74303949	74304448	Gm29358|chr1:74303949-74304448	0.416483559391034	.	.
chr1	74295625	74296124	chr1	74332815	74333314	Gm29358|chr1:74332815-74333314	0.0950339170338178	.	.
chr1	74295625	74296124	chr1	74340213	74340712	Gm29358|chr1:74340213-74340712	0.109113778511674	.	.
chr1	74295625	74296124	chr1	74386756	74387255	Gm29358|chr1:74386756-74387255	0.108576909510443	.	.
chr1	74295625	74296124	chr1	74397348	74397847	Gm29358|chr1:74397348-74397847	0.51405465331487	.	.
chr1	74295625	74296124	chr1	74704100	74704599	Gm29358|chr1:74704100-74704599	0.135827844440561	.	.
chr1	74391301	74391800	chr1	74303434	74303933	Ctdsp1|chr1:74303434-74303933	0.129449517590162	.	.
chr1	74391301	74391800	chr1	74303949	74304448	Ctdsp1|chr1:74303949-74304448	0.248167485163168	.	.
chr1	74391301	74391800	chr1	74332262	74332761	Ctdsp1|chr1:74332262-74332761	0.117403049179273	.	.
chr1	74391301	74391800	chr1	74386756	74387255	Ctdsp1|chr1:74386756-74387255	0.179216277209894	.	.
chr1	74391301	74391800	chr1	74397348	74397847	Ctdsp1|chr1:74397348-74397847	0.353219233016522	.	.
chr1	74391301	74391800	chr1	74704100	74704599	Ctdsp1|chr1:74704100-74704599	0.0903373359067474	.	.
chr1	74391937	74392436	chr1	74303434	74303933	Ctdsp1|chr1:74303434-74303933	0.164272451956684	.	.
chr1	74391937	74392436	chr1	74303949	74304448	Ctdsp1|chr1:74303949-74304448	0.292551537152588	.	.
chr1	74391937	74392436	chr1	74332815	74333314	Ctdsp1|chr1:74332815-74333314	0.0876029633116422	.	.
chr1	74391937	74392436	chr1	74386756	74387255	Ctdsp1|chr1:74386756-74387255	0.100696062026821	.	.
chr1	74391937	74392436	chr1	74397348	74397847	Ctdsp1|chr1:74397348-74397847	0.378753416469546	.	.
chr1	74391937	74392436	chr1	74704100	74704599	Ctdsp1|chr1:74704100-74704599	0.0895715619063649	.	.
chr1	74505730	74506229	chr1	74386756	74387255	Cnot9|chr1:74386756-74387255	0.167898917561188	.	.
chr1	74505730	74506229	chr1	74397348	74397847	Cnot9|chr1:74397348-74397847	0.181197030065492	.	.
chr1	74505730	74506229	chr1	74397348	74397847	Cnot9|chr1:74397348-74397847	0.181197030065493	.	.
chr1	74505730	74506229	chr1	74750745	74751244	Cnot9|chr1:74750745-74751244	0.0995470955356879	.	.
chr1	74505730	74506229	chr1	74797410	74797909	Cnot9|chr1:74797410-74797909	0.145417987861662	.	.
chr1	74505730	74506229	chr1	74858307	74858806	Cnot9|chr1:74858307-74858806	0.101162414849595	.	.
chr1	74541923	74542422	chr1	74303949	74304448	Plcd4|chr1:74303949-74304448	0.103293566208253	.	.
chr1	74541923	74542422	chr1	74397348	74397847	Plcd4|chr1:74397348-74397847	0.175109577492188	.	.
chr1	74542596	74543095	chr1	74303949	74304448	Plcd4|chr1:74303949-74304448	0.344741816657081	.	.
chr1	74542596	74543095	chr1	74340213	74340712	Plcd4|chr1:74340213-74340712	0.192375006399009	.	.
chr1	74542596	74543095	chr1	74397348	74397847	Plcd4|chr1:74397348-74397847	0.292527910018446	.	.
chr1	74542596	74543095	chr1	74704100	74704599	Plcd4|chr1:74704100-74704599	0.119404158809732	.	.
chr1	74542596	74543095	chr1	74750745	74751244	Plcd4|chr1:74750745-74751244	0.360986873309131	.	.
chr1	74542596	74543095	chr1	74775505	74776004	Plcd4|chr1:74775505-74776004	0.219830226001313	.	.
chr1	74542596	74543095	chr1	74797410	74797909	Plcd4|chr1:74797410-74797909	0.0989400986178356	.	.
chr1	74587962	74588461	chr1	74303434	74303933	Bcs1l|chr1:74303434-74303933	0.10100811002966	.	.
chr1	74587962	74588461	chr1	74303434	74303933	Zfp142|chr1:74303434-74303933	0.10100811002966	.	.
chr1	74587962	74588461	chr1	74332262	74332761	Bcs1l|chr1:74332262-74332761	0.158691393603877	.	.
chr1	74587962	74588461	chr1	74332262	74332761	Zfp142|chr1:74332262-74332761	0.158691393603877	.	.
chr1	74587962	74588461	chr1	74332815	74333314	Bcs1l|chr1:74332815-74333314	0.0929608758482195	.	.
chr1	74587962	74588461	chr1	74332815	74333314	Zfp142|chr1:74332815-74333314	0.0929608758482195	.	.
chr1	74587962	74588461	chr1	74386756	74387255	Bcs1l|chr1:74386756-74387255	0.259031828778053	.	.
chr1	74587962	74588461	chr1	74386756	74387255	Zfp142|chr1:74386756-74387255	0.259031828778053	.	.
chr1	74587962	74588461	chr1	74538638	74539137	Bcs1l|chr1:74538638-74539137	0.107303358286232	.	.
chr1	74587962	74588461	chr1	74538638	74539137	Zfp142|chr1:74538638-74539137	0.107303358286232	.	.
chr1	74587962	74588461	chr1	74772969	74773468	Bcs1l|chr1:74772969-74773468	0.191129934502807	.	.
chr1	74587962	74588461	chr1	74772969	74773468	Zfp142|chr1:74772969-74773468	0.191129934502807	.	.
chr1	74587962	74588461	chr1	74806952	74807451	Bcs1l|chr1:74806952-74807451	0.107241018436122	.	.
chr1	74587962	74588461	chr1	74806952	74807451	Zfp142|chr1:74806952-74807451	0.107241018436122	.	.
chr1	74587962	74588461	chr1	74816731	74817230	Bcs1l|chr1:74816731-74817230	0.130207273972231	.	.
chr1	74587962	74588461	chr1	74816731	74817230	Zfp142|chr1:74816731-74817230	0.130207273972231	.	.
chr1	74587962	74588461	chr1	74858307	74858806	Bcs1l|chr1:74858307-74858806	0.236932344826136	.	.
chr1	74587962	74588461	chr1	74858307	74858806	Zfp142|chr1:74858307-74858806	0.236932344826136	.	.
chr1	74601175	74601674	chr1	74332262	74332761	Rnf25|chr1:74332262-74332761	0.0888922778028567	.	.
chr1	74601175	74601674	chr1	74332262	74332761	Stk36|chr1:74332262-74332761	0.0888922778028567	.	.
chr1	74601175	74601674	chr1	74368126	74368625	Rnf25|chr1:74368126-74368625	0.20684627573094	.	.
chr1	74601175	74601674	chr1	74368126	74368625	Stk36|chr1:74368126-74368625	0.20684627573094	.	.
chr1	74601175	74601674	chr1	74386756	74387255	Rnf25|chr1:74386756-74387255	0.119245993684763	.	.
chr1	74601175	74601674	chr1	74386756	74387255	Stk36|chr1:74386756-74387255	0.119245993684763	.	.
chr1	74601175	74601674	chr1	74538638	74539137	Rnf25|chr1:74538638-74539137	0.100650785907036	.	.
chr1	74601175	74601674	chr1	74538638	74539137	Stk36|chr1:74538638-74539137	0.100650785907036	.	.
chr1	74661495	74661994	chr1	74303949	74304448	Ttll4|chr1:74303949-74304448	0.162524120783946	.	.
chr1	74661495	74661994	chr1	74332262	74332761	Ttll4|chr1:74332262-74332761	0.138935502100996	.	.
chr1	74661495	74661994	chr1	74386756	74387255	Ttll4|chr1:74386756-74387255	0.142922117964874	.	.
chr1	74661495	74661994	chr1	74397348	74397847	Ttll4|chr1:74397348-74397847	0.174400703300276	.	.
chr1	74661495	74661994	chr1	74750745	74751244	Ttll4|chr1:74750745-74751244	0.164339717391977	.	.
chr1	74661495	74661994	chr1	74775505	74776004	Ttll4|chr1:74775505-74776004	0.0963909293254745	.	.
chr1	74661495	74661994	chr1	74797410	74797909	Ttll4|chr1:74797410-74797909	0.109814056166531	.	.
chr1	74854708	74855207	chr1	74772969	74773468	Cdk5r2|chr1:74772969-74773468	0.0884658853425388	.	.
chr1	74854708	74855207	chr1	74806952	74807451	Cdk5r2|chr1:74806952-74807451	0.242869425897019	.	.
chr1	74854708	74855207	chr1	74816731	74817230	Cdk5r2|chr1:74816731-74817230	0.134921001000102	.	.
chr1	74854708	74855207	chr1	74858307	74858806	Cdk5r2|chr1:74858307-74858806	0.226700384737975	.	.
chr1	74854708	74855207	chr1	75016818	75017317	Cdk5r2|chr1:75016818-75017317	0.088105652921092	.	.
chr1	74854708	74855207	chr1	75044609	75045108	Cdk5r2|chr1:75044609-75045108	0.211914106135186	.	.
chr1	74854708	74855207	chr1	75214856	75215355	Cdk5r2|chr1:75214856-75215355	0.126589481667744	.	.
chr1	75124760	75125259	chr1	74750745	74751244	Nhej1|chr1:74750745-74751244	0.233549327067124	.	.
chr1	75124760	75125259	chr1	74772969	74773468	Nhej1|chr1:74772969-74773468	0.113504380904172	.	.
chr1	75124760	75125259	chr1	74775505	74776004	Nhej1|chr1:74775505-74776004	0.261229550528116	.	.
chr1	75124760	75125259	chr1	74797410	74797909	Nhej1|chr1:74797410-74797909	0.0865596857151973	.	.
chr1	75124760	75125259	chr1	74806952	74807451	Nhej1|chr1:74806952-74807451	0.116983811921482	.	.
chr1	75124760	75125259	chr1	74816731	74817230	Nhej1|chr1:74816731-74817230	0.0987485910642332	.	.
chr1	75124760	75125259	chr1	74858307	74858806	Nhej1|chr1:74858307-74858806	0.115625765626127	.	.
chr1	75124760	75125259	chr1	75365427	75365926	Nhej1|chr1:75365427-75365926	0.172830030849013	.	.
chr1	75124760	75125259	chr1	75381822	75382321	Nhej1|chr1:75381822-75382321	0.0981314354137364	.	.
chr1	75124760	75125259	chr1	75387412	75387911	Nhej1|chr1:75387412-75387911	0.266083408298172	.	.
chr1	75124760	75125259	chr1	75443597	75444096	Nhej1|chr1:75443597-75444096	0.106814027839316	.	.
chr1	75124760	75125259	chr1	75487302	75487801	Nhej1|chr1:75487302-75487801	0.0989316034413687	.	.
chr1	75142499	75142998	chr1	74772969	74773468	Cnppd1|chr1:74772969-74773468	0.0891619524615204	.	.
chr1	75142499	75142998	chr1	74772969	74773468	Retreg2|chr1:74772969-74773468	0.0891619524615204	.	.
chr1	75142499	75142998	chr1	74775505	74776004	Cnppd1|chr1:74775505-74776004	0.095287495527287	.	.
chr1	75142499	75142998	chr1	74775505	74776004	Retreg2|chr1:74775505-74776004	0.095287495527287	.	.
chr1	75142499	75142998	chr1	74858307	74858806	Cnppd1|chr1:74858307-74858806	0.122673338727219	.	.
chr1	75142499	75142998	chr1	74858307	74858806	Retreg2|chr1:74858307-74858806	0.122673338727219	.	.
chr1	75142499	75142998	chr1	74900755	74901254	Cnppd1|chr1:74900755-74901254	0.118629711456826	.	.
chr1	75142499	75142998	chr1	74900755	74901254	Retreg2|chr1:74900755-74901254	0.118629711456826	.	.
chr1	75142499	75142998	chr1	75016818	75017317	Cnppd1|chr1:75016818-75017317	0.105010847993679	.	.
chr1	75142499	75142998	chr1	75016818	75017317	Retreg2|chr1:75016818-75017317	0.105010847993679	.	.
chr1	75142499	75142998	chr1	75044609	75045108	Cnppd1|chr1:75044609-75045108	0.165639426350972	.	.
chr1	75142499	75142998	chr1	75044609	75045108	Cnppd1|chr1:75044609-75045108	0.165639426350973	.	.
chr1	75142499	75142998	chr1	75044609	75045108	Retreg2|chr1:75044609-75045108	0.165639426350972	.	.
chr1	75142499	75142998	chr1	75044609	75045108	Retreg2|chr1:75044609-75045108	0.165639426350973	.	.
chr1	75142499	75142998	chr1	75214856	75215355	Cnppd1|chr1:75214856-75215355	0.153286362072807	.	.
chr1	75142499	75142998	chr1	75214856	75215355	Retreg2|chr1:75214856-75215355	0.153286362072807	.	.
chr1	75142499	75142998	chr1	75234571	75235070	Cnppd1|chr1:75234571-75235070	0.129979531483218	.	.
chr1	75142499	75142998	chr1	75234571	75235070	Retreg2|chr1:75234571-75235070	0.129979531483218	.	.
chr1	75142499	75142998	chr1	75338331	75338830	Cnppd1|chr1:75338331-75338830	0.162120930737187	.	.
chr1	75142499	75142998	chr1	75338331	75338830	Retreg2|chr1:75338331-75338830	0.162120930737187	.	.
chr1	75142499	75142998	chr1	75342805	75343304	Cnppd1|chr1:75342805-75343304	0.170650431562587	.	.
chr1	75142499	75142998	chr1	75342805	75343304	Retreg2|chr1:75342805-75343304	0.170650431562587	.	.
chr1	75142499	75142998	chr1	75365427	75365926	Cnppd1|chr1:75365427-75365926	0.176985398995919	.	.
chr1	75142499	75142998	chr1	75365427	75365926	Retreg2|chr1:75365427-75365926	0.176985398995919	.	.
chr1	75142499	75142998	chr1	75443597	75444096	Cnppd1|chr1:75443597-75444096	0.215149829316238	.	.
chr1	75142499	75142998	chr1	75443597	75444096	Retreg2|chr1:75443597-75444096	0.215149829316238	.	.
chr1	75142499	75142998	chr1	75445116	75445615	Cnppd1|chr1:75445116-75445615	0.203866212081376	.	.
chr1	75142499	75142998	chr1	75445116	75445615	Retreg2|chr1:75445116-75445615	0.203866212081376	.	.
chr1	75142499	75142998	chr1	75445624	75446123	Cnppd1|chr1:75445624-75446123	0.123449010127287	.	.
chr1	75142499	75142998	chr1	75445624	75446123	Retreg2|chr1:75445624-75446123	0.123449010127287	.	.
chr1	75168424	75168923	chr1	74750745	74751244	Zfand2b|chr1:74750745-74751244	0.158887869548334	.	.
chr1	75168424	75168923	chr1	74775505	74776004	Zfand2b|chr1:74775505-74776004	0.208460613423521	.	.
chr1	75168424	75168923	chr1	74797410	74797909	Zfand2b|chr1:74797410-74797909	0.245128880828175	.	.
chr1	75168424	75168923	chr1	75214856	75215355	Zfand2b|chr1:75214856-75215355	0.136429543121915	.	.
chr1	75168424	75168923	chr1	75234571	75235070	Zfand2b|chr1:75234571-75235070	0.0929586792549197	.	.
chr1	75168424	75168923	chr1	75289342	75289841	Zfand2b|chr1:75289342-75289841	0.120527784542369	.	.
chr1	75168424	75168923	chr1	75338331	75338830	Zfand2b|chr1:75338331-75338830	0.0923814735775617	.	.
chr1	75168424	75168923	chr1	75338331	75338830	Zfand2b|chr1:75338331-75338830	0.0923814735775618	.	.
chr1	75168424	75168923	chr1	75387412	75387911	Zfand2b|chr1:75387412-75387911	0.118165567022786	.	.
chr1	75168424	75168923	chr1	75445624	75446123	Zfand2b|chr1:75445624-75446123	0.102023573077742	.	.
chr1	75169048	75169547	chr1	74750745	74751244	Zfand2b|chr1:74750745-74751244	0.209420557860421	.	.
chr1	75169048	75169547	chr1	74775505	74776004	Zfand2b|chr1:74775505-74776004	0.0969241030607709	.	.
chr1	75169048	75169547	chr1	74775505	74776004	Zfand2b|chr1:74775505-74776004	0.096924103060771	.	.
chr1	75169048	75169547	chr1	74806952	74807451	Zfand2b|chr1:74806952-74807451	0.18807780154239	.	.
chr1	75169048	75169547	chr1	75445116	75445615	Zfand2b|chr1:75445116-75445615	0.0955660590187718	.	.
chr1	75179524	75180023	chr1	74750745	74751244	Abcb6|chr1:74750745-74751244	0.250296853747897	.	.
chr1	75179524	75180023	chr1	74775505	74776004	Abcb6|chr1:74775505-74776004	0.122229211339496	.	.
chr1	75179524	75180023	chr1	74797410	74797909	Abcb6|chr1:74797410-74797909	0.141253180294704	.	.
chr1	75179524	75180023	chr1	75214856	75215355	Abcb6|chr1:75214856-75215355	0.195170769117261	.	.
chr1	75179524	75180023	chr1	75387412	75387911	Abcb6|chr1:75387412-75387911	0.16488816276554	.	.
chr1	75180079	75180578	chr1	74802933	74803432	Abcb6|chr1:74802933-74803432	0.160654378738334	.	.
chr1	75180079	75180578	chr1	74806444	74806943	Abcb6|chr1:74806444-74806943	0.0911083693460472	.	.
chr1	75180079	75180578	chr1	74806952	74807451	Abcb6|chr1:74806952-74807451	0.115410114367113	.	.
chr1	75180079	75180578	chr1	74858307	74858806	Abcb6|chr1:74858307-74858806	0.13880645455726	.	.
chr1	75180079	75180578	chr1	75044609	75045108	Abcb6|chr1:75044609-75045108	0.100563370845159	.	.
chr1	75180079	75180578	chr1	75244823	75245322	Abcb6|chr1:75244823-75245322	0.15370838439746	.	.
chr1	75180079	75180578	chr1	75365427	75365926	Abcb6|chr1:75365427-75365926	0.133188157645222	.	.
chr1	75180079	75180578	chr1	75444608	75445107	Abcb6|chr1:75444608-75445107	0.13951582882671	.	.
chr1	75180079	75180578	chr1	75445624	75446123	Abcb6|chr1:75445624-75446123	0.0877729762523091	.	.
chr1	75180079	75180578	chr1	75487302	75487801	Abcb6|chr1:75487302-75487801	0.138471576178917	.	.
chr1	75191753	75192252	chr1	74806444	74806943	Ankzf1|chr1:74806444-74806943	0.162618513822129	.	.
chr1	75191753	75192252	chr1	74806444	74806943	Atg9a|chr1:74806444-74806943	0.162618513822129	.	.
chr1	75191753	75192252	chr1	74806952	74807451	Ankzf1|chr1:74806952-74807451	0.107345072430489	.	.
chr1	75191753	75192252	chr1	74806952	74807451	Atg9a|chr1:74806952-74807451	0.107345072430489	.	.
chr1	75191753	75192252	chr1	74816731	74817230	Ankzf1|chr1:74816731-74817230	0.104926341690897	.	.
chr1	75191753	75192252	chr1	74816731	74817230	Atg9a|chr1:74816731-74817230	0.104926341690897	.	.
chr1	75191753	75192252	chr1	74900755	74901254	Ankzf1|chr1:74900755-74901254	0.0989951660648234	.	.
chr1	75191753	75192252	chr1	74900755	74901254	Atg9a|chr1:74900755-74901254	0.0989951660648234	.	.
chr1	75191753	75192252	chr1	75016818	75017317	Ankzf1|chr1:75016818-75017317	0.141658233214262	.	.
chr1	75191753	75192252	chr1	75016818	75017317	Atg9a|chr1:75016818-75017317	0.141658233214262	.	.
chr1	75191753	75192252	chr1	75044609	75045108	Ankzf1|chr1:75044609-75045108	0.136656273837131	.	.
chr1	75191753	75192252	chr1	75044609	75045108	Atg9a|chr1:75044609-75045108	0.136656273837131	.	.
chr1	75191753	75192252	chr1	75338331	75338830	Ankzf1|chr1:75338331-75338830	0.108070282822561	.	.
chr1	75191753	75192252	chr1	75338331	75338830	Atg9a|chr1:75338331-75338830	0.108070282822561	.	.
chr1	75191753	75192252	chr1	75365427	75365926	Ankzf1|chr1:75365427-75365926	0.297525209929229	.	.
chr1	75191753	75192252	chr1	75365427	75365926	Atg9a|chr1:75365427-75365926	0.297525209929229	.	.
chr1	75191753	75192252	chr1	75381822	75382321	Ankzf1|chr1:75381822-75382321	0.198624062511556	.	.
chr1	75191753	75192252	chr1	75381822	75382321	Atg9a|chr1:75381822-75382321	0.198624062511556	.	.
chr1	75191753	75192252	chr1	75445116	75445615	Ankzf1|chr1:75445116-75445615	0.197976183370736	.	.
chr1	75191753	75192252	chr1	75445116	75445615	Atg9a|chr1:75445116-75445615	0.197976183370736	.	.
chr1	75191753	75192252	chr1	75445624	75446123	Ankzf1|chr1:75445624-75446123	0.140866077402466	.	.
chr1	75191753	75192252	chr1	75445624	75446123	Atg9a|chr1:75445624-75446123	0.140866077402466	.	.
chr1	75191753	75192252	chr1	75458368	75458867	Ankzf1|chr1:75458368-75458867	0.0991139643729115	.	.
chr1	75191753	75192252	chr1	75458368	75458867	Atg9a|chr1:75458368-75458867	0.0991139643729115	.	.
chr1	75191753	75192252	chr1	75467494	75467993	Ankzf1|chr1:75467494-75467993	0.0920425376180998	.	.
chr1	75191753	75192252	chr1	75467494	75467993	Atg9a|chr1:75467494-75467993	0.0920425376180998	.	.
chr1	75191753	75192252	chr1	75487302	75487801	Ankzf1|chr1:75487302-75487801	0.183721473662473	.	.
chr1	75191753	75192252	chr1	75487302	75487801	Atg9a|chr1:75487302-75487801	0.183721473662473	.	.
chr1	75210546	75211045	chr1	75214856	75215355	Glb1l|chr1:75214856-75215355	0.0956959527247706	.	.
chr1	75210546	75211045	chr1	75214856	75215355	Stk16|chr1:75214856-75215355	0.0956959527247706	.	.
chr1	75210546	75211045	chr1	75289342	75289841	Glb1l|chr1:75289342-75289841	0.0972989841037773	.	.
chr1	75210546	75211045	chr1	75289342	75289841	Stk16|chr1:75289342-75289841	0.0972989841037773	.	.
chr1	75210546	75211045	chr1	75342805	75343304	Glb1l|chr1:75342805-75343304	0.116183268582817	.	.
chr1	75210546	75211045	chr1	75342805	75343304	Stk16|chr1:75342805-75343304	0.116183268582817	.	.
chr1	75210546	75211045	chr1	75443597	75444096	Glb1l|chr1:75443597-75444096	0.282271462038238	.	.
chr1	75210546	75211045	chr1	75443597	75444096	Stk16|chr1:75443597-75444096	0.282271462038238	.	.
chr1	75210546	75211045	chr1	75444608	75445107	Glb1l|chr1:75444608-75445107	0.0964472120532498	.	.
chr1	75210546	75211045	chr1	75444608	75445107	Stk16|chr1:75444608-75445107	0.0964472120532498	.	.
chr1	75210546	75211045	chr1	75447581	75448080	Glb1l|chr1:75447581-75448080	0.138555333848548	.	.
chr1	75210546	75211045	chr1	75447581	75448080	Stk16|chr1:75447581-75448080	0.138555333848548	.	.
chr1	75210546	75211045	chr1	75459319	75459818	Glb1l|chr1:75459319-75459818	0.102571565713221	.	.
chr1	75210546	75211045	chr1	75459319	75459818	Stk16|chr1:75459319-75459818	0.102571565713221	.	.
chr1	75219086	75219585	chr1	75016818	75017317	Tuba4a|chr1:75016818-75017317	0.113982637123207	.	.
chr1	75219086	75219585	chr1	75445624	75446123	Tuba4a|chr1:75445624-75446123	0.106566902827572	.	.
chr1	75219086	75219585	chr1	75467494	75467993	Tuba4a|chr1:75467494-75467993	0.0986853075278247	.	.
chr1	75219086	75219585	chr1	75487302	75487801	Tuba4a|chr1:75487302-75487801	0.18109473094244	.	.
chr1	75236144	75236643	chr1	74750745	74751244	Dnajb2|chr1:74750745-74751244	0.104342175282089	.	.
chr1	75236144	75236643	chr1	74775505	74776004	Dnajb2|chr1:74775505-74776004	0.140264936368178	.	.
chr1	75236144	75236643	chr1	74806444	74806943	Dnajb2|chr1:74806444-74806943	0.159201741946332	.	.
chr1	75236144	75236643	chr1	74900755	74901254	Dnajb2|chr1:74900755-74901254	0.0891187102203595	.	.
chr1	75236144	75236643	chr1	75234571	75235070	Dnajb2|chr1:75234571-75235070	0.0983460339951623	.	.
chr1	75236144	75236643	chr1	75244823	75245322	Dnajb2|chr1:75244823-75245322	0.210732429688107	.	.
chr1	75236144	75236643	chr1	75381822	75382321	Dnajb2|chr1:75381822-75382321	0.125180851034858	.	.
chr1	75236144	75236643	chr1	75387412	75387911	Dnajb2|chr1:75387412-75387911	0.143552503732055	.	.
chr1	75236144	75236643	chr1	75487834	75488333	Dnajb2|chr1:75487834-75488333	0.101809647738153	.	.
chr1	75236651	75237150	chr1	74775505	74776004	Dnajb2|chr1:74775505-74776004	0.0977965470626885	.	.
chr1	75236651	75237150	chr1	74806952	74807451	Dnajb2|chr1:74806952-74807451	0.102395802773356	.	.
chr1	75236651	75237150	chr1	74858307	74858806	Dnajb2|chr1:74858307-74858806	0.184955982031016	.	.
chr1	75236651	75237150	chr1	75044609	75045108	Dnajb2|chr1:75044609-75045108	0.0973867948936199	.	.
chr1	75236651	75237150	chr1	75338331	75338830	Dnajb2|chr1:75338331-75338830	0.112329666389331	.	.
chr1	75236651	75237150	chr1	75457742	75458241	Dnajb2|chr1:75457742-75458241	0.108002323322053	.	.
chr1	75236651	75237150	chr1	75487302	75487801	Dnajb2|chr1:75487302-75487801	0.0915794306324058	.	.
chr1	75236651	75237150	chr1	75487834	75488333	Dnajb2|chr1:75487834-75488333	0.127641474078238	.	.
chr1	75251521	75252020	chr1	75447581	75448080	Gm28294|chr1:75447581-75448080	0.153131751990444	.	.
chr1	75264008	75264507	chr1	75234571	75235070	Ptprn|chr1:75234571-75235070	0.112482758679325	.	.
chr1	75264008	75264507	chr1	75244823	75245322	Ptprn|chr1:75244823-75245322	0.105571145158832	.	.
chr1	75264008	75264507	chr1	75289342	75289841	Ptprn|chr1:75289342-75289841	0.115432066806898	.	.
chr1	75264008	75264507	chr1	75289863	75290362	Ptprn|chr1:75289863-75290362	0.120379210242581	.	.
chr1	75264008	75264507	chr1	75381822	75382321	Ptprn|chr1:75381822-75382321	0.133636805234488	.	.
chr1	75264008	75264507	chr1	75393088	75393587	Ptprn|chr1:75393088-75393587	0.0982590247963488	.	.
chr1	75264008	75264507	chr1	75443597	75444096	Ptprn|chr1:75443597-75444096	0.112112420633528	.	.
chr1	75316812	75317311	chr1	75234571	75235070	Dnpep|chr1:75234571-75235070	0.199153064250752	.	.
chr1	75316812	75317311	chr1	75247991	75248490	Dnpep|chr1:75247991-75248490	0.116009028262087	.	.
chr1	75316812	75317311	chr1	75289342	75289841	Dnpep|chr1:75289342-75289841	0.0942901318703027	.	.
chr1	75316812	75317311	chr1	75443597	75444096	Dnpep|chr1:75443597-75444096	0.146708466063797	.	.
chr1	75316812	75317311	chr1	75445624	75446123	Dnpep|chr1:75445624-75446123	0.0951545313852658	.	.
chr1	75316812	75317311	chr1	75457742	75458241	Dnpep|chr1:75457742-75458241	0.119926079133299	.	.
chr1	75317346	75317845	chr1	75016818	75017317	Dnpep|chr1:75016818-75017317	0.165904629128466	.	.
chr1	75317346	75317845	chr1	75044609	75045108	Dnpep|chr1:75044609-75045108	0.211265190025116	.	.
chr1	75317346	75317845	chr1	75044609	75045108	Dnpep|chr1:75044609-75045108	0.211265190025117	.	.
chr1	75317346	75317845	chr1	75234571	75235070	Dnpep|chr1:75234571-75235070	0.131457554380032	.	.
chr1	75317346	75317845	chr1	75338331	75338830	Dnpep|chr1:75338331-75338830	0.254510863579742	.	.
chr1	75317346	75317845	chr1	75365427	75365926	Dnpep|chr1:75365427-75365926	0.247418251976832	.	.
chr1	75317346	75317845	chr1	75387412	75387911	Dnpep|chr1:75387412-75387911	0.0912835984497959	.	.
chr1	75317346	75317845	chr1	75443597	75444096	Dnpep|chr1:75443597-75444096	0.255392033010765	.	.
chr1	75317346	75317845	chr1	75444608	75445107	Dnpep|chr1:75444608-75445107	0.145519386242245	.	.
chr1	75317346	75317845	chr1	75445116	75445615	Dnpep|chr1:75445116-75445615	0.295533713063061	.	.
chr1	75317346	75317845	chr1	75445624	75446123	Dnpep|chr1:75445624-75446123	0.179245739094779	.	.
chr1	75317346	75317845	chr1	75459319	75459818	Dnpep|chr1:75459319-75459818	0.123814596826468	.	.
chr1	75317346	75317845	chr1	75467494	75467993	Dnpep|chr1:75467494-75467993	0.108994338402207	.	.
chr1	75435709	75436208	chr1	75234571	75235070	Gmppa|chr1:75234571-75235070	0.114797905699833	.	.
chr1	75478598	75479097	chr1	75393088	75393587	Chpf|chr1:75393088-75393587	0.113488301695532	.	.
chr1	75478598	75479097	chr1	75393088	75393587	Tmem198|chr1:75393088-75393587	0.113488301695532	.	.
chr1	75479156	75479655	chr1	75044609	75045108	Chpf|chr1:75044609-75045108	0.0906586788306584	.	.
chr1	75479156	75479655	chr1	75044609	75045108	Tmem198|chr1:75044609-75045108	0.0906586788306584	.	.
chr1	75479156	75479655	chr1	75214856	75215355	Chpf|chr1:75214856-75215355	0.0967545101193233	.	.
chr1	75479156	75479655	chr1	75214856	75215355	Tmem198|chr1:75214856-75215355	0.0967545101193233	.	.
chr1	75479156	75479655	chr1	75234571	75235070	Chpf|chr1:75234571-75235070	0.0933288474418199	.	.
chr1	75479156	75479655	chr1	75234571	75235070	Tmem198|chr1:75234571-75235070	0.0933288474418199	.	.
chr1	75479156	75479655	chr1	75338331	75338830	Chpf|chr1:75338331-75338830	0.126278980870571	.	.
chr1	75479156	75479655	chr1	75338331	75338830	Tmem198|chr1:75338331-75338830	0.126278980870571	.	.
chr1	75479156	75479655	chr1	75365427	75365926	Chpf|chr1:75365427-75365926	0.134455070821275	.	.
chr1	75479156	75479655	chr1	75365427	75365926	Tmem198|chr1:75365427-75365926	0.134455070821275	.	.
chr1	75479156	75479655	chr1	75381822	75382321	Chpf|chr1:75381822-75382321	0.140534968736641	.	.
chr1	75479156	75479655	chr1	75381822	75382321	Tmem198|chr1:75381822-75382321	0.140534968736641	.	.
chr1	75479156	75479655	chr1	75387412	75387911	Chpf|chr1:75387412-75387911	0.172827237771077	.	.
chr1	75479156	75479655	chr1	75387412	75387911	Tmem198|chr1:75387412-75387911	0.172827237771077	.	.
chr1	75479156	75479655	chr1	75443597	75444096	Chpf|chr1:75443597-75444096	0.174871816573207	.	.
chr1	75479156	75479655	chr1	75443597	75444096	Tmem198|chr1:75443597-75444096	0.174871816573207	.	.
chr1	75479156	75479655	chr1	75447581	75448080	Chpf|chr1:75447581-75448080	0.143790263765963	.	.
chr1	75479156	75479655	chr1	75447581	75448080	Tmem198|chr1:75447581-75448080	0.143790263765963	.	.
chr1	75479156	75479655	chr1	75458368	75458867	Chpf|chr1:75458368-75458867	0.123284598923955	.	.
chr1	75479156	75479655	chr1	75458368	75458867	Tmem198|chr1:75458368-75458867	0.123284598923955	.	.
chr1	75479156	75479655	chr1	75487834	75488333	Chpf|chr1:75487834-75488333	0.0904307945542095	.	.
chr1	75479156	75479655	chr1	75487834	75488333	Tmem198|chr1:75487834-75488333	0.0904307945542095	.	.
chr1	76489516	76490015	chr1	76000533	76001032	Gm17751|chr1:76000533-76001032	0.0969038408313578	.	.
chr1	76489516	76490015	chr1	76038970	76039469	Gm17751|chr1:76038970-76039469	0.158369771703459	.	.
chr1	76489516	76490015	chr1	76076082	76076581	Gm17751|chr1:76076082-76076581	0.213002647860599	.	.
chr1	76489516	76490015	chr1	76373945	76374444	Gm17751|chr1:76373945-76374444	0.161640435566752	.	.
chr1	76489516	76490015	chr1	76430346	76430845	Gm17751|chr1:76430346-76430845	0.117009442512167	.	.
chr1	76489516	76490015	chr1	76490051	76490550	Gm17751|chr1:76490051-76490550	0.456301173192991	.	.
chr1	76489516	76490015	chr1	76490575	76491074	Gm17751|chr1:76490575-76491074	0.112063369855626	.	.
chr1	76489516	76490015	chr1	76505043	76505542	Gm17751|chr1:76505043-76505542	0.234153412645209	.	.
chr1	76489516	76490015	chr1	76575323	76575822	Gm17751|chr1:76575323-76575822	0.176828424281596	.	.
chr1	76489516	76490015	chr1	76637353	76637852	Gm17751|chr1:76637353-76637852	0.103505856816883	.	.
chr1	76489516	76490015	chr1	76642812	76643311	Gm17751|chr1:76642812-76643311	0.089419329024617	.	.
chr1	76489516	76490015	chr1	76705536	76706035	Gm17751|chr1:76705536-76706035	0.231595121253424	.	.
chr1	76489516	76490015	chr1	76724401	76724900	Gm17751|chr1:76724401-76724900	0.143042407892271	.	.
chr1	77027546	77028045	chr1	76849273	76849772	Gm816|chr1:76849273-76849772	0.142017978934378	.	.
chr1	77027546	77028045	chr1	76942668	76943167	Gm816|chr1:76942668-76943167	0.15619499611152	.	.
chr1	77027546	77028045	chr1	77101805	77102304	Gm816|chr1:77101805-77102304	0.240351893480495	.	.
chr1	77027546	77028045	chr1	77102307	77102806	Gm816|chr1:77102307-77102806	0.23044326652124	.	.
chr1	77514939	77515438	chr1	77506114	77506613	Epha4|chr1:77506114-77506613	0.110748702406732	.	.
chr1	77514939	77515438	chr1	77506114	77506613	Gm28386|chr1:77506114-77506613	0.110748702406732	.	.
chr1	77514939	77515438	chr1	77513554	77514053	Epha4|chr1:77513554-77514053	0.109241323820994	.	.
chr1	77514939	77515438	chr1	77513554	77514053	Gm28386|chr1:77513554-77514053	0.109241323820994	.	.
chr1	77514939	77515438	chr1	77532146	77532645	Epha4|chr1:77532146-77532645	0.140367214405866	.	.
chr1	77514939	77515438	chr1	77532146	77532645	Gm28386|chr1:77532146-77532645	0.140367214405866	.	.
chr1	77514939	77515438	chr1	77629386	77629885	Epha4|chr1:77629386-77629885	0.143957369726551	.	.
chr1	77514939	77515438	chr1	77629386	77629885	Gm28386|chr1:77629386-77629885	0.143957369726551	.	.
chr1	77514939	77515438	chr1	77671893	77672392	Epha4|chr1:77671893-77672392	0.129389176778635	.	.
chr1	77514939	77515438	chr1	77671893	77672392	Gm28386|chr1:77671893-77672392	0.129389176778635	.	.
chr1	77516009	77516508	chr1	77513554	77514053	Gm28386|chr1:77513554-77514053	0.206861339189355	.	.
chr1	77516009	77516508	chr1	77545710	77546209	Gm28386|chr1:77545710-77546209	0.156584271972558	.	.
chr1	77516009	77516508	chr1	77629386	77629885	Gm28386|chr1:77629386-77629885	0.253412196801792	.	.
chr1	77516009	77516508	chr1	77630308	77630807	Gm28386|chr1:77630308-77630807	0.13979252515665	.	.
chr1	77516009	77516508	chr1	77671893	77672392	Gm28386|chr1:77671893-77672392	0.118230190519294	.	.
chr1	77516009	77516508	chr1	77824022	77824521	Gm28386|chr1:77824022-77824521	0.132319891849902	.	.
chr1	77972152	77972651	chr1	77671893	77672392	Gm28387|chr1:77671893-77672392	0.0934181578822759	.	.
chr1	77972152	77972651	chr1	77688376	77688875	Gm28387|chr1:77688376-77688875	0.160734680592293	.	.
chr1	77972152	77972651	chr1	78121078	78121577	Gm28387|chr1:78121078-78121577	0.0987341177882902	.	.
chr1	78488900	78489399	chr1	78121078	78121577	Farsb|chr1:78121078-78121577	0.200951354412412	.	.
chr1	79439807	79440306	chr1	79130615	79131114	Scg2|chr1:79130615-79131114	0.123617268336156	.	.
chr1	79439807	79440306	chr1	79450145	79450644	Scg2|chr1:79450145-79450644	0.196202426439983	.	.
chr1	84839165	84839664	chr1	84838531	84839030	Fbxo36|chr1:84838531-84839030	0.137025582369039	.	.
chr1	84839165	84839664	chr1	84890035	84890534	Fbxo36|chr1:84890035-84890534	0.103509631495592	.	.
chr1	84839808	84840307	chr1	84838531	84839030	Fbxo36|chr1:84838531-84839030	0.117336914983629	.	.
chr1	84839808	84840307	chr1	84838531	84839030	Trip12|chr1:84838531-84839030	0.117336914983629	.	.
chr1	84839808	84840307	chr1	84881481	84881980	Fbxo36|chr1:84881481-84881980	0.179946179129532	.	.
chr1	84839808	84840307	chr1	84881481	84881980	Trip12|chr1:84881481-84881980	0.179946179129532	.	.
chr1	84839808	84840307	chr1	84890035	84890534	Fbxo36|chr1:84890035-84890534	0.145288464355316	.	.
chr1	84839808	84840307	chr1	84890035	84890534	Trip12|chr1:84890035-84890534	0.145288464355316	.	.
chr1	84934371	84934870	chr1	84881481	84881980	Slc16a14|chr1:84881481-84881980	0.114140910204297	.	.
chr1	84934883	84935382	chr1	84838531	84839030	Slc16a14|chr1:84838531-84839030	0.124753185089854	.	.
chr1	84934883	84935382	chr1	84881481	84881980	Slc16a14|chr1:84881481-84881980	0.280979286956164	.	.
chr1	85793160	85793659	chr1	85716450	85716949	Cab39|chr1:85716450-85716949	0.160429723169658	.	.
chr1	85793160	85793659	chr1	85921732	85922231	Cab39|chr1:85921732-85922231	0.150608855567893	.	.
chr1	85793160	85793659	chr1	85969444	85969943	Cab39|chr1:85969444-85969943	0.15620114053256	.	.
chr1	85793728	85794227	chr1	85703519	85704018	Cab39|chr1:85703519-85704018	0.106363173202756	.	.
chr1	85793728	85794227	chr1	85716450	85716949	Cab39|chr1:85716450-85716949	0.217896432419495	.	.
chr1	85793728	85794227	chr1	85916833	85917332	Cab39|chr1:85916833-85917332	0.107368499098974	.	.
chr1	85793728	85794227	chr1	85921732	85922231	Cab39|chr1:85921732-85922231	0.0988650828156742	.	.
chr1	85793728	85794227	chr1	85922384	85922883	Cab39|chr1:85922384-85922883	0.122666249794776	.	.
chr1	85793728	85794227	chr1	85958147	85958646	Cab39|chr1:85958147-85958646	0.106032633044063	.	.
chr1	85793728	85794227	chr1	85969444	85969943	Cab39|chr1:85969444-85969943	0.211903485884754	.	.
chr1	85894274	85894773	chr1	85703519	85704018	Itm2c|chr1:85703519-85704018	0.151667315162685	.	.
chr1	85894274	85894773	chr1	85822289	85822788	Itm2c|chr1:85822289-85822788	0.109779887044822	.	.
chr1	85894274	85894773	chr1	85916833	85917332	Itm2c|chr1:85916833-85917332	0.118914870205731	.	.
chr1	85894274	85894773	chr1	85958147	85958646	Itm2c|chr1:85958147-85958646	0.203511690649686	.	.
chr1	85894955	85895454	chr1	85822289	85822788	Itm2c|chr1:85822289-85822788	0.0918471417726006	.	.
chr1	85894955	85895454	chr1	85895455	85895954	Itm2c|chr1:85895455-85895954	0.394590535626059	.	.
chr1	85928201	85928700	chr1	85703519	85704018	4933407L21Rik|chr1:85703519-85704018	0.0869365412278972	.	.
chr1	85928201	85928700	chr1	85822289	85822788	4933407L21Rik|chr1:85822289-85822788	0.195836728485524	.	.
chr1	85928201	85928700	chr1	85898791	85899290	4933407L21Rik|chr1:85898791-85899290	0.199620181088565	.	.
chr1	85928201	85928700	chr1	85916833	85917332	4933407L21Rik|chr1:85916833-85917332	0.187837209856095	.	.
chr1	85937341	85937840	chr1	85703519	85704018	Gm28884|chr1:85703519-85704018	0.201341316139012	.	.
chr1	85937341	85937840	chr1	85822289	85822788	Gm28884|chr1:85822289-85822788	0.325739843192825	.	.
chr1	85937341	85937840	chr1	85898791	85899290	Gm28884|chr1:85898791-85899290	0.171873196485798	.	.
chr1	85937341	85937840	chr1	85916833	85917332	Gm28884|chr1:85916833-85917332	0.21785190514501	.	.
chr1	85937341	85937840	chr1	85958147	85958646	Gm28884|chr1:85958147-85958646	0.111380009713323	.	.
chr1	87182876	87183375	chr1	87010332	87010831	Prss56|chr1:87010332-87010831	0.111938588304732	.	.
chr1	87182876	87183375	chr1	87035674	87036173	Prss56|chr1:87035674-87036173	0.127891337839227	.	.
chr1	87182876	87183375	chr1	87161175	87161674	Prss56|chr1:87161175-87161674	0.310191993067472	.	.
chr1	87182876	87183375	chr1	87273514	87274013	Prss56|chr1:87273514-87274013	0.216379678897208	.	.
chr1	87182876	87183375	chr1	87292742	87293241	Prss56|chr1:87292742-87293241	0.297737133586115	.	.
chr1	87182876	87183375	chr1	87457980	87458479	Prss56|chr1:87457980-87458479	0.17292810519531	.	.
chr1	87182876	87183375	chr1	87471956	87472455	Prss56|chr1:87471956-87472455	0.114869642606546	.	.
chr1	87182876	87183375	chr1	87475311	87475810	Prss56|chr1:87475311-87475810	0.120749111897278	.	.
chr1	87182876	87183375	chr1	87493504	87494003	Prss56|chr1:87493504-87494003	0.21744683585759	.	.
chr1	87213673	87214172	chr1	87010332	87010831	Eif4e2|chr1:87010332-87010831	0.109024692352264	.	.
chr1	87213673	87214172	chr1	87164346	87164845	Eif4e2|chr1:87164346-87164845	0.0974979275581706	.	.
chr1	87213673	87214172	chr1	87246132	87246631	Eif4e2|chr1:87246132-87246631	0.0940780503581951	.	.
chr1	87213673	87214172	chr1	87273514	87274013	Eif4e2|chr1:87273514-87274013	0.240354850384468	.	.
chr1	87213673	87214172	chr1	87292742	87293241	Eif4e2|chr1:87292742-87293241	0.107603078730536	.	.
chr1	87213673	87214172	chr1	87475311	87475810	Eif4e2|chr1:87475311-87475810	0.130206661154183	.	.
chr1	87213673	87214172	chr1	87493504	87494003	Eif4e2|chr1:87493504-87494003	0.145524791329068	.	.
chr1	87326698	87327197	chr1	87050005	87050504	Gigyf2|chr1:87050005-87050504	0.102483813268194	.	.
chr1	87326698	87327197	chr1	87175930	87176429	Gigyf2|chr1:87175930-87176429	0.0997375529339298	.	.
chr1	88205505	88206004	chr1	87785696	87786195	Dnajb3|chr1:87785696-87786195	0.0959934325786329	.	.
chr1	88205505	88206004	chr1	87925537	87926036	Dnajb3|chr1:87925537-87926036	0.0987821657374519	.	.
chr1	88277410	88277909	chr1	88259138	88259637	Hjurp|chr1:88259138-88259637	0.0964098615669364	.	.
chr1	88277410	88277909	chr1	88259138	88259637	Trpm8|chr1:88259138-88259637	0.0964098615669364	.	.
chr1	88277410	88277909	chr1	88411382	88411881	Hjurp|chr1:88411382-88411881	0.0978093006523543	.	.
chr1	88277410	88277909	chr1	88411382	88411881	Trpm8|chr1:88411382-88411881	0.0978093006523543	.	.
chr1	88277410	88277909	chr1	88411957	88412456	Hjurp|chr1:88411957-88412456	0.0872682584031053	.	.
chr1	88277410	88277909	chr1	88411957	88412456	Trpm8|chr1:88411957-88412456	0.0872682584031053	.	.
chr1	88277410	88277909	chr1	88456267	88456766	Hjurp|chr1:88456267-88456766	0.130534186235529	.	.
chr1	88277410	88277909	chr1	88456267	88456766	Trpm8|chr1:88456267-88456766	0.130534186235529	.	.
chr1	93342619	93343118	chr1	93444675	93445174	Pask|chr1:93444675-93445174	0.138282436123617	.	.
chr1	93342619	93343118	chr1	93444675	93445174	Ppp1r7|chr1:93444675-93445174	0.138282436123617	.	.
chr1	93342619	93343118	chr1	93445454	93445953	Pask|chr1:93445454-93445953	0.116313860388455	.	.
chr1	93342619	93343118	chr1	93445454	93445953	Ppp1r7|chr1:93445454-93445953	0.116313860388455	.	.
chr1	93478622	93479121	chr1	93444675	93445174	Hdlbp|chr1:93444675-93445174	0.0911997619308168	.	.
chr1	93478622	93479121	chr1	93444675	93445174	Sept2|chr1:93444675-93445174	0.0911997619308168	.	.
chr1	93511801	93512300	chr1	93445454	93445953	Farp2|chr1:93445454-93445953	0.120363987461882	.	.
chr1	93511801	93512300	chr1	93668682	93669181	Farp2|chr1:93668682-93669181	0.138167708679284	.	.
chr1	93754078	93754577	chr1	93857280	93857779	Thap4|chr1:93857280-93857779	0.154279772565295	.	.
chr1	94020167	94020666	chr1	94027601	94028100	Neu4|chr1:94027601-94028100	0.206546372427984	.	.
chr1	95313333	95313832	chr1	95218827	95219326	Fam174a|chr1:95218827-95219326	0.172691409212272	.	.
chr1	95313333	95313832	chr1	95664542	95665041	Fam174a|chr1:95664542-95665041	0.130389558420854	.	.
chr1	95313333	95313832	chr1	95665260	95665759	Fam174a|chr1:95665260-95665759	0.129775967759171	.	.
chr1	95313851	95314350	chr1	95451739	95452238	Fam174a|chr1:95451739-95452238	0.150863272595767	.	.
chr1	95313851	95314350	chr1	95665260	95665759	Fam174a|chr1:95665260-95665759	0.122936639845313	.	.
chr1	95667416	95667915	chr1	95664542	95665041	St8sia4|chr1:95664542-95665041	0.306450655226479	.	.
chr1	95667416	95667915	chr1	95665260	95665759	St8sia4|chr1:95665260-95665759	0.310099025683479	.	.
chr1	95667416	95667915	chr1	95762201	95762700	St8sia4|chr1:95762201-95762700	0.227960669826039	.	.
chr1	95667921	95668420	chr1	95451739	95452238	St8sia4|chr1:95451739-95452238	0.166635922153179	.	.
chr1	95667921	95668420	chr1	95664542	95665041	St8sia4|chr1:95664542-95665041	0.218101116719365	.	.
chr1	95667921	95668420	chr1	95665260	95665759	St8sia4|chr1:95665260-95665759	0.162820119541031	.	.
chr1	96871948	96872447	chr1	96693239	96693738	Slco4c1|chr1:96693239-96693738	0.0960227200409623	.	.
chr1	97661204	97661703	chr1	97554873	97555372	D1Ertd622e|chr1:97554873-97555372	0.09507190420752	.	.
chr1	97661204	97661703	chr1	97597515	97598014	D1Ertd622e|chr1:97597515-97598014	0.0928349346240149	.	.
chr1	97661204	97661703	chr1	97622492	97622991	D1Ertd622e|chr1:97622492-97622991	0.129766012733896	.	.
chr1	97661800	97662299	chr1	97554873	97555372	D1Ertd622e|chr1:97554873-97555372	0.108135958548102	.	.
chr1	97661800	97662299	chr1	97597515	97598014	D1Ertd622e|chr1:97597515-97598014	0.140482912884609	.	.
chr1	98094805	98095304	chr1	98190086	98190585	Pam|chr1:98190086-98190585	0.0888912619703455	.	.
chr1	98095430	98095929	chr1	98070941	98071440	Pam|chr1:98070941-98071440	0.172332029794568	.	.
chr1	98095430	98095929	chr1	98349951	98350450	Pam|chr1:98349951-98350450	0.117563930188703	.	.
chr1	98589118	98589617	chr1	98565589	98566088	Gm7967|chr1:98565589-98566088	0.175563377751786	.	.
chr1	99772082	99772581	chr1	99600023	99600522	Cntnap5b|chr1:99600023-99600522	0.0977659783398102	.	.
chr1	99772082	99772581	chr1	99600023	99600522	Cntnap5b|chr1:99600023-99600522	0.0977659783398103	.	.
chr1	105356312	105356811	chr1	105486953	105487452	Gm17634|chr1:105486953-105487452	0.138452923658567	.	.
chr1	105356312	105356811	chr1	105486953	105487452	Rnf152|chr1:105486953-105487452	0.138452923658567	.	.
chr1	105663536	105664035	chr1	105844184	105844683	Pign|chr1:105844184-105844683	0.135173567967026	.	.
chr1	105663536	105664035	chr1	105844184	105844683	Relch|chr1:105844184-105844683	0.135173567967026	.	.
chr1	105663536	105664035	chr1	105895033	105895532	Pign|chr1:105895033-105895532	0.126654742689145	.	.
chr1	105663536	105664035	chr1	105895033	105895532	Relch|chr1:105895033-105895532	0.126654742689145	.	.
chr1	105780395	105780894	chr1	105993776	105994275	Tnfrsf11a|chr1:105993776-105994275	0.119533880324242	.	.
chr1	106759529	106760028	chr1	106765706	106766205	Kdsr|chr1:106765706-106766205	0.151760647270225	.	.
chr1	106759529	106760028	chr1	106958544	106959043	Kdsr|chr1:106958544-106959043	0.119510537738506	.	.
chr1	106759529	106760028	chr1	107187404	107187903	Kdsr|chr1:107187404-107187903	0.285157145632679	.	.
chr1	106796474	106796973	chr1	106958544	106959043	Vps4b|chr1:106958544-106959043	0.328722203045201	.	.
chr1	106796474	106796973	chr1	107187404	107187903	Vps4b|chr1:107187404-107187903	0.124709857590797	.	.
chr1	107511229	107511728	chr1	107481450	107481949	Serpinb2|chr1:107481450-107481949	0.150451802246626	.	.
chr1	107511229	107511728	chr1	107512723	107513222	Serpinb2|chr1:107512723-107513222	0.333145517968022	.	.
chr1	107511229	107511728	chr1	107642615	107643114	Serpinb2|chr1:107642615-107643114	0.244721767952739	.	.
chr1	107511229	107511728	chr1	107676900	107677399	Serpinb2|chr1:107676900-107677399	0.0972726226203842	.	.
chr1	107512165	107512664	chr1	107481450	107481949	Serpinb2|chr1:107481450-107481949	0.130266488488044	.	.
chr1	107512165	107512664	chr1	107512723	107513222	Serpinb2|chr1:107512723-107513222	0.538379768060019	.	.
chr1	107512165	107512664	chr1	107642615	107643114	Serpinb2|chr1:107642615-107643114	0.260300240915192	.	.
chr1	118310992	118311491	chr1	118481738	118482237	Tsn|chr1:118481738-118482237	0.088800489216997	.	.
chr1	118321592	118322091	chr1	118429768	118430267	Nifk|chr1:118429768-118430267	0.197463632400785	.	.
chr1	118388537	118389036	chr1	118294981	118295480	Clasp1|chr1:118294981-118295480	0.119971705413839	.	.
chr1	118388537	118389036	chr1	118437785	118438284	Clasp1|chr1:118437785-118438284	0.184231909229884	.	.
chr1	118388537	118389036	chr1	118486029	118486528	Clasp1|chr1:118486029-118486528	0.128002882463404	.	.
chr1	118389052	118389551	chr1	118476824	118477323	Clasp1|chr1:118476824-118477323	0.09723976950155	.	.
chr1	118458765	118459264	chr1	118476824	118477323	2900060B14Rik|chr1:118476824-118477323	0.105513253701202	.	.
chr1	118459308	118459807	chr1	118480456	118480955	2900060B14Rik|chr1:118480456-118480955	0.197764422913573	.	.
chr1	118459308	118459807	chr1	118481184	118481683	2900060B14Rik|chr1:118481184-118481683	0.204802722880457	.	.
chr1	120602767	120603266	chr1	120912104	120912603	En1|chr1:120912104-120912603	0.208416720203574	.	.
chr1	121087134	121087633	chr1	121315049	121315548	Celrr|chr1:121315049-121315548	0.127012481734789	.	.
chr1	121087134	121087633	chr1	121398869	121399368	Celrr|chr1:121398869-121399368	0.143136621683156	.	.
chr1	121430778	121431277	chr1	121136261	121136760	Ccdc93|chr1:121136261-121136760	0.116161710134408	.	.
chr1	121430778	121431277	chr1	121328130	121328629	Ccdc93|chr1:121328130-121328629	0.0993932641859229	.	.
chr1	121430778	121431277	chr1	121452337	121452836	Ccdc93|chr1:121452337-121452836	0.141237519182209	.	.
chr1	121431333	121431832	chr1	121327621	121328120	Ccdc93|chr1:121327621-121328120	0.1523813817418	.	.
chr1	121431333	121431832	chr1	121328130	121328629	Ccdc93|chr1:121328130-121328629	0.0949455439349451	.	.
chr1	121431333	121431832	chr1	121452337	121452836	Ccdc93|chr1:121452337-121452836	0.108236928360314	.	.
chr1	121528273	121528772	chr1	121798489	121798988	Htr5b|chr1:121798489-121798988	0.287579515020812	.	.
chr1	121567757	121568256	chr1	121798489	121798988	Ddx18|chr1:121798489-121798988	0.0870171281575936	.	.
chr1	125435289	125435788	chr1	125724163	125724662	Actr3|chr1:125724163-125724662	0.188828087677051	.	.
chr1	125435289	125435788	chr1	125724163	125724662	Actr3|chr1:125724163-125724662	0.188828087677052	.	.
chr1	125435289	125435788	chr1	125729987	125730486	Actr3|chr1:125729987-125730486	0.137119132889421	.	.
chr1	125560306	125560805	chr1	125380763	125381262	Slc35f5|chr1:125380763-125381262	0.153054907424078	.	.
chr1	125560306	125560805	chr1	125724163	125724662	Slc35f5|chr1:125724163-125724662	0.11625307387769	.	.
chr1	130717229	130717728	chr1	130789916	130790415	Yod1|chr1:130789916-130790415	0.0971592042501376	.	.
chr1	131526753	131527252	chr1	131689818	131690317	Fam72a|chr1:131689818-131690317	0.131906581751587	.	.
chr1	131526753	131527252	chr1	131689818	131690317	Srgap2|chr1:131689818-131690317	0.131906581751587	.	.
chr1	131526753	131527252	chr1	131693154	131693653	Fam72a|chr1:131693154-131693653	0.162981267102215	.	.
chr1	131526753	131527252	chr1	131693154	131693653	Srgap2|chr1:131693154-131693653	0.162981267102215	.	.
chr1	131527318	131527817	chr1	131555074	131555573	Fam72a|chr1:131555074-131555573	0.143101089909065	.	.
chr1	131527318	131527817	chr1	131555074	131555573	Srgap2|chr1:131555074-131555573	0.143101089909065	.	.
chr1	131527318	131527817	chr1	131658033	131658532	Fam72a|chr1:131658033-131658532	0.125885771979883	.	.
chr1	131527318	131527817	chr1	131658033	131658532	Srgap2|chr1:131658033-131658532	0.125885771979883	.	.
chr1	131527318	131527817	chr1	131737250	131737749	Fam72a|chr1:131737250-131737749	0.158171739467869	.	.
chr1	131527318	131527817	chr1	131737250	131737749	Srgap2|chr1:131737250-131737749	0.158171739467869	.	.
chr1	131527318	131527817	chr1	131846134	131846633	Fam72a|chr1:131846134-131846633	0.145006497937185	.	.
chr1	131527318	131527817	chr1	131846134	131846633	Srgap2|chr1:131846134-131846633	0.145006497937185	.	.
chr1	131527318	131527817	chr1	131982827	131983326	Fam72a|chr1:131982827-131983326	0.116530488682024	.	.
chr1	131527318	131527817	chr1	131982827	131983326	Srgap2|chr1:131982827-131983326	0.116530488682024	.	.
chr1	131827667	131828166	chr1	131658033	131658532	Slc41a1|chr1:131658033-131658532	0.0982963886721145	.	.
chr1	131827667	131828166	chr1	131714661	131715160	Slc41a1|chr1:131714661-131715160	0.108770330884919	.	.
chr1	131827667	131828166	chr1	131737250	131737749	Slc41a1|chr1:131737250-131737749	0.112144782238475	.	.
chr1	131827667	131828166	chr1	131770518	131771017	Slc41a1|chr1:131770518-131771017	0.142169609771938	.	.
chr1	131827667	131828166	chr1	131982827	131983326	Slc41a1|chr1:131982827-131983326	0.133936931262942	.	.
chr1	131828202	131828701	chr1	131839523	131840022	Slc41a1|chr1:131839523-131840022	0.204534278893915	.	.
chr1	131866958	131867457	chr1	131737250	131737749	Rab29|chr1:131737250-131737749	0.137829382333261	.	.
chr1	131910162	131910661	chr1	131555074	131555573	Nucks1|chr1:131555074-131555573	0.11190554173051	.	.
chr1	131910162	131910661	chr1	131737250	131737749	Nucks1|chr1:131737250-131737749	0.217276385748257	.	.
chr1	131910162	131910661	chr1	131770518	131771017	Nucks1|chr1:131770518-131771017	0.136583211484595	.	.
chr1	131910666	131911165	chr1	131737250	131737749	Nucks1|chr1:131737250-131737749	0.305639233421259	.	.
chr1	131910666	131911165	chr1	131770518	131771017	Nucks1|chr1:131770518-131771017	0.111043847157939	.	.
chr1	131910666	131911165	chr1	131981607	131982106	Nucks1|chr1:131981607-131982106	0.109363455791986	.	.
chr1	134361764	134362263	chr1	134302439	134302938	Tmem183a|chr1:134302439-134302938	0.166687532749098	.	.
chr1	134361764	134362263	chr1	134302965	134303464	Tmem183a|chr1:134302965-134303464	0.155465417403577	.	.
chr1	134361764	134362263	chr1	134344509	134345008	Tmem183a|chr1:134344509-134345008	0.150700753354178	.	.
chr1	134361764	134362263	chr1	134556771	134557270	Tmem183a|chr1:134556771-134557270	0.099614348159039	.	.
chr1	134361764	134362263	chr1	134651240	134651739	Tmem183a|chr1:134651240-134651739	0.10609644243302	.	.
chr1	134405737	134406236	chr1	134344509	134345008	Cyb5r1|chr1:134344509-134345008	0.0889220053808023	.	.
chr1	134405737	134406236	chr1	134556771	134557270	Cyb5r1|chr1:134556771-134557270	0.119846705740488	.	.
chr1	134415089	134415588	chr1	134265753	134266252	Adipor1|chr1:134265753-134266252	0.0875815858877319	.	.
chr1	134415089	134415588	chr1	134344509	134345008	Adipor1|chr1:134344509-134345008	0.186698386022121	.	.
chr1	134415089	134415588	chr1	134556182	134556681	Adipor1|chr1:134556182-134556681	0.167191721366387	.	.
chr1	134415089	134415588	chr1	134556771	134557270	Adipor1|chr1:134556771-134557270	0.184227611947739	.	.
chr1	134455268	134455767	chr1	134272687	134273186	Klhl12|chr1:134272687-134273186	0.113099158495476	.	.
chr1	134455268	134455767	chr1	134530559	134531058	Klhl12|chr1:134530559-134531058	0.138510278383032	.	.
chr1	134455268	134455767	chr1	134556771	134557270	Klhl12|chr1:134556771-134557270	0.0886648158999119	.	.
chr1	134494334	134494833	chr1	134272687	134273186	Rabif|chr1:134272687-134273186	0.118512570788585	.	.
chr1	134494334	134494833	chr1	134556182	134556681	Rabif|chr1:134556182-134556681	0.2163306028245	.	.
chr1	134494334	134494833	chr1	134556771	134557270	Rabif|chr1:134556771-134557270	0.219626819845792	.	.
chr1	134494927	134495426	chr1	134556182	134556681	Rabif|chr1:134556182-134556681	0.211694837276077	.	.
chr1	134494927	134495426	chr1	134556771	134557270	Rabif|chr1:134556771-134557270	0.122217486051339	.	.
chr1	139376823	139377322	chr1	139375701	139376200	Crb1|chr1:139375701-139376200	0.236069478216592	.	.
chr1	139421972	139422471	chr1	139440791	139441290	Zbtb41|chr1:139440791-139441290	0.300245191985371	.	.
chr1	139454477	139454976	chr1	139267783	139268282	Aspm|chr1:139267783-139268282	0.157346783549489	.	.
chr1	139454477	139454976	chr1	139267783	139268282	Aspm|chr1:139267783-139268282	0.15734678354949	.	.
chr1	139454477	139454976	chr1	139375701	139376200	Aspm|chr1:139375701-139376200	0.112535664261197	.	.
chr1	139454477	139454976	chr1	139440791	139441290	Aspm|chr1:139440791-139441290	0.112167560465497	.	.
chr1	140245761	140246260	chr1	140203681	140204180	Kcnt2|chr1:140203681-140204180	0.0914625260130413	.	.
chr1	143640493	143640992	chr1	143258203	143258702	B3galt2|chr1:143258203-143258702	0.105949951614729	.	.
chr1	143640493	143640992	chr1	143278026	143278525	B3galt2|chr1:143278026-143278525	0.0991232692208223	.	.
chr1	143640493	143640992	chr1	143307765	143308264	B3galt2|chr1:143307765-143308264	0.0909119911784677	.	.
chr1	143640493	143640992	chr1	143477798	143478297	B3galt2|chr1:143477798-143478297	0.112594149836848	.	.
chr1	143640493	143640992	chr1	143619717	143620216	B3galt2|chr1:143619717-143620216	0.113844124419598	.	.
chr1	143640493	143640992	chr1	143710229	143710728	B3galt2|chr1:143710229-143710728	0.246115216613939	.	.
chr1	143640493	143640992	chr1	143739248	143739747	B3galt2|chr1:143739248-143739747	0.115727904914206	.	.
chr1	143702603	143703102	chr1	143258203	143258702	Cdc73|chr1:143258203-143258702	0.0945371788749702	.	.
chr1	143702603	143703102	chr1	143278026	143278525	Cdc73|chr1:143278026-143278525	0.109081080669667	.	.
chr1	143702603	143703102	chr1	143308396	143308895	Cdc73|chr1:143308396-143308895	0.0985502630715633	.	.
chr1	143702603	143703102	chr1	143308932	143309431	Cdc73|chr1:143308932-143309431	0.114260894593643	.	.
chr1	143702603	143703102	chr1	143619717	143620216	Cdc73|chr1:143619717-143620216	0.126387559853314	.	.
chr1	143702603	143703102	chr1	143710229	143710728	Cdc73|chr1:143710229-143710728	0.160811597147357	.	.
chr1	143702603	143703102	chr1	143739932	143740431	Cdc73|chr1:143739932-143740431	0.0866605663212368	.	.
chr1	144004041	144004540	chr1	144151764	144152263	Rgs2|chr1:144151764-144152263	0.223387932667499	.	.
chr1	144004041	144004540	chr1	144267716	144268215	Rgs2|chr1:144267716-144268215	0.246734139934588	.	.
chr1	144004041	144004540	chr1	144406592	144407091	Rgs2|chr1:144406592-144407091	0.291771822916597	.	.
chr1	144004041	144004540	chr1	144415295	144415794	Rgs2|chr1:144415295-144415794	0.438492601574655	.	.
chr1	144004041	144004540	chr1	144415804	144416303	Rgs2|chr1:144415804-144416303	0.393344721340591	.	.
chr1	144004041	144004540	chr1	144431447	144431946	Rgs2|chr1:144431447-144431946	0.263178116822453	.	.
chr1	149449653	149450152	chr1	149349902	149350401	Gm29398|chr1:149349902-149350401	0.0885028894075903	.	.
chr1	149449653	149450152	chr1	149546103	149546602	Gm29398|chr1:149546103-149546602	0.311792834878334	.	.
chr1	150099643	150100142	chr1	149758331	149758830	Ptgs2|chr1:149758331-149758830	0.0896126046290974	.	.
chr1	150099643	150100142	chr1	149758331	149758830	Ptgs2os|chr1:149758331-149758830	0.0896126046290974	.	.
chr1	150392883	150393382	chr1	150266492	150266991	Odr4|chr1:150266492-150266991	0.18521796017385	.	.
chr1	150392883	150393382	chr1	150266492	150266991	Tpr|chr1:150266492-150266991	0.18521796017385	.	.
chr1	150392883	150393382	chr1	150540218	150540717	Odr4|chr1:150540218-150540717	0.270320542239314	.	.
chr1	150392883	150393382	chr1	150540218	150540717	Tpr|chr1:150540218-150540717	0.270320542239314	.	.
chr1	150393401	150393900	chr1	150266492	150266991	Odr4|chr1:150266492-150266991	0.315344858004148	.	.
chr1	150393401	150393900	chr1	150266492	150266991	Tpr|chr1:150266492-150266991	0.315344858004148	.	.
chr1	150393401	150393900	chr1	150540218	150540717	Odr4|chr1:150540218-150540717	0.156974503020898	.	.
chr1	150393401	150393900	chr1	150540218	150540717	Tpr|chr1:150540218-150540717	0.156974503020898	.	.
chr1	150393401	150393900	chr1	150680903	150681402	Odr4|chr1:150680903-150681402	0.118742390463644	.	.
chr1	150393401	150393900	chr1	150680903	150681402	Tpr|chr1:150680903-150681402	0.118742390463644	.	.
chr1	150393401	150393900	chr1	150681421	150681920	Odr4|chr1:150681421-150681920	0.169269660810883	.	.
chr1	150393401	150393900	chr1	150681421	150681920	Tpr|chr1:150681421-150681920	0.169269660810883	.	.
chr1	155557936	155558435	chr1	155784767	155785266	Acbd6|chr1:155784767-155785266	0.124602685376074	.	.
chr1	155558466	155558965	chr1	155605630	155606129	Acbd6|chr1:155605630-155606129	0.109258234290004	.	.
chr1	155812620	155813119	chr1	155530595	155531094	Qsox1|chr1:155530595-155531094	0.141402934548057	.	.
chr1	155812620	155813119	chr1	155741908	155742407	Qsox1|chr1:155741908-155742407	0.148167098225737	.	.
chr1	155812620	155813119	chr1	155855451	155855950	Qsox1|chr1:155855451-155855950	0.21087400801311	.	.
chr1	155812620	155813119	chr1	156003429	156003928	Qsox1|chr1:156003429-156003928	0.139640154594588	.	.
chr1	155973115	155973614	chr1	155741908	155742407	Cep350|chr1:155741908-155742407	0.170693253211113	.	.
chr1	156035878	156036377	chr1	155790417	155790916	Tor1aip1|chr1:155790417-155790916	0.107607277028027	.	.
chr1	156035878	156036377	chr1	155790417	155790916	Tor1aip2|chr1:155790417-155790916	0.107607277028027	.	.
chr1	156035878	156036377	chr1	156003429	156003928	Tor1aip1|chr1:156003429-156003928	0.201194012955666	.	.
chr1	156035878	156036377	chr1	156003429	156003928	Tor1aip2|chr1:156003429-156003928	0.201194012955666	.	.
chr1	156035878	156036377	chr1	156179815	156180314	Tor1aip1|chr1:156179815-156180314	0.0958030578927265	.	.
chr1	156035878	156036377	chr1	156179815	156180314	Tor1aip2|chr1:156179815-156180314	0.0958030578927265	.	.
chr1	156036379	156036878	chr1	155784767	155785266	Tor1aip1|chr1:155784767-155785266	0.188593918830004	.	.
chr1	156036379	156036878	chr1	155790417	155790916	Tor1aip1|chr1:155790417-155790916	0.130188574061312	.	.
chr1	156036379	156036878	chr1	156003429	156003928	Tor1aip1|chr1:156003429-156003928	0.420251648486394	.	.
chr1	156036379	156036878	chr1	156040577	156041076	Tor1aip1|chr1:156040577-156041076	0.179984593859672	.	.
chr1	156036379	156036878	chr1	156179815	156180314	Tor1aip1|chr1:156179815-156180314	0.107329888016044	.	.
chr1	156036379	156036878	chr1	156428408	156428907	Tor1aip1|chr1:156428408-156428907	0.300695447998558	.	.
chr1	156036379	156036878	chr1	156467454	156467953	Tor1aip1|chr1:156467454-156467953	0.0997797058629263	.	.
chr1	156420903	156421402	chr1	156003429	156003928	Axdnd1|chr1:156003429-156003928	0.106095066846084	.	.
chr1	156420903	156421402	chr1	156040577	156041076	Axdnd1|chr1:156040577-156041076	0.0871440318795531	.	.
chr1	156420903	156421402	chr1	156748591	156749090	Axdnd1|chr1:156748591-156749090	0.1205149069262	.	.
chr1	156474061	156474560	chr1	156003429	156003928	Soat1|chr1:156003429-156003928	0.172659162645805	.	.
chr1	156674112	156674611	chr1	156428408	156428907	Tor3a|chr1:156428408-156428907	0.256128368020918	.	.
chr1	156674112	156674611	chr1	156467454	156467953	Tor3a|chr1:156467454-156467953	0.13825538003981	.	.
chr1	156674112	156674611	chr1	156565326	156565825	Tor3a|chr1:156565326-156565825	0.128168745763999	.	.
chr1	156674112	156674611	chr1	156748591	156749090	Tor3a|chr1:156748591-156749090	0.325010879898996	.	.
chr1	156674619	156675118	chr1	156428408	156428907	Tor3a|chr1:156428408-156428907	0.125712168261839	.	.
chr1	156674619	156675118	chr1	156748591	156749090	Tor3a|chr1:156748591-156749090	0.1677921755102	.	.
chr1	159231910	159232409	chr1	158954665	158955164	Cop1|chr1:158954665-158955164	0.208779924487376	.	.
chr1	159231910	159232409	chr1	159393211	159393710	Cop1|chr1:159393211-159393710	0.0894734372908361	.	.
chr1	160792667	160793166	chr1	160934068	160934567	Rabgap1l|chr1:160934068-160934567	0.142863073520662	.	.
chr1	160792667	160793166	chr1	161249968	161250467	Rabgap1l|chr1:161249968-161250467	0.10162670313153	.	.
chr1	160906055	160906554	chr1	160934068	160934567	Rc3h1|chr1:160934068-160934567	0.0947173501851689	.	.
chr1	160906055	160906554	chr1	161195428	161195927	Rc3h1|chr1:161195428-161195927	0.139737462665764	.	.
chr1	160906592	160907091	chr1	160862952	160863451	Rc3h1|chr1:160862952-160863451	0.110548323171873	.	.
chr1	161034286	161034785	chr1	161247722	161248221	Gas5|chr1:161247722-161248221	0.0926727768018679	.	.
chr1	161034286	161034785	chr1	161247722	161248221	Zbtb37|chr1:161247722-161248221	0.0926727768018679	.	.
chr1	161034286	161034785	chr1	161402793	161403292	Gas5|chr1:161402793-161403292	0.107044497971111	.	.
chr1	161034286	161034785	chr1	161402793	161403292	Zbtb37|chr1:161402793-161403292	0.107044497971111	.	.
chr1	161034786	161035285	chr1	161380074	161380573	Gas5|chr1:161380074-161380573	0.117616947750941	.	.
chr1	161034786	161035285	chr1	161380074	161380573	Zbtb37|chr1:161380074-161380573	0.117616947750941	.	.
chr1	161070536	161071035	chr1	160923885	160924384	Cenpl|chr1:160923885-160924384	0.128734976572043	.	.
chr1	161070536	161071035	chr1	160923885	160924384	Dars2|chr1:160923885-160924384	0.128734976572043	.	.
chr1	161070536	161071035	chr1	161170609	161171108	Cenpl|chr1:161170609-161171108	0.114686233525826	.	.
chr1	161070536	161071035	chr1	161170609	161171108	Dars2|chr1:161170609-161171108	0.114686233525826	.	.
chr1	161070536	161071035	chr1	161402793	161403292	Cenpl|chr1:161402793-161403292	0.157820926373211	.	.
chr1	161070536	161071035	chr1	161402793	161403292	Dars2|chr1:161402793-161403292	0.157820926373211	.	.
chr1	161131254	161131753	chr1	160934068	160934567	Klhl20|chr1:160934068-160934567	0.0972789764856154	.	.
chr1	161131254	161131753	chr1	161195428	161195927	Klhl20|chr1:161195428-161195927	0.115052657882638	.	.
chr1	161142436	161142935	chr1	160855851	160856350	Ankrd45|chr1:160855851-160856350	0.15481697590821	.	.
chr1	161142436	161142935	chr1	160934068	160934567	Ankrd45|chr1:160934068-160934567	0.139296670073296	.	.
chr1	161142436	161142935	chr1	161400084	161400583	Ankrd45|chr1:161400084-161400583	0.0919619790334031	.	.
chr1	161250941	161251440	chr1	161170609	161171108	Prdx6|chr1:161170609-161171108	0.101590432226858	.	.
chr1	161250941	161251440	chr1	161269297	161269796	Prdx6|chr1:161269297-161269796	0.196071597497152	.	.
chr1	161250941	161251440	chr1	161273464	161273963	Prdx6|chr1:161273464-161273963	0.158310820223923	.	.
chr1	161250941	161251440	chr1	161286641	161287140	Prdx6|chr1:161286641-161287140	0.167087652958093	.	.
chr1	161494237	161494736	chr1	161195428	161195927	Tnfsf18|chr1:161195428-161195927	0.109557125000007	.	.
chr1	161494237	161494736	chr1	161402793	161403292	Tnfsf18|chr1:161402793-161403292	0.102447112031825	.	.
chr1	163725017	163725516	chr1	163640558	163641057	Mettl11b|chr1:163640558-163641057	0.159660882350895	.	.
chr1	163725017	163725516	chr1	163641141	163641640	Mettl11b|chr1:163641141-163641640	0.0991870562953209	.	.
chr1	163779331	163779830	chr1	163600459	163600958	Kifap3|chr1:163600459-163600958	0.131382805933603	.	.
chr1	163929752	163930251	chr1	163600459	163600958	Scyl3|chr1:163600459-163600958	0.111618846963763	.	.
chr1	166253817	166254316	chr1	166280533	166281032	Ildr2|chr1:166280533-166281032	0.295652941354073	.	.
chr1	166253817	166254316	chr1	166282640	166283139	Ildr2|chr1:166282640-166283139	0.374374909015434	.	.
chr1	166253817	166254316	chr1	166304305	166304804	Ildr2|chr1:166304305-166304804	0.172601848686983	.	.
chr1	166253817	166254316	chr1	166319038	166319537	Ildr2|chr1:166319038-166319537	0.0972570217765219	.	.
chr1	166253817	166254316	chr1	166360121	166360620	Ildr2|chr1:166360121-166360620	0.216723581644527	.	.
chr1	166254415	166254914	chr1	166360121	166360620	Ildr2|chr1:166360121-166360620	0.121541632814538	.	.
chr1	166308696	166309195	chr1	166304305	166304804	5330438I03Rik|chr1:166304305-166304804	0.0963839263389349	.	.
chr1	166309200	166309699	chr1	166280533	166281032	5330438I03Rik|chr1:166280533-166281032	0.171330319655811	.	.
chr1	166309200	166309699	chr1	166304305	166304804	5330438I03Rik|chr1:166304305-166304804	0.229601287911155	.	.
chr1	166309200	166309699	chr1	166429732	166430231	5330438I03Rik|chr1:166429732-166430231	0.103004298622486	.	.
chr1	166379002	166379501	chr1	166304305	166304804	Tada1|chr1:166304305-166304804	0.103957682534122	.	.
chr1	166379002	166379501	chr1	166360121	166360620	Tada1|chr1:166360121-166360620	0.110675543828202	.	.
chr1	166379002	166379501	chr1	166428926	166429425	Tada1|chr1:166428926-166429425	0.124245644788625	.	.
chr1	166379863	166380362	chr1	166319038	166319537	Gm15853|chr1:166319038-166319537	0.19215753710439	.	.
chr1	166379863	166380362	chr1	166360121	166360620	Gm15853|chr1:166360121-166360620	0.093526521221598	.	.
chr1	166409578	166410077	chr1	166280533	166281032	Pogk|chr1:166280533-166281032	0.147701581474755	.	.
chr1	166409578	166410077	chr1	166428926	166429425	Pogk|chr1:166428926-166429425	0.0954982152528735	.	.
chr1	170868410	170868909	chr1	170907734	170908233	Atf6|chr1:170907734-170908233	0.10005890425102	.	.
chr1	170868410	170868909	chr1	170907734	170908233	Gm9929|chr1:170907734-170908233	0.10005890425102	.	.
chr1	170868410	170868909	chr1	171033681	171034180	Atf6|chr1:171033681-171034180	0.215303683903668	.	.
chr1	170868410	170868909	chr1	171033681	171034180	Gm9929|chr1:171033681-171034180	0.215303683903668	.	.
chr1	170885252	170885751	chr1	171118208	171118707	Dusp12|chr1:171118208-171118707	0.0877373165579378	.	.
chr1	170885252	170885751	chr1	171118208	171118707	Gm26620|chr1:171118208-171118707	0.0877373165579378	.	.
chr1	171064360	171064859	chr1	171044266	171044765	Fcgr3|chr1:171044266-171044765	0.105723645873534	.	.
chr1	171064360	171064859	chr1	171102488	171102987	Fcgr3|chr1:171102488-171102987	0.105978792559251	.	.
chr1	171150371	171150870	chr1	171118208	171118707	Mpz|chr1:171118208-171118707	0.108424244141948	.	.
chr1	171150371	171150870	chr1	171118208	171118707	Sdhc|chr1:171118208-171118707	0.108424244141948	.	.
chr1	171150371	171150870	chr1	171209296	171209795	Mpz|chr1:171209296-171209795	0.141077535387133	.	.
chr1	171150371	171150870	chr1	171209296	171209795	Sdhc|chr1:171209296-171209795	0.141077535387133	.	.
chr1	171195514	171196013	chr1	170907734	170908233	Pcp4l1|chr1:170907734-170908233	0.0985579469328544	.	.
chr1	171195514	171196013	chr1	171033681	171034180	Pcp4l1|chr1:171033681-171034180	0.166613888337015	.	.
chr1	171195514	171196013	chr1	171044776	171045275	Pcp4l1|chr1:171044776-171045275	0.185203639705038	.	.
chr1	171195514	171196013	chr1	171110922	171111421	Pcp4l1|chr1:171110922-171111421	0.0947477956900253	.	.
chr1	171195514	171196013	chr1	171189421	171189920	Pcp4l1|chr1:171189421-171189920	0.318279014818649	.	.
chr1	171195514	171196013	chr1	171209296	171209795	Pcp4l1|chr1:171209296-171209795	0.130713467431534	.	.
chr1	171195514	171196013	chr1	171247027	171247526	Pcp4l1|chr1:171247027-171247526	0.139907117250885	.	.
chr1	171196077	171196576	chr1	171033681	171034180	Pcp4l1|chr1:171033681-171034180	0.200095853409536	.	.
chr1	171196077	171196576	chr1	171036880	171037379	Pcp4l1|chr1:171036880-171037379	0.130837481522073	.	.
chr1	171196077	171196576	chr1	171037809	171038308	Pcp4l1|chr1:171037809-171038308	0.114132378619684	.	.
chr1	171196077	171196576	chr1	171044776	171045275	Pcp4l1|chr1:171044776-171045275	0.11566798710004	.	.
chr1	171196077	171196576	chr1	171102488	171102987	Pcp4l1|chr1:171102488-171102987	0.163348791933822	.	.
chr1	171222404	171222903	chr1	171033681	171034180	Tomm40l|chr1:171033681-171034180	0.241491112608146	.	.
chr1	171222404	171222903	chr1	171033681	171034180	Tomm40l|chr1:171033681-171034180	0.241491112608147	.	.
chr1	171222404	171222903	chr1	171037809	171038308	Tomm40l|chr1:171037809-171038308	0.152168919287417	.	.
chr1	171222404	171222903	chr1	171044776	171045275	Tomm40l|chr1:171044776-171045275	0.130555245972317	.	.
chr1	171222404	171222903	chr1	171110922	171111421	Tomm40l|chr1:171110922-171111421	0.229194108029593	.	.
chr1	171222404	171222903	chr1	171129190	171129689	Tomm40l|chr1:171129190-171129689	0.113941181800775	.	.
chr1	171250636	171251135	chr1	171379865	171380364	Adamts4|chr1:171379865-171380364	0.0970337929845559	.	.
chr1	171250636	171251135	chr1	171379865	171380364	Ndufs2|chr1:171379865-171380364	0.0970337929845559	.	.
chr1	171281054	171281553	chr1	171631372	171631871	Ppox|chr1:171631372-171631871	0.116701501570286	.	.
chr1	171329206	171329705	chr1	171263038	171263537	Dedd|chr1:171263038-171263537	0.0957738855514968	.	.
chr1	171329206	171329705	chr1	171379865	171380364	Dedd|chr1:171379865-171380364	0.0899511029608379	.	.
chr1	171329710	171330209	chr1	171263038	171263537	Dedd|chr1:171263038-171263537	0.143460052619229	.	.
chr1	171345437	171345936	chr1	171263038	171263537	Nit1|chr1:171263038-171263537	0.209009430503751	.	.
chr1	171345437	171345936	chr1	171263038	171263537	Pfdn2|chr1:171263038-171263537	0.209009430503751	.	.
chr1	171360576	171361075	chr1	171412450	171412949	Klhdc9|chr1:171412450-171412949	0.0960261809807863	.	.
chr1	171360576	171361075	chr1	171631372	171631871	Klhdc9|chr1:171631372-171631871	0.175728611678029	.	.
chr1	171369780	171370279	chr1	171263038	171263537	Nectin4|chr1:171263038-171263537	0.0861997260768033	.	.
chr1	171369780	171370279	chr1	171379865	171380364	Nectin4|chr1:171379865-171380364	0.176682108750588	.	.
chr1	171502334	171502833	chr1	171815706	171816205	Alyref2|chr1:171815706-171816205	0.110003175765188	.	.
chr1	171503198	171503697	chr1	171263038	171263537	Alyref2|chr1:171263038-171263537	0.108787713573121	.	.
chr1	171503198	171503697	chr1	171263038	171263537	B930036N10Rik|chr1:171263038-171263537	0.108787713573121	.	.
chr1	171503198	171503697	chr1	171970831	171971330	Alyref2|chr1:171970831-171971330	0.12561351310093	.	.
chr1	171503198	171503697	chr1	171970831	171971330	B930036N10Rik|chr1:171970831-171971330	0.12561351310093	.	.
chr1	173349883	173350382	chr1	173342361	173342860	Aim2|chr1:173342361-173342860	0.305802579884615	.	.
chr1	173349883	173350382	chr1	173344044	173344543	Aim2|chr1:173344044-173344543	0.235053972112064	.	.
chr1	173349883	173350382	chr1	173357691	173358190	Aim2|chr1:173357691-173358190	0.249195181925121	.	.
chr1	173366644	173367143	chr1	173389447	173389946	Cadm3|chr1:173389447-173389946	0.103198170488509	.	.
chr1	173366644	173367143	chr1	173390016	173390515	Cadm3|chr1:173390016-173390515	0.284583103604995	.	.
chr1	173367390	173367889	chr1	173389447	173389946	Cadm3|chr1:173389447-173389946	0.243341437624482	.	.
chr1	173367390	173367889	chr1	173390016	173390515	Cadm3|chr1:173390016-173390515	0.214886685951707	.	.
chr1	177594301	177594800	chr1	177555418	177555917	Gm37280|chr1:177555418-177555917	0.484388532271	.	.
chr1	177594301	177594800	chr1	177573280	177573779	Gm37280|chr1:177573280-177573779	0.40706653513279	.	.
chr1	177594301	177594800	chr1	177620448	177620947	Gm37280|chr1:177620448-177620947	0.12460257393783	.	.
chr1	177594301	177594800	chr1	177623267	177623766	Gm37280|chr1:177623267-177623766	0.281131472573615	.	.
chr1	177594301	177594800	chr1	177683819	177684318	Gm37280|chr1:177683819-177684318	0.219289190399075	.	.
chr1	177594301	177594800	chr1	177684325	177684824	Gm37280|chr1:177684325-177684824	0.585585543763861	.	.
chr1	177796375	177796874	chr1	177718378	177718877	Adss|chr1:177718378-177718877	0.121798429048764	.	.
chr1	177982967	177983466	chr1	177718961	177719460	Catspere2|chr1:177718961-177719460	0.0965310060045696	.	.
chr1	178187311	178187810	chr1	178368821	178369320	Desi2|chr1:178368821-178369320	0.15105959063174	.	.
chr1	178187311	178187810	chr1	178463658	178464157	Desi2|chr1:178463658-178464157	0.119500129993846	.	.
chr1	178276142	178276641	chr1	178290989	178291488	4930527J03Rik|chr1:178290989-178291488	0.0933045541854866	.	.
chr1	178276142	178276641	chr1	178368821	178369320	4930527J03Rik|chr1:178368821-178369320	0.186150676792453	.	.
chr1	178317988	178318487	chr1	178368821	178369320	B230369F24Rik|chr1:178368821-178369320	0.101444200132024	.	.
chr1	178317988	178318487	chr1	178368821	178369320	Cox20|chr1:178368821-178369320	0.101444200132024	.	.
chr1	178317988	178318487	chr1	178389088	178389587	B230369F24Rik|chr1:178389088-178389587	0.15159535231416	.	.
chr1	178317988	178318487	chr1	178389088	178389587	Cox20|chr1:178389088-178389587	0.15159535231416	.	.
chr1	178318532	178319031	chr1	178336353	178336852	B230369F24Rik|chr1:178336353-178336852	0.112995676077006	.	.
chr1	178318532	178319031	chr1	178336353	178336852	Cox20|chr1:178336353-178336852	0.112995676077006	.	.
chr1	178318532	178319031	chr1	178449116	178449615	B230369F24Rik|chr1:178449116-178449615	0.1158471729388	.	.
chr1	178318532	178319031	chr1	178449116	178449615	Cox20|chr1:178449116-178449615	0.1158471729388	.	.
chr1	178337559	178338058	chr1	178201634	178202133	Hnrnpu|chr1:178201634-178202133	0.117443302806139	.	.
chr1	178337559	178338058	chr1	178205873	178206372	Hnrnpu|chr1:178205873-178206372	0.161168957347543	.	.
chr1	178337559	178338058	chr1	178336353	178336852	Hnrnpu|chr1:178336353-178336852	0.215359550455711	.	.
chr1	178405450	178405949	chr1	178357754	178358253	Efcab2|chr1:178357754-178358253	0.135785146116962	.	.
chr1	178405450	178405949	chr1	178389088	178389587	Efcab2|chr1:178389088-178389587	0.10837479414417	.	.
chr1	178405450	178405949	chr1	178449116	178449615	Efcab2|chr1:178449116-178449615	0.135460787671467	.	.
chr1	178406170	178406669	chr1	178336353	178336852	Efcab2|chr1:178336353-178336852	0.112411625220121	.	.
chr1	179803447	179803946	chr1	179991813	179992312	Ahctf1|chr1:179991813-179992312	0.167746525473331	.	.
chr1	179803447	179803946	chr1	179991813	179992312	Gm10518|chr1:179991813-179992312	0.167746525473331	.	.
chr1	179803447	179803946	chr1	180195828	180196327	Ahctf1|chr1:180195828-180196327	0.119386819723767	.	.
chr1	179803447	179803946	chr1	180195828	180196327	Gm10518|chr1:180195828-180196327	0.119386819723767	.	.
chr1	179803447	179803946	chr1	180215001	180215500	Ahctf1|chr1:180215001-180215500	0.104375182541155	.	.
chr1	179803447	179803946	chr1	180215001	180215500	Gm10518|chr1:180215001-180215500	0.104375182541155	.	.
chr1	179803447	179803946	chr1	180249956	180250455	Ahctf1|chr1:180249956-180250455	0.0936665776583286	.	.
chr1	179803447	179803946	chr1	180249956	180250455	Gm10518|chr1:180249956-180250455	0.0936665776583286	.	.
chr1	180520142	180520641	chr1	180848635	180849134	Gm37267|chr1:180848635-180849134	0.174093332434614	.	.
chr1	180568576	180569075	chr1	180763866	180764365	Parp1|chr1:180763866-180764365	0.136868593344703	.	.
chr1	180568576	180569075	chr1	180777540	180778039	Parp1|chr1:180777540-180778039	0.201356365919607	.	.
chr1	180568576	180569075	chr1	180778088	180778587	Parp1|chr1:180778088-180778587	0.15758406447514	.	.
chr1	180568576	180569075	chr1	180794160	180794659	Parp1|chr1:180794160-180794659	0.241880974478207	.	.
chr1	180641033	180641532	chr1	180503355	180503854	Lin9|chr1:180503355-180503854	0.142602465817324	.	.
chr1	180725789	180726288	chr1	180720260	180720759	Acbd3|chr1:180720260-180720759	0.117124299192891	.	.
chr1	180725789	180726288	chr1	180778088	180778587	Acbd3|chr1:180778088-180778587	0.132636168695724	.	.
chr1	180768387	180768886	chr1	180503355	180503854	Gm38293|chr1:180503355-180503854	0.275563819856456	.	.
chr1	180768387	180768886	chr1	180604475	180604974	Gm38293|chr1:180604475-180604974	0.0988203189070757	.	.
chr1	180768387	180768886	chr1	180777540	180778039	Gm38293|chr1:180777540-180778039	0.147250654099446	.	.
chr1	180768387	180768886	chr1	180778088	180778587	Gm38293|chr1:180778088-180778587	0.116673592345858	.	.
chr1	180768387	180768886	chr1	180794160	180794659	Gm38293|chr1:180794160-180794659	0.200191444604841	.	.
chr1	180768387	180768886	chr1	181017318	181017817	Gm38293|chr1:181017318-181017817	0.115134938656602	.	.
chr1	180768387	180768886	chr1	181147922	181148421	Gm38293|chr1:181147922-181148421	0.291698860008966	.	.
chr1	180813365	180813864	chr1	180720260	180720759	H3f3a|chr1:180720260-180720759	0.129611759198154	.	.
chr1	180813365	180813864	chr1	180720260	180720759	H3f3aos|chr1:180720260-180720759	0.129611759198154	.	.
chr1	180813365	180813864	chr1	180778088	180778587	H3f3a|chr1:180778088-180778587	0.219337544274482	.	.
chr1	180813365	180813864	chr1	180778088	180778587	H3f3aos|chr1:180778088-180778587	0.219337544274482	.	.
chr1	180813365	180813864	chr1	181017318	181017817	H3f3a|chr1:181017318-181017817	0.118747012110439	.	.
chr1	180813365	180813864	chr1	181017318	181017817	H3f3aos|chr1:181017318-181017817	0.118747012110439	.	.
chr1	180813365	180813864	chr1	181147922	181148421	H3f3a|chr1:181147922-181148421	0.185357440208066	.	.
chr1	180813365	180813864	chr1	181147922	181148421	H3f3aos|chr1:181147922-181148421	0.185357440208066	.	.
chr1	180813365	180813864	chr1	181150665	181151164	H3f3a|chr1:181150665-181151164	0.0910807386627721	.	.
chr1	180813365	180813864	chr1	181150665	181151164	H3f3aos|chr1:181150665-181151164	0.0910807386627721	.	.
chr1	180850639	180851138	chr1	180777540	180778039	Sde2|chr1:180777540-180778039	0.185798669010012	.	.
chr1	180850639	180851138	chr1	180778088	180778587	Sde2|chr1:180778088-180778587	0.253551042757235	.	.
chr1	180850639	180851138	chr1	180848038	180848537	Sde2|chr1:180848038-180848537	0.298848944561099	.	.
chr1	180850639	180851138	chr1	180848635	180849134	Sde2|chr1:180848635-180849134	0.272182525609874	.	.
chr1	180850639	180851138	chr1	181017318	181017817	Sde2|chr1:181017318-181017817	0.145830079546881	.	.
chr1	180850639	180851138	chr1	181210397	181210896	Sde2|chr1:181210397-181210896	0.0869902489823386	.	.
chr1	180903944	180904443	chr1	180720260	180720759	Pycr2|chr1:180720260-180720759	0.106049751778686	.	.
chr1	180903944	180904443	chr1	180777540	180778039	Pycr2|chr1:180777540-180778039	0.123929673938208	.	.
chr1	180903944	180904443	chr1	181017318	181017817	Pycr2|chr1:181017318-181017817	0.123460176237985	.	.
chr1	180903944	180904443	chr1	181147922	181148421	Pycr2|chr1:181147922-181148421	0.126714423511186	.	.
chr1	180933877	180934376	chr1	180503355	180503854	Lefty1|chr1:180503355-180503854	0.149453280900698	.	.
chr1	180933877	180934376	chr1	180763866	180764365	Lefty1|chr1:180763866-180764365	0.180252102616962	.	.
chr1	180933877	180934376	chr1	180777540	180778039	Lefty1|chr1:180777540-180778039	0.130693889858367	.	.
chr1	180933877	180934376	chr1	180778088	180778587	Lefty1|chr1:180778088-180778587	0.107375771308943	.	.
chr1	180933877	180934376	chr1	180794160	180794659	Lefty1|chr1:180794160-180794659	0.105268328049003	.	.
chr1	180933877	180934376	chr1	180848038	180848537	Lefty1|chr1:180848038-180848537	0.123409973377343	.	.
chr1	180933877	180934376	chr1	180848635	180849134	Lefty1|chr1:180848635-180849134	0.100474389818138	.	.
chr1	180933877	180934376	chr1	181147922	181148421	Lefty1|chr1:181147922-181148421	0.172338571646013	.	.
chr1	181144061	181144560	chr1	180763866	180764365	Cnih4|chr1:180763866-180764365	0.10619638190235	.	.
chr1	181144061	181144560	chr1	180763866	180764365	Nvl|chr1:180763866-180764365	0.10619638190235	.	.
chr1	181144061	181144560	chr1	180777540	180778039	Cnih4|chr1:180777540-180778039	0.0995357180123536	.	.
chr1	181144061	181144560	chr1	180777540	180778039	Nvl|chr1:180777540-180778039	0.0995357180123536	.	.
chr1	181144061	181144560	chr1	180778088	180778587	Cnih4|chr1:180778088-180778587	0.0962496941360653	.	.
chr1	181144061	181144560	chr1	180778088	180778587	Nvl|chr1:180778088-180778587	0.0962496941360653	.	.
chr1	181144061	181144560	chr1	181147922	181148421	Cnih4|chr1:181147922-181148421	0.102042676310006	.	.
chr1	181144061	181144560	chr1	181147922	181148421	Nvl|chr1:181147922-181148421	0.102042676310006	.	.
chr1	181144061	181144560	chr1	181150665	181151164	Cnih4|chr1:181150665-181151164	0.160876619941994	.	.
chr1	181144061	181144560	chr1	181150665	181151164	Nvl|chr1:181150665-181151164	0.160876619941994	.	.
chr1	181144061	181144560	chr1	181210397	181210896	Cnih4|chr1:181210397-181210896	0.117379211196022	.	.
chr1	181144061	181144560	chr1	181210397	181210896	Nvl|chr1:181210397-181210896	0.117379211196022	.	.
chr1	181211237	181211736	chr1	180777540	180778039	Wdr26|chr1:180777540-180778039	0.152550891891914	.	.
chr1	181211237	181211736	chr1	180778088	180778587	Wdr26|chr1:180778088-180778587	0.111509836516049	.	.
chr1	181211237	181211736	chr1	180794160	180794659	Wdr26|chr1:180794160-180794659	0.181596542100319	.	.
chr1	181211237	181211736	chr1	181147922	181148421	Wdr26|chr1:181147922-181148421	0.248346274543121	.	.
chr1	181211237	181211736	chr1	181232211	181232710	Wdr26|chr1:181232211-181232710	0.106508053967798	.	.
chr1	181211764	181212263	chr1	180777540	180778039	Wdr26|chr1:180777540-180778039	0.31325547870953	.	.
chr1	181211764	181212263	chr1	180778088	180778587	Wdr26|chr1:180778088-180778587	0.297332709551583	.	.
chr1	181211764	181212263	chr1	180794160	180794659	Wdr26|chr1:180794160-180794659	0.216089657816111	.	.
chr1	181211764	181212263	chr1	180945608	180946107	Wdr26|chr1:180945608-180946107	0.11440387616866	.	.
chr1	181211764	181212263	chr1	181017318	181017817	Wdr26|chr1:181017318-181017817	0.160820599468244	.	.
chr1	181211764	181212263	chr1	181147922	181148421	Wdr26|chr1:181147922-181148421	0.370480311958754	.	.
chr1	181211764	181212263	chr1	181150665	181151164	Wdr26|chr1:181150665-181151164	0.123247933007113	.	.
chr1	181211764	181212263	chr1	181210397	181210896	Wdr26|chr1:181210397-181210896	0.139261220833357	.	.
chr1	181842237	181842736	chr1	181552723	181553222	Lbr|chr1:181552723-181553222	0.148537210250852	.	.
chr1	181842237	181842736	chr1	181562062	181562561	Lbr|chr1:181562062-181562561	0.16418924162347	.	.
chr1	181842237	181842736	chr1	181656358	181656857	Lbr|chr1:181656358-181656857	0.158943450156162	.	.
chr1	181842237	181842736	chr1	181841665	181842164	Lbr|chr1:181841665-181842164	0.368457470202759	.	.
chr1	181842237	181842736	chr1	181878351	181878850	Lbr|chr1:181878351-181878850	0.186365607668262	.	.
chr1	181842237	181842736	chr1	181995603	181996102	Lbr|chr1:181995603-181996102	0.197463400897404	.	.
chr1	181842237	181842736	chr1	182237302	182237801	Lbr|chr1:182237302-182237801	0.133736198083129	.	.
chr1	181842760	181843259	chr1	181552723	181553222	Lbr|chr1:181552723-181553222	0.128776808655339	.	.
chr1	181842760	181843259	chr1	181841665	181842164	Lbr|chr1:181841665-181842164	0.189169014830306	.	.
chr1	181842760	181843259	chr1	181878351	181878850	Lbr|chr1:181878351-181878850	0.10721616641917	.	.
chr1	181842760	181843259	chr1	181995603	181996102	Lbr|chr1:181995603-181996102	0.102546632122976	.	.
chr1	181842760	181843259	chr1	182237302	182237801	Lbr|chr1:182237302-182237801	0.105548876794929	.	.
chr1	182020341	182020840	chr1	181841665	181842164	Enah|chr1:181841665-181842164	0.0889745182798771	.	.
chr1	182020341	182020840	chr1	182095032	182095531	Enah|chr1:182095032-182095531	0.134769398004775	.	.
chr1	182124497	182124996	chr1	181878351	181878850	Srp9|chr1:181878351-181878850	0.0889527469245794	.	.
chr1	182124497	182124996	chr1	181888749	181889248	Srp9|chr1:181888749-181889248	0.148550866897697	.	.
chr1	182125000	182125499	chr1	181841665	181842164	Srp9|chr1:181841665-181842164	0.181130894096362	.	.
chr1	182125000	182125499	chr1	181888749	181889248	Srp9|chr1:181888749-181889248	0.182313045204392	.	.
chr1	183296308	183296807	chr1	183669579	183670078	Aida|chr1:183669579-183670078	0.140979331605905	.	.
chr1	183296308	183296807	chr1	183669579	183670078	Brox|chr1:183669579-183670078	0.140979331605905	.	.
chr1	183296824	183297323	chr1	183438947	183439446	Aida|chr1:183438947-183439446	0.23714968180274	.	.
chr1	183296824	183297323	chr1	183438947	183439446	Brox|chr1:183438947-183439446	0.23714968180274	.	.
chr1	183296824	183297323	chr1	183521453	183521952	Aida|chr1:183521453-183521952	0.0958328643042288	.	.
chr1	183296824	183297323	chr1	183521453	183521952	Brox|chr1:183521453-183521952	0.0958328643042288	.	.
chr1	183296824	183297323	chr1	183669579	183670078	Aida|chr1:183669579-183670078	0.102673620763105	.	.
chr1	183296824	183297323	chr1	183669579	183670078	Brox|chr1:183669579-183670078	0.102673620763105	.	.
chr1	183297516	183298015	chr1	183438947	183439446	Brox|chr1:183438947-183439446	0.136495879376107	.	.
chr1	183297516	183298015	chr1	183447871	183448370	Brox|chr1:183447871-183448370	0.226323588843588	.	.
chr1	183369413	183369912	chr1	183397384	183397883	Mia3|chr1:183397384-183397883	0.104781950380243	.	.
chr1	183369413	183369912	chr1	183438947	183439446	Mia3|chr1:183438947-183439446	0.182799458675347	.	.
chr1	183562987	183563486	chr1	183438947	183439446	Gm33973|chr1:183438947-183439446	0.424212800985699	.	.
chr1	183562987	183563486	chr1	183447871	183448370	Gm33973|chr1:183447871-183448370	0.294835265851906	.	.
chr1	183562987	183563486	chr1	183669579	183670078	Gm33973|chr1:183669579-183670078	0.128862531568441	.	.
chr1	184732433	184732932	chr1	184448821	184449320	Hlx|chr1:184448821-184449320	0.124376797792693	.	.
chr1	186117016	186117515	chr1	185787622	185788121	Lyplal1|chr1:185787622-185788121	0.163645934762197	.	.
chr1	186117016	186117515	chr1	186145289	186145788	Lyplal1|chr1:186145289-186145788	0.0878171823570387	.	.
chr1	191906374	191906873	chr1	191808694	191809193	1700034H15Rik|chr1:191808694-191809193	0.186861256963846	.	.
chr1	191906374	191906873	chr1	191808694	191809193	1700034H15Rik|chr1:191808694-191809193	0.186861256963847	.	.
chr1	191906374	191906873	chr1	191808694	191809193	Slc30a1|chr1:191808694-191809193	0.186861256963846	.	.
chr1	191906374	191906873	chr1	191808694	191809193	Slc30a1|chr1:191808694-191809193	0.186861256963847	.	.
chr1	191906374	191906873	chr1	191817776	191818275	1700034H15Rik|chr1:191817776-191818275	0.187298147301965	.	.
chr1	191906374	191906873	chr1	191817776	191818275	Slc30a1|chr1:191817776-191818275	0.187298147301965	.	.
chr1	191906374	191906873	chr1	191991962	191992461	1700034H15Rik|chr1:191991962-191992461	0.135237158925037	.	.
chr1	191906374	191906873	chr1	191991962	191992461	Slc30a1|chr1:191991962-191992461	0.135237158925037	.	.
chr1	191977150	191977649	chr1	191854660	191855159	Rd3|chr1:191854660-191855159	0.144115822442291	.	.
chr1	191977150	191977649	chr1	191855422	191855921	Rd3|chr1:191855422-191855921	0.0997757580807174	.	.
chr1	191989950	191990449	chr1	191808694	191809193	Gm26670|chr1:191808694-191809193	0.121199015614839	.	.
chr1	191989950	191990449	chr1	191817776	191818275	Gm26670|chr1:191817776-191818275	0.133297847775462	.	.
chr1	191989950	191990449	chr1	192079346	192079845	Gm26670|chr1:192079346-192079845	0.105572921301077	.	.
chr1	192092422	192092921	chr1	191808694	191809193	Gm26879|chr1:191808694-191809193	0.23210723131085	.	.
chr1	192092422	192092921	chr1	191808694	191809193	Traf5|chr1:191808694-191809193	0.23210723131085	.	.
chr1	192092422	192092921	chr1	191817776	191818275	Gm26879|chr1:191817776-191818275	0.0875886349203249	.	.
chr1	192092422	192092921	chr1	191817776	191818275	Traf5|chr1:191817776-191818275	0.0875886349203249	.	.
chr1	192136426	192136925	chr1	191808694	191809193	Gm10516|chr1:191808694-191809193	0.339366062475171	.	.
chr1	192136426	192136925	chr1	191817776	191818275	Gm10516|chr1:191817776-191818275	0.134834492967084	.	.
chr1	192136426	192136925	chr1	191991962	191992461	Gm10516|chr1:191991962-191992461	0.138943740313365	.	.
chr1	192137056	192137555	chr1	191839447	191839946	Gm10516|chr1:191839447-191839946	0.131548202719092	.	.
chr1	192137056	192137555	chr1	191839447	191839946	Rcor3|chr1:191839447-191839946	0.131548202719092	.	.
chr1	192137818	192138317	chr1	191808694	191809193	Rcor3|chr1:191808694-191809193	0.174198574419253	.	.
chr1	192137818	192138317	chr1	191817776	191818275	Rcor3|chr1:191817776-191818275	0.119350330812966	.	.
chr1	192137818	192138317	chr1	191991962	191992461	Rcor3|chr1:191991962-191992461	0.161018340166282	.	.
chr1	192137818	192138317	chr1	191991962	191992461	Rcor3|chr1:191991962-191992461	0.161018340166283	.	.
chr1	192190456	192190955	chr1	191808694	191809193	Kcnh1|chr1:191808694-191809193	0.0931070107162695	.	.
chr1	192190456	192190955	chr1	191817776	191818275	Kcnh1|chr1:191817776-191818275	0.164291963464877	.	.
chr1	194976111	194976610	chr1	194754581	194755080	A330023F24Rik|chr1:194754581-194755080	0.128819650151099	.	.
chr1	194976111	194976610	chr1	194754581	194755080	Gm16897|chr1:194754581-194755080	0.128819650151099	.	.
chr1	194976111	194976610	chr1	194773817	194774316	A330023F24Rik|chr1:194773817-194774316	0.162422061937347	.	.
chr1	194976111	194976610	chr1	194773817	194774316	Gm16897|chr1:194773817-194774316	0.162422061937347	.	.
chr1	194976111	194976610	chr1	194885701	194886200	A330023F24Rik|chr1:194885701-194886200	0.0997311899824034	.	.
chr1	194976111	194976610	chr1	194885701	194886200	Gm16897|chr1:194885701-194886200	0.0997311899824034	.	.
chr1	194976111	194976610	chr1	194977967	194978466	A330023F24Rik|chr1:194977967-194978466	0.104713315383742	.	.
chr1	194976111	194976610	chr1	194977967	194978466	Gm16897|chr1:194977967-194978466	0.104713315383742	.	.
chr1	194976111	194976610	chr1	195016706	195017205	A330023F24Rik|chr1:195016706-195017205	0.11663562733865	.	.
chr1	194976111	194976610	chr1	195016706	195017205	Gm16897|chr1:195016706-195017205	0.11663562733865	.	.
chr1	194976725	194977224	chr1	194754581	194755080	A330023F24Rik|chr1:194754581-194755080	0.233568352376285	.	.
chr1	194976725	194977224	chr1	194754581	194755080	Gm16897|chr1:194754581-194755080	0.233568352376285	.	.
chr1	194976725	194977224	chr1	194977967	194978466	A330023F24Rik|chr1:194977967-194978466	0.109074259159356	.	.
chr1	194976725	194977224	chr1	194977967	194978466	Gm16897|chr1:194977967-194978466	0.109074259159356	.	.
chr1	195018071	195018570	chr1	194754581	194755080	Gm37027|chr1:194754581-194755080	0.179845637534417	.	.
chr1	195018071	195018570	chr1	194977967	194978466	Gm37027|chr1:194977967-194978466	0.300473556436859	.	.
chr1	195092132	195092631	chr1	194754581	194755080	Cd46|chr1:194754581-194755080	0.136354647453073	.	.
chr1	195092132	195092631	chr1	194773817	194774316	Cd46|chr1:194773817-194774316	0.182703582233858	.	.
chr1	195092132	195092631	chr1	194885701	194886200	Cd46|chr1:194885701-194886200	0.143288870083664	.	.
chr1	195092132	195092631	chr1	194977967	194978466	Cd46|chr1:194977967-194978466	0.130542431758086	.	.
chr1	195176500	195176999	chr1	194780776	194781275	Cr2|chr1:194780776-194781275	0.10762510099137	.	.
chr1	195176500	195176999	chr1	194808254	194808753	Cr2|chr1:194808254-194808753	0.161739583086995	.	.
chr1	195176500	195176999	chr1	194885200	194885699	Cr2|chr1:194885200-194885699	0.087163099472024	.	.
chr10	3365487	3365986	chr10	3394255	3394754	Ppp1r14c|chr10:3394255-3394754	0.145054378902152	.	.
chr10	3366298	3366797	chr10	3307677	3308176	Ppp1r14c|chr10:3307677-3308176	0.263961800746106	.	.
chr10	3366298	3366797	chr10	3507729	3508228	Ppp1r14c|chr10:3507729-3508228	0.194982506948673	.	.
chr10	3366298	3366797	chr10	3635385	3635884	Ppp1r14c|chr10:3635385-3635884	0.227367571454739	.	.
chr10	3741065	3741564	chr10	3394255	3394754	Plekhg1|chr10:3394255-3394754	0.117473981211634	.	.
chr10	3741065	3741564	chr10	3427660	3428159	Plekhg1|chr10:3427660-3428159	0.086783089516764	.	.
chr10	3741065	3741564	chr10	3695400	3695899	Plekhg1|chr10:3695400-3695899	0.089018119697676	.	.
chr10	5550504	5551003	chr10	5548675	5549174	Syne1|chr10:5548675-5549174	0.160667393489611	.	.
chr10	5550504	5551003	chr10	5549987	5550486	Syne1|chr10:5549987-5550486	0.423719096024641	.	.
chr10	5805395	5805894	chr10	5548675	5549174	Fbxo5|chr10:5548675-5549174	0.169633600347951	.	.
chr10	5805395	5805894	chr10	6107216	6107715	Fbxo5|chr10:6107216-6107715	0.119145087491436	.	.
chr10	5805395	5805894	chr10	6115148	6115647	Fbxo5|chr10:6115148-6115647	0.143408379597111	.	.
chr10	5823844	5824343	chr10	5549987	5550486	Mtrf1l|chr10:5549987-5550486	0.239379356855173	.	.
chr10	5823844	5824343	chr10	5600051	5600550	Mtrf1l|chr10:5600051-5600550	0.0962811542670659	.	.
chr10	5823844	5824343	chr10	6107216	6107715	Mtrf1l|chr10:6107216-6107715	0.259370424033653	.	.
chr10	5823844	5824343	chr10	6114626	6115125	Mtrf1l|chr10:6114626-6115125	0.257383794330173	.	.
chr10	5823844	5824343	chr10	6115148	6115647	Mtrf1l|chr10:6115148-6115647	0.202538776482246	.	.
chr10	5823844	5824343	chr10	6115148	6115647	Mtrf1l|chr10:6115148-6115647	0.202538776482247	.	.
chr10	5922199	5922698	chr10	5548675	5549174	Rgs17|chr10:5548675-5549174	0.10801405322336	.	.
chr10	5922199	5922698	chr10	5549987	5550486	Rgs17|chr10:5549987-5550486	0.219054016966981	.	.
chr10	5922199	5922698	chr10	5600051	5600550	Rgs17|chr10:5600051-5600550	0.121525352282846	.	.
chr10	5922199	5922698	chr10	5868026	5868525	Rgs17|chr10:5868026-5868525	0.144535741841946	.	.
chr10	5922199	5922698	chr10	6107216	6107715	Rgs17|chr10:6107216-6107715	0.133174313598708	.	.
chr10	5922199	5922698	chr10	6114626	6115125	Rgs17|chr10:6114626-6115125	0.252445836328803	.	.
chr10	5922199	5922698	chr10	6115148	6115647	Rgs17|chr10:6115148-6115647	0.35318159977563	.	.
chr10	7211500	7211999	chr10	7210985	7211484	Cnksr3|chr10:7210985-7211484	0.243387591054145	.	.
chr10	7212004	7212503	chr10	7118324	7118823	Cnksr3|chr10:7118324-7118823	0.185797736889059	.	.
chr10	7212004	7212503	chr10	7210985	7211484	Cnksr3|chr10:7210985-7211484	0.137344579530451	.	.
chr10	7212518	7213017	chr10	7176789	7177288	Cnksr3|chr10:7176789-7177288	0.0997950827326239	.	.
chr10	7589567	7590066	chr10	7736602	7737101	Lrp11|chr10:7736602-7737101	0.0997440698182707	.	.
chr10	7667254	7667753	chr10	7663092	7663591	Nup43|chr10:7663092-7663591	0.177759360310397	.	.
chr10	7667254	7667753	chr10	7809906	7810405	Nup43|chr10:7809906-7810405	0.0936192807358317	.	.
chr10	7680943	7681442	chr10	7663092	7663591	Lats1|chr10:7663092-7663591	0.0913832598730538	.	.
chr10	7680943	7681442	chr10	7663092	7663591	Pcmt1|chr10:7663092-7663591	0.0913832598730538	.	.
chr10	7780721	7781220	chr10	7736602	7737101	B430219N15Rik|chr10:7736602-7737101	0.0980291469797306	.	.
chr10	7780721	7781220	chr10	7737114	7737613	B430219N15Rik|chr10:7737114-7737613	0.102532902090759	.	.
chr10	10557110	10557609	chr10	10408073	10408572	Rab32|chr10:10408073-10408572	0.161866092182327	.	.
chr10	10557110	10557609	chr10	10434950	10435449	Rab32|chr10:10434950-10435449	0.0892257661637136	.	.
chr10	10557110	10557609	chr10	10435689	10436188	Rab32|chr10:10435689-10436188	0.367319000607729	.	.
chr10	10557110	10557609	chr10	10689152	10689651	Rab32|chr10:10689152-10689651	0.148096990667121	.	.
chr10	10557986	10558485	chr10	10408073	10408572	Rab32|chr10:10408073-10408572	0.154306234793223	.	.
chr10	10557986	10558485	chr10	10434950	10435449	Rab32|chr10:10434950-10435449	0.1317834251077	.	.
chr10	10557986	10558485	chr10	10435689	10436188	Rab32|chr10:10435689-10436188	0.104452428650497	.	.
chr10	10557986	10558485	chr10	10689152	10689651	Rab32|chr10:10689152-10689651	0.0938953765072264	.	.
chr10	11280524	11281023	chr10	11449856	11450355	4930432B10Rik|chr10:11449856-11450355	0.100540278783882	.	.
chr10	11280524	11281023	chr10	11449856	11450355	Fbxo30|chr10:11449856-11450355	0.100540278783882	.	.
chr10	11343450	11343949	chr10	11449856	11450355	Epm2a|chr10:11449856-11450355	0.130186778840206	.	.
chr10	11343450	11343949	chr10	11491884	11492383	Epm2a|chr10:11491884-11492383	0.108060772855217	.	.
chr10	14705323	14705822	chr10	14511758	14512257	Nmbr|chr10:14511758-14512257	0.223434979521079	.	.
chr10	14705323	14705822	chr10	14511758	14512257	Vta1|chr10:14511758-14512257	0.223434979521079	.	.
chr10	14705323	14705822	chr10	14703535	14704034	Nmbr|chr10:14703535-14704034	0.25353154915706	.	.
chr10	14705323	14705822	chr10	14703535	14704034	Vta1|chr10:14703535-14704034	0.25353154915706	.	.
chr10	14705323	14705822	chr10	14734220	14734719	Nmbr|chr10:14734220-14734719	0.236709799881146	.	.
chr10	14705323	14705822	chr10	14734220	14734719	Vta1|chr10:14734220-14734719	0.236709799881146	.	.
chr10	14705323	14705822	chr10	14952921	14953420	Nmbr|chr10:14952921-14953420	0.430915845152191	.	.
chr10	14705323	14705822	chr10	14952921	14953420	Vta1|chr10:14952921-14953420	0.430915845152191	.	.
chr10	14705323	14705822	chr10	14953555	14954054	Nmbr|chr10:14953555-14954054	0.166771493885093	.	.
chr10	14705323	14705822	chr10	14953555	14954054	Vta1|chr10:14953555-14954054	0.166771493885093	.	.
chr10	14759884	14760383	chr10	14703535	14704034	B230364G03Rik|chr10:14703535-14704034	0.163444898841349	.	.
chr10	14759884	14760383	chr10	14861307	14861806	B230364G03Rik|chr10:14861307-14861806	0.191272720066973	.	.
chr10	14759884	14760383	chr10	14952921	14953420	B230364G03Rik|chr10:14952921-14953420	0.143395841300801	.	.
chr10	14759884	14760383	chr10	14953555	14954054	B230364G03Rik|chr10:14953555-14954054	0.139671391321323	.	.
chr10	14759884	14760383	chr10	15140675	15141174	B230364G03Rik|chr10:15140675-15141174	0.154474865271344	.	.
chr10	15300071	15300570	chr10	15541699	15542198	Gm47710|chr10:15541699-15542198	0.229060363476631	.	.
chr10	15759897	15760396	chr10	16033049	16033548	Gm40604|chr10:16033049-16033548	0.177993973000882	.	.
chr10	15759897	15760396	chr10	16123901	16124400	Gm40604|chr10:16123901-16124400	0.33565424269076	.	.
chr10	19015270	19015769	chr10	19122099	19122598	Tnfaip3|chr10:19122099-19122598	0.148452581149612	.	.
chr10	19591671	19592170	chr10	19266240	19266739	Ifngr1|chr10:19266240-19266739	0.106782671859851	.	.
chr10	19591671	19592170	chr10	19725513	19726012	Ifngr1|chr10:19725513-19726012	0.104946506333859	.	.
chr10	19712255	19712754	chr10	19373649	19374148	Il20ra|chr10:19373649-19374148	0.0933608042260002	.	.
chr10	21881933	21882432	chr10	21923542	21924041	Sgk1|chr10:21923542-21924041	0.118684190038492	.	.
chr10	21881933	21882432	chr10	21992970	21993469	Sgk1|chr10:21992970-21993469	0.211187831877789	.	.
chr10	22158246	22158745	chr10	21930908	21931407	H60b|chr10:21930908-21931407	0.0899542317520532	.	.
chr10	22158246	22158745	chr10	21930908	21931407	Raet1e|chr10:21930908-21931407	0.0899542317520532	.	.
chr10	22158246	22158745	chr10	21992970	21993469	H60b|chr10:21992970-21993469	0.127871810157076	.	.
chr10	22158246	22158745	chr10	21992970	21993469	Raet1e|chr10:21992970-21993469	0.127871810157076	.	.
chr10	22158246	22158745	chr10	22461278	22461777	H60b|chr10:22461278-22461777	0.190459043579949	.	.
chr10	22158246	22158745	chr10	22461278	22461777	Raet1e|chr10:22461278-22461777	0.190459043579949	.	.
chr10	22645129	22645628	chr10	22609034	22609533	Slc2a12|chr10:22609034-22609533	0.0896287953943984	.	.
chr10	22645129	22645628	chr10	22746238	22746737	Slc2a12|chr10:22746238-22746737	0.0923532961730874	.	.
chr10	22645129	22645628	chr10	22746238	22746737	Slc2a12|chr10:22746238-22746737	0.0923532961730875	.	.
chr10	22645129	22645628	chr10	22777835	22778334	Slc2a12|chr10:22777835-22778334	0.0889062519742331	.	.
chr10	22645129	22645628	chr10	22855867	22856366	Slc2a12|chr10:22855867-22856366	0.220103423111148	.	.
chr10	22730224	22730723	chr10	22628376	22628875	AC166256.1|chr10:22628376-22628875	0.198432882793009	.	.
chr10	22730224	22730723	chr10	22672034	22672533	AC166256.1|chr10:22672034-22672533	0.129168770317522	.	.
chr10	22731152	22731651	chr10	22672034	22672533	AC166256.1|chr10:22672034-22672533	0.320693657130597	.	.
chr10	22731152	22731651	chr10	22672034	22672533	Tbpl1|chr10:22672034-22672533	0.320693657130597	.	.
chr10	22731152	22731651	chr10	22672724	22673223	AC166256.1|chr10:22672724-22673223	0.147402686834849	.	.
chr10	22731152	22731651	chr10	22672724	22673223	Tbpl1|chr10:22672724-22673223	0.147402686834849	.	.
chr10	22731152	22731651	chr10	22855867	22856366	AC166256.1|chr10:22855867-22856366	0.0885985906417772	.	.
chr10	22731152	22731651	chr10	22855867	22856366	Tbpl1|chr10:22855867-22856366	0.0885985906417772	.	.
chr10	22731152	22731651	chr10	22868466	22868965	AC166256.1|chr10:22868466-22868965	0.086782571751606	.	.
chr10	22731152	22731651	chr10	22868466	22868965	Tbpl1|chr10:22868466-22868965	0.086782571751606	.	.
chr10	22731681	22732180	chr10	22672034	22672533	AC166256.1|chr10:22672034-22672533	0.0968413641949246	.	.
chr10	22731681	22732180	chr10	22672034	22672533	Tbpl1|chr10:22672034-22672533	0.0968413641949246	.	.
chr10	23349982	23350481	chr10	23086307	23086806	Eya4|chr10:23086307-23086806	0.142217950498705	.	.
chr10	23349982	23350481	chr10	23159772	23160271	Eya4|chr10:23159772-23160271	0.255791947735347	.	.
chr10	23349982	23350481	chr10	23394566	23395065	Eya4|chr10:23394566-23395065	0.274878915911736	.	.
chr10	23349982	23350481	chr10	23402793	23403292	Eya4|chr10:23402793-23403292	0.177942408177017	.	.
chr10	23349982	23350481	chr10	23403658	23404157	Eya4|chr10:23403658-23404157	0.0953488028443612	.	.
chr10	26374914	26375413	chr10	26710532	26711031	L3mbtl3|chr10:26710532-26711031	0.208258331068721	.	.
chr10	26374914	26375413	chr10	26711043	26711542	L3mbtl3|chr10:26711043-26711542	0.135717116293702	.	.
chr10	26375759	26376258	chr10	26287084	26287583	L3mbtl3|chr10:26287084-26287583	0.109619408653207	.	.
chr10	26375759	26376258	chr10	26564421	26564920	L3mbtl3|chr10:26564421-26564920	0.102534094071882	.	.
chr10	26375759	26376258	chr10	26711043	26711542	L3mbtl3|chr10:26711043-26711542	0.158842536126404	.	.
chr10	26695050	26695549	chr10	26711043	26711542	Gm48893|chr10:26711043-26711542	0.0872073313824425	.	.
chr10	29143386	29143885	chr10	28844081	28844580	Soga3|chr10:28844081-28844580	0.141324927522573	.	.
chr10	29143386	29143885	chr10	29146428	29146927	Soga3|chr10:29146428-29146927	0.2047629318195	.	.
chr10	29143386	29143885	chr10	29146930	29147429	Soga3|chr10:29146930-29147429	0.241019212579249	.	.
chr10	29143386	29143885	chr10	29172649	29173148	Soga3|chr10:29172649-29173148	0.187813520313766	.	.
chr10	29143386	29143885	chr10	29198641	29199140	Soga3|chr10:29198641-29199140	0.133814988110398	.	.
chr10	29143386	29143885	chr10	29206679	29207178	Soga3|chr10:29206679-29207178	0.137343859370772	.	.
chr10	29143913	29144412	chr10	28844081	28844580	Soga3|chr10:28844081-28844580	0.189668706572865	.	.
chr10	29143913	29144412	chr10	29146428	29146927	Soga3|chr10:29146428-29146927	0.144467575904315	.	.
chr10	29143913	29144412	chr10	29175575	29176074	Soga3|chr10:29175575-29176074	0.297121294096246	.	.
chr10	29211439	29211938	chr10	29213681	29214180	9330159F19Rik|chr10:29213681-29214180	0.517406942102356	.	.
chr10	29211439	29211938	chr10	29414314	29414813	9330159F19Rik|chr10:29414314-29414813	0.332774007594843	.	.
chr10	29211439	29211938	chr10	29493976	29494475	9330159F19Rik|chr10:29493976-29494475	0.36826860301665	.	.
chr10	29211439	29211938	chr10	29493976	29494475	9330159F19Rik|chr10:29493976-29494475	0.368268603016651	.	.
chr10	29313161	29313660	chr10	29106909	29107408	Echdc1|chr10:29106909-29107408	0.107125379101635	.	.
chr10	29313161	29313660	chr10	29106909	29107408	Gm46218|chr10:29106909-29107408	0.107125379101635	.	.
chr10	29313161	29313660	chr10	29146930	29147429	Echdc1|chr10:29146930-29147429	0.21391869211643	.	.
chr10	29313161	29313660	chr10	29146930	29147429	Gm46218|chr10:29146930-29147429	0.21391869211643	.	.
chr10	29313161	29313660	chr10	29172649	29173148	Echdc1|chr10:29172649-29173148	0.164416040580467	.	.
chr10	29313161	29313660	chr10	29172649	29173148	Gm46218|chr10:29172649-29173148	0.164416040580467	.	.
chr10	29313161	29313660	chr10	29198641	29199140	Echdc1|chr10:29198641-29199140	0.206517593178636	.	.
chr10	29313161	29313660	chr10	29198641	29199140	Gm46218|chr10:29198641-29199140	0.206517593178636	.	.
chr10	29313161	29313660	chr10	29532753	29533252	Echdc1|chr10:29532753-29533252	0.116501987358355	.	.
chr10	29313161	29313660	chr10	29532753	29533252	Gm46218|chr10:29532753-29533252	0.116501987358355	.	.
chr10	29313161	29313660	chr10	29595391	29595890	Echdc1|chr10:29595391-29595890	0.379148726947236	.	.
chr10	29313161	29313660	chr10	29595391	29595890	Gm46218|chr10:29595391-29595890	0.379148726947236	.	.
chr10	29313161	29313660	chr10	29661715	29662214	Echdc1|chr10:29661715-29662214	0.1178889013302	.	.
chr10	29313161	29313660	chr10	29661715	29662214	Gm46218|chr10:29661715-29662214	0.1178889013302	.	.
chr10	29361318	29361817	chr10	29146428	29146927	Rnf146|chr10:29146428-29146927	0.19846004911279	.	.
chr10	29361318	29361817	chr10	29175575	29176074	Rnf146|chr10:29175575-29176074	0.102400112613168	.	.
chr10	29361318	29361817	chr10	29206679	29207178	Rnf146|chr10:29206679-29207178	0.177237731231246	.	.
chr10	29361838	29362337	chr10	29146428	29146927	Rnf146|chr10:29146428-29146927	0.127509089998933	.	.
chr10	29361838	29362337	chr10	29146930	29147429	Rnf146|chr10:29146930-29147429	0.255056388053072	.	.
chr10	29361838	29362337	chr10	29172649	29173148	Rnf146|chr10:29172649-29173148	0.100693555342147	.	.
chr10	29361838	29362337	chr10	29175575	29176074	Rnf146|chr10:29175575-29176074	0.117146398633037	.	.
chr10	29361838	29362337	chr10	29198641	29199140	Rnf146|chr10:29198641-29199140	0.128150135333425	.	.
chr10	29361838	29362337	chr10	29206679	29207178	Rnf146|chr10:29206679-29207178	0.0893364996517603	.	.
chr10	29361838	29362337	chr10	29532753	29533252	Rnf146|chr10:29532753-29533252	0.201383601400303	.	.
chr10	29361838	29362337	chr10	29595391	29595890	Rnf146|chr10:29595391-29595890	0.141380191826938	.	.
chr10	29361838	29362337	chr10	29661715	29662214	Rnf146|chr10:29661715-29662214	0.102759076985963	.	.
chr10	29535581	29536080	chr10	29595391	29595890	Rspo3|chr10:29595391-29595890	0.151185287076975	.	.
chr10	30200346	30200845	chr10	29804096	29804595	Cenpw|chr10:29804096-29804595	0.135654906538231	.	.
chr10	30200346	30200845	chr10	29984095	29984594	Cenpw|chr10:29984095-29984594	0.157646990137682	.	.
chr10	30600453	30600952	chr10	30537972	30538471	Trmt11|chr10:30537972-30538471	0.196573193747216	.	.
chr10	30600453	30600952	chr10	30624293	30624792	Trmt11|chr10:30624293-30624792	0.15487545774126	.	.
chr10	30802619	30803118	chr10	30810769	30811268	Ncoa7|chr10:30810769-30811268	0.12536256066795	.	.
chr10	30802619	30803118	chr10	31173010	31173509	Ncoa7|chr10:31173010-31173509	0.20546009506975	.	.
chr10	30803126	30803625	chr10	31144074	31144573	Ncoa7|chr10:31144074-31144573	0.24002022457232	.	.
chr10	30803126	30803625	chr10	31173010	31173509	Ncoa7|chr10:31173010-31173509	0.150506012001172	.	.
chr10	30842620	30843119	chr10	30810769	30811268	Hey2|chr10:30810769-30811268	0.0951384150967725	.	.
chr10	30842620	30843119	chr10	31144074	31144573	Hey2|chr10:31144074-31144573	0.157141607719757	.	.
chr10	30842620	30843119	chr10	31173010	31173509	Hey2|chr10:31173010-31173509	0.185907986350124	.	.
chr10	30842620	30843119	chr10	31192867	31193366	Hey2|chr10:31192867-31193366	0.125014852044477	.	.
chr10	31445701	31446200	chr10	31144074	31144573	Tpd52l1|chr10:31144074-31144573	0.143941434533544	.	.
chr10	31445701	31446200	chr10	31173010	31173509	Tpd52l1|chr10:31173010-31173509	0.0921614189475173	.	.
chr10	31445701	31446200	chr10	31465773	31466272	Tpd52l1|chr10:31465773-31466272	0.229306552676943	.	.
chr10	31608520	31609019	chr10	31784977	31785476	Rnf217|chr10:31784977-31785476	0.163661554415622	.	.
chr10	31609486	31609985	chr10	31515918	31516417	Rnf217|chr10:31515918-31516417	0.174888974327238	.	.
chr10	31609486	31609985	chr10	31551976	31552475	Rnf217|chr10:31551976-31552475	0.109222459926959	.	.
chr10	31609486	31609985	chr10	31592665	31593164	Rnf217|chr10:31592665-31593164	0.207433743408684	.	.
chr10	31609486	31609985	chr10	31742380	31742879	Rnf217|chr10:31742380-31742879	0.261932132038177	.	.
chr10	31609486	31609985	chr10	31784977	31785476	Rnf217|chr10:31784977-31785476	0.192051111228058	.	.
chr10	31609486	31609985	chr10	31927567	31928066	Rnf217|chr10:31927567-31928066	0.180775613064274	.	.
chr10	32889817	32890316	chr10	32869514	32870013	Nkain2|chr10:32869514-32870013	0.199427809016267	.	.
chr10	32889817	32890316	chr10	33082861	33083360	Nkain2|chr10:33082861-33083360	0.122857522329277	.	.
chr10	32890706	32891205	chr10	32869514	32870013	Nkain2|chr10:32869514-32870013	0.234514527257046	.	.
chr10	33623953	33624452	chr10	33352661	33353160	Clvs2|chr10:33352661-33353160	0.14606909682427	.	.
chr10	33623953	33624452	chr10	33352661	33353160	Gm15939|chr10:33352661-33353160	0.14606909682427	.	.
chr10	33623953	33624452	chr10	33515741	33516240	Clvs2|chr10:33515741-33516240	0.206075062160724	.	.
chr10	33623953	33624452	chr10	33515741	33516240	Gm15939|chr10:33515741-33516240	0.206075062160724	.	.
chr10	33623953	33624452	chr10	33546366	33546865	Clvs2|chr10:33546366-33546865	0.146765292490977	.	.
chr10	33623953	33624452	chr10	33546366	33546865	Gm15939|chr10:33546366-33546865	0.146765292490977	.	.
chr10	33623953	33624452	chr10	33703373	33703872	Clvs2|chr10:33703373-33703872	0.186303006145707	.	.
chr10	33623953	33624452	chr10	33703373	33703872	Gm15939|chr10:33703373-33703872	0.186303006145707	.	.
chr10	33623953	33624452	chr10	33986736	33987235	Clvs2|chr10:33986736-33987235	0.151951899416084	.	.
chr10	33623953	33624452	chr10	33986736	33987235	Gm15939|chr10:33986736-33987235	0.151951899416084	.	.
chr10	33904718	33905217	chr10	33546366	33546865	Rsph4a|chr10:33546366-33546865	0.153389443128213	.	.
chr10	33904718	33905217	chr10	33703373	33703872	Rsph4a|chr10:33703373-33703872	0.196190843881153	.	.
chr10	33904718	33905217	chr10	33986736	33987235	Rsph4a|chr10:33986736-33987235	0.0971114473086849	.	.
chr10	33951019	33951518	chr10	34183729	34184228	Zup1|chr10:34183729-34184228	0.168474521202611	.	.
chr10	34019491	34019990	chr10	34316872	34317371	Gm48045|chr10:34316872-34317371	0.126679401833907	.	.
chr10	34019491	34019990	chr10	34316872	34317371	Rwdd1|chr10:34316872-34317371	0.126679401833907	.	.
chr10	34036511	34037010	chr10	34316363	34316862	Trappc3l|chr10:34316363-34316862	0.198494132164338	.	.
chr10	34036511	34037010	chr10	34316872	34317371	Trappc3l|chr10:34316872-34317371	0.205125568204809	.	.
chr10	34037079	34037578	chr10	34316363	34316862	Trappc3l|chr10:34316363-34316862	0.116438935492551	.	.
chr10	34127449	34127948	chr10	33986736	33987235	Calhm6|chr10:33986736-33987235	0.0863928169238718	.	.
chr10	34127449	34127948	chr10	34328221	34328720	Calhm6|chr10:34328221-34328720	0.207974537090663	.	.
chr10	34206579	34207078	chr10	33986736	33987235	Dse|chr10:33986736-33987235	0.122488068764287	.	.
chr10	34206579	34207078	chr10	34183729	34184228	Dse|chr10:34183729-34184228	0.100724036771892	.	.
chr10	34206579	34207078	chr10	34271718	34272217	Dse|chr10:34271718-34272217	0.0956101712569046	.	.
chr10	34206579	34207078	chr10	34316363	34316862	Dse|chr10:34316363-34316862	0.0922150182527933	.	.
chr10	34207257	34207756	chr10	33986736	33987235	Dse|chr10:33986736-33987235	0.120818878210191	.	.
chr10	34207257	34207756	chr10	34316872	34317371	Dse|chr10:34316872-34317371	0.167013888308842	.	.
chr10	34207257	34207756	chr10	34328221	34328720	Dse|chr10:34328221-34328720	0.157546899744333	.	.
chr10	34281970	34282469	chr10	34033850	34034349	Tspyl1|chr10:34033850-34034349	0.161513892788616	.	.
chr10	34281970	34282469	chr10	34247700	34248199	Tspyl1|chr10:34247700-34248199	0.12982977263102	.	.
chr10	34297174	34297673	chr10	34183729	34184228	Tspyl4|chr10:34183729-34184228	0.117707711825415	.	.
chr10	34297174	34297673	chr10	34328221	34328720	Tspyl4|chr10:34328221-34328720	0.0880915016081822	.	.
chr10	34297174	34297673	chr10	34576069	34576568	Tspyl4|chr10:34576069-34576568	0.183493578649449	.	.
chr10	34418335	34418834	chr10	34183729	34184228	Nt5dc1|chr10:34183729-34184228	0.105728585996248	.	.
chr10	36506584	36507083	chr10	36407961	36408460	Hs3st5|chr10:36407961-36408460	0.202282685807961	.	.
chr10	36506584	36507083	chr10	36533995	36534494	Hs3st5|chr10:36533995-36534494	0.108086509722481	.	.
chr10	36506584	36507083	chr10	36555036	36555535	Hs3st5|chr10:36555036-36555535	0.0920273674716395	.	.
chr10	36507177	36507676	chr10	36407961	36408460	Hs3st5|chr10:36407961-36408460	0.185048474821304	.	.
chr10	36507177	36507676	chr10	36533995	36534494	Hs3st5|chr10:36533995-36534494	0.090674336545373	.	.
chr10	36974002	36974501	chr10	36791758	36792257	Hdac2|chr10:36791758-36792257	0.0876721896721425	.	.
chr10	36974002	36974501	chr10	36862471	36862970	Hdac2|chr10:36862471-36862970	0.157386729447802	.	.
chr10	36974002	36974501	chr10	37014232	37014731	Hdac2|chr10:37014232-37014731	0.0927434258628314	.	.
chr10	36974002	36974501	chr10	37072777	37073276	Hdac2|chr10:37072777-37073276	0.0961590351387068	.	.
chr10	36974002	36974501	chr10	37140760	37141259	Hdac2|chr10:37140760-37141259	0.267075892906508	.	.
chr10	36974002	36974501	chr10	37140760	37141259	Hdac2|chr10:37140760-37141259	0.267075892906509	.	.
chr10	36974002	36974501	chr10	37151614	37152113	Hdac2|chr10:37151614-37152113	0.13884081048737	.	.
chr10	36974002	36974501	chr10	37194355	37194854	Hdac2|chr10:37194355-37194854	0.0898731651445071	.	.
chr10	36974002	36974501	chr10	37231815	37232314	Hdac2|chr10:37231815-37232314	0.228535737815534	.	.
chr10	36974613	36975112	chr10	36862471	36862970	Hdac2|chr10:36862471-36862970	0.133419994838218	.	.
chr10	36974613	36975112	chr10	37014232	37014731	Hdac2|chr10:37014232-37014731	0.111035824893253	.	.
chr10	36974613	36975112	chr10	37140760	37141259	Hdac2|chr10:37140760-37141259	0.202184710869687	.	.
chr10	36974613	36975112	chr10	37151614	37152113	Hdac2|chr10:37151614-37152113	0.102764892131695	.	.
chr10	36975153	36975652	chr10	36862471	36862970	Hdac2|chr10:36862471-36862970	0.10750482437108	.	.
chr10	36975153	36975652	chr10	37014232	37014731	Hdac2|chr10:37014232-37014731	0.215237728743908	.	.
chr10	36975153	36975652	chr10	37072777	37073276	Hdac2|chr10:37072777-37073276	0.191460837128896	.	.
chr10	36975153	36975652	chr10	37136922	37137421	Hdac2|chr10:37136922-37137421	0.102336364846026	.	.
chr10	36975153	36975652	chr10	37140760	37141259	Hdac2|chr10:37140760-37141259	0.172206331891136	.	.
chr10	36975153	36975652	chr10	37151614	37152113	Hdac2|chr10:37151614-37152113	0.265121408302338	.	.
chr10	36975153	36975652	chr10	37171738	37172237	Hdac2|chr10:37171738-37172237	0.122406857832207	.	.
chr10	36975153	36975652	chr10	37231815	37232314	Hdac2|chr10:37231815-37232314	0.215609884075146	.	.
chr10	37138712	37139211	chr10	36862471	36862970	5930403N24Rik|chr10:36862471-36862970	0.176819604550903	.	.
chr10	37138712	37139211	chr10	36862471	36862970	Marcks|chr10:36862471-36862970	0.176819604550903	.	.
chr10	37138712	37139211	chr10	37136922	37137421	5930403N24Rik|chr10:37136922-37137421	0.215962522382816	.	.
chr10	37138712	37139211	chr10	37136922	37137421	Marcks|chr10:37136922-37137421	0.215962522382816	.	.
chr10	37138712	37139211	chr10	37140760	37141259	5930403N24Rik|chr10:37140760-37141259	0.395878674720266	.	.
chr10	37138712	37139211	chr10	37140760	37141259	Marcks|chr10:37140760-37141259	0.395878674720266	.	.
chr10	37138712	37139211	chr10	37151614	37152113	5930403N24Rik|chr10:37151614-37152113	0.288784251941402	.	.
chr10	37138712	37139211	chr10	37151614	37152113	Marcks|chr10:37151614-37152113	0.288784251941402	.	.
chr10	37138712	37139211	chr10	37231815	37232314	5930403N24Rik|chr10:37231815-37232314	0.153567104287859	.	.
chr10	37138712	37139211	chr10	37231815	37232314	Marcks|chr10:37231815-37232314	0.153567104287859	.	.
chr10	38965296	38965795	chr10	38554167	38554666	Lama4|chr10:38554167-38554666	0.135983634966652	.	.
chr10	38965296	38965795	chr10	38555067	38555566	Lama4|chr10:38555067-38555566	0.131820253537113	.	.
chr10	38965296	38965795	chr10	39171094	39171593	Lama4|chr10:39171094-39171593	0.196287206307796	.	.
chr10	38965296	38965795	chr10	39171636	39172135	Lama4|chr10:39171636-39172135	0.108094875836944	.	.
chr10	39133692	39134191	chr10	39171094	39171593	Fam229b|chr10:39171094-39171593	0.212553782306822	.	.
chr10	39133692	39134191	chr10	39171094	39171593	Tube1|chr10:39171094-39171593	0.212553782306822	.	.
chr10	39133692	39134191	chr10	39171636	39172135	Fam229b|chr10:39171636-39172135	0.12969379442365	.	.
chr10	39133692	39134191	chr10	39171636	39172135	Tube1|chr10:39171636-39172135	0.12969379442365	.	.
chr10	39133692	39134191	chr10	39228093	39228592	Fam229b|chr10:39228093-39228592	0.160765008134689	.	.
chr10	39133692	39134191	chr10	39228093	39228592	Tube1|chr10:39228093-39228592	0.160765008134689	.	.
chr10	39133692	39134191	chr10	39239839	39240338	Fam229b|chr10:39239839-39240338	0.107419444328081	.	.
chr10	39133692	39134191	chr10	39239839	39240338	Tube1|chr10:39239839-39240338	0.107419444328081	.	.
chr10	41072083	41072582	chr10	41434516	41435015	Gpr6|chr10:41434516-41435015	0.148564443115661	.	.
chr10	41303028	41303527	chr10	41464495	41464994	Ak9|chr10:41464495-41464994	0.103738897432298	.	.
chr10	41303028	41303527	chr10	41464495	41464994	Fig4|chr10:41464495-41464994	0.103738897432298	.	.
chr10	41303669	41304168	chr10	41464495	41464994	Ak9|chr10:41464495-41464994	0.0951428592980583	.	.
chr10	41303669	41304168	chr10	41464495	41464994	Fig4|chr10:41464495-41464994	0.0951428592980583	.	.
chr10	41450048	41450547	chr10	41037761	41038260	Zbtb24|chr10:41037761-41038260	0.121590440636012	.	.
chr10	41476206	41476705	chr10	41015647	41016146	Mical1|chr10:41015647-41016146	0.0915202643056039	.	.
chr10	41476206	41476705	chr10	41477672	41478171	Mical1|chr10:41477672-41478171	0.186192746423468	.	.
chr10	41476206	41476705	chr10	41678789	41679288	Mical1|chr10:41678789-41679288	0.146292938041975	.	.
chr10	41476864	41477363	chr10	41037761	41038260	Mical1|chr10:41037761-41038260	0.0972371763361977	.	.
chr10	41489630	41490129	chr10	41477672	41478171	Ppil6|chr10:41477672-41478171	0.205597562807526	.	.
chr10	41489630	41490129	chr10	41477672	41478171	Smpd2|chr10:41477672-41478171	0.205597562807526	.	.
chr10	41489630	41490129	chr10	41500831	41501330	Ppil6|chr10:41500831-41501330	0.0893403868850491	.	.
chr10	41489630	41490129	chr10	41500831	41501330	Smpd2|chr10:41500831-41501330	0.0893403868850491	.	.
chr10	41489630	41490129	chr10	41505407	41505906	Ppil6|chr10:41505407-41505906	0.113510977602476	.	.
chr10	41489630	41490129	chr10	41505407	41505906	Smpd2|chr10:41505407-41505906	0.113510977602476	.	.
chr10	41489630	41490129	chr10	41678789	41679288	Ppil6|chr10:41678789-41679288	0.215859217729737	.	.
chr10	41489630	41490129	chr10	41678789	41679288	Smpd2|chr10:41678789-41679288	0.215859217729737	.	.
chr10	41490156	41490655	chr10	41477672	41478171	Ppil6|chr10:41477672-41478171	0.220972019046807	.	.
chr10	41490156	41490655	chr10	41477672	41478171	Smpd2|chr10:41477672-41478171	0.220972019046807	.	.
chr10	41490156	41490655	chr10	41500831	41501330	Ppil6|chr10:41500831-41501330	0.131096005020267	.	.
chr10	41490156	41490655	chr10	41500831	41501330	Smpd2|chr10:41500831-41501330	0.131096005020267	.	.
chr10	41518902	41519401	chr10	41500831	41501330	Cd164|chr10:41500831-41501330	0.147529168377766	.	.
chr10	41553207	41553706	chr10	41477672	41478171	Gm17196|chr10:41477672-41478171	0.110669261101841	.	.
chr10	41716064	41716563	chr10	41477672	41478171	Ccdc162|chr10:41477672-41478171	0.149481168247881	.	.
chr10	41716064	41716563	chr10	41678789	41679288	Ccdc162|chr10:41678789-41679288	0.10504844042083	.	.
chr10	41716564	41717063	chr10	41477672	41478171	Ccdc162|chr10:41477672-41478171	0.101712887314459	.	.
chr10	41716564	41717063	chr10	41678789	41679288	Ccdc162|chr10:41678789-41679288	0.207816940481079	.	.
chr10	41746516	41747015	chr10	41288740	41289239	BC048559|chr10:41288740-41289239	0.113766698663157	.	.
chr10	42276537	42277036	chr10	42277563	42278062	Foxo3|chr10:42277563-42278062	0.375642438608579	.	.
chr10	42276537	42277036	chr10	42346429	42346928	Foxo3|chr10:42346429-42346928	0.0914855067507985	.	.
chr10	42276537	42277036	chr10	42346959	42347458	Foxo3|chr10:42346959-42347458	0.126419798875779	.	.
chr10	42276537	42277036	chr10	42410671	42411170	Foxo3|chr10:42410671-42411170	0.142758200964725	.	.
chr10	42276537	42277036	chr10	42417388	42417887	Foxo3|chr10:42417388-42417887	0.109408428509762	.	.
chr10	42276537	42277036	chr10	42590230	42590729	Foxo3|chr10:42590230-42590729	0.21969267123614	.	.
chr10	42276537	42277036	chr10	42678656	42679155	Foxo3|chr10:42678656-42679155	0.0976515005445051	.	.
chr10	42478381	42478880	chr10	42251261	42251760	Afg1l|chr10:42251261-42251760	0.147303285053	.	.
chr10	42478381	42478880	chr10	42417388	42417887	Afg1l|chr10:42417388-42417887	0.0910783519454356	.	.
chr10	42501588	42502087	chr10	42277563	42278062	Snx3|chr10:42277563-42278062	0.279810257075284	.	.
chr10	42501588	42502087	chr10	42293315	42293814	Snx3|chr10:42293315-42293814	0.126895866973196	.	.
chr10	42501588	42502087	chr10	42346429	42346928	Snx3|chr10:42346429-42346928	0.0881754203492681	.	.
chr10	42501588	42502087	chr10	42410671	42411170	Snx3|chr10:42410671-42411170	0.0909215645715173	.	.
chr10	42501588	42502087	chr10	42417388	42417887	Snx3|chr10:42417388-42417887	0.167357156314903	.	.
chr10	42501588	42502087	chr10	42590230	42590729	Snx3|chr10:42590230-42590729	0.135412691380675	.	.
chr10	42502326	42502825	chr10	42277563	42278062	Snx3|chr10:42277563-42278062	0.162443539490664	.	.
chr10	42502326	42502825	chr10	42578353	42578852	Snx3|chr10:42578353-42578852	0.0899816993005143	.	.
chr10	42583441	42583940	chr10	42251261	42251760	Nr2e1|chr10:42251261-42251760	0.368732017251621	.	.
chr10	42583441	42583940	chr10	42251261	42251760	Ostm1|chr10:42251261-42251760	0.368732017251621	.	.
chr10	42583441	42583940	chr10	42346429	42346928	Nr2e1|chr10:42346429-42346928	0.32945858311428	.	.
chr10	42583441	42583940	chr10	42346429	42346928	Ostm1|chr10:42346429-42346928	0.32945858311428	.	.
chr10	42583441	42583940	chr10	42346959	42347458	Nr2e1|chr10:42346959-42347458	0.248795178133805	.	.
chr10	42583441	42583940	chr10	42346959	42347458	Ostm1|chr10:42346959-42347458	0.248795178133805	.	.
chr10	42583441	42583940	chr10	42384942	42385441	Nr2e1|chr10:42384942-42385441	0.328730265015152	.	.
chr10	42583441	42583940	chr10	42384942	42385441	Ostm1|chr10:42384942-42385441	0.328730265015152	.	.
chr10	42583441	42583940	chr10	42410671	42411170	Nr2e1|chr10:42410671-42411170	0.279521174878635	.	.
chr10	42583441	42583940	chr10	42410671	42411170	Ostm1|chr10:42410671-42411170	0.279521174878635	.	.
chr10	42583441	42583940	chr10	42557624	42558123	Nr2e1|chr10:42557624-42558123	0.18868169844561	.	.
chr10	42583441	42583940	chr10	42557624	42558123	Ostm1|chr10:42557624-42558123	0.18868169844561	.	.
chr10	42583441	42583940	chr10	42578353	42578852	Nr2e1|chr10:42578353-42578852	0.379950291905853	.	.
chr10	42583441	42583940	chr10	42578353	42578852	Ostm1|chr10:42578353-42578852	0.379950291905853	.	.
chr10	42583441	42583940	chr10	42591637	42592136	Nr2e1|chr10:42591637-42592136	0.341138498675033	.	.
chr10	42583441	42583940	chr10	42591637	42592136	Nr2e1|chr10:42591637-42592136	0.341138498675034	.	.
chr10	42583441	42583940	chr10	42591637	42592136	Ostm1|chr10:42591637-42592136	0.341138498675033	.	.
chr10	42583441	42583940	chr10	42591637	42592136	Ostm1|chr10:42591637-42592136	0.341138498675034	.	.
chr10	42583441	42583940	chr10	42613919	42614418	Nr2e1|chr10:42613919-42614418	0.339725585167472	.	.
chr10	42583441	42583940	chr10	42613919	42614418	Ostm1|chr10:42613919-42614418	0.339725585167472	.	.
chr10	42583441	42583940	chr10	42632920	42633419	Nr2e1|chr10:42632920-42633419	0.226946210706522	.	.
chr10	42583441	42583940	chr10	42632920	42633419	Ostm1|chr10:42632920-42633419	0.226946210706522	.	.
chr10	43901492	43901991	chr10	43918944	43919443	Qrsl1|chr10:43918944-43919443	0.0864448074243899	.	.
chr10	43901492	43901991	chr10	43918944	43919443	Rtn4ip1|chr10:43918944-43919443	0.0864448074243899	.	.
chr10	43901492	43901991	chr10	43993062	43993561	Qrsl1|chr10:43993062-43993561	0.117679604316637	.	.
chr10	43901492	43901991	chr10	43993062	43993561	Rtn4ip1|chr10:43993062-43993561	0.117679604316637	.	.
chr10	44148721	44149220	chr10	44118590	44119089	Crybg1|chr10:44118590-44119089	0.282167733704889	.	.
chr10	44148721	44149220	chr10	44138413	44138912	Crybg1|chr10:44138413-44138912	0.1299124059402	.	.
chr10	44148721	44149220	chr10	44385237	44385736	Crybg1|chr10:44385237-44385736	0.17533205293059	.	.
chr10	45485562	45486061	chr10	45404437	45404936	Lin28b|chr10:45404437-45404936	0.121597556449356	.	.
chr10	45486237	45486736	chr10	45404437	45404936	Lin28b|chr10:45404437-45404936	0.146729376986144	.	.
chr10	45577590	45578089	chr10	45813189	45813688	Hace1|chr10:45813189-45813688	0.099426554415914	.	.
chr10	45577590	45578089	chr10	45823343	45823842	Hace1|chr10:45823343-45823842	0.0984048860110611	.	.
chr10	45806958	45807457	chr10	45812670	45813169	D030045P18Rik|chr10:45812670-45813169	0.105602011111886	.	.
chr10	45806958	45807457	chr10	45813189	45813688	D030045P18Rik|chr10:45813189-45813688	0.156229197437199	.	.
chr10	49788557	49789056	chr10	49767486	49767985	Grik2|chr10:49767486-49767985	0.362951491853228	.	.
chr10	49788557	49789056	chr10	50090891	50091390	Grik2|chr10:50090891-50091390	0.220611443196739	.	.
chr10	49788557	49789056	chr10	50130150	50130649	Grik2|chr10:50130150-50130649	0.0915440565925736	.	.
chr10	50592385	50592884	chr10	50370554	50371053	Ascc3|chr10:50370554-50371053	0.263563889815194	.	.
chr10	50592385	50592884	chr10	50704180	50704679	Ascc3|chr10:50704180-50704679	0.216384209209179	.	.
chr10	50592385	50592884	chr10	50910960	50911459	Ascc3|chr10:50910960-50911459	0.110443650367779	.	.
chr10	50894338	50894837	chr10	50657291	50657790	Sim1|chr10:50657291-50657790	0.168466650113844	.	.
chr10	50894338	50894837	chr10	50843390	50843889	Sim1|chr10:50843390-50843889	0.165159860352873	.	.
chr10	50894338	50894837	chr10	51153269	51153768	Sim1|chr10:51153269-51153768	0.328143456370419	.	.
chr10	51677907	51678406	chr10	51381886	51382385	Rfx6|chr10:51381886-51382385	0.0920249677558052	.	.
chr10	51677907	51678406	chr10	51405082	51405581	Rfx6|chr10:51405082-51405581	0.224393233784753	.	.
chr10	51677907	51678406	chr10	51553300	51553799	Rfx6|chr10:51553300-51553799	0.133058319909154	.	.
chr10	52022446	52022945	chr10	51945733	51946232	Vgll2|chr10:51945733-51946232	0.104776151790882	.	.
chr10	52022446	52022945	chr10	52072508	52073007	Vgll2|chr10:52072508-52073007	0.133675391685805	.	.
chr10	52022446	52022945	chr10	52253401	52253900	Vgll2|chr10:52253401-52253900	0.112955147754915	.	.
chr10	52022446	52022945	chr10	52274336	52274835	Vgll2|chr10:52274336-52274835	0.255472005425345	.	.
chr10	52022446	52022945	chr10	52275450	52275949	Vgll2|chr10:52275450-52275949	0.318636905285828	.	.
chr10	52022446	52022945	chr10	52287914	52288413	Vgll2|chr10:52287914-52288413	0.134857111179324	.	.
chr10	52022446	52022945	chr10	52288420	52288919	Vgll2|chr10:52288420-52288919	0.154864720575404	.	.
chr10	52022446	52022945	chr10	52304612	52305111	Vgll2|chr10:52304612-52305111	0.236053667516775	.	.
chr10	52233366	52233865	chr10	51961377	51961876	Dcbld1|chr10:51961377-51961876	0.100767445472516	.	.
chr10	52233366	52233865	chr10	52274336	52274835	Dcbld1|chr10:52274336-52274835	0.167098344152373	.	.
chr10	52233366	52233865	chr10	52275450	52275949	Dcbld1|chr10:52275450-52275949	0.18060243878342	.	.
chr10	52233366	52233865	chr10	52288420	52288919	Dcbld1|chr10:52288420-52288919	0.0953959809949231	.	.
chr10	52233366	52233865	chr10	52304612	52305111	Dcbld1|chr10:52304612-52305111	0.190853151206478	.	.
chr10	52233366	52233865	chr10	52330961	52331460	Dcbld1|chr10:52330961-52331460	0.150038962457556	.	.
chr10	52233867	52234366	chr10	52106115	52106614	Dcbld1|chr10:52106115-52106614	0.13210762342375	.	.
chr10	52233867	52234366	chr10	52288420	52288919	Dcbld1|chr10:52288420-52288919	0.0929745797129075	.	.
chr10	52381975	52382474	chr10	52027420	52027919	Gopc|chr10:52027420-52027919	0.108449485698586	.	.
chr10	52381975	52382474	chr10	52216726	52217225	Gopc|chr10:52216726-52217225	0.112576310316046	.	.
chr10	52381975	52382474	chr10	52275450	52275949	Gopc|chr10:52275450-52275949	0.163350860794513	.	.
chr10	52381975	52382474	chr10	52287914	52288413	Gopc|chr10:52287914-52288413	0.25881287478509	.	.
chr10	52381975	52382474	chr10	52288420	52288919	Gopc|chr10:52288420-52288919	0.19879278988704	.	.
chr10	52381975	52382474	chr10	52330961	52331460	Gopc|chr10:52330961-52331460	0.127443716517272	.	.
chr10	52381975	52382474	chr10	52607135	52607634	Gopc|chr10:52607135-52607634	0.282389875074076	.	.
chr10	52381975	52382474	chr10	52670889	52671388	Gopc|chr10:52670889-52671388	0.0934556432735034	.	.
chr10	52417238	52417737	chr10	52216726	52217225	Nus1|chr10:52216726-52217225	0.119414970341871	.	.
chr10	52417238	52417737	chr10	52275450	52275949	Nus1|chr10:52275450-52275949	0.176520748018813	.	.
chr10	52417238	52417737	chr10	52287914	52288413	Nus1|chr10:52287914-52288413	0.128165638963779	.	.
chr10	52417238	52417737	chr10	52288420	52288919	Nus1|chr10:52288420-52288919	0.191653867940158	.	.
chr10	52417238	52417737	chr10	52607135	52607634	Nus1|chr10:52607135-52607634	0.219761518894894	.	.
chr10	52690218	52690717	chr10	52253401	52253900	Slc35f1|chr10:52253401-52253900	0.154698808863499	.	.
chr10	52690218	52690717	chr10	52274336	52274835	Slc35f1|chr10:52274336-52274835	0.111482300191653	.	.
chr10	52690218	52690717	chr10	52275450	52275949	Slc35f1|chr10:52275450-52275949	0.135549067267187	.	.
chr10	52690218	52690717	chr10	52287914	52288413	Slc35f1|chr10:52287914-52288413	0.124655563581439	.	.
chr10	52690218	52690717	chr10	52670889	52671388	Slc35f1|chr10:52670889-52671388	0.111541776096533	.	.
chr10	56106501	56107000	chr10	56059425	56059924	Msl3l2|chr10:56059425-56059924	0.126943925941016	.	.
chr10	56106501	56107000	chr10	56372970	56373469	Msl3l2|chr10:56372970-56373469	0.107569714715178	.	.
chr10	56228732	56229231	chr10	56115133	56115632	Tbc1d32|chr10:56115133-56115632	0.345433867306689	.	.
chr10	56228732	56229231	chr10	56115644	56116143	Tbc1d32|chr10:56115644-56116143	0.157431468325834	.	.
chr10	56228732	56229231	chr10	56158158	56158657	Tbc1d32|chr10:56158158-56158657	0.178700175502182	.	.
chr10	56228732	56229231	chr10	56369070	56369569	Tbc1d32|chr10:56369070-56369569	0.102504926054673	.	.
chr10	56228732	56229231	chr10	56372970	56373469	Tbc1d32|chr10:56372970-56373469	0.0927315521840289	.	.
chr10	56228732	56229231	chr10	56424202	56424701	Tbc1d32|chr10:56424202-56424701	0.271594363699308	.	.
chr10	56228732	56229231	chr10	56480432	56480931	Tbc1d32|chr10:56480432-56480931	0.197059347601255	.	.
chr10	56431168	56431667	chr10	56059425	56059924	Gm36595|chr10:56059425-56059924	0.192305750700718	.	.
chr10	56431168	56431667	chr10	56369070	56369569	Gm36595|chr10:56369070-56369569	0.136495654068102	.	.
chr10	56431764	56432263	chr10	56059425	56059924	Gm36595|chr10:56059425-56059924	0.0863530042966543	.	.
chr10	56431764	56432263	chr10	56424202	56424701	Gm36595|chr10:56424202-56424701	0.108925246055241	.	.
chr10	56431764	56432263	chr10	56480432	56480931	Gm36595|chr10:56480432-56480931	0.168049463627934	.	.
chr10	57486054	57486553	chr10	57447879	57448378	4930467K11Rik|chr10:57447879-57448378	0.139344261385214	.	.
chr10	57486054	57486553	chr10	57447879	57448378	Hsf2|chr10:57447879-57448378	0.139344261385214	.	.
chr10	57486054	57486553	chr10	57568996	57569495	4930467K11Rik|chr10:57568996-57569495	0.256219890016377	.	.
chr10	57486054	57486553	chr10	57568996	57569495	Hsf2|chr10:57568996-57569495	0.256219890016377	.	.
chr10	57486054	57486553	chr10	57743482	57743981	4930467K11Rik|chr10:57743482-57743981	0.237228882246344	.	.
chr10	57486054	57486553	chr10	57743482	57743981	Hsf2|chr10:57743482-57743981	0.237228882246344	.	.
chr10	57532304	57532803	chr10	57447879	57448378	Serinc1|chr10:57447879-57448378	0.174331208136864	.	.
chr10	57532304	57532803	chr10	57568996	57569495	Serinc1|chr10:57568996-57569495	0.154457215209626	.	.
chr10	57532304	57532803	chr10	57569528	57570027	Serinc1|chr10:57569528-57570027	0.243055036172684	.	.
chr10	57532304	57532803	chr10	57743482	57743981	Serinc1|chr10:57743482-57743981	0.237216848815254	.	.
chr10	57631815	57632314	chr10	57568996	57569495	Pkib|chr10:57568996-57569495	0.10248186634302	.	.
chr10	57631815	57632314	chr10	57743482	57743981	Pkib|chr10:57743482-57743981	0.12490594257592	.	.
chr10	57631815	57632314	chr10	57744060	57744559	Pkib|chr10:57744060-57744559	0.0896983871533055	.	.
chr10	57784508	57785007	chr10	57572089	57572588	Fabp7|chr10:57572089-57572588	0.315804870337163	.	.
chr10	57784508	57785007	chr10	57577269	57577768	Fabp7|chr10:57577269-57577768	0.262470577161677	.	.
chr10	57784508	57785007	chr10	57623229	57623728	Fabp7|chr10:57623229-57623728	0.162020727988997	.	.
chr10	57784508	57785007	chr10	57744060	57744559	Fabp7|chr10:57744060-57744559	0.435139058268326	.	.
chr10	57784508	57785007	chr10	57796100	57796599	Fabp7|chr10:57796100-57796599	0.175098337755591	.	.
chr10	57784508	57785007	chr10	57828568	57829067	Fabp7|chr10:57828568-57829067	0.273957668019015	.	.
chr10	57794436	57794935	chr10	57572089	57572588	Smpdl3a|chr10:57572089-57572588	0.152702030973068	.	.
chr10	57794436	57794935	chr10	57777054	57777553	Smpdl3a|chr10:57777054-57777553	0.113292171927544	.	.
chr10	57794436	57794935	chr10	57796100	57796599	Smpdl3a|chr10:57796100-57796599	0.16176459957288	.	.
chr10	57794436	57794935	chr10	57822486	57822985	Smpdl3a|chr10:57822486-57822985	0.12520322370073	.	.
chr10	57794436	57794935	chr10	57828568	57829067	Smpdl3a|chr10:57828568-57829067	0.123099418166883	.	.
chr10	57794436	57794935	chr10	57848308	57848807	Smpdl3a|chr10:57848308-57848807	0.135109233852491	.	.
chr10	57794939	57795438	chr10	57572089	57572588	Smpdl3a|chr10:57572089-57572588	0.202050087153941	.	.
chr10	57794939	57795438	chr10	57727620	57728119	Smpdl3a|chr10:57727620-57728119	0.102310265700861	.	.
chr10	57794939	57795438	chr10	57822486	57822985	Smpdl3a|chr10:57822486-57822985	0.140827962516091	.	.
chr10	57794939	57795438	chr10	57828568	57829067	Smpdl3a|chr10:57828568-57829067	0.0911686357884987	.	.
chr10	58255194	58255693	chr10	58383254	58383753	Gcc2|chr10:58383254-58383753	0.136350392127615	.	.
chr10	58323065	58323564	chr10	58338241	58338740	Lims1|chr10:58338241-58338740	0.144967962771859	.	.
chr10	58323065	58323564	chr10	58405116	58405615	Lims1|chr10:58405116-58405615	0.154845250590143	.	.
chr10	58323065	58323564	chr10	58476600	58477099	Lims1|chr10:58476600-58477099	0.0982623128461077	.	.
chr10	58446597	58447096	chr10	58350589	58351088	Ranbp2|chr10:58350589-58351088	0.114584115944398	.	.
chr10	58497623	58498122	chr10	58338241	58338740	Ccdc138|chr10:58338241-58338740	0.100431561535987	.	.
chr10	58497623	58498122	chr10	58405116	58405615	Ccdc138|chr10:58405116-58405615	0.113870441240992	.	.
chr10	60752559	60753058	chr10	60760360	60760859	Slc29a3|chr10:60760360-60760859	0.104317718657484	.	.
chr10	60830851	60831350	chr10	60779625	60780124	Unc5b|chr10:60779625-60780124	0.238720286147447	.	.
chr10	60830851	60831350	chr10	60821889	60822388	Unc5b|chr10:60821889-60822388	0.185708350170039	.	.
chr10	60830851	60831350	chr10	61086445	61086944	Unc5b|chr10:61086445-61086944	0.104649910287795	.	.
chr10	60831386	60831885	chr10	60760360	60760859	Unc5b|chr10:60760360-60760859	0.101584798021243	.	.
chr10	60831386	60831885	chr10	60794324	60794823	Unc5b|chr10:60794324-60794823	0.108775141278306	.	.
chr10	60831386	60831885	chr10	60885185	60885684	Unc5b|chr10:60885185-60885684	0.0981528764830399	.	.
chr10	60831386	60831885	chr10	60985096	60985595	Unc5b|chr10:60985096-60985595	0.0864453948861219	.	.
chr10	60831386	60831885	chr10	61086445	61086944	Unc5b|chr10:61086445-61086944	0.168927138807406	.	.
chr10	61089138	61089637	chr10	61285200	61285699	Pcbd1|chr10:61285200-61285699	0.152076247575644	.	.
chr10	61089138	61089637	chr10	61380064	61380563	Pcbd1|chr10:61380064-61380563	0.169945694617988	.	.
chr10	61146924	61147423	chr10	60885185	60885684	Sgpl1|chr10:60885185-60885684	0.0950644732179098	.	.
chr10	61146924	61147423	chr10	60893208	60893707	Sgpl1|chr10:60893208-60893707	0.12719547706953	.	.
chr10	61146924	61147423	chr10	60925083	60925582	Sgpl1|chr10:60925083-60925582	0.10004490524096	.	.
chr10	61147435	61147934	chr10	60794324	60794823	Sgpl1|chr10:60794324-60794823	0.0939083810704788	.	.
chr10	61147435	61147934	chr10	60816855	60817354	Sgpl1|chr10:60816855-60817354	0.147484795528735	.	.
chr10	61147435	61147934	chr10	60821889	60822388	Sgpl1|chr10:60821889-60822388	0.153303977180484	.	.
chr10	61147435	61147934	chr10	60885185	60885684	Sgpl1|chr10:60885185-60885684	0.260544349763706	.	.
chr10	61147435	61147934	chr10	60885185	60885684	Sgpl1|chr10:60885185-60885684	0.260544349763707	.	.
chr10	61147435	61147934	chr10	60925083	60925582	Sgpl1|chr10:60925083-60925582	0.131454762808602	.	.
chr10	61147435	61147934	chr10	60985096	60985595	Sgpl1|chr10:60985096-60985595	0.148877705167353	.	.
chr10	61147435	61147934	chr10	61086445	61086944	Sgpl1|chr10:61086445-61086944	0.145626449317943	.	.
chr10	61147435	61147934	chr10	61380064	61380563	Sgpl1|chr10:61380064-61380563	0.171952984992866	.	.
chr10	61147435	61147934	chr10	61399317	61399816	Sgpl1|chr10:61399317-61399816	0.169175148522007	.	.
chr10	61273100	61273599	chr10	61086445	61086944	Adamts14|chr10:61086445-61086944	0.186789073941923	.	.
chr10	61273100	61273599	chr10	61285200	61285699	Adamts14|chr10:61285200-61285699	0.103906037575333	.	.
chr10	61273100	61273599	chr10	61341474	61341973	Adamts14|chr10:61341474-61341973	0.155807253184686	.	.
chr10	61273100	61273599	chr10	61380064	61380563	Adamts14|chr10:61380064-61380563	0.131879288178916	.	.
chr10	61383246	61383745	chr10	61080199	61080698	Pald1|chr10:61080199-61080698	0.122318622540056	.	.
chr10	61383246	61383745	chr10	61285200	61285699	Pald1|chr10:61285200-61285699	0.112664772784857	.	.
chr10	61383246	61383745	chr10	61380064	61380563	Pald1|chr10:61380064-61380563	0.100191908192249	.	.
chr10	61383246	61383745	chr10	61399317	61399816	Pald1|chr10:61399317-61399816	0.0917378416906046	.	.
chr10	61452613	61453112	chr10	61380064	61380563	Eif4ebp2|chr10:61380064-61380563	0.247772344629191	.	.
chr10	61452613	61453112	chr10	61399317	61399816	Eif4ebp2|chr10:61399317-61399816	0.0931109648769845	.	.
chr10	61475458	61475957	chr10	61086445	61086944	Lrrc20|chr10:61086445-61086944	0.13183218117505	.	.
chr10	61475458	61475957	chr10	61146254	61146753	Lrrc20|chr10:61146254-61146753	0.141403073151557	.	.
chr10	61475458	61475957	chr10	61380064	61380563	Lrrc20|chr10:61380064-61380563	0.262956197799968	.	.
chr10	61475965	61476464	chr10	61080199	61080698	D830039M14Rik|chr10:61080199-61080698	0.0909411104146747	.	.
chr10	61475965	61476464	chr10	61080199	61080698	Lrrc20|chr10:61080199-61080698	0.0909411104146747	.	.
chr10	61475965	61476464	chr10	61086445	61086944	D830039M14Rik|chr10:61086445-61086944	0.0987748022357003	.	.
chr10	61475965	61476464	chr10	61086445	61086944	Lrrc20|chr10:61086445-61086944	0.0987748022357003	.	.
chr10	61475965	61476464	chr10	61146254	61146753	D830039M14Rik|chr10:61146254-61146753	0.131951291141466	.	.
chr10	61475965	61476464	chr10	61146254	61146753	Lrrc20|chr10:61146254-61146753	0.131951291141466	.	.
chr10	61475965	61476464	chr10	61254716	61255215	D830039M14Rik|chr10:61254716-61255215	0.104259823943158	.	.
chr10	61475965	61476464	chr10	61254716	61255215	Lrrc20|chr10:61254716-61255215	0.104259823943158	.	.
chr10	61475965	61476464	chr10	61285200	61285699	D830039M14Rik|chr10:61285200-61285699	0.165326876155428	.	.
chr10	61475965	61476464	chr10	61285200	61285699	Lrrc20|chr10:61285200-61285699	0.165326876155428	.	.
chr10	61475965	61476464	chr10	61380064	61380563	D830039M14Rik|chr10:61380064-61380563	0.215020337738363	.	.
chr10	61475965	61476464	chr10	61380064	61380563	Lrrc20|chr10:61380064-61380563	0.215020337738363	.	.
chr10	61783021	61783520	chr10	61879316	61879815	H2afy2|chr10:61879316-61879815	0.0875717197830273	.	.
chr10	61783021	61783520	chr10	62110799	62111298	H2afy2|chr10:62110799-62111298	0.155484809796754	.	.
chr10	61783021	61783520	chr10	62186811	62187310	H2afy2|chr10:62186811-62187310	0.143821771698126	.	.
chr10	61783689	61784188	chr10	62110799	62111298	H2afy2|chr10:62110799-62111298	0.16970250788319	.	.
chr10	62231026	62231525	chr10	62110799	62111298	Tspan15|chr10:62110799-62111298	0.109369563900706	.	.
chr10	62231026	62231525	chr10	62186811	62187310	Tspan15|chr10:62186811-62187310	0.0895106458324322	.	.
chr10	62231026	62231525	chr10	62194384	62194883	Tspan15|chr10:62194384-62194883	0.154848815574697	.	.
chr10	62231026	62231525	chr10	62260971	62261470	Tspan15|chr10:62260971-62261470	0.0984399282399547	.	.
chr10	62231026	62231525	chr10	62311403	62311902	Tspan15|chr10:62311403-62311902	0.1270132641657	.	.
chr10	62231026	62231525	chr10	62356389	62356888	Tspan15|chr10:62356389-62356888	0.0907101061357388	.	.
chr10	62340040	62340539	chr10	62110799	62111298	Hk1os|chr10:62110799-62111298	0.25027346370131	.	.
chr10	62340040	62340539	chr10	62186811	62187310	Hk1os|chr10:62186811-62187310	0.147069954406379	.	.
chr10	62340040	62340539	chr10	62590203	62590702	Hk1os|chr10:62590203-62590702	0.18341212027539	.	.
chr10	62449224	62449723	chr10	62332391	62332890	4930507D05Rik|chr10:62332391-62332890	0.16573079371893	.	.
chr10	62449224	62449723	chr10	62332391	62332890	Supv3l1|chr10:62332391-62332890	0.16573079371893	.	.
chr10	62449766	62450265	chr10	62101434	62101933	4930507D05Rik|chr10:62101434-62101933	0.130105609738349	.	.
chr10	62449766	62450265	chr10	62101434	62101933	Supv3l1|chr10:62101434-62101933	0.130105609738349	.	.
chr10	62449766	62450265	chr10	62110799	62111298	4930507D05Rik|chr10:62110799-62111298	0.165061362393113	.	.
chr10	62449766	62450265	chr10	62110799	62111298	Supv3l1|chr10:62110799-62111298	0.165061362393113	.	.
chr10	62449766	62450265	chr10	62332391	62332890	4930507D05Rik|chr10:62332391-62332890	0.17077526032468	.	.
chr10	62449766	62450265	chr10	62332391	62332890	Supv3l1|chr10:62332391-62332890	0.17077526032468	.	.
chr10	62449766	62450265	chr10	62404794	62405293	4930507D05Rik|chr10:62404794-62405293	0.1032109858787	.	.
chr10	62449766	62450265	chr10	62404794	62405293	Supv3l1|chr10:62404794-62405293	0.1032109858787	.	.
chr10	62449766	62450265	chr10	62549665	62550164	4930507D05Rik|chr10:62549665-62550164	0.163436880013584	.	.
chr10	62449766	62450265	chr10	62549665	62550164	Supv3l1|chr10:62549665-62550164	0.163436880013584	.	.
chr10	62449766	62450265	chr10	62590203	62590702	4930507D05Rik|chr10:62590203-62590702	0.0964188725048587	.	.
chr10	62449766	62450265	chr10	62590203	62590702	Supv3l1|chr10:62590203-62590702	0.0964188725048587	.	.
chr10	62486129	62486628	chr10	62110799	62111298	Vps26a|chr10:62110799-62111298	0.143335009620462	.	.
chr10	62486129	62486628	chr10	62186811	62187310	Vps26a|chr10:62186811-62187310	0.129607334209015	.	.
chr10	62486129	62486628	chr10	62194384	62194883	Vps26a|chr10:62194384-62194883	0.223633474377503	.	.
chr10	62486129	62486628	chr10	62300269	62300768	Vps26a|chr10:62300269-62300768	0.106985166588505	.	.
chr10	62486129	62486628	chr10	62311403	62311902	Vps26a|chr10:62311403-62311902	0.156242754476661	.	.
chr10	62486129	62486628	chr10	62320502	62321001	Vps26a|chr10:62320502-62321001	0.280731447450021	.	.
chr10	62486129	62486628	chr10	62356389	62356888	Vps26a|chr10:62356389-62356888	0.141465919318379	.	.
chr10	62486129	62486628	chr10	62687040	62687539	Vps26a|chr10:62687040-62687539	0.139161754244379	.	.
chr10	62486129	62486628	chr10	62739951	62740450	Vps26a|chr10:62739951-62740450	0.131611956709525	.	.
chr10	62486629	62487128	chr10	62186811	62187310	Vps26a|chr10:62186811-62187310	0.0905519777864781	.	.
chr10	62486629	62487128	chr10	62192668	62193167	Vps26a|chr10:62192668-62193167	0.134886928994995	.	.
chr10	62486629	62487128	chr10	62194384	62194883	Vps26a|chr10:62194384-62194883	0.163824425690253	.	.
chr10	62486629	62487128	chr10	62311403	62311902	Vps26a|chr10:62311403-62311902	0.167618462089586	.	.
chr10	62486629	62487128	chr10	62320502	62321001	Vps26a|chr10:62320502-62321001	0.140283705784589	.	.
chr10	62486629	62487128	chr10	62356389	62356888	Vps26a|chr10:62356389-62356888	0.095554976442025	.	.
chr10	62486629	62487128	chr10	62590203	62590702	Vps26a|chr10:62590203-62590702	0.117965661262098	.	.
chr10	62577623	62578122	chr10	62260971	62261470	4933428P19Rik|chr10:62260971-62261470	0.111331293145621	.	.
chr10	62577623	62578122	chr10	62260971	62261470	Kif1bp|chr10:62260971-62261470	0.111331293145621	.	.
chr10	62577623	62578122	chr10	62294061	62294560	4933428P19Rik|chr10:62294061-62294560	0.100438745213093	.	.
chr10	62577623	62578122	chr10	62294061	62294560	Kif1bp|chr10:62294061-62294560	0.100438745213093	.	.
chr10	62577623	62578122	chr10	62590203	62590702	4933428P19Rik|chr10:62590203-62590702	0.123899674049788	.	.
chr10	62577623	62578122	chr10	62590203	62590702	Kif1bp|chr10:62590203-62590702	0.123899674049788	.	.
chr10	62577623	62578122	chr10	62739951	62740450	4933428P19Rik|chr10:62739951-62740450	0.0997970810353795	.	.
chr10	62577623	62578122	chr10	62739951	62740450	Kif1bp|chr10:62739951-62740450	0.0997970810353795	.	.
chr10	62577623	62578122	chr10	62865210	62865709	4933428P19Rik|chr10:62865210-62865709	0.0985363339289976	.	.
chr10	62577623	62578122	chr10	62865210	62865709	Kif1bp|chr10:62865210-62865709	0.0985363339289976	.	.
chr10	62602059	62602558	chr10	62356389	62356888	Ddx21|chr10:62356389-62356888	0.0932718470780608	.	.
chr10	62602059	62602558	chr10	62356389	62356888	Gm47257|chr10:62356389-62356888	0.0932718470780608	.	.
chr10	62602059	62602558	chr10	62549665	62550164	Ddx21|chr10:62549665-62550164	0.133800527339238	.	.
chr10	62602059	62602558	chr10	62549665	62550164	Gm47257|chr10:62549665-62550164	0.133800527339238	.	.
chr10	62602590	62603089	chr10	62300269	62300768	Ddx21|chr10:62300269-62300768	0.175617627775759	.	.
chr10	62602590	62603089	chr10	62300269	62300768	Gm47257|chr10:62300269-62300768	0.175617627775759	.	.
chr10	62602590	62603089	chr10	62404794	62405293	Ddx21|chr10:62404794-62405293	0.103317894896369	.	.
chr10	62602590	62603089	chr10	62404794	62405293	Gm47257|chr10:62404794-62405293	0.103317894896369	.	.
chr10	62651098	62651597	chr10	62332391	62332890	Ddx50|chr10:62332391-62332890	0.118771272467988	.	.
chr10	62651098	62651597	chr10	62865210	62865709	Ddx50|chr10:62865210-62865709	0.108779757229914	.	.
chr10	62726313	62726812	chr10	62404794	62405293	Stox1|chr10:62404794-62405293	0.146437058234732	.	.
chr10	62726313	62726812	chr10	62865210	62865709	Stox1|chr10:62865210-62865709	0.105305303108735	.	.
chr10	62792172	62792671	chr10	62846898	62847397	Ccar1|chr10:62846898-62847397	0.0972794358596545	.	.
chr10	62792172	62792671	chr10	62865210	62865709	Ccar1|chr10:62865210-62865709	0.125596149809494	.	.
chr10	62792172	62792671	chr10	62887257	62887756	Ccar1|chr10:62887257-62887756	0.197213846157126	.	.
chr10	62792172	62792671	chr10	63177674	63178173	Ccar1|chr10:63177674-63178173	0.111524393095242	.	.
chr10	62920395	62920894	chr10	62846898	62847397	Slc25a16|chr10:62846898-62847397	0.120087231828734	.	.
chr10	62946840	62947339	chr10	63065948	63066447	Dna2|chr10:63065948-63066447	0.141598590052187	.	.
chr10	62979983	62980482	chr10	62590203	62590702	Rufy2|chr10:62590203-62590702	0.162740594478371	.	.
chr10	62979983	62980482	chr10	62886750	62887249	Rufy2|chr10:62886750-62887249	0.0872262889201224	.	.
chr10	62979983	62980482	chr10	63177674	63178173	Rufy2|chr10:63177674-63178173	0.176681542206322	.	.
chr10	62980587	62981086	chr10	63177674	63178173	Rufy2|chr10:63177674-63178173	0.107183326544097	.	.
chr10	63023030	63023529	chr10	63199010	63199509	Hnrnph3|chr10:63199010-63199509	0.129230706121764	.	.
chr10	63023030	63023529	chr10	63386349	63386848	Hnrnph3|chr10:63386349-63386848	0.0965186270489119	.	.
chr10	63023030	63023529	chr10	63386349	63386848	Hnrnph3|chr10:63386349-63386848	0.096518627048912	.	.
chr10	63023030	63023529	chr10	63455037	63455536	Hnrnph3|chr10:63455037-63455536	0.0944039305174339	.	.
chr10	63023688	63024187	chr10	63308515	63309014	Hnrnph3|chr10:63308515-63309014	0.0933202592257725	.	.
chr10	63023688	63024187	chr10	63308515	63309014	Pbld2|chr10:63308515-63309014	0.0933202592257725	.	.
chr10	63099999	63100498	chr10	63338211	63338710	Atoh7|chr10:63338211-63338710	0.149059887060914	.	.
chr10	63243618	63244117	chr10	62886750	62887249	1700120B22Rik|chr10:62886750-62887249	0.128128822646595	.	.
chr10	63243618	63244117	chr10	62886750	62887249	Herc4|chr10:62886750-62887249	0.128128822646595	.	.
chr10	63243618	63244117	chr10	63177151	63177650	1700120B22Rik|chr10:63177151-63177650	0.105901141124679	.	.
chr10	63243618	63244117	chr10	63177151	63177650	Herc4|chr10:63177151-63177650	0.105901141124679	.	.
chr10	63243618	63244117	chr10	63338211	63338710	1700120B22Rik|chr10:63338211-63338710	0.195910337330026	.	.
chr10	63243618	63244117	chr10	63338211	63338710	Herc4|chr10:63338211-63338710	0.195910337330026	.	.
chr10	63243618	63244117	chr10	63338814	63339313	1700120B22Rik|chr10:63338814-63339313	0.205658607432035	.	.
chr10	63243618	63244117	chr10	63338814	63339313	Herc4|chr10:63338814-63339313	0.205658607432035	.	.
chr10	63382558	63383057	chr10	63089921	63090420	Dnajc12|chr10:63089921-63090420	0.103722528554514	.	.
chr10	63382558	63383057	chr10	63199010	63199509	Dnajc12|chr10:63199010-63199509	0.104658231695833	.	.
chr10	63382558	63383057	chr10	63377381	63377880	Dnajc12|chr10:63377381-63377880	0.209185992849186	.	.
chr10	63429313	63429812	chr10	63199010	63199509	Ctnna3|chr10:63199010-63199509	0.13728666000235	.	.
chr10	63429313	63429812	chr10	63377381	63377880	Ctnna3|chr10:63377381-63377880	0.171961266322133	.	.
chr10	63429313	63429812	chr10	63607782	63608281	Ctnna3|chr10:63607782-63608281	0.087307480158073	.	.
chr10	63429957	63430456	chr10	63177151	63177650	Ctnna3|chr10:63177151-63177650	0.113484680017902	.	.
chr10	63429957	63430456	chr10	63582526	63583025	Ctnna3|chr10:63582526-63583025	0.108337249463448	.	.
chr10	66640851	66641350	chr10	66342893	66343392	Gm28139|chr10:66342893-66343392	0.185476039531459	.	.
chr10	66640851	66641350	chr10	66357656	66358155	Gm28139|chr10:66357656-66358155	0.200926184473253	.	.
chr10	66640851	66641350	chr10	66558398	66558897	Gm28139|chr10:66558398-66558897	0.12297392787795	.	.
chr10	68541629	68542128	chr10	68540515	68541014	Cabcoco1|chr10:68540515-68541014	0.163488647733876	.	.
chr10	72654602	72655101	chr10	72326700	72327199	Zwint|chr10:72326700-72327199	0.170540544339629	.	.
chr10	72654602	72655101	chr10	72353424	72353923	Zwint|chr10:72353424-72353923	0.102180709881784	.	.
chr10	72654602	72655101	chr10	72573960	72574459	Zwint|chr10:72573960-72574459	0.38250867248077	.	.
chr10	72655128	72655627	chr10	72326700	72327199	Zwint|chr10:72326700-72327199	0.140834297075149	.	.
chr10	72655128	72655627	chr10	72573960	72574459	Zwint|chr10:72573960-72574459	0.139901223195348	.	.
chr10	73098895	73099394	chr10	72880125	72880624	Pcdh15|chr10:72880125-72880624	0.115226986437331	.	.
chr10	73098895	73099394	chr10	73097106	73097605	Pcdh15|chr10:73097106-73097605	0.0884414452241127	.	.
chr10	73099619	73100118	chr10	72880125	72880624	Pcdh15|chr10:72880125-72880624	0.163824178020928	.	.
chr10	73099619	73100118	chr10	73096464	73096963	Pcdh15|chr10:73096464-73096963	0.142619081003091	.	.
chr10	73099619	73100118	chr10	73097106	73097605	Pcdh15|chr10:73097106-73097605	0.0911886460596415	.	.
chr10	74966773	74967272	chr10	74855061	74855560	Gnaz|chr10:74855061-74855560	0.0862473753359282	.	.
chr10	74966773	74967272	chr10	74936945	74937444	Gnaz|chr10:74936945-74937444	0.137603467305401	.	.
chr10	75773277	75773776	chr10	75883039	75883538	Ddt|chr10:75883039-75883538	0.145419822216239	.	.
chr10	75773277	75773776	chr10	75944064	75944563	Ddt|chr10:75944064-75944563	0.180204912243159	.	.
chr10	75837242	75837741	chr10	75828455	75828954	Gstt2|chr10:75828455-75828954	0.165680801685023	.	.
[truncated: 44,716 more rows]
