# Supplementary material for: Single-cell analysis of chromatin accessibility in the adult mouse brain
Source: Nature. 2023 Dec 13;624(7991):378–89. doi: 10.1038/s41586-023-06824-9 (PMC10719105; doi:10.1038/s41586-023-06824-9)
Supplement: Supplementary file 3 — Supplementary Tables 1–25 and their legends. [file 41586_2023_6824_MOESM3_ESM.zip › 2023-03-05453B-s3/SI Tables/SI Table 13 Summary of all the gene-cCRE correlations/sa2subclass.OEC_NN.pdc.bedpe]

chr1	7088594	7089093	chr1	6866837	6867336	Pcmtd1|chr1:6866837-6867336	0.289418730175083	.	.
chr1	10232855	10233354	chr1	10039501	10040000	Arfgef1|chr1:10039501-10040000	0.3997518259289	.	.
chr1	20890311	20890810	chr1	20882999	20883498	6720483E21Rik|chr1:20882999-20883498	0.297442592706336	.	.
chr1	20890311	20890810	chr1	20882999	20883498	Paqr8|chr1:20882999-20883498	0.297442592706336	.	.
chr1	20890311	20890810	chr1	21166203	21166702	6720483E21Rik|chr1:21166203-21166702	0.428829307251522	.	.
chr1	20890311	20890810	chr1	21166203	21166702	Paqr8|chr1:21166203-21166702	0.428829307251522	.	.
chr1	20951400	20951899	chr1	20845574	20846073	Efhc1|chr1:20845574-20846073	0.466450534799723	.	.
chr1	20951400	20951899	chr1	20882999	20883498	Efhc1|chr1:20882999-20883498	0.388140672761854	.	.
chr1	21218543	21219042	chr1	20845574	20846073	Tmem14a|chr1:20845574-20846073	0.35292228725556	.	.
chr1	21218543	21219042	chr1	20882999	20883498	Tmem14a|chr1:20882999-20883498	0.482956590355901	.	.
chr1	21218543	21219042	chr1	21232056	21232555	Tmem14a|chr1:21232056-21232555	0.547577515316014	.	.
chr1	21271420	21271919	chr1	21411526	21412025	Gm28836|chr1:21411526-21412025	0.403074728051009	.	.
chr1	33757526	33758025	chr1	34005632	34006131	Bag2|chr1:34005632-34006131	0.288888367776071	.	.
chr1	33814360	33814859	chr1	34005632	34006131	Zfp451|chr1:34005632-34006131	0.335781824768614	.	.
chr1	33814360	33814859	chr1	34150569	34151068	Zfp451|chr1:34150569-34151068	0.386563511853687	.	.
chr1	34439491	34439990	chr1	34106565	34107064	Ccdc115|chr1:34106565-34107064	0.44392678627519	.	.
chr1	34439491	34439990	chr1	34106565	34107064	Imp4|chr1:34106565-34107064	0.44392678627519	.	.
chr1	34579442	34579941	chr1	34752832	34753331	1700101I19Rik|chr1:34752832-34753331	0.311507935569335	.	.
chr1	34579442	34579941	chr1	34752832	34753331	Amer3|chr1:34752832-34753331	0.311507935569335	.	.
chr1	34842804	34843303	chr1	34664140	34664639	Fam168b|chr1:34664140-34664639	0.259396635330459	.	.
chr1	34842804	34843303	chr1	34696475	34696974	Fam168b|chr1:34696475-34696974	0.378278002276429	.	.
chr1	36445084	36445583	chr1	36309420	36309919	Lman2l|chr1:36309420-36309919	0.491648350926101	.	.
chr1	36445084	36445583	chr1	36615080	36615579	Lman2l|chr1:36615080-36615579	0.277988995302955	.	.
chr1	36471319	36471818	chr1	36064836	36065335	Cnnm4|chr1:36064836-36065335	0.351025548639154	.	.
chr1	36471319	36471818	chr1	36580272	36580771	Cnnm4|chr1:36580272-36580771	0.346163076066053	.	.
chr1	36471319	36471818	chr1	36633783	36634282	Cnnm4|chr1:36633783-36634282	0.273210465589826	.	.
chr1	36471319	36471818	chr1	36673064	36673563	Cnnm4|chr1:36673064-36673563	0.282298474178962	.	.
chr1	36511549	36512048	chr1	36309420	36309919	Cnnm3|chr1:36309420-36309919	0.27602323103913	.	.
chr1	36511549	36512048	chr1	36492300	36492799	Cnnm3|chr1:36492300-36492799	0.252467261684696	.	.
chr1	36511549	36512048	chr1	36615080	36615579	Cnnm3|chr1:36615080-36615579	0.394990555170552	.	.
chr1	36511549	36512048	chr1	36939401	36939900	Cnnm3|chr1:36939401-36939900	0.251258690718684	.	.
chr1	36547105	36547604	chr1	36309420	36309919	Ankrd39|chr1:36309420-36309919	0.501604632484198	.	.
chr1	36547105	36547604	chr1	36615080	36615579	Ankrd39|chr1:36615080-36615579	0.654322897196404	.	.
chr1	37299595	37300094	chr1	37350827	37351326	Inpp4a|chr1:37350827-37351326	0.278572375605461	.	.
chr1	37865263	37865762	chr1	37922522	37923021	Gm26805|chr1:37922522-37923021	0.278351685114166	.	.
chr1	37865263	37865762	chr1	37922522	37923021	Tsga10|chr1:37922522-37923021	0.278351685114166	.	.
chr1	37865263	37865762	chr1	38210447	38210946	Gm26805|chr1:38210447-38210946	0.458385772355285	.	.
chr1	37865263	37865762	chr1	38210447	38210946	Tsga10|chr1:38210447-38210946	0.458385772355285	.	.
chr1	37890241	37890740	chr1	37977409	37977908	Mitd1|chr1:37977409-37977908	0.251280946135236	.	.
chr1	37890241	37890740	chr1	37977409	37977908	Mrpl30|chr1:37977409-37977908	0.251280946135236	.	.
chr1	37997778	37998277	chr1	37903135	37903634	Eif5b|chr1:37903135-37903634	0.260613326013283	.	.
chr1	37997778	37998277	chr1	37903135	37903634	Txndc9|chr1:37903135-37903634	0.260613326013283	.	.
chr1	37997778	37998277	chr1	37977409	37977908	Eif5b|chr1:37977409-37977908	0.296161474358768	.	.
chr1	37997778	37998277	chr1	37977409	37977908	Txndc9|chr1:37977409-37977908	0.296161474358768	.	.
chr1	38129526	38130025	chr1	37977409	37977908	Rev1|chr1:37977409-37977908	0.290402889713993	.	.
chr1	38129526	38130025	chr1	37985674	37986173	Rev1|chr1:37985674-37986173	0.409562041083364	.	.
chr1	38129526	38130025	chr1	38262254	38262753	Rev1|chr1:38262254-38262753	0.260166578548281	.	.
chr1	38129526	38130025	chr1	38450515	38451014	Rev1|chr1:38450515-38451014	0.430737613053368	.	.
chr1	39367561	39368060	chr1	39646342	39646841	Rpl31|chr1:39646342-39646841	0.496965902838388	.	.
chr1	39478529	39479028	chr1	39646342	39646841	Tbc1d8|chr1:39646342-39646841	0.338270421617828	.	.
chr1	39535425	39535924	chr1	39535964	39536463	Cnot11|chr1:39535964-39536463	0.391225777734148	.	.
chr1	39576797	39577296	chr1	39535964	39536463	Rnf149|chr1:39535964-39536463	0.429914146803385	.	.
chr1	39576797	39577296	chr1	39568017	39568516	Rnf149|chr1:39568017-39568516	0.432585156345936	.	.
chr1	39576797	39577296	chr1	39774071	39774570	Rnf149|chr1:39774071-39774570	0.316170556356325	.	.
chr1	39576797	39577296	chr1	39902860	39903359	Rnf149|chr1:39902860-39903359	0.29218484579544	.	.
chr1	39576797	39577296	chr1	39923444	39923943	Rnf149|chr1:39923444-39923943	0.305009276715626	.	.
chr1	39577299	39577798	chr1	39535964	39536463	Rnf149|chr1:39535964-39536463	0.417233591933401	.	.
chr1	39577299	39577798	chr1	39555969	39556468	Rnf149|chr1:39555969-39556468	0.317361655983543	.	.
chr1	39577299	39577798	chr1	39568017	39568516	Rnf149|chr1:39568017-39568516	0.469106957998259	.	.
chr1	39577299	39577798	chr1	39902860	39903359	Rnf149|chr1:39902860-39903359	0.376190475008574	.	.
chr1	39577299	39577798	chr1	39947616	39948115	Rnf149|chr1:39947616-39948115	0.284211448645733	.	.
chr1	39900537	39901036	chr1	39902077	39902576	Map4k4|chr1:39902077-39902576	0.513389960500605	.	.
chr1	39901076	39901575	chr1	39902077	39902576	Map4k4|chr1:39902077-39902576	0.347099867569202	.	.
chr1	43827615	43828114	chr1	43615933	43616432	Uxs1|chr1:43615933-43616432	0.371602730561629	.	.
chr1	43827615	43828114	chr1	43694756	43695255	Uxs1|chr1:43694756-43695255	0.39650250224082	.	.
chr1	43933698	43934197	chr1	43615933	43616432	Tpp2|chr1:43615933-43616432	0.449053866419965	.	.
chr1	43933698	43934197	chr1	43694756	43695255	Tpp2|chr1:43694756-43695255	0.298263356685694	.	.
chr1	45794689	45795188	chr1	45837607	45838106	Wdr75|chr1:45837607-45838106	0.614019437826602	.	.
chr1	45795197	45795696	chr1	45837607	45838106	Wdr75|chr1:45837607-45838106	0.298324857796208	.	.
chr1	51478239	51478738	chr1	51270395	51270894	Nabp1|chr1:51270395-51270894	0.315474613344522	.	.
chr1	52500159	52500658	chr1	52717947	52718446	Nab1|chr1:52717947-52718446	0.276596624282117	.	.
chr1	52500159	52500658	chr1	52789713	52790212	Nab1|chr1:52789713-52790212	0.410226501443137	.	.
chr1	52500159	52500658	chr1	52864854	52865353	Nab1|chr1:52864854-52865353	0.364732094866482	.	.
chr1	52630383	52630882	chr1	52668760	52669259	Nemp2|chr1:52668760-52669259	0.311943594856693	.	.
chr1	52630383	52630882	chr1	52717947	52718446	Nemp2|chr1:52717947-52718446	0.463433157017884	.	.
chr1	52630383	52630882	chr1	52955615	52956114	Nemp2|chr1:52955615-52956114	0.487979134193527	.	.
chr1	52726931	52727430	chr1	52668760	52669259	Mfsd6|chr1:52668760-52669259	0.381937249686933	.	.
chr1	52817513	52818012	chr1	53015814	53016313	Inpp1|chr1:53015814-53016313	0.401739743076609	.	.
chr1	52844734	52845233	chr1	52934666	52935165	Hibch|chr1:52934666-52935165	0.344399736191284	.	.
chr1	53352482	53352981	chr1	53060359	53060858	Asdurf|chr1:53060359-53060858	0.390371740335478	.	.
chr1	53352482	53352981	chr1	53060359	53060858	Asnsd1|chr1:53060359-53060858	0.390371740335478	.	.
chr1	55026688	55027187	chr1	55488757	55489256	Sf3b1|chr1:55488757-55489256	0.303576978459385	.	.
chr1	55026688	55027187	chr1	55489281	55489780	Sf3b1|chr1:55489281-55489780	0.298291732688728	.	.
chr1	55052491	55052990	chr1	55489281	55489780	Coq10b|chr1:55489281-55489780	0.465858111839293	.	.
chr1	55053010	55053509	chr1	55161048	55161547	Coq10b|chr1:55161048-55161547	0.307821779202894	.	.
chr1	55087908	55088407	chr1	55341175	55341674	Hspd1|chr1:55341175-55341674	0.637773953912331	.	.
chr1	55087908	55088407	chr1	55341175	55341674	Hspe1|chr1:55341175-55341674	0.637773953912331	.	.
chr1	55236881	55237380	chr1	55341175	55341674	Mars2|chr1:55341175-55341674	0.416272474473356	.	.
chr1	55236881	55237380	chr1	55440588	55441087	Mars2|chr1:55440588-55441087	0.431630414876766	.	.
chr1	55405572	55406071	chr1	55161048	55161547	Plcl1|chr1:55161048-55161547	0.392486554665644	.	.
chr1	55405572	55406071	chr1	55488757	55489256	Plcl1|chr1:55488757-55489256	0.337857407001359	.	.
chr1	55405572	55406071	chr1	55736308	55736807	Plcl1|chr1:55736308-55736807	0.455574561343983	.	.
chr1	57995689	57996188	chr1	57775384	57775883	Sgo2a|chr1:57775384-57775883	0.255177289515284	.	.
chr1	58029447	58029946	chr1	57969827	57970326	Aox1|chr1:57969827-57970326	0.349046825713658	.	.
chr1	58445384	58445883	chr1	58296260	58296759	Nif3l1|chr1:58296260-58296759	0.389978439254097	.	.
chr1	58445384	58445883	chr1	58296260	58296759	Ppil3|chr1:58296260-58296759	0.389978439254097	.	.
chr1	59119578	59120077	chr1	59326997	59327496	G730003C15Rik|chr1:59326997-59327496	0.454730743616795	.	.
chr1	59119578	59120077	chr1	59326997	59327496	Tmem237|chr1:59326997-59327496	0.454730743616795	.	.
chr1	59481835	59482334	chr1	59326997	59327496	Fzd7|chr1:59326997-59327496	0.321929689820709	.	.
chr1	59481835	59482334	chr1	59437702	59438201	Fzd7|chr1:59437702-59438201	0.328265092796911	.	.
chr1	59670565	59671064	chr1	59326997	59327496	Sumo1|chr1:59326997-59327496	0.384107799461132	.	.
chr1	59684706	59685205	chr1	59326997	59327496	Nop58|chr1:59326997-59327496	0.56557469183575	.	.
chr1	60343314	60343813	chr1	60683741	60684240	Cyp20a1|chr1:60683741-60684240	0.305150890465236	.	.
chr1	60343314	60343813	chr1	60684299	60684798	Cyp20a1|chr1:60684299-60684798	0.273133177439132	.	.
chr1	60566593	60567092	chr1	60594162	60594661	Raph1|chr1:60594162-60594661	0.346474444032333	.	.
chr1	60566593	60567092	chr1	60618150	60618649	Raph1|chr1:60618150-60618649	0.36006907341083	.	.
chr1	60566593	60567092	chr1	60683741	60684240	Raph1|chr1:60683741-60684240	0.721749498647878	.	.
chr1	60566593	60567092	chr1	60684299	60684798	Raph1|chr1:60684299-60684798	0.37570845067045	.	.
chr1	61302252	61302751	chr1	61181062	61181561	Gm11587|chr1:61181062-61181561	0.289525291659978	.	.
chr1	62717818	62718317	chr1	62422803	62423302	Gm29083|chr1:62422803-62423302	0.276275215017369	.	.
chr1	62717818	62718317	chr1	62795481	62795980	Gm29083|chr1:62795481-62795980	0.370342451325686	.	.
chr1	64121506	64122005	chr1	64142999	64143498	Klf7|chr1:64142999-64143498	0.271622795560432	.	.
chr1	64532547	64533046	chr1	64897637	64898136	Creb1|chr1:64897637-64898136	0.375098136399534	.	.
chr1	64532547	64533046	chr1	64918638	64919137	Creb1|chr1:64918638-64919137	0.311496203176516	.	.
chr1	64616950	64617449	chr1	64445949	64446448	Gm28982|chr1:64445949-64446448	0.299872224785439	.	.
chr1	64616950	64617449	chr1	64445949	64446448	Mettl21a|chr1:64445949-64446448	0.299872224785439	.	.
chr1	64617495	64617994	chr1	64445949	64446448	Gm28982|chr1:64445949-64446448	0.254738254500232	.	.
chr1	64617495	64617994	chr1	64445949	64446448	Mettl21a|chr1:64445949-64446448	0.254738254500232	.	.
chr1	64690474	64690973	chr1	64897637	64898136	2810408I11Rik|chr1:64897637-64898136	0.292184420328879	.	.
chr1	64690474	64690973	chr1	64897637	64898136	Ccnyl1|chr1:64897637-64898136	0.292184420328879	.	.
chr1	64737642	64738141	chr1	64445949	64446448	Fzd5|chr1:64445949-64446448	0.444409418822859	.	.
chr1	65186396	65186895	chr1	64916442	64916941	Idh1|chr1:64916442-64916941	0.441457690149876	.	.
chr1	65186396	65186895	chr1	64916442	64916941	Pikfyve|chr1:64916442-64916941	0.441457690149876	.	.
chr1	66174880	66175379	chr1	66158176	66158675	Map2|chr1:66158176-66158675	0.306244673134738	.	.
chr1	66817441	66817940	chr1	66638199	66638698	Kansl1l|chr1:66638199-66638698	0.403111135006721	.	.
chr1	71556874	71557373	chr1	71579535	71580034	Atic|chr1:71579535-71580034	0.55969692237057	.	.
chr1	71557407	71557906	chr1	71579535	71580034	Atic|chr1:71579535-71580034	0.346240551588358	.	.
chr1	72582908	72583407	chr1	72872440	72872939	Smarcal1|chr1:72872440-72872939	0.260689304054806	.	.
chr1	73407478	73407977	chr1	73365797	73366296	Pinc|chr1:73365797-73366296	0.51514462319413	.	.
chr1	73407478	73407977	chr1	73641077	73641576	Pinc|chr1:73641077-73641576	0.334884388272481	.	.
chr1	73407478	73407977	chr1	73673342	73673841	Pinc|chr1:73673342-73673841	0.363227815217179	.	.
chr1	73407478	73407977	chr1	73673342	73673841	Pinc|chr1:73673342-73673841	0.36322781521718	.	.
chr1	73407478	73407977	chr1	73721821	73722320	Pinc|chr1:73721821-73722320	0.46659554329345	.	.
chr1	73407478	73407977	chr1	73743852	73744351	Pinc|chr1:73743852-73744351	0.267793303766638	.	.
chr1	73407478	73407977	chr1	73743852	73744351	Pinc|chr1:73743852-73744351	0.267793303766639	.	.
chr1	73864311	73864810	chr1	73721821	73722320	6030407O03Rik|chr1:73721821-73722320	0.357901409794955	.	.
chr1	74236196	74236695	chr1	74313260	74313759	Arpc2|chr1:74313260-74313759	0.39526053701678	.	.
chr1	74284588	74285087	chr1	74313260	74313759	Aamp|chr1:74313260-74313759	0.497523195860592	.	.
chr1	74284588	74285087	chr1	74313260	74313759	Pnkd|chr1:74313260-74313759	0.497523195860592	.	.
chr1	74284588	74285087	chr1	74704100	74704599	Aamp|chr1:74704100-74704599	0.670417112288271	.	.
chr1	74284588	74285087	chr1	74704100	74704599	Pnkd|chr1:74704100-74704599	0.670417112288271	.	.
chr1	74295625	74296124	chr1	74313260	74313759	Gm29358|chr1:74313260-74313759	0.41487823717403	.	.
chr1	74295625	74296124	chr1	74704100	74704599	Gm29358|chr1:74704100-74704599	0.718770378302232	.	.
chr1	74391301	74391800	chr1	74704100	74704599	Ctdsp1|chr1:74704100-74704599	0.415422123740623	.	.
chr1	74587962	74588461	chr1	74386756	74387255	Bcs1l|chr1:74386756-74387255	0.305974641445775	.	.
chr1	74587962	74588461	chr1	74386756	74387255	Zfp142|chr1:74386756-74387255	0.305974641445775	.	.
chr1	74587962	74588461	chr1	74772969	74773468	Bcs1l|chr1:74772969-74773468	0.463480677663697	.	.
chr1	74587962	74588461	chr1	74772969	74773468	Zfp142|chr1:74772969-74773468	0.463480677663697	.	.
chr1	74601175	74601674	chr1	74332262	74332761	Rnf25|chr1:74332262-74332761	0.267084036181931	.	.
chr1	74601175	74601674	chr1	74332262	74332761	Stk36|chr1:74332262-74332761	0.267084036181931	.	.
chr1	74661495	74661994	chr1	74303949	74304448	Ttll4|chr1:74303949-74304448	0.402118884856439	.	.
chr1	74661495	74661994	chr1	74386756	74387255	Ttll4|chr1:74386756-74387255	0.442140904780335	.	.
chr1	74661495	74661994	chr1	74397348	74397847	Ttll4|chr1:74397348-74397847	0.362016909074668	.	.
chr1	74661495	74661994	chr1	74816731	74817230	Ttll4|chr1:74816731-74817230	0.257186321538152	.	.
chr1	74854708	74855207	chr1	74816731	74817230	Cdk5r2|chr1:74816731-74817230	0.314467799595943	.	.
chr1	75124760	75125259	chr1	74787775	74788274	Nhej1|chr1:74787775-74788274	0.336901997002368	.	.
chr1	75124760	75125259	chr1	74797410	74797909	Nhej1|chr1:74797410-74797909	0.298030156051457	.	.
chr1	75168424	75168923	chr1	74787775	74788274	Zfand2b|chr1:74787775-74788274	0.375749988443096	.	.
chr1	75168424	75168923	chr1	74797410	74797909	Zfand2b|chr1:74797410-74797909	0.25870887770933	.	.
chr1	75168424	75168923	chr1	75015875	75016374	Zfand2b|chr1:75015875-75016374	0.579489859623453	.	.
chr1	75180079	75180578	chr1	74816731	74817230	Abcb6|chr1:74816731-74817230	0.306251744942683	.	.
chr1	75180079	75180578	chr1	75399854	75400353	Abcb6|chr1:75399854-75400353	0.257388168199072	.	.
chr1	75180079	75180578	chr1	75473562	75474061	Abcb6|chr1:75473562-75474061	0.344553458004707	.	.
chr1	75191753	75192252	chr1	74816731	74817230	Ankzf1|chr1:74816731-74817230	0.288460262422621	.	.
chr1	75191753	75192252	chr1	74816731	74817230	Atg9a|chr1:74816731-74817230	0.288460262422621	.	.
chr1	75210546	75211045	chr1	74775505	74776004	Glb1l|chr1:74775505-74776004	0.365563442261995	.	.
chr1	75210546	75211045	chr1	74775505	74776004	Stk16|chr1:74775505-74776004	0.365563442261995	.	.
chr1	75210546	75211045	chr1	74797410	74797909	Glb1l|chr1:74797410-74797909	0.349038717857862	.	.
chr1	75210546	75211045	chr1	74797410	74797909	Stk16|chr1:74797410-74797909	0.349038717857862	.	.
chr1	75236144	75236643	chr1	74772969	74773468	Dnajb2|chr1:74772969-74773468	0.446418941295839	.	.
chr1	75236144	75236643	chr1	74787775	74788274	Dnajb2|chr1:74787775-74788274	0.339677681950553	.	.
chr1	75316812	75317311	chr1	75495129	75495628	Dnpep|chr1:75495129-75495628	0.28069333610805	.	.
chr1	75317346	75317845	chr1	75495129	75495628	Dnpep|chr1:75495129-75495628	0.545725625860211	.	.
chr1	79775809	79776308	chr1	79823442	79823941	Mrpl44|chr1:79823442-79823941	0.255512557403277	.	.
chr1	79775809	79776308	chr1	79823442	79823941	Wdfy1|chr1:79823442-79823941	0.255512557403277	.	.
chr1	79775809	79776308	chr1	79830588	79831087	Mrpl44|chr1:79830588-79831087	0.413544625971007	.	.
chr1	79775809	79776308	chr1	79830588	79831087	Wdfy1|chr1:79830588-79831087	0.413544625971007	.	.
chr1	82290681	82291180	chr1	82283141	82283640	Irs1|chr1:82283141-82283640	0.489442066957795	.	.
chr1	82291243	82291742	chr1	82283141	82283640	Irs1|chr1:82283141-82283640	0.38494941212841	.	.
chr1	82316361	82316860	chr1	82283141	82283640	Rhbdd1|chr1:82283141-82283640	0.549684331330668	.	.
chr1	82316361	82316860	chr1	82433306	82433805	Rhbdd1|chr1:82433306-82433805	0.503955427576348	.	.
chr1	82725115	82725614	chr1	82831508	82832007	C430014B12Rik|chr1:82831508-82832007	0.467370218138666	.	.
chr1	82725115	82725614	chr1	82831508	82832007	Mff|chr1:82831508-82832007	0.467370218138666	.	.
chr1	82725115	82725614	chr1	82919393	82919892	C430014B12Rik|chr1:82919393-82919892	0.35583097664631	.	.
chr1	82725115	82725614	chr1	82919393	82919892	Mff|chr1:82919393-82919892	0.35583097664631	.	.
chr1	83037972	83038471	chr1	82831508	82832007	Slc19a3|chr1:82831508-82832007	0.332207625820159	.	.
chr1	83037972	83038471	chr1	82919393	82919892	Slc19a3|chr1:82919393-82919892	0.377322863221452	.	.
chr1	85793160	85793659	chr1	85853262	85853761	Cab39|chr1:85853262-85853761	0.360859626462535	.	.
chr1	85793160	85793659	chr1	86178901	86179400	Cab39|chr1:86178901-86179400	0.53204424152137	.	.
chr1	86064385	86064884	chr1	86053131	86053630	Psmd1|chr1:86053131-86053630	0.271808396259175	.	.
chr1	86154471	86154970	chr1	86007691	86008190	Armc9|chr1:86007691-86008190	0.458498201167832	.	.
chr1	86154471	86154970	chr1	86442428	86442927	Armc9|chr1:86442428-86442927	0.384220570384804	.	.
chr1	86358737	86359236	chr1	86053131	86053630	C130036L24Rik|chr1:86053131-86053630	0.300393867037623	.	.
chr1	86358737	86359236	chr1	86053131	86053630	Ncl|chr1:86053131-86053630	0.300393867037623	.	.
chr1	86358737	86359236	chr1	86178901	86179400	C130036L24Rik|chr1:86178901-86179400	0.449782076651112	.	.
chr1	86358737	86359236	chr1	86178901	86179400	Ncl|chr1:86178901-86179400	0.449782076651112	.	.
chr1	86358737	86359236	chr1	86433961	86434460	C130036L24Rik|chr1:86433961-86434460	0.507360797614556	.	.
chr1	86358737	86359236	chr1	86433961	86434460	Ncl|chr1:86433961-86434460	0.507360797614556	.	.
chr1	86358737	86359236	chr1	86434501	86435000	C130036L24Rik|chr1:86434501-86435000	0.423393541210361	.	.
chr1	86358737	86359236	chr1	86434501	86435000	Ncl|chr1:86434501-86435000	0.423393541210361	.	.
chr1	86358737	86359236	chr1	86440464	86440963	C130036L24Rik|chr1:86440464-86440963	0.365391175325034	.	.
chr1	86358737	86359236	chr1	86440464	86440963	Ncl|chr1:86440464-86440963	0.365391175325034	.	.
chr1	86358737	86359236	chr1	86442428	86442927	C130036L24Rik|chr1:86442428-86442927	0.408627165068144	.	.
chr1	86358737	86359236	chr1	86442428	86442927	Ncl|chr1:86442428-86442927	0.408627165068144	.	.
chr1	86358737	86359236	chr1	86525204	86525703	C130036L24Rik|chr1:86525204-86525703	0.347512030384624	.	.
chr1	86358737	86359236	chr1	86525204	86525703	Ncl|chr1:86525204-86525703	0.347512030384624	.	.
chr1	86359268	86359767	chr1	86007691	86008190	C130036L24Rik|chr1:86007691-86008190	0.305648867625922	.	.
chr1	86359268	86359767	chr1	86007691	86008190	Ncl|chr1:86007691-86008190	0.305648867625922	.	.
chr1	86359268	86359767	chr1	86053131	86053630	C130036L24Rik|chr1:86053131-86053630	0.327744876069701	.	.
chr1	86359268	86359767	chr1	86053131	86053630	Ncl|chr1:86053131-86053630	0.327744876069701	.	.
chr1	86359268	86359767	chr1	86178901	86179400	C130036L24Rik|chr1:86178901-86179400	0.638578526855977	.	.
chr1	86359268	86359767	chr1	86178901	86179400	Ncl|chr1:86178901-86179400	0.638578526855977	.	.
chr1	86359268	86359767	chr1	86440464	86440963	C130036L24Rik|chr1:86440464-86440963	0.316220696158241	.	.
chr1	86359268	86359767	chr1	86440464	86440963	Ncl|chr1:86440464-86440963	0.316220696158241	.	.
chr1	86359268	86359767	chr1	86442428	86442927	C130036L24Rik|chr1:86442428-86442927	0.631396451460012	.	.
chr1	86359268	86359767	chr1	86442428	86442927	Ncl|chr1:86442428-86442927	0.631396451460012	.	.
chr1	86526360	86526859	chr1	86433961	86434460	Ptma|chr1:86433961-86434460	0.501928847277951	.	.
chr1	86526360	86526859	chr1	86434501	86435000	Ptma|chr1:86434501-86435000	0.518381268942594	.	.
chr1	86526360	86526859	chr1	86440464	86440963	Ptma|chr1:86440464-86440963	0.278765173341555	.	.
chr1	86526360	86526859	chr1	86525204	86525703	Ptma|chr1:86525204-86525703	0.344567529431208	.	.
chr1	86582078	86582577	chr1	86487143	86487642	Cops7b|chr1:86487143-86487642	0.482690066674708	.	.
chr1	86582078	86582577	chr1	86487143	86487642	Pde6d|chr1:86487143-86487642	0.482690066674708	.	.
chr1	86703565	86704064	chr1	86705399	86705898	Dis3l2|chr1:86705399-86705898	0.330709779439191	.	.
chr1	87182876	87183375	chr1	87493504	87494003	Prss56|chr1:87493504-87494003	0.625635471340011	.	.
chr1	87213128	87213627	chr1	87174243	87174742	Eif4e2|chr1:87174243-87174742	0.28382207282662	.	.
chr1	88008031	88008530	chr1	87879632	87880131	Usp40|chr1:87879632-87880131	0.28517885667013	.	.
chr1	88008031	88008530	chr1	87892627	87893126	Usp40|chr1:87892627-87893126	0.567646489886448	.	.
chr1	88205505	88206004	chr1	87892627	87893126	Dnajb3|chr1:87892627-87893126	0.292546892852898	.	.
chr1	88277410	88277909	chr1	88707524	88708023	Hjurp|chr1:88707524-88708023	0.275620577486604	.	.
chr1	88277410	88277909	chr1	88707524	88708023	Trpm8|chr1:88707524-88708023	0.275620577486604	.	.
chr1	88701944	88702443	chr1	88559106	88559605	Arl4c|chr1:88559106-88559605	0.307065909027816	.	.
chr1	88701944	88702443	chr1	88707524	88708023	Arl4c|chr1:88707524-88708023	0.315425713734581	.	.
chr1	91459292	91459791	chr1	91209764	91210263	Per2|chr1:91209764-91210263	0.570859499182717	.	.
chr1	91494327	91494826	chr1	91436231	91436730	Traf3ip1|chr1:91436231-91436730	0.333031865147673	.	.
chr1	92473544	92474043	chr1	92180079	92180578	Ndufa10|chr1:92180079-92180578	0.465971372033104	.	.
chr1	92473544	92474043	chr1	92180626	92181125	Ndufa10|chr1:92180626-92181125	0.63808286063915	.	.
chr1	92473544	92474043	chr1	92651782	92652281	Ndufa10|chr1:92651782-92652281	0.373197465536286	.	.
chr1	92831030	92831529	chr1	92651270	92651769	Gpc1|chr1:92651270-92651769	0.260131607683249	.	.
chr1	92831030	92831529	chr1	92651782	92652281	Gpc1|chr1:92651782-92652281	0.30510522706959	.	.
chr1	92831030	92831529	chr1	93210207	93210706	Gpc1|chr1:93210207-93210706	0.384895338069721	.	.
chr1	92831616	92832115	chr1	92651270	92651769	Gpc1|chr1:92651270-92651769	0.486783697990651	.	.
chr1	92831616	92832115	chr1	92651782	92652281	Gpc1|chr1:92651782-92652281	0.293266777234788	.	.
chr1	92934435	92934934	chr1	92736376	92736875	Capn10|chr1:92736376-92736875	0.347511823739617	.	.
chr1	93235496	93235995	chr1	93210207	93210706	Sned1|chr1:93210207-93210706	0.290847877559801	.	.
chr1	93478622	93479121	chr1	93210207	93210706	Hdlbp|chr1:93210207-93210706	0.358223228897505	.	.
chr1	93478622	93479121	chr1	93210207	93210706	Sept2|chr1:93210207-93210706	0.358223228897505	.	.
chr1	93511801	93512300	chr1	93812411	93812910	Farp2|chr1:93812411-93812910	0.389491523836566	.	.
chr1	93754617	93755116	chr1	93857280	93857779	Thap4|chr1:93857280-93857779	0.364411756290484	.	.
chr1	93801756	93802255	chr1	93857280	93857779	Dtymk|chr1:93857280-93857779	0.34768574544718	.	.
chr1	105663536	105664035	chr1	105906389	105906888	Pign|chr1:105906389-105906888	0.531642881197369	.	.
chr1	105663536	105664035	chr1	105906389	105906888	Relch|chr1:105906389-105906888	0.531642881197369	.	.
chr1	105990273	105990772	chr1	106221232	106221731	Gm7160|chr1:106221232-106221731	0.256015666350187	.	.
chr1	105990273	105990772	chr1	106221232	106221731	Zcchc2|chr1:106221232-106221731	0.256015666350187	.	.
chr1	106171270	106171769	chr1	106155253	106155752	Gm20753|chr1:106155253-106155752	0.297832568805882	.	.
chr1	106171270	106171769	chr1	106155253	106155752	Phlpp1|chr1:106155253-106155752	0.297832568805882	.	.
chr1	106759529	106760028	chr1	106629294	106629793	Kdsr|chr1:106629294-106629793	0.536140729813686	.	.
chr1	106759529	106760028	chr1	106653278	106653777	Kdsr|chr1:106653278-106653777	0.559006738414539	.	.
chr1	118310992	118311491	chr1	118398754	118399253	Tsn|chr1:118398754-118399253	0.259737029139545	.	.
chr1	119525867	119526366	chr1	119453655	119454154	Gm27184|chr1:119453655-119454154	0.479097378595598	.	.
chr1	119525867	119526366	chr1	119453655	119454154	Tmem185b|chr1:119453655-119454154	0.479097378595598	.	.
chr1	119648156	119648655	chr1	119453655	119454154	Epb41l5|chr1:119453655-119454154	0.344265744642425	.	.
chr1	119648156	119648655	chr1	119533441	119533940	Epb41l5|chr1:119533441-119533940	0.408541043521135	.	.
chr1	119648754	119649253	chr1	119533441	119533940	Epb41l5|chr1:119533441-119533940	0.307623677024311	.	.
chr1	119837335	119837834	chr1	119878890	119879389	Ptpn4|chr1:119878890-119879389	0.53639371779546	.	.
chr1	119837335	119837834	chr1	119879474	119879973	Ptpn4|chr1:119879474-119879973	0.253735147974276	.	.
chr1	119912947	119913446	chr1	120115666	120116165	Tmem177|chr1:120115666-120116165	0.4964629795805	.	.
chr1	121567757	121568256	chr1	121315049	121315548	Ddx18|chr1:121315049-121315548	0.441644428411385	.	.
chr1	121567757	121568256	chr1	121327621	121328120	Ddx18|chr1:121327621-121328120	0.61123944275603	.	.
chr1	127204681	127205180	chr1	126865422	126865921	Mgat5|chr1:126865422-126865921	0.412275004573923	.	.
chr1	128359460	128359959	chr1	128496108	128496607	Mcm6|chr1:128496108-128496607	0.310396970310443	.	.
chr1	128359460	128359959	chr1	128551909	128552408	Mcm6|chr1:128551909-128552408	0.492780449799618	.	.
chr1	128359460	128359959	chr1	128659882	128660381	Mcm6|chr1:128659882-128660381	0.646305622239279	.	.
chr1	128359460	128359959	chr1	128692214	128692713	Mcm6|chr1:128692214-128692713	0.333078732923211	.	.
chr1	128592363	128592862	chr1	128551909	128552408	Cxcr4|chr1:128551909-128552408	0.338041569107839	.	.
chr1	128592363	128592862	chr1	128585839	128586338	Cxcr4|chr1:128585839-128586338	0.250840859777324	.	.
chr1	128592363	128592862	chr1	128679208	128679707	Cxcr4|chr1:128679208-128679707	0.377511495589392	.	.
chr1	128592363	128592862	chr1	128789744	128790243	Cxcr4|chr1:128789744-128790243	0.335017905342948	.	.
chr1	128592363	128592862	chr1	128829416	128829915	Cxcr4|chr1:128829416-128829915	0.422997247383879	.	.
chr1	131097580	131098079	chr1	131088216	131088715	Mapkapk2|chr1:131088216-131088715	0.47822076125502	.	.
chr1	131138073	131138572	chr1	131353988	131354487	Dyrk3|chr1:131353988-131354487	0.349857778251635	.	.
chr1	131152939	131153438	chr1	131078705	131079204	Eif2d|chr1:131078705-131079204	0.261781700185364	.	.
chr1	131526753	131527252	chr1	131298303	131298802	Fam72a|chr1:131298303-131298802	0.288905325248072	.	.
chr1	131526753	131527252	chr1	131298303	131298802	Srgap2|chr1:131298303-131298802	0.288905325248072	.	.
chr1	131526753	131527252	chr1	131886055	131886554	Fam72a|chr1:131886055-131886554	0.534856906016449	.	.
chr1	131526753	131527252	chr1	131886055	131886554	Srgap2|chr1:131886055-131886554	0.534856906016449	.	.
chr1	131527318	131527817	chr1	131353988	131354487	Fam72a|chr1:131353988-131354487	0.340997278946721	.	.
chr1	131527318	131527817	chr1	131353988	131354487	Srgap2|chr1:131353988-131354487	0.340997278946721	.	.
chr1	131827667	131828166	chr1	131714661	131715160	Slc41a1|chr1:131714661-131715160	0.582597450859648	.	.
chr1	131827667	131828166	chr1	131759507	131760006	Slc41a1|chr1:131759507-131760006	0.386875620464728	.	.
chr1	132007294	132007793	chr1	131759507	131760006	Elk4|chr1:131759507-131760006	0.435817684102686	.	.
chr1	132007800	132008299	chr1	131759507	131760006	Elk4|chr1:131759507-131760006	0.392195561727044	.	.
chr1	132417199	132417698	chr1	132375354	132375853	Dstyk|chr1:132375354-132375853	0.314446532178956	.	.
chr1	133045916	133046415	chr1	133180923	133181422	Pik3c2b|chr1:133180923-133181422	0.581769087554139	.	.
chr1	133045916	133046415	chr1	133418159	133418658	Pik3c2b|chr1:133418159-133418658	0.363270921114604	.	.
chr1	133045916	133046415	chr1	133434388	133434887	Pik3c2b|chr1:133434388-133434887	0.357600247769431	.	.
chr1	133068879	133069378	chr1	133180923	133181422	Gm28609|chr1:133180923-133181422	0.344281681651175	.	.
chr1	133068879	133069378	chr1	133367763	133368262	Gm28609|chr1:133367763-133368262	0.29990832168395	.	.
chr1	133068879	133069378	chr1	133418159	133418658	Gm28609|chr1:133418159-133418658	0.582717623648823	.	.
chr1	133068879	133069378	chr1	133418159	133418658	Gm28609|chr1:133418159-133418658	0.582717623648824	.	.
chr1	133068879	133069378	chr1	133434388	133434887	Gm28609|chr1:133434388-133434887	0.500252109844488	.	.
chr1	133130962	133131461	chr1	133418159	133418658	Ppp1r15b|chr1:133418159-133418658	0.371989540857072	.	.
chr1	133130962	133131461	chr1	133434388	133434887	Ppp1r15b|chr1:133434388-133434887	0.377810619228246	.	.
chr1	133610089	133610588	chr1	133267838	133268337	Snrpe|chr1:133267838-133268337	0.270525349851819	.	.
chr1	133660660	133661159	chr1	133367188	133367687	Gm38394|chr1:133367188-133367687	0.311450005160386	.	.
chr1	133660660	133661159	chr1	133367188	133367687	Zbed6|chr1:133367188-133367687	0.311450005160386	.	.
chr1	133660660	133661159	chr1	133367188	133367687	Zc3h11a|chr1:133367188-133367687	0.311450005160386	.	.
chr1	133921319	133921818	chr1	134099100	134099599	Prelp|chr1:134099100-134099599	0.346566233549829	.	.
chr1	133921319	133921818	chr1	134213408	134213907	Prelp|chr1:134213408-134213907	0.382892324233964	.	.
chr1	134078899	134079398	chr1	134244113	134244612	Btg2|chr1:134244113-134244612	0.312918286466352	.	.
chr1	134078899	134079398	chr1	134344509	134345008	Btg2|chr1:134344509-134345008	0.284245769108917	.	.
chr1	134181866	134182365	chr1	134063077	134063576	Chil1|chr1:134063077-134063576	0.277092738038831	.	.
chr1	134234747	134235246	chr1	134092834	134093333	Adora1|chr1:134092834-134093333	0.437331148911394	.	.
chr1	134234747	134235246	chr1	134092834	134093333	Adora1|chr1:134092834-134093333	0.437331148911395	.	.
chr1	134234747	134235246	chr1	134099100	134099599	Adora1|chr1:134099100-134099599	0.377869352237493	.	.
chr1	134234747	134235246	chr1	134213408	134213907	Adora1|chr1:134213408-134213907	0.383184812882422	.	.
chr1	134361764	134362263	chr1	134063077	134063576	Tmem183a|chr1:134063077-134063576	0.309127057416486	.	.
chr1	134361764	134362263	chr1	134244113	134244612	Tmem183a|chr1:134244113-134244612	0.380646299679678	.	.
chr1	134415089	134415588	chr1	134063077	134063576	Adipor1|chr1:134063077-134063576	0.411903936636664	.	.
chr1	134415089	134415588	chr1	134556182	134556681	Adipor1|chr1:134556182-134556681	0.263085228501414	.	.
chr1	134494334	134494833	chr1	134244113	134244612	Rabif|chr1:134244113-134244612	0.574934131429656	.	.
chr1	134955755	134956254	chr1	135069573	135070072	Ppp1r12b|chr1:135069573-135070072	0.253696596248493	.	.
chr1	134955755	134956254	chr1	135158710	135159209	Ppp1r12b|chr1:135158710-135159209	0.262289402661546	.	.
chr1	134962267	134962766	chr1	134530559	134531058	Ube2t|chr1:134530559-134531058	0.364704719988873	.	.
chr1	135108578	135109077	chr1	135278696	135279195	Gm10535|chr1:135278696-135279195	0.293434231270041	.	.
chr1	135167381	135167880	chr1	135158710	135159209	Gpr37l1|chr1:135158710-135159209	0.264855965575845	.	.
chr1	135167381	135167880	chr1	135159614	135160113	Gpr37l1|chr1:135159614-135160113	0.287103938138671	.	.
chr1	135258970	135259469	chr1	135686759	135687258	Elf3|chr1:135686759-135687258	0.329554322966137	.	.
chr1	135258970	135259469	chr1	135739466	135739965	Elf3|chr1:135739466-135739965	0.520697195666855	.	.
chr1	135313568	135314067	chr1	135686759	135687258	Timm17a|chr1:135686759-135687258	0.590087942592788	.	.
chr1	135313568	135314067	chr1	135739466	135739965	Timm17a|chr1:135739466-135739965	0.387600975285983	.	.
chr1	135374611	135375110	chr1	135024891	135025390	Shisa4|chr1:135024891-135025390	0.403147396410087	.	.
chr1	135375176	135375675	chr1	135159614	135160113	Shisa4|chr1:135159614-135160113	0.532259851413226	.	.
chr1	135375176	135375675	chr1	135686759	135687258	Shisa4|chr1:135686759-135687258	0.388965423767308	.	.
chr1	135375176	135375675	chr1	135739466	135739965	Shisa4|chr1:135739466-135739965	0.560855933556888	.	.
chr1	135430227	135430726	chr1	135158710	135159209	Ipo9|chr1:135158710-135159209	0.322021101007972	.	.
chr1	135430227	135430726	chr1	135159614	135160113	Ipo9|chr1:135159614-135160113	0.478175590658257	.	.
chr1	135430227	135430726	chr1	135686759	135687258	Ipo9|chr1:135686759-135687258	0.457856049959558	.	.
chr1	135430227	135430726	chr1	135739466	135739965	Ipo9|chr1:135739466-135739965	0.394849654082272	.	.
chr1	135766118	135766617	chr1	136017772	136018271	Phlda3|chr1:136017772-136018271	0.283195846873185	.	.
chr1	136131078	136131577	chr1	135752912	135753411	Gm15850|chr1:135752912-135753411	0.266126897650424	.	.
chr1	136131078	136131577	chr1	135752912	135753411	Kif21b|chr1:135752912-135753411	0.266126897650424	.	.
chr1	136131078	136131577	chr1	136017772	136018271	Gm15850|chr1:136017772-136018271	0.459332262239418	.	.
chr1	136131078	136131577	chr1	136017772	136018271	Kif21b|chr1:136017772-136018271	0.459332262239418	.	.
chr1	136131078	136131577	chr1	136140240	136140739	Gm15850|chr1:136140240-136140739	0.356638895085737	.	.
chr1	136131078	136131577	chr1	136140240	136140739	Kif21b|chr1:136140240-136140739	0.356638895085737	.	.
chr1	136131078	136131577	chr1	136455887	136456386	Gm15850|chr1:136455887-136456386	0.264215470197281	.	.
chr1	136131078	136131577	chr1	136455887	136456386	Kif21b|chr1:136455887-136456386	0.264215470197281	.	.
chr1	136345389	136345888	chr1	136069917	136070416	Camsap2|chr1:136069917-136070416	0.41752114127262	.	.
chr1	136415292	136415791	chr1	136140240	136140739	9230116N13Rik|chr1:136140240-136140739	0.34347468343391	.	.
chr1	136415292	136415791	chr1	136140240	136140739	Ddx59|chr1:136140240-136140739	0.34347468343391	.	.
chr1	136415292	136415791	chr1	136362463	136362962	9230116N13Rik|chr1:136362463-136362962	0.426609999836451	.	.
chr1	136415292	136415791	chr1	136362463	136362962	Ddx59|chr1:136362463-136362962	0.426609999836451	.	.
chr1	136415292	136415791	chr1	136455887	136456386	9230116N13Rik|chr1:136455887-136456386	0.536098622045284	.	.
chr1	136415292	136415791	chr1	136455887	136456386	Ddx59|chr1:136455887-136456386	0.536098622045284	.	.
chr1	139421972	139422471	chr1	139035085	139035584	Zbtb41|chr1:139035085-139035584	0.374224515877467	.	.
chr1	143702603	143703102	chr1	143813845	143814344	Cdc73|chr1:143813845-143814344	0.426200211997975	.	.
chr1	143776839	143777338	chr1	143808729	143809228	Gm29170|chr1:143808729-143809228	0.577921660278564	.	.
chr1	143776839	143777338	chr1	143808729	143809228	Ro60|chr1:143808729-143809228	0.577921660278564	.	.
chr1	143776839	143777338	chr1	143808729	143809228	Uchl5|chr1:143808729-143809228	0.577921660278564	.	.
chr1	143776839	143777338	chr1	143838655	143839154	Gm29170|chr1:143838655-143839154	0.339433834697102	.	.
chr1	143776839	143777338	chr1	143838655	143839154	Ro60|chr1:143838655-143839154	0.339433834697102	.	.
chr1	143776839	143777338	chr1	143838655	143839154	Uchl5|chr1:143838655-143839154	0.339433834697102	.	.
chr1	143776839	143777338	chr1	143839155	143839654	Gm29170|chr1:143839155-143839654	0.435250337181651	.	.
chr1	143776839	143777338	chr1	143839155	143839654	Ro60|chr1:143839155-143839654	0.435250337181651	.	.
chr1	143776839	143777338	chr1	143839155	143839654	Uchl5|chr1:143839155-143839654	0.435250337181651	.	.
chr1	144003472	144003971	chr1	143859741	143860240	Rgs2|chr1:143859741-143860240	0.299863058446197	.	.
chr1	144003472	144003971	chr1	143910500	143910999	Rgs2|chr1:143910500-143910999	0.6053518680805	.	.
chr1	144004041	144004540	chr1	143839155	143839654	Rgs2|chr1:143839155-143839654	0.325085015730811	.	.
chr1	144004041	144004540	chr1	143859741	143860240	Rgs2|chr1:143859741-143860240	0.415628184360748	.	.
chr1	144004041	144004540	chr1	143910500	143910999	Rgs2|chr1:143910500-143910999	0.838540974971342	.	.
chr1	151345057	151345556	chr1	151167492	151167991	Gm10138|chr1:151167492-151167991	0.317342498552718	.	.
chr1	151345057	151345556	chr1	151167492	151167991	Ivns1abp|chr1:151167492-151167991	0.317342498552718	.	.
chr1	151428258	151428757	chr1	151235890	151236389	Swt1|chr1:151235890-151236389	0.453880613863996	.	.
chr1	151428258	151428757	chr1	151235890	151236389	Trmt1l|chr1:151235890-151236389	0.453880613863996	.	.
chr1	151428258	151428757	chr1	151236655	151237154	Swt1|chr1:151236655-151237154	0.419586746498324	.	.
chr1	151428258	151428757	chr1	151236655	151237154	Trmt1l|chr1:151236655-151237154	0.419586746498324	.	.
chr1	151428258	151428757	chr1	151564412	151564911	Swt1|chr1:151564412-151564911	0.312230697458347	.	.
chr1	151428258	151428757	chr1	151564412	151564911	Trmt1l|chr1:151564412-151564911	0.312230697458347	.	.
chr1	151754914	151755413	chr1	152165209	152165708	2810414N06Rik|chr1:152165209-152165708	0.41655321899819	.	.
chr1	151754914	151755413	chr1	152165209	152165708	Edem3|chr1:152165209-152165708	0.41655321899819	.	.
chr1	151754914	151755413	chr1	152203424	152203923	2810414N06Rik|chr1:152203424-152203923	0.459282218499063	.	.
chr1	151754914	151755413	chr1	152203424	152203923	Edem3|chr1:152203424-152203923	0.459282218499063	.	.
chr1	152766246	152766745	chr1	152511176	152511675	Arpc5|chr1:152511176-152511675	0.49752569072624	.	.
chr1	152766246	152766745	chr1	152511176	152511675	Rgl1|chr1:152511176-152511675	0.49752569072624	.	.
chr1	152766246	152766745	chr1	152603533	152604032	Arpc5|chr1:152603533-152604032	0.350928853038748	.	.
chr1	152766246	152766745	chr1	152603533	152604032	Rgl1|chr1:152603533-152604032	0.350928853038748	.	.
chr1	152766246	152766745	chr1	152935389	152935888	Arpc5|chr1:152935389-152935888	0.439831396925156	.	.
chr1	152766246	152766745	chr1	152935389	152935888	Rgl1|chr1:152935389-152935888	0.439831396925156	.	.
chr1	152766246	152766745	chr1	153092288	153092787	Arpc5|chr1:153092288-153092787	0.595370884801346	.	.
chr1	152766246	152766745	chr1	153092288	153092787	Rgl1|chr1:153092288-153092787	0.595370884801346	.	.
chr1	152766805	152767304	chr1	152935389	152935888	Arpc5|chr1:152935389-152935888	0.3789202472935	.	.
chr1	152766805	152767304	chr1	152935389	152935888	Rgl1|chr1:152935389-152935888	0.3789202472935	.	.
chr1	152902442	152902941	chr1	152603533	152604032	Smg7|chr1:152603533-152604032	0.257190319811154	.	.
chr1	152902442	152902941	chr1	153092288	153092787	Smg7|chr1:153092288-153092787	0.255247299777572	.	.
chr1	152902988	152903487	chr1	152511176	152511675	Smg7|chr1:152511176-152511675	0.41916464817686	.	.
chr1	152902988	152903487	chr1	153040008	153040507	Smg7|chr1:153040008-153040507	0.3301276518312	.	.
chr1	152954713	152955212	chr1	152560406	152560905	Nmnat2|chr1:152560406-152560905	0.26510268411139	.	.
chr1	152954713	152955212	chr1	152792701	152793200	Nmnat2|chr1:152792701-152793200	0.318515805802203	.	.
chr1	153332786	153333285	chr1	153312174	153312673	Lamc1|chr1:153312174-153312673	0.405695565674661	.	.
chr1	153332786	153333285	chr1	153703326	153703825	Lamc1|chr1:153703326-153703825	0.40513550087243	.	.
chr1	153487484	153487983	chr1	153225682	153226181	Dhx9|chr1:153225682-153226181	0.338479118454436	.	.
chr1	153487484	153487983	chr1	153297890	153298389	Dhx9|chr1:153297890-153298389	0.594288285625794	.	.
chr1	153748943	153749442	chr1	153990533	153991032	Gm28513|chr1:153990533-153991032	0.316494689643	.	.
chr1	153748943	153749442	chr1	153990533	153991032	Rnasel|chr1:153990533-153991032	0.316494689643	.	.
chr1	153749495	153749994	chr1	153679079	153679578	Gm28512|chr1:153679079-153679578	0.360464937041274	.	.
chr1	153749495	153749994	chr1	153679079	153679578	Gm28513|chr1:153679079-153679578	0.360464937041274	.	.
chr1	153749495	153749994	chr1	153679079	153679578	Rnasel|chr1:153679079-153679578	0.360464937041274	.	.
chr1	153899574	153900073	chr1	153703326	153703825	Glul|chr1:153703326-153703825	0.430258652565327	.	.
chr1	153899574	153900073	chr1	153703326	153703825	Teddm2|chr1:153703326-153703825	0.430258652565327	.	.
chr1	153899574	153900073	chr1	153935866	153936365	Glul|chr1:153935866-153936365	0.389786508156308	.	.
chr1	153899574	153900073	chr1	153935866	153936365	Teddm2|chr1:153935866-153936365	0.389786508156308	.	.
chr1	153899574	153900073	chr1	154190373	154190872	Glul|chr1:154190373-154190872	0.349262237093061	.	.
chr1	153899574	153900073	chr1	154190373	154190872	Teddm2|chr1:154190373-154190872	0.349262237093061	.	.
chr1	153899574	153900073	chr1	154196742	154197241	Glul|chr1:154196742-154197241	0.303156475527862	.	.
chr1	153899574	153900073	chr1	154196742	154197241	Teddm2|chr1:154196742-154197241	0.303156475527862	.	.
chr1	153899574	153900073	chr1	154202568	154203067	Glul|chr1:154202568-154203067	0.283382968027412	.	.
chr1	153899574	153900073	chr1	154202568	154203067	Teddm2|chr1:154202568-154203067	0.283382968027412	.	.
chr1	155082733	155083232	chr1	155234311	155234810	Gm9530|chr1:155234311-155234810	0.327385580709032	.	.
chr1	155082733	155083232	chr1	155372720	155373219	Gm9530|chr1:155372720-155373219	0.323863447886911	.	.
chr1	155158401	155158900	chr1	155234311	155234810	Stx6|chr1:155234311-155234810	0.265739183258907	.	.
chr1	155158401	155158900	chr1	155427439	155427938	Stx6|chr1:155427439-155427938	0.30849530951359	.	.
chr1	155243949	155244448	chr1	155224024	155224523	BC034090|chr1:155224024-155224523	0.28363843003808	.	.
chr1	155243949	155244448	chr1	155427439	155427938	BC034090|chr1:155427439-155427938	0.2903733376198	.	.
chr1	155973115	155973614	chr1	156003429	156003928	Cep350|chr1:156003429-156003928	0.511699090804835	.	.
chr1	156036379	156036878	chr1	156040577	156041076	Tor1aip1|chr1:156040577-156041076	0.288089283626889	.	.
chr1	156718854	156719353	chr1	156733933	156734432	Fam20b|chr1:156733933-156734432	0.48860351256906	.	.
chr1	156718854	156719353	chr1	156781070	156781569	Fam20b|chr1:156781070-156781569	0.622635388884273	.	.
chr1	156718854	156719353	chr1	156808267	156808766	Fam20b|chr1:156808267-156808766	0.348696624657441	.	.
chr1	156838589	156839088	chr1	157043702	157044201	Angptl1|chr1:157043702-157044201	0.372821785947527	.	.
chr1	156939411	156939910	chr1	157043702	157044201	4930439D14Rik|chr1:157043702-157044201	0.406178288947711	.	.
chr1	156939411	156939910	chr1	157043702	157044201	Ralgps2|chr1:157043702-157044201	0.406178288947711	.	.
chr1	156939411	156939910	chr1	157047622	157048121	4930439D14Rik|chr1:157047622-157048121	0.472970423511989	.	.
chr1	156939411	156939910	chr1	157047622	157048121	Ralgps2|chr1:157047622-157048121	0.472970423511989	.	.
chr1	156939411	156939910	chr1	157075858	157076357	4930439D14Rik|chr1:157075858-157076357	0.685728004665437	.	.
chr1	156939411	156939910	chr1	157075858	157076357	Ralgps2|chr1:157075858-157076357	0.685728004665437	.	.
chr1	157411887	157412386	chr1	157741056	157741555	Rasal2|chr1:157741056-157741555	0.407780247547445	.	.
chr1	157412497	157412996	chr1	157741056	157741555	Rasal2|chr1:157741056-157741555	0.280100386938703	.	.
chr1	158356145	158356644	chr1	158548355	158548854	Brinp2|chr1:158548355-158548854	0.355621069890571	.	.
chr1	160792667	160793166	chr1	161196029	161196528	Rabgap1l|chr1:161196029-161196528	0.335514223862551	.	.
chr1	160906055	160906554	chr1	161224783	161225282	Rc3h1|chr1:161224783-161225282	0.360414079303668	.	.
chr1	161034286	161034785	chr1	161224783	161225282	Gas5|chr1:161224783-161225282	0.349017063678958	.	.
chr1	161034286	161034785	chr1	161224783	161225282	Zbtb37|chr1:161224783-161225282	0.349017063678958	.	.
chr1	161034286	161034785	chr1	161269297	161269796	Gas5|chr1:161269297-161269796	0.286941541506352	.	.
chr1	161034286	161034785	chr1	161269297	161269796	Zbtb37|chr1:161269297-161269796	0.286941541506352	.	.
chr1	161034786	161035285	chr1	160855851	160856350	Gas5|chr1:160855851-160856350	0.254845677493016	.	.
chr1	161034786	161035285	chr1	160855851	160856350	Gas5|chr1:160855851-160856350	0.254845677493017	.	.
chr1	161034786	161035285	chr1	160855851	160856350	Zbtb37|chr1:160855851-160856350	0.254845677493016	.	.
chr1	161034786	161035285	chr1	160855851	160856350	Zbtb37|chr1:160855851-160856350	0.254845677493017	.	.
chr1	161034786	161035285	chr1	161269297	161269796	Gas5|chr1:161269297-161269796	0.275612122172185	.	.
chr1	161034786	161035285	chr1	161269297	161269796	Zbtb37|chr1:161269297-161269796	0.275612122172185	.	.
chr1	161034786	161035285	chr1	161461628	161462127	Gas5|chr1:161461628-161462127	0.554330007070796	.	.
chr1	161034786	161035285	chr1	161461628	161462127	Zbtb37|chr1:161461628-161462127	0.554330007070796	.	.
chr1	161070536	161071035	chr1	161269297	161269796	Cenpl|chr1:161269297-161269796	0.3915213228672	.	.
chr1	161070536	161071035	chr1	161269297	161269796	Dars2|chr1:161269297-161269796	0.3915213228672	.	.
chr1	161131254	161131753	chr1	161195428	161195927	Klhl20|chr1:161195428-161195927	0.286547725303581	.	.
chr1	161131254	161131753	chr1	161195428	161195927	Klhl20|chr1:161195428-161195927	0.286547725303582	.	.
chr1	161250941	161251440	chr1	161195428	161195927	Prdx6|chr1:161195428-161195927	0.571713288441742	.	.
chr1	161250941	161251440	chr1	161461628	161462127	Prdx6|chr1:161461628-161462127	0.276101721060131	.	.
chr1	162477766	162478265	chr1	162589449	162589948	Dnm3|chr1:162589449-162589948	0.267246969085288	.	.
chr1	162548386	162548885	chr1	162589449	162589948	Eef1aknmt|chr1:162589449-162589948	0.30691666316102	.	.
chr1	162548386	162548885	chr1	162858574	162859073	Eef1aknmt|chr1:162858574-162859073	0.274257982919678	.	.
chr1	162570372	162570871	chr1	162589449	162589948	Vamp4|chr1:162589449-162589948	0.363565243321709	.	.
chr1	162739851	162740350	chr1	162859529	162860028	Prrc2c|chr1:162859529-162860028	0.298957071700331	.	.
chr1	162740352	162740851	chr1	162589449	162589948	Prrc2c|chr1:162589449-162589948	0.396397751465682	.	.
chr1	163994642	163995141	chr1	164185294	164185793	BC055324|chr1:164185294-164185793	0.300667558406997	.	.
chr1	163994642	163995141	chr1	164185294	164185793	Mettl18|chr1:164185294-164185793	0.300667558406997	.	.
chr1	164307370	164307869	chr1	164320609	164321108	Blzf1|chr1:164320609-164321108	0.387770368583433	.	.
chr1	164307370	164307869	chr1	164353325	164353824	Blzf1|chr1:164353325-164353824	0.326063444606532	.	.
chr1	165460922	165461421	chr1	165191422	165191921	Dcaf6|chr1:165191422-165191921	0.259249266566048	.	.
chr1	165460922	165461421	chr1	165191422	165191921	Mpc2|chr1:165191422-165191921	0.259249266566048	.	.
chr1	165460922	165461421	chr1	165642102	165642601	Dcaf6|chr1:165642102-165642601	0.449766508457828	.	.
chr1	165460922	165461421	chr1	165642102	165642601	Mpc2|chr1:165642102-165642601	0.449766508457828	.	.
chr1	165763500	165763999	chr1	165610352	165610851	Creg1|chr1:165610352-165610851	0.466094370182796	.	.
chr1	165763500	165763999	chr1	165610890	165611389	Creg1|chr1:165610890-165611389	0.327606276177675	.	.
chr1	166002418	166002917	chr1	166343030	166343529	Gm26665|chr1:166343030-166343529	0.259272449084385	.	.
chr1	166002418	166002917	chr1	166343030	166343529	Pou2f1|chr1:166343030-166343529	0.259272449084385	.	.
chr1	166003176	166003675	chr1	166343030	166343529	Gm26665|chr1:166343030-166343529	0.283798389832886	.	.
chr1	166003176	166003675	chr1	166343030	166343529	Pou2f1|chr1:166343030-166343529	0.283798389832886	.	.
chr1	166253817	166254316	chr1	166259550	166260049	Ildr2|chr1:166259550-166260049	0.311141450251421	.	.
chr1	166309200	166309699	chr1	166343030	166343529	5330438I03Rik|chr1:166343030-166343529	0.309345190705011	.	.
chr1	166409578	166410077	chr1	166343030	166343529	Pogk|chr1:166343030-166343529	0.346300442427994	.	.
chr1	167349707	167350206	chr1	167269371	167269870	Aldh9a1|chr1:167269371-167269870	0.269282285948384	.	.
chr1	167349707	167350206	chr1	167565744	167566243	Aldh9a1|chr1:167565744-167566243	0.272767132801243	.	.
chr1	167349707	167350206	chr1	167566255	167566754	Aldh9a1|chr1:167566255-167566754	0.263312462496415	.	.
chr1	167349707	167350206	chr1	167618147	167618646	Aldh9a1|chr1:167618147-167618646	0.465546718501563	.	.
chr1	167393588	167394087	chr1	167618147	167618646	Mgst3|chr1:167618147-167618646	0.351977975993434	.	.
chr1	167393588	167394087	chr1	167660629	167661128	Mgst3|chr1:167660629-167661128	0.321801044409323	.	.
chr1	167394156	167394655	chr1	167660629	167661128	Mgst3|chr1:167660629-167661128	0.399592636062751	.	.
chr1	167597755	167598254	chr1	167565744	167566243	Rxrg|chr1:167565744-167566243	0.466143773161303	.	.
chr1	167597755	167598254	chr1	167566255	167566754	Rxrg|chr1:167566255-167566754	0.421383384533672	.	.
chr1	167597755	167598254	chr1	167618147	167618646	Rxrg|chr1:167618147-167618646	0.334569570558747	.	.
chr1	167597755	167598254	chr1	167803769	167804268	Rxrg|chr1:167803769-167804268	0.510783601020261	.	.
chr1	167597755	167598254	chr1	167817566	167818065	Rxrg|chr1:167817566-167818065	0.728400392406774	.	.
chr1	168432123	168432622	chr1	168410719	168411218	Pbx1|chr1:168410719-168411218	0.313662929747162	.	.
chr1	170215136	170215635	chr1	170255487	170255986	4930500M09Rik|chr1:170255487-170255986	0.556253225104974	.	.
chr1	170215136	170215635	chr1	170255487	170255986	Uhmk1|chr1:170255487-170255986	0.556253225104974	.	.
chr1	171150371	171150870	chr1	171102488	171102987	Mpz|chr1:171102488-171102987	0.387035986189292	.	.
chr1	171150371	171150870	chr1	171102488	171102987	Sdhc|chr1:171102488-171102987	0.387035986189292	.	.
chr1	171221759	171222258	chr1	171101659	171102158	Tomm40l|chr1:171101659-171102158	0.313306676515198	.	.
chr1	171221759	171222258	chr1	171247027	171247526	Tomm40l|chr1:171247027-171247526	0.482971386832568	.	.
chr1	171222404	171222903	chr1	171101659	171102158	Tomm40l|chr1:171101659-171102158	0.571723072685068	.	.
chr1	171270057	171270556	chr1	171110922	171111421	B4galt3|chr1:171110922-171111421	0.669175535345651	.	.
chr1	171270057	171270556	chr1	171247027	171247526	B4galt3|chr1:171247027-171247526	0.33653571264023	.	.
chr1	171281054	171281553	chr1	171263038	171263537	Ppox|chr1:171263038-171263537	0.260730931489323	.	.
chr1	171287719	171288218	chr1	171101659	171102158	Usp21|chr1:171101659-171102158	0.441458204398442	.	.
chr1	171287719	171288218	chr1	171110922	171111421	Usp21|chr1:171110922-171111421	0.286063034897697	.	.
chr1	171287719	171288218	chr1	171247027	171247526	Usp21|chr1:171247027-171247526	0.343045455691304	.	.
chr1	171294566	171295065	chr1	171102488	171102987	Ufc1|chr1:171102488-171102987	0.49663387649179	.	.
chr1	171328705	171329204	chr1	171102488	171102987	Dedd|chr1:171102488-171102987	0.301891463973534	.	.
chr1	171329206	171329705	chr1	171263038	171263537	Dedd|chr1:171263038-171263537	0.47811478247892	.	.
chr1	171360576	171361075	chr1	171110922	171111421	Klhdc9|chr1:171110922-171111421	0.384919597634265	.	.
chr1	171361088	171361587	chr1	171044776	171045275	Klhdc9|chr1:171044776-171045275	0.255566887966961	.	.
chr1	171361088	171361587	chr1	171110922	171111421	Klhdc9|chr1:171110922-171111421	0.353421963176835	.	.
chr1	171411068	171411567	chr1	171101659	171102158	Usf1|chr1:171101659-171102158	0.256392664481435	.	.
chr1	172082460	172082959	chr1	172048411	172048910	Copa|chr1:172048411-172048910	0.308533345889294	.	.
chr1	172082460	172082959	chr1	172048411	172048910	Ncstn|chr1:172048411-172048910	0.308533345889294	.	.
chr1	172147848	172148347	chr1	172358257	172358756	Dcaf8|chr1:172358257-172358756	0.380799521777582	.	.
chr1	172147848	172148347	chr1	172358904	172359403	Dcaf8|chr1:172358904-172359403	0.257668357888862	.	.
chr1	172340909	172341408	chr1	172358257	172358756	Kcnj10|chr1:172358257-172358756	0.579323553185467	.	.
chr1	172340909	172341408	chr1	172358904	172359403	Kcnj10|chr1:172358904-172359403	0.382479933440977	.	.
chr1	172376174	172376673	chr1	172048411	172048910	Pigm|chr1:172048411-172048910	0.290221113658967	.	.
chr1	172376174	172376673	chr1	172295667	172296166	Pigm|chr1:172295667-172296166	0.280858880708757	.	.
chr1	172376174	172376673	chr1	172349866	172350365	Pigm|chr1:172349866-172350365	0.532410010977024	.	.
chr1	172376174	172376673	chr1	172364695	172365194	Pigm|chr1:172364695-172365194	0.341011370701644	.	.
chr1	172481873	172482372	chr1	172308423	172308922	Igsf9|chr1:172308423-172308922	0.428587363467931	.	.
chr1	172632827	172633326	chr1	172349866	172350365	Dusp23|chr1:172349866-172350365	0.39038005043539	.	.
chr1	177258678	177259177	chr1	177322779	177323278	Akt3|chr1:177322779-177323278	0.405918409129455	.	.
chr1	177258678	177259177	chr1	177338691	177339190	Akt3|chr1:177338691-177339190	0.424825770821887	.	.
chr1	177441840	177442339	chr1	177175422	177175921	Zbtb18|chr1:177175422-177175921	0.408798051737236	.	.
chr1	178337559	178338058	chr1	178336353	178336852	Hnrnpu|chr1:178336353-178336852	0.28348888207338	.	.
chr1	179546057	179546556	chr1	179854279	179854778	Cnst|chr1:179854279-179854778	0.253359158367664	.	.
chr1	179546057	179546556	chr1	179854279	179854778	Tfb2m|chr1:179854279-179854778	0.253359158367664	.	.
chr1	179546570	179547069	chr1	179664528	179665027	Cnst|chr1:179664528-179665027	0.506698129706774	.	.
chr1	179546570	179547069	chr1	179664528	179665027	Tfb2m|chr1:179664528-179665027	0.506698129706774	.	.
chr1	179803447	179803946	chr1	179854279	179854778	Ahctf1|chr1:179854279-179854778	0.441823513033824	.	.
chr1	179803447	179803946	chr1	179854279	179854778	Gm10518|chr1:179854279-179854778	0.441823513033824	.	.
chr1	179959653	179960152	chr1	180195828	180196327	Cdc42bpa|chr1:180195828-180196327	0.263164379585054	.	.
chr1	180256056	180256555	chr1	180393101	180393600	Gm31728|chr1:180393101-180393600	0.408938512341981	.	.
chr1	180568576	180569075	chr1	180365065	180365564	Parp1|chr1:180365065-180365564	0.271176604514337	.	.
chr1	180568576	180569075	chr1	180393101	180393600	Parp1|chr1:180393101-180393600	0.385828249211143	.	.
chr1	180725789	180726288	chr1	180365065	180365564	Acbd3|chr1:180365065-180365564	0.430319426467207	.	.
chr1	180725789	180726288	chr1	180865956	180866455	Acbd3|chr1:180865956-180866455	0.585254680277746	.	.
chr1	180813365	180813864	chr1	180945608	180946107	H3f3a|chr1:180945608-180946107	0.346290634552363	.	.
chr1	180813365	180813864	chr1	180945608	180946107	H3f3aos|chr1:180945608-180946107	0.346290634552363	.	.
chr1	180903944	180904443	chr1	180936641	180937140	Pycr2|chr1:180936641-180937140	0.401362270594804	.	.
chr1	181144061	181144560	chr1	180865956	180866455	Cnih4|chr1:180865956-180866455	0.272520709954706	.	.
chr1	181144061	181144560	chr1	180865956	180866455	Nvl|chr1:180865956-180866455	0.272520709954706	.	.
chr1	181144061	181144560	chr1	181272868	181273367	Cnih4|chr1:181272868-181273367	0.331164072050649	.	.
chr1	181144061	181144560	chr1	181272868	181273367	Nvl|chr1:181272868-181273367	0.331164072050649	.	.
chr1	182019822	182020321	chr1	181881545	181882044	Enah|chr1:181881545-181882044	0.376824457424328	.	.
chr1	182019822	182020321	chr1	181994705	181995204	Enah|chr1:181994705-181995204	0.373082833546207	.	.
chr1	182019822	182020321	chr1	182458486	182458985	Enah|chr1:182458486-182458985	0.498815429674716	.	.
chr1	182124497	182124996	chr1	182114044	182114543	Srp9|chr1:182114044-182114543	0.501621615419414	.	.
chr1	182124497	182124996	chr1	182489705	182490204	Srp9|chr1:182489705-182490204	0.319026559409813	.	.
chr1	182282558	182283057	chr1	182458486	182458985	Degs1|chr1:182458486-182458985	0.460396349052855	.	.
chr1	182408896	182409395	chr1	182086750	182087249	Trp53bp2|chr1:182086750-182087249	0.408808250020571	.	.
chr1	182408896	182409395	chr1	182474963	182475462	Trp53bp2|chr1:182474963-182475462	0.409581824622358	.	.
chr1	182408896	182409395	chr1	182489705	182490204	Trp53bp2|chr1:182489705-182490204	0.357458296272292	.	.
chr1	182483135	182483634	chr1	182474963	182475462	Gm37885|chr1:182474963-182475462	0.255824177697	.	.
chr1	182483786	182484285	chr1	182474963	182475462	Gm37885|chr1:182474963-182475462	0.496382124520998	.	.
chr1	182483786	182484285	chr1	182489705	182490204	Gm37885|chr1:182489705-182490204	0.376853933391478	.	.
chr1	185331876	185332375	chr1	185493555	185494054	Bpnt1|chr1:185493555-185494054	0.556884133382535	.	.
chr1	185331876	185332375	chr1	185550778	185551277	Bpnt1|chr1:185550778-185551277	0.409593373933765	.	.
chr1	186705157	186705656	chr1	186682502	186683001	Gm29491|chr1:186682502-186683001	0.36094511192554	.	.
chr1	186705157	186705656	chr1	186682502	186683001	Tgfb2|chr1:186682502-186683001	0.36094511192554	.	.
chr1	189687923	189688422	chr1	189652475	189652974	Cenpf|chr1:189652475-189652974	0.496547896211216	.	.
chr1	190170441	190170940	chr1	190018434	190018933	Prox1|chr1:190018434-190018933	0.279116652317707	.	.
chr1	190170441	190170940	chr1	190018434	190018933	Prox1os|chr1:190018434-190018933	0.279116652317707	.	.
chr1	191224177	191224676	chr1	190841906	190842405	D730003I15Rik|chr1:190841906-190842405	0.258250427094958	.	.
chr1	191224177	191224676	chr1	191416544	191417043	D730003I15Rik|chr1:191416544-191417043	0.324256212388782	.	.
chr1	191224697	191225196	chr1	190928315	190928814	D730003I15Rik|chr1:190928315-190928814	0.314473040535262	.	.
chr1	191575408	191575907	chr1	191397049	191397548	Dtl|chr1:191397049-191397548	0.46418706967692	.	.
chr1	191575408	191575907	chr1	191397049	191397548	Ints7|chr1:191397049-191397548	0.46418706967692	.	.
chr1	191575408	191575907	chr1	191991962	191992461	Dtl|chr1:191991962-191992461	0.265298257783405	.	.
chr1	191575408	191575907	chr1	191991962	191992461	Ints7|chr1:191991962-191992461	0.265298257783405	.	.
chr1	191718068	191718567	chr1	191991962	191992461	Lpgat1|chr1:191991962-191992461	0.254514134577471	.	.
chr1	191821104	191821603	chr1	191991962	191992461	Gm38037|chr1:191991962-191992461	0.6396206711211	.	.
chr1	191821104	191821603	chr1	191991962	191992461	Nek2|chr1:191991962-191992461	0.6396206711211	.	.
chr1	192137818	192138317	chr1	191991962	191992461	Rcor3|chr1:191991962-191992461	0.50133917113732	.	.
chr1	193272880	193273379	chr1	193173244	193173743	G0s2|chr1:193173244-193173743	0.278203882097233	.	.
chr1	194976111	194976610	chr1	194629187	194629686	A330023F24Rik|chr1:194629187-194629686	0.44086070332355	.	.
chr1	194976111	194976610	chr1	194629187	194629686	Gm16897|chr1:194629187-194629686	0.44086070332355	.	.
chr1	195092132	195092631	chr1	195016706	195017205	Cd46|chr1:195016706-195017205	0.294011978955236	.	.
chr1	195130829	195131328	chr1	194754581	194755080	Cr1l|chr1:194754581-194755080	0.335540059108765	.	.
chr1	195130829	195131328	chr1	195016706	195017205	Cr1l|chr1:195016706-195017205	0.595796035061413	.	.
chr10	3973553	3974052	chr10	3864125	3864624	Mthfd1l|chr10:3864125-3864624	0.270818649725556	.	.
chr10	4432192	4432691	chr10	4079813	4080312	Armt1|chr10:4079813-4080312	0.470089060068563	.	.
chr10	4432192	4432691	chr10	4079813	4080312	Rmnd1|chr10:4079813-4080312	0.470089060068563	.	.
chr10	4432192	4432691	chr10	4386733	4387232	Armt1|chr10:4386733-4387232	0.276012744791304	.	.
chr10	4432192	4432691	chr10	4386733	4387232	Rmnd1|chr10:4386733-4387232	0.276012744791304	.	.
chr10	7780721	7781220	chr10	8227950	8228449	B430219N15Rik|chr10:8227950-8228449	0.44418939870915	.	.
chr10	7956090	7956589	chr10	8071780	8072279	Tab2|chr10:8071780-8072279	0.385415816165841	.	.
chr10	7956090	7956589	chr10	8138547	8139046	Tab2|chr10:8138547-8139046	0.336002944807579	.	.
chr10	8176197	8176696	chr10	8138547	8139046	Gm30906|chr10:8138547-8139046	0.33886279006274	.	.
chr10	8883662	8884161	chr10	8933447	8933946	Gm26674|chr10:8933447-8933946	0.417282734186335	.	.
chr10	8885858	8886357	chr10	8898211	8898710	Sash1|chr10:8898211-8898710	0.455082311644613	.	.
chr10	8885858	8886357	chr10	8898733	8899232	Sash1|chr10:8898733-8899232	0.696034459469801	.	.
chr10	8885858	8886357	chr10	8960982	8961481	Sash1|chr10:8960982-8961481	0.496704724083747	.	.
chr10	8885858	8886357	chr10	8970187	8970686	Sash1|chr10:8970187-8970686	0.36011881365083	.	.
chr10	12922385	12922884	chr10	13008121	13008620	B230208H11Rik|chr10:13008121-13008620	0.38734982119582	.	.
chr10	12922385	12922884	chr10	13090439	13090938	B230208H11Rik|chr10:13090439-13090938	0.442434315443107	.	.
chr10	12922927	12923426	chr10	12996979	12997478	B230208H11Rik|chr10:12996979-12997478	0.318283080174694	.	.
chr10	13868124	13868623	chr10	13982789	13983288	Aig1|chr10:13982789-13983288	0.276756542830159	.	.
chr10	13868703	13869202	chr10	13982789	13983288	Aig1|chr10:13982789-13983288	0.394972264434692	.	.
chr10	13965511	13966010	chr10	13500872	13501371	Hivep2|chr10:13500872-13501371	0.304392133087711	.	.
chr10	18235012	18235511	chr10	18334644	18335143	Ccdc28a|chr10:18334644-18335143	0.40331040163034	.	.
chr10	18235012	18235511	chr10	18334644	18335143	Gm10827|chr10:18334644-18335143	0.40331040163034	.	.
chr10	18318455	18318954	chr10	18366466	18366965	Nhsl1|chr10:18366466-18366965	0.49906432836316	.	.
chr10	18318455	18318954	chr10	18525750	18526249	Nhsl1|chr10:18525750-18526249	0.288570112602234	.	.
chr10	20312122	20312621	chr10	20170432	20170931	4933406P04Rik|chr10:20170432-20170931	0.300591924219812	.	.
chr10	20312122	20312621	chr10	20170432	20170931	Bclaf1|chr10:20170432-20170931	0.300591924219812	.	.
chr10	20312656	20313155	chr10	20170432	20170931	4933406P04Rik|chr10:20170432-20170931	0.513141678485819	.	.
chr10	20312656	20313155	chr10	20170432	20170931	4933406P04Rik|chr10:20170432-20170931	0.51314167848582	.	.
chr10	20312656	20313155	chr10	20170432	20170931	Bclaf1|chr10:20170432-20170931	0.513141678485819	.	.
chr10	20312656	20313155	chr10	20170432	20170931	Bclaf1|chr10:20170432-20170931	0.51314167848582	.	.
chr10	23787039	23787538	chr10	23806298	23806797	Rps12|chr10:23806298-23806797	0.401974930921653	.	.
chr10	24869684	24870183	chr10	24789665	24790164	Med23|chr10:24789665-24790164	0.400329088678383	.	.
chr10	26752501	26753000	chr10	26772164	26772663	Arhgap18|chr10:26772164-26772663	0.317116113529572	.	.
chr10	29211439	29211938	chr10	29146428	29146927	9330159F19Rik|chr10:29146428-29146927	0.268855581564655	.	.
chr10	29313161	29313660	chr10	29146428	29146927	Echdc1|chr10:29146428-29146927	0.607186639557307	.	.
chr10	29313161	29313660	chr10	29146428	29146927	Gm46218|chr10:29146428-29146927	0.607186639557307	.	.
chr10	29313161	29313660	chr10	29146930	29147429	Echdc1|chr10:29146930-29147429	0.311665015626871	.	.
chr10	29313161	29313660	chr10	29146930	29147429	Gm46218|chr10:29146930-29147429	0.311665015626871	.	.
chr10	29313161	29313660	chr10	29213681	29214180	Echdc1|chr10:29213681-29214180	0.344108191352832	.	.
chr10	29313161	29313660	chr10	29213681	29214180	Gm46218|chr10:29213681-29214180	0.344108191352832	.	.
chr10	29361838	29362337	chr10	29493976	29494475	Rnf146|chr10:29493976-29494475	0.318783415003849	.	.
chr10	30600453	30600952	chr10	30810769	30811268	Trmt11|chr10:30810769-30811268	0.372884172673532	.	.
chr10	30600453	30600952	chr10	30844182	30844681	Trmt11|chr10:30844182-30844681	0.279514679783664	.	.
chr10	30600453	30600952	chr10	30893705	30894204	Trmt11|chr10:30893705-30894204	0.506723965580889	.	.
chr10	30802619	30803118	chr10	30617633	30618132	Ncoa7|chr10:30617633-30618132	0.410976360266126	.	.
chr10	30802619	30803118	chr10	30718850	30719349	Ncoa7|chr10:30718850-30719349	0.450917830279184	.	.
chr10	30802619	30803118	chr10	31023303	31023802	Ncoa7|chr10:31023303-31023802	0.322164014436748	.	.
chr10	30842620	30843119	chr10	30893705	30894204	Hey2|chr10:30893705-30894204	0.673417147435719	.	.
chr10	31313140	31313639	chr10	31173010	31173509	Hddc2|chr10:31173010-31173509	0.418063456953448	.	.
chr10	31445701	31446200	chr10	31028041	31028540	Tpd52l1|chr10:31028041-31028540	0.475343912437199	.	.
chr10	31445701	31446200	chr10	31253055	31253554	Tpd52l1|chr10:31253055-31253554	0.278155174526005	.	.
chr10	31445701	31446200	chr10	31295671	31296170	Tpd52l1|chr10:31295671-31296170	0.56692599576061	.	.
chr10	31445701	31446200	chr10	31304424	31304923	Tpd52l1|chr10:31304424-31304923	0.301024995827193	.	.
chr10	32889817	32890316	chr10	32868974	32869473	Nkain2|chr10:32868974-32869473	0.368411871339922	.	.
chr10	32889817	32890316	chr10	32869514	32870013	Nkain2|chr10:32869514-32870013	0.27809760642383	.	.
chr10	32889817	32890316	chr10	32881875	32882374	Nkain2|chr10:32881875-32882374	0.69774059040181	.	.
chr10	36974002	36974501	chr10	37136922	37137421	Hdac2|chr10:37136922-37137421	0.661346991261809	.	.
chr10	36974002	36974501	chr10	37136922	37137421	Hdac2|chr10:37136922-37137421	0.66134699126181	.	.
chr10	39133692	39134191	chr10	39398055	39398554	Fam229b|chr10:39398055-39398554	0.540790048261156	.	.
chr10	39133692	39134191	chr10	39398055	39398554	Tube1|chr10:39398055-39398554	0.540790048261156	.	.
chr10	39369440	39369939	chr10	39291102	39291601	Fyn|chr10:39291102-39291601	0.511661471579851	.	.
chr10	39369440	39369939	chr10	39541024	39541523	Fyn|chr10:39541024-39541523	0.568057942247672	.	.
chr10	39369440	39369939	chr10	39552210	39552709	Fyn|chr10:39552210-39552709	0.319835897107224	.	.
chr10	39369440	39369939	chr10	39645899	39646398	Fyn|chr10:39645899-39646398	0.398811683281848	.	.
chr10	39558527	39559026	chr10	39541024	39541523	Gm16364|chr10:39541024-39541523	0.311324940685641	.	.
chr10	39558527	39559026	chr10	39645899	39646398	Gm16364|chr10:39645899-39646398	0.255433992379064	.	.
chr10	39731403	39731902	chr10	39672385	39672884	E130307A14Rik|chr10:39672385-39672884	0.260452053988374	.	.
chr10	39731403	39731902	chr10	39672385	39672884	Rev3l|chr10:39672385-39672884	0.260452053988374	.	.
chr10	39899007	39899506	chr10	39552210	39552709	4930547M16Rik|chr10:39552210-39552709	0.263887375736268	.	.
chr10	39899007	39899506	chr10	39552210	39552709	Mfsd4b4|chr10:39552210-39552709	0.263887375736268	.	.
chr10	40246833	40247332	chr10	40443907	40444406	Rpf2|chr10:40443907-40444406	0.306566108837365	.	.
chr10	40348905	40349404	chr10	40499723	40500222	Cdk19os|chr10:40499723-40500222	0.51104364985411	.	.
chr10	40348905	40349404	chr10	40500235	40500734	Cdk19os|chr10:40500235-40500734	0.263372384982169	.	.
chr10	42018185	42018684	chr10	41934594	41935093	1700016J18Rik|chr10:41934594-41935093	0.300807674213982	.	.
chr10	42018185	42018684	chr10	41934594	41935093	Armc2|chr10:41934594-41935093	0.300807674213982	.	.
chr10	42018185	42018684	chr10	42251261	42251760	1700016J18Rik|chr10:42251261-42251760	0.564144893561937	.	.
chr10	42018185	42018684	chr10	42251261	42251760	Armc2|chr10:42251261-42251760	0.564144893561937	.	.
chr10	42276537	42277036	chr10	42251261	42251760	Foxo3|chr10:42251261-42251760	0.722358871940969	.	.
chr10	42276537	42277036	chr10	42518349	42518848	Foxo3|chr10:42518349-42518848	0.376215017803468	.	.
chr10	42276537	42277036	chr10	42678656	42679155	Foxo3|chr10:42678656-42679155	0.260573506250561	.	.
chr10	42478381	42478880	chr10	42518349	42518848	Afg1l|chr10:42518349-42518848	0.319769666131501	.	.
chr10	42478381	42478880	chr10	42518349	42518848	Afg1l|chr10:42518349-42518848	0.319769666131502	.	.
chr10	42501588	42502087	chr10	42384942	42385441	Snx3|chr10:42384942-42385441	0.44560123852179	.	.
chr10	43221102	43221601	chr10	42834244	42834743	Pdss2|chr10:42834244-42834743	0.371153403332355	.	.
chr10	43901492	43901991	chr10	44037941	44038440	Qrsl1|chr10:44037941-44038440	0.509273083557599	.	.
chr10	43901492	43901991	chr10	44037941	44038440	Rtn4ip1|chr10:44037941-44038440	0.509273083557599	.	.
chr10	43901492	43901991	chr10	44134400	44134899	Qrsl1|chr10:44134400-44134899	0.469877059230478	.	.
chr10	43901492	43901991	chr10	44134400	44134899	Rtn4ip1|chr10:44134400-44134899	0.469877059230478	.	.
chr10	44148721	44149220	chr10	44118590	44119089	Crybg1|chr10:44118590-44119089	0.557756451623788	.	.
chr10	44148721	44149220	chr10	44118590	44119089	Crybg1|chr10:44118590-44119089	0.557756451623789	.	.
chr10	44148721	44149220	chr10	44383149	44383648	Crybg1|chr10:44383149-44383648	0.48995766687668	.	.
chr10	44148721	44149220	chr10	44388592	44389091	Crybg1|chr10:44388592-44389091	0.552594093855988	.	.
chr10	49788557	49789056	chr10	49730472	49730971	Grik2|chr10:49730472-49730971	0.252002118272825	.	.
chr10	49788557	49789056	chr10	49790270	49790769	Grik2|chr10:49790270-49790769	0.637783768604175	.	.
chr10	52690218	52690717	chr10	52742634	52743133	Slc35f1|chr10:52742634-52743133	0.487447055319083	.	.
chr10	52690218	52690717	chr10	52779784	52780283	Slc35f1|chr10:52779784-52780283	0.275069199109313	.	.
chr10	53379691	53380190	chr10	53462351	53462850	Cep85l|chr10:53462351-53462850	0.287794779485866	.	.
chr10	53379691	53380190	chr10	53462858	53463357	Cep85l|chr10:53462858-53463357	0.399672515860707	.	.
chr10	53379691	53380190	chr10	53503178	53503677	Cep85l|chr10:53503178-53503677	0.403456006592531	.	.
chr10	53518364	53518863	chr10	53462351	53462850	Gm20597|chr10:53462351-53462850	0.271333379939331	.	.
chr10	53518364	53518863	chr10	53509054	53509553	Gm20597|chr10:53509054-53509553	0.262691216355466	.	.
chr10	53629896	53630395	chr10	53503178	53503677	Mcm9|chr10:53503178-53503677	0.320023123937153	.	.
chr10	53629896	53630395	chr10	53509054	53509553	Mcm9|chr10:53509054-53509553	0.459113011131952	.	.
chr10	53750991	53751490	chr10	53503178	53503677	Fam184a|chr10:53503178-53503677	0.385759827031318	.	.
chr10	59616480	59616979	chr10	59292547	59293046	Gm10322|chr10:59292547-59293046	0.313061754297547	.	.
chr10	59616480	59616979	chr10	59292547	59293046	Mcu|chr10:59292547-59293046	0.313061754297547	.	.
chr10	59616480	59616979	chr10	59310570	59311069	Gm10322|chr10:59310570-59311069	0.268164524801421	.	.
chr10	59616480	59616979	chr10	59310570	59311069	Mcu|chr10:59310570-59311069	0.268164524801421	.	.
chr10	59702220	59702719	chr10	59521553	59522052	Micu1|chr10:59521553-59522052	0.412936306034404	.	.
chr10	59702220	59702719	chr10	59957663	59958162	Micu1|chr10:59957663-59958162	0.399793388741877	.	.
chr10	59879903	59880402	chr10	59521553	59522052	Dnajb12|chr10:59521553-59522052	0.330765469344199	.	.
chr10	59879903	59880402	chr10	60115485	60115984	Dnajb12|chr10:60115485-60115984	0.31883546115376	.	.
chr10	59951690	59952189	chr10	59521553	59522052	Ddit4|chr10:59521553-59522052	0.427313879905949	.	.
chr10	59951690	59952189	chr10	60115485	60115984	Ddit4|chr10:60115485-60115984	0.253297069235469	.	.
chr10	60002334	60002833	chr10	59957663	59958162	Anapc16|chr10:59957663-59958162	0.273309924220754	.	.
chr10	60002334	60002833	chr10	59957663	59958162	Ascc1|chr10:59957663-59958162	0.273309924220754	.	.
chr10	60002334	60002833	chr10	59974047	59974546	Anapc16|chr10:59974047-59974546	0.260825216004792	.	.
chr10	60002334	60002833	chr10	59974047	59974546	Ascc1|chr10:59974047-59974546	0.260825216004792	.	.
chr10	60002852	60003351	chr10	59957663	59958162	Anapc16|chr10:59957663-59958162	0.380786261286368	.	.
chr10	60002852	60003351	chr10	59957663	59958162	Ascc1|chr10:59957663-59958162	0.380786261286368	.	.
chr10	60002852	60003351	chr10	60081806	60082305	Anapc16|chr10:60081806-60082305	0.257276293563773	.	.
chr10	60002852	60003351	chr10	60081806	60082305	Ascc1|chr10:60081806-60082305	0.257276293563773	.	.
chr10	60002852	60003351	chr10	60191675	60192174	Anapc16|chr10:60191675-60192174	0.464644282639162	.	.
chr10	60002852	60003351	chr10	60191675	60192174	Ascc1|chr10:60191675-60192174	0.464644282639162	.	.
chr10	60277677	60278176	chr10	60397051	60397550	Psap|chr10:60397051-60397550	0.303836326579132	.	.
chr10	61146924	61147423	chr10	61375013	61375512	Sgpl1|chr10:61375013-61375512	0.509965960364362	.	.
chr10	61147435	61147934	chr10	61375013	61375512	Sgpl1|chr10:61375013-61375512	0.452182132217898	.	.
chr10	61695204	61695703	chr10	61375013	61375512	Tysnd1|chr10:61375013-61375512	0.353180339850249	.	.
chr10	62231026	62231525	chr10	62313730	62314229	Tspan15|chr10:62313730-62314229	0.253650118424301	.	.
chr10	62340040	62340539	chr10	62294061	62294560	Hk1os|chr10:62294061-62294560	0.256103654509171	.	.
chr10	62449766	62450265	chr10	62194920	62195419	4930507D05Rik|chr10:62194920-62195419	0.302366966336504	.	.
chr10	62449766	62450265	chr10	62194920	62195419	Supv3l1|chr10:62194920-62195419	0.302366966336504	.	.
chr10	62449766	62450265	chr10	62260971	62261470	4930507D05Rik|chr10:62260971-62261470	0.413653305934955	.	.
chr10	62449766	62450265	chr10	62260971	62261470	Supv3l1|chr10:62260971-62261470	0.413653305934955	.	.
chr10	62449766	62450265	chr10	62268357	62268856	4930507D05Rik|chr10:62268357-62268856	0.339172764272991	.	.
chr10	62449766	62450265	chr10	62268357	62268856	Supv3l1|chr10:62268357-62268856	0.339172764272991	.	.
chr10	62486129	62486628	chr10	62313730	62314229	Vps26a|chr10:62313730-62314229	0.302961826015305	.	.
chr10	62486629	62487128	chr10	62260971	62261470	Vps26a|chr10:62260971-62261470	0.399143413748691	.	.
chr10	62578211	62578710	chr10	62549665	62550164	4933428P19Rik|chr10:62549665-62550164	0.255781991601407	.	.
chr10	62578211	62578710	chr10	62549665	62550164	4933428P19Rik|chr10:62549665-62550164	0.255781991601408	.	.
chr10	62578211	62578710	chr10	62549665	62550164	Kif1bp|chr10:62549665-62550164	0.255781991601407	.	.
chr10	62578211	62578710	chr10	62549665	62550164	Kif1bp|chr10:62549665-62550164	0.255781991601408	.	.
chr10	62578211	62578710	chr10	62887257	62887756	4933428P19Rik|chr10:62887257-62887756	0.309074585750356	.	.
chr10	62578211	62578710	chr10	62887257	62887756	Kif1bp|chr10:62887257-62887756	0.309074585750356	.	.
chr10	62651098	62651597	chr10	62260971	62261470	Ddx50|chr10:62260971-62261470	0.329424959265343	.	.
chr10	62651098	62651597	chr10	62268357	62268856	Ddx50|chr10:62268357-62268856	0.293857682990833	.	.
chr10	62651098	62651597	chr10	62971839	62972338	Ddx50|chr10:62971839-62972338	0.478976721040595	.	.
chr10	62792172	62792671	chr10	62886750	62887249	Ccar1|chr10:62886750-62887249	0.396892160139146	.	.
chr10	62792172	62792671	chr10	62887257	62887756	Ccar1|chr10:62887257-62887756	0.339572792585019	.	.
chr10	62920395	62920894	chr10	62971839	62972338	Slc25a16|chr10:62971839-62972338	0.255881993596712	.	.
chr10	62946840	62947339	chr10	62865210	62865709	Dna2|chr10:62865210-62865709	0.375608461939848	.	.
chr10	62979983	62980482	chr10	62971839	62972338	Rufy2|chr10:62971839-62972338	0.336339545682504	.	.
chr10	63023688	63024187	chr10	62865210	62865709	Hnrnph3|chr10:62865210-62865709	0.262624686291241	.	.
chr10	63023688	63024187	chr10	62865210	62865709	Pbld2|chr10:62865210-62865709	0.262624686291241	.	.
chr10	63243618	63244117	chr10	62865210	62865709	1700120B22Rik|chr10:62865210-62865709	0.525869174330632	.	.
chr10	63243618	63244117	chr10	62865210	62865709	Herc4|chr10:62865210-62865709	0.525869174330632	.	.
chr10	63243618	63244117	chr10	63338814	63339313	1700120B22Rik|chr10:63338814-63339313	0.559547685622813	.	.
chr10	63243618	63244117	chr10	63338814	63339313	Herc4|chr10:63338814-63339313	0.559547685622813	.	.
chr10	67096187	67096686	chr10	67061263	67061762	Jmjd1c|chr10:67061263-67061762	0.381205725030849	.	.
chr10	67096187	67096686	chr10	67061263	67061762	Reep3|chr10:67061263-67061762	0.381205725030849	.	.
chr10	67096187	67096686	chr10	67427023	67427522	Jmjd1c|chr10:67427023-67427522	0.306612090644926	.	.
chr10	67096187	67096686	chr10	67427023	67427522	Reep3|chr10:67427023-67427522	0.306612090644926	.	.
chr10	67096716	67097215	chr10	66953984	66954483	Jmjd1c|chr10:66953984-66954483	0.329139573248815	.	.
chr10	67096716	67097215	chr10	66953984	66954483	Reep3|chr10:66953984-66954483	0.329139573248815	.	.
chr10	67096716	67097215	chr10	67025943	67026442	Jmjd1c|chr10:67025943-67026442	0.326638558151207	.	.
chr10	67096716	67097215	chr10	67025943	67026442	Reep3|chr10:67025943-67026442	0.326638558151207	.	.
chr10	67096716	67097215	chr10	67061263	67061762	Jmjd1c|chr10:67061263-67061762	0.284920732813573	.	.
chr10	67096716	67097215	chr10	67061263	67061762	Reep3|chr10:67061263-67061762	0.284920732813573	.	.
chr10	67096716	67097215	chr10	67144184	67144683	Jmjd1c|chr10:67144184-67144683	0.256004996246938	.	.
chr10	67096716	67097215	chr10	67144184	67144683	Reep3|chr10:67144184-67144683	0.256004996246938	.	.
chr10	67096716	67097215	chr10	67185423	67185922	Jmjd1c|chr10:67185423-67185922	0.399284823915434	.	.
chr10	67096716	67097215	chr10	67185423	67185922	Reep3|chr10:67185423-67185922	0.399284823915434	.	.
chr10	67096716	67097215	chr10	67427023	67427522	Jmjd1c|chr10:67427023-67427522	0.362287729035388	.	.
chr10	67096716	67097215	chr10	67427023	67427522	Reep3|chr10:67427023-67427522	0.362287729035388	.	.
chr10	67285073	67285572	chr10	67061263	67061762	Nrbf2|chr10:67061263-67061762	0.272099181770229	.	.
chr10	67285073	67285572	chr10	67061807	67062306	Nrbf2|chr10:67061807-67062306	0.617623496268798	.	.
chr10	67285073	67285572	chr10	67226144	67226643	Nrbf2|chr10:67226144-67226643	0.281898018734537	.	.
chr10	67285073	67285572	chr10	67458578	67459077	Nrbf2|chr10:67458578-67459077	0.320770917928851	.	.
chr10	67548797	67549296	chr10	67458578	67459077	Ado|chr10:67458578-67459077	0.475987959467302	.	.
chr10	67979231	67979730	chr10	67755770	67756269	Rtkn2|chr10:67755770-67756269	0.482024882109306	.	.
chr10	70244821	70245320	chr10	70225732	70226231	Slc16a9|chr10:70225732-70226231	0.419516750782958	.	.
chr10	75032331	75032830	chr10	75151144	75151643	Rsph14|chr10:75151144-75151643	0.661465447023225	.	.
chr10	75032331	75032830	chr10	75451290	75451789	Rsph14|chr10:75451290-75451789	0.378462280912278	.	.
chr10	75032331	75032830	chr10	75457779	75458278	Rsph14|chr10:75457779-75458278	0.385359548371742	.	.
chr10	75036948	75037447	chr10	75451290	75451789	Rab36|chr10:75451290-75451789	0.369121307836592	.	.
chr10	75517195	75517694	chr10	75451290	75451789	Gucd1|chr10:75451290-75451789	0.26840156162065	.	.
chr10	75517195	75517694	chr10	75451290	75451789	Snrpd3|chr10:75451290-75451789	0.26840156162065	.	.
chr10	75517195	75517694	chr10	75457779	75458278	Gucd1|chr10:75457779-75458278	0.606839000261177	.	.
chr10	75517195	75517694	chr10	75457779	75458278	Snrpd3|chr10:75457779-75458278	0.606839000261177	.	.
chr10	75517195	75517694	chr10	75880698	75881197	Gucd1|chr10:75880698-75881197	0.279907844746799	.	.
chr10	75517195	75517694	chr10	75880698	75881197	Snrpd3|chr10:75880698-75881197	0.279907844746799	.	.
chr10	75517716	75518215	chr10	75457779	75458278	Gucd1|chr10:75457779-75458278	0.37386546843896	.	.
chr10	75517716	75518215	chr10	75457779	75458278	Snrpd3|chr10:75457779-75458278	0.37386546843896	.	.
chr10	75517716	75518215	chr10	75880698	75881197	Gucd1|chr10:75880698-75881197	0.371321908097945	.	.
chr10	75517716	75518215	chr10	75880698	75881197	Snrpd3|chr10:75880698-75881197	0.371321908097945	.	.
chr10	75780937	75781436	chr10	75720052	75720551	Gstt3|chr10:75720052-75720551	0.696441224232868	.	.
chr10	75780937	75781436	chr10	76247973	76248472	Gstt3|chr10:76247973-76248472	0.485381725833281	.	.
chr10	75893088	75893587	chr10	75828455	75828954	Derl3|chr10:75828455-75828954	0.272451497756572	.	.
chr10	76961928	76962427	chr10	77062417	77062916	Pcbp3|chr10:77062417-77062916	0.624561293252119	.	.
chr10	76961928	76962427	chr10	77097318	77097817	Pcbp3|chr10:77097318-77097817	0.293408217935216	.	.
chr10	77258974	77259473	chr10	77151042	77151541	Gm10941|chr10:77151042-77151541	0.293864578716521	.	.
chr10	77258974	77259473	chr10	77151042	77151541	Pofut2|chr10:77151042-77151541	0.293864578716521	.	.
chr10	78068959	78069458	chr10	78077443	78077942	Icosl|chr10:78077443-78077942	0.257837401234406	.	.
chr10	78069477	78069976	chr10	78228454	78228953	Icosl|chr10:78228454-78228953	0.342373920781569	.	.
chr10	78069477	78069976	chr10	78229065	78229564	Icosl|chr10:78229065-78229564	0.260211975940886	.	.
chr10	78169521	78170020	chr10	78452615	78453114	Gatd3a|chr10:78452615-78453114	0.547305911799713	.	.
chr10	78184961	78185460	chr10	78228454	78228953	Pwp2|chr10:78228454-78228953	0.290947757478748	.	.
chr10	78184961	78185460	chr10	78297685	78298184	Pwp2|chr10:78297685-78298184	0.484323680977009	.	.
chr10	78243942	78244441	chr10	78297685	78298184	Trappc10|chr10:78297685-78298184	0.287651472756063	.	.
chr10	78244489	78244988	chr10	78297685	78298184	Trappc10|chr10:78297685-78298184	0.509198941402113	.	.
chr10	78464708	78465207	chr10	78452615	78453114	Pdxk|chr10:78452615-78453114	0.594647014111736	.	.
chr10	78464708	78465207	chr10	78471038	78471537	Pdxk|chr10:78471038-78471537	0.301224156832117	.	.
chr10	78591753	78592252	chr10	78297685	78298184	Syde1|chr10:78297685-78298184	0.280482131911321	.	.
chr10	79554879	79555378	chr10	79780004	79780503	Mier2|chr10:79780004-79780503	0.366997763292049	.	.
chr10	79554879	79555378	chr10	79823293	79823792	Mier2|chr10:79823293-79823792	0.283261906108223	.	.
chr10	79668658	79669157	chr10	79606487	79606986	Tpgs1|chr10:79606487-79606986	0.78763290463022	.	.
chr10	79668658	79669157	chr10	79728831	79729330	Tpgs1|chr10:79728831-79729330	0.577987021773273	.	.
chr10	79668658	79669157	chr10	79729386	79729885	Tpgs1|chr10:79729386-79729885	0.389262926525065	.	.
chr10	79668658	79669157	chr10	79780004	79780503	Tpgs1|chr10:79780004-79780503	0.387097175768893	.	.
chr10	79669185	79669684	chr10	79606487	79606986	Tpgs1|chr10:79606487-79606986	0.506672559411895	.	.
chr10	79669185	79669684	chr10	79728831	79729330	Tpgs1|chr10:79728831-79729330	0.491926309449075	.	.
chr10	79669185	79669684	chr10	79729386	79729885	Tpgs1|chr10:79729386-79729885	0.517805336523738	.	.
chr10	79669185	79669684	chr10	79780004	79780503	Tpgs1|chr10:79780004-79780503	0.605876222375322	.	.
chr10	79669185	79669684	chr10	79823293	79823792	Tpgs1|chr10:79823293-79823792	0.394746664314283	.	.
chr10	79704113	79704612	chr10	79606487	79606986	Bsg|chr10:79606487-79606986	0.521930705727709	.	.
chr10	79704113	79704612	chr10	79675184	79675683	Bsg|chr10:79675184-79675683	0.257691741632415	.	.
chr10	79704113	79704612	chr10	79774442	79774941	Bsg|chr10:79774442-79774941	0.262207934653664	.	.
chr10	79746371	79746870	chr10	79713049	79713548	Polrmt|chr10:79713049-79713548	0.446674921594302	.	.
chr10	79746371	79746870	chr10	79728322	79728821	Polrmt|chr10:79728322-79728821	0.377368018444908	.	.
chr10	79746371	79746870	chr10	79802180	79802679	Polrmt|chr10:79802180-79802679	0.395810734170927	.	.
chr10	79746371	79746870	chr10	79802739	79803238	Polrmt|chr10:79802739-79803238	0.348523428731095	.	.
chr10	79766873	79767372	chr10	80048362	80048861	Rnf126|chr10:80048362-80048861	0.377850120024797	.	.
chr10	79766873	79767372	chr10	80053303	80053802	Rnf126|chr10:80053303-80053802	0.322457617485421	.	.
chr10	79766873	79767372	chr10	80133187	80133686	Rnf126|chr10:80133187-80133686	0.46402723213404	.	.
chr10	79766873	79767372	chr10	80142013	80142512	Rnf126|chr10:80142013-80142512	0.40898251251422	.	.
chr10	79766873	79767372	chr10	80149272	80149771	Rnf126|chr10:80149272-80149771	0.593121722185168	.	.
chr10	79767373	79767872	chr10	79728322	79728821	Rnf126|chr10:79728322-79728821	0.304671790742991	.	.
chr10	79767373	79767872	chr10	79802180	79802679	Rnf126|chr10:79802180-79802679	0.265983575539156	.	.
chr10	79767373	79767872	chr10	80053303	80053802	Rnf126|chr10:80053303-80053802	0.307461149389742	.	.
chr10	79854078	79854577	chr10	79633413	79633912	E130317F20Rik|chr10:79633413-79633912	0.274239121880167	.	.
chr10	79854078	79854577	chr10	79633413	79633912	Ptbp1|chr10:79633413-79633912	0.274239121880167	.	.
chr10	79854078	79854577	chr10	79729386	79729885	E130317F20Rik|chr10:79729386-79729885	0.309152128667402	.	.
chr10	79854078	79854577	chr10	79729386	79729885	Ptbp1|chr10:79729386-79729885	0.309152128667402	.	.
chr10	79854078	79854577	chr10	79774442	79774941	E130317F20Rik|chr10:79774442-79774941	0.757762719322987	.	.
chr10	79854078	79854577	chr10	79774442	79774941	Ptbp1|chr10:79774442-79774941	0.757762719322987	.	.
chr10	79854078	79854577	chr10	80102436	80102935	E130317F20Rik|chr10:80102436-80102935	0.59524197547731	.	.
chr10	79854078	79854577	chr10	80102436	80102935	E130317F20Rik|chr10:80102436-80102935	0.595241975477311	.	.
chr10	79854078	79854577	chr10	80102436	80102935	Ptbp1|chr10:80102436-80102935	0.59524197547731	.	.
chr10	79854078	79854577	chr10	80102436	80102935	Ptbp1|chr10:80102436-80102935	0.595241975477311	.	.
chr10	79854078	79854577	chr10	80159857	80160356	E130317F20Rik|chr10:80159857-80160356	0.305273579020343	.	.
chr10	79854078	79854577	chr10	80159857	80160356	Ptbp1|chr10:80159857-80160356	0.305273579020343	.	.
chr10	79873272	79873771	chr10	79713049	79713548	Prtn3|chr10:79713049-79713548	0.50343940109694	.	.
chr10	79873272	79873771	chr10	79728322	79728821	Prtn3|chr10:79728322-79728821	0.344868567727545	.	.
chr10	79873272	79873771	chr10	80053303	80053802	Prtn3|chr10:80053303-80053802	0.339848592968279	.	.
chr10	79873272	79873771	chr10	80133187	80133686	Prtn3|chr10:80133187-80133686	0.529078282261197	.	.
chr10	79908430	79908929	chr10	80053303	80053802	Med16|chr10:80053303-80053802	0.523636796486556	.	.
chr10	79908430	79908929	chr10	80133187	80133686	Med16|chr10:80133187-80133686	0.360165796322077	.	.
chr10	79908430	79908929	chr10	80167470	80167969	Med16|chr10:80167470-80167969	0.609414500260698	.	.
chr10	79926703	79927202	chr10	79774442	79774941	Arid3a|chr10:79774442-79774941	0.278142715471647	.	.
chr10	79926703	79927202	chr10	80053303	80053802	Arid3a|chr10:80053303-80053802	0.259557440513615	.	.
chr10	79926703	79927202	chr10	80102436	80102935	Arid3a|chr10:80102436-80102935	0.257181862991169	.	.
chr10	79959680	79960179	chr10	80053303	80053802	Wdr18|chr10:80053303-80053802	0.446274209045001	.	.
chr10	79959680	79960179	chr10	80133187	80133686	Wdr18|chr10:80133187-80133686	0.476888986110113	.	.
chr10	79959680	79960179	chr10	80167470	80167969	Wdr18|chr10:80167470-80167969	0.289613350907448	.	.
chr10	79984135	79984634	chr10	79728831	79729330	Tmem259|chr10:79728831-79729330	0.38872229890129	.	.
chr10	79984135	79984634	chr10	79729386	79729885	Tmem259|chr10:79729386-79729885	0.378903482271763	.	.
chr10	79984135	79984634	chr10	79780004	79780503	Tmem259|chr10:79780004-79780503	0.555814240200171	.	.
chr10	79984135	79984634	chr10	79823293	79823792	Tmem259|chr10:79823293-79823792	0.31257856752589	.	.
chr10	79984135	79984634	chr10	80048362	80048861	Tmem259|chr10:80048362-80048861	0.373114776388162	.	.
chr10	79984135	79984634	chr10	80142013	80142512	Tmem259|chr10:80142013-80142512	0.281347836776082	.	.
chr10	79984727	79985226	chr10	79713049	79713548	Tmem259|chr10:79713049-79713548	0.475520299939539	.	.
chr10	79984727	79985226	chr10	79728322	79728821	Tmem259|chr10:79728322-79728821	0.36367184552812	.	.
chr10	79996251	79996750	chr10	79633413	79633912	Abca7|chr10:79633413-79633912	0.334344899868133	.	.
chr10	79996251	79996750	chr10	79728322	79728821	Abca7|chr10:79728322-79728821	0.258619599974429	.	.
chr10	79996251	79996750	chr10	79774442	79774941	Abca7|chr10:79774442-79774941	0.502777686080463	.	.
chr10	79996251	79996750	chr10	80102436	80102935	Abca7|chr10:80102436-80102935	0.599194687113408	.	.
chr10	79996251	79996750	chr10	80159857	80160356	Abca7|chr10:80159857-80160356	0.535198941231996	.	.
chr10	79996251	79996750	chr10	80167470	80167969	Abca7|chr10:80167470-80167969	0.395277555768384	.	.
chr10	80115299	80115798	chr10	80133187	80133686	Stk11|chr10:80133187-80133686	0.377568129920857	.	.
chr10	80115299	80115798	chr10	80149272	80149771	Stk11|chr10:80149272-80149771	0.339775825622046	.	.
chr10	80115299	80115798	chr10	80475205	80475704	Stk11|chr10:80475205-80475704	0.306513646059131	.	.
chr10	80141214	80141713	chr10	79774442	79774941	Cbarp|chr10:79774442-79774941	0.25669218848441	.	.
chr10	80141214	80141713	chr10	80102436	80102935	Cbarp|chr10:80102436-80102935	0.40063328082847	.	.
chr10	80147980	80148479	chr10	79780004	79780503	Midn|chr10:79780004-79780503	0.435947392502625	.	.
chr10	80147980	80148479	chr10	80048362	80048861	Midn|chr10:80048362-80048861	0.34607689779535	.	.
chr10	80147980	80148479	chr10	80142013	80142512	Midn|chr10:80142013-80142512	0.309800557497505	.	.
chr10	80147980	80148479	chr10	80302295	80302794	Midn|chr10:80302295-80302794	0.386295928275505	.	.
chr10	80147980	80148479	chr10	80413126	80413625	Midn|chr10:80413126-80413625	0.296300141402797	.	.
chr10	80148538	80149037	chr10	80142013	80142512	Midn|chr10:80142013-80142512	0.329778316066822	.	.
chr10	80148538	80149037	chr10	80149272	80149771	Midn|chr10:80149272-80149771	0.377786649336728	.	.
chr10	80148538	80149037	chr10	80302295	80302794	Midn|chr10:80302295-80302794	0.29556889948344	.	.
chr10	80226253	80226752	chr10	79780004	79780503	Pwwp3a|chr10:79780004-79780503	0.272124868847593	.	.
chr10	80226253	80226752	chr10	80048362	80048861	Pwwp3a|chr10:80048362-80048861	0.524875470466642	.	.
chr10	80226253	80226752	chr10	80133187	80133686	Pwwp3a|chr10:80133187-80133686	0.289957141684606	.	.
chr10	80226253	80226752	chr10	80142013	80142512	Pwwp3a|chr10:80142013-80142512	0.308231146117848	.	.
chr10	80226253	80226752	chr10	80149272	80149771	Pwwp3a|chr10:80149272-80149771	0.395502637509616	.	.
chr10	80226253	80226752	chr10	80475205	80475704	Pwwp3a|chr10:80475205-80475704	0.478226462666942	.	.
chr10	80226757	80227256	chr10	80053303	80053802	Pwwp3a|chr10:80053303-80053802	0.461234864417152	.	.
chr10	80226757	80227256	chr10	80133187	80133686	Pwwp3a|chr10:80133187-80133686	0.398678268791927	.	.
chr10	80226757	80227256	chr10	80167470	80167969	Pwwp3a|chr10:80167470-80167969	0.333017962584473	.	.
chr10	80226757	80227256	chr10	80475205	80475704	Pwwp3a|chr10:80475205-80475704	0.280466520957319	.	.
chr10	80249168	80249667	chr10	80142013	80142512	Ndufs7|chr10:80142013-80142512	0.311309895255819	.	.
chr10	80249168	80249667	chr10	80149272	80149771	Ndufs7|chr10:80149272-80149771	0.275433671945872	.	.
chr10	80260827	80261326	chr10	80159857	80160356	Dazap1|chr10:80159857-80160356	0.310865889812093	.	.
chr10	80260827	80261326	chr10	80159857	80160356	Gamt|chr10:80159857-80160356	0.310865889812093	.	.
chr10	80260827	80261326	chr10	80167470	80167969	Dazap1|chr10:80167470-80167969	0.339494266625545	.	.
chr10	80260827	80261326	chr10	80167470	80167969	Gamt|chr10:80167470-80167969	0.339494266625545	.	.
chr10	80260827	80261326	chr10	80386165	80386664	Dazap1|chr10:80386165-80386664	0.263070288879536	.	.
chr10	80260827	80261326	chr10	80386165	80386664	Gamt|chr10:80386165-80386664	0.263070288879536	.	.
chr10	80292185	80292684	chr10	80048362	80048861	Rps15|chr10:80048362-80048861	0.715197382253215	.	.
chr10	80292185	80292684	chr10	80142013	80142512	Rps15|chr10:80142013-80142512	0.456845412102273	.	.
chr10	80292185	80292684	chr10	80149272	80149771	Rps15|chr10:80149272-80149771	0.329158373539377	.	.
chr10	80292185	80292684	chr10	80475205	80475704	Rps15|chr10:80475205-80475704	0.297710513301037	.	.
chr10	80292185	80292684	chr10	80676201	80676700	Rps15|chr10:80676201-80676700	0.341128009798702	.	.
chr10	80329684	80330183	chr10	80053303	80053802	Pcsk4|chr10:80053303-80053802	0.548907281980902	.	.
chr10	80329684	80330183	chr10	80053303	80053802	Reep6|chr10:80053303-80053802	0.548907281980902	.	.
chr10	80329684	80330183	chr10	80133187	80133686	Pcsk4|chr10:80133187-80133686	0.491911379157968	.	.
chr10	80329684	80330183	chr10	80133187	80133686	Reep6|chr10:80133187-80133686	0.491911379157968	.	.
chr10	80329684	80330183	chr10	80142013	80142512	Pcsk4|chr10:80142013-80142512	0.287540176558277	.	.
chr10	80329684	80330183	chr10	80142013	80142512	Reep6|chr10:80142013-80142512	0.287540176558277	.	.
chr10	80329684	80330183	chr10	80149272	80149771	Pcsk4|chr10:80149272-80149771	0.503222966572731	.	.
chr10	80329684	80330183	chr10	80149272	80149771	Reep6|chr10:80149272-80149771	0.503222966572731	.	.
chr10	80329684	80330183	chr10	80475205	80475704	Pcsk4|chr10:80475205-80475704	0.721506179797026	.	.
chr10	80329684	80330183	chr10	80475205	80475704	Reep6|chr10:80475205-80475704	0.721506179797026	.	.
chr10	80387533	80388032	chr10	80053303	80053802	Mex3d|chr10:80053303-80053802	0.285454190900539	.	.
chr10	80387533	80388032	chr10	80133187	80133686	Mex3d|chr10:80133187-80133686	0.47205517456959	.	.
chr10	80387533	80388032	chr10	80149272	80149771	Mex3d|chr10:80149272-80149771	0.280583969693032	.	.
chr10	80387533	80388032	chr10	80475205	80475704	Mex3d|chr10:80475205-80475704	0.280290704961093	.	.
chr10	80387533	80388032	chr10	80676201	80676700	Mex3d|chr10:80676201-80676700	0.658103962736528	.	.
chr10	80398776	80399275	chr10	80142013	80142512	Mbd3|chr10:80142013-80142512	0.281839035277946	.	.
chr10	80398776	80399275	chr10	80149272	80149771	Mbd3|chr10:80149272-80149771	0.250928419059094	.	.
chr10	80399367	80399866	chr10	80159857	80160356	Mbd3|chr10:80159857-80160356	0.302867267956848	.	.
chr10	80399367	80399866	chr10	80302295	80302794	Mbd3|chr10:80302295-80302794	0.472685942754281	.	.
chr10	80399367	80399866	chr10	80413126	80413625	Mbd3|chr10:80413126-80413625	0.27739630852234	.	.
chr10	80406595	80407094	chr10	80159857	80160356	Uqcr11|chr10:80159857-80160356	0.334151750961482	.	.
chr10	80433205	80433704	chr10	80048362	80048861	Tcf3|chr10:80048362-80048861	0.341742332386138	.	.
chr10	80433205	80433704	chr10	80053303	80053802	Tcf3|chr10:80053303-80053802	0.278241913197868	.	.
chr10	80433205	80433704	chr10	80133187	80133686	Tcf3|chr10:80133187-80133686	0.319381265959493	.	.
chr10	80433205	80433704	chr10	80142013	80142512	Tcf3|chr10:80142013-80142512	0.292929282946532	.	.
chr10	80433205	80433704	chr10	80149272	80149771	Tcf3|chr10:80149272-80149771	0.472203892288217	.	.
chr10	80433205	80433704	chr10	80475205	80475704	Tcf3|chr10:80475205-80475704	0.557752669338633	.	.
chr10	80433784	80434283	chr10	80053303	80053802	Tcf3|chr10:80053303-80053802	0.307580883150269	.	.
chr10	80433784	80434283	chr10	80133187	80133686	Tcf3|chr10:80133187-80133686	0.398471796614864	.	.
chr10	80433784	80434283	chr10	80167470	80167969	Tcf3|chr10:80167470-80167969	0.429840722682475	.	.
chr10	80561055	80561554	chr10	80302295	80302794	Rexo1|chr10:80302295-80302794	0.428103279770862	.	.
chr10	80561055	80561554	chr10	80413126	80413625	Rexo1|chr10:80413126-80413625	0.278376703898781	.	.
chr10	80561055	80561554	chr10	80880282	80880781	Rexo1|chr10:80880282-80880781	0.506725849503686	.	.
chr10	80561559	80562058	chr10	80302295	80302794	Rexo1|chr10:80302295-80302794	0.50319704847972	.	.
chr10	80561559	80562058	chr10	80413126	80413625	Rexo1|chr10:80413126-80413625	0.298807270437061	.	.
chr10	80561559	80562058	chr10	80880282	80880781	Rexo1|chr10:80880282-80880781	0.569303309979041	.	.
chr10	80577192	80577691	chr10	80264751	80265250	Klf16|chr10:80264751-80265250	0.349629957439354	.	.
chr10	80577192	80577691	chr10	80385662	80386161	Klf16|chr10:80385662-80386161	0.275777417744952	.	.
chr10	80577707	80578206	chr10	80264751	80265250	Klf16|chr10:80264751-80265250	0.68757661932882	.	.
chr10	80577707	80578206	chr10	80302295	80302794	Klf16|chr10:80302295-80302794	0.28089672380904	.	.
chr10	80577707	80578206	chr10	80385662	80386161	Klf16|chr10:80385662-80386161	0.286681128290697	.	.
chr10	80577707	80578206	chr10	80413126	80413625	Klf16|chr10:80413126-80413625	0.509359390124291	.	.
chr10	80590198	80590697	chr10	80386165	80386664	Abhd17a|chr10:80386165-80386664	0.305299526665455	.	.
chr10	80590198	80590697	chr10	80386165	80386664	Gm29093|chr10:80386165-80386664	0.305299526665455	.	.
chr10	80622360	80622859	chr10	80999806	81000305	Csnk1g2|chr10:80999806-81000305	0.275573680759995	.	.
chr10	80656327	80656826	chr10	80264751	80265250	Btbd2|chr10:80264751-80265250	0.347107985369342	.	.
chr10	80656327	80656826	chr10	80385662	80386161	Btbd2|chr10:80385662-80386161	0.282981953375107	.	.
chr10	80656327	80656826	chr10	80386165	80386664	Btbd2|chr10:80386165-80386664	0.345045206110997	.	.
chr10	80702062	80702561	chr10	80386165	80386664	Izumo4|chr10:80386165-80386664	0.332276785543843	.	.
chr10	80702062	80702561	chr10	80386165	80386664	Mob3a|chr10:80386165-80386664	0.332276785543843	.	.
chr10	80702062	80702561	chr10	80676201	80676700	Izumo4|chr10:80676201-80676700	0.290309818834594	.	.
chr10	80702062	80702561	chr10	80676201	80676700	Mob3a|chr10:80676201-80676700	0.290309818834594	.	.
chr10	80702672	80703171	chr10	80676201	80676700	Izumo4|chr10:80676201-80676700	0.434686782277801	.	.
chr10	80702672	80703171	chr10	80676201	80676700	Mob3a|chr10:80676201-80676700	0.434686782277801	.	.
chr10	80702672	80703171	chr10	80999806	81000305	Izumo4|chr10:80999806-81000305	0.515141318839754	.	.
chr10	80702672	80703171	chr10	80999806	81000305	Izumo4|chr10:80999806-81000305	0.515141318839755	.	.
chr10	80702672	80703171	chr10	80999806	81000305	Mob3a|chr10:80999806-81000305	0.515141318839754	.	.
chr10	80702672	80703171	chr10	80999806	81000305	Mob3a|chr10:80999806-81000305	0.515141318839755	.	.
chr10	80742110	80742609	chr10	80475205	80475704	Ap3d1|chr10:80475205-80475704	0.265090007479988	.	.
chr10	80742110	80742609	chr10	80676201	80676700	Ap3d1|chr10:80676201-80676700	0.379327431515129	.	.
chr10	80754853	80755352	chr10	80999806	81000305	Dot1l|chr10:80999806-81000305	0.439173969851671	.	.
chr10	80754853	80755352	chr10	81174893	81175392	Dot1l|chr10:81174893-81175392	0.365693200228495	.	.
chr10	80826143	80826642	chr10	80857349	80857848	Oaz1|chr10:80857349-80857848	0.548255248601831	.	.
chr10	80826143	80826642	chr10	80857349	80857848	Oaz1|chr10:80857349-80857848	0.548255248601832	.	.
chr10	80826143	80826642	chr10	81174893	81175392	Oaz1|chr10:81174893-81175392	0.523989409791211	.	.
chr10	80900697	80901196	chr10	80928413	80928912	Timm13|chr10:80928413-80928912	0.332459468380996	.	.
chr10	80900697	80901196	chr10	80999806	81000305	Timm13|chr10:80999806-81000305	0.427221871445665	.	.
chr10	80929771	80930270	chr10	80857349	80857848	Gadd45b|chr10:80857349-80857848	0.266832916833804	.	.
chr10	80929771	80930270	chr10	80999806	81000305	Gadd45b|chr10:80999806-81000305	0.308854835624143	.	.
chr10	80929771	80930270	chr10	81010782	81011281	Gadd45b|chr10:81010782-81011281	0.673476520130067	.	.
chr10	80929771	80930270	chr10	81137227	81137726	Gadd45b|chr10:81137227-81137726	0.336964241543514	.	.
chr10	80929771	80930270	chr10	81154648	81155147	Gadd45b|chr10:81154648-81155147	0.29827499849795	.	.
chr10	80929771	80930270	chr10	81174893	81175392	Gadd45b|chr10:81174893-81175392	0.617683449519131	.	.
chr10	80929771	80930270	chr10	81192202	81192701	Gadd45b|chr10:81192202-81192701	0.316884723391281	.	.
chr10	81014811	81015310	chr10	80807167	80807666	Gng7|chr10:80807167-80807666	0.49084944673671	.	.
chr10	81014811	81015310	chr10	80857349	80857848	Gng7|chr10:80857349-80857848	0.422432368207576	.	.
chr10	81014811	81015310	chr10	81414686	81415185	Gng7|chr10:81414686-81415185	0.271550323192953	.	.
chr10	81037087	81037586	chr10	80936506	80937005	Slc39a3|chr10:80936506-80937005	0.444321705198037	.	.
chr10	81037087	81037586	chr10	81137227	81137726	Slc39a3|chr10:81137227-81137726	0.507045543020915	.	.
chr10	81037087	81037586	chr10	81174893	81175392	Slc39a3|chr10:81174893-81175392	0.337779781339587	.	.
chr10	81037087	81037586	chr10	81192202	81192701	Slc39a3|chr10:81192202-81192701	0.352147803791311	.	.
chr10	81060133	81060632	chr10	80928413	80928912	Sgta|chr10:80928413-80928912	0.378425701236555	.	.
chr10	81060133	81060632	chr10	80999806	81000305	Sgta|chr10:80999806-81000305	0.515031433754831	.	.
chr10	81060133	81060632	chr10	81010782	81011281	Sgta|chr10:81010782-81011281	0.261389964525952	.	.
chr10	81060133	81060632	chr10	81137227	81137726	Sgta|chr10:81137227-81137726	0.279002783556857	.	.
chr10	81069721	81070220	chr10	80928413	80928912	Thop1|chr10:80928413-80928912	0.334736545286755	.	.
chr10	81069721	81070220	chr10	80999806	81000305	Thop1|chr10:80999806-81000305	0.351156955965688	.	.
chr10	81069721	81070220	chr10	81010782	81011281	Thop1|chr10:81010782-81011281	0.520236182518813	.	.
chr10	81069721	81070220	chr10	81416888	81417387	Thop1|chr10:81416888-81417387	0.400399493800369	.	.
chr10	81105647	81106146	chr10	80857349	80857848	Map2k2|chr10:80857349-80857848	0.260261270600484	.	.
chr10	81167584	81168083	chr10	80999806	81000305	Pias4|chr10:80999806-81000305	0.273427033434343	.	.
chr10	81167584	81168083	chr10	81010782	81011281	Pias4|chr10:81010782-81011281	0.518899651356553	.	.
chr10	81167584	81168083	chr10	81174893	81175392	Pias4|chr10:81174893-81175392	0.656545560845977	.	.
chr10	81167584	81168083	chr10	81401904	81402403	Pias4|chr10:81401904-81402403	0.459382277486536	.	.
chr10	81167584	81168083	chr10	81416888	81417387	Pias4|chr10:81416888-81417387	0.491701677300088	.	.
chr10	81176243	81176742	chr10	81285670	81286169	Eef2|chr10:81285670-81286169	0.301314067172681	.	.
chr10	81232829	81233328	chr10	80999806	81000305	Zfr2|chr10:80999806-81000305	0.372635008006488	.	.
chr10	81232829	81233328	chr10	81010782	81011281	Zfr2|chr10:81010782-81011281	0.442600669550924	.	.
chr10	81232829	81233328	chr10	81174893	81175392	Zfr2|chr10:81174893-81175392	0.384954008331573	.	.
chr10	81232829	81233328	chr10	81401904	81402403	Zfr2|chr10:81401904-81402403	0.259562988370407	.	.
chr10	81232829	81233328	chr10	81416888	81417387	Zfr2|chr10:81416888-81417387	0.301985676748743	.	.
chr10	81266395	81266894	chr10	80999806	81000305	Apba3|chr10:80999806-81000305	0.371567761911924	.	.
chr10	81266395	81266894	chr10	80999806	81000305	Mrpl54|chr10:80999806-81000305	0.371567761911924	.	.
chr10	81266395	81266894	chr10	81010782	81011281	Apba3|chr10:81010782-81011281	0.588039712811314	.	.
chr10	81266395	81266894	chr10	81010782	81011281	Mrpl54|chr10:81010782-81011281	0.588039712811314	.	.
chr10	81266395	81266894	chr10	81174893	81175392	Apba3|chr10:81174893-81175392	0.760662320564956	.	.
chr10	81266395	81266894	chr10	81174893	81175392	Mrpl54|chr10:81174893-81175392	0.760662320564956	.	.
chr10	81266395	81266894	chr10	81401904	81402403	Apba3|chr10:81401904-81402403	0.431181799154275	.	.
chr10	81266395	81266894	chr10	81401904	81402403	Mrpl54|chr10:81401904-81402403	0.431181799154275	.	.
chr10	81266395	81266894	chr10	81416888	81417387	Apba3|chr10:81416888-81417387	0.506528657273367	.	.
chr10	81266395	81266894	chr10	81416888	81417387	Mrpl54|chr10:81416888-81417387	0.506528657273367	.	.
chr10	81266395	81266894	chr10	81571498	81571997	Apba3|chr10:81571498-81571997	0.253274587586929	.	.
chr10	81266395	81266894	chr10	81571498	81571997	Mrpl54|chr10:81571498-81571997	0.253274587586929	.	.
chr10	81292618	81293117	chr10	81010782	81011281	Pip5k1c|chr10:81010782-81011281	0.461270587195365	.	.
chr10	81292618	81293117	chr10	81010782	81011281	Pip5k1c|chr10:81010782-81011281	0.461270587195366	.	.
chr10	81292618	81293117	chr10	81154648	81155147	Pip5k1c|chr10:81154648-81155147	0.346257475939055	.	.
chr10	81292618	81293117	chr10	81174893	81175392	Pip5k1c|chr10:81174893-81175392	0.405064326439633	.	.
chr10	81292618	81293117	chr10	81416888	81417387	Pip5k1c|chr10:81416888-81417387	0.439277709115829	.	.
chr10	81292618	81293117	chr10	81571498	81571997	Pip5k1c|chr10:81571498-81571997	0.401694571962896	.	.
chr10	81319957	81320456	chr10	80999806	81000305	Cactin|chr10:80999806-81000305	0.34685436562617	.	.
chr10	81319957	81320456	chr10	81137227	81137726	Cactin|chr10:81137227-81137726	0.70967047645126	.	.
chr10	81319957	81320456	chr10	81414686	81415185	Cactin|chr10:81414686-81415185	0.334499350241382	.	.
chr10	81319957	81320456	chr10	81430157	81430656	Cactin|chr10:81430157-81430656	0.359010941931121	.	.
chr10	81319957	81320456	chr10	81551522	81552021	Cactin|chr10:81551522-81552021	0.29958777704459	.	.
chr10	81319957	81320456	chr10	81570705	81571204	Cactin|chr10:81570705-81571204	0.607793967042741	.	.
chr10	81319957	81320456	chr10	81570705	81571204	Cactin|chr10:81570705-81571204	0.607793967042742	.	.
chr10	81320497	81320996	chr10	81154648	81155147	Cactin|chr10:81154648-81155147	0.27996903283638	.	.
chr10	81320497	81320996	chr10	81192202	81192701	Cactin|chr10:81192202-81192701	0.362260558599648	.	.
chr10	81320497	81320996	chr10	81285670	81286169	Cactin|chr10:81285670-81286169	0.418278612055819	.	.
chr10	81320497	81320996	chr10	81571498	81571997	Cactin|chr10:81571498-81571997	0.461757679411937	.	.
chr10	81350327	81350826	chr10	80999806	81000305	Hmg20b|chr10:80999806-81000305	0.293960896512142	.	.
chr10	81350327	81350826	chr10	81010782	81011281	Hmg20b|chr10:81010782-81011281	0.385056851883747	.	.
chr10	81350327	81350826	chr10	81137227	81137726	Hmg20b|chr10:81137227-81137726	0.394821371716386	.	.
chr10	81350327	81350826	chr10	81174893	81175392	Hmg20b|chr10:81174893-81175392	0.582268224316492	.	.
chr10	81350327	81350826	chr10	81416888	81417387	Hmg20b|chr10:81416888-81417387	0.254454972702843	.	.
chr10	81357211	81357710	chr10	81571498	81571997	Mfsd12|chr10:81571498-81571997	0.345857071233026	.	.
chr10	81378395	81378894	chr10	80999806	81000305	Fzr1|chr10:80999806-81000305	0.265015342380223	.	.
chr10	81378395	81378894	chr10	81137227	81137726	Fzr1|chr10:81137227-81137726	0.420252474472518	.	.
chr10	81378395	81378894	chr10	81174893	81175392	Fzr1|chr10:81174893-81175392	0.31567963326567	.	.
chr10	81378395	81378894	chr10	81192202	81192701	Fzr1|chr10:81192202-81192701	0.253743226807051	.	.
chr10	81378395	81378894	chr10	81401904	81402403	Fzr1|chr10:81401904-81402403	0.334517512342059	.	.
chr10	81384063	81384562	chr10	81430157	81430656	Dohh|chr10:81430157-81430656	0.314075685635773	.	.
chr10	81384063	81384562	chr10	81551522	81552021	Dohh|chr10:81551522-81552021	0.292303598623694	.	.
chr10	81384063	81384562	chr10	81570705	81571204	Dohh|chr10:81570705-81571204	0.569688982897229	.	.
chr10	81393573	81394072	chr10	81430826	81431325	Smim24|chr10:81430826-81431325	0.266002510170996	.	.
chr10	81496231	81496730	chr10	80999806	81000305	Ncln|chr10:80999806-81000305	0.275937737661488	.	.
chr10	81496231	81496730	chr10	81137227	81137726	Ncln|chr10:81137227-81137726	0.3642972861573	.	.
chr10	81496231	81496730	chr10	81430157	81430656	Ncln|chr10:81430157-81430656	0.253604171720338	.	.
chr10	81545004	81545503	chr10	81414686	81415185	Gna11|chr10:81414686-81415185	0.343228797005185	.	.
chr10	81545004	81545503	chr10	81581601	81582100	Gna11|chr10:81581601-81582100	0.266223706011575	.	.
chr10	81545004	81545503	chr10	81643405	81643904	Gna11|chr10:81643405-81643904	0.680088820474757	.	.
chr10	81600731	81601230	chr10	81285670	81286169	Tle6|chr10:81285670-81286169	0.284212281330981	.	.
chr10	81605948	81606447	chr10	81414686	81415185	BC025920|chr10:81414686-81415185	0.354361845813448	.	.
chr10	81605948	81606447	chr10	81551522	81552021	BC025920|chr10:81551522-81552021	0.267778663783663	.	.
chr10	81605948	81606447	chr10	81570705	81571204	BC025920|chr10:81570705-81571204	0.497881040874665	.	.
chr10	81648748	81649247	chr10	81414686	81415185	Gm10778|chr10:81414686-81415185	0.576311050775682	.	.
chr10	81648748	81649247	chr10	81430157	81430656	Gm10778|chr10:81430157-81430656	0.274403539058877	.	.
chr10	81648748	81649247	chr10	81570705	81571204	Gm10778|chr10:81570705-81571204	0.406272724935065	.	.
chr10	81648748	81649247	chr10	81643405	81643904	Gm10778|chr10:81643405-81643904	0.281041204325419	.	.
chr10	81648748	81649247	chr10	81643405	81643904	Gm10778|chr10:81643405-81643904	0.28104120432542	.	.
chr10	82858893	82859392	chr10	82698823	82699322	Gm38560|chr10:82698823-82699322	0.29537381769796	.	.
chr10	85102355	85102854	chr10	85256404	85256903	Fhl4|chr10:85256404-85256903	0.401128549255759	.	.
chr10	85102355	85102854	chr10	85256404	85256903	Tmem263|chr10:85256404-85256903	0.401128549255759	.	.
chr10	85127846	85128345	chr10	85014449	85014948	Mterf2|chr10:85014449-85014948	0.343585019568718	.	.
chr10	85184578	85185077	chr10	85014449	85014948	Cry1|chr10:85014449-85014948	0.264034696662897	.	.
chr10	85184578	85185077	chr10	85026062	85026561	Cry1|chr10:85026062-85026561	0.270051588664069	.	.
chr10	85184578	85185077	chr10	85279219	85279718	Cry1|chr10:85279219-85279718	0.373216527540926	.	.
chr10	85265656	85266155	chr10	85287962	85288461	Gm38575|chr10:85287962-85288461	0.307958035810047	.	.
chr10	85386593	85387092	chr10	85287962	85288461	Btbd11|chr10:85287962-85288461	0.263620454871877	.	.
chr10	85916863	85917362	chr10	85557108	85557607	Prdm4|chr10:85557108-85557607	0.330278326421801	.	.
chr10	85916863	85917362	chr10	86069274	86069773	Prdm4|chr10:86069274-86069773	0.488665576392023	.	.
chr10	85957553	85958052	chr10	86032499	86032998	Rtcb|chr10:86032499-86032998	0.396910323402991	.	.
chr10	86021662	86022161	chr10	86032499	86032998	A230060F14Rik|chr10:86032499-86032998	0.456797546480406	.	.
chr10	86021662	86022161	chr10	86032499	86032998	Fbxo7|chr10:86032499-86032998	0.456797546480406	.	.
chr10	86300229	86300728	chr10	86032499	86032998	Timp3|chr10:86032499-86032998	0.469076742318284	.	.
chr10	86498647	86499146	chr10	86032499	86032998	Syn3|chr10:86032499-86032998	0.307919007692344	.	.
chr10	86778082	86778581	chr10	86685259	86685758	Nt5dc3|chr10:86685259-86685758	0.282848121943912	.	.
chr10	87862824	87863323	chr10	87873361	87873860	Igf1os|chr10:87873361-87873860	0.51986042131964	.	.
chr10	88146664	88147163	chr10	88376668	88377167	Nup37|chr10:88376668-88377167	0.312766390763868	.	.
chr10	88146664	88147163	chr10	88376668	88377167	Parpbp|chr10:88376668-88377167	0.312766390763868	.	.
chr10	88146664	88147163	chr10	88451105	88451604	Nup37|chr10:88451105-88451604	0.339021590273322	.	.
chr10	88146664	88147163	chr10	88451105	88451604	Parpbp|chr10:88451105-88451604	0.339021590273322	.	.
chr10	88200852	88201351	chr10	87888869	87889368	Washc3|chr10:87888869-87889368	0.267549323985165	.	.
chr10	88200852	88201351	chr10	88376668	88377167	Washc3|chr10:88376668-88377167	0.406362885828169	.	.
chr10	88201358	88201857	chr10	87888869	87889368	Washc3|chr10:87888869-87889368	0.276005324247038	.	.
chr10	88201358	88201857	chr10	88376668	88377167	Washc3|chr10:88376668-88377167	0.310239181201795	.	.
chr10	88378931	88379430	chr10	88738951	88739450	Dram1|chr10:88738951-88739450	0.514305216289824	.	.
chr10	88378931	88379430	chr10	88738951	88739450	Gnptab|chr10:88738951-88739450	0.514305216289824	.	.
chr10	88503789	88504288	chr10	88603118	88603617	Chpt1|chr10:88603118-88603617	0.255471377072807	.	.
chr10	88604990	88605489	chr10	88603118	88603617	Mybpc1|chr10:88603118-88603617	0.543121813643732	.	.
chr10	88730714	88731213	chr10	88514458	88514957	Arl1|chr10:88514458-88514957	0.52972516766472	.	.
chr10	88731569	88732068	chr10	88451105	88451604	Arl1|chr10:88451105-88451604	0.360090363172418	.	.
chr10	88731569	88732068	chr10	88514458	88514957	Arl1|chr10:88514458-88514957	0.295575828398342	.	.
chr10	88826571	88827070	chr10	88738951	88739450	Utp20|chr10:88738951-88739450	0.266411579550303	.	.
chr10	88826571	88827070	chr10	88834260	88834759	Utp20|chr10:88834260-88834759	0.450543542573174	.	.
chr10	89686076	89686575	chr10	89461774	89462273	1500026H17Rik|chr10:89461774-89462273	0.340596151198626	.	.
chr10	89686076	89686575	chr10	89461774	89462273	Scyl2|chr10:89461774-89462273	0.340596151198626	.	.
chr10	91082684	91083183	chr10	90964385	90964884	Apaf1|chr10:90964385-90964884	0.340676339355207	.	.
chr10	91082684	91083183	chr10	90964385	90964884	Ikbip|chr10:90964385-90964884	0.340676339355207	.	.
chr10	91082684	91083183	chr10	91171389	91171888	Apaf1|chr10:91171389-91171888	0.366692345855751	.	.
chr10	91082684	91083183	chr10	91171389	91171888	Ikbip|chr10:91171389-91171888	0.366692345855751	.	.
chr10	91123779	91124278	chr10	91171389	91171888	Slc25a3|chr10:91171389-91171888	0.617658955258602	.	.
chr10	91181390	91181889	chr10	91171389	91171888	Tmpo|chr10:91171389-91171888	0.412707506602036	.	.
chr10	93081484	93081983	chr10	93276361	93276860	Cfap54|chr10:93276361-93276860	0.283388963439402	.	.
chr10	93081484	93081983	chr10	93471396	93471895	Cfap54|chr10:93471396-93471895	0.405369195733789	.	.
chr10	93160387	93160886	chr10	93432360	93432859	Cdk17|chr10:93432360-93432859	0.53723590875215	.	.
chr10	93310765	93311264	chr10	93679634	93680133	Elk3|chr10:93679634-93680133	0.380431763806644	.	.
chr10	93453094	93453593	chr10	93432360	93432859	Lta4h|chr10:93432360-93432859	0.434452206313381	.	.
chr10	94035618	94036117	chr10	94077345	94077844	Fgd6|chr10:94077345-94077844	0.2650190026805	.	.
chr10	94035618	94036117	chr10	94077345	94077844	Vezt|chr10:94077345-94077844	0.2650190026805	.	.
chr10	94035618	94036117	chr10	94426275	94426774	Fgd6|chr10:94426275-94426774	0.286458855427697	.	.
chr10	94035618	94036117	chr10	94426275	94426774	Vezt|chr10:94426275-94426774	0.286458855427697	.	.
chr10	94945154	94945653	chr10	95139592	95140091	Plxnc1|chr10:95139592-95140091	0.433770008428417	.	.
chr10	95416569	95417068	chr10	95139592	95140091	5730420D15Rik|chr10:95139592-95140091	0.346665310280998	.	.
chr10	95416569	95417068	chr10	95139592	95140091	Socs2|chr10:95139592-95140091	0.346665310280998	.	.
chr10	95416569	95417068	chr10	95725825	95726324	5730420D15Rik|chr10:95725825-95726324	0.375970823704462	.	.
chr10	95416569	95417068	chr10	95725825	95726324	Socs2|chr10:95725825-95726324	0.375970823704462	.	.
chr10	95501703	95502202	chr10	95725825	95726324	Mrpl42|chr10:95725825-95726324	0.478344332371085	.	.
chr10	95501703	95502202	chr10	95762279	95762778	Mrpl42|chr10:95762279-95762778	0.353885919175597	.	.
chr10	95514775	95515274	chr10	95647414	95647913	Ube2n|chr10:95647414-95647913	0.25425635720522	.	.
chr10	95563534	95564033	chr10	95544638	95545137	Nudt4|chr10:95544638-95545137	0.290382600813189	.	.
chr10	95563534	95564033	chr10	95647414	95647913	Nudt4|chr10:95647414-95647913	0.459591713545881	.	.
chr10	95563534	95564033	chr10	95667281	95667780	Nudt4|chr10:95667281-95667780	0.354460016399542	.	.
chr10	95563534	95564033	chr10	95762279	95762778	Nudt4|chr10:95762279-95762778	0.459880139756326	.	.
chr10	95564087	95564586	chr10	95544638	95545137	Nudt4|chr10:95544638-95545137	0.464966442432178	.	.
chr10	95564087	95564586	chr10	95646869	95647368	Nudt4|chr10:95646869-95647368	0.41628239314851	.	.
chr10	95564087	95564586	chr10	95647414	95647913	Nudt4|chr10:95647414-95647913	0.348318817157505	.	.
chr10	95564087	95564586	chr10	95667281	95667780	Nudt4|chr10:95667281-95667780	0.655749810077721	.	.
chr10	96616678	96617177	chr10	96480513	96481012	Btg1|chr10:96480513-96481012	0.341896779367292	.	.
chr10	99106866	99107365	chr10	99261553	99262052	Gm48768|chr10:99261553-99262052	0.527133789932369	.	.
chr10	99106866	99107365	chr10	99261553	99262052	Poc1b|chr10:99261553-99262052	0.527133789932369	.	.
chr10	105574222	105574721	chr10	105467229	105467728	Gm15663|chr10:105467229-105467728	0.32326911801748	.	.
chr10	105574222	105574721	chr10	105467229	105467728	Tmtc2|chr10:105467229-105467728	0.32326911801748	.	.
chr10	105574222	105574721	chr10	105484782	105485281	Gm15663|chr10:105484782-105485281	0.303730150011483	.	.
chr10	105574222	105574721	chr10	105484782	105485281	Tmtc2|chr10:105484782-105485281	0.303730150011483	.	.
chr10	105575185	105575684	chr10	105430947	105431446	Tmtc2|chr10:105430947-105431446	0.438561866269401	.	.
chr10	107123934	107124433	chr10	107350202	107350701	Acss3|chr10:107350202-107350701	0.339575368876515	.	.
chr10	111009886	111010385	chr10	111180569	111181068	Zdhhc17|chr10:111180569-111181068	0.277037205405671	.	.
chr10	111164473	111164972	chr10	110993210	110993709	Osbpl8|chr10:110993210-110993709	0.267054679590117	.	.
chr10	111164473	111164972	chr10	111304662	111305161	Osbpl8|chr10:111304662-111305161	0.350318659788517	.	.
chr10	111164473	111164972	chr10	111329143	111329642	Osbpl8|chr10:111329143-111329642	0.397683702440826	.	.
chr10	111164473	111164972	chr10	111446281	111446780	Osbpl8|chr10:111446281-111446780	0.709503238217318	.	.
chr10	111298357	111298856	chr10	111600515	111601014	Bbs10|chr10:111600515-111601014	0.359059034539202	.	.
chr10	111298357	111298856	chr10	111739692	111740191	Bbs10|chr10:111739692-111740191	0.290813660312502	.	.
chr10	111472905	111473404	chr10	111329143	111329642	Nap1l1|chr10:111329143-111329642	0.446498497470187	.	.
chr10	111472905	111473404	chr10	111446281	111446780	Nap1l1|chr10:111446281-111446780	0.488051735148987	.	.
chr10	111472905	111473404	chr10	111566732	111567231	Nap1l1|chr10:111566732-111567231	0.455297246852342	.	.
chr10	111472905	111473404	chr10	111665698	111666197	Nap1l1|chr10:111665698-111666197	0.295926140938572	.	.
chr10	111506260	111506759	chr10	111739692	111740191	Phlda1|chr10:111739692-111740191	0.269791987246214	.	.
chr10	111506761	111507260	chr10	111364750	111365249	Gm28592|chr10:111364750-111365249	0.476867378842059	.	.
chr10	111506761	111507260	chr10	111364750	111365249	Phlda1|chr10:111364750-111365249	0.476867378842059	.	.
chr10	115251206	115251705	chr10	115579458	115579957	Tbc1d15|chr10:115579458-115579957	0.462011665016236	.	.
chr10	115315382	115315881	chr10	115333569	115334068	Rab21|chr10:115333569-115334068	0.251135517012257	.	.
chr10	115384626	115385125	chr10	115333569	115334068	Thap2|chr10:115333569-115334068	0.266642600111772	.	.
chr10	115384626	115385125	chr10	115333569	115334068	Zfc3h1|chr10:115333569-115334068	0.266642600111772	.	.
chr10	117223978	117224477	chr10	117435311	117435810	Gm48772|chr10:117435311-117435810	0.320610216252701	.	.
chr10	117223978	117224477	chr10	117435311	117435810	Yeats4|chr10:117435311-117435810	0.320610216252701	.	.
chr10	119239821	119240320	chr10	119218050	119218549	Cand1|chr10:119218050-119218549	0.272479678739643	.	.
chr10	120978126	120978625	chr10	121047283	121047782	Lemd3|chr10:121047283-121047782	0.360736700875482	.	.
chr10	120978656	120979155	chr10	120745103	120745602	Lemd3|chr10:120745103-120745602	0.305878869815254	.	.
chr10	120979164	120979663	chr10	120745103	120745602	Lemd3|chr10:120745103-120745602	0.258846093990547	.	.
chr10	121364796	121365295	chr10	121205957	121206456	Gns|chr10:121205957-121206456	0.468431226090981	.	.
chr10	121364796	121365295	chr10	121206515	121207014	Gns|chr10:121206515-121207014	0.354023892184277	.	.
chr10	121476095	121476594	chr10	121205957	121206456	Rassf3|chr10:121205957-121206456	0.410404266541184	.	.
chr10	121476095	121476594	chr10	121206515	121207014	Rassf3|chr10:121206515-121207014	0.30130818246254	.	.
chr10	121476095	121476594	chr10	121346523	121347022	Rassf3|chr10:121346523-121347022	0.362919577657988	.	.
chr10	121506625	121507124	chr10	121964100	121964599	Gm35696|chr10:121964100-121964599	0.610924651002358	.	.
chr10	122047104	122047603	chr10	121946051	121946550	Srgap1|chr10:121946051-121946550	0.257122504482589	.	.
chr10	125965896	125966395	chr10	125768308	125768807	Lrig3|chr10:125768308-125768807	0.637305538641813	.	.
chr10	125965896	125966395	chr10	125978678	125979177	Lrig3|chr10:125978678-125979177	0.476362822150551	.	.
chr10	126901130	126901629	chr10	126810644	126811143	Atp23|chr10:126810644-126811143	0.402253756501375	.	.
chr10	126978303	126978802	chr10	126929430	126929929	Ctdsp2|chr10:126929430-126929929	0.271020518200702	.	.
chr10	127041685	127042184	chr10	127094547	127095046	Eef1akmt3|chr10:127094547-127095046	0.366551990346036	.	.
chr10	127041685	127042184	chr10	127094547	127095046	Mettl1|chr10:127094547-127095046	0.366551990346036	.	.
chr10	127211362	127211861	chr10	126928205	126928704	Pip4k2c|chr10:126928205-126928704	0.269334845113568	.	.
chr10	127288240	127288739	chr10	127600101	127600600	Gm20492|chr10:127600101-127600600	0.374973173202431	.	.
chr10	127288240	127288739	chr10	127600101	127600600	Mbd6|chr10:127600101-127600600	0.374973173202431	.	.
chr10	127288891	127289390	chr10	127094547	127095046	Gm20492|chr10:127094547-127095046	0.292256244638525	.	.
chr10	127288891	127289390	chr10	127094547	127095046	Mbd6|chr10:127094547-127095046	0.292256244638525	.	.
chr10	127290344	127290843	chr10	127600101	127600600	Ddit3|chr10:127600101-127600600	0.300022310071142	.	.
chr10	127290344	127290843	chr10	127600101	127600600	Gm4189|chr10:127600101-127600600	0.300022310071142	.	.
chr10	127380330	127380829	chr10	127512720	127513219	R3hdm2|chr10:127512720-127513219	0.2645154706084	.	.
chr10	127380832	127381331	chr10	127512720	127513219	R3hdm2|chr10:127512720-127513219	0.255737808683872	.	.
chr10	127620933	127621432	chr10	127600101	127600600	Lrp1|chr10:127600101-127600600	0.410450727914099	.	.
chr10	127621484	127621983	chr10	127600101	127600600	Lrp1|chr10:127600101-127600600	0.323336635639405	.	.
chr10	127621484	127621983	chr10	127614214	127614713	Lrp1|chr10:127614214-127614713	0.307944054365185	.	.
chr10	127666434	127666933	chr10	127674755	127675254	Nemp1|chr10:127674755-127675254	0.465573475661716	.	.
chr10	127676744	127677243	chr10	127600101	127600600	Gm16230|chr10:127600101-127600600	0.473638618920016	.	.
chr10	128035316	128035815	chr10	128343387	128343886	Naca|chr10:128343387-128343886	0.284696806109443	.	.
chr10	128058600	128059099	chr10	128094515	128095014	Ptges3|chr10:128094515-128095014	0.45354028464767	.	.
chr10	128058600	128059099	chr10	128409597	128410096	Ptges3|chr10:128409597-128410096	0.274347422613236	.	.
chr10	128059140	128059639	chr10	128176400	128176899	Ptges3|chr10:128176400-128176899	0.570831249910371	.	.
chr10	128194133	128194632	chr10	128093145	128093644	Gls2|chr10:128093145-128093644	0.302957344363526	.	.
chr10	128194133	128194632	chr10	128176400	128176899	Gls2|chr10:128176400-128176899	0.375566964360823	.	.
chr10	128194133	128194632	chr10	128343387	128343886	Gls2|chr10:128343387-128343886	0.252810153301695	.	.
chr10	128211581	128212080	chr10	128094515	128095014	Spryd4|chr10:128094515-128095014	0.419367350807252	.	.
chr10	128211581	128212080	chr10	128096604	128097103	Spryd4|chr10:128096604-128097103	0.609093758350308	.	.
chr10	128211581	128212080	chr10	128343387	128343886	Spryd4|chr10:128343387-128343886	0.282582299615344	.	.
chr10	128232067	128232566	chr10	128094515	128095014	Timeless|chr10:128094515-128095014	0.333217477301266	.	.
chr10	128232067	128232566	chr10	128096604	128097103	Timeless|chr10:128096604-128097103	0.430054460540474	.	.
chr10	128270187	128270686	chr10	128094515	128095014	Stat2|chr10:128094515-128095014	0.380717833773007	.	.
chr10	128270187	128270686	chr10	128096604	128097103	Stat2|chr10:128096604-128097103	0.289865108816806	.	.
chr10	128337438	128337937	chr10	128092468	128092967	Cs|chr10:128092468-128092967	0.345311486922569	.	.
chr10	128337438	128337937	chr10	128094515	128095014	Cs|chr10:128094515-128095014	0.307124050801886	.	.
chr10	128337438	128337937	chr10	128343387	128343886	Cs|chr10:128343387-128343886	0.375637418525935	.	.
chr10	128337438	128337937	chr10	128409597	128410096	Cs|chr10:128409597-128410096	0.420217544723558	.	.
chr10	128337438	128337937	chr10	128409597	128410096	Cs|chr10:128409597-128410096	0.420217544723559	.	.
chr10	128376834	128377333	chr10	128176400	128176899	Ankrd52|chr10:128176400-128176899	0.303608677081742	.	.
chr10	128376834	128377333	chr10	128409597	128410096	Ankrd52|chr10:128409597-128410096	0.410859676446898	.	.
chr10	128411355	128411854	chr10	128094515	128095014	Nabp2|chr10:128094515-128095014	0.313455326066431	.	.
chr10	128411355	128411854	chr10	128094515	128095014	Rnf41|chr10:128094515-128095014	0.313455326066431	.	.
chr10	128458968	128459467	chr10	128094515	128095014	Smarcc2|chr10:128094515-128095014	0.263642678214788	.	.
chr10	128458968	128459467	chr10	128096604	128097103	Smarcc2|chr10:128096604-128097103	0.395750834850259	.	.
chr10	128493613	128494112	chr10	128092468	128092967	Myl6|chr10:128092468-128092967	0.269575996719571	.	.
chr10	128493613	128494112	chr10	128094515	128095014	Myl6|chr10:128094515-128095014	0.50803989876069	.	.
chr10	128493613	128494112	chr10	128096604	128097103	Myl6|chr10:128096604-128097103	0.456713428594478	.	.
chr10	128493613	128494112	chr10	128343387	128343886	Myl6|chr10:128343387-128343886	0.407461420198686	.	.
chr10	128498636	128499135	chr10	128093145	128093644	Myl6b|chr10:128093145-128093644	0.331307629520865	.	.
chr10	128498636	128499135	chr10	128096604	128097103	Myl6b|chr10:128096604-128097103	0.355883227629351	.	.
chr10	128498636	128499135	chr10	128343387	128343886	Myl6b|chr10:128343387-128343886	0.520876410290124	.	.
chr10	128547478	128547977	chr10	128343387	128343886	Zc3h10|chr10:128343387-128343886	0.258142550411351	.	.
chr10	128547478	128547977	chr10	128587827	128588326	Zc3h10|chr10:128587827-128588326	0.30642481947497	.	.
chr10	128548928	128549427	chr10	128409597	128410096	Rpl41|chr10:128409597-128410096	0.571816708727353	.	.
chr10	128565862	128566361	chr10	128586459	128586958	Pa2g4|chr10:128586459-128586958	0.339619922859881	.	.
chr10	128565862	128566361	chr10	128909639	128910138	Pa2g4|chr10:128909639-128910138	0.315054773054341	.	.
chr10	128626582	128627081	chr10	128343387	128343886	Rps26|chr10:128343387-128343886	0.326522054007675	.	.
chr10	128626582	128627081	chr10	128805195	128805694	Rps26|chr10:128805195-128805694	0.418837307149458	.	.
chr10	128626582	128627081	chr10	128909639	128910138	Rps26|chr10:128909639-128910138	0.287576396576331	.	.
chr10	128696211	128696710	chr10	128409597	128410096	Rab5b|chr10:128409597-128410096	0.746401122987418	.	.
chr10	128704864	128705363	chr10	128343387	128343886	Cdk2|chr10:128343387-128343886	0.574507179973308	.	.
chr10	128704864	128705363	chr10	128343387	128343886	Pmel|chr10:128343387-128343886	0.574507179973308	.	.
chr10	128704864	128705363	chr10	128805195	128805694	Cdk2|chr10:128805195-128805694	0.276618912593162	.	.
chr10	128704864	128705363	chr10	128805195	128805694	Pmel|chr10:128805195-128805694	0.276618912593162	.	.
chr10	128704864	128705363	chr10	128909639	128910138	Cdk2|chr10:128909639-128910138	0.605169395960213	.	.
chr10	128704864	128705363	chr10	128909639	128910138	Pmel|chr10:128909639-128910138	0.605169395960213	.	.
chr10	128704864	128705363	chr10	128951404	128951903	Cdk2|chr10:128951404-128951903	0.421882891141432	.	.
chr10	128704864	128705363	chr10	128951404	128951903	Pmel|chr10:128951404-128951903	0.421882891141432	.	.
chr10	128704864	128705363	chr10	128977436	128977935	Cdk2|chr10:128977436-128977935	0.337312915697918	.	.
chr10	128704864	128705363	chr10	128977436	128977935	Pmel|chr10:128977436-128977935	0.337312915697918	.	.
chr10	128748233	128748732	chr10	128587827	128588326	Pym1|chr10:128587827-128588326	0.321869047790549	.	.
chr10	128748233	128748732	chr10	128805195	128805694	Pym1|chr10:128805195-128805694	0.36820201248224	.	.
chr10	128804210	128804709	chr10	128778822	128779321	Dnajc14|chr10:128778822-128779321	0.261743101737845	.	.
chr10	128804210	128804709	chr10	128778822	128779321	Tmem198b|chr10:128778822-128779321	0.261743101737845	.	.
chr10	128922870	128923369	chr10	128586459	128586958	Bloc1s1|chr10:128586459-128586958	0.356046535781671	.	.
chr10	128922870	128923369	chr10	128586459	128586958	Rdh5|chr10:128586459-128586958	0.356046535781671	.	.
chr10	128923385	128923884	chr10	128909639	128910138	Bloc1s1|chr10:128909639-128910138	0.448081524926796	.	.
chr10	128923385	128923884	chr10	128909639	128910138	Rdh5|chr10:128909639-128910138	0.448081524926796	.	.
chr10	128933513	128934012	chr10	128929535	128930034	Itga7|chr10:128929535-128930034	0.577177690777896	.	.
chr11	3202390	3202889	chr11	3123799	3124298	Eif4enif1|chr11:3123799-3124298	0.479877314357819	.	.
chr11	3202390	3202889	chr11	3144688	3145187	Eif4enif1|chr11:3144688-3145187	0.308996876040086	.	.
chr11	3289366	3289865	chr11	3145737	3146236	Patz1|chr11:3145737-3146236	0.262926392894079	.	.
chr11	3289366	3289865	chr11	3332133	3332632	Patz1|chr11:3332133-3332632	0.251989020439483	.	.
chr11	3289366	3289865	chr11	3484085	3484584	Patz1|chr11:3484085-3484584	0.4018706317167	.	.
chr11	3452086	3452585	chr11	3332133	3332632	8430429K09Rik|chr11:3332133-3332632	0.535997676828205	.	.
chr11	3452086	3452585	chr11	3332133	3332632	Rnf185|chr11:3332133-3332632	0.535997676828205	.	.
chr11	3452086	3452585	chr11	3484085	3484584	8430429K09Rik|chr11:3484085-3484584	0.307045082758887	.	.
chr11	3452086	3452585	chr11	3484085	3484584	Rnf185|chr11:3484085-3484584	0.307045082758887	.	.
chr11	3648877	3649376	chr11	3902949	3903448	Morc2a|chr11:3902949-3903448	0.340695935016287	.	.
chr11	3648877	3649376	chr11	3902949	3903448	Tug1|chr11:3902949-3903448	0.340695935016287	.	.
chr11	3894950	3895449	chr11	3752733	3753232	4921536K21Rik|chr11:3752733-3753232	0.46238875266612	.	.
chr11	3894950	3895449	chr11	3752733	3753232	Dusp18|chr11:3752733-3753232	0.46238875266612	.	.
chr11	3913534	3914033	chr11	4040171	4040670	Slc35e4|chr11:4040171-4040670	0.393073672296182	.	.
chr11	3982712	3983211	chr11	3535285	3535784	Gal3st1|chr11:3535285-3535784	0.328237318460607	.	.
chr11	3982712	3983211	chr11	3902949	3903448	Gal3st1|chr11:3902949-3903448	0.408113926122403	.	.
chr11	3983350	3983849	chr11	3752733	3753232	Gal3st1|chr11:3752733-3753232	0.598649266689453	.	.
chr11	3983350	3983849	chr11	3974188	3974687	Gal3st1|chr11:3974188-3974687	0.362381043359515	.	.
chr11	3983350	3983849	chr11	4040171	4040670	Gal3st1|chr11:4040171-4040670	0.261206054429032	.	.
chr11	4134899	4135398	chr11	3902949	3903448	Rnf215|chr11:3902949-3903448	0.435345415501893	.	.
chr11	4134899	4135398	chr11	4174512	4175011	Rnf215|chr11:4174512-4175011	0.30468454577982	.	.
chr11	4134899	4135398	chr11	4309069	4309568	Rnf215|chr11:4309069-4309568	0.347285049704742	.	.
chr11	4135417	4135916	chr11	3902949	3903448	Rnf215|chr11:3902949-3903448	0.408571716970835	.	.
chr11	4135417	4135916	chr11	4174512	4175011	Rnf215|chr11:4174512-4175011	0.413982475468023	.	.
chr11	4135417	4135916	chr11	4309069	4309568	Rnf215|chr11:4309069-4309568	0.302414714388013	.	.
chr11	4186479	4186978	chr11	3752733	3753232	Tbc1d10a|chr11:3752733-3753232	0.30492502450646	.	.
chr11	4186479	4186978	chr11	3974188	3974687	Tbc1d10a|chr11:3974188-3974687	0.308865147909326	.	.
chr11	4186479	4186978	chr11	4096446	4096945	Tbc1d10a|chr11:4096446-4096945	0.395114658841682	.	.
chr11	4594654	4595153	chr11	4296776	4297275	Mtmr3|chr11:4296776-4297275	0.327772683499183	.	.
chr11	4594654	4595153	chr11	4296776	4297275	Mtmr3|chr11:4296776-4297275	0.327772683499184	.	.
chr11	4704399	4704898	chr11	4291621	4292120	Uqcr10|chr11:4291621-4292120	0.617972066882966	.	.
chr11	4704399	4704898	chr11	4291621	4292120	Zmat5|chr11:4291621-4292120	0.617972066882966	.	.
chr11	4704399	4704898	chr11	4802935	4803434	Uqcr10|chr11:4802935-4803434	0.470696221004963	.	.
chr11	4704399	4704898	chr11	4802935	4803434	Zmat5|chr11:4802935-4803434	0.470696221004963	.	.
chr11	4849280	4849779	chr11	4802935	4803434	Nf2|chr11:4802935-4803434	0.736941284331209	.	.
chr11	4849280	4849779	chr11	5079345	5079844	Nf2|chr11:5079345-5079844	0.364078037980624	.	.
chr11	4849280	4849779	chr11	5206735	5207234	Nf2|chr11:5206735-5207234	0.452742288620803	.	.
chr11	4986587	4987086	chr11	4802935	4803434	Ap1b1|chr11:4802935-4803434	0.321739331687874	.	.
chr11	4986587	4987086	chr11	5206735	5207234	Ap1b1|chr11:5206735-5207234	0.488558655132221	.	.
chr11	5099145	5099644	chr11	5061708	5062207	Ewsr1|chr11:5061708-5062207	0.345538020481278	.	.
chr11	5099145	5099644	chr11	5061708	5062207	Rhbdd3|chr11:5061708-5062207	0.345538020481278	.	.
chr11	5261501	5262000	chr11	5061708	5062207	Kremen1|chr11:5061708-5062207	0.34760398096539	.	.
chr11	5261501	5262000	chr11	5079345	5079844	Kremen1|chr11:5079345-5079844	0.258216902760025	.	.
chr11	5261501	5262000	chr11	5318376	5318875	Kremen1|chr11:5318376-5318875	0.42984654999706	.	.
chr11	5261501	5262000	chr11	5614434	5614933	Kremen1|chr11:5614434-5614933	0.354495555512196	.	.
chr11	5261501	5262000	chr11	5707491	5707990	Kremen1|chr11:5707491-5707990	0.415991386234244	.	.
chr11	5444680	5445179	chr11	5206735	5207234	Znrf3|chr11:5206735-5207234	0.275264833925865	.	.
chr11	5520703	5521202	chr11	5317848	5318347	Xbp1|chr11:5317848-5318347	0.290680177560606	.	.
chr11	5520703	5521202	chr11	5855794	5856293	Xbp1|chr11:5855794-5856293	0.381699774566568	.	.
chr11	5542005	5542504	chr11	5906152	5906651	Ccdc117|chr11:5906152-5906651	0.271644594598061	.	.
chr11	5762152	5762651	chr11	5855794	5856293	Urgcp|chr11:5855794-5856293	0.260171563739291	.	.
chr11	5762152	5762651	chr11	5906152	5906651	Urgcp|chr11:5906152-5906651	0.348557416502722	.	.
chr11	5788237	5788736	chr11	5612246	5612745	Dbnl|chr11:5612246-5612745	0.393731624355228	.	.
chr11	5788237	5788736	chr11	5614434	5614933	Dbnl|chr11:5614434-5614933	0.351536458562044	.	.
chr11	5788237	5788736	chr11	5707491	5707990	Dbnl|chr11:5707491-5707990	0.334700211062143	.	.
chr11	5878079	5878578	chr11	5906152	5906651	Pold2|chr11:5906152-5906651	0.425875522423506	.	.
chr11	5955521	5956020	chr11	6000282	6000781	Ykt6|chr11:6000282-6000781	0.305835169400068	.	.
chr11	6199704	6200203	chr11	6000282	6000781	A730071L15Rik|chr11:6000282-6000781	0.269966871683168	.	.
chr11	6199704	6200203	chr11	6000282	6000781	Nudcd3|chr11:6000282-6000781	0.269966871683168	.	.
chr11	6199704	6200203	chr11	6030578	6031077	A730071L15Rik|chr11:6030578-6031077	0.256187495138834	.	.
chr11	6199704	6200203	chr11	6030578	6031077	Nudcd3|chr11:6030578-6031077	0.256187495138834	.	.
chr11	6200213	6200712	chr11	6000282	6000781	A730071L15Rik|chr11:6000282-6000781	0.339702686477478	.	.
chr11	6200213	6200712	chr11	6000282	6000781	Nudcd3|chr11:6000282-6000781	0.339702686477478	.	.
chr11	6200213	6200712	chr11	6030578	6031077	A730071L15Rik|chr11:6030578-6031077	0.319977826931976	.	.
chr11	6200213	6200712	chr11	6030578	6031077	Nudcd3|chr11:6030578-6031077	0.319977826931976	.	.
chr11	8664329	8664828	chr11	8958451	8958950	Tns3|chr11:8958451-8958950	0.294861053354433	.	.
chr11	17158989	17159488	chr11	17305907	17306406	Ppp3r1|chr11:17305907-17306406	0.313729921030925	.	.
chr11	17158989	17159488	chr11	17306408	17306907	Ppp3r1|chr11:17306408-17306907	0.340596297574225	.	.
chr11	19924013	19924512	chr11	20232262	20232761	Spred2|chr11:20232262-20232761	0.338951944307893	.	.
chr11	20112677	20113176	chr11	20460494	20460993	Actr2|chr11:20460494-20460993	0.409248440833626	.	.
chr11	20201041	20201540	chr11	19849407	19849906	Rab1a|chr11:19849407-19849906	0.409140312448091	.	.
chr11	20249230	20249729	chr11	20347429	20347928	Cep68|chr11:20347429-20347928	0.39911931425081	.	.
chr11	20249230	20249729	chr11	20400704	20401203	Cep68|chr11:20400704-20401203	0.425768852417244	.	.
chr11	20332570	20333069	chr11	20460494	20460993	Slc1a4|chr11:20460494-20460993	0.421354702920354	.	.
chr11	20542743	20543242	chr11	20347429	20347928	Sertad2|chr11:20347429-20347928	0.399422907159196	.	.
chr11	20542743	20543242	chr11	20631609	20632108	Sertad2|chr11:20631609-20632108	0.296700172385109	.	.
chr11	20741392	20741891	chr11	20308956	20309455	Aftph|chr11:20308956-20309455	0.310583756934335	.	.
chr11	20741392	20741891	chr11	20395988	20396487	Aftph|chr11:20395988-20396487	0.639771943140829	.	.
chr11	20741392	20741891	chr11	20400704	20401203	Aftph|chr11:20400704-20401203	0.26128295199068	.	.
chr11	20741392	20741891	chr11	20477337	20477836	Aftph|chr11:20477337-20477836	0.274323686670245	.	.
chr11	20830845	20831344	chr11	21174301	21174800	Gm12037|chr11:21174301-21174800	0.267664470562576	.	.
chr11	20830845	20831344	chr11	21174301	21174800	Lgalsl|chr11:21174301-21174800	0.267664470562576	.	.
chr11	21370350	21370849	chr11	21174301	21174800	Gm12043|chr11:21174301-21174800	0.3491685295612	.	.
chr11	21370350	21370849	chr11	21174301	21174800	Ugp2|chr11:21174301-21174800	0.3491685295612	.	.
chr11	21371048	21371547	chr11	21161589	21162088	Gm12043|chr11:21161589-21162088	0.419875677253658	.	.
chr11	21371048	21371547	chr11	21161589	21162088	Ugp2|chr11:21161589-21162088	0.419875677253658	.	.
chr11	22512298	22512797	chr11	22286837	22287336	Tmem17|chr11:22286837-22287336	0.336215979707677	.	.
chr11	22512298	22512797	chr11	22601887	22602386	Tmem17|chr11:22601887-22602386	0.438002774664508	.	.
chr11	22512298	22512797	chr11	22630909	22631408	Tmem17|chr11:22630909-22631408	0.273372287447465	.	.
chr11	22512298	22512797	chr11	22741780	22742279	Tmem17|chr11:22741780-22742279	0.551413928116919	.	.
chr11	22617528	22618027	chr11	22741780	22742279	Gm12052|chr11:22741780-22742279	0.571340089787806	.	.
chr11	22859555	22860054	chr11	22601887	22602386	9130230N09Rik|chr11:22601887-22602386	0.520589590069746	.	.
chr11	23067612	23068111	chr11	23124342	23124841	Gm12059|chr11:23124342-23124841	0.57031481255807	.	.
chr11	30025915	30026414	chr11	30243509	30244008	Eml6|chr11:30243509-30244008	0.340283597231493	.	.
chr11	30267892	30268391	chr11	30367877	30368376	Gm8098|chr11:30367877-30368376	0.403490694964541	.	.
chr11	30267892	30268391	chr11	30367877	30368376	Sptbn1|chr11:30367877-30368376	0.403490694964541	.	.
chr11	30267892	30268391	chr11	30672612	30673111	Gm8098|chr11:30672612-30673111	0.323788084524919	.	.
chr11	30267892	30268391	chr11	30672612	30673111	Sptbn1|chr11:30672612-30673111	0.323788084524919	.	.
chr11	30267892	30268391	chr11	30676047	30676546	Gm8098|chr11:30676047-30676546	0.452781383574701	.	.
chr11	30267892	30268391	chr11	30676047	30676546	Sptbn1|chr11:30676047-30676546	0.452781383574701	.	.
chr11	30471695	30472194	chr11	30222527	30223026	4930505A04Rik|chr11:30222527-30223026	0.443822620511599	.	.
chr11	30648973	30649472	chr11	30689420	30689919	Acyp2|chr11:30689420-30689919	0.335774573364782	.	.
chr11	30954161	30954660	chr11	30689420	30689919	Erlec1|chr11:30689420-30689919	0.365687006313013	.	.
chr11	30954161	30954660	chr11	31169173	31169672	Erlec1|chr11:31169173-31169672	0.315888968206002	.	.
chr11	31671728	31672227	chr11	31770215	31770714	Bod1|chr11:31770215-31770714	0.264990269737058	.	.
chr11	32205089	32205588	chr11	31830133	31830632	Snrnp25|chr11:31830133-31830632	0.302543658341368	.	.
chr11	32205089	32205588	chr11	32331820	32332319	Snrnp25|chr11:32331820-32332319	0.328151159130221	.	.
chr11	32205089	32205588	chr11	32370760	32371259	Snrnp25|chr11:32370760-32371259	0.31776206056219	.	.
chr11	32226228	32226727	chr11	31838352	31838851	Mpg|chr11:31838352-31838851	0.366127863297748	.	.
chr11	32226228	32226727	chr11	31847088	31847587	Mpg|chr11:31847088-31847587	0.315044539991182	.	.
chr11	32226228	32226727	chr11	32235670	32236169	Mpg|chr11:32235670-32236169	0.509189305547256	.	.
chr11	32226228	32226727	chr11	32331021	32331520	Mpg|chr11:32331021-32331520	0.270574241098309	.	.
chr11	32226228	32226727	chr11	32331820	32332319	Mpg|chr11:32331820-32332319	0.314484263282352	.	.
chr11	32226228	32226727	chr11	32370760	32371259	Mpg|chr11:32370760-32371259	0.292546058353605	.	.
chr11	32226228	32226727	chr11	32370760	32371259	Mpg|chr11:32370760-32371259	0.292546058353606	.	.
chr11	32347593	32348092	chr11	32235670	32236169	Sh3pxd2b|chr11:32235670-32236169	0.539452150207844	.	.
chr11	32347593	32348092	chr11	32331021	32331520	Sh3pxd2b|chr11:32331021-32331520	0.401884376230175	.	.
chr11	32347593	32348092	chr11	32331820	32332319	Sh3pxd2b|chr11:32331820-32332319	0.260760792998949	.	.
chr11	32347593	32348092	chr11	32370760	32371259	Sh3pxd2b|chr11:32370760-32371259	0.651894479543204	.	.
chr11	32347593	32348092	chr11	32383749	32384248	Sh3pxd2b|chr11:32383749-32384248	0.38964872817487	.	.
chr11	32347593	32348092	chr11	32713929	32714428	Sh3pxd2b|chr11:32713929-32714428	0.456300916367198	.	.
chr11	32454804	32455303	chr11	32218570	32219069	Ubtd2|chr11:32218570-32219069	0.431101351717535	.	.
chr11	32454804	32455303	chr11	32363446	32363945	Ubtd2|chr11:32363446-32363945	0.426427165096928	.	.
chr11	32454804	32455303	chr11	32370760	32371259	Ubtd2|chr11:32370760-32371259	0.253701318754473	.	.
chr11	32532947	32533446	chr11	32370760	32371259	Stk10|chr11:32370760-32371259	0.314045109194575	.	.
chr11	32532947	32533446	chr11	32580462	32580961	Stk10|chr11:32580462-32580961	0.353957518944382	.	.
chr11	32532947	32533446	chr11	32713929	32714428	Stk10|chr11:32713929-32714428	0.360246400428596	.	.
chr11	32532947	32533446	chr11	32781599	32782098	Stk10|chr11:32781599-32782098	0.27174422972823	.	.
chr11	32642247	32642746	chr11	32363446	32363945	Fbxw11|chr11:32363446-32363945	0.490238751098706	.	.
chr11	32642247	32642746	chr11	32370760	32371259	Fbxw11|chr11:32370760-32371259	0.513650037421109	.	.
chr11	32642247	32642746	chr11	32383749	32384248	Fbxw11|chr11:32383749-32384248	0.282807277524475	.	.
chr11	32642247	32642746	chr11	32713929	32714428	Fbxw11|chr11:32713929-32714428	0.291564087062889	.	.
chr11	32642247	32642746	chr11	32781599	32782098	Fbxw11|chr11:32781599-32782098	0.645094086883199	.	.
chr11	32642247	32642746	chr11	32963737	32964236	Fbxw11|chr11:32963737-32964236	0.300358347027486	.	.
chr11	32642792	32643291	chr11	32580462	32580961	Fbxw11|chr11:32580462-32580961	0.300757099759987	.	.
chr11	32642792	32643291	chr11	32707402	32707901	Fbxw11|chr11:32707402-32707901	0.384875073553459	.	.
chr11	35769204	35769703	chr11	35838261	35838760	Pank3|chr11:35838261-35838760	0.447533714255133	.	.
chr11	35769204	35769703	chr11	35838261	35838760	Pank3|chr11:35838261-35838760	0.447533714255134	.	.
chr11	35769204	35769703	chr11	35933142	35933641	Pank3|chr11:35933142-35933641	0.29620867659765	.	.
chr11	35834336	35834835	chr11	35892958	35893457	Rars|chr11:35892958-35893457	0.489801270119129	.	.
chr11	35834336	35834835	chr11	35927185	35927684	Rars|chr11:35927185-35927684	0.301911873041147	.	.
chr11	35834336	35834835	chr11	35933653	35934152	Rars|chr11:35933653-35934152	0.434411431852009	.	.
chr11	35834336	35834835	chr11	35941008	35941507	Rars|chr11:35941008-35941507	0.613742326039339	.	.
chr11	35834336	35834835	chr11	35985739	35986238	Rars|chr11:35985739-35986238	0.467604053249406	.	.
chr11	35834336	35834835	chr11	36001228	36001727	Rars|chr11:36001228-36001727	0.497506590535821	.	.
chr11	35834336	35834835	chr11	36220490	36220989	Rars|chr11:36220490-36220989	0.298142081862819	.	.
chr11	35834336	35834835	chr11	36243728	36244227	Rars|chr11:36243728-36244227	0.516883267653146	.	.
chr11	35980334	35980833	chr11	35838261	35838760	Wwc1|chr11:35838261-35838760	0.296180317309179	.	.
chr11	35980334	35980833	chr11	36074080	36074579	Wwc1|chr11:36074080-36074579	0.397930478242323	.	.
chr11	35980334	35980833	chr11	36074080	36074579	Wwc1|chr11:36074080-36074579	0.397930478242324	.	.
chr11	43747756	43748255	chr11	43643101	43643600	Ttc1|chr11:43643101-43643600	0.286503221329156	.	.
chr11	45851687	45852186	chr11	45789863	45790362	Clint1|chr11:45789863-45790362	0.35735605655014	.	.
chr11	45851687	45852186	chr11	46194129	46194628	Clint1|chr11:46194129-46194628	0.357115810269167	.	.
chr11	45851687	45852186	chr11	46209960	46210459	Clint1|chr11:46209960-46210459	0.257345086508957	.	.
chr11	45852218	45852717	chr11	45926729	45927228	Clint1|chr11:45926729-45927228	0.466109278152857	.	.
chr11	45944758	45945257	chr11	45789863	45790362	Lsm11|chr11:45789863-45790362	0.297418940867515	.	.
chr11	45955275	45955774	chr11	45822617	45823116	Thg1l|chr11:45822617-45823116	0.311016683893776	.	.
chr11	47987737	47988236	chr11	47987184	47987683	Sgcd|chr11:47987184-47987683	0.488232757352193	.	.
chr11	48853382	48853881	chr11	48856073	48856572	Gm16170|chr11:48856073-48856572	0.576290653027737	.	.
chr11	49846412	49846911	chr11	50225066	50225565	Mapk9|chr11:50225066-50225565	0.370350962333842	.	.
chr11	49901955	49902454	chr11	49903317	49903816	Rasgef1c|chr11:49903317-49903816	0.62120100914628	.	.
chr11	50025016	50025515	chr11	49832332	49832831	Rnf130|chr11:49832332-49832831	0.30985488697935	.	.
chr11	50025016	50025515	chr11	49903317	49903816	Rnf130|chr11:49903317-49903816	0.315947569076642	.	.
chr11	50025016	50025515	chr11	49955731	49956230	Rnf130|chr11:49955731-49956230	0.42765928060742	.	.
chr11	50025016	50025515	chr11	50141311	50141810	Rnf130|chr11:50141311-50141810	0.261145447704755	.	.
chr11	50025016	50025515	chr11	50147555	50148054	Rnf130|chr11:50147555-50148054	0.282031865720144	.	.
chr11	50025016	50025515	chr11	50421849	50422348	Rnf130|chr11:50421849-50422348	0.408554941420578	.	.
chr11	50131147	50131646	chr11	49955731	49956230	Tbc1d9b|chr11:49955731-49956230	0.442200885865347	.	.
chr11	50131147	50131646	chr11	50147555	50148054	Tbc1d9b|chr11:50147555-50148054	0.438666732567897	.	.
chr11	50174553	50175052	chr11	50378247	50378746	Mrnip|chr11:50378247-50378746	0.353194304021098	.	.
chr11	50209885	50210384	chr11	49938634	49939133	Mgat4b|chr11:49938634-49939133	0.482903884310445	.	.
chr11	50209885	50210384	chr11	49938634	49939133	Sqstm1|chr11:49938634-49939133	0.482903884310445	.	.
chr11	50325563	50326062	chr11	50421849	50422348	Canx|chr11:50421849-50422348	0.409160201939422	.	.
chr11	50430591	50431090	chr11	50225066	50225565	Rufy1|chr11:50225066-50225565	0.459771431440515	.	.
chr11	51262855	51263354	chr11	51319468	51319967	BC049762|chr11:51319468-51319967	0.582077140260731	.	.
chr11	51262855	51263354	chr11	51444066	51444565	BC049762|chr11:51444066-51444565	0.264814261116569	.	.
chr11	51289688	51290187	chr11	51539560	51540059	Col23a1|chr11:51539560-51540059	0.363632138784448	.	.
chr11	51584494	51584993	chr11	51755773	51756272	Phykpl|chr11:51755773-51756272	0.606011918611561	.	.
chr11	51584494	51584993	chr11	51855397	51855896	Phykpl|chr11:51855397-51855896	0.524157673445997	.	.
chr11	51606706	51607205	chr11	51295784	51296283	Hnrnpab|chr11:51295784-51296283	0.384623589123595	.	.
chr11	51619481	51619980	chr11	51319468	51319967	Nhp2|chr11:51319468-51319967	0.499826091284871	.	.
chr11	51619481	51619980	chr11	51539560	51540059	Nhp2|chr11:51539560-51540059	0.270178285071777	.	.
chr11	51688541	51689040	chr11	51755773	51756272	0610009B22Rik|chr11:51755773-51756272	0.412864376502178	.	.
chr11	51688541	51689040	chr11	51755773	51756272	0610009B22Rik|chr11:51755773-51756272	0.412864376502179	.	.
chr11	51688541	51689040	chr11	51855397	51855896	0610009B22Rik|chr11:51855397-51855896	0.401634842542687	.	.
chr11	51763403	51763902	chr11	51915942	51916441	Sar1b|chr11:51915942-51916441	0.251186861459775	.	.
chr11	51763403	51763902	chr11	51915942	51916441	Sec24a|chr11:51915942-51916441	0.251186861459775	.	.
chr11	52000555	52001054	chr11	51915942	51916441	Gm12204|chr11:51915942-51916441	0.379684976223963	.	.
chr11	52000555	52001054	chr11	51915942	51916441	Ube2b|chr11:51915942-51916441	0.379684976223963	.	.
chr11	52098497	52098996	chr11	51855397	51855896	Ppp2ca|chr11:51855397-51855896	0.52002656471348	.	.
chr11	52098497	52098996	chr11	52284150	52284649	Ppp2ca|chr11:52284150-52284649	0.346115300563033	.	.
chr11	52231721	52232220	chr11	51874188	51874687	Skp1a|chr11:51874188-51874687	0.286581929368186	.	.
chr11	52283195	52283694	chr11	52447163	52447662	Tcf7|chr11:52447163-52447662	0.370043722593517	.	.
chr11	52360764	52361263	chr11	52284150	52284649	Vdac1|chr11:52284150-52284649	0.300957759023903	.	.
chr11	52360764	52361263	chr11	52327321	52327820	Vdac1|chr11:52327321-52327820	0.433361393929184	.	.
chr11	52360764	52361263	chr11	52641903	52642402	Vdac1|chr11:52641903-52642402	0.47416657314888	.	.
chr11	52396175	52396674	chr11	52447163	52447662	9530068E07Rik|chr11:52447163-52447662	0.273381617466821	.	.
chr11	53300322	53300821	chr11	53520056	53520555	Hspa4|chr11:53520056-53520555	0.251581685895512	.	.
chr11	53324374	53324873	chr11	53520056	53520555	Zcchc10|chr11:53520056-53520555	0.297406419191393	.	.
chr11	53350427	53350926	chr11	53495477	53495976	Aff4|chr11:53495477-53495976	0.345481241503609	.	.
chr11	53431010	53431509	chr11	53495477	53495976	Gdf9|chr11:53495477-53495976	0.318703541691134	.	.
chr11	53431010	53431509	chr11	53495477	53495976	Uqcrq|chr11:53495477-53495976	0.318703541691134	.	.
chr11	53519552	53520051	chr11	53520056	53520555	Sept8|chr11:53520056-53520555	0.341896765014731	.	.
chr11	53567090	53567589	chr11	53742294	53742793	A430108G06Rik|chr11:53742294-53742793	0.267140931797618	.	.
chr11	53567090	53567589	chr11	53742294	53742793	Kif3a|chr11:53742294-53742793	0.267140931797618	.	.
chr11	53707052	53707551	chr11	53742294	53742793	Rad50|chr11:53742294-53742793	0.39360116758125	.	.
chr11	53770230	53770729	chr11	53763473	53763972	Irf1|chr11:53763473-53763972	0.359202451840487	.	.
chr11	54100707	54101206	chr11	53763473	53763972	P4ha2|chr11:53763473-53763972	0.403919038362236	.	.
chr11	54100707	54101206	chr11	54062052	54062551	P4ha2|chr11:54062052-54062551	0.355645688453365	.	.
chr11	54437826	54438325	chr11	54062561	54063060	Fnip1|chr11:54062561-54063060	0.529734836870306	.	.
chr11	54437826	54438325	chr11	54311923	54312422	Fnip1|chr11:54311923-54312422	0.419728055603385	.	.
chr11	54522599	54523098	chr11	54955884	54956383	Rapgef6|chr11:54955884-54956383	0.42406219193173	.	.
chr11	54787443	54787942	chr11	54955884	54956383	Cdc42se2|chr11:54955884-54956383	0.358226630576267	.	.
chr11	54787443	54787942	chr11	55079279	55079778	Cdc42se2|chr11:55079279-55079778	0.265387664959731	.	.
chr11	54787443	54787942	chr11	55079279	55079778	Cdc42se2|chr11:55079279-55079778	0.265387664959732	.	.
chr11	54860391	54860890	chr11	54872152	54872651	Lyrm7|chr11:54872152-54872651	0.505504577701162	.	.
chr11	54860391	54860890	chr11	55015170	55015669	Lyrm7|chr11:55015170-55015669	0.596376937902095	.	.
chr11	54860391	54860890	chr11	55079279	55079778	Lyrm7|chr11:55079279-55079778	0.556211183316586	.	.
chr11	55097594	55098093	chr11	55015695	55016194	Gm2a|chr11:55015695-55016194	0.545016092754722	.	.
chr11	55098113	55098612	chr11	55079279	55079778	Gm2a|chr11:55079279-55079778	0.372804324552112	.	.
chr11	55098113	55098612	chr11	55446542	55447041	Gm2a|chr11:55446542-55447041	0.418453592859294	.	.
chr11	55423677	55424176	chr11	55428123	55428622	Sparc|chr11:55428123-55428622	0.288969856644043	.	.
chr11	55460969	55461468	chr11	55023193	55023692	Atox1|chr11:55023193-55023692	0.251006520282066	.	.
chr11	55460969	55461468	chr11	55411775	55412274	Atox1|chr11:55411775-55412274	0.465306461962136	.	.
chr11	55460969	55461468	chr11	55437924	55438423	Atox1|chr11:55437924-55438423	0.251465556344418	.	.
chr11	55469134	55469633	chr11	55015170	55015669	G3bp1|chr11:55015170-55015669	0.28101325339244	.	.
chr11	55469134	55469633	chr11	55023193	55023692	G3bp1|chr11:55023193-55023692	0.425997719780962	.	.
chr11	55469134	55469633	chr11	55419687	55420186	G3bp1|chr11:55419687-55420186	0.63414372301579	.	.
chr11	55469134	55469633	chr11	55428123	55428622	G3bp1|chr11:55428123-55428622	0.256175602935836	.	.
chr11	57801295	57801794	chr11	57727634	57728133	2010001A14Rik|chr11:57727634-57728133	0.420252848093073	.	.
chr11	57801295	57801794	chr11	57727634	57728133	Sap30l|chr11:57727634-57728133	0.420252848093073	.	.
chr11	58323135	58323634	chr11	58302580	58303079	1700047K16Rik|chr11:58302580-58303079	0.284692911921506	.	.
chr11	58938174	58938673	chr11	58959825	58960324	Rnf187|chr11:58959825-58960324	0.282384504078005	.	.
chr11	58938679	58939178	chr11	58959825	58960324	Rnf187|chr11:58959825-58960324	0.368588636683914	.	.
chr11	58938679	58939178	chr11	59147697	59148196	Rnf187|chr11:59147697-59148196	0.29339841331582	.	.
chr11	58977851	58978350	chr11	59147697	59148196	2310058D17Rik|chr11:59147697-59148196	0.384805293804511	.	.
chr11	58977851	58978350	chr11	59147697	59148196	Trim11|chr11:59147697-59148196	0.384805293804511	.	.
chr11	59306656	59307155	chr11	59147697	59148196	Wnt9a|chr11:59147697-59148196	0.411706316310871	.	.
chr11	59506099	59506598	chr11	59506686	59507185	4933439C10Rik|chr11:59506686-59507185	0.280916694285965	.	.
chr11	59809536	59810035	chr11	60095051	60095550	Flcn|chr11:60095051-60095550	0.320632100131482	.	.
chr11	59809536	59810035	chr11	60095051	60095550	Gm16062|chr11:60095051-60095550	0.320632100131482	.	.
chr11	59810041	59810540	chr11	60210264	60210763	Flcn|chr11:60210264-60210763	0.478198207371614	.	.
chr11	59810041	59810540	chr11	60210264	60210763	Flcn|chr11:60210264-60210763	0.478198207371615	.	.
chr11	59810041	59810540	chr11	60210264	60210763	Gm16062|chr11:60210264-60210763	0.478198207371614	.	.
chr11	59810041	59810540	chr11	60210264	60210763	Gm16062|chr11:60210264-60210763	0.478198207371615	.	.
chr11	59839142	59839641	chr11	59708172	59708671	Cops3|chr11:59708172-59708671	0.424739202910564	.	.
chr11	59839142	59839641	chr11	59708172	59708671	Nt5m|chr11:59708172-59708671	0.424739202910564	.	.
chr11	59839142	59839641	chr11	60154748	60155247	Cops3|chr11:60154748-60155247	0.282719198833098	.	.
chr11	59839142	59839641	chr11	60154748	60155247	Nt5m|chr11:60154748-60155247	0.282719198833098	.	.
chr11	59839142	59839641	chr11	60210264	60210763	Cops3|chr11:60210264-60210763	0.508530621690266	.	.
chr11	59839142	59839641	chr11	60210264	60210763	Nt5m|chr11:60210264-60210763	0.508530621690266	.	.
chr11	60046269	60046768	chr11	60154748	60155247	Pemt|chr11:60154748-60155247	0.285257113834183	.	.
chr11	60046269	60046768	chr11	60210264	60210763	Pemt|chr11:60210264-60210763	0.555530444222957	.	.
chr11	60046269	60046768	chr11	60294173	60294672	Pemt|chr11:60294173-60294672	0.376848364102596	.	.
chr11	60104659	60105158	chr11	60311396	60311895	Rai1|chr11:60311396-60311895	0.384590920249857	.	.
chr11	60222655	60223154	chr11	60175844	60176343	Srebf1|chr11:60175844-60176343	0.389504856978831	.	.
chr11	60352303	60352802	chr11	60210264	60210763	Drc3|chr11:60210264-60210763	0.430296805201854	.	.
chr11	60352303	60352802	chr11	60210264	60210763	Tom1l2|chr11:60210264-60210763	0.430296805201854	.	.
chr11	60352303	60352802	chr11	60248482	60248981	Drc3|chr11:60248482-60248981	0.269223276145925	.	.
chr11	60352303	60352802	chr11	60248482	60248981	Tom1l2|chr11:60248482-60248981	0.269223276145925	.	.
chr11	60352303	60352802	chr11	60537735	60538234	Drc3|chr11:60537735-60538234	0.254854704206569	.	.
chr11	60352303	60352802	chr11	60537735	60538234	Tom1l2|chr11:60537735-60538234	0.254854704206569	.	.
chr11	60352835	60353334	chr11	60210264	60210763	Drc3|chr11:60210264-60210763	0.375791423489015	.	.
chr11	60352835	60353334	chr11	60210264	60210763	Tom1l2|chr11:60210264-60210763	0.375791423489015	.	.
chr11	60352835	60353334	chr11	60248482	60248981	Drc3|chr11:60248482-60248981	0.372925520852894	.	.
chr11	60352835	60353334	chr11	60248482	60248981	Tom1l2|chr11:60248482-60248981	0.372925520852894	.	.
chr11	60416982	60417481	chr11	60210264	60210763	Gid4|chr11:60210264-60210763	0.451154702189519	.	.
chr11	60416982	60417481	chr11	60248482	60248981	Gid4|chr11:60248482-60248981	0.454976507475266	.	.
chr11	60416982	60417481	chr11	60537735	60538234	Gid4|chr11:60537735-60538234	0.311082283321793	.	.
chr11	60454364	60454863	chr11	60294173	60294672	Drg2|chr11:60294173-60294672	0.299680003992765	.	.
chr11	60536988	60537487	chr11	60311396	60311895	Alkbh5|chr11:60311396-60311895	0.380679024133997	.	.
chr11	60536988	60537487	chr11	60953740	60954239	Alkbh5|chr11:60953740-60954239	0.383634093943374	.	.
chr11	60728149	60728648	chr11	60294173	60294672	Mief2|chr11:60294173-60294672	0.395847691134132	.	.
chr11	60878582	60879081	chr11	60953740	60954239	Tmem11|chr11:60953740-60954239	0.312608454633637	.	.
chr11	60878582	60879081	chr11	61005095	61005594	Tmem11|chr11:61005095-61005594	0.381455965876796	.	.
chr11	61408078	61408577	chr11	61005095	61005594	Gm45605|chr11:61005095-61005594	0.291639653677535	.	.
chr11	61504925	61505424	chr11	61487337	61487836	B9d1|chr11:61487337-61487836	0.367156678623072	.	.
chr11	61504925	61505424	chr11	61487337	61487836	B9d1os|chr11:61487337-61487836	0.367156678623072	.	.
chr11	62248701	62249200	chr11	62106558	62107057	Adora2b|chr11:62106558-62107057	0.311702537859187	.	.
chr11	62281160	62281659	chr11	62127640	62128139	Ttc19|chr11:62127640-62128139	0.25201641701819	.	.
chr11	62281160	62281659	chr11	62127640	62128139	Zswim7|chr11:62127640-62128139	0.25201641701819	.	.
chr11	62538999	62539498	chr11	62326602	62327101	Cenpv|chr11:62326602-62327101	0.345044103521267	.	.
chr11	62550856	62551355	chr11	62901637	62902136	Gm12279|chr11:62901637-62902136	0.459352019911005	.	.
chr11	62550856	62551355	chr11	62901637	62902136	Ubb|chr11:62901637-62902136	0.459352019911005	.	.
chr11	62731704	62732203	chr11	62983707	62984206	Zfp287|chr11:62983707-62984206	0.343864148156923	.	.
chr11	62878633	62879132	chr11	62613558	62614057	Tvp23b|chr11:62613558-62614057	0.266885112480035	.	.
chr11	63003718	63004217	chr11	62756738	62757237	Cdrt4os1|chr11:62756738-62757237	0.349015599894406	.	.
chr11	63003718	63004217	chr11	62966765	62967264	Cdrt4os1|chr11:62966765-62967264	0.466333398345228	.	.
chr11	63003718	63004217	chr11	62967309	62967808	Cdrt4os1|chr11:62967309-62967808	0.435352821819416	.	.
chr11	63003718	63004217	chr11	63132403	63132902	Cdrt4os1|chr11:63132403-63132902	0.258354427271497	.	.
chr11	67024826	67025325	chr11	67484844	67485343	Tmem220|chr11:67484844-67485343	0.366401986994138	.	.
chr11	67454886	67455385	chr11	67484844	67485343	Gas7|chr11:67484844-67485343	0.575972249101973	.	.
chr11	67454886	67455385	chr11	67518876	67519375	Gas7|chr11:67518876-67519375	0.37588661509156	.	.
chr11	67454886	67455385	chr11	67565508	67566007	Gas7|chr11:67565508-67566007	0.332099083801833	.	.
chr11	68691741	68692240	chr11	68982609	68983108	Myh10|chr11:68982609-68983108	0.376066164776192	.	.
chr11	68901248	68901747	chr11	68982609	68983108	Rpl26|chr11:68982609-68983108	0.290618378298398	.	.
chr11	68967887	68968386	chr11	69072941	69073440	Slc25a35|chr11:69072941-69073440	0.409450698684269	.	.
chr11	69059376	69059875	chr11	68852307	68852806	9330160F10Rik|chr11:68852307-68852806	0.252360866057401	.	.
chr11	69059376	69059875	chr11	68852307	68852806	Borcs6|chr11:68852307-68852806	0.252360866057401	.	.
chr11	69070533	69071032	chr11	69062858	69063357	Tmem107|chr11:69062858-69063357	0.399122251538318	.	.
chr11	69070533	69071032	chr11	69408494	69408993	Tmem107|chr11:69408494-69408993	0.463043699788364	.	.
chr11	69088264	69088763	chr11	68852821	68853320	Vamp2|chr11:68852821-68853320	0.539965634056603	.	.
chr11	69088264	69088763	chr11	69072941	69073440	Vamp2|chr11:69072941-69073440	0.282399221159303	.	.
chr11	69088264	69088763	chr11	69409677	69410176	Vamp2|chr11:69409677-69410176	0.380887939049731	.	.
chr11	69088264	69088763	chr11	69417439	69417938	Vamp2|chr11:69417439-69417938	0.344736947947893	.	.
chr11	69088264	69088763	chr11	69418783	69419282	Vamp2|chr11:69418783-69419282	0.264937369707094	.	.
chr11	69094565	69095064	chr11	69072941	69073440	Per1|chr11:69072941-69073440	0.455077392965798	.	.
chr11	69094565	69095064	chr11	69409677	69410176	Per1|chr11:69409677-69410176	0.610524048420898	.	.
chr11	69122526	69123025	chr11	68939581	68940080	9130213A22Rik|chr11:68939581-68940080	0.561383690186563	.	.
chr11	69122526	69123025	chr11	69096928	69097427	9130213A22Rik|chr11:69096928-69097427	0.400539031713861	.	.
chr11	69122526	69123025	chr11	69096928	69097427	9130213A22Rik|chr11:69096928-69097427	0.400539031713862	.	.
chr11	69122526	69123025	chr11	69110694	69111193	9130213A22Rik|chr11:69110694-69111193	0.294910406312918	.	.
chr11	69122526	69123025	chr11	69408494	69408993	9130213A22Rik|chr11:69408494-69408993	0.429917750074587	.	.
chr11	69323667	69324166	chr11	69409677	69410176	Cntrob|chr11:69409677-69410176	0.279614122734461	.	.
chr11	69323667	69324166	chr11	69409677	69410176	Trappc1|chr11:69409677-69410176	0.279614122734461	.	.
chr11	69323667	69324166	chr11	69417439	69417938	Cntrob|chr11:69417439-69417938	0.455943394068006	.	.
chr11	69323667	69324166	chr11	69417439	69417938	Trappc1|chr11:69417439-69417938	0.455943394068006	.	.
chr11	69323667	69324166	chr11	69418783	69419282	Cntrob|chr11:69418783-69419282	0.266904387612976	.	.
chr11	69323667	69324166	chr11	69418783	69419282	Trappc1|chr11:69418783-69419282	0.266904387612976	.	.
chr11	69395511	69396010	chr11	69417439	69417938	Cyb5d1|chr11:69417439-69417938	0.356411575519292	.	.
chr11	69395511	69396010	chr11	69417439	69417938	Naa38|chr11:69417439-69417938	0.356411575519292	.	.
chr11	69579124	69579623	chr11	69364825	69365324	Trp53|chr11:69364825-69365324	0.562145729161335	.	.
chr11	69579124	69579623	chr11	69364825	69365324	Wrap53|chr11:69364825-69365324	0.562145729161335	.	.
chr11	69579124	69579623	chr11	69417439	69417938	Trp53|chr11:69417439-69417938	0.449571317695599	.	.
chr11	69579124	69579623	chr11	69417439	69417938	Wrap53|chr11:69417439-69417938	0.449571317695599	.	.
chr11	69579124	69579623	chr11	69418783	69419282	Trp53|chr11:69418783-69419282	0.363759099739438	.	.
chr11	69579124	69579623	chr11	69418783	69419282	Wrap53|chr11:69418783-69419282	0.363759099739438	.	.
chr11	69580074	69580573	chr11	69417948	69418447	Trp53|chr11:69417948-69418447	0.296802265415784	.	.
chr11	69580074	69580573	chr11	69417948	69418447	Wrap53|chr11:69417948-69418447	0.296802265415784	.	.
chr11	69580074	69580573	chr11	69610796	69611295	Trp53|chr11:69610796-69611295	0.491222155434429	.	.
chr11	69580074	69580573	chr11	69610796	69611295	Wrap53|chr11:69610796-69611295	0.491222155434429	.	.
chr11	69605738	69606237	chr11	69409677	69410176	Atp1b2|chr11:69409677-69410176	0.400212869873612	.	.
chr11	69605738	69606237	chr11	69671079	69671578	Atp1b2|chr11:69671079-69671578	0.306824963740758	.	.
chr11	69621738	69622237	chr11	69409677	69410176	Sat2|chr11:69409677-69410176	0.358093178445867	.	.
chr11	69621738	69622237	chr11	69417439	69417938	Sat2|chr11:69417439-69417938	0.645304848499571	.	.
chr11	69621738	69622237	chr11	69418783	69419282	Sat2|chr11:69418783-69419282	0.650492700034054	.	.
chr11	69621738	69622237	chr11	69592258	69592757	Sat2|chr11:69592258-69592757	0.255376709963725	.	.
chr11	69621738	69622237	chr11	69671079	69671578	Sat2|chr11:69671079-69671578	0.45457251497323	.	.
chr11	69621738	69622237	chr11	69802701	69803200	Sat2|chr11:69802701-69803200	0.540916767273796	.	.
chr11	69632563	69633062	chr11	69364825	69365324	Fxr2|chr11:69364825-69365324	0.470333973784844	.	.
chr11	69632563	69633062	chr11	69417948	69418447	Fxr2|chr11:69417948-69418447	0.439883629791502	.	.
chr11	69632563	69633062	chr11	69610796	69611295	Fxr2|chr11:69610796-69611295	0.388722039023799	.	.
chr11	69662430	69662929	chr11	69417948	69418447	Mpdu1|chr11:69417948-69418447	0.44574839151209	.	.
chr11	69662430	69662929	chr11	69610796	69611295	Mpdu1|chr11:69610796-69611295	0.369779657946231	.	.
chr11	69662430	69662929	chr11	69891466	69891965	Mpdu1|chr11:69891466-69891965	0.339570377290077	.	.
chr11	69672170	69672669	chr11	69366372	69366871	Eif4a1|chr11:69366372-69366871	0.26300077058131	.	.
chr11	69672170	69672669	chr11	69409677	69410176	Eif4a1|chr11:69409677-69410176	0.331672450057393	.	.
chr11	69672170	69672669	chr11	69409677	69410176	Eif4a1|chr11:69409677-69410176	0.331672450057394	.	.
chr11	69672170	69672669	chr11	69417439	69417938	Eif4a1|chr11:69417439-69417938	0.258973568868951	.	.
chr11	69672170	69672669	chr11	69592258	69592757	Eif4a1|chr11:69592258-69592757	0.261689947487206	.	.
chr11	69681799	69682298	chr11	69364825	69365324	Senp3|chr11:69364825-69365324	0.411915955299393	.	.
chr11	69681799	69682298	chr11	69364825	69365324	Tnfsf13os|chr11:69364825-69365324	0.411915955299393	.	.
chr11	69681799	69682298	chr11	69417439	69417938	Senp3|chr11:69417439-69417938	0.513636770486443	.	.
chr11	69681799	69682298	chr11	69417439	69417938	Tnfsf13os|chr11:69417439-69417938	0.513636770486443	.	.
chr11	69681799	69682298	chr11	69417948	69418447	Senp3|chr11:69417948-69418447	0.332572976161313	.	.
chr11	69681799	69682298	chr11	69417948	69418447	Tnfsf13os|chr11:69417948-69418447	0.332572976161313	.	.
chr11	69681799	69682298	chr11	69418783	69419282	Senp3|chr11:69418783-69419282	0.310957735627574	.	.
chr11	69681799	69682298	chr11	69418783	69419282	Tnfsf13os|chr11:69418783-69419282	0.310957735627574	.	.
chr11	69681799	69682298	chr11	69592258	69592757	Senp3|chr11:69592258-69592757	0.548464705485686	.	.
chr11	69681799	69682298	chr11	69592258	69592757	Tnfsf13os|chr11:69592258-69592757	0.548464705485686	.	.
chr11	69681799	69682298	chr11	69802701	69803200	Senp3|chr11:69802701-69803200	0.312759785358346	.	.
chr11	69681799	69682298	chr11	69802701	69803200	Tnfsf13os|chr11:69802701-69803200	0.312759785358346	.	.
chr11	69758467	69758966	chr11	69802701	69803200	Polr2a|chr11:69802701-69803200	0.455245298090699	.	.
chr11	69758467	69758966	chr11	70020642	70021141	Polr2a|chr11:70020642-70021141	0.334762878142777	.	.
chr11	69758467	69758966	chr11	70026560	70027059	Polr2a|chr11:70026560-70027059	0.496741823788908	.	.
chr11	69765713	69766212	chr11	69610796	69611295	Zbtb4|chr11:69610796-69611295	0.474278097776231	.	.
chr11	69765713	69766212	chr11	69920678	69921177	Zbtb4|chr11:69920678-69921177	0.463699195979835	.	.
chr11	69837825	69838324	chr11	69519937	69520436	Nlgn2|chr11:69519937-69520436	0.296169651846307	.	.
chr11	69837825	69838324	chr11	69519937	69520436	Tmem256|chr11:69519937-69520436	0.296169651846307	.	.
chr11	69837825	69838324	chr11	69610796	69611295	Nlgn2|chr11:69610796-69611295	0.542005200493655	.	.
chr11	69837825	69838324	chr11	69610796	69611295	Tmem256|chr11:69610796-69611295	0.542005200493655	.	.
chr11	69837825	69838324	chr11	70026041	70026540	Nlgn2|chr11:70026041-70026540	0.273498679224039	.	.
chr11	69837825	69838324	chr11	70026041	70026540	Tmem256|chr11:70026041-70026540	0.273498679224039	.	.
chr11	69880790	69881289	chr11	69519937	69520436	Kctd11|chr11:69519937-69520436	0.301914623092025	.	.
chr11	69880790	69881289	chr11	69610796	69611295	Kctd11|chr11:69610796-69611295	0.284592425227116	.	.
chr11	69901471	69901970	chr11	69671079	69671578	2810408A11Rik|chr11:69671079-69671578	0.348732442117683	.	.
chr11	69901471	69901970	chr11	69671079	69671578	Neurl4|chr11:69671079-69671578	0.348732442117683	.	.
chr11	69995491	69995990	chr11	69546679	69547178	Phf23|chr11:69546679-69547178	0.286571550769921	.	.
chr11	69995491	69995990	chr11	69671079	69671578	Phf23|chr11:69671079-69671578	0.42892957285201	.	.
chr11	69995491	69995990	chr11	69802701	69803200	Phf23|chr11:69802701-69803200	0.585678168390006	.	.
chr11	70432024	70432523	chr11	70026560	70027059	Arrb2|chr11:70026560-70027059	0.259969091443258	.	.
chr11	70525100	70525599	chr11	70257825	70258324	Psmb6|chr11:70257825-70258324	0.380889420660915	.	.
chr11	70525100	70525599	chr11	70259294	70259793	Psmb6|chr11:70259294-70259793	0.272020802413408	.	.
chr11	70539900	70540399	chr11	70573731	70574230	Pld2|chr11:70573731-70574230	0.324313111849061	.	.
chr11	70562221	70562720	chr11	70257825	70258324	Mink1|chr11:70257825-70258324	0.321263540242312	.	.
chr11	70669162	70669661	chr11	70777145	70777644	Spag7|chr11:70777145-70777644	0.498161003401934	.	.
chr11	70699921	70700420	chr11	70777145	70777644	Inca1|chr11:70777145-70777644	0.531022813363818	.	.
chr11	70699921	70700420	chr11	70777145	70777644	Kif1c|chr11:70777145-70777644	0.531022813363818	.	.
chr11	70982776	70983275	chr11	70777145	70777644	C1qbp|chr11:70777145-70777644	0.515681767021325	.	.
chr11	71019206	71019705	chr11	70777145	70777644	Derl2|chr11:70777145-70777644	0.360377199887504	.	.
chr11	71019206	71019705	chr11	70777145	70777644	Mis12|chr11:70777145-70777644	0.360377199887504	.	.
chr11	72265407	72265906	chr11	72155211	72155710	1700051A21Rik|chr11:72155211-72155710	0.276964195077275	.	.
chr11	72266466	72266965	chr11	72368075	72368574	1700051A21Rik|chr11:72368075-72368574	0.257986573645944	.	.
chr11	72266466	72266965	chr11	72368075	72368574	Slc13a5|chr11:72368075-72368574	0.257986573645944	.	.
chr11	72411527	72412026	chr11	72375509	72376008	Smtnl2|chr11:72375509-72376008	0.287425622299174	.	.
chr11	72441023	72441522	chr11	72226174	72226673	Mybbp1a|chr11:72226174-72226673	0.552064203358452	.	.
chr11	72441023	72441522	chr11	72234068	72234567	Mybbp1a|chr11:72234068-72234567	0.251701868611588	.	.
chr11	72441023	72441522	chr11	72368075	72368574	Mybbp1a|chr11:72368075-72368574	0.459404218150321	.	.
chr11	72441023	72441522	chr11	72389503	72390002	Mybbp1a|chr11:72389503-72390002	0.341602520804862	.	.
chr11	72441023	72441522	chr11	72608253	72608752	Mybbp1a|chr11:72608253-72608752	0.572430055428456	.	.
chr11	72606942	72607441	chr11	72401643	72402142	Ube2g1|chr11:72401643-72402142	0.420223810458645	.	.
chr11	72795872	72796371	chr11	72856652	72857151	Cyb5d2|chr11:72856652-72857151	0.367872276953389	.	.
chr11	72795872	72796371	chr11	72856652	72857151	Zzef1|chr11:72856652-72857151	0.367872276953389	.	.
chr11	72795872	72796371	chr11	73217398	73217897	Cyb5d2|chr11:73217398-73217897	0.307045741268347	.	.
chr11	72795872	72796371	chr11	73217398	73217897	Zzef1|chr11:73217398-73217897	0.307045741268347	.	.
chr11	73018683	73019182	chr11	72850376	72850875	4732414G09Rik|chr11:72850376-72850875	0.6572096898787	.	.
chr11	73018683	73019182	chr11	72850376	72850875	Camkk1|chr11:72850376-72850875	0.6572096898787	.	.
chr11	73047502	73048001	chr11	72850376	72850875	Ncbp3|chr11:72850376-72850875	0.34135299132562	.	.
chr11	73048008	73048507	chr11	73217398	73217897	Ncbp3|chr11:73217398-73217897	0.320903272021876	.	.
chr11	73138122	73138621	chr11	72850376	72850875	Haspin|chr11:72850376-72850875	0.483190057470237	.	.
chr11	73176373	73176872	chr11	73030830	73031329	Emc6|chr11:73030830-73031329	0.33296913999252	.	.
chr11	73176373	73176872	chr11	73030830	73031329	Tax1bp3|chr11:73030830-73031329	0.33296913999252	.	.
chr11	73176373	73176872	chr11	73284382	73284881	Emc6|chr11:73284382-73284881	0.339306274813061	.	.
chr11	73176373	73176872	chr11	73284382	73284881	Tax1bp3|chr11:73284382-73284881	0.339306274813061	.	.
chr11	73176898	73177397	chr11	73284382	73284881	Emc6|chr11:73284382-73284881	0.250778880867937	.	.
chr11	73176898	73177397	chr11	73284382	73284881	Tax1bp3|chr11:73284382-73284881	0.250778880867937	.	.
chr11	73177430	73177929	chr11	73030830	73031329	Emc6|chr11:73030830-73031329	0.365256723368438	.	.
chr11	73177430	73177929	chr11	73030830	73031329	Tax1bp3|chr11:73030830-73031329	0.365256723368438	.	.
chr11	73177430	73177929	chr11	73201486	73201985	Emc6|chr11:73201486-73201985	0.26132360600779	.	.
chr11	73177430	73177929	chr11	73201486	73201985	Tax1bp3|chr11:73201486-73201985	0.26132360600779	.	.
chr11	73177430	73177929	chr11	73284382	73284881	Emc6|chr11:73284382-73284881	0.496077740345318	.	.
chr11	73177430	73177929	chr11	73284382	73284881	Tax1bp3|chr11:73284382-73284881	0.496077740345318	.	.
chr11	73198454	73198953	chr11	73201486	73201985	Ctns|chr11:73201486-73201985	0.44675079240071	.	.
chr11	73198454	73198953	chr11	73201486	73201985	Shpk|chr11:73201486-73201985	0.44675079240071	.	.
chr11	73198454	73198953	chr11	73284382	73284881	Ctns|chr11:73284382-73284881	0.391215046247852	.	.
chr11	73198454	73198953	chr11	73284382	73284881	Shpk|chr11:73284382-73284881	0.391215046247852	.	.
chr11	73199149	73199648	chr11	72850376	72850875	Ctns|chr11:72850376-72850875	0.330530663329079	.	.
chr11	73199149	73199648	chr11	72850376	72850875	Shpk|chr11:72850376-72850875	0.330530663329079	.	.
chr11	73199149	73199648	chr11	73201486	73201985	Ctns|chr11:73201486-73201985	0.373519978738363	.	.
chr11	73199149	73199648	chr11	73201486	73201985	Shpk|chr11:73201486-73201985	0.373519978738363	.	.
chr11	73199149	73199648	chr11	73284382	73284881	Ctns|chr11:73284382-73284881	0.435063761394436	.	.
chr11	73199149	73199648	chr11	73284382	73284881	Shpk|chr11:73284382-73284881	0.435063761394436	.	.
chr11	74619379	74619878	chr11	74820816	74821315	Ccdc92b|chr11:74820816-74821315	0.527648755386143	.	.
chr11	74619379	74619878	chr11	74832075	74832574	Ccdc92b|chr11:74832075-74832574	0.38794686626617	.	.
chr11	74619379	74619878	chr11	74837619	74838118	Ccdc92b|chr11:74837619-74838118	0.251173975291174	.	.
chr11	74649173	74649672	chr11	74820816	74821315	Cluh|chr11:74820816-74821315	0.46917293107869	.	.
chr11	74649173	74649672	chr11	74832075	74832574	Cluh|chr11:74832075-74832574	0.335318250690466	.	.
chr11	74649173	74649672	chr11	74837619	74838118	Cluh|chr11:74837619-74838118	0.335273978130489	.	.
chr11	74830072	74830571	chr11	74637836	74638335	Mnt|chr11:74637836-74638335	0.261789852702287	.	.
chr11	74830072	74830571	chr11	74876816	74877315	Mnt|chr11:74876816-74877315	0.370238981529217	.	.
chr11	74830621	74831120	chr11	74637836	74638335	Mnt|chr11:74637836-74638335	0.472799234103667	.	.
chr11	74830621	74831120	chr11	74876816	74877315	Mnt|chr11:74876816-74877315	0.748983831870919	.	.
chr11	74925792	74926291	chr11	74638384	74638883	Smg6|chr11:74638384-74638883	0.312414994596492	.	.
chr11	74925792	74926291	chr11	74638384	74638883	Srr|chr11:74638384-74638883	0.312414994596492	.	.
chr11	74925792	74926291	chr11	74820816	74821315	Smg6|chr11:74820816-74821315	0.459681662399783	.	.
chr11	74925792	74926291	chr11	74820816	74821315	Srr|chr11:74820816-74821315	0.459681662399783	.	.
chr11	74925792	74926291	chr11	74832075	74832574	Smg6|chr11:74832075-74832574	0.353592269479855	.	.
chr11	74925792	74926291	chr11	74832075	74832574	Srr|chr11:74832075-74832574	0.353592269479855	.	.
chr11	74925792	74926291	chr11	74837619	74838118	Smg6|chr11:74837619-74838118	0.276985385472564	.	.
chr11	74925792	74926291	chr11	74837619	74838118	Srr|chr11:74837619-74838118	0.276985385472564	.	.
chr11	75172980	75173479	chr11	74876816	74877315	1700016P03Rik|chr11:74876816-74877315	0.725651160201586	.	.
chr11	75178557	75179056	chr11	74876816	74877315	Ovca2|chr11:74876816-74877315	0.254029316021529	.	.
chr11	75461221	75461720	chr11	75573278	75573777	Mir22hg|chr11:75573278-75573777	0.472085715802203	.	.
chr11	75461221	75461720	chr11	75573278	75573777	Tlcd2|chr11:75573278-75573777	0.472085715802203	.	.
chr11	76027568	76028067	chr11	76148655	76149154	Rflnb|chr11:76148655-76149154	0.254243592618666	.	.
chr11	76179390	76179889	chr11	76494861	76495360	Fam57a|chr11:76494861-76495360	0.347373719525437	.	.
chr11	76179390	76179889	chr11	76494861	76495360	Vps53|chr11:76494861-76495360	0.347373719525437	.	.
chr11	76398949	76399448	chr11	76494350	76494849	Nxn|chr11:76494350-76494849	0.278210632690723	.	.
chr11	76406630	76407129	chr11	76253069	76253568	Timm22|chr11:76253069-76253568	0.415563845961053	.	.
chr11	76763345	76763844	chr11	76562174	76562673	Gosr1|chr11:76562174-76562673	0.661342106007927	.	.
chr11	76763345	76763844	chr11	76945418	76945917	Gosr1|chr11:76945418-76945917	0.446658259832103	.	.
chr11	76846785	76847284	chr11	76945418	76945917	Cpd|chr11:76945418-76945917	0.262252042739305	.	.
chr11	77215855	77216354	chr11	76849562	76850061	Ssh2|chr11:76849562-76850061	0.364555840119776	.	.
chr11	77215855	77216354	chr11	76945418	76945917	Ssh2|chr11:76945418-76945917	0.257798243931879	.	.
chr11	77216357	77216856	chr11	76945418	76945917	Ssh2|chr11:76945418-76945917	0.554028151913229	.	.
chr11	77216357	77216856	chr11	77497877	77498376	Ssh2|chr11:77497877-77498376	0.414784846217537	.	.
chr11	77514679	77515178	chr11	77347993	77348492	Abhd15|chr11:77347993-77348492	0.250708297666014	.	.
chr11	77515203	77515702	chr11	77347993	77348492	Abhd15|chr11:77347993-77348492	0.315026389158463	.	.
chr11	77515203	77515702	chr11	77347993	77348492	Trp53i13|chr11:77347993-77348492	0.315026389158463	.	.
chr11	77515203	77515702	chr11	77497877	77498376	Abhd15|chr11:77497877-77498376	0.494354439043577	.	.
chr11	77515203	77515702	chr11	77497877	77498376	Trp53i13|chr11:77497877-77498376	0.494354439043577	.	.
chr11	77607668	77608167	chr11	77801046	77801545	Taok1|chr11:77801046-77801545	0.32872225566908	.	.
chr11	77685747	77686246	chr11	77347993	77348492	Nufip2|chr11:77347993-77348492	0.252633382197606	.	.
chr11	77763021	77763520	chr11	77801046	77801545	Myo18a|chr11:77801046-77801545	0.286567787591834	.	.
chr11	77763021	77763520	chr11	78143308	78143807	Myo18a|chr11:78143308-78143807	0.415978125876476	.	.
chr11	77763021	77763520	chr11	78177686	78178185	Myo18a|chr11:78177686-78178185	0.580877585292633	.	.
chr11	77763021	77763520	chr11	78178334	78178833	Myo18a|chr11:78178334-78178833	0.424768962988332	.	.
chr11	77981544	77982043	chr11	78044620	78045119	Phf12|chr11:78044620-78045119	0.285142999742977	.	.
chr11	77981544	77982043	chr11	78115204	78115703	Phf12|chr11:78115204-78115703	0.424090995401546	.	.
chr11	77982473	77982972	chr11	78143308	78143807	Phf12|chr11:78143308-78143807	0.272326976453763	.	.
chr11	77982473	77982972	chr11	78177686	78178185	Phf12|chr11:78177686-78178185	0.536412104703687	.	.
chr11	77982473	77982972	chr11	78178334	78178833	Phf12|chr11:78178334-78178833	0.538031470023226	.	.
chr11	78080168	78080667	chr11	77791069	77791568	Eral1|chr11:77791069-77791568	0.371970614556657	.	.
chr11	78080168	78080667	chr11	78044620	78045119	Eral1|chr11:78044620-78045119	0.278882935947439	.	.
chr11	78080168	78080667	chr11	78224579	78225078	Eral1|chr11:78224579-78225078	0.335010009203	.	.
chr11	78080168	78080667	chr11	78424336	78424835	Eral1|chr11:78424336-78424835	0.263327242627674	.	.
chr11	78165363	78165862	chr11	77801046	77801545	Traf4|chr11:77801046-77801545	0.28874123587243	.	.
chr11	78165363	78165862	chr11	78143308	78143807	Traf4|chr11:78143308-78143807	0.406120199350545	.	.
chr11	78165363	78165862	chr11	78189281	78189780	Traf4|chr11:78189281-78189780	0.263255086653235	.	.
chr11	78165363	78165862	chr11	78215779	78216278	Traf4|chr11:78215779-78216278	0.483222586251421	.	.
chr11	78245471	78245970	chr11	77791069	77791568	Sdf2|chr11:77791069-77791568	0.380142459141539	.	.
chr11	78245471	78245970	chr11	77791069	77791568	Supt6|chr11:77791069-77791568	0.380142459141539	.	.
chr11	78245471	78245970	chr11	78143308	78143807	Sdf2|chr11:78143308-78143807	0.313578195284989	.	.
chr11	78245471	78245970	chr11	78143308	78143807	Supt6|chr11:78143308-78143807	0.313578195284989	.	.
chr11	78245471	78245970	chr11	78152358	78152857	Sdf2|chr11:78152358-78152857	0.518570400074006	.	.
chr11	78245471	78245970	chr11	78152358	78152857	Supt6|chr11:78152358-78152857	0.518570400074006	.	.
chr11	78245471	78245970	chr11	78189281	78189780	Sdf2|chr11:78189281-78189780	0.293121905590926	.	.
chr11	78245471	78245970	chr11	78189281	78189780	Supt6|chr11:78189281-78189780	0.293121905590926	.	.
chr11	78261340	78261839	chr11	78044620	78045119	2610507B11Rik|chr11:78044620-78045119	0.312853232797075	.	.
chr11	78261340	78261839	chr11	78224579	78225078	2610507B11Rik|chr11:78224579-78225078	0.437037072697964	.	.
chr11	78301262	78301761	chr11	78178334	78178833	Spag5|chr11:78178334-78178833	0.282265351280546	.	.
chr11	78321995	78322494	chr11	78115204	78115703	Aldoc|chr11:78115204-78115703	0.484935871940327	.	.
chr11	78321995	78322494	chr11	78152358	78152857	Aldoc|chr11:78152358-78152857	0.313796018257503	.	.
chr11	78322799	78323298	chr11	78557753	78558252	Aldoc|chr11:78557753-78558252	0.595248495610248	.	.
chr11	78328147	78328646	chr11	78096779	78097278	Pigs|chr11:78096779-78097278	0.2637951537628	.	.
chr11	78328147	78328646	chr11	78143308	78143807	Pigs|chr11:78143308-78143807	0.347387201334226	.	.
chr11	78328147	78328646	chr11	78189281	78189780	Pigs|chr11:78189281-78189780	0.448137034046726	.	.
chr11	78328147	78328646	chr11	78215779	78216278	Pigs|chr11:78215779-78216278	0.426868414033338	.	.
chr11	78465795	78466294	chr11	78424336	78424835	Slc46a1|chr11:78424336-78424835	0.260392358738357	.	.
chr11	78497546	78498045	chr11	78557753	78558252	Sarm1|chr11:78557753-78558252	0.74636233489591	.	.
chr11	78498881	78499380	chr11	78557753	78558252	Vtn|chr11:78557753-78558252	0.313842400543294	.	.
chr11	78535987	78536486	chr11	78424336	78424835	Ift20|chr11:78424336-78424835	0.268445156456078	.	.
chr11	78535987	78536486	chr11	78424336	78424835	Tnfaip1|chr11:78424336-78424835	0.268445156456078	.	.
chr11	78751460	78751959	chr11	79224446	79224945	Ccnq|chr11:79224446-79224945	0.429153320267608	.	.
chr11	78826365	78826864	chr11	78557753	78558252	Lyrm9|chr11:78557753-78558252	0.415398953971264	.	.
chr11	79146293	79146792	chr11	79057606	79058105	Ksr1|chr11:79057606-79058105	0.415340957800101	.	.
chr11	79339405	79339904	chr11	79224446	79224945	Nf1|chr11:79224446-79224945	0.605142448754901	.	.
chr11	79704296	79704795	chr11	79461005	79461504	Gm11205|chr11:79461005-79461504	0.417843911167822	.	.
chr11	80428315	80428814	chr11	80615814	80616313	Psmd11|chr11:80615814-80616313	0.302896419441795	.	.
chr11	80476712	80477211	chr11	80062161	80062660	Cdk5r1|chr11:80062161-80062660	0.338145429273413	.	.
chr11	83298735	83299234	chr11	83270987	83271486	Ap2b1|chr11:83270987-83271486	0.314443587616789	.	.
chr11	83298735	83299234	chr11	83271605	83272104	Ap2b1|chr11:83271605-83272104	0.330904693092759	.	.
chr11	83472820	83473319	chr11	83465964	83466463	Taf15|chr11:83465964-83466463	0.385882140168771	.	.
chr11	84129393	84129892	chr11	84179430	84179929	Acaca|chr11:84179430-84179929	0.38249173303127	.	.
chr11	84129393	84129892	chr11	84179430	84179929	Tada2a|chr11:84179430-84179929	0.38249173303127	.	.
chr11	84828868	84829367	chr11	85182849	85183348	4930502E09Rik|chr11:85182849-85183348	0.252121073190476	.	.
chr11	84828868	84829367	chr11	85182849	85183348	Dhrs11|chr11:85182849-85183348	0.252121073190476	.	.
chr11	85139906	85140405	chr11	85381993	85382492	Usp32|chr11:85381993-85382492	0.312595519345158	.	.
chr11	85234581	85235080	chr11	85271400	85271899	Appbp2|chr11:85271400-85271899	0.415475152201395	.	.
chr11	85234581	85235080	chr11	85271400	85271899	Appbp2os|chr11:85271400-85271899	0.415475152201395	.	.
chr11	85234581	85235080	chr11	85395507	85396006	Appbp2|chr11:85395507-85396006	0.303902814563032	.	.
chr11	85234581	85235080	chr11	85395507	85396006	Appbp2os|chr11:85395507-85396006	0.303902814563032	.	.
chr11	85234581	85235080	chr11	85425591	85426090	Appbp2|chr11:85425591-85426090	0.307957236188142	.	.
chr11	85234581	85235080	chr11	85425591	85426090	Appbp2os|chr11:85425591-85426090	0.307957236188142	.	.
chr11	85234581	85235080	chr11	85461465	85461964	Appbp2|chr11:85461465-85461964	0.483319519221592	.	.
chr11	85234581	85235080	chr11	85461465	85461964	Appbp2os|chr11:85461465-85461964	0.483319519221592	.	.
chr11	85310859	85311358	chr11	85425591	85426090	Ppm1d|chr11:85425591-85426090	0.465972576300196	.	.
chr11	85310859	85311358	chr11	85461465	85461964	Ppm1d|chr11:85461465-85461964	0.327713528839783	.	.
chr11	85352812	85353311	chr11	85425591	85426090	Bcas3|chr11:85425591-85426090	0.391923100701722	.	.
chr11	85352812	85353311	chr11	85461465	85461964	Bcas3|chr11:85461465-85461964	0.553500387398081	.	.
chr11	85832471	85832970	chr11	85841865	85842364	2610027K06Rik|chr11:85841865-85842364	0.582871521429213	.	.
chr11	85832471	85832970	chr11	85841865	85842364	Tbx2|chr11:85841865-85842364	0.582871521429213	.	.
chr11	86201007	86201506	chr11	85841865	85842364	Brip1|chr11:85841865-85842364	0.618143731792791	.	.
chr11	86201007	86201506	chr11	85841865	85842364	Brip1os|chr11:85841865-85842364	0.618143731792791	.	.
chr11	86757320	86757819	chr11	87002382	87002881	Cltc|chr11:87002382-87002881	0.265350513824075	.	.
chr11	86993544	86994043	chr11	87002382	87002881	Ypel2|chr11:87002382-87002881	0.449624860659061	.	.
chr11	87126953	87127452	chr11	87002382	87002881	Gm11491|chr11:87002382-87002881	0.331264623982491	.	.
chr11	87126953	87127452	chr11	87002382	87002881	Trim37|chr11:87002382-87002881	0.331264623982491	.	.
chr11	87737242	87737741	chr11	87426496	87426995	Supt4a|chr11:87426496-87426995	0.44000781845332	.	.
chr11	87737242	87737741	chr11	87689420	87689919	Supt4a|chr11:87689420-87689919	0.756900181662514	.	.
chr11	87987313	87987812	chr11	87689420	87689919	Dynll2|chr11:87689420-87689919	0.260583329790261	.	.
chr11	88047380	88047879	chr11	88276498	88276997	Gm11508|chr11:88276498-88276997	0.743157730159352	.	.
chr11	88047380	88047879	chr11	88276498	88276997	Srsf1|chr11:88276498-88276997	0.743157730159352	.	.
chr11	88047380	88047879	chr11	88404833	88405332	Gm11508|chr11:88404833-88405332	0.476270684382831	.	.
chr11	88047380	88047879	chr11	88404833	88405332	Srsf1|chr11:88404833-88405332	0.476270684382831	.	.
chr11	88047380	88047879	chr11	88405340	88405839	Gm11508|chr11:88405340-88405839	0.420264727333664	.	.
chr11	88047380	88047879	chr11	88405340	88405839	Srsf1|chr11:88405340-88405839	0.420264727333664	.	.
chr11	88067973	88068472	chr11	88276498	88276997	Vezf1|chr11:88276498-88276997	0.590621072434321	.	.
chr11	88067973	88068472	chr11	88404833	88405332	Vezf1|chr11:88404833-88405332	0.251253587910366	.	.
chr11	88203576	88204075	chr11	88161291	88161790	Mrps23|chr11:88161291-88161790	0.410510862516697	.	.
chr11	88204093	88204592	chr11	88098941	88099440	Mrps23|chr11:88098941-88099440	0.548866067824502	.	.
chr11	88204093	88204592	chr11	88162001	88162500	Mrps23|chr11:88162001-88162500	0.420144301214693	.	.
chr11	88252182	88252681	chr11	88118646	88119145	Gm38534|chr11:88118646-88119145	0.34190047540377	.	.
chr11	88252182	88252681	chr11	88119152	88119651	Gm38534|chr11:88119152-88119651	0.446400812148659	.	.
chr11	88252182	88252681	chr11	88405340	88405839	Gm38534|chr11:88405340-88405839	0.311579813747322	.	.
chr11	88252182	88252681	chr11	88472043	88472542	Gm38534|chr11:88472043-88472542	0.321895358389966	.	.
chr11	88356787	88357286	chr11	88126293	88126792	Gm15893|chr11:88126293-88126792	0.456699696209746	.	.
chr11	88718106	88718605	chr11	88266266	88266765	C030037D09Rik|chr11:88266266-88266765	0.41704145966661	.	.
chr11	88718106	88718605	chr11	88266266	88266765	Msi2|chr11:88266266-88266765	0.41704145966661	.	.
chr11	88718106	88718605	chr11	88405340	88405839	C030037D09Rik|chr11:88405340-88405839	0.639272410960567	.	.
chr11	88718106	88718605	chr11	88405340	88405839	Msi2|chr11:88405340-88405839	0.639272410960567	.	.
chr11	88718106	88718605	chr11	88472043	88472542	C030037D09Rik|chr11:88472043-88472542	0.444659585935794	.	.
chr11	88718106	88718605	chr11	88472043	88472542	Msi2|chr11:88472043-88472542	0.444659585935794	.	.
chr11	88718106	88718605	chr11	88687235	88687734	C030037D09Rik|chr11:88687235-88687734	0.411670561776271	.	.
chr11	88718106	88718605	chr11	88687235	88687734	Msi2|chr11:88687235-88687734	0.411670561776271	.	.
chr11	88718106	88718605	chr11	88973651	88974150	C030037D09Rik|chr11:88973651-88974150	0.258685340621655	.	.
chr11	88718106	88718605	chr11	88973651	88974150	Msi2|chr11:88973651-88974150	0.258685340621655	.	.
chr11	88718106	88718605	chr11	88993605	88994104	C030037D09Rik|chr11:88993605-88994104	0.49987424152045	.	.
chr11	88718106	88718605	chr11	88993605	88994104	Msi2|chr11:88993605-88994104	0.49987424152045	.	.
chr11	88863870	88864369	chr11	88650226	88650725	Akap1|chr11:88650226-88650725	0.469615919287366	.	.
chr11	88863870	88864369	chr11	88983244	88983743	Akap1|chr11:88983244-88983743	0.519468939466114	.	.
chr11	88863870	88864369	chr11	89060527	89061026	Akap1|chr11:89060527-89061026	0.454023762237569	.	.
chr11	88863870	88864369	chr11	89186849	89187348	Akap1|chr11:89186849-89187348	0.319627649312233	.	.
chr11	88863870	88864369	chr11	89243271	89243770	Akap1|chr11:89243271-89243770	0.316604530291198	.	.
chr11	88864555	88865054	chr11	88650226	88650725	Akap1|chr11:88650226-88650725	0.259614853534117	.	.
chr11	88864555	88865054	chr11	89060527	89061026	Akap1|chr11:89060527-89061026	0.283251763158733	.	.
chr11	88999173	88999672	chr11	88687235	88687734	Trim25|chr11:88687235-88687734	0.476463469847186	.	.
chr11	88999173	88999672	chr11	88993605	88994104	Trim25|chr11:88993605-88994104	0.472408655601875	.	.
chr11	90002664	90003163	chr11	89921219	89921718	Pctp|chr11:89921219-89921718	0.302612311883522	.	.
chr11	90249136	90249635	chr11	90355320	90355819	Mmd|chr11:90355320-90355819	0.427167075727593	.	.
chr11	90390666	90391165	chr11	90094942	90095441	Hlf|chr11:90094942-90095441	0.310626241802267	.	.
chr11	90390666	90391165	chr11	90355320	90355819	Hlf|chr11:90355320-90355819	0.329968128855692	.	.
chr11	90637863	90638362	chr11	90417762	90418261	Cox11|chr11:90417762-90418261	0.39305407289858	.	.
chr11	90637863	90638362	chr11	90417762	90418261	Stxbp4|chr11:90417762-90418261	0.39305407289858	.	.
chr11	93886113	93886612	chr11	93509439	93509938	Mbtd1|chr11:93509439-93509938	0.273894851142597	.	.
chr11	93886113	93886612	chr11	93509439	93509938	Utp18|chr11:93509439-93509938	0.273894851142597	.	.
chr11	93886113	93886612	chr11	94138364	94138863	Mbtd1|chr11:94138364-94138863	0.273742555424594	.	.
chr11	93886113	93886612	chr11	94138364	94138863	Utp18|chr11:94138364-94138863	0.273742555424594	.	.
chr11	93886113	93886612	chr11	94210093	94210592	Mbtd1|chr11:94210093-94210592	0.590488178563119	.	.
chr11	93886113	93886612	chr11	94210093	94210592	Utp18|chr11:94210093-94210592	0.590488178563119	.	.
chr11	93995767	93996266	chr11	94160335	94160834	Spag9|chr11:94160335-94160834	0.279902619136098	.	.
chr11	94210914	94211413	chr11	94276857	94277356	Tob1|chr11:94276857-94277356	0.320448960246231	.	.
chr11	94677225	94677724	chr11	94276857	94277356	Gm11542|chr11:94276857-94277356	0.376949880169093	.	.
chr11	94677225	94677724	chr11	94276857	94277356	Xylt2|chr11:94276857-94277356	0.376949880169093	.	.
chr11	94990636	94991135	chr11	94727344	94727843	Ppp1r9b|chr11:94727344-94727843	0.335461492519723	.	.
chr11	94990636	94991135	chr11	94989624	94990123	Ppp1r9b|chr11:94989624-94990123	0.350803068557636	.	.
chr11	95041204	95041703	chr11	94957925	94958424	Pdk2|chr11:94957925-94958424	0.43291889206172	.	.
chr11	95041204	95041703	chr11	94989624	94990123	Pdk2|chr11:94989624-94990123	0.29369313557486	.	.
chr11	95041204	95041703	chr11	95365599	95366098	Pdk2|chr11:95365599-95366098	0.446992760169277	.	.
chr11	95309485	95309984	chr11	95179218	95179717	Gm11520|chr11:95179218-95179717	0.407800192548285	.	.
chr11	95309485	95309984	chr11	95179218	95179717	Kat7|chr11:95179218-95179717	0.407800192548285	.	.
chr11	95309485	95309984	chr11	95320489	95320988	Gm11520|chr11:95320489-95320988	0.669044187704463	.	.
chr11	95309485	95309984	chr11	95320489	95320988	Kat7|chr11:95320489-95320988	0.669044187704463	.	.
chr11	95310004	95310503	chr11	95179218	95179717	Gm11520|chr11:95179218-95179717	0.39055825038601	.	.
chr11	95310004	95310503	chr11	95179218	95179717	Kat7|chr11:95179218-95179717	0.39055825038601	.	.
chr11	95310004	95310503	chr11	95320489	95320988	Gm11520|chr11:95320489-95320988	0.620230231622247	.	.
chr11	95310004	95310503	chr11	95320489	95320988	Kat7|chr11:95320489-95320988	0.620230231622247	.	.
chr11	95336729	95337228	chr11	95365599	95366098	Fam117a|chr11:95365599-95366098	0.405045346302876	.	.
chr11	95336729	95337228	chr11	95365599	95366098	Gm11521|chr11:95365599-95366098	0.405045346302876	.	.
chr11	95336729	95337228	chr11	95632385	95632884	Fam117a|chr11:95632385-95632884	0.297693273870051	.	.
chr11	95336729	95337228	chr11	95632385	95632884	Gm11521|chr11:95632385-95632884	0.297693273870051	.	.
chr11	95413844	95414343	chr11	95533751	95534250	Spop|chr11:95533751-95534250	0.346809618385674	.	.
chr11	96777329	96777828	chr11	96863611	96864110	Snx11|chr11:96863611-96864110	0.542494279931848	.	.
chr11	96777329	96777828	chr11	96863611	96864110	Snx11|chr11:96863611-96864110	0.542494279931849	.	.
chr11	96777329	96777828	chr11	96899373	96899872	Snx11|chr11:96899373-96899872	0.296032852947847	.	.
chr11	96777329	96777828	chr11	96934859	96935358	Snx11|chr11:96934859-96935358	0.418865716123689	.	.
chr11	96788898	96789397	chr11	96863611	96864110	Cbx1|chr11:96863611-96864110	0.511424647197097	.	.
chr11	96788898	96789397	chr11	96899373	96899872	Cbx1|chr11:96899373-96899872	0.379530742886543	.	.
chr11	96788898	96789397	chr11	96934859	96935358	Cbx1|chr11:96934859-96935358	0.531791289308256	.	.
chr11	96829883	96830382	chr11	96769930	96770429	Nfe2l1|chr11:96769930-96770429	0.435875558931122	.	.
chr11	96829883	96830382	chr11	96769930	96770429	Nfe2l1|chr11:96769930-96770429	0.435875558931123	.	.
chr11	96829883	96830382	chr11	96909963	96910462	Nfe2l1|chr11:96909963-96910462	0.644913391465574	.	.
chr11	96829883	96830382	chr11	96977607	96978106	Nfe2l1|chr11:96977607-96978106	0.456803099260698	.	.
chr11	96916341	96916840	chr11	96863611	96864110	Cdk5rap3|chr11:96863611-96864110	0.552672407671887	.	.
chr11	96916341	96916840	chr11	96863611	96864110	D030028A08Rik|chr11:96863611-96864110	0.552672407671887	.	.
chr11	96916341	96916840	chr11	96899373	96899872	Cdk5rap3|chr11:96899373-96899872	0.325321495329825	.	.
chr11	96916341	96916840	chr11	96899373	96899872	D030028A08Rik|chr11:96899373-96899872	0.325321495329825	.	.
chr11	96916341	96916840	chr11	96934859	96935358	Cdk5rap3|chr11:96934859-96935358	0.252838445617946	.	.
chr11	96916341	96916840	chr11	96934859	96935358	D030028A08Rik|chr11:96934859-96935358	0.252838445617946	.	.
chr11	97050542	97051041	chr11	96769930	96770429	Gm11574|chr11:96769930-96770429	0.371339452632044	.	.
chr11	97050542	97051041	chr11	96769930	96770429	Osbpl7|chr11:96769930-96770429	0.371339452632044	.	.
chr11	97050542	97051041	chr11	97422535	97423034	Gm11574|chr11:97422535-97423034	0.337222359548617	.	.
chr11	97050542	97051041	chr11	97422535	97423034	Osbpl7|chr11:97422535-97423034	0.337222359548617	.	.
chr11	97050542	97051041	chr11	97449874	97450373	Gm11574|chr11:97449874-97450373	0.394265708910919	.	.
chr11	97050542	97051041	chr11	97449874	97450373	Osbpl7|chr11:97449874-97450373	0.394265708910919	.	.
chr11	97186969	97187468	chr11	96769930	96770429	Kpnb1|chr11:96769930-96770429	0.368810587159717	.	.
chr11	97186969	97187468	chr11	96909963	96910462	Kpnb1|chr11:96909963-96910462	0.420511875477717	.	.
chr11	97186969	97187468	chr11	96977607	96978106	Kpnb1|chr11:96977607-96978106	0.352173730989177	.	.
chr11	97186969	97187468	chr11	97422535	97423034	Kpnb1|chr11:97422535-97423034	0.437736322407771	.	.
chr11	97186969	97187468	chr11	97449874	97450373	Kpnb1|chr11:97449874-97450373	0.357693739648539	.	.
chr11	97187903	97188402	chr11	96769930	96770429	Kpnb1|chr11:96769930-96770429	0.350479762892031	.	.
chr11	97187903	97188402	chr11	96909963	96910462	Kpnb1|chr11:96909963-96910462	0.598304210648343	.	.
chr11	97187903	97188402	chr11	96946318	96946817	Kpnb1|chr11:96946318-96946817	0.389874374091061	.	.
chr11	97187903	97188402	chr11	96977607	96978106	Kpnb1|chr11:96977607-96978106	0.360339995441447	.	.
chr11	97280371	97280870	chr11	97289782	97290281	Gm11592|chr11:97289782-97290281	0.39285264368687	.	.
chr11	97280371	97280870	chr11	97289782	97290281	Npepps|chr11:97289782-97290281	0.39285264368687	.	.
chr11	97280371	97280870	chr11	97350082	97350581	Gm11592|chr11:97350082-97350581	0.536585408817867	.	.
chr11	97280371	97280870	chr11	97350082	97350581	Npepps|chr11:97350082-97350581	0.536585408817867	.	.
chr11	97280371	97280870	chr11	97422535	97423034	Gm11592|chr11:97422535-97423034	0.270548925597812	.	.
chr11	97280371	97280870	chr11	97422535	97423034	Npepps|chr11:97422535-97423034	0.270548925597812	.	.
chr11	97280371	97280870	chr11	97511981	97512480	Gm11592|chr11:97511981-97512480	0.296938461289934	.	.
chr11	97280371	97280870	chr11	97511981	97512480	Npepps|chr11:97511981-97512480	0.296938461289934	.	.
chr11	97280371	97280870	chr11	97523753	97524252	Gm11592|chr11:97523753-97524252	0.270561163926005	.	.
chr11	97280371	97280870	chr11	97523753	97524252	Npepps|chr11:97523753-97524252	0.270561163926005	.	.
chr11	97315502	97316001	chr11	97350082	97350581	Mrpl45|chr11:97350082-97350581	0.477036306051895	.	.
chr11	97315502	97316001	chr11	97568622	97569121	Mrpl45|chr11:97568622-97569121	0.275753812732602	.	.
chr11	97362011	97362510	chr11	97350082	97350581	Socs7|chr11:97350082-97350581	0.530769588944889	.	.
chr11	97362011	97362510	chr11	97543003	97543502	Socs7|chr11:97543003-97543502	0.257652167193617	.	.
chr11	97362011	97362510	chr11	97568622	97569121	Socs7|chr11:97568622-97569121	0.39808001081491	.	.
chr11	97415240	97415739	chr11	97568622	97569121	Arhgap23|chr11:97568622-97569121	0.446472065568984	.	.
chr11	97629565	97630064	chr11	97350082	97350581	Epop|chr11:97350082-97350581	0.374626281190825	.	.
chr11	97660118	97660617	chr11	97511981	97512480	Gm11613|chr11:97511981-97512480	0.366916724963829	.	.
chr11	97660118	97660617	chr11	97572798	97573297	Gm11613|chr11:97572798-97573297	0.260839725674445	.	.
chr11	97702946	97703445	chr11	97350082	97350581	Psmb3|chr11:97350082-97350581	0.368514336300139	.	.
chr11	97702946	97703445	chr11	97568622	97569121	Psmb3|chr11:97568622-97569121	0.628119428436788	.	.
chr11	97702946	97703445	chr11	97822737	97823236	Psmb3|chr11:97822737-97823236	0.324716437907572	.	.
chr11	97744549	97745048	chr11	97422535	97423034	Pip4k2b|chr11:97422535-97423034	0.295898034578726	.	.
chr11	97744549	97745048	chr11	97449874	97450373	Pip4k2b|chr11:97449874-97450373	0.4843332128022	.	.
chr11	97744549	97745048	chr11	97511981	97512480	Pip4k2b|chr11:97511981-97512480	0.335682618388	.	.
chr11	97744549	97745048	chr11	97622384	97622883	Pip4k2b|chr11:97622384-97622883	0.271451067922916	.	.
chr11	97745068	97745567	chr11	97449874	97450373	Pip4k2b|chr11:97449874-97450373	0.632540990672422	.	.
chr11	97745068	97745567	chr11	97622384	97622883	Pip4k2b|chr11:97622384-97622883	0.295960053258597	.	.
chr11	97766384	97766883	chr11	97543003	97543502	Cwc25|chr11:97543003-97543502	0.575067985452018	.	.
chr11	97766384	97766883	chr11	97988740	97989239	Cwc25|chr11:97988740-97989239	0.352629179358862	.	.
chr11	97840924	97841423	chr11	97523753	97524252	B230217C12Rik|chr11:97523753-97524252	0.301935588230536	.	.
chr11	98587062	98587561	chr11	98966577	98967076	Ormdl3|chr11:98966577-98967076	0.33683139390788	.	.
chr11	98682152	98682651	chr11	98937345	98937844	Psmd3|chr11:98937345-98937844	0.490256200060745	.	.
chr11	98682152	98682651	chr11	98951581	98952080	Psmd3|chr11:98951581-98952080	0.387086628965072	.	.
chr11	98729138	98729637	chr11	98765890	98766389	Med24|chr11:98765890-98766389	0.262765784221148	.	.
chr11	98729138	98729637	chr11	98871932	98872431	Med24|chr11:98871932-98872431	0.406892830844175	.	.
chr11	98795190	98795689	chr11	99113045	99113544	Msl1|chr11:99113045-99113544	0.291325596965483	.	.
chr11	98809461	98809960	chr11	98783238	98783737	Gm12359|chr11:98783238-98783737	0.373370501302638	.	.
chr11	98836511	98837010	chr11	98783238	98783737	Rapgefl1|chr11:98783238-98783737	0.336296435848484	.	.
chr11	98863352	98863851	chr11	98773764	98774263	Wipf2|chr11:98773764-98774263	0.520522676432408	.	.
chr11	98863352	98863851	chr11	98773764	98774263	Wipf2|chr11:98773764-98774263	0.520522676432409	.	.
chr11	98907444	98907943	chr11	98950925	98951424	Cdc6|chr11:98950925-98951424	0.26731886645063	.	.
chr11	98907444	98907943	chr11	98951581	98952080	Cdc6|chr11:98951581-98952080	0.43266718444492	.	.
chr11	99024155	99024654	chr11	98937345	98937844	Top2a|chr11:98937345-98937844	0.376955936509928	.	.
chr11	99024155	99024654	chr11	98951581	98952080	Top2a|chr11:98951581-98952080	0.285270691789469	.	.
chr11	99024155	99024654	chr11	99385774	99386273	Top2a|chr11:99385774-99386273	0.323111620677596	.	.
chr11	99229977	99230476	chr11	98786425	98786924	Smarce1|chr11:98786425-98786924	0.252883153393022	.	.
chr11	99230480	99230979	chr11	98871932	98872431	Smarce1|chr11:98871932-98872431	0.301147274575368	.	.
chr11	100319657	100320156	chr11	100390983	100391482	Eif1|chr11:100390983-100391482	0.280418258180717	.	.
chr11	100414553	100415052	chr11	100555502	100556001	Fkbp10|chr11:100555502-100556001	0.340448000248363	.	.
chr11	100414553	100415052	chr11	100555502	100556001	P3h4|chr11:100555502-100556001	0.340448000248363	.	.
chr11	100527759	100528258	chr11	100390983	100391482	Acly|chr11:100390983-100391482	0.326957273830434	.	.
chr11	100527759	100528258	chr11	100791501	100792000	Acly|chr11:100791501-100792000	0.268801132838595	.	.
chr11	100527759	100528258	chr11	100893354	100893853	Acly|chr11:100893354-100893853	0.371704706176559	.	.
chr11	100574677	100575176	chr11	100790553	100791052	Cnp|chr11:100790553-100791052	0.325452414625927	.	.
chr11	100939336	100939835	chr11	100555502	100556001	Stat3|chr11:100555502-100556001	0.488552654179274	.	.
chr11	101009243	101009742	chr11	100983359	100983858	Atp6v0a1|chr11:100983359-100983858	0.379023583358233	.	.
chr11	101009243	101009742	chr11	101230002	101230501	Atp6v0a1|chr11:101230002-101230501	0.37750146289522	.	.
chr11	101009243	101009742	chr11	101230953	101231452	Atp6v0a1|chr11:101230953-101231452	0.377572311011975	.	.
chr11	101009243	101009742	chr11	101288904	101289403	Atp6v0a1|chr11:101288904-101289403	0.437287346503777	.	.
chr11	101009243	101009742	chr11	101454609	101455108	Atp6v0a1|chr11:101454609-101455108	0.532207623948196	.	.
chr11	101009243	101009742	chr11	101467350	101467849	Atp6v0a1|chr11:101467350-101467849	0.25396110880103	.	.
chr11	101069867	101070366	chr11	100893354	100893853	Naglu|chr11:100893354-100893853	0.336581228470608	.	.
chr11	101069867	101070366	chr11	100983359	100983858	Naglu|chr11:100983359-100983858	0.298378091515509	.	.
chr11	101069867	101070366	chr11	101162648	101163147	Naglu|chr11:101162648-101163147	0.293295241560096	.	.
chr11	101069867	101070366	chr11	101230002	101230501	Naglu|chr11:101230002-101230501	0.566358841410578	.	.
chr11	101069867	101070366	chr11	101231551	101232050	Naglu|chr11:101231551-101232050	0.253026432645111	.	.
chr11	101082281	101082780	chr11	100790553	100791052	Coasy|chr11:100790553-100791052	0.392534333826484	.	.
chr11	101082281	101082780	chr11	101162648	101163147	Coasy|chr11:101162648-101163147	0.50738253109557	.	.
chr11	101082281	101082780	chr11	101288904	101289403	Coasy|chr11:101288904-101289403	0.343511198434878	.	.
chr11	101082281	101082780	chr11	101454609	101455108	Coasy|chr11:101454609-101455108	0.257776078203111	.	.
chr11	101119747	101120246	chr11	100893354	100893853	Retreg3|chr11:100893354-100893853	0.343371711910252	.	.
chr11	101119747	101120246	chr11	100893354	100893853	Tubg1|chr11:100893354-100893853	0.343371711910252	.	.
chr11	101119747	101120246	chr11	101288904	101289403	Retreg3|chr11:101288904-101289403	0.260767463468326	.	.
chr11	101119747	101120246	chr11	101288904	101289403	Tubg1|chr11:101288904-101289403	0.260767463468326	.	.
chr11	101171196	101171695	chr11	100893354	100893853	Cntnap1|chr11:100893354-100893853	0.341205122850922	.	.
chr11	101171196	101171695	chr11	100893354	100893853	Plekhh3|chr11:100893354-100893853	0.341205122850922	.	.
chr11	101171196	101171695	chr11	101231551	101232050	Cntnap1|chr11:101231551-101232050	0.510530738220255	.	.
chr11	101171196	101171695	chr11	101231551	101232050	Plekhh3|chr11:101231551-101232050	0.510530738220255	.	.
chr11	101226171	101226670	chr11	101230953	101231452	Ezh1|chr11:101230953-101231452	0.47059052367921	.	.
chr11	101260280	101260779	chr11	101162648	101163147	Wnk4|chr11:101162648-101163147	0.345195800757448	.	.
chr11	101302042	101302541	chr11	101395088	101395587	Becn1|chr11:101395088-101395587	0.254494316757156	.	.
chr11	101424770	101425269	chr11	101230953	101231452	Ptges3l|chr11:101230953-101231452	0.557863406268334	.	.
chr11	101424770	101425269	chr11	101230953	101231452	Rundc1|chr11:101230953-101231452	0.557863406268334	.	.
chr11	101424770	101425269	chr11	101231551	101232050	Ptges3l|chr11:101231551-101232050	0.32670551832408	.	.
chr11	101424770	101425269	chr11	101231551	101232050	Rundc1|chr11:101231551-101232050	0.32670551832408	.	.
chr11	101424770	101425269	chr11	101262135	101262634	Ptges3l|chr11:101262135-101262634	0.291353668942047	.	.
chr11	101424770	101425269	chr11	101262135	101262634	Rundc1|chr11:101262135-101262634	0.291353668942047	.	.
chr11	101424770	101425269	chr11	101467891	101468390	Ptges3l|chr11:101467891-101468390	0.389403545314735	.	.
chr11	101424770	101425269	chr11	101467891	101468390	Rundc1|chr11:101467891-101468390	0.389403545314735	.	.
chr11	101424770	101425269	chr11	101657757	101658256	Ptges3l|chr11:101657757-101658256	0.257641162078005	.	.
chr11	101424770	101425269	chr11	101657757	101658256	Rundc1|chr11:101657757-101658256	0.257641162078005	.	.
chr11	101442074	101442573	chr11	101231551	101232050	Rpl27|chr11:101231551-101232050	0.257899264271343	.	.
chr11	101552475	101552974	chr11	101288904	101289403	Brca1|chr11:101288904-101289403	0.486451762418723	.	.
chr11	101552475	101552974	chr11	101288904	101289403	Nbr1|chr11:101288904-101289403	0.486451762418723	.	.
chr11	101552475	101552974	chr11	101454609	101455108	Brca1|chr11:101454609-101455108	0.33116895844448	.	.
chr11	101552475	101552974	chr11	101454609	101455108	Nbr1|chr11:101454609-101455108	0.33116895844448	.	.
chr11	101552475	101552974	chr11	101657757	101658256	Brca1|chr11:101657757-101658256	0.571403465288015	.	.
chr11	101552475	101552974	chr11	101657757	101658256	Nbr1|chr11:101657757-101658256	0.571403465288015	.	.
[truncated: 9,176 more rows]
