# Supplementary material for: Single-cell analysis of chromatin accessibility in the adult mouse brain
Source: Nature. 2023 Dec 13;624(7991):378–89. doi: 10.1038/s41586-023-06824-9 (PMC10719105; doi:10.1038/s41586-023-06824-9)
Supplement: Supplementary file 3 — Supplementary Tables 1–25 and their legends. [file 41586_2023_6824_MOESM3_ESM.zip › 2023-03-05453B-s3/SI Tables/SI Table 13 Summary of all the gene-cCRE correlations/sa2subclass.Oligo_NN.pdc.bedpe]

chr1	3466260	3466759	chr1	3324090	3324589	Gm1992|chr1:3324090-3324589	0.0778422585074963	.	.
chr1	3466260	3466759	chr1	3325159	3325658	Gm1992|chr1:3325159-3325658	0.0596907794879744	.	.
chr1	3466260	3466759	chr1	3333581	3334080	Gm1992|chr1:3333581-3334080	0.15167091268825	.	.
chr1	3670775	3671274	chr1	3540648	3541147	Xkr4|chr1:3540648-3541147	0.0807605808595319	.	.
chr1	3670775	3671274	chr1	3611161	3611660	Xkr4|chr1:3611161-3611660	0.0677788616385199	.	.
chr1	3670775	3671274	chr1	3614660	3615159	Xkr4|chr1:3614660-3615159	0.103929578985494	.	.
chr1	3671529	3672028	chr1	3508498	3508997	Xkr4|chr1:3508498-3508997	0.0844738696848442	.	.
chr1	3671529	3672028	chr1	3540648	3541147	Xkr4|chr1:3540648-3541147	0.0669519064834644	.	.
chr1	3671529	3672028	chr1	3994661	3995160	Xkr4|chr1:3994661-3995160	0.091547434051633	.	.
chr1	3672048	3672547	chr1	3545533	3546032	Xkr4|chr1:3545533-3546032	0.166066591767356	.	.
chr1	4785497	4785996	chr1	4909820	4910319	Mrpl15|chr1:4909820-4910319	0.0972927746706913	.	.
chr1	4785497	4785996	chr1	4937483	4937982	Mrpl15|chr1:4937483-4937982	0.0851580376855685	.	.
chr1	4785497	4785996	chr1	5022621	5023120	Mrpl15|chr1:5022621-5023120	0.150886326762438	.	.
chr1	4807592	4808091	chr1	4909820	4910319	Lypla1|chr1:4909820-4910319	0.116491568141301	.	.
chr1	4857480	4857979	chr1	4571692	4572191	Tcea1|chr1:4571692-4572191	0.150187152561178	.	.
chr1	4858123	4858622	chr1	4519292	4519791	Tcea1|chr1:4519292-4519791	0.173958797863405	.	.
chr1	4858123	4858622	chr1	4769856	4770355	Tcea1|chr1:4769856-4770355	0.0965367978740305	.	.
chr1	4858123	4858622	chr1	4780007	4780506	Tcea1|chr1:4780007-4780506	0.0986739320907039	.	.
chr1	4858123	4858622	chr1	4780007	4780506	Tcea1|chr1:4780007-4780506	0.098673932090704	.	.
chr1	4858123	4858622	chr1	4938363	4938862	Tcea1|chr1:4938363-4938862	0.0675373486351599	.	.
chr1	5070122	5070621	chr1	5015264	5015763	Atp6v1h|chr1:5015264-5015763	0.0591135727206427	.	.
chr1	5070122	5070621	chr1	5015264	5015763	Rgs20|chr1:5015264-5015763	0.0591135727206427	.	.
chr1	5070122	5070621	chr1	5082818	5083317	Atp6v1h|chr1:5082818-5083317	0.161665648395742	.	.
chr1	5070122	5070621	chr1	5082818	5083317	Rgs20|chr1:5082818-5083317	0.161665648395742	.	.
chr1	6214386	6214885	chr1	6370248	6370747	4732440D04Rik|chr1:6370248-6370747	0.0602842233804382	.	.
chr1	6214386	6214885	chr1	6406344	6406843	4732440D04Rik|chr1:6406344-6406843	0.0588019624975247	.	.
chr1	6214386	6214885	chr1	6454000	6454499	4732440D04Rik|chr1:6454000-6454499	0.0933366743661935	.	.
chr1	6214386	6214885	chr1	6488988	6489487	4732440D04Rik|chr1:6488988-6489487	0.152403251316675	.	.
chr1	6214899	6215398	chr1	6102756	6103255	4732440D04Rik|chr1:6102756-6103255	0.0761904315668957	.	.
chr1	6214899	6215398	chr1	6406344	6406843	4732440D04Rik|chr1:6406344-6406843	0.0763865327610086	.	.
chr1	6214899	6215398	chr1	6441268	6441767	4732440D04Rik|chr1:6441268-6441767	0.0852196461042508	.	.
chr1	6214899	6215398	chr1	6454000	6454499	4732440D04Rik|chr1:6454000-6454499	0.126684240910502	.	.
chr1	6214899	6215398	chr1	6483957	6484456	4732440D04Rik|chr1:6483957-6484456	0.115992183585077	.	.
chr1	6359108	6359607	chr1	6049043	6049542	Alkal1|chr1:6049043-6049542	0.154508415084328	.	.
chr1	6359108	6359607	chr1	6076194	6076693	Alkal1|chr1:6076194-6076693	0.0989313666951309	.	.
chr1	6359108	6359607	chr1	6510327	6510826	Alkal1|chr1:6510327-6510826	0.0933575720859643	.	.
chr1	6359108	6359607	chr1	6539474	6539973	Alkal1|chr1:6539474-6539973	0.276020812159568	.	.
chr1	6359108	6359607	chr1	6607295	6607794	Alkal1|chr1:6607295-6607794	0.0696581161312976	.	.
chr1	6486951	6487450	chr1	6440323	6440822	St18|chr1:6440323-6440822	0.149487800855353	.	.
chr1	6486951	6487450	chr1	6580192	6580691	St18|chr1:6580192-6580691	0.0668677680126121	.	.
chr1	6486951	6487450	chr1	6639431	6639930	St18|chr1:6639431-6639930	0.060191067347337	.	.
chr1	6487811	6488310	chr1	6152392	6152891	St18|chr1:6152392-6152891	0.103539606196424	.	.
chr1	6487811	6488310	chr1	6312373	6312872	St18|chr1:6312373-6312872	0.0781843298767814	.	.
chr1	6487811	6488310	chr1	6382628	6383127	St18|chr1:6382628-6383127	0.0987532212669806	.	.
chr1	6487811	6488310	chr1	6410037	6410536	St18|chr1:6410037-6410536	0.0728627806715157	.	.
chr1	6487811	6488310	chr1	6475687	6476186	St18|chr1:6475687-6476186	0.0881401750907492	.	.
chr1	6487811	6488310	chr1	6488988	6489487	St18|chr1:6488988-6489487	0.139466451357784	.	.
chr1	6487811	6488310	chr1	6523382	6523881	St18|chr1:6523382-6523881	0.0699411895295669	.	.
chr1	6487811	6488310	chr1	6539474	6539973	St18|chr1:6539474-6539973	0.122424360760209	.	.
chr1	6487811	6488310	chr1	6584155	6584654	St18|chr1:6584155-6584654	0.0672464989100904	.	.
chr1	6487811	6488310	chr1	6607295	6607794	St18|chr1:6607295-6607794	0.0769332160859515	.	.
chr1	6487811	6488310	chr1	6639431	6639930	St18|chr1:6639431-6639930	0.0664779906274011	.	.
chr1	6487811	6488310	chr1	6657087	6657586	St18|chr1:6657087-6657586	0.159361882319698	.	.
chr1	6487811	6488310	chr1	6687351	6687850	St18|chr1:6687351-6687850	0.0628176659963007	.	.
chr1	6487811	6488310	chr1	6717575	6718074	St18|chr1:6717575-6718074	0.0605405323023486	.	.
chr1	6487811	6488310	chr1	6733719	6734218	St18|chr1:6733719-6734218	0.0835564069818048	.	.
chr1	6487811	6488310	chr1	6734714	6735213	St18|chr1:6734714-6735213	0.0843296109908039	.	.
chr1	6487811	6488310	chr1	6734714	6735213	St18|chr1:6734714-6735213	0.084329610990804	.	.
chr1	7088594	7089093	chr1	6759311	6759810	Pcmtd1|chr1:6759311-6759810	0.0654592320851141	.	.
chr1	7088594	7089093	chr1	6967403	6967902	Pcmtd1|chr1:6967403-6967902	0.0607085863942963	.	.
chr1	7088594	7089093	chr1	7381228	7381727	Pcmtd1|chr1:7381228-7381727	0.116069738417344	.	.
chr1	7397174	7397673	chr1	7010156	7010655	Gm26901|chr1:7010156-7010655	0.0777466042312658	.	.
chr1	7397174	7397673	chr1	7098842	7099341	Gm26901|chr1:7098842-7099341	0.110013979673881	.	.
chr1	7397174	7397673	chr1	7105020	7105519	Gm26901|chr1:7105020-7105519	0.0649754592449236	.	.
chr1	7397174	7397673	chr1	7116423	7116922	Gm26901|chr1:7116423-7116922	0.0664466185028132	.	.
chr1	7397174	7397673	chr1	7138562	7139061	Gm26901|chr1:7138562-7139061	0.132425892884163	.	.
chr1	7397174	7397673	chr1	7139109	7139608	Gm26901|chr1:7139109-7139608	0.103985453358137	.	.
chr1	7397174	7397673	chr1	7204719	7205218	Gm26901|chr1:7204719-7205218	0.0669756076440253	.	.
chr1	7397174	7397673	chr1	7384968	7385467	Gm26901|chr1:7384968-7385467	0.135744435666972	.	.
chr1	7397174	7397673	chr1	7385887	7386386	Gm26901|chr1:7385887-7386386	0.0589359695399111	.	.
chr1	7397837	7398336	chr1	7010156	7010655	Gm26901|chr1:7010156-7010655	0.0831630984120112	.	.
chr1	7398342	7398841	chr1	7010156	7010655	Gm26901|chr1:7010156-7010655	0.161532740983495	.	.
chr1	7398342	7398841	chr1	7119306	7119805	Gm26901|chr1:7119306-7119805	0.0675607004775983	.	.
chr1	7398342	7398841	chr1	7139109	7139608	Gm26901|chr1:7139109-7139608	0.0724879620273129	.	.
chr1	9298975	9299474	chr1	9199645	9200144	Sntg1|chr1:9199645-9200144	0.0776892505362693	.	.
chr1	9298975	9299474	chr1	9573148	9573647	Sntg1|chr1:9573148-9573647	0.0888999369990032	.	.
chr1	9298975	9299474	chr1	9578314	9578813	Sntg1|chr1:9578314-9578813	0.156627867034514	.	.
chr1	9299496	9299995	chr1	9033288	9033787	Sntg1|chr1:9033288-9033787	0.107699337583314	.	.
chr1	9299496	9299995	chr1	9199645	9200144	Sntg1|chr1:9199645-9200144	0.150987114171649	.	.
chr1	9299496	9299995	chr1	9296942	9297441	Sntg1|chr1:9296942-9297441	0.159023502929828	.	.
chr1	9299496	9299995	chr1	9298270	9298769	Sntg1|chr1:9298270-9298769	0.0838115514278059	.	.
chr1	9299496	9299995	chr1	9578314	9578813	Sntg1|chr1:9578314-9578813	0.108336419479054	.	.
chr1	9299496	9299995	chr1	9621361	9621860	Sntg1|chr1:9621361-9621860	0.0846400840152376	.	.
chr1	9299496	9299995	chr1	9621361	9621860	Sntg1|chr1:9621361-9621860	0.0846400840152377	.	.
chr1	9299496	9299995	chr1	9648756	9649255	Sntg1|chr1:9648756-9649255	0.15286585230801	.	.
chr1	9299496	9299995	chr1	9649264	9649763	Sntg1|chr1:9649264-9649763	0.10648127620023	.	.
chr1	9545042	9545541	chr1	9288722	9289221	Rrs1|chr1:9288722-9289221	0.115034627787444	.	.
chr1	9545042	9545541	chr1	9298270	9298769	Rrs1|chr1:9298270-9298769	0.0723536873485476	.	.
chr1	9545042	9545541	chr1	9573148	9573647	Rrs1|chr1:9573148-9573647	0.101510809488384	.	.
chr1	9545042	9545541	chr1	9756896	9757395	Rrs1|chr1:9756896-9757395	0.16064268693519	.	.
chr1	9545922	9546421	chr1	9586705	9587204	Rrs1|chr1:9586705-9587204	0.148892782858969	.	.
chr1	9545922	9546421	chr1	9816219	9816718	Rrs1|chr1:9816219-9816718	0.120582425523722	.	.
chr1	9547814	9548313	chr1	9296942	9297441	Adhfe1|chr1:9296942-9297441	0.157120409170471	.	.
chr1	9547814	9548313	chr1	9298270	9298769	Adhfe1|chr1:9298270-9298769	0.111029219493907	.	.
chr1	9547814	9548313	chr1	9621361	9621860	Adhfe1|chr1:9621361-9621860	0.137713394864647	.	.
chr1	9600949	9601448	chr1	9602243	9602742	Vxn|chr1:9602243-9602742	0.0612466979624723	.	.
chr1	9600949	9601448	chr1	9621361	9621860	Vxn|chr1:9621361-9621860	0.0730719883490525	.	.
chr1	9600949	9601448	chr1	9798873	9799372	Vxn|chr1:9798873-9799372	0.189782343769233	.	.
chr1	9600949	9601448	chr1	9804481	9804980	Vxn|chr1:9804481-9804980	0.105955196272967	.	.
chr1	9600949	9601448	chr1	9804481	9804980	Vxn|chr1:9804481-9804980	0.105955196272968	.	.
chr1	9600949	9601448	chr1	9805302	9805801	Vxn|chr1:9805302-9805801	0.0735289932502744	.	.
chr1	9600949	9601448	chr1	9815710	9816209	Vxn|chr1:9815710-9816209	0.0759316673265147	.	.
chr1	9600949	9601448	chr1	9825334	9825833	Vxn|chr1:9825334-9825833	0.0695791264273278	.	.
chr1	9600949	9601448	chr1	9825334	9825833	Vxn|chr1:9825334-9825833	0.0695791264273279	.	.
chr1	9600949	9601448	chr1	9825861	9826360	Vxn|chr1:9825861-9826360	0.113966354810129	.	.
chr1	9600949	9601448	chr1	9829332	9829831	Vxn|chr1:9829332-9829831	0.0605864382140444	.	.
chr1	9600949	9601448	chr1	9847510	9848009	Vxn|chr1:9847510-9848009	0.0915983509112458	.	.
chr1	9600949	9601448	chr1	9858593	9859092	Vxn|chr1:9858593-9859092	0.0599713704911967	.	.
chr1	9601474	9601973	chr1	9298270	9298769	Vxn|chr1:9298270-9298769	0.14093423509327	.	.
chr1	9601474	9601973	chr1	9569900	9570399	Vxn|chr1:9569900-9570399	0.0935506269322201	.	.
chr1	9601474	9601973	chr1	9804481	9804980	Vxn|chr1:9804481-9804980	0.178883954438116	.	.
chr1	9601474	9601973	chr1	9805302	9805801	Vxn|chr1:9805302-9805801	0.0757337053203805	.	.
chr1	9601474	9601973	chr1	9816219	9816718	Vxn|chr1:9816219-9816718	0.126228287209162	.	.
chr1	9601474	9601973	chr1	9824228	9824727	Vxn|chr1:9824228-9824727	0.126903030622884	.	.
chr1	9601474	9601973	chr1	9829332	9829831	Vxn|chr1:9829332-9829831	0.108228559205208	.	.
chr1	9601474	9601973	chr1	9848033	9848532	Vxn|chr1:9848033-9848532	0.0605965395675907	.	.
chr1	9601474	9601973	chr1	9858593	9859092	Vxn|chr1:9858593-9859092	0.0679627262508242	.	.
chr1	9601474	9601973	chr1	9859187	9859686	Vxn|chr1:9859187-9859686	0.221613439104973	.	.
chr1	9630962	9631461	chr1	9649264	9649763	2610203C22Rik|chr1:9649264-9649763	0.0930561034935333	.	.
chr1	9630962	9631461	chr1	9851372	9851871	2610203C22Rik|chr1:9851372-9851871	0.0740626042652188	.	.
chr1	9700259	9700758	chr1	9283576	9284075	Mybl1|chr1:9283576-9284075	0.24385673111301	.	.
chr1	9700259	9700758	chr1	9648756	9649255	Mybl1|chr1:9648756-9649255	0.0743055653117372	.	.
chr1	9700259	9700758	chr1	9649264	9649763	Mybl1|chr1:9649264-9649763	0.118363153386899	.	.
chr1	9700259	9700758	chr1	9851372	9851871	Mybl1|chr1:9851372-9851871	0.149279696604504	.	.
chr1	9747574	9748073	chr1	9309521	9310020	1700034P13Rik|chr1:9309521-9310020	0.14118761215286	.	.
chr1	9747574	9748073	chr1	9309521	9310020	1700034P13Rik|chr1:9309521-9310020	0.141187612152861	.	.
chr1	9747574	9748073	chr1	9309521	9310020	Vcpip1|chr1:9309521-9310020	0.14118761215286	.	.
chr1	9747574	9748073	chr1	9309521	9310020	Vcpip1|chr1:9309521-9310020	0.141187612152861	.	.
chr1	9747574	9748073	chr1	9569900	9570399	1700034P13Rik|chr1:9569900-9570399	0.0765498496132589	.	.
chr1	9747574	9748073	chr1	9569900	9570399	Vcpip1|chr1:9569900-9570399	0.0765498496132589	.	.
chr1	9747574	9748073	chr1	9611605	9612104	1700034P13Rik|chr1:9611605-9612104	0.108297421238413	.	.
chr1	9747574	9748073	chr1	9611605	9612104	Vcpip1|chr1:9611605-9612104	0.108297421238413	.	.
chr1	9747574	9748073	chr1	9804481	9804980	1700034P13Rik|chr1:9804481-9804980	0.0799468547487626	.	.
chr1	9747574	9748073	chr1	9804481	9804980	Vcpip1|chr1:9804481-9804980	0.0799468547487626	.	.
chr1	9747574	9748073	chr1	9824228	9824727	1700034P13Rik|chr1:9824228-9824727	0.109047197029928	.	.
chr1	9747574	9748073	chr1	9824228	9824727	Vcpip1|chr1:9824228-9824727	0.109047197029928	.	.
chr1	9747574	9748073	chr1	9825334	9825833	1700034P13Rik|chr1:9825334-9825833	0.0742344520062294	.	.
chr1	9747574	9748073	chr1	9825334	9825833	Vcpip1|chr1:9825334-9825833	0.0742344520062294	.	.
chr1	9747574	9748073	chr1	9825861	9826360	1700034P13Rik|chr1:9825861-9826360	0.0587874100191903	.	.
chr1	9747574	9748073	chr1	9825861	9826360	Vcpip1|chr1:9825861-9826360	0.0587874100191903	.	.
chr1	9747574	9748073	chr1	9859187	9859686	1700034P13Rik|chr1:9859187-9859686	0.124533749111568	.	.
chr1	9747574	9748073	chr1	9859187	9859686	Vcpip1|chr1:9859187-9859686	0.124533749111568	.	.
chr1	9748256	9748755	chr1	9288722	9289221	1700034P13Rik|chr1:9288722-9289221	0.146080858779996	.	.
chr1	9748256	9748755	chr1	9288722	9289221	Vcpip1|chr1:9288722-9289221	0.146080858779996	.	.
chr1	9748256	9748755	chr1	9564420	9564919	1700034P13Rik|chr1:9564420-9564919	0.0705463791017087	.	.
chr1	9748256	9748755	chr1	9564420	9564919	Vcpip1|chr1:9564420-9564919	0.0705463791017087	.	.
chr1	9748256	9748755	chr1	9573148	9573647	1700034P13Rik|chr1:9573148-9573647	0.069815440508227	.	.
chr1	9748256	9748755	chr1	9573148	9573647	Vcpip1|chr1:9573148-9573647	0.069815440508227	.	.
chr1	9748256	9748755	chr1	9756896	9757395	1700034P13Rik|chr1:9756896-9757395	0.0750315837652688	.	.
chr1	9748256	9748755	chr1	9756896	9757395	Vcpip1|chr1:9756896-9757395	0.0750315837652688	.	.
chr1	9748256	9748755	chr1	9825334	9825833	1700034P13Rik|chr1:9825334-9825833	0.065022910404003	.	.
chr1	9748256	9748755	chr1	9825334	9825833	Vcpip1|chr1:9825334-9825833	0.065022910404003	.	.
chr1	9748256	9748755	chr1	9848033	9848532	1700034P13Rik|chr1:9848033-9848532	0.140314328654049	.	.
chr1	9748256	9748755	chr1	9848033	9848532	Vcpip1|chr1:9848033-9848532	0.140314328654049	.	.
chr1	9748256	9748755	chr1	9851372	9851871	1700034P13Rik|chr1:9851372-9851871	0.0966687292177846	.	.
chr1	9748256	9748755	chr1	9851372	9851871	Vcpip1|chr1:9851372-9851871	0.0966687292177846	.	.
chr1	9798078	9798577	chr1	9586705	9587204	Sgk3|chr1:9586705-9587204	0.154435251470926	.	.
chr1	9798078	9798577	chr1	9603787	9604286	Sgk3|chr1:9603787-9604286	0.063109797430245	.	.
chr1	9798078	9798577	chr1	9621361	9621860	Sgk3|chr1:9621361-9621860	0.182940157558746	.	.
chr1	9798078	9798577	chr1	9816219	9816718	Sgk3|chr1:9816219-9816718	0.0860316943094897	.	.
chr1	9798078	9798577	chr1	9825334	9825833	Sgk3|chr1:9825334-9825833	0.0806536469145176	.	.
chr1	9798078	9798577	chr1	9851372	9851871	Sgk3|chr1:9851372-9851871	0.0592703015576466	.	.
chr1	9798078	9798577	chr1	9858593	9859092	Sgk3|chr1:9858593-9859092	0.122695857323145	.	.
chr1	9798078	9798577	chr1	9859187	9859686	Sgk3|chr1:9859187-9859686	0.0603205999327774	.	.
chr1	9908384	9908883	chr1	9603787	9604286	Mcmdc2|chr1:9603787-9604286	0.0818048982843041	.	.
chr1	9908384	9908883	chr1	9798873	9799372	Mcmdc2|chr1:9798873-9799372	0.109999042907411	.	.
chr1	9908384	9908883	chr1	9804481	9804980	Mcmdc2|chr1:9804481-9804980	0.0930000016389912	.	.
chr1	9943920	9944419	chr1	9573148	9573647	Snhg6|chr1:9573148-9573647	0.11532274500371	.	.
chr1	9943920	9944419	chr1	9578314	9578813	Snhg6|chr1:9578314-9578813	0.0615815254317248	.	.
chr1	9943920	9944419	chr1	9586705	9587204	Snhg6|chr1:9586705-9587204	0.080703700053841	.	.
chr1	9943920	9944419	chr1	9607791	9608290	Snhg6|chr1:9607791-9608290	0.0767724834739792	.	.
chr1	9943920	9944419	chr1	9648756	9649255	Snhg6|chr1:9648756-9649255	0.0698377838582954	.	.
chr1	9943920	9944419	chr1	9649264	9649763	Snhg6|chr1:9649264-9649763	0.125423078078194	.	.
chr1	9943920	9944419	chr1	9756896	9757395	Snhg6|chr1:9756896-9757395	0.0823654633374181	.	.
chr1	9943920	9944419	chr1	9825334	9825833	Snhg6|chr1:9825334-9825833	0.102703792599373	.	.
chr1	9943920	9944419	chr1	9848033	9848532	Snhg6|chr1:9848033-9848532	0.0915160521949114	.	.
chr1	9967018	9967517	chr1	9805302	9805801	Tcf24|chr1:9805302-9805801	0.140708400606561	.	.
chr1	9968004	9968503	chr1	9578314	9578813	Tcf24|chr1:9578314-9578813	0.170425843405034	.	.
chr1	9968004	9968503	chr1	9804481	9804980	Tcf24|chr1:9804481-9804980	0.111951161746931	.	.
chr1	10008928	10009427	chr1	10039501	10040000	Ppp1r42|chr1:10039501-10040000	0.0780061339663044	.	.
chr1	10037697	10038196	chr1	10039501	10040000	Cops5|chr1:10039501-10040000	0.10135547749175	.	.
chr1	10037697	10038196	chr1	10039501	10040000	Cspp1|chr1:10039501-10040000	0.10135547749175	.	.
chr1	10037697	10038196	chr1	10115611	10116110	Cops5|chr1:10115611-10116110	0.0667781166943241	.	.
chr1	10037697	10038196	chr1	10115611	10116110	Cspp1|chr1:10115611-10116110	0.0667781166943241	.	.
chr1	10037697	10038196	chr1	10130402	10130901	Cops5|chr1:10130402-10130901	0.118434899335825	.	.
chr1	10037697	10038196	chr1	10130402	10130901	Cspp1|chr1:10130402-10130901	0.118434899335825	.	.
chr1	10232301	10232800	chr1	10039501	10040000	Arfgef1|chr1:10039501-10040000	0.0685463043840519	.	.
chr1	10232301	10232800	chr1	10057769	10058268	Arfgef1|chr1:10057769-10058268	0.225886071466586	.	.
chr1	10232301	10232800	chr1	10193622	10194121	Arfgef1|chr1:10193622-10194121	0.14119444148381	.	.
chr1	10232301	10232800	chr1	10488093	10488592	Arfgef1|chr1:10488093-10488592	0.11363980379164	.	.
chr1	10232855	10233354	chr1	10007180	10007679	Arfgef1|chr1:10007180-10007679	0.151103868754326	.	.
chr1	10232855	10233354	chr1	10039501	10040000	Arfgef1|chr1:10039501-10040000	0.141980262572366	.	.
chr1	10232855	10233354	chr1	10056312	10056811	Arfgef1|chr1:10056312-10056811	0.0913493569979331	.	.
chr1	10232855	10233354	chr1	10057769	10058268	Arfgef1|chr1:10057769-10058268	0.0668317904530131	.	.
chr1	10232855	10233354	chr1	10130402	10130901	Arfgef1|chr1:10130402-10130901	0.0668665868003349	.	.
chr1	10232855	10233354	chr1	10488093	10488592	Arfgef1|chr1:10488093-10488592	0.102518559297819	.	.
chr1	10719138	10719637	chr1	10759501	10760000	Cpa6|chr1:10759501-10760000	0.0957377868623206	.	.
chr1	10719138	10719637	chr1	10835602	10836101	Cpa6|chr1:10835602-10836101	0.0791091258727523	.	.
chr1	10719138	10719637	chr1	10899258	10899757	Cpa6|chr1:10899258-10899757	0.121141624685784	.	.
chr1	10719713	10720212	chr1	10488093	10488592	Cpa6|chr1:10488093-10488592	0.194768708335901	.	.
chr1	10719713	10720212	chr1	10759501	10760000	Cpa6|chr1:10759501-10760000	0.0587038642537254	.	.
chr1	10719713	10720212	chr1	10759501	10760000	Cpa6|chr1:10759501-10760000	0.0587038642537255	.	.
chr1	10719713	10720212	chr1	10794271	10794770	Cpa6|chr1:10794271-10794770	0.102098215920305	.	.
chr1	10993243	10993742	chr1	10759501	10760000	Prex2|chr1:10759501-10760000	0.136381503264613	.	.
chr1	10993243	10993742	chr1	10772411	10772910	Prex2|chr1:10772411-10772910	0.183064672777887	.	.
chr1	10993243	10993742	chr1	10794271	10794770	Prex2|chr1:10794271-10794770	0.118141575136834	.	.
chr1	10993243	10993742	chr1	10835602	10836101	Prex2|chr1:10835602-10836101	0.137210337219868	.	.
chr1	10993243	10993742	chr1	10837136	10837635	Prex2|chr1:10837136-10837635	0.170680696862375	.	.
chr1	10993243	10993742	chr1	10898752	10899251	Prex2|chr1:10898752-10899251	0.0708802745505987	.	.
chr1	10993243	10993742	chr1	10899258	10899757	Prex2|chr1:10899258-10899757	0.0722580988702274	.	.
chr1	10993243	10993742	chr1	11066410	11066909	Prex2|chr1:11066410-11066909	0.0586607079875158	.	.
chr1	10993243	10993742	chr1	11067179	11067678	Prex2|chr1:11067179-11067678	0.103551333536579	.	.
chr1	10993772	10994271	chr1	10772411	10772910	Prex2|chr1:10772411-10772910	0.131528771653021	.	.
chr1	10993772	10994271	chr1	10835602	10836101	Prex2|chr1:10835602-10836101	0.0614472640565375	.	.
chr1	10993772	10994271	chr1	11067179	11067678	Prex2|chr1:11067179-11067678	0.0635144950509214	.	.
chr1	10993772	10994271	chr1	11177671	11178170	Prex2|chr1:11177671-11178170	0.108016874811841	.	.
chr1	11413910	11414409	chr1	11139848	11140347	A830018L16Rik|chr1:11139848-11140347	0.0674941425817775	.	.
chr1	11413910	11414409	chr1	11151494	11151993	A830018L16Rik|chr1:11151494-11151993	0.0858621423807785	.	.
chr1	11413910	11414409	chr1	11565274	11565773	A830018L16Rik|chr1:11565274-11565773	0.0658342233901538	.	.
chr1	12692874	12693373	chr1	12398479	12398978	Sulf1|chr1:12398479-12398978	0.0603499477925665	.	.
chr1	12991973	12992472	chr1	12718098	12718597	Slco5a1|chr1:12718098-12718597	0.0783367242624209	.	.
chr1	12991973	12992472	chr1	12836746	12837245	Slco5a1|chr1:12836746-12837245	0.244952551571859	.	.
chr1	12991973	12992472	chr1	12864005	12864504	Slco5a1|chr1:12864005-12864504	0.080627218268564	.	.
chr1	12992497	12992996	chr1	12576886	12577385	Slco5a1|chr1:12576886-12577385	0.107730936031255	.	.
chr1	12992497	12992996	chr1	12640955	12641454	Slco5a1|chr1:12640955-12641454	0.0934262758276694	.	.
chr1	12992497	12992996	chr1	12707611	12708110	Slco5a1|chr1:12707611-12708110	0.097624556107302	.	.
chr1	12992497	12992996	chr1	12718098	12718597	Slco5a1|chr1:12718098-12718597	0.121638103787302	.	.
chr1	12992497	12992996	chr1	12836746	12837245	Slco5a1|chr1:12836746-12837245	0.175135371549027	.	.
chr1	12992497	12992996	chr1	12864005	12864504	Slco5a1|chr1:12864005-12864504	0.067070986327796	.	.
chr1	12992497	12992996	chr1	12991004	12991503	Slco5a1|chr1:12991004-12991503	0.0694358028782668	.	.
chr1	13372876	13373375	chr1	13266642	13267141	Ncoa2|chr1:13266642-13267141	0.0781263280348375	.	.
chr1	13372876	13373375	chr1	13341857	13342356	Ncoa2|chr1:13341857-13342356	0.0708111969982504	.	.
chr1	13372876	13373375	chr1	13352616	13353115	Ncoa2|chr1:13352616-13353115	0.105093964689955	.	.
chr1	13372876	13373375	chr1	13372290	13372789	Ncoa2|chr1:13372290-13372789	0.153284417335065	.	.
chr1	13372876	13373375	chr1	13649569	13650068	Ncoa2|chr1:13649569-13650068	0.23405035035444	.	.
chr1	13373516	13374015	chr1	13301472	13301971	Ncoa2|chr1:13301472-13301971	0.0859873691346286	.	.
chr1	13373516	13374015	chr1	13585291	13585790	Ncoa2|chr1:13585291-13585790	0.0697920392388494	.	.
chr1	13374356	13374855	chr1	13277401	13277900	Ncoa2|chr1:13277401-13277900	0.172267267861837	.	.
chr1	13374356	13374855	chr1	13299427	13299926	Ncoa2|chr1:13299427-13299926	0.105334539238495	.	.
chr1	13374356	13374855	chr1	13316522	13317021	Ncoa2|chr1:13316522-13317021	0.119405048360108	.	.
chr1	13374356	13374855	chr1	13341857	13342356	Ncoa2|chr1:13341857-13342356	0.0995752545730986	.	.
chr1	13374356	13374855	chr1	13342380	13342879	Ncoa2|chr1:13342380-13342879	0.0968706111899478	.	.
chr1	13374356	13374855	chr1	13347344	13347843	Ncoa2|chr1:13347344-13347843	0.103718580610599	.	.
chr1	13374356	13374855	chr1	13362280	13362779	Ncoa2|chr1:13362280-13362779	0.0781673439463755	.	.
chr1	13374356	13374855	chr1	13426757	13427256	Ncoa2|chr1:13426757-13427256	0.0946310998806663	.	.
chr1	13374356	13374855	chr1	13457395	13457894	Ncoa2|chr1:13457395-13457894	0.121474464059663	.	.
chr1	13374356	13374855	chr1	13500447	13500946	Ncoa2|chr1:13500447-13500946	0.130548849036829	.	.
chr1	13588843	13589342	chr1	13290129	13290628	Tram1|chr1:13290129-13290628	0.0643752521459094	.	.
chr1	13588843	13589342	chr1	13301472	13301971	Tram1|chr1:13301472-13301971	0.0880028910136523	.	.
chr1	13588843	13589342	chr1	13314803	13315302	Tram1|chr1:13314803-13315302	0.0891921819362205	.	.
chr1	13588843	13589342	chr1	13352616	13353115	Tram1|chr1:13352616-13353115	0.166108627334448	.	.
chr1	13588843	13589342	chr1	13352616	13353115	Tram1|chr1:13352616-13353115	0.166108627334449	.	.
chr1	13588843	13589342	chr1	13366529	13367028	Tram1|chr1:13366529-13367028	0.116607033224176	.	.
chr1	13588843	13589342	chr1	13372290	13372789	Tram1|chr1:13372290-13372789	0.0586858837285907	.	.
chr1	13588843	13589342	chr1	13649569	13650068	Tram1|chr1:13649569-13650068	0.221277411956764	.	.
chr1	13588843	13589342	chr1	13789111	13789610	Tram1|chr1:13789111-13789610	0.105661395642475	.	.
chr1	13589563	13590062	chr1	13260205	13260704	Tram1|chr1:13260205-13260704	0.0996163618388846	.	.
chr1	13589563	13590062	chr1	13299427	13299926	Tram1|chr1:13299427-13299926	0.106715502381428	.	.
chr1	13589563	13590062	chr1	13316522	13317021	Tram1|chr1:13316522-13317021	0.0995809372196578	.	.
chr1	13589563	13590062	chr1	13316522	13317021	Tram1|chr1:13316522-13317021	0.0995809372196579	.	.
chr1	13589563	13590062	chr1	13333458	13333957	Tram1|chr1:13333458-13333957	0.0901258944463528	.	.
chr1	13589563	13590062	chr1	13372290	13372789	Tram1|chr1:13372290-13372789	0.11733478491135	.	.
chr1	13589563	13590062	chr1	13628107	13628606	Tram1|chr1:13628107-13628606	0.0727700807214696	.	.
chr1	13589563	13590062	chr1	13649569	13650068	Tram1|chr1:13649569-13650068	0.0945174738533587	.	.
chr1	13659706	13660205	chr1	13255411	13255910	Lactb2|chr1:13255411-13255910	0.111042996732771	.	.
chr1	13659706	13660205	chr1	13260205	13260704	Lactb2|chr1:13260205-13260704	0.129770793755614	.	.
chr1	13659706	13660205	chr1	13266642	13267141	Lactb2|chr1:13266642-13267141	0.13799102239436	.	.
chr1	13660314	13660813	chr1	13253655	13254154	Lactb2|chr1:13253655-13254154	0.0882643842305978	.	.
chr1	13660314	13660813	chr1	13260205	13260704	Lactb2|chr1:13260205-13260704	0.0793898271726017	.	.
chr1	13660314	13660813	chr1	13266642	13267141	Lactb2|chr1:13266642-13267141	0.208914426409013	.	.
chr1	13660314	13660813	chr1	13299427	13299926	Lactb2|chr1:13299427-13299926	0.0801414067258372	.	.
chr1	13660314	13660813	chr1	13347344	13347843	Lactb2|chr1:13347344-13347843	0.169324948427542	.	.
chr1	13660314	13660813	chr1	13366529	13367028	Lactb2|chr1:13366529-13367028	0.192433117822795	.	.
chr1	14309549	14310048	chr1	14058297	14058796	Eya1|chr1:14058297-14058796	0.0766114835805648	.	.
chr1	14309549	14310048	chr1	14121042	14121541	Eya1|chr1:14121042-14121541	0.092919127394139	.	.
chr1	14309549	14310048	chr1	14129419	14129918	Eya1|chr1:14129419-14129918	0.124261742530596	.	.
chr1	14756079	14756578	chr1	14728986	14729485	Msc|chr1:14728986-14729485	0.148251345403467	.	.
chr1	15286608	15287107	chr1	15369863	15370362	Kcnb2|chr1:15369863-15370362	0.112175059542078	.	.
chr1	15286608	15287107	chr1	15416470	15416969	Kcnb2|chr1:15416470-15416969	0.110649945482421	.	.
chr1	15286608	15287107	chr1	15715247	15715746	Kcnb2|chr1:15715247-15715746	0.180773188739254	.	.
chr1	15805340	15805839	chr1	15517398	15517897	Terf1|chr1:15517398-15517897	0.083165862247171	.	.
chr1	15805340	15805839	chr1	15568614	15569113	Terf1|chr1:15568614-15569113	0.113903080289018	.	.
chr1	15805340	15805839	chr1	15936337	15936836	Terf1|chr1:15936337-15936836	0.134714934951428	.	.
chr1	15805340	15805839	chr1	16131519	16132018	Terf1|chr1:16131519-16132018	0.118643891797922	.	.
chr1	15806083	15806582	chr1	15621855	15622354	Terf1|chr1:15621855-15622354	0.0823987978452723	.	.
chr1	15806083	15806582	chr1	15993491	15993990	Terf1|chr1:15993491-15993990	0.126124634695601	.	.
chr1	15806083	15806582	chr1	16116059	16116558	Terf1|chr1:16116059-16116558	0.113200279757242	.	.
chr1	15892493	15892992	chr1	15913038	15913537	Sbspon|chr1:15913038-15913537	0.0596521415698252	.	.
chr1	15892493	15892992	chr1	15913543	15914042	Sbspon|chr1:15913543-15914042	0.132428011863632	.	.
chr1	15892493	15892992	chr1	15992582	15993081	Sbspon|chr1:15992582-15993081	0.141981960682345	.	.
chr1	15892493	15892992	chr1	16059703	16060202	Sbspon|chr1:16059703-16060202	0.0660581713814437	.	.
chr1	15892493	15892992	chr1	16116059	16116558	Sbspon|chr1:16116059-16116558	0.154775128633481	.	.
chr1	15892493	15892992	chr1	16131519	16132018	Sbspon|chr1:16131519-16132018	0.0825447446204675	.	.
chr1	16093096	16093595	chr1	15791827	15792326	4930444P10Rik|chr1:15791827-15792326	0.0808215894004235	.	.
chr1	16093096	16093595	chr1	16091635	16092134	4930444P10Rik|chr1:16091635-16092134	0.104055821358118	.	.
chr1	16093096	16093595	chr1	16122764	16123263	4930444P10Rik|chr1:16122764-16123263	0.0892731995542355	.	.
chr1	16093096	16093595	chr1	16131519	16132018	4930444P10Rik|chr1:16131519-16132018	0.0907743523494855	.	.
chr1	16103947	16104446	chr1	15914585	15915084	Rpl7|chr1:15914585-15915084	0.107111000235618	.	.
chr1	16103947	16104446	chr1	16091635	16092134	Rpl7|chr1:16091635-16092134	0.144725237311326	.	.
chr1	16103947	16104446	chr1	16131519	16132018	Rpl7|chr1:16131519-16132018	0.0818658765747174	.	.
chr1	16104453	16104952	chr1	16116059	16116558	Rpl7|chr1:16116059-16116558	0.0648016091188478	.	.
chr1	16104453	16104952	chr1	16131519	16132018	Rpl7|chr1:16131519-16132018	0.103498031083474	.	.
chr1	16104453	16104952	chr1	16256177	16256676	Rpl7|chr1:16256177-16256676	0.102845101704253	.	.
chr1	16104453	16104952	chr1	16433354	16433853	Rpl7|chr1:16433354-16433853	0.0632040473907614	.	.
chr1	16104453	16104952	chr1	16440142	16440641	Rpl7|chr1:16440142-16440641	0.101139640135081	.	.
chr1	16104999	16105498	chr1	15936337	15936836	Rdh10|chr1:15936337-15936836	0.24804642067084	.	.
chr1	16104999	16105498	chr1	15936337	15936836	Rpl7|chr1:15936337-15936836	0.24804642067084	.	.
chr1	16104999	16105498	chr1	16256177	16256676	Rdh10|chr1:16256177-16256676	0.0589616025747129	.	.
chr1	16104999	16105498	chr1	16256177	16256676	Rpl7|chr1:16256177-16256676	0.0589616025747129	.	.
chr1	16104999	16105498	chr1	16256697	16257196	Rdh10|chr1:16256697-16257196	0.0638947066500088	.	.
chr1	16104999	16105498	chr1	16256697	16257196	Rpl7|chr1:16256697-16257196	0.0638947066500088	.	.
chr1	16104999	16105498	chr1	16433354	16433853	Rdh10|chr1:16433354-16433853	0.242907919355586	.	.
chr1	16104999	16105498	chr1	16433354	16433853	Rpl7|chr1:16433354-16433853	0.242907919355586	.	.
chr1	16105563	16106062	chr1	15913543	15914042	Rdh10|chr1:15913543-15914042	0.0797752587879964	.	.
chr1	16105563	16106062	chr1	15914585	15915084	Rdh10|chr1:15914585-15915084	0.142990088617907	.	.
chr1	16105563	16106062	chr1	15936337	15936836	Rdh10|chr1:15936337-15936836	0.108162975433965	.	.
chr1	16105563	16106062	chr1	15992582	15993081	Rdh10|chr1:15992582-15993081	0.163008472493206	.	.
chr1	16105563	16106062	chr1	16262148	16262647	Rdh10|chr1:16262148-16262647	0.126157760695606	.	.
chr1	16105563	16106062	chr1	16395608	16396107	Rdh10|chr1:16395608-16396107	0.0641998528989992	.	.
chr1	16227445	16227944	chr1	16256177	16256676	Gm28095|chr1:16256177-16256676	0.125718063618608	.	.
chr1	16227445	16227944	chr1	16433354	16433853	Gm28095|chr1:16433354-16433853	0.140764592065906	.	.
chr1	16519035	16519534	chr1	16262148	16262647	Stau2|chr1:16262148-16262647	0.123034897601529	.	.
chr1	16519035	16519534	chr1	16272129	16272628	Stau2|chr1:16272129-16272628	0.0669253858353684	.	.
chr1	16519035	16519534	chr1	16400292	16400791	Stau2|chr1:16400292-16400791	0.179465215910505	.	.
chr1	16519035	16519534	chr1	16518345	16518844	Stau2|chr1:16518345-16518844	0.281708817846857	.	.
chr1	16519035	16519534	chr1	16546643	16547142	Stau2|chr1:16546643-16547142	0.102805373137638	.	.
chr1	16519761	16520260	chr1	16440142	16440641	Stau2|chr1:16440142-16440641	0.09666388738559	.	.
chr1	16519761	16520260	chr1	16539519	16540018	Stau2|chr1:16539519-16540018	0.0657964326335199	.	.
chr1	16519761	16520260	chr1	16545111	16545610	Stau2|chr1:16545111-16545610	0.0604285052846157	.	.
chr1	16519761	16520260	chr1	16545868	16546367	Stau2|chr1:16545868-16546367	0.1569372231912	.	.
chr1	16519761	16520260	chr1	16798252	16798751	Stau2|chr1:16798252-16798751	0.0593698268710584	.	.
chr1	16618483	16618982	chr1	16545111	16545610	Ube2w|chr1:16545111-16545610	0.102915349820799	.	.
chr1	16618483	16618982	chr1	16577609	16578108	Ube2w|chr1:16577609-16578108	0.132686692417526	.	.
chr1	16619102	16619601	chr1	16255675	16256174	Ube2w|chr1:16255675-16256174	0.142027165218123	.	.
chr1	16619102	16619601	chr1	16545111	16545610	Ube2w|chr1:16545111-16545610	0.191967909648965	.	.
chr1	16619102	16619601	chr1	16546643	16547142	Ube2w|chr1:16546643-16547142	0.111528166272817	.	.
chr1	16619102	16619601	chr1	16559647	16560146	Ube2w|chr1:16559647-16560146	0.297960052491557	.	.
chr1	16619102	16619601	chr1	16798252	16798751	Ube2w|chr1:16798252-16798751	0.0854530366852544	.	.
chr1	16656744	16657243	chr1	16433354	16433853	D030040B21Rik|chr1:16433354-16433853	0.0621122779832356	.	.
chr1	16656744	16657243	chr1	16433354	16433853	Eloc|chr1:16433354-16433853	0.0621122779832356	.	.
chr1	16656744	16657243	chr1	16518345	16518844	D030040B21Rik|chr1:16518345-16518844	0.158603168888508	.	.
chr1	16656744	16657243	chr1	16518345	16518844	Eloc|chr1:16518345-16518844	0.158603168888508	.	.
chr1	16656744	16657243	chr1	16545111	16545610	D030040B21Rik|chr1:16545111-16545610	0.0811954873498369	.	.
chr1	16656744	16657243	chr1	16545111	16545610	Eloc|chr1:16545111-16545610	0.0811954873498369	.	.
chr1	16656744	16657243	chr1	16545868	16546367	D030040B21Rik|chr1:16545868-16546367	0.139314840583591	.	.
chr1	16656744	16657243	chr1	16545868	16546367	Eloc|chr1:16545868-16546367	0.139314840583591	.	.
chr1	16656744	16657243	chr1	16684662	16685161	D030040B21Rik|chr1:16684662-16685161	0.0904671151232915	.	.
chr1	16656744	16657243	chr1	16684662	16685161	Eloc|chr1:16684662-16685161	0.0904671151232915	.	.
chr1	16656744	16657243	chr1	16962363	16962862	D030040B21Rik|chr1:16962363-16962862	0.129013613835068	.	.
chr1	16656744	16657243	chr1	16962363	16962862	Eloc|chr1:16962363-16962862	0.129013613835068	.	.
chr1	16657258	16657757	chr1	16256697	16257196	D030040B21Rik|chr1:16256697-16257196	0.0748542660950288	.	.
chr1	16657258	16657757	chr1	16256697	16257196	Eloc|chr1:16256697-16257196	0.0748542660950288	.	.
chr1	16657258	16657757	chr1	16545868	16546367	D030040B21Rik|chr1:16545868-16546367	0.0723038714352134	.	.
chr1	16657258	16657757	chr1	16545868	16546367	Eloc|chr1:16545868-16546367	0.0723038714352134	.	.
chr1	16657258	16657757	chr1	16577609	16578108	D030040B21Rik|chr1:16577609-16578108	0.173933297516036	.	.
chr1	16657258	16657757	chr1	16577609	16578108	Eloc|chr1:16577609-16578108	0.173933297516036	.	.
chr1	16657258	16657757	chr1	16586933	16587432	D030040B21Rik|chr1:16586933-16587432	0.0953225323655098	.	.
chr1	16657258	16657757	chr1	16586933	16587432	D030040B21Rik|chr1:16586933-16587432	0.0953225323655099	.	.
chr1	16657258	16657757	chr1	16586933	16587432	Eloc|chr1:16586933-16587432	0.0953225323655098	.	.
chr1	16657258	16657757	chr1	16586933	16587432	Eloc|chr1:16586933-16587432	0.0953225323655099	.	.
chr1	16657258	16657757	chr1	16606607	16607106	D030040B21Rik|chr1:16606607-16607106	0.082646652720015	.	.
chr1	16657258	16657757	chr1	16606607	16607106	Eloc|chr1:16606607-16607106	0.082646652720015	.	.
chr1	16664905	16665404	chr1	16586933	16587432	Tmem70|chr1:16586933-16587432	0.124435251186548	.	.
chr1	16664905	16665404	chr1	16633672	16634171	Tmem70|chr1:16633672-16634171	0.0823456344160459	.	.
chr1	16687901	16688400	chr1	16395608	16396107	Ly96|chr1:16395608-16396107	0.0974820010858974	.	.
chr1	16687901	16688400	chr1	16546643	16547142	Ly96|chr1:16546643-16547142	0.128049184310639	.	.
chr1	16687901	16688400	chr1	16559647	16560146	Ly96|chr1:16559647-16560146	0.0839701673316676	.	.
chr1	16688506	16689005	chr1	16255675	16256174	Ly96|chr1:16255675-16256174	0.0847358331567911	.	.
chr1	16688506	16689005	chr1	16545868	16546367	Ly96|chr1:16545868-16546367	0.0937611796211279	.	.
chr1	16688506	16689005	chr1	16545868	16546367	Ly96|chr1:16545868-16546367	0.093761179621128	.	.
chr1	16688506	16689005	chr1	16546643	16547142	Ly96|chr1:16546643-16547142	0.125850830766732	.	.
chr1	16688506	16689005	chr1	16586933	16587432	Ly96|chr1:16586933-16587432	0.0904061855293607	.	.
chr1	17097078	17097577	chr1	16848033	16848532	Jph1|chr1:16848033-16848532	0.0924576149899409	.	.
chr1	17097078	17097577	chr1	17085061	17085560	Jph1|chr1:17085061-17085560	0.0820504310908291	.	.
chr1	17097078	17097577	chr1	17096566	17097065	Jph1|chr1:17096566-17097065	0.399543913377989	.	.
chr1	17097078	17097577	chr1	17162711	17163210	Jph1|chr1:17162711-17163210	0.222669904548375	.	.
chr1	17097078	17097577	chr1	17181457	17181956	Jph1|chr1:17181457-17181956	0.0905183834693389	.	.
chr1	17097078	17097577	chr1	17181457	17181956	Jph1|chr1:17181457-17181956	0.090518383469339	.	.
chr1	17097078	17097577	chr1	17377480	17377979	Jph1|chr1:17377480-17377979	0.0824206321837605	.	.
chr1	17097078	17097577	chr1	17378026	17378525	Jph1|chr1:17378026-17378525	0.0994365230445991	.	.
chr1	17097078	17097577	chr1	17426509	17427008	Jph1|chr1:17426509-17427008	0.0696826863589979	.	.
chr1	17097078	17097577	chr1	17449272	17449771	Jph1|chr1:17449272-17449771	0.117982521843409	.	.
chr1	17097078	17097577	chr1	17480907	17481406	Jph1|chr1:17480907-17481406	0.0873427107921194	.	.
chr1	17097665	17098164	chr1	17010768	17011267	Jph1|chr1:17010768-17011267	0.134425781445367	.	.
chr1	17097665	17098164	chr1	17015917	17016416	Jph1|chr1:17015917-17016416	0.16924899068204	.	.
chr1	17097665	17098164	chr1	17060493	17060992	Jph1|chr1:17060493-17060992	0.168461053637162	.	.
chr1	17097665	17098164	chr1	17087981	17088480	Jph1|chr1:17087981-17088480	0.0944699523561769	.	.
chr1	17097665	17098164	chr1	17105383	17105882	Jph1|chr1:17105383-17105882	0.126776375057495	.	.
chr1	17097665	17098164	chr1	17117223	17117722	Jph1|chr1:17117223-17117722	0.0837460903368983	.	.
chr1	17097665	17098164	chr1	17337206	17337705	Jph1|chr1:17337206-17337705	0.0899649730330977	.	.
chr1	17097665	17098164	chr1	17337767	17338266	Jph1|chr1:17337767-17338266	0.308814065287236	.	.
chr1	17097665	17098164	chr1	17377480	17377979	Jph1|chr1:17377480-17377979	0.229433329499723	.	.
chr1	17097665	17098164	chr1	17480907	17481406	Jph1|chr1:17480907-17481406	0.164045362740878	.	.
chr1	17145142	17145641	chr1	17096566	17097065	Gdap1|chr1:17096566-17097065	0.140351913627881	.	.
chr1	17145142	17145641	chr1	17117223	17117722	Gdap1|chr1:17117223-17117722	0.0934354883259857	.	.
chr1	17145142	17145641	chr1	17378026	17378525	Gdap1|chr1:17378026-17378525	0.0887160337874414	.	.
chr1	17145142	17145641	chr1	17421132	17421631	Gdap1|chr1:17421132-17421631	0.0634729555583766	.	.
chr1	17145142	17145641	chr1	17449272	17449771	Gdap1|chr1:17449272-17449771	0.183433856560694	.	.
chr1	18057998	18058497	chr1	18106146	18106645	Gm28756|chr1:18106146-18106645	0.135842530459044	.	.
chr1	18057998	18058497	chr1	18359936	18360435	Gm28756|chr1:18359936-18360435	0.100292998250435	.	.
chr1	20820187	20820686	chr1	20612697	20613196	Mcm3|chr1:20612697-20613196	0.114390099763662	.	.
chr1	20820187	20820686	chr1	20667615	20668114	Mcm3|chr1:20667615-20668114	0.241618674277807	.	.
chr1	20820187	20820686	chr1	20677928	20678427	Mcm3|chr1:20677928-20678427	0.0679218010019482	.	.
chr1	20820187	20820686	chr1	20907830	20908329	Mcm3|chr1:20907830-20908329	0.0680352400230142	.	.
chr1	20820187	20820686	chr1	21166203	21166702	Mcm3|chr1:21166203-21166702	0.189054076990785	.	.
chr1	20820187	20820686	chr1	21166719	21167218	Mcm3|chr1:21166719-21167218	0.0988749735305974	.	.
chr1	20890311	20890810	chr1	20677928	20678427	6720483E21Rik|chr1:20677928-20678427	0.102072752578497	.	.
chr1	20890311	20890810	chr1	20677928	20678427	Paqr8|chr1:20677928-20678427	0.102072752578497	.	.
chr1	20890311	20890810	chr1	20743612	20744111	6720483E21Rik|chr1:20743612-20744111	0.0605423743733882	.	.
chr1	20890311	20890810	chr1	20743612	20744111	Paqr8|chr1:20743612-20744111	0.0605423743733882	.	.
chr1	20890311	20890810	chr1	20801628	20802127	6720483E21Rik|chr1:20801628-20802127	0.10943364163737	.	.
chr1	20890311	20890810	chr1	20801628	20802127	Paqr8|chr1:20801628-20802127	0.10943364163737	.	.
chr1	20890311	20890810	chr1	20882999	20883498	6720483E21Rik|chr1:20882999-20883498	0.107784187244001	.	.
chr1	20890311	20890810	chr1	20882999	20883498	Paqr8|chr1:20882999-20883498	0.107784187244001	.	.
chr1	20890311	20890810	chr1	20910366	20910865	6720483E21Rik|chr1:20910366-20910865	0.0601902798236609	.	.
chr1	20890311	20890810	chr1	20910366	20910865	Paqr8|chr1:20910366-20910865	0.0601902798236609	.	.
chr1	20890311	20890810	chr1	20912038	20912537	6720483E21Rik|chr1:20912038-20912537	0.0679214887314853	.	.
chr1	20890311	20890810	chr1	20912038	20912537	Paqr8|chr1:20912038-20912537	0.0679214887314853	.	.
chr1	20890311	20890810	chr1	20933361	20933860	6720483E21Rik|chr1:20933361-20933860	0.0850671638900862	.	.
chr1	20890311	20890810	chr1	20933361	20933860	Paqr8|chr1:20933361-20933860	0.0850671638900862	.	.
chr1	20890311	20890810	chr1	20996552	20997051	6720483E21Rik|chr1:20996552-20997051	0.102043652556418	.	.
chr1	20890311	20890810	chr1	20996552	20997051	Paqr8|chr1:20996552-20997051	0.102043652556418	.	.
chr1	20890311	20890810	chr1	21014419	21014918	6720483E21Rik|chr1:21014419-21014918	0.0984025539506765	.	.
chr1	20890311	20890810	chr1	21014419	21014918	Paqr8|chr1:21014419-21014918	0.0984025539506765	.	.
chr1	20890311	20890810	chr1	21246260	21246759	6720483E21Rik|chr1:21246260-21246759	0.182990241877369	.	.
chr1	20890311	20890810	chr1	21246260	21246759	Paqr8|chr1:21246260-21246759	0.182990241877369	.	.
chr1	20890857	20891356	chr1	20554332	20554831	6720483E21Rik|chr1:20554332-20554831	0.0675972780480917	.	.
chr1	20890857	20891356	chr1	20554332	20554831	Paqr8|chr1:20554332-20554831	0.0675972780480917	.	.
chr1	20890857	20891356	chr1	20603955	20604454	6720483E21Rik|chr1:20603955-20604454	0.0591405055706306	.	.
chr1	20890857	20891356	chr1	20603955	20604454	Paqr8|chr1:20603955-20604454	0.0591405055706306	.	.
chr1	20890857	20891356	chr1	20699955	20700454	6720483E21Rik|chr1:20699955-20700454	0.121336368900411	.	.
chr1	20890857	20891356	chr1	20699955	20700454	Paqr8|chr1:20699955-20700454	0.121336368900411	.	.
chr1	20890857	20891356	chr1	20832376	20832875	6720483E21Rik|chr1:20832376-20832875	0.0882561039959621	.	.
chr1	20890857	20891356	chr1	20832376	20832875	Paqr8|chr1:20832376-20832875	0.0882561039959621	.	.
chr1	20890857	20891356	chr1	20845574	20846073	6720483E21Rik|chr1:20845574-20846073	0.0790520749446622	.	.
chr1	20890857	20891356	chr1	20845574	20846073	Paqr8|chr1:20845574-20846073	0.0790520749446622	.	.
chr1	20890857	20891356	chr1	20907830	20908329	6720483E21Rik|chr1:20907830-20908329	0.071782813869911	.	.
chr1	20890857	20891356	chr1	20907830	20908329	Paqr8|chr1:20907830-20908329	0.071782813869911	.	.
chr1	20890857	20891356	chr1	20908588	20909087	6720483E21Rik|chr1:20908588-20909087	0.0657061779229237	.	.
chr1	20890857	20891356	chr1	20908588	20909087	Paqr8|chr1:20908588-20909087	0.0657061779229237	.	.
chr1	20890857	20891356	chr1	21008791	21009290	6720483E21Rik|chr1:21008791-21009290	0.123572791549557	.	.
chr1	20890857	20891356	chr1	21008791	21009290	Paqr8|chr1:21008791-21009290	0.123572791549557	.	.
chr1	20890857	20891356	chr1	21014419	21014918	6720483E21Rik|chr1:21014419-21014918	0.0921893678885003	.	.
chr1	20890857	20891356	chr1	21014419	21014918	Paqr8|chr1:21014419-21014918	0.0921893678885003	.	.
chr1	20890857	20891356	chr1	21053077	21053576	6720483E21Rik|chr1:21053077-21053576	0.0988173679616363	.	.
chr1	20890857	20891356	chr1	21053077	21053576	Paqr8|chr1:21053077-21053576	0.0988173679616363	.	.
chr1	20890857	20891356	chr1	21124689	21125188	6720483E21Rik|chr1:21124689-21125188	0.080009838794067	.	.
chr1	20890857	20891356	chr1	21124689	21125188	Paqr8|chr1:21124689-21125188	0.080009838794067	.	.
chr1	20890857	20891356	chr1	21161761	21162260	6720483E21Rik|chr1:21161761-21162260	0.107141180538097	.	.
chr1	20890857	20891356	chr1	21161761	21162260	Paqr8|chr1:21161761-21162260	0.107141180538097	.	.
chr1	20890857	20891356	chr1	21229050	21229549	6720483E21Rik|chr1:21229050-21229549	0.189159156644117	.	.
chr1	20890857	20891356	chr1	21229050	21229549	Paqr8|chr1:21229050-21229549	0.189159156644117	.	.
chr1	20951400	20951899	chr1	20513637	20514136	Efhc1|chr1:20513637-20514136	0.105788468315478	.	.
chr1	20951400	20951899	chr1	20724753	20725252	Efhc1|chr1:20724753-20725252	0.0974662471142985	.	.
chr1	20951400	20951899	chr1	20832376	20832875	Efhc1|chr1:20832376-20832875	0.06488174917549	.	.
chr1	20951400	20951899	chr1	20877410	20877909	Efhc1|chr1:20877410-20877909	0.0859248851469951	.	.
chr1	20951400	20951899	chr1	20882999	20883498	Efhc1|chr1:20882999-20883498	0.0924568522791961	.	.
chr1	20951400	20951899	chr1	20933361	20933860	Efhc1|chr1:20933361-20933860	0.108404601406609	.	.
chr1	20951400	20951899	chr1	20996552	20997051	Efhc1|chr1:20996552-20997051	0.0848777514065376	.	.
chr1	20951400	20951899	chr1	21014419	21014918	Efhc1|chr1:21014419-21014918	0.071381361861611	.	.
chr1	20951400	20951899	chr1	21166719	21167218	Efhc1|chr1:21166719-21167218	0.115786325076832	.	.
chr1	21079134	21079633	chr1	20885793	20886292	Gm28287|chr1:20885793-20886292	0.0811002728151268	.	.
chr1	21079134	21079633	chr1	20885793	20886292	Tram2|chr1:20885793-20886292	0.0811002728151268	.	.
chr1	21079134	21079633	chr1	20933361	20933860	Gm28287|chr1:20933361-20933860	0.231024569849355	.	.
chr1	21079134	21079633	chr1	20933361	20933860	Tram2|chr1:20933361-20933860	0.231024569849355	.	.
chr1	21079134	21079633	chr1	20938964	20939463	Gm28287|chr1:20938964-20939463	0.0865008224498351	.	.
chr1	21079134	21079633	chr1	20938964	20939463	Tram2|chr1:20938964-20939463	0.0865008224498351	.	.
chr1	21079134	21079633	chr1	21008791	21009290	Gm28287|chr1:21008791-21009290	0.0924641795569508	.	.
chr1	21079134	21079633	chr1	21008791	21009290	Tram2|chr1:21008791-21009290	0.0924641795569508	.	.
chr1	21079134	21079633	chr1	21014419	21014918	Gm28287|chr1:21014419-21014918	0.0779615583346426	.	.
chr1	21079134	21079633	chr1	21014419	21014918	Tram2|chr1:21014419-21014918	0.0779615583346426	.	.
chr1	21079134	21079633	chr1	21052568	21053067	Gm28287|chr1:21052568-21053067	0.0736569953776751	.	.
chr1	21079134	21079633	chr1	21052568	21053067	Tram2|chr1:21052568-21053067	0.0736569953776751	.	.
chr1	21079134	21079633	chr1	21053077	21053576	Gm28287|chr1:21053077-21053576	0.12015908335701	.	.
chr1	21079134	21079633	chr1	21053077	21053576	Tram2|chr1:21053077-21053576	0.12015908335701	.	.
chr1	21079134	21079633	chr1	21093328	21093827	Gm28287|chr1:21093328-21093827	0.118567461829003	.	.
chr1	21079134	21079633	chr1	21093328	21093827	Tram2|chr1:21093328-21093827	0.118567461829003	.	.
chr1	21079134	21079633	chr1	21160456	21160955	Gm28287|chr1:21160456-21160955	0.0855983975952589	.	.
chr1	21079134	21079633	chr1	21160456	21160955	Tram2|chr1:21160456-21160955	0.0855983975952589	.	.
chr1	21079134	21079633	chr1	21166203	21166702	Gm28287|chr1:21166203-21166702	0.194367348216682	.	.
chr1	21079134	21079633	chr1	21166203	21166702	Tram2|chr1:21166203-21166702	0.194367348216682	.	.
chr1	21079134	21079633	chr1	21246260	21246759	Gm28287|chr1:21246260-21246759	0.11554354691528	.	.
chr1	21079134	21079633	chr1	21246260	21246759	Tram2|chr1:21246260-21246759	0.11554354691528	.	.
chr1	21079134	21079633	chr1	21411526	21412025	Gm28287|chr1:21411526-21412025	0.0860214546625413	.	.
chr1	21079134	21079633	chr1	21411526	21412025	Tram2|chr1:21411526-21412025	0.0860214546625413	.	.
chr1	21218543	21219042	chr1	20801628	20802127	Tmem14a|chr1:20801628-20802127	0.0823707487732012	.	.
chr1	21218543	21219042	chr1	20905651	20906150	Tmem14a|chr1:20905651-20906150	0.151369415805674	.	.
chr1	21218543	21219042	chr1	20907830	20908329	Tmem14a|chr1:20907830-20908329	0.0629477619605375	.	.
chr1	21218543	21219042	chr1	20995247	20995746	Tmem14a|chr1:20995247-20995746	0.125111820885703	.	.
chr1	21218543	21219042	chr1	21051930	21052429	Tmem14a|chr1:21051930-21052429	0.127948878696464	.	.
chr1	21218543	21219042	chr1	21125190	21125689	Tmem14a|chr1:21125190-21125689	0.152927771802168	.	.
chr1	21218543	21219042	chr1	21161761	21162260	Tmem14a|chr1:21161761-21162260	0.120626971999771	.	.
chr1	21218543	21219042	chr1	21219474	21219973	Tmem14a|chr1:21219474-21219973	0.0757898321840095	.	.
chr1	21218543	21219042	chr1	21229050	21229549	Tmem14a|chr1:21229050-21229549	0.162624433506134	.	.
chr1	21218543	21219042	chr1	21229846	21230345	Tmem14a|chr1:21229846-21230345	0.0777414936123436	.	.
chr1	21218543	21219042	chr1	21230362	21230861	Tmem14a|chr1:21230362-21230861	0.103795959023997	.	.
chr1	21218543	21219042	chr1	21232056	21232555	Tmem14a|chr1:21232056-21232555	0.0852981221590842	.	.
chr1	21218543	21219042	chr1	21246260	21246759	Tmem14a|chr1:21246260-21246759	0.109717020355267	.	.
chr1	21218543	21219042	chr1	21259537	21260036	Tmem14a|chr1:21259537-21260036	0.252231890618296	.	.
chr1	21218543	21219042	chr1	21412060	21412559	Tmem14a|chr1:21412060-21412559	0.0986227714254997	.	.
chr1	21218543	21219042	chr1	21419314	21419813	Tmem14a|chr1:21419314-21419813	0.0953210534510724	.	.
chr1	21218543	21219042	chr1	21458603	21459102	Tmem14a|chr1:21458603-21459102	0.0699268413513844	.	.
chr1	21218543	21219042	chr1	21499815	21500314	Tmem14a|chr1:21499815-21500314	0.0787537732836679	.	.
chr1	21271420	21271919	chr1	21014419	21014918	Gm28836|chr1:21014419-21014918	0.121469668310555	.	.
chr1	21271420	21271919	chr1	21230362	21230861	Gm28836|chr1:21230362-21230861	0.146108825397749	.	.
chr1	21271420	21271919	chr1	21246260	21246759	Gm28836|chr1:21246260-21246759	0.0633459198252588	.	.
chr1	21271420	21271919	chr1	21259537	21260036	Gm28836|chr1:21259537-21260036	0.093700365257265	.	.
chr1	21961224	21961723	chr1	21760905	21761404	Kcnq5|chr1:21760905-21761404	0.105101490142859	.	.
chr1	21961224	21961723	chr1	21804991	21805490	Kcnq5|chr1:21804991-21805490	0.0777821904638621	.	.
chr1	21961224	21961723	chr1	21829900	21830399	Kcnq5|chr1:21829900-21830399	0.178288909850396	.	.
chr1	21961224	21961723	chr1	21915710	21916209	Kcnq5|chr1:21915710-21916209	0.0828255271394168	.	.
chr1	21961224	21961723	chr1	21915710	21916209	Kcnq5|chr1:21915710-21916209	0.0828255271394169	.	.
chr1	21961224	21961723	chr1	21950822	21951321	Kcnq5|chr1:21950822-21951321	0.0641333087321793	.	.
chr1	22805183	22805682	chr1	22788795	22789294	Rims1|chr1:22788795-22789294	0.0951596013197589	.	.
chr1	22805183	22805682	chr1	22788795	22789294	Rims1|chr1:22788795-22789294	0.095159601319759	.	.
chr1	22805183	22805682	chr1	23140485	23140984	Rims1|chr1:23140485-23140984	0.0647365279977036	.	.
chr1	22805771	22806270	chr1	23148864	23149363	Rims1|chr1:23148864-23149363	0.0699684373197109	.	.
chr1	22805771	22806270	chr1	23184405	23184904	Rims1|chr1:23184405-23184904	0.0595481395456587	.	.
chr1	22806601	22807100	chr1	23117320	23117819	Rims1|chr1:23117320-23117819	0.0930280171743208	.	.
chr1	23761177	23761676	chr1	23762798	23763297	B3gat2|chr1:23762798-23763297	0.102700587940869	.	.
chr1	23761177	23761676	chr1	23899554	23900053	B3gat2|chr1:23899554-23900053	0.0790404387676253	.	.
chr1	23761177	23761676	chr1	23911655	23912154	B3gat2|chr1:23911655-23912154	0.0962420911704008	.	.
chr1	23761777	23762276	chr1	23762798	23763297	B3gat2|chr1:23762798-23763297	0.138307220788704	.	.
chr1	23761777	23762276	chr1	23763682	23764181	B3gat2|chr1:23763682-23764181	0.0905025012974531	.	.
chr1	23761777	23762276	chr1	23792680	23793179	B3gat2|chr1:23792680-23793179	0.108833720376268	.	.
chr1	23761777	23762276	chr1	23912988	23913487	B3gat2|chr1:23912988-23913487	0.0616760482775384	.	.
chr1	23761777	23762276	chr1	23920240	23920739	B3gat2|chr1:23920240-23920739	0.160521546071624	.	.
chr1	23762292	23762791	chr1	23750818	23751317	B3gat2|chr1:23750818-23751317	0.183623672672686	.	.
chr1	23762292	23762791	chr1	23762798	23763297	B3gat2|chr1:23762798-23763297	0.257825395079674	.	.
chr1	23762292	23762791	chr1	23792680	23793179	B3gat2|chr1:23792680-23793179	0.0653049431232049	.	.
chr1	23762292	23762791	chr1	23896909	23897408	B3gat2|chr1:23896909-23897408	0.150134394421966	.	.
chr1	23762292	23762791	chr1	23912988	23913487	B3gat2|chr1:23912988-23913487	0.142662752811448	.	.
chr1	23762292	23762791	chr1	23920240	23920739	B3gat2|chr1:23920240-23920739	0.156181246700665	.	.
chr1	23921626	23922125	chr1	23705548	23706047	Smap1|chr1:23705548-23706047	0.063424882966902	.	.
chr1	23921626	23922125	chr1	23762798	23763297	Smap1|chr1:23762798-23763297	0.132689552946092	.	.
chr1	23921626	23922125	chr1	23792680	23793179	Smap1|chr1:23792680-23793179	0.227473153588514	.	.
chr1	23921626	23922125	chr1	23911655	23912154	Smap1|chr1:23911655-23912154	0.115365968319426	.	.
chr1	23921626	23922125	chr1	23920240	23920739	Smap1|chr1:23920240-23920739	0.159057451766142	.	.
chr1	23922128	23922627	chr1	23770605	23771104	Smap1|chr1:23770605-23771104	0.0893282398242631	.	.
chr1	23922128	23922627	chr1	23843694	23844193	Smap1|chr1:23843694-23844193	0.0587792048485175	.	.
chr1	23922128	23922627	chr1	23912988	23913487	Smap1|chr1:23912988-23913487	0.0732957714103432	.	.
chr1	23922128	23922627	chr1	23959176	23959675	Smap1|chr1:23959176-23959675	0.0775758985574857	.	.
chr1	24586286	24586785	chr1	24250236	24250735	Col19a1|chr1:24250236-24250735	0.153961123186383	.	.
chr1	24586286	24586785	chr1	24443877	24444376	Col19a1|chr1:24443877-24444376	0.0592932649709302	.	.
chr1	24586286	24586785	chr1	24613347	24613846	Col19a1|chr1:24613347-24613846	0.0964888618041954	.	.
chr1	24586286	24586785	chr1	24614093	24614592	Col19a1|chr1:24614093-24614592	0.0728374727880818	.	.
chr1	24586286	24586785	chr1	24614797	24615296	Col19a1|chr1:24614797-24615296	0.145678014749389	.	.
chr1	24586286	24586785	chr1	24615721	24616220	Col19a1|chr1:24615721-24616220	0.112862437935263	.	.
chr1	24586286	24586785	chr1	24869895	24870394	Col19a1|chr1:24869895-24870394	0.0722995352290601	.	.
chr1	24587149	24587648	chr1	24614797	24615296	Col19a1|chr1:24614797-24615296	0.114000608735757	.	.
chr1	24587149	24587648	chr1	24615721	24616220	Col19a1|chr1:24615721-24616220	0.0961979158606372	.	.
chr1	24587149	24587648	chr1	24633681	24634180	Col19a1|chr1:24633681-24634180	0.06635266292614	.	.
chr1	24587149	24587648	chr1	24702789	24703288	Col19a1|chr1:24702789-24703288	0.131958433484313	.	.
chr1	24678265	24678764	chr1	24302637	24303136	Lmbrd1|chr1:24302637-24303136	0.0980547300105231	.	.
chr1	24678265	24678764	chr1	24367541	24368040	Lmbrd1|chr1:24367541-24368040	0.083505223777867	.	.
chr1	24678265	24678764	chr1	24374860	24375359	Lmbrd1|chr1:24374860-24375359	0.0726743025445405	.	.
chr1	24678265	24678764	chr1	24428247	24428746	Lmbrd1|chr1:24428247-24428746	0.20113958408199	.	.
chr1	24678265	24678764	chr1	24611656	24612155	Lmbrd1|chr1:24611656-24612155	0.236615533044485	.	.
chr1	24678265	24678764	chr1	24613347	24613846	Lmbrd1|chr1:24613347-24613846	0.28818798152085	.	.
chr1	24678265	24678764	chr1	24614093	24614592	Lmbrd1|chr1:24614093-24614592	0.228567473257836	.	.
chr1	24678265	24678764	chr1	24614797	24615296	Lmbrd1|chr1:24614797-24615296	0.214181496126006	.	.
chr1	24678265	24678764	chr1	24615721	24616220	Lmbrd1|chr1:24615721-24616220	0.223834312240652	.	.
chr1	24678265	24678764	chr1	24718470	24718969	Lmbrd1|chr1:24718470-24718969	0.0643209707824725	.	.
chr1	24679014	24679513	chr1	24374860	24375359	Lmbrd1|chr1:24374860-24375359	0.18112728513048	.	.
chr1	24679014	24679513	chr1	24428247	24428746	Lmbrd1|chr1:24428247-24428746	0.0688101289876547	.	.
chr1	24679014	24679513	chr1	24443877	24444376	Lmbrd1|chr1:24443877-24444376	0.0689744666639637	.	.
chr1	24679014	24679513	chr1	24458937	24459436	Lmbrd1|chr1:24458937-24459436	0.0656822450342454	.	.
chr1	24679014	24679513	chr1	24613347	24613846	Lmbrd1|chr1:24613347-24613846	0.0634824259769305	.	.
chr1	24679014	24679513	chr1	24633681	24634180	Lmbrd1|chr1:24633681-24634180	0.109515239079304	.	.
chr1	24679014	24679513	chr1	24683919	24684418	Lmbrd1|chr1:24683919-24684418	0.0645024462942734	.	.
chr1	24679014	24679513	chr1	24699236	24699735	Lmbrd1|chr1:24699236-24699735	0.128864613244813	.	.
chr1	24679014	24679513	chr1	24702789	24703288	Lmbrd1|chr1:24702789-24703288	0.130701778344355	.	.
chr1	24679014	24679513	chr1	24759044	24759543	Lmbrd1|chr1:24759044-24759543	0.0863715075858925	.	.
chr1	25828941	25829440	chr1	25823857	25824356	Adgrb3|chr1:25823857-25824356	0.128903906549086	.	.
chr1	25828941	25829440	chr1	25824642	25825141	Adgrb3|chr1:25824642-25825141	0.0773853909468271	.	.
chr1	25829930	25830429	chr1	25768864	25769363	Adgrb3|chr1:25768864-25769363	0.118117573896137	.	.
chr1	25829930	25830429	chr1	25823857	25824356	Adgrb3|chr1:25823857-25824356	0.075559717554224	.	.
chr1	25829930	25830429	chr1	25824642	25825141	Adgrb3|chr1:25824642-25825141	0.139038996477243	.	.
chr1	30872795	30873294	chr1	30584783	30585282	Phf3|chr1:30584783-30585282	0.0752557683267533	.	.
chr1	30872795	30873294	chr1	30585345	30585844	Phf3|chr1:30585345-30585844	0.0594861130843744	.	.
chr1	30872795	30873294	chr1	30809822	30810321	Phf3|chr1:30809822-30810321	0.068040023099649	.	.
chr1	30872795	30873294	chr1	30930527	30931026	Phf3|chr1:30930527-30931026	0.113490740724577	.	.
chr1	30872795	30873294	chr1	30935884	30936383	Phf3|chr1:30935884-30936383	0.0884606783009277	.	.
chr1	30872795	30873294	chr1	30936453	30936952	Phf3|chr1:30936453-30936952	0.0770370335990622	.	.
chr1	30872795	30873294	chr1	31152981	31153480	Phf3|chr1:31152981-31153480	0.0721904711834588	.	.
chr1	30873430	30873929	chr1	30601414	30601913	Phf3|chr1:30601414-30601913	0.118944645236879	.	.
chr1	30873430	30873929	chr1	30930527	30931026	Phf3|chr1:30930527-30931026	0.0840283775695456	.	.
chr1	30873942	30874441	chr1	30740784	30741283	Phf3|chr1:30740784-30741283	0.0633555396970409	.	.
chr1	30873942	30874441	chr1	30780213	30780712	Phf3|chr1:30780213-30780712	0.121953256029633	.	.
chr1	30873942	30874441	chr1	30935884	30936383	Phf3|chr1:30935884-30936383	0.124389048677831	.	.
chr1	30873942	30874441	chr1	30936453	30936952	Phf3|chr1:30936453-30936952	0.0795627110877284	.	.
chr1	30873942	30874441	chr1	31233594	31234093	Phf3|chr1:31233594-31234093	0.0600049527600902	.	.
chr1	30948260	30948759	chr1	30787239	30787738	Ptp4a1|chr1:30787239-30787738	0.078782062217959	.	.
chr1	30948260	30948759	chr1	30839755	30840254	Ptp4a1|chr1:30839755-30840254	0.0905698545307866	.	.
chr1	30948260	30948759	chr1	30882087	30882586	Ptp4a1|chr1:30882087-30882586	0.113172419238175	.	.
chr1	30948260	30948759	chr1	30935884	30936383	Ptp4a1|chr1:30935884-30936383	0.074441222358438	.	.
chr1	30948260	30948759	chr1	30936453	30936952	Ptp4a1|chr1:30936453-30936952	0.137462551320921	.	.
chr1	30948260	30948759	chr1	31210103	31210602	Ptp4a1|chr1:31210103-31210602	0.120913738300172	.	.
chr1	30948260	30948759	chr1	31233594	31234093	Ptp4a1|chr1:31233594-31234093	0.0965457283512255	.	.
chr1	30949080	30949579	chr1	30601414	30601913	Ptp4a1|chr1:30601414-30601913	0.059643389144293	.	.
chr1	30949080	30949579	chr1	31153918	31154417	Ptp4a1|chr1:31153918-31154417	0.0765386212004495	.	.
chr1	30949080	30949579	chr1	31153918	31154417	Ptp4a1|chr1:31153918-31154417	0.0765386212004496	.	.
chr1	30949582	30950081	chr1	30601414	30601913	Ptp4a1|chr1:30601414-30601913	0.095746138462939	.	.
chr1	30949582	30950081	chr1	31153918	31154417	Ptp4a1|chr1:31153918-31154417	0.0742643548101212	.	.
chr1	31175378	31175877	chr1	30809822	30810321	Lgsn|chr1:30809822-30810321	0.108247223476568	.	.
chr1	31175378	31175877	chr1	30935884	30936383	Lgsn|chr1:30935884-30936383	0.106286706097978	.	.
chr1	31175378	31175877	chr1	30936453	30936952	Lgsn|chr1:30936453-30936952	0.168710266064546	.	.
chr1	31175378	31175877	chr1	31015982	31016481	Lgsn|chr1:31015982-31016481	0.124595079485773	.	.
chr1	31175378	31175877	chr1	31153918	31154417	Lgsn|chr1:31153918-31154417	0.199556197318904	.	.
chr1	31175378	31175877	chr1	31233074	31233573	Lgsn|chr1:31233074-31233573	0.123252281977419	.	.
chr1	31175378	31175877	chr1	31392103	31392602	Lgsn|chr1:31392103-31392602	0.0915295796785303	.	.
chr1	32172459	32172958	chr1	32467173	32467672	Khdrbs2|chr1:32467173-32467672	0.124261653309303	.	.
chr1	34439491	34439990	chr1	34260997	34261496	Ccdc115|chr1:34260997-34261496	0.125936470629851	.	.
chr1	34439491	34439990	chr1	34260997	34261496	Imp4|chr1:34260997-34261496	0.125936470629851	.	.
chr1	34439491	34439990	chr1	34462689	34463188	Ccdc115|chr1:34462689-34463188	0.113402155983227	.	.
chr1	34439491	34439990	chr1	34462689	34463188	Imp4|chr1:34462689-34463188	0.113402155983227	.	.
chr1	34439491	34439990	chr1	34469775	34470274	Ccdc115|chr1:34469775-34470274	0.096905311664924	.	.
chr1	34439491	34439990	chr1	34469775	34470274	Imp4|chr1:34469775-34470274	0.096905311664924	.	.
chr1	34439491	34439990	chr1	34583679	34584178	Ccdc115|chr1:34583679-34584178	0.0625661051224935	.	.
chr1	34439491	34439990	chr1	34583679	34584178	Imp4|chr1:34583679-34584178	0.0625661051224935	.	.
chr1	34459438	34459937	chr1	34508039	34508538	Ptpn18|chr1:34508039-34508538	0.234912563079649	.	.
chr1	34472597	34473096	chr1	34642414	34642913	Gm28417|chr1:34642414-34642913	0.0906720924861024	.	.
chr1	34472597	34473096	chr1	34700679	34701178	Gm28417|chr1:34700679-34701178	0.0953633760330815	.	.
chr1	34579442	34579941	chr1	34268481	34268980	1700101I19Rik|chr1:34268481-34268980	0.113298684750232	.	.
chr1	34579442	34579941	chr1	34268481	34268980	Amer3|chr1:34268481-34268980	0.113298684750232	.	.
chr1	34579442	34579941	chr1	34302519	34303018	1700101I19Rik|chr1:34302519-34303018	0.0706006041159278	.	.
chr1	34579442	34579941	chr1	34302519	34303018	Amer3|chr1:34302519-34303018	0.0706006041159278	.	.
chr1	34579442	34579941	chr1	34462689	34463188	1700101I19Rik|chr1:34462689-34463188	0.0656721166385288	.	.
chr1	34579442	34579941	chr1	34462689	34463188	Amer3|chr1:34462689-34463188	0.0656721166385288	.	.
chr1	34579442	34579941	chr1	34583679	34584178	1700101I19Rik|chr1:34583679-34584178	0.173391273539582	.	.
chr1	34579442	34579941	chr1	34583679	34584178	Amer3|chr1:34583679-34584178	0.173391273539582	.	.
chr1	34579442	34579941	chr1	34630091	34630590	1700101I19Rik|chr1:34630091-34630590	0.0803528841271593	.	.
chr1	34579442	34579941	chr1	34630091	34630590	Amer3|chr1:34630091-34630590	0.0803528841271593	.	.
chr1	34579442	34579941	chr1	34665018	34665517	1700101I19Rik|chr1:34665018-34665517	0.117186021556846	.	.
chr1	34579442	34579941	chr1	34665018	34665517	Amer3|chr1:34665018-34665517	0.117186021556846	.	.
chr1	34579442	34579941	chr1	34699997	34700496	1700101I19Rik|chr1:34699997-34700496	0.0945216635028083	.	.
chr1	34579442	34579941	chr1	34699997	34700496	Amer3|chr1:34699997-34700496	0.0945216635028083	.	.
chr1	34579442	34579941	chr1	34719970	34720469	1700101I19Rik|chr1:34719970-34720469	0.074960450492452	.	.
chr1	34579442	34579941	chr1	34719970	34720469	Amer3|chr1:34719970-34720469	0.074960450492452	.	.
chr1	34579442	34579941	chr1	34738307	34738806	1700101I19Rik|chr1:34738307-34738806	0.0600806860981187	.	.
chr1	34579442	34579941	chr1	34738307	34738806	Amer3|chr1:34738307-34738806	0.0600806860981187	.	.
chr1	34579442	34579941	chr1	34783721	34784220	1700101I19Rik|chr1:34783721-34784220	0.0772369732648317	.	.
chr1	34579442	34579941	chr1	34783721	34784220	Amer3|chr1:34783721-34784220	0.0772369732648317	.	.
chr1	34677895	34678394	chr1	34396250	34396749	Arhgef4|chr1:34396250-34396749	0.0696209634557335	.	.
chr1	34677895	34678394	chr1	34699997	34700496	Arhgef4|chr1:34699997-34700496	0.0988894333364374	.	.
chr1	34677895	34678394	chr1	34738307	34738806	Arhgef4|chr1:34738307-34738806	0.0681938714970893	.	.
chr1	34677895	34678394	chr1	34893808	34894307	Arhgef4|chr1:34893808-34894307	0.16687843041967	.	.
chr1	34677895	34678394	chr1	34896857	34897356	Arhgef4|chr1:34896857-34897356	0.0722173289158739	.	.
chr1	34801460	34801959	chr1	34642414	34642913	Arhgef4|chr1:34642414-34642913	0.188769760714919	.	.
chr1	34801460	34801959	chr1	34665018	34665517	Arhgef4|chr1:34665018-34665517	0.118997495828202	.	.
chr1	34801460	34801959	chr1	34699997	34700496	Arhgef4|chr1:34699997-34700496	0.0897745795011567	.	.
chr1	34801460	34801959	chr1	34700679	34701178	Arhgef4|chr1:34700679-34701178	0.080549324333574	.	.
chr1	34801460	34801959	chr1	34719970	34720469	Arhgef4|chr1:34719970-34720469	0.0704639499621065	.	.
chr1	34801460	34801959	chr1	34750293	34750792	Arhgef4|chr1:34750293-34750792	0.0634063575210621	.	.
chr1	34801460	34801959	chr1	34752832	34753331	Arhgef4|chr1:34752832-34753331	0.0628456020426202	.	.
chr1	34801460	34801959	chr1	35127727	35128226	Arhgef4|chr1:35127727-35128226	0.101897828802272	.	.
chr1	34801460	34801959	chr1	35206642	35207141	Arhgef4|chr1:35206642-35207141	0.093266049614714	.	.
chr1	34801460	34801959	chr1	35216412	35216911	Arhgef4|chr1:35216412-35216911	0.0654626021578977	.	.
chr1	34801460	34801959	chr1	35232500	35232999	Arhgef4|chr1:35232500-35232999	0.0791450901501164	.	.
chr1	34802224	34802723	chr1	34823304	34823803	Arhgef4|chr1:34823304-34823803	0.0627479206086864	.	.
chr1	34802224	34802723	chr1	34830919	34831418	Arhgef4|chr1:34830919-34831418	0.138848659561115	.	.
chr1	34812196	34812695	chr1	34719970	34720469	Gm38336|chr1:34719970-34720469	0.0829839891839019	.	.
chr1	34812196	34812695	chr1	34812797	34813296	Gm38336|chr1:34812797-34813296	0.216989148060757	.	.
chr1	34812196	34812695	chr1	35109810	35110309	Gm38336|chr1:35109810-35110309	0.11802712208409	.	.
chr1	34842804	34843303	chr1	34867150	34867649	Fam168b|chr1:34867150-34867649	0.0671189733439513	.	.
chr1	34842804	34843303	chr1	34891506	34892005	Fam168b|chr1:34891506-34892005	0.079961508680783	.	.
chr1	34842804	34843303	chr1	34893808	34894307	Fam168b|chr1:34893808-34894307	0.11630847406333	.	.
chr1	34842804	34843303	chr1	35113069	35113568	Fam168b|chr1:35113069-35113568	0.0874146653088211	.	.
chr1	34849768	34850267	chr1	34602327	34602826	Plekhb2|chr1:34602327-34602826	0.0878990548109622	.	.
chr1	34849768	34850267	chr1	34700679	34701178	Plekhb2|chr1:34700679-34701178	0.0958537875493737	.	.
chr1	34849768	34850267	chr1	34824719	34825218	Plekhb2|chr1:34824719-34825218	0.119872203760428	.	.
chr1	34849768	34850267	chr1	34830919	34831418	Plekhb2|chr1:34830919-34831418	0.0665930490760747	.	.
chr1	34849768	34850267	chr1	34891506	34892005	Plekhb2|chr1:34891506-34892005	0.0987203368833623	.	.
chr1	34849768	34850267	chr1	35216412	35216911	Plekhb2|chr1:35216412-35216911	0.0643634101322102	.	.
chr1	35879549	35880048	chr1	35803357	35803856	1110002O04Rik|chr1:35803357-35803856	0.0894773260237639	.	.
chr1	35879549	35880048	chr1	35839349	35839848	1110002O04Rik|chr1:35839349-35839848	0.0935337742690943	.	.
chr1	37540354	37540853	chr1	37678238	37678737	Mgat4a|chr1:37678238-37678737	0.0644103763912127	.	.
chr1	37540354	37540853	chr1	37922522	37923021	Mgat4a|chr1:37922522-37923021	0.104584960525485	.	.
chr1	37540864	37541363	chr1	37903135	37903634	Mgat4a|chr1:37903135-37903634	0.183328466556997	.	.
chr1	37719678	37720177	chr1	37639092	37639591	2010300C02Rik|chr1:37639092-37639591	0.065864527615191	.	.
chr1	37719678	37720177	chr1	37639092	37639591	2010300C02Rik|chr1:37639092-37639591	0.0658645276151911	.	.
chr1	37719678	37720177	chr1	37742045	37742544	2010300C02Rik|chr1:37742045-37742544	0.200110794635853	.	.
chr1	37719678	37720177	chr1	37742623	37743122	2010300C02Rik|chr1:37742623-37743122	0.179148948069673	.	.
chr1	37864699	37865198	chr1	37903135	37903634	Gm26805|chr1:37903135-37903634	0.0867321832123382	.	.
chr1	37864699	37865198	chr1	37962953	37963452	Gm26805|chr1:37962953-37963452	0.169139823915406	.	.
chr1	37864699	37865198	chr1	37985674	37986173	Gm26805|chr1:37985674-37986173	0.123184030400978	.	.
chr1	37864699	37865198	chr1	38158468	38158967	Gm26805|chr1:38158468-38158967	0.0677090893237297	.	.
chr1	37865263	37865762	chr1	37802246	37802745	Gm26805|chr1:37802246-37802745	0.0601921581776794	.	.
chr1	37865263	37865762	chr1	37802246	37802745	Tsga10|chr1:37802246-37802745	0.0601921581776794	.	.
chr1	37865263	37865762	chr1	37903135	37903634	Gm26805|chr1:37903135-37903634	0.121225559367726	.	.
chr1	37865263	37865762	chr1	37903135	37903634	Tsga10|chr1:37903135-37903634	0.121225559367726	.	.
chr1	37865263	37865762	chr1	37985674	37986173	Gm26805|chr1:37985674-37986173	0.0639644683830516	.	.
chr1	37865263	37865762	chr1	37985674	37986173	Tsga10|chr1:37985674-37986173	0.0639644683830516	.	.
chr1	37865263	37865762	chr1	38222112	38222611	Gm26805|chr1:38222112-38222611	0.163742183958568	.	.
chr1	37865263	37865762	chr1	38222112	38222611	Tsga10|chr1:38222112-38222611	0.163742183958568	.	.
chr1	37871955	37872454	chr1	37636114	37636613	Lipt1|chr1:37636114-37636613	0.0820732117217493	.	.
chr1	37871955	37872454	chr1	38068468	38068967	Lipt1|chr1:38068468-38068967	0.159661744416663	.	.
chr1	37871955	37872454	chr1	38074036	38074535	Lipt1|chr1:38074036-38074535	0.103194949232287	.	.
chr1	37871955	37872454	chr1	38074537	38075036	Lipt1|chr1:38074537-38075036	0.108393844979319	.	.
chr1	37871955	37872454	chr1	38185452	38185951	Lipt1|chr1:38185452-38185951	0.0697611148780382	.	.
chr1	37890241	37890740	chr1	37962953	37963452	Mitd1|chr1:37962953-37963452	0.206511686614845	.	.
chr1	37890241	37890740	chr1	37962953	37963452	Mrpl30|chr1:37962953-37963452	0.206511686614845	.	.
chr1	37890241	37890740	chr1	38023021	38023520	Mitd1|chr1:38023021-38023520	0.0679258177942484	.	.
chr1	37890241	37890740	chr1	38023021	38023520	Mrpl30|chr1:38023021-38023520	0.0679258177942484	.	.
chr1	37890241	37890740	chr1	38074537	38075036	Mitd1|chr1:38074537-38075036	0.0925018405312278	.	.
chr1	37890241	37890740	chr1	38074537	38075036	Mrpl30|chr1:38074537-38075036	0.0925018405312278	.	.
chr1	37890241	37890740	chr1	38222112	38222611	Mitd1|chr1:38222112-38222611	0.0605101926603384	.	.
chr1	37890241	37890740	chr1	38222112	38222611	Mrpl30|chr1:38222112-38222611	0.0605101926603384	.	.
chr1	37890241	37890740	chr1	38241815	38242314	Mitd1|chr1:38241815-38242314	0.0707791211750108	.	.
chr1	37890241	37890740	chr1	38241815	38242314	Mrpl30|chr1:38241815-38242314	0.0707791211750108	.	.
chr1	37997082	37997581	chr1	37586074	37586573	Eif5b|chr1:37586074-37586573	0.0735356265348748	.	.
chr1	37997082	37997581	chr1	37586074	37586573	Txndc9|chr1:37586074-37586573	0.0735356265348748	.	.
chr1	37997082	37997581	chr1	37678238	37678737	Eif5b|chr1:37678238-37678737	0.101023732159518	.	.
chr1	37997082	37997581	chr1	37678238	37678737	Txndc9|chr1:37678238-37678737	0.101023732159518	.	.
chr1	37997082	37997581	chr1	38012801	38013300	Eif5b|chr1:38012801-38013300	0.11745105530993	.	.
chr1	37997082	37997581	chr1	38012801	38013300	Txndc9|chr1:38012801-38013300	0.11745105530993	.	.
chr1	37997082	37997581	chr1	38074537	38075036	Eif5b|chr1:38074537-38075036	0.132909681537227	.	.
chr1	37997082	37997581	chr1	38074537	38075036	Txndc9|chr1:38074537-38075036	0.132909681537227	.	.
chr1	37997778	37998277	chr1	37757250	37757749	Eif5b|chr1:37757250-37757749	0.119187027825061	.	.
chr1	37997778	37998277	chr1	37757250	37757749	Txndc9|chr1:37757250-37757749	0.119187027825061	.	.
chr1	37997778	37998277	chr1	37903135	37903634	Eif5b|chr1:37903135-37903634	0.0650313422238173	.	.
chr1	37997778	37998277	chr1	37903135	37903634	Txndc9|chr1:37903135-37903634	0.0650313422238173	.	.
chr1	37997778	37998277	chr1	37954745	37955244	Eif5b|chr1:37954745-37955244	0.0783082002078549	.	.
chr1	37997778	37998277	chr1	37954745	37955244	Txndc9|chr1:37954745-37955244	0.0783082002078549	.	.
chr1	37997778	37998277	chr1	38012801	38013300	Eif5b|chr1:38012801-38013300	0.112024851302667	.	.
chr1	37997778	37998277	chr1	38012801	38013300	Txndc9|chr1:38012801-38013300	0.112024851302667	.	.
chr1	37997778	37998277	chr1	38031901	38032400	Eif5b|chr1:38031901-38032400	0.117074180647368	.	.
chr1	37997778	37998277	chr1	38031901	38032400	Txndc9|chr1:38031901-38032400	0.117074180647368	.	.
chr1	38128883	38129382	chr1	37802246	37802745	Rev1|chr1:37802246-37802745	0.184874791102762	.	.
chr1	38128883	38129382	chr1	38088365	38088864	Rev1|chr1:38088365-38088864	0.0648296830426024	.	.
chr1	38128883	38129382	chr1	38199949	38200448	Rev1|chr1:38199949-38200448	0.0636546020624246	.	.
chr1	38129526	38130025	chr1	37757250	37757749	Rev1|chr1:37757250-37757749	0.146034480808066	.	.
chr1	38129526	38130025	chr1	37962953	37963452	Rev1|chr1:37962953-37963452	0.134740685157431	.	.
chr1	38129526	38130025	chr1	37985674	37986173	Rev1|chr1:37985674-37986173	0.0728876435000786	.	.
chr1	38835659	38836158	chr1	38749659	38750158	Lonrf2|chr1:38749659-38750158	0.0734978965296527	.	.
chr1	38835659	38836158	chr1	38767190	38767689	Lonrf2|chr1:38767190-38767689	0.122114842393733	.	.
chr1	38835659	38836158	chr1	38796025	38796524	Lonrf2|chr1:38796025-38796524	0.181941705258575	.	.
chr1	38835659	38836158	chr1	38847818	38848317	Lonrf2|chr1:38847818-38848317	0.129217876339108	.	.
chr1	38835659	38836158	chr1	38936702	38937201	Lonrf2|chr1:38936702-38937201	0.0600639545740269	.	.
chr1	38835659	38836158	chr1	39010677	39011176	Lonrf2|chr1:39010677-39011176	0.0919148607039994	.	.
chr1	38836359	38836858	chr1	38749659	38750158	Lonrf2|chr1:38749659-38750158	0.186089834864815	.	.
chr1	38836359	38836858	chr1	38767190	38767689	Lonrf2|chr1:38767190-38767689	0.149234255743015	.	.
chr1	38836359	38836858	chr1	38795476	38795975	Lonrf2|chr1:38795476-38795975	0.07069032302629	.	.
chr1	38836359	38836858	chr1	38796025	38796524	Lonrf2|chr1:38796025-38796524	0.1386360257482	.	.
chr1	38836359	38836858	chr1	38855686	38856185	Lonrf2|chr1:38855686-38856185	0.0784454566500536	.	.
chr1	38836359	38836858	chr1	38993845	38994344	Lonrf2|chr1:38993845-38994344	0.274409937252076	.	.
chr1	38836359	38836858	chr1	39010677	39011176	Lonrf2|chr1:39010677-39011176	0.153096193926561	.	.
chr1	38885037	38885536	chr1	38847818	38848317	Gm37707|chr1:38847818-38848317	0.0647598510221458	.	.
chr1	38897212	38897711	chr1	38749659	38750158	Chst10|chr1:38749659-38750158	0.121824905051895	.	.
chr1	38897212	38897711	chr1	38767699	38768198	Chst10|chr1:38767699-38768198	0.0827966935099583	.	.
chr1	38897212	38897711	chr1	38799302	38799801	Chst10|chr1:38799302-38799801	0.0758666501632138	.	.
chr1	38897212	38897711	chr1	38817593	38818092	Chst10|chr1:38817593-38818092	0.0811900476946936	.	.
chr1	38897724	38898223	chr1	38749659	38750158	Chst10|chr1:38749659-38750158	0.0757527005233966	.	.
chr1	38897724	38898223	chr1	38799302	38799801	Chst10|chr1:38799302-38799801	0.128024587805847	.	.
chr1	38897724	38898223	chr1	38987477	38987976	Chst10|chr1:38987477-38987976	0.147833590264926	.	.
chr1	38897724	38898223	chr1	39010677	39011176	Chst10|chr1:39010677-39011176	0.0967798789885331	.	.
chr1	39192627	39193126	chr1	38749659	38750158	Npas2|chr1:38749659-38750158	0.0732098739492614	.	.
chr1	39192627	39193126	chr1	38796025	38796524	Npas2|chr1:38796025-38796524	0.0755576596962552	.	.
chr1	39192627	39193126	chr1	38987477	38987976	Npas2|chr1:38987477-38987976	0.0740828939639623	.	.
chr1	39192627	39193126	chr1	38993845	38994344	Npas2|chr1:38993845-38994344	0.062521477987577	.	.
chr1	39192627	39193126	chr1	39450284	39450783	Npas2|chr1:39450284-39450783	0.0825398824105743	.	.
chr1	39193280	39193779	chr1	38749659	38750158	Npas2|chr1:38749659-38750158	0.143415851285946	.	.
chr1	39193280	39193779	chr1	38789985	38790484	Npas2|chr1:38789985-38790484	0.0949640974287866	.	.
chr1	39193280	39193779	chr1	38796025	38796524	Npas2|chr1:38796025-38796524	0.177728008525183	.	.
chr1	39193280	39193779	chr1	38993845	38994344	Npas2|chr1:38993845-38994344	0.0703745287707016	.	.
chr1	39193280	39193779	chr1	39450284	39450783	Npas2|chr1:39450284-39450783	0.258427338903388	.	.
chr1	39193901	39194400	chr1	38749659	38750158	Npas2|chr1:38749659-38750158	0.0840388486348234	.	.
chr1	39368071	39368570	chr1	39348907	39349406	Rpl31|chr1:39348907-39349406	0.0945820155087889	.	.
chr1	39368071	39368570	chr1	39418892	39419391	Rpl31|chr1:39418892-39419391	0.126099943857321	.	.
chr1	39477894	39478393	chr1	39001085	39001584	Tbc1d8|chr1:39001085-39001584	0.127441325842399	.	.
chr1	39477894	39478393	chr1	39348907	39349406	Tbc1d8|chr1:39348907-39349406	0.149990119565157	.	.
chr1	39477894	39478393	chr1	39396284	39396783	Tbc1d8|chr1:39396284-39396783	0.109555882862072	.	.
chr1	39477894	39478393	chr1	39407000	39407499	Tbc1d8|chr1:39407000-39407499	0.0802831278531735	.	.
chr1	39477894	39478393	chr1	39411738	39412237	Tbc1d8|chr1:39411738-39412237	0.0661430044506139	.	.
chr1	39477894	39478393	chr1	39417742	39418241	Tbc1d8|chr1:39417742-39418241	0.117932930114956	.	.
chr1	39477894	39478393	chr1	39418892	39419391	Tbc1d8|chr1:39418892-39419391	0.139328831923726	.	.
chr1	39478529	39479028	chr1	39378842	39379341	Tbc1d8|chr1:39378842-39379341	0.0761924575075041	.	.
chr1	39478529	39479028	chr1	39396284	39396783	Tbc1d8|chr1:39396284-39396783	0.0926395439589377	.	.
chr1	39478529	39479028	chr1	39407000	39407499	Tbc1d8|chr1:39407000-39407499	0.0741357913903342	.	.
chr1	39478529	39479028	chr1	39417742	39418241	Tbc1d8|chr1:39417742-39418241	0.0605385827334585	.	.
chr1	40085635	40086134	chr1	40012642	40013141	Gm16894|chr1:40012642-40013141	0.103187812927238	.	.
chr1	40085635	40086134	chr1	40058444	40058943	Gm16894|chr1:40058444-40058943	0.108470434383143	.	.
chr1	40085635	40086134	chr1	40061291	40061790	Gm16894|chr1:40061291-40061790	0.106587963660736	.	.
chr1	40085635	40086134	chr1	40161362	40161861	Gm16894|chr1:40161362-40161861	0.0994072900732034	.	.
chr1	40085635	40086134	chr1	40171927	40172426	Gm16894|chr1:40171927-40172426	0.108442847065635	.	.
chr1	40085635	40086134	chr1	40266363	40266862	Gm16894|chr1:40266363-40266862	0.0975691743092673	.	.
chr1	40225755	40226254	chr1	40059050	40059549	Il1r1|chr1:40059050-40059549	0.0937476133381854	.	.
chr1	40428880	40429379	chr1	40441389	40441888	Il1rl1|chr1:40441389-40441888	0.084987098371869	.	.
chr1	40681063	40681562	chr1	40378676	40379175	Slc9a2|chr1:40378676-40379175	0.0749536703477252	.	.
chr1	40681063	40681562	chr1	40802706	40803205	Slc9a2|chr1:40802706-40803205	0.142074224209231	.	.
chr1	40681063	40681562	chr1	40844577	40845076	Slc9a2|chr1:40844577-40845076	0.0909771459606259	.	.
chr1	40789554	40790053	chr1	40885060	40885559	Mfsd9|chr1:40885060-40885559	0.0642644091538035	.	.
chr1	40789554	40790053	chr1	41158010	41158509	Mfsd9|chr1:41158010-41158509	0.0744955112799765	.	.
chr1	40789554	40790053	chr1	41166420	41166919	Mfsd9|chr1:41166420-41166919	0.116109775311268	.	.
chr1	40790447	40790946	chr1	40544608	40545107	Mfsd9|chr1:40544608-40545107	0.142203943342411	.	.
chr1	40790447	40790946	chr1	40768563	40769062	Mfsd9|chr1:40768563-40769062	0.0629711313122997	.	.
chr1	40790447	40790946	chr1	40844577	40845076	Mfsd9|chr1:40844577-40845076	0.121503429222728	.	.
chr1	40790447	40790946	chr1	40878983	40879482	Mfsd9|chr1:40878983-40879482	0.0681717865874908	.	.
chr1	40790447	40790946	chr1	40887752	40888251	Mfsd9|chr1:40887752-40888251	0.060725446251183	.	.
chr1	40790447	40790946	chr1	41152509	41153008	Mfsd9|chr1:41152509-41153008	0.199929600212042	.	.
chr1	40790447	40790946	chr1	41168190	41168689	Mfsd9|chr1:41168190-41168689	0.0935049205119276	.	.
chr1	42229631	42230130	chr1	41820801	41821300	Gm9915|chr1:41820801-41821300	0.149580127146376	.	.
chr1	42229631	42230130	chr1	41886105	41886604	Gm9915|chr1:41886105-41886604	0.0674997173981503	.	.
chr1	42229631	42230130	chr1	41892388	41892887	Gm9915|chr1:41892388-41892887	0.0968405850090963	.	.
chr1	42229631	42230130	chr1	42158830	42159329	Gm9915|chr1:42158830-42159329	0.0994337114545548	.	.
chr1	42229631	42230130	chr1	42230621	42231120	Gm9915|chr1:42230621-42231120	0.0611810800208329	.	.
chr1	42229631	42230130	chr1	42294948	42295447	Gm9915|chr1:42294948-42295447	0.19883048920358	.	.
chr1	42238341	42238840	chr1	41886105	41886604	Gm29664|chr1:41886105-41886604	0.126135908285154	.	.
chr1	42238341	42238840	chr1	42294948	42295447	Gm29664|chr1:42294948-42295447	0.066118420158811	.	.
chr1	43827102	43827601	chr1	43789764	43790263	Uxs1|chr1:43789764-43790263	0.125597465548978	.	.
chr1	43827102	43827601	chr1	44064570	44065069	Uxs1|chr1:44064570-44065069	0.0797922485969406	.	.
chr1	43933698	43934197	chr1	43757278	43757777	Tpp2|chr1:43757278-43757777	0.103234885203158	.	.
chr1	43933698	43934197	chr1	43898955	43899454	Tpp2|chr1:43898955-43899454	0.105153496670716	.	.
chr1	43933698	43934197	chr1	44041766	44042265	Tpp2|chr1:44041766-44042265	0.129013237918635	.	.
chr1	44102213	44102712	chr1	43821623	43822122	Tex30|chr1:43821623-43822122	0.142342963704573	.	.
chr1	44102213	44102712	chr1	43898955	43899454	Tex30|chr1:43898955-43899454	0.166424997374063	.	.
chr1	44102213	44102712	chr1	44042471	44042970	Tex30|chr1:44042471-44042970	0.138051111601712	.	.
chr1	44102213	44102712	chr1	44198840	44199339	Tex30|chr1:44198840-44199339	0.0953302701824252	.	.
chr1	44102213	44102712	chr1	44228990	44229489	Tex30|chr1:44228990-44229489	0.150200699968226	.	.
chr1	44118638	44119137	chr1	43754512	43755011	Bivm|chr1:43754512-43755011	0.0731140697760352	.	.
chr1	44118638	44119137	chr1	43754512	43755011	Poglut2|chr1:43754512-43755011	0.0731140697760352	.	.
chr1	44118638	44119137	chr1	44155209	44155708	Bivm|chr1:44155209-44155708	0.147477374092336	.	.
chr1	44118638	44119137	chr1	44155209	44155708	Poglut2|chr1:44155209-44155708	0.147477374092336	.	.
chr1	44119144	44119643	chr1	43754512	43755011	Bivm|chr1:43754512-43755011	0.0653149204747789	.	.
chr1	44119144	44119643	chr1	43754512	43755011	Poglut2|chr1:43754512-43755011	0.0653149204747789	.	.
chr1	44119144	44119643	chr1	44155209	44155708	Bivm|chr1:44155209-44155708	0.0698551701399664	.	.
chr1	44119144	44119643	chr1	44155209	44155708	Poglut2|chr1:44155209-44155708	0.0698551701399664	.	.
chr1	44119663	44120162	chr1	44198134	44198633	Bivm|chr1:44198134-44198633	0.0733006913554538	.	.
chr1	44119663	44120162	chr1	44198840	44199339	Bivm|chr1:44198840-44199339	0.0930513165586091	.	.
chr1	44551396	44551895	chr1	44584753	44585252	Gulp1|chr1:44584753-44585252	0.163039339521757	.	.
chr1	45502889	45503388	chr1	45916146	45916645	Col5a2|chr1:45916146-45916645	0.163151528576187	.	.
chr1	45794689	45795188	chr1	46022239	46022738	Wdr75|chr1:46022239-46022738	0.217562903598414	.	.
chr1	45795197	45795696	chr1	45504518	45505017	Wdr75|chr1:45504518-45505017	0.0620774368511939	.	.
chr1	45795197	45795696	chr1	46019476	46019975	Wdr75|chr1:46019476-46019975	0.128994779103663	.	.
chr1	45795197	45795696	chr1	46022239	46022738	Wdr75|chr1:46022239-46022738	0.218305670133398	.	.
chr1	45925424	45925923	chr1	45825095	45825594	Slc40a1|chr1:45825095-45825594	0.125895078017762	.	.
chr1	45925424	45925923	chr1	46030379	46030878	Slc40a1|chr1:46030379-46030878	0.0963987510638249	.	.
chr1	45925424	45925923	chr1	46178769	46179268	Slc40a1|chr1:46178769-46179268	0.116738002019373	.	.
chr1	46065930	46066429	chr1	45816821	45817320	Dnah7b|chr1:45816821-45817320	0.198471543792596	.	.
chr1	46065930	46066429	chr1	46019476	46019975	Dnah7b|chr1:46019476-46019975	0.0692456231100427	.	.
chr1	46066566	46067065	chr1	45864452	45864951	Dnah7b|chr1:45864452-45864951	0.0627761403091188	.	.
chr1	46066566	46067065	chr1	46067115	46067614	Dnah7b|chr1:46067115-46067614	0.289317383344685	.	.
chr1	46425176	46425675	chr1	46018316	46018815	Dnah7c|chr1:46018316-46018815	0.0776690175976162	.	.
chr1	46425176	46425675	chr1	46178769	46179268	Dnah7c|chr1:46178769-46179268	0.215160526206823	.	.
chr1	46849702	46850201	chr1	46796012	46796511	Gm28151|chr1:46796012-46796511	0.0766951932533822	.	.
chr1	46849702	46850201	chr1	46852610	46853109	Gm28151|chr1:46852610-46853109	0.0586953467391914	.	.
chr1	46849702	46850201	chr1	46886052	46886551	Gm28151|chr1:46886052-46886551	0.126333473355925	.	.
chr1	50900282	50900781	chr1	50765484	50765983	Tmeff2|chr1:50765484-50765983	0.0681020709243185	.	.
chr1	50900282	50900781	chr1	50770265	50770764	Tmeff2|chr1:50770265-50770764	0.11476282441563	.	.
chr1	50900282	50900781	chr1	50822952	50823451	Tmeff2|chr1:50822952-50823451	0.163227960610763	.	.
chr1	50900282	50900781	chr1	50865372	50865871	Tmeff2|chr1:50865372-50865871	0.228742888423818	.	.
chr1	50900282	50900781	chr1	50927206	50927705	Tmeff2|chr1:50927206-50927705	0.0980511943683156	.	.
chr1	51596911	51597410	chr1	51615445	51615944	Gm17767|chr1:51615445-51615944	0.0869823007176422	.	.
chr1	51596911	51597410	chr1	51991988	51992487	Gm17767|chr1:51991988-51992487	0.0684970725896067	.	.
chr1	51596911	51597410	chr1	51992581	51993080	Gm17767|chr1:51992581-51993080	0.132319933339936	.	.
chr1	51915731	51916230	chr1	52100155	52100654	Myo1b|chr1:52100155-52100654	0.0933227520626684	.	.
chr1	52113595	52114094	chr1	52004041	52004540	Gm31812|chr1:52004041-52004540	0.161429959553014	.	.
chr1	52119152	52119651	chr1	52299528	52300027	Stat1|chr1:52299528-52300027	0.0639427120126037	.	.
chr1	52119716	52120215	chr1	51968940	51969439	Stat1|chr1:51968940-51969439	0.0867490783537404	.	.
chr1	52119716	52120215	chr1	52135848	52136347	Stat1|chr1:52135848-52136347	0.129464044061728	.	.
chr1	52119716	52120215	chr1	52149133	52149632	Stat1|chr1:52149133-52149632	0.109188341082601	.	.
chr1	52119716	52120215	chr1	52358563	52359062	Stat1|chr1:52358563-52359062	0.207179147761753	.	.
chr1	52119716	52120215	chr1	52480145	52480644	Stat1|chr1:52480145-52480644	0.0696255866872035	.	.
chr1	52232193	52232692	chr1	51922791	51923290	Gls|chr1:51922791-51923290	0.110586935343517	.	.
chr1	52232193	52232692	chr1	51991988	51992487	Gls|chr1:51991988-51992487	0.0721735292224271	.	.
chr1	52232193	52232692	chr1	52098849	52099348	Gls|chr1:52098849-52099348	0.0830722696841251	.	.
chr1	52232193	52232692	chr1	52149939	52150438	Gls|chr1:52149939-52150438	0.169492590395168	.	.
chr1	52232193	52232692	chr1	52302470	52302969	Gls|chr1:52302470-52302969	0.0659316524318224	.	.
chr1	52232193	52232692	chr1	52480145	52480644	Gls|chr1:52480145-52480644	0.216338140993618	.	.
chr1	52233098	52233597	chr1	51998489	51998988	Gls|chr1:51998489-51998988	0.0727789160203268	.	.
chr1	52233098	52233597	chr1	52004041	52004540	Gls|chr1:52004041-52004540	0.0619495148324764	.	.
chr1	52233098	52233597	chr1	52306598	52307097	Gls|chr1:52306598-52307097	0.0621335848027311	.	.
chr1	52499614	52500113	chr1	52149133	52149632	Nab1|chr1:52149133-52149632	0.0783524974438896	.	.
chr1	52499614	52500113	chr1	52170030	52170529	Nab1|chr1:52170030-52170529	0.113847017189407	.	.
chr1	52816845	52817344	chr1	52793573	52794072	Inpp1|chr1:52793573-52794072	0.138469614723532	.	.
chr1	52816845	52817344	chr1	52884229	52884728	Inpp1|chr1:52884229-52884728	0.141111754316737	.	.
chr1	52816845	52817344	chr1	52955102	52955601	Inpp1|chr1:52955102-52955601	0.0620428270402298	.	.
chr1	52816845	52817344	chr1	52955615	52956114	Inpp1|chr1:52955615-52956114	0.155127612341107	.	.
chr1	52816845	52817344	chr1	53015814	53016313	Inpp1|chr1:53015814-53016313	0.0686767848863118	.	.
chr1	52817513	52818012	chr1	52793573	52794072	Inpp1|chr1:52793573-52794072	0.0946223029510569	.	.
chr1	52817513	52818012	chr1	53053006	53053505	Inpp1|chr1:53053006-53053505	0.0816436178353771	.	.
chr1	52817513	52818012	chr1	53055903	53056402	Inpp1|chr1:53055903-53056402	0.0647072113488668	.	.
chr1	52817513	52818012	chr1	53060359	53060858	Inpp1|chr1:53060359-53060858	0.119412073733713	.	.
chr1	52844734	52845233	chr1	52801606	52802105	Hibch|chr1:52801606-52802105	0.0795891278744657	.	.
chr1	52844734	52845233	chr1	52884229	52884728	Hibch|chr1:52884229-52884728	0.138931933618974	.	.
chr1	52844734	52845233	chr1	52955615	52956114	Hibch|chr1:52955615-52956114	0.0697203251571883	.	.
chr1	52844734	52845233	chr1	53230964	53231463	Hibch|chr1:53230964-53231463	0.0608884614544973	.	.
chr1	53195021	53195520	chr1	52801606	52802105	Gm28777|chr1:52801606-52802105	0.069256440430736	.	.
chr1	53195021	53195520	chr1	52854016	52854515	Gm28777|chr1:52854016-52854515	0.157056657209025	.	.
chr1	53195021	53195520	chr1	52884229	52884728	Gm28777|chr1:52884229-52884728	0.0994082639436464	.	.
chr1	53195021	53195520	chr1	52951458	52951957	Gm28777|chr1:52951458-52951957	0.0706396928471598	.	.
chr1	53195021	53195520	chr1	52951973	52952472	Gm28777|chr1:52951973-52952472	0.174278891946486	.	.
chr1	53195021	53195520	chr1	52971822	52972321	Gm28777|chr1:52971822-52972321	0.0743393352727178	.	.
chr1	53195754	53196253	chr1	52877629	52878128	Gm28777|chr1:52877629-52878128	0.18294387115265	.	.
chr1	53195754	53196253	chr1	52951458	52951957	Gm28777|chr1:52951458-52951957	0.11449093630383	.	.
chr1	53195754	53196253	chr1	52951973	52952472	Gm28777|chr1:52951973-52952472	0.150286601726166	.	.
chr1	53195754	53196253	chr1	52955615	52956114	Gm28777|chr1:52955615-52956114	0.0707308624461538	.	.
chr1	53296806	53297305	chr1	53053006	53053505	Ormdl1|chr1:53053006-53053505	0.0951731469413222	.	.
chr1	53296806	53297305	chr1	53053006	53053505	Pms1|chr1:53053006-53053505	0.0951731469413222	.	.
chr1	53296806	53297305	chr1	53189503	53190002	Ormdl1|chr1:53189503-53190002	0.0695291124401107	.	.
chr1	53296806	53297305	chr1	53189503	53190002	Pms1|chr1:53189503-53190002	0.0695291124401107	.	.
chr1	53296806	53297305	chr1	53224765	53225264	Ormdl1|chr1:53224765-53225264	0.148508506186554	.	.
chr1	53296806	53297305	chr1	53224765	53225264	Pms1|chr1:53224765-53225264	0.148508506186554	.	.
chr1	53297308	53297807	chr1	53224765	53225264	Ormdl1|chr1:53224765-53225264	0.0848642470192698	.	.
chr1	53297308	53297807	chr1	53224765	53225264	Pms1|chr1:53224765-53225264	0.0848642470192698	.	.
chr1	53313399	53313898	chr1	53189503	53190002	Osgepl1|chr1:53189503-53190002	0.118007324685165	.	.
chr1	53313399	53313898	chr1	53272612	53273111	Osgepl1|chr1:53272612-53273111	0.155757151899616	.	.
chr1	53313399	53313898	chr1	53715382	53715881	Osgepl1|chr1:53715382-53715881	0.102470376040502	.	.
chr1	53352482	53352981	chr1	53015814	53016313	Asdurf|chr1:53015814-53016313	0.114843785694111	.	.
chr1	53352482	53352981	chr1	53015814	53016313	Asnsd1|chr1:53015814-53016313	0.114843785694111	.	.
chr1	53352482	53352981	chr1	53053006	53053505	Asdurf|chr1:53053006-53053505	0.122656820647444	.	.
chr1	53352482	53352981	chr1	53053006	53053505	Asnsd1|chr1:53053006-53053505	0.122656820647444	.	.
chr1	53352482	53352981	chr1	53272612	53273111	Asdurf|chr1:53272612-53273111	0.0908860484142107	.	.
chr1	53352482	53352981	chr1	53272612	53273111	Asnsd1|chr1:53272612-53273111	0.0908860484142107	.	.
chr1	53706596	53707095	chr1	53763352	53763851	Dnah7a|chr1:53763352-53763851	0.0661616694962074	.	.
chr1	53706596	53707095	chr1	53945114	53945613	Dnah7a|chr1:53945114-53945613	0.127371049569817	.	.
chr1	53784098	53784597	chr1	53715382	53715881	Stk17b|chr1:53715382-53715881	0.0981216415572869	.	.
chr1	53784098	53784597	chr1	53945114	53945613	Stk17b|chr1:53945114-53945613	0.0793662160587281	.	.
chr1	53785040	53785539	chr1	53715382	53715881	Stk17b|chr1:53715382-53715881	0.102584060920766	.	.
chr1	53785040	53785539	chr1	53763352	53763851	Stk17b|chr1:53763352-53763851	0.087358320653012	.	.
chr1	53785040	53785539	chr1	53820015	53820514	Stk17b|chr1:53820015-53820514	0.10122427815287	.	.
chr1	53785040	53785539	chr1	53851274	53851773	Stk17b|chr1:53851274-53851773	0.0755276929001648	.	.
chr1	54194329	54194828	chr1	54065359	54065858	Hecw2|chr1:54065359-54065858	0.0718208600805047	.	.
chr1	54194329	54194828	chr1	54080640	54081139	Hecw2|chr1:54080640-54081139	0.081823409157786	.	.
chr1	54194329	54194828	chr1	54095137	54095636	Hecw2|chr1:54095137-54095636	0.111268504757857	.	.
chr1	54194329	54194828	chr1	54193770	54194269	Hecw2|chr1:54193770-54194269	0.381148022961923	.	.
chr1	54194329	54194828	chr1	54332940	54333439	Hecw2|chr1:54332940-54333439	0.14053115035319	.	.
chr1	54194947	54195446	chr1	54065961	54066460	Hecw2|chr1:54065961-54066460	0.0713784365049496	.	.
chr1	54194947	54195446	chr1	54093300	54093799	Hecw2|chr1:54093300-54093799	0.0829075077680445	.	.
chr1	54194947	54195446	chr1	54118496	54118995	Hecw2|chr1:54118496-54118995	0.110056327665279	.	.
chr1	54194947	54195446	chr1	54126753	54127252	Hecw2|chr1:54126753-54127252	0.0968627101623088	.	.
chr1	54194947	54195446	chr1	54158888	54159387	Hecw2|chr1:54158888-54159387	0.0588984615407653	.	.
chr1	54194947	54195446	chr1	54159403	54159902	Hecw2|chr1:54159403-54159902	0.236791267823543	.	.
chr1	54194947	54195446	chr1	54176609	54177108	Hecw2|chr1:54176609-54177108	0.0763358413539973	.	.
chr1	54194947	54195446	chr1	54187502	54188001	Hecw2|chr1:54187502-54188001	0.0857788034240785	.	.
chr1	54194947	54195446	chr1	54188354	54188853	Hecw2|chr1:54188354-54188853	0.0730206662956338	.	.
chr1	54250459	54250958	chr1	54040016	54040515	Ccdc150|chr1:54040016-54040515	0.120708142655445	.	.
chr1	54250459	54250958	chr1	54074337	54074836	Ccdc150|chr1:54074337-54074836	0.226639282311933	.	.
chr1	54250459	54250958	chr1	54095137	54095636	Ccdc150|chr1:54095137-54095636	0.0948641513342401	.	.
chr1	54250459	54250958	chr1	54102699	54103198	Ccdc150|chr1:54102699-54103198	0.0829848229182063	.	.
chr1	54250459	54250958	chr1	54128674	54129173	Ccdc150|chr1:54128674-54129173	0.124382335172154	.	.
chr1	54250459	54250958	chr1	54133125	54133624	Ccdc150|chr1:54133125-54133624	0.107965324748576	.	.
chr1	54250459	54250958	chr1	54153278	54153777	Ccdc150|chr1:54153278-54153777	0.197543211497698	.	.
chr1	54250459	54250958	chr1	54468624	54469123	Ccdc150|chr1:54468624-54469123	0.074731700861857	.	.
chr1	54250459	54250958	chr1	54474770	54475269	Ccdc150|chr1:54474770-54475269	0.117127619817029	.	.
chr1	54250459	54250958	chr1	54484887	54485386	Ccdc150|chr1:54484887-54485386	0.176073796315515	.	.
chr1	54438767	54439266	chr1	54110912	54111411	Gtf3c3|chr1:54110912-54111411	0.0881240241836643	.	.
chr1	54438767	54439266	chr1	54133125	54133624	Gtf3c3|chr1:54133125-54133624	0.0810541987711368	.	.
chr1	54438767	54439266	chr1	54187502	54188001	Gtf3c3|chr1:54187502-54188001	0.0695001077099031	.	.
chr1	54438767	54439266	chr1	54377638	54378137	Gtf3c3|chr1:54377638-54378137	0.0939335280833231	.	.
chr1	54438767	54439266	chr1	54544445	54544944	Gtf3c3|chr1:54544445-54544944	0.0834067949055364	.	.
chr1	54438767	54439266	chr1	54639464	54639963	Gtf3c3|chr1:54639464-54639963	0.110911436596597	.	.
chr1	54556498	54556997	chr1	54299288	54299787	Pgap1|chr1:54299288-54299787	0.172918829133633	.	.
chr1	54556498	54556997	chr1	54655457	54655956	Pgap1|chr1:54655457-54655956	0.0609800174301345	.	.
chr1	54556498	54556997	chr1	54661320	54661819	Pgap1|chr1:54661320-54661819	0.121689475682335	.	.
chr1	54556498	54556997	chr1	54713754	54714253	Pgap1|chr1:54713754-54714253	0.16710152740473	.	.
chr1	54557443	54557942	chr1	54461618	54462117	Pgap1|chr1:54461618-54462117	0.151495369165277	.	.
chr1	54557443	54557942	chr1	54484887	54485386	Pgap1|chr1:54484887-54485386	0.0822535978188846	.	.
chr1	54557443	54557942	chr1	54492251	54492750	Pgap1|chr1:54492251-54492750	0.09159005270178	.	.
chr1	54557443	54557942	chr1	54544445	54544944	Pgap1|chr1:54544445-54544944	0.0886946484636579	.	.
chr1	54557443	54557942	chr1	54665931	54666430	Pgap1|chr1:54665931-54666430	0.0856147261027113	.	.
chr1	55026688	55027187	chr1	55161840	55162339	Sf3b1|chr1:55161840-55162339	0.0598923503552465	.	.
chr1	55026688	55027187	chr1	55201711	55202210	Sf3b1|chr1:55201711-55202210	0.0589908449597222	.	.
chr1	55026688	55027187	chr1	55223973	55224472	Sf3b1|chr1:55223973-55224472	0.0908997305004481	.	.
chr1	55026688	55027187	chr1	55223973	55224472	Sf3b1|chr1:55223973-55224472	0.0908997305004482	.	.
chr1	55026688	55027187	chr1	55239226	55239725	Sf3b1|chr1:55239226-55239725	0.0889438106558764	.	.
chr1	55026688	55027187	chr1	55383081	55383580	Sf3b1|chr1:55383081-55383580	0.117041504178712	.	.
chr1	55026688	55027187	chr1	55424650	55425149	Sf3b1|chr1:55424650-55425149	0.0964804867320778	.	.
chr1	55026688	55027187	chr1	55445606	55446105	Sf3b1|chr1:55445606-55446105	0.101098868779611	.	.
chr1	55026688	55027187	chr1	55488757	55489256	Sf3b1|chr1:55488757-55489256	0.11934956427495	.	.
chr1	55026688	55027187	chr1	55489281	55489780	Sf3b1|chr1:55489281-55489780	0.147624999019867	.	.
chr1	55027198	55027697	chr1	55302887	55303386	Sf3b1|chr1:55302887-55303386	0.0941071724389856	.	.
chr1	55027198	55027697	chr1	55302887	55303386	Sf3b1|chr1:55302887-55303386	0.0941071724389857	.	.
chr1	55027198	55027697	chr1	55446853	55447352	Sf3b1|chr1:55446853-55447352	0.0598148809370207	.	.
chr1	55027198	55027697	chr1	55454006	55454505	Sf3b1|chr1:55454006-55454505	0.194969249803535	.	.
chr1	55027198	55027697	chr1	55474936	55475435	Sf3b1|chr1:55474936-55475435	0.143804006136231	.	.
chr1	55027198	55027697	chr1	55489281	55489780	Sf3b1|chr1:55489281-55489780	0.0856471883887202	.	.
chr1	55052491	55052990	chr1	55058306	55058805	Coq10b|chr1:55058306-55058805	0.0707572832461936	.	.
chr1	55052491	55052990	chr1	55161048	55161547	Coq10b|chr1:55161048-55161547	0.194729728361941	.	.
chr1	55052491	55052990	chr1	55192060	55192559	Coq10b|chr1:55192060-55192559	0.060480070609924	.	.
chr1	55052491	55052990	chr1	55418923	55419422	Coq10b|chr1:55418923-55419422	0.141859251133942	.	.
chr1	55052491	55052990	chr1	55421970	55422469	Coq10b|chr1:55421970-55422469	0.092578160726359	.	.
chr1	55052491	55052990	chr1	55428056	55428555	Coq10b|chr1:55428056-55428555	0.147368839784288	.	.
chr1	55052491	55052990	chr1	55454006	55454505	Coq10b|chr1:55454006-55454505	0.154233177260694	.	.
chr1	55052491	55052990	chr1	55474936	55475435	Coq10b|chr1:55474936-55475435	0.193751069722712	.	.
chr1	55052491	55052990	chr1	55489281	55489780	Coq10b|chr1:55489281-55489780	0.092058262461271	.	.
chr1	55053010	55053509	chr1	55058846	55059345	Coq10b|chr1:55058846-55059345	0.151860184173097	.	.
chr1	55053010	55053509	chr1	55161048	55161547	Coq10b|chr1:55161048-55161547	0.0726217921018912	.	.
chr1	55053010	55053509	chr1	55174502	55175001	Coq10b|chr1:55174502-55175001	0.067103764654609	.	.
chr1	55053010	55053509	chr1	55193262	55193761	Coq10b|chr1:55193262-55193761	0.0891573621944618	.	.
chr1	55053010	55053509	chr1	55205805	55206304	Coq10b|chr1:55205805-55206304	0.0631201118874108	.	.
chr1	55053010	55053509	chr1	55223973	55224472	Coq10b|chr1:55223973-55224472	0.10522044560491	.	.
chr1	55053010	55053509	chr1	55463088	55463587	Coq10b|chr1:55463088-55463587	0.155651390770018	.	.
chr1	55053010	55053509	chr1	55463647	55464146	Coq10b|chr1:55463647-55464146	0.133539088363729	.	.
chr1	55053010	55053509	chr1	55472123	55472622	Coq10b|chr1:55472123-55472622	0.0587376865788476	.	.
chr1	55053010	55053509	chr1	55474936	55475435	Coq10b|chr1:55474936-55475435	0.165839227982131	.	.
chr1	55087395	55087894	chr1	55440588	55441087	Hspd1|chr1:55440588-55441087	0.0652153997778728	.	.
chr1	55087395	55087894	chr1	55440588	55441087	Hspe1|chr1:55440588-55441087	0.0652153997778728	.	.
chr1	55087395	55087894	chr1	55445606	55446105	Hspd1|chr1:55445606-55446105	0.236765993070943	.	.
chr1	55087395	55087894	chr1	55445606	55446105	Hspd1|chr1:55445606-55446105	0.236765993070944	.	.
chr1	55087395	55087894	chr1	55445606	55446105	Hspe1|chr1:55445606-55446105	0.236765993070943	.	.
chr1	55087395	55087894	chr1	55445606	55446105	Hspe1|chr1:55445606-55446105	0.236765993070944	.	.
chr1	55087395	55087894	chr1	55454006	55454505	Hspd1|chr1:55454006-55454505	0.135065758106232	.	.
chr1	55087395	55087894	chr1	55454006	55454505	Hspe1|chr1:55454006-55454505	0.135065758106232	.	.
chr1	55087395	55087894	chr1	55463088	55463587	Hspd1|chr1:55463088-55463587	0.0993072603224826	.	.
chr1	55087395	55087894	chr1	55463088	55463587	Hspe1|chr1:55463088-55463587	0.0993072603224826	.	.
chr1	55087395	55087894	chr1	55472123	55472622	Hspd1|chr1:55472123-55472622	0.0962950913139587	.	.
chr1	55087395	55087894	chr1	55472123	55472622	Hspe1|chr1:55472123-55472622	0.0962950913139587	.	.
chr1	55087908	55088407	chr1	55058306	55058805	Hspd1|chr1:55058306-55058805	0.114835839635165	.	.
chr1	55087908	55088407	chr1	55058306	55058805	Hspe1|chr1:55058306-55058805	0.114835839635165	.	.
chr1	55087908	55088407	chr1	55428056	55428555	Hspd1|chr1:55428056-55428555	0.128757472886133	.	.
chr1	55087908	55088407	chr1	55428056	55428555	Hspe1|chr1:55428056-55428555	0.128757472886133	.	.
chr1	55087908	55088407	chr1	55440588	55441087	Hspd1|chr1:55440588-55441087	0.0760322153046062	.	.
chr1	55087908	55088407	chr1	55440588	55441087	Hspd1|chr1:55440588-55441087	0.0760322153046063	.	.
chr1	55087908	55088407	chr1	55440588	55441087	Hspe1|chr1:55440588-55441087	0.0760322153046062	.	.
chr1	55087908	55088407	chr1	55440588	55441087	Hspe1|chr1:55440588-55441087	0.0760322153046063	.	.
chr1	55087908	55088407	chr1	55446853	55447352	Hspd1|chr1:55446853-55447352	0.0681473965683548	.	.
chr1	55087908	55088407	chr1	55446853	55447352	Hspe1|chr1:55446853-55447352	0.0681473965683548	.	.
chr1	55087908	55088407	chr1	55454006	55454505	Hspd1|chr1:55454006-55454505	0.322211117558682	.	.
chr1	55087908	55088407	chr1	55454006	55454505	Hspe1|chr1:55454006-55454505	0.322211117558682	.	.
chr1	55087908	55088407	chr1	55472123	55472622	Hspd1|chr1:55472123-55472622	0.110308260532155	.	.
chr1	55087908	55088407	chr1	55472123	55472622	Hspe1|chr1:55472123-55472622	0.110308260532155	.	.
chr1	55087908	55088407	chr1	55489281	55489780	Hspd1|chr1:55489281-55489780	0.087899228953928	.	.
chr1	55087908	55088407	chr1	55489281	55489780	Hspe1|chr1:55489281-55489780	0.087899228953928	.	.
chr1	55130908	55131407	chr1	55058306	55058805	Mob4|chr1:55058306-55058805	0.0911426114351512	.	.
chr1	55130908	55131407	chr1	55161048	55161547	Mob4|chr1:55161048-55161547	0.110266187585927	.	.
chr1	55130908	55131407	chr1	55201711	55202210	Mob4|chr1:55201711-55202210	0.080059385952717	.	.
chr1	55130908	55131407	chr1	55239226	55239725	Mob4|chr1:55239226-55239725	0.177054986932587	.	.
chr1	55130908	55131407	chr1	55418923	55419422	Mob4|chr1:55418923-55419422	0.0928405513871093	.	.
chr1	55130908	55131407	chr1	55454006	55454505	Mob4|chr1:55454006-55454505	0.164590799662902	.	.
chr1	55131471	55131970	chr1	55192060	55192559	Mob4|chr1:55192060-55192559	0.0644044723834464	.	.
chr1	55131471	55131970	chr1	55341175	55341674	Mob4|chr1:55341175-55341674	0.0774641294953764	.	.
chr1	55131471	55131970	chr1	55383081	55383580	Mob4|chr1:55383081-55383580	0.0872559467096877	.	.
chr1	55131471	55131970	chr1	55418923	55419422	Mob4|chr1:55418923-55419422	0.216101416618686	.	.
chr1	55131471	55131970	chr1	55424650	55425149	Mob4|chr1:55424650-55425149	0.0767082000731881	.	.
chr1	55131471	55131970	chr1	55428056	55428555	Mob4|chr1:55428056-55428555	0.0593936483958382	.	.
chr1	55131471	55131970	chr1	55446132	55446631	Mob4|chr1:55446132-55446631	0.116672912204712	.	.
chr1	55131471	55131970	chr1	55463647	55464146	Mob4|chr1:55463647-55464146	0.103430565350452	.	.
chr1	55225268	55225767	chr1	55174502	55175001	Gm10561|chr1:55174502-55175001	0.0951881668841769	.	.
chr1	55225268	55225767	chr1	55192060	55192559	Gm10561|chr1:55192060-55192559	0.068386188306345	.	.
chr1	55225268	55225767	chr1	55302887	55303386	Gm10561|chr1:55302887-55303386	0.0897767455108283	.	.
chr1	55225268	55225767	chr1	55445606	55446105	Gm10561|chr1:55445606-55446105	0.107801628976425	.	.
chr1	55225268	55225767	chr1	55446132	55446631	Gm10561|chr1:55446132-55446631	0.0964850039775753	.	.
chr1	55225268	55225767	chr1	55474936	55475435	Gm10561|chr1:55474936-55475435	0.0969623021284749	.	.
chr1	55226272	55226771	chr1	55058306	55058805	Gm10561|chr1:55058306-55058805	0.091049701175224	.	.
chr1	55226272	55226771	chr1	55058306	55058805	Rftn2|chr1:55058306-55058805	0.091049701175224	.	.
chr1	55226272	55226771	chr1	55161840	55162339	Gm10561|chr1:55161840-55162339	0.0957901160471387	.	.
chr1	55226272	55226771	chr1	55161840	55162339	Rftn2|chr1:55161840-55162339	0.0957901160471387	.	.
chr1	55226272	55226771	chr1	55192060	55192559	Gm10561|chr1:55192060-55192559	0.0744620622951209	.	.
chr1	55226272	55226771	chr1	55192060	55192559	Rftn2|chr1:55192060-55192559	0.0744620622951209	.	.
chr1	55226272	55226771	chr1	55193262	55193761	Gm10561|chr1:55193262-55193761	0.0808354621020973	.	.
chr1	55226272	55226771	chr1	55193262	55193761	Rftn2|chr1:55193262-55193761	0.0808354621020973	.	.
chr1	55226272	55226771	chr1	55205805	55206304	Gm10561|chr1:55205805-55206304	0.0883815208158311	.	.
chr1	55226272	55226771	chr1	55205805	55206304	Rftn2|chr1:55205805-55206304	0.0883815208158311	.	.
chr1	55226272	55226771	chr1	55383081	55383580	Gm10561|chr1:55383081-55383580	0.0778039389383352	.	.
chr1	55226272	55226771	chr1	55383081	55383580	Rftn2|chr1:55383081-55383580	0.0778039389383352	.	.
chr1	55226272	55226771	chr1	55424650	55425149	Gm10561|chr1:55424650-55425149	0.106540438392386	.	.
chr1	55226272	55226771	chr1	55424650	55425149	Rftn2|chr1:55424650-55425149	0.106540438392386	.	.
chr1	55226272	55226771	chr1	55463647	55464146	Gm10561|chr1:55463647-55464146	0.0624725593024867	.	.
chr1	55226272	55226771	chr1	55463647	55464146	Rftn2|chr1:55463647-55464146	0.0624725593024867	.	.
chr1	55226830	55227329	chr1	55058306	55058805	Gm10561|chr1:55058306-55058805	0.0903619225082547	.	.
chr1	55226830	55227329	chr1	55058306	55058805	Rftn2|chr1:55058306-55058805	0.0903619225082547	.	.
chr1	55226830	55227329	chr1	55161840	55162339	Gm10561|chr1:55161840-55162339	0.158213898146437	.	.
chr1	55226830	55227329	chr1	55161840	55162339	Rftn2|chr1:55161840-55162339	0.158213898146437	.	.
chr1	55226830	55227329	chr1	55193262	55193761	Gm10561|chr1:55193262-55193761	0.0913137373345744	.	.
chr1	55226830	55227329	chr1	55193262	55193761	Rftn2|chr1:55193262-55193761	0.0913137373345744	.	.
chr1	55226830	55227329	chr1	55201711	55202210	Gm10561|chr1:55201711-55202210	0.0953990474008007	.	.
chr1	55226830	55227329	chr1	55201711	55202210	Rftn2|chr1:55201711-55202210	0.0953990474008007	.	.
chr1	55226830	55227329	chr1	55239226	55239725	Gm10561|chr1:55239226-55239725	0.0889643713120493	.	.
chr1	55226830	55227329	chr1	55239226	55239725	Rftn2|chr1:55239226-55239725	0.0889643713120493	.	.
chr1	55226830	55227329	chr1	55416274	55416773	Gm10561|chr1:55416274-55416773	0.0878608320834353	.	.
chr1	55226830	55227329	chr1	55416274	55416773	Rftn2|chr1:55416274-55416773	0.0878608320834353	.	.
chr1	55236881	55237380	chr1	55161048	55161547	Mars2|chr1:55161048-55161547	0.0889975635455918	.	.
chr1	55236881	55237380	chr1	55421970	55422469	Mars2|chr1:55421970-55422469	0.101375176448275	.	.
chr1	55236881	55237380	chr1	55428056	55428555	Mars2|chr1:55428056-55428555	0.133512486809344	.	.
chr1	55236881	55237380	chr1	55446853	55447352	Mars2|chr1:55446853-55447352	0.0591865299107798	.	.
chr1	55236881	55237380	chr1	55454006	55454505	Mars2|chr1:55454006-55454505	0.239302660725096	.	.
chr1	55236881	55237380	chr1	55472123	55472622	Mars2|chr1:55472123-55472622	0.089105173026414	.	.
chr1	55236881	55237380	chr1	55474936	55475435	Mars2|chr1:55474936-55475435	0.0899204012124803	.	.
chr1	55236881	55237380	chr1	55489281	55489780	Mars2|chr1:55489281-55489780	0.0894390780600022	.	.
chr1	55237741	55238240	chr1	55193262	55193761	Mars2|chr1:55193262-55193761	0.162210772773237	.	.
chr1	55237741	55238240	chr1	55221300	55221799	Mars2|chr1:55221300-55221799	0.130052615603919	.	.
chr1	55237741	55238240	chr1	55223973	55224472	Mars2|chr1:55223973-55224472	0.0728864457703698	.	.
chr1	55237741	55238240	chr1	55446132	55446631	Mars2|chr1:55446132-55446631	0.0982401236841434	.	.
chr1	55237741	55238240	chr1	55446853	55447352	Mars2|chr1:55446853-55447352	0.0608456428100844	.	.
chr1	55237741	55238240	chr1	55463647	55464146	Mars2|chr1:55463647-55464146	0.0593083626786132	.	.
chr1	55237741	55238240	chr1	55472717	55473216	Mars2|chr1:55472717-55473216	0.0752808131832462	.	.
chr1	55362537	55363036	chr1	55201711	55202210	Boll|chr1:55201711-55202210	0.124898904876483	.	.
chr1	55362537	55363036	chr1	55221300	55221799	Boll|chr1:55221300-55221799	0.0857052502572307	.	.
chr1	55362537	55363036	chr1	55446132	55446631	Boll|chr1:55446132-55446631	0.0851967254925649	.	.
chr1	55362537	55363036	chr1	55446853	55447352	Boll|chr1:55446853-55447352	0.352427477019922	.	.
chr1	55362537	55363036	chr1	55472717	55473216	Boll|chr1:55472717-55473216	0.070914689649652	.	.
chr1	55363229	55363728	chr1	55058306	55058805	Boll|chr1:55058306-55058805	0.126718275521182	.	.
chr1	55363229	55363728	chr1	55201711	55202210	Boll|chr1:55201711-55202210	0.115682053446853	.	.
chr1	55363229	55363728	chr1	55302887	55303386	Boll|chr1:55302887-55303386	0.0805377525484959	.	.
chr1	55363229	55363728	chr1	55440588	55441087	Boll|chr1:55440588-55441087	0.0979435409991943	.	.
chr1	55363229	55363728	chr1	55446132	55446631	Boll|chr1:55446132-55446631	0.0689955704757118	.	.
chr1	55363229	55363728	chr1	55472123	55472622	Boll|chr1:55472123-55472622	0.0898471442492401	.	.
chr1	55405572	55406071	chr1	55058306	55058805	Plcl1|chr1:55058306-55058805	0.0674458365841038	.	.
chr1	55405572	55406071	chr1	55161048	55161547	Plcl1|chr1:55161048-55161547	0.207421886886756	.	.
chr1	55405572	55406071	chr1	55428056	55428555	Plcl1|chr1:55428056-55428555	0.105255452334637	.	.
chr1	55405572	55406071	chr1	55454006	55454505	Plcl1|chr1:55454006-55454505	0.347068838857941	.	.
chr1	55405572	55406071	chr1	55454006	55454505	Plcl1|chr1:55454006-55454505	0.347068838857942	.	.
chr1	55406395	55406894	chr1	55161840	55162339	Plcl1|chr1:55161840-55162339	0.131964718907732	.	.
chr1	55406395	55406894	chr1	55192060	55192559	Plcl1|chr1:55192060-55192559	0.119271102409339	.	.
chr1	55406395	55406894	chr1	55445606	55446105	Plcl1|chr1:55445606-55446105	0.112866851408937	.	.
chr1	55406395	55406894	chr1	55448089	55448588	Plcl1|chr1:55448089-55448588	0.0704721917988006	.	.
chr1	55406395	55406894	chr1	55472123	55472622	Plcl1|chr1:55472123-55472622	0.0877707543007162	.	.
chr1	55406395	55406894	chr1	55489281	55489780	Plcl1|chr1:55489281-55489780	0.0995796355014665	.	.
chr1	56972152	56972651	chr1	56977074	56977573	9130024F11Rik|chr1:56977074-56977573	0.0848807409913373	.	.
chr1	56972152	56972651	chr1	57224682	57225181	9130024F11Rik|chr1:57224682-57225181	0.0988882684695312	.	.
chr1	57377374	57377873	chr1	57100592	57101091	1700066M21Rik|chr1:57100592-57101091	0.156231034861107	.	.
chr1	57377374	57377873	chr1	57100592	57101091	1700066M21Rik|chr1:57100592-57101091	0.156231034861108	.	.
chr1	57377374	57377873	chr1	57100592	57101091	4930558J18Rik|chr1:57100592-57101091	0.156231034861107	.	.
chr1	57377374	57377873	chr1	57100592	57101091	4930558J18Rik|chr1:57100592-57101091	0.156231034861108	.	.
chr1	57377374	57377873	chr1	57218763	57219262	1700066M21Rik|chr1:57218763-57219262	0.231853449431722	.	.
chr1	57377374	57377873	chr1	57218763	57219262	4930558J18Rik|chr1:57218763-57219262	0.231853449431722	.	.
chr1	57377374	57377873	chr1	57243409	57243908	1700066M21Rik|chr1:57243409-57243908	0.111611770009958	.	.
chr1	57377374	57377873	chr1	57243409	57243908	4930558J18Rik|chr1:57243409-57243908	0.111611770009958	.	.
chr1	57377374	57377873	chr1	57339116	57339615	1700066M21Rik|chr1:57339116-57339615	0.136863318593408	.	.
chr1	57377374	57377873	chr1	57339116	57339615	4930558J18Rik|chr1:57339116-57339615	0.136863318593408	.	.
chr1	57377374	57377873	chr1	57400829	57401328	1700066M21Rik|chr1:57400829-57401328	0.15567524783675	.	.
chr1	57377374	57377873	chr1	57400829	57401328	4930558J18Rik|chr1:57400829-57401328	0.15567524783675	.	.
chr1	57377374	57377873	chr1	57449238	57449737	1700066M21Rik|chr1:57449238-57449737	0.176306083566755	.	.
chr1	57377374	57377873	chr1	57449238	57449737	4930558J18Rik|chr1:57449238-57449737	0.176306083566755	.	.
chr1	57377374	57377873	chr1	57591408	57591907	1700066M21Rik|chr1:57591408-57591907	0.155849184817207	.	.
chr1	57377374	57377873	chr1	57591408	57591907	4930558J18Rik|chr1:57591408-57591907	0.155849184817207	.	.
chr1	57377988	57378487	chr1	57205521	57206020	1700066M21Rik|chr1:57205521-57206020	0.130321878003925	.	.
chr1	57377988	57378487	chr1	57205521	57206020	4930558J18Rik|chr1:57205521-57206020	0.130321878003925	.	.
chr1	57377988	57378487	chr1	57209168	57209667	1700066M21Rik|chr1:57209168-57209667	0.0649325028239126	.	.
chr1	57377988	57378487	chr1	57209168	57209667	4930558J18Rik|chr1:57209168-57209667	0.0649325028239126	.	.
chr1	57377988	57378487	chr1	57218763	57219262	1700066M21Rik|chr1:57218763-57219262	0.101800685393103	.	.
chr1	57377988	57378487	chr1	57218763	57219262	4930558J18Rik|chr1:57218763-57219262	0.101800685393103	.	.
chr1	57377988	57378487	chr1	57266697	57267196	1700066M21Rik|chr1:57266697-57267196	0.103509780993584	.	.
chr1	57377988	57378487	chr1	57266697	57267196	4930558J18Rik|chr1:57266697-57267196	0.103509780993584	.	.
chr1	57377988	57378487	chr1	57269706	57270205	1700066M21Rik|chr1:57269706-57270205	0.105521944550712	.	.
chr1	57377988	57378487	chr1	57269706	57270205	4930558J18Rik|chr1:57269706-57270205	0.105521944550712	.	.
chr1	57377988	57378487	chr1	57394001	57394500	1700066M21Rik|chr1:57394001-57394500	0.0750825491278884	.	.
chr1	57377988	57378487	chr1	57394001	57394500	4930558J18Rik|chr1:57394001-57394500	0.0750825491278884	.	.
chr1	57377988	57378487	chr1	57428877	57429376	1700066M21Rik|chr1:57428877-57429376	0.0797764631467099	.	.
chr1	57377988	57378487	chr1	57428877	57429376	4930558J18Rik|chr1:57428877-57429376	0.0797764631467099	.	.
chr1	57377988	57378487	chr1	57612380	57612879	1700066M21Rik|chr1:57612380-57612879	0.0879766330484314	.	.
chr1	57377988	57378487	chr1	57612380	57612879	4930558J18Rik|chr1:57612380-57612879	0.0879766330484314	.	.
chr1	57406257	57406756	chr1	57266697	57267196	Maip1|chr1:57266697-57267196	0.104359915979601	.	.
chr1	57406257	57406756	chr1	57266697	57267196	Tyw5|chr1:57266697-57267196	0.104359915979601	.	.
chr1	57406257	57406756	chr1	57428334	57428833	Maip1|chr1:57428334-57428833	0.0598172305763485	.	.
chr1	57406257	57406756	chr1	57428334	57428833	Tyw5|chr1:57428334-57428833	0.0598172305763485	.	.
chr1	57406257	57406756	chr1	57428877	57429376	Maip1|chr1:57428877-57429376	0.0917278533857105	.	.
chr1	57406257	57406756	chr1	57428877	57429376	Tyw5|chr1:57428877-57429376	0.0917278533857105	.	.
chr1	57406767	57407266	chr1	57100592	57101091	Maip1|chr1:57100592-57101091	0.0788348512974041	.	.
chr1	57406767	57407266	chr1	57100592	57101091	Tyw5|chr1:57100592-57101091	0.0788348512974041	.	.
chr1	57406767	57407266	chr1	57243933	57244432	Maip1|chr1:57243933-57244432	0.0730444638390288	.	.
chr1	57406767	57407266	chr1	57243933	57244432	Tyw5|chr1:57243933-57244432	0.0730444638390288	.	.
chr1	57406767	57407266	chr1	57266697	57267196	Maip1|chr1:57266697-57267196	0.120580974636498	.	.
chr1	57406767	57407266	chr1	57266697	57267196	Tyw5|chr1:57266697-57267196	0.120580974636498	.	.
chr1	57406767	57407266	chr1	57497899	57498398	Maip1|chr1:57497899-57498398	0.12050484985732	.	.
chr1	57406767	57407266	chr1	57497899	57498398	Tyw5|chr1:57497899-57498398	0.12050484985732	.	.
chr1	58029447	58029946	chr1	58031151	58031650	Aox1|chr1:58031151-58031650	0.0705601192669082	.	.
chr1	58029447	58029946	chr1	58415452	58415951	Aox1|chr1:58415452-58415951	0.101384419892782	.	.
chr1	58030475	58030974	chr1	58031151	58031650	Aox1|chr1:58031151-58031650	0.112807575869287	.	.
chr1	58030475	58030974	chr1	58296260	58296759	Aox1|chr1:58296260-58296759	0.0865773146306028	.	.
chr1	58030475	58030974	chr1	58482627	58483126	Aox1|chr1:58482627-58483126	0.0985051382885651	.	.
chr1	58030475	58030974	chr1	58482627	58483126	Aox1|chr1:58482627-58483126	0.0985051382885652	.	.
chr1	58112141	58112640	chr1	58410415	58410914	Aox3|chr1:58410415-58410914	0.065807334994828	.	.
chr1	58112141	58112640	chr1	58422814	58423313	Aox3|chr1:58422814-58423313	0.0727850602011216	.	.
chr1	58112727	58113226	chr1	58271090	58271589	Aox3|chr1:58271090-58271589	0.106475951184184	.	.
chr1	58112727	58113226	chr1	58332912	58333411	Aox3|chr1:58332912-58333411	0.137620165482627	.	.
chr1	58112727	58113226	chr1	58333430	58333929	Aox3|chr1:58333430-58333929	0.0742319098322139	.	.
chr1	58392818	58393317	chr1	58031151	58031650	Bzw1|chr1:58031151-58031650	0.118124675229135	.	.
chr1	58392818	58393317	chr1	58072237	58072736	Bzw1|chr1:58072237-58072736	0.0984204913616225	.	.
chr1	58392818	58393317	chr1	58545865	58546364	Bzw1|chr1:58545865-58546364	0.172238138164463	.	.
chr1	58392818	58393317	chr1	58677513	58678012	Bzw1|chr1:58677513-58678012	0.0751459681936076	.	.
chr1	58393482	58393981	chr1	58332912	58333411	Bzw1|chr1:58332912-58333411	0.0642783215911879	.	.
chr1	58393482	58393981	chr1	58333430	58333929	Bzw1|chr1:58333430-58333929	0.116022397236855	.	.
chr1	58393482	58393981	chr1	58415452	58415951	Bzw1|chr1:58415452-58415951	0.151554704915174	.	.
chr1	58393482	58393981	chr1	58579123	58579622	Bzw1|chr1:58579123-58579622	0.0705100597381449	.	.
chr1	58393482	58393981	chr1	58713771	58714270	Bzw1|chr1:58713771-58714270	0.106814201097872	.	.
chr1	58423825	58424324	chr1	58156373	58156872	Clk1|chr1:58156373-58156872	0.0604202745249269	.	.
chr1	58423825	58424324	chr1	58415452	58415951	Clk1|chr1:58415452-58415951	0.152910024351516	.	.
chr1	58423825	58424324	chr1	58428987	58429486	Clk1|chr1:58428987-58429486	0.150232431053269	.	.
chr1	58423825	58424324	chr1	58482627	58483126	Clk1|chr1:58482627-58483126	0.104737413475908	.	.
chr1	58423825	58424324	chr1	58713771	58714270	Clk1|chr1:58713771-58714270	0.08771730621174	.	.
chr1	58423825	58424324	chr1	58713771	58714270	Clk1|chr1:58713771-58714270	0.0877173062117401	.	.
chr1	58445384	58445883	chr1	58031151	58031650	Nif3l1|chr1:58031151-58031650	0.124632821369186	.	.
chr1	58445384	58445883	chr1	58031151	58031650	Ppil3|chr1:58031151-58031650	0.124632821369186	.	.
chr1	58445384	58445883	chr1	58086819	58087318	Nif3l1|chr1:58086819-58087318	0.100424849752084	.	.
chr1	58445384	58445883	chr1	58086819	58087318	Ppil3|chr1:58086819-58087318	0.100424849752084	.	.
chr1	58445384	58445883	chr1	58409729	58410228	Nif3l1|chr1:58409729-58410228	0.104916048384356	.	.
chr1	58445384	58445883	chr1	58409729	58410228	Ppil3|chr1:58409729-58410228	0.104916048384356	.	.
chr1	58445384	58445883	chr1	58422814	58423313	Nif3l1|chr1:58422814-58423313	0.0746440662837824	.	.
chr1	58445384	58445883	chr1	58422814	58423313	Ppil3|chr1:58422814-58423313	0.0746440662837824	.	.
chr1	58445384	58445883	chr1	58617236	58617735	Nif3l1|chr1:58617236-58617735	0.0892464120594641	.	.
chr1	58445384	58445883	chr1	58617236	58617735	Ppil3|chr1:58617236-58617735	0.0892464120594641	.	.
chr1	58445384	58445883	chr1	58746853	58747352	Nif3l1|chr1:58746853-58747352	0.135306710195998	.	.
chr1	58445384	58445883	chr1	58746853	58747352	Ppil3|chr1:58746853-58747352	0.135306710195998	.	.
chr1	58504734	58505233	chr1	58271090	58271589	Gm15834|chr1:58271090-58271589	0.117299456811394	.	.
chr1	58504734	58505233	chr1	58271090	58271589	Orc2|chr1:58271090-58271589	0.117299456811394	.	.
chr1	58504734	58505233	chr1	58463939	58464438	Gm15834|chr1:58463939-58464438	0.0864979539224901	.	.
chr1	58504734	58505233	chr1	58463939	58464438	Orc2|chr1:58463939-58464438	0.0864979539224901	.	.
chr1	58504734	58505233	chr1	58579123	58579622	Gm15834|chr1:58579123-58579622	0.0798918713755285	.	.
chr1	58504734	58505233	chr1	58579123	58579622	Orc2|chr1:58579123-58579622	0.0798918713755285	.	.
chr1	58504734	58505233	chr1	58761489	58761988	Gm15834|chr1:58761489-58761988	0.10101260252	.	.
chr1	58504734	58505233	chr1	58761489	58761988	Orc2|chr1:58761489-58761988	0.10101260252	.	.
chr1	58586034	58586533	chr1	58332912	58333411	Fam126b|chr1:58332912-58333411	0.0758771999241995	.	.
chr1	58586034	58586533	chr1	58332912	58333411	Ndufb3|chr1:58332912-58333411	0.0758771999241995	.	.
chr1	58586034	58586533	chr1	58409729	58410228	Fam126b|chr1:58409729-58410228	0.0955934001161949	.	.
chr1	58586034	58586533	chr1	58409729	58410228	Ndufb3|chr1:58409729-58410228	0.0955934001161949	.	.
chr1	58586034	58586533	chr1	58422814	58423313	Fam126b|chr1:58422814-58423313	0.0826404078506647	.	.
chr1	58586034	58586533	chr1	58422814	58423313	Ndufb3|chr1:58422814-58423313	0.0826404078506647	.	.
chr1	58586034	58586533	chr1	58545865	58546364	Fam126b|chr1:58545865-58546364	0.120978149598281	.	.
chr1	58586034	58586533	chr1	58545865	58546364	Ndufb3|chr1:58545865-58546364	0.120978149598281	.	.
chr1	58586552	58587051	chr1	58271090	58271589	Fam126b|chr1:58271090-58271589	0.0983619626965512	.	.
chr1	58586552	58587051	chr1	58271090	58271589	Ndufb3|chr1:58271090-58271589	0.0983619626965512	.	.
chr1	58586552	58587051	chr1	58409729	58410228	Fam126b|chr1:58409729-58410228	0.207579037364137	.	.
chr1	58586552	58587051	chr1	58409729	58410228	Ndufb3|chr1:58409729-58410228	0.207579037364137	.	.
chr1	58586552	58587051	chr1	58422814	58423313	Fam126b|chr1:58422814-58423313	0.126498178565066	.	.
chr1	58586552	58587051	chr1	58422814	58423313	Ndufb3|chr1:58422814-58423313	0.126498178565066	.	.
chr1	58586552	58587051	chr1	58545865	58546364	Fam126b|chr1:58545865-58546364	0.0727813489774359	.	.
chr1	58586552	58587051	chr1	58545865	58546364	Ndufb3|chr1:58545865-58546364	0.0727813489774359	.	.
chr1	58586552	58587051	chr1	58897489	58897988	Fam126b|chr1:58897489-58897988	0.064042423289398	.	.
chr1	58586552	58587051	chr1	58897489	58897988	Ndufb3|chr1:58897489-58897988	0.064042423289398	.	.
chr1	58710970	58711469	chr1	58296260	58296759	Cflar|chr1:58296260-58296759	0.141355297415594	.	.
chr1	58710970	58711469	chr1	58712890	58713389	Cflar|chr1:58712890-58713389	0.0946474715190203	.	.
chr1	58710970	58711469	chr1	58713771	58714270	Cflar|chr1:58713771-58714270	0.0805700075938833	.	.
chr1	58710970	58711469	chr1	58713771	58714270	Cflar|chr1:58713771-58714270	0.0805700075938834	.	.
chr1	58710970	58711469	chr1	58963639	58964138	Cflar|chr1:58963639-58964138	0.0815155315340177	.	.
chr1	58711489	58711988	chr1	58289826	58290325	Cflar|chr1:58289826-58290325	0.154205923320057	.	.
chr1	58711489	58711988	chr1	58332912	58333411	Cflar|chr1:58332912-58333411	0.0944660030249111	.	.
chr1	58711489	58711988	chr1	58428987	58429486	Cflar|chr1:58428987-58429486	0.113749163011631	.	.
chr1	58711489	58711988	chr1	58622546	58623045	Cflar|chr1:58622546-58623045	0.0637748383598401	.	.
chr1	58711489	58711988	chr1	58946717	58947216	Cflar|chr1:58946717-58947216	0.0779441232769295	.	.
chr1	58711489	58711988	chr1	58951942	58952441	Cflar|chr1:58951942-58952441	0.16936301127036	.	.
chr1	58795175	58795674	chr1	58652543	58653042	Casp8|chr1:58652543-58653042	0.0609063872377546	.	.
chr1	58795175	58795674	chr1	58712342	58712841	Casp8|chr1:58712342-58712841	0.115576490373508	.	.
chr1	58795175	58795674	chr1	58712890	58713389	Casp8|chr1:58712890-58713389	0.175001467338615	.	.
chr1	58795175	58795674	chr1	58746853	58747352	Casp8|chr1:58746853-58747352	0.0795548481693671	.	.
chr1	58795175	58795674	chr1	59067948	59068447	Casp8|chr1:59067948-59068447	0.102040488321083	.	.
chr1	58972763	58973262	chr1	58617236	58617735	Stradb|chr1:58617236-58617735	0.0598699278682439	.	.
chr1	58972763	58973262	chr1	58617236	58617735	Trak2|chr1:58617236-58617735	0.0598699278682439	.	.
chr1	58972763	58973262	chr1	58712890	58713389	Stradb|chr1:58712890-58713389	0.162420714345682	.	.
chr1	58972763	58973262	chr1	58712890	58713389	Trak2|chr1:58712890-58713389	0.162420714345682	.	.
chr1	58972763	58973262	chr1	58761489	58761988	Stradb|chr1:58761489-58761988	0.124908170504917	.	.
chr1	58972763	58973262	chr1	58761489	58761988	Trak2|chr1:58761489-58761988	0.124908170504917	.	.
chr1	58972763	58973262	chr1	58946717	58947216	Stradb|chr1:58946717-58947216	0.0649466915538204	.	.
chr1	58972763	58973262	chr1	58946717	58947216	Trak2|chr1:58946717-58947216	0.0649466915538204	.	.
chr1	58972763	58973262	chr1	58951942	58952441	Stradb|chr1:58951942-58952441	0.0723987445020053	.	.
chr1	58972763	58973262	chr1	58951942	58952441	Trak2|chr1:58951942-58952441	0.0723987445020053	.	.
chr1	58972763	58973262	chr1	59038138	59038637	Stradb|chr1:59038138-59038637	0.102814291190905	.	.
chr1	58972763	58973262	chr1	59038138	59038637	Trak2|chr1:59038138-59038637	0.102814291190905	.	.
chr1	58972763	58973262	chr1	59142729	59143228	Stradb|chr1:59142729-59143228	0.0841510297140088	.	.
chr1	58972763	58973262	chr1	59142729	59143228	Trak2|chr1:59142729-59143228	0.0841510297140088	.	.
chr1	58972763	58973262	chr1	59220313	59220812	Stradb|chr1:59220313-59220812	0.058602933390234	.	.
chr1	58972763	58973262	chr1	59220313	59220812	Trak2|chr1:59220313-59220812	0.058602933390234	.	.
chr1	58973284	58973783	chr1	58545865	58546364	Stradb|chr1:58545865-58546364	0.0847372187273922	.	.
chr1	58973284	58973783	chr1	58545865	58546364	Trak2|chr1:58545865-58546364	0.0847372187273922	.	.
chr1	58973284	58973783	chr1	58579123	58579622	Stradb|chr1:58579123-58579622	0.132533547126989	.	.
chr1	58973284	58973783	chr1	58579123	58579622	Trak2|chr1:58579123-58579622	0.132533547126989	.	.
chr1	58973284	58973783	chr1	58746853	58747352	Stradb|chr1:58746853-58747352	0.143151967542641	.	.
chr1	58973284	58973783	chr1	58746853	58747352	Trak2|chr1:58746853-58747352	0.143151967542641	.	.
chr1	58973284	58973783	chr1	58770010	58770509	Stradb|chr1:58770010-58770509	0.127312580524751	.	.
chr1	58973284	58973783	chr1	58770010	58770509	Trak2|chr1:58770010-58770509	0.127312580524751	.	.
chr1	58973284	58973783	chr1	58802298	58802797	Stradb|chr1:58802298-58802797	0.0777901256444791	.	.
chr1	58973284	58973783	chr1	58802298	58802797	Trak2|chr1:58802298-58802797	0.0777901256444791	.	.
chr1	58973284	58973783	chr1	59144465	59144964	Stradb|chr1:59144465-59144964	0.110215718673402	.	.
chr1	58973284	58973783	chr1	59144465	59144964	Trak2|chr1:59144465-59144964	0.110215718673402	.	.
chr1	58973284	58973783	chr1	59187741	59188240	Stradb|chr1:59187741-59188240	0.0740508370498334	.	.
chr1	58973284	58973783	chr1	59187741	59188240	Trak2|chr1:59187741-59188240	0.0740508370498334	.	.
chr1	58973284	58973783	chr1	59247600	59248099	Stradb|chr1:59247600-59248099	0.0734995521274417	.	.
chr1	58973284	58973783	chr1	59247600	59248099	Trak2|chr1:59247600-59248099	0.0734995521274417	.	.
chr1	58973886	58974385	chr1	58545865	58546364	Stradb|chr1:58545865-58546364	0.0595336405763964	.	.
chr1	58973886	58974385	chr1	58545865	58546364	Trak2|chr1:58545865-58546364	0.0595336405763964	.	.
chr1	58973886	58974385	chr1	58579123	58579622	Stradb|chr1:58579123-58579622	0.0665634969978267	.	.
chr1	58973886	58974385	chr1	58579123	58579622	Trak2|chr1:58579123-58579622	0.0665634969978267	.	.
chr1	58973886	58974385	chr1	58677513	58678012	Stradb|chr1:58677513-58678012	0.0745121474616916	.	.
chr1	58973886	58974385	chr1	58677513	58678012	Trak2|chr1:58677513-58678012	0.0745121474616916	.	.
chr1	58973886	58974385	chr1	58712890	58713389	Stradb|chr1:58712890-58713389	0.119095930948714	.	.
chr1	58973886	58974385	chr1	58712890	58713389	Trak2|chr1:58712890-58713389	0.119095930948714	.	.
chr1	59119578	59120077	chr1	58770010	58770509	G730003C15Rik|chr1:58770010-58770509	0.100949660846175	.	.
chr1	59119578	59120077	chr1	58770010	58770509	Tmem237|chr1:58770010-58770509	0.100949660846175	.	.
chr1	59119578	59120077	chr1	58951942	58952441	G730003C15Rik|chr1:58951942-58952441	0.12666127978437	.	.
chr1	59119578	59120077	chr1	58951942	58952441	Tmem237|chr1:58951942-58952441	0.12666127978437	.	.
chr1	59120147	59120646	chr1	59142729	59143228	G730003C15Rik|chr1:59142729-59143228	0.123047978542534	.	.
chr1	59120147	59120646	chr1	59142729	59143228	Tmem237|chr1:59142729-59143228	0.123047978542534	.	.
chr1	59120147	59120646	chr1	59186905	59187404	G730003C15Rik|chr1:59186905-59187404	0.0786805653581456	.	.
chr1	59120147	59120646	chr1	59186905	59187404	Tmem237|chr1:59186905-59187404	0.0786805653581456	.	.
chr1	59237006	59237505	chr1	58802298	58802797	Als2|chr1:58802298-58802797	0.0642113117411635	.	.
chr1	59237895	59238394	chr1	59061064	59061563	Als2|chr1:59061064-59061563	0.106181022454019	.	.
chr1	59237895	59238394	chr1	59144465	59144964	Als2|chr1:59144465-59144964	0.0730479957064264	.	.
chr1	59237895	59238394	chr1	59187741	59188240	Als2|chr1:59187741-59188240	0.218118853288288	.	.
chr1	59669977	59670476	chr1	59913763	59914262	Sumo1|chr1:59913763-59914262	0.149800640980884	.	.
chr1	59669977	59670476	chr1	59987611	59988110	Sumo1|chr1:59987611-59988110	0.0885234484193213	.	.
chr1	59670565	59671064	chr1	59603862	59604361	Sumo1|chr1:59603862-59604361	0.135888272987753	.	.
chr1	59670565	59671064	chr1	59795299	59795798	Sumo1|chr1:59795299-59795798	0.0882588332014158	.	.
chr1	59670565	59671064	chr1	59848288	59848787	Sumo1|chr1:59848288-59848787	0.0875437098614753	.	.
chr1	59670565	59671064	chr1	59935062	59935561	Sumo1|chr1:59935062-59935561	0.0909065627665198	.	.
chr1	59670565	59671064	chr1	59941490	59941989	Sumo1|chr1:59941490-59941989	0.0621223118295785	.	.
chr1	59684706	59685205	chr1	59553669	59554168	Nop58|chr1:59553669-59554168	0.176742357997912	.	.
chr1	59684706	59685205	chr1	59584561	59585060	Nop58|chr1:59584561-59585060	0.0634485609202376	.	.
chr1	59684706	59685205	chr1	59719849	59720348	Nop58|chr1:59719849-59720348	0.0678284020331527	.	.
chr1	59684706	59685205	chr1	59719849	59720348	Nop58|chr1:59719849-59720348	0.0678284020331528	.	.
chr1	59684706	59685205	chr1	59925686	59926185	Nop58|chr1:59925686-59926185	0.087833464358405	.	.
chr1	59762644	59763143	chr1	59574808	59575307	Bmpr2|chr1:59574808-59575307	0.0699191632302627	.	.
chr1	59762644	59763143	chr1	59985275	59985774	Bmpr2|chr1:59985275-59985774	0.0996554789835293	.	.
chr1	59763159	59763658	chr1	59574808	59575307	Bmpr2|chr1:59574808-59575307	0.138766351709384	.	.
chr1	59763159	59763658	chr1	59719849	59720348	Bmpr2|chr1:59719849-59720348	0.0805703950796378	.	.
chr1	59763159	59763658	chr1	59764494	59764993	Bmpr2|chr1:59764494-59764993	0.0724367628451447	.	.
chr1	59763159	59763658	chr1	59848288	59848787	Bmpr2|chr1:59848288-59848787	0.100475356790961	.	.
chr1	59763159	59763658	chr1	59913763	59914262	Bmpr2|chr1:59913763-59914262	0.086311717485317	.	.
chr1	59763159	59763658	chr1	59913763	59914262	Bmpr2|chr1:59913763-59914262	0.0863117174853171	.	.
chr1	59763159	59763658	chr1	59925686	59926185	Bmpr2|chr1:59925686-59926185	0.0804129301587603	.	.
chr1	59763681	59764180	chr1	59584561	59585060	Bmpr2|chr1:59584561-59585060	0.0743535994473876	.	.
chr1	59763681	59764180	chr1	59613787	59614286	Bmpr2|chr1:59613787-59614286	0.092841525420186	.	.
chr1	59763681	59764180	chr1	59719849	59720348	Bmpr2|chr1:59719849-59720348	0.0950136279461036	.	.
chr1	59763681	59764180	chr1	59789716	59790215	Bmpr2|chr1:59789716-59790215	0.0848893631067708	.	.
chr1	59763681	59764180	chr1	59833669	59834168	Bmpr2|chr1:59833669-59834168	0.12589246042557	.	.
chr1	59763681	59764180	chr1	59848288	59848787	Bmpr2|chr1:59848288-59848787	0.0697436670962642	.	.
chr1	59763681	59764180	chr1	59848288	59848787	Bmpr2|chr1:59848288-59848787	0.0697436670962643	.	.
chr1	59763681	59764180	chr1	59883669	59884168	Bmpr2|chr1:59883669-59884168	0.123168414351128	.	.
chr1	59912662	59913161	chr1	59553669	59554168	Fam117b|chr1:59553669-59554168	0.0661706640754874	.	.
chr1	59912662	59913161	chr1	59584561	59585060	Fam117b|chr1:59584561-59585060	0.0722576973316316	.	.
chr1	59912662	59913161	chr1	59836731	59837230	Fam117b|chr1:59836731-59837230	0.0667498971211531	.	.
chr1	59912662	59913161	chr1	59925686	59926185	Fam117b|chr1:59925686-59926185	0.0987197707033221	.	.
chr1	59912662	59913161	chr1	59987611	59988110	Fam117b|chr1:59987611-59988110	0.132246041303042	.	.
chr1	59912662	59913161	chr1	60158400	60158899	Fam117b|chr1:60158400-60158899	0.064410924618276	.	.
chr1	59913211	59913710	chr1	59524068	59524567	Fam117b|chr1:59524068-59524567	0.106341797987364	.	.
chr1	59913211	59913710	chr1	59603862	59604361	Fam117b|chr1:59603862-59604361	0.0781934364062465	.	.
chr1	59913211	59913710	chr1	59719849	59720348	Fam117b|chr1:59719849-59720348	0.0663999577836842	.	.
chr1	59913211	59913710	chr1	59833669	59834168	Fam117b|chr1:59833669-59834168	0.103824806235767	.	.
chr1	59913211	59913710	chr1	59857422	59857921	Fam117b|chr1:59857422-59857921	0.169121340939337	.	.
chr1	59913211	59913710	chr1	59913763	59914262	Fam117b|chr1:59913763-59914262	0.257487602679597	.	.
chr1	59913211	59913710	chr1	59944025	59944524	Fam117b|chr1:59944025-59944524	0.152071171854784	.	.
chr1	60042424	60042923	chr1	59788955	59789454	Ica1l|chr1:59788955-59789454	0.127911038029176	.	.
chr1	60042424	60042923	chr1	59833669	59834168	Ica1l|chr1:59833669-59834168	0.10349257332417	.	.
chr1	60042424	60042923	chr1	59883669	59884168	Ica1l|chr1:59883669-59884168	0.0946581426813111	.	.
chr1	60042935	60043434	chr1	59935062	59935561	Ica1l|chr1:59935062-59935561	0.0629384514733674	.	.
chr1	60042935	60043434	chr1	59941490	59941989	Ica1l|chr1:59941490-59941989	0.0751029061804813	.	.
chr1	60097393	60097892	chr1	59764494	59764993	Carf|chr1:59764494-59764993	0.080915045422216	.	.
chr1	60097393	60097892	chr1	59764494	59764993	Carf|chr1:59764494-59764993	0.0809150454222161	.	.
chr1	60097393	60097892	chr1	59795299	59795798	Carf|chr1:59795299-59795798	0.112672524299387	.	.
chr1	60097393	60097892	chr1	59895373	59895872	Carf|chr1:59895373-59895872	0.0667195485241053	.	.
chr1	60097393	60097892	chr1	59913763	59914262	Carf|chr1:59913763-59914262	0.105283977448516	.	.
chr1	60097393	60097892	chr1	59925686	59926185	Carf|chr1:59925686-59926185	0.108201792434244	.	.
chr1	60097393	60097892	chr1	60158400	60158899	Carf|chr1:60158400-60158899	0.083259859250019	.	.
chr1	60097393	60097892	chr1	60272439	60272938	Carf|chr1:60272439-60272938	0.0647002994840507	.	.
chr1	60097393	60097892	chr1	60423858	60424357	Carf|chr1:60423858-60424357	0.10259799870336	.	.
chr1	60097393	60097892	chr1	60447042	60447541	Carf|chr1:60447042-60447541	0.0666456820176335	.	.
chr1	60097980	60098479	chr1	59764494	59764993	Carf|chr1:59764494-59764993	0.0649724952176148	.	.
chr1	60097980	60098479	chr1	59764494	59764993	Wdr12|chr1:59764494-59764993	0.0649724952176148	.	.
chr1	60097980	60098479	chr1	59836731	59837230	Carf|chr1:59836731-59837230	0.119660140799002	.	.
chr1	60097980	60098479	chr1	59836731	59837230	Wdr12|chr1:59836731-59837230	0.119660140799002	.	.
chr1	60097980	60098479	chr1	59941490	59941989	Carf|chr1:59941490-59941989	0.0671453085636913	.	.
chr1	60097980	60098479	chr1	59941490	59941989	Wdr12|chr1:59941490-59941989	0.0671453085636913	.	.
chr1	60097980	60098479	chr1	60158400	60158899	Carf|chr1:60158400-60158899	0.0811177816141473	.	.
chr1	60097980	60098479	chr1	60158400	60158899	Wdr12|chr1:60158400-60158899	0.0811177816141473	.	.
chr1	60098487	60098986	chr1	59764494	59764993	Carf|chr1:59764494-59764993	0.138655911967449	.	.
chr1	60098487	60098986	chr1	59764494	59764993	Wdr12|chr1:59764494-59764993	0.138655911967449	.	.
chr1	60098487	60098986	chr1	59941490	59941989	Carf|chr1:59941490-59941989	0.0955034171772592	.	.
chr1	60098487	60098986	chr1	59941490	59941989	Wdr12|chr1:59941490-59941989	0.0955034171772592	.	.
chr1	60098487	60098986	chr1	59985275	59985774	Carf|chr1:59985275-59985774	0.0931659583973842	.	.
chr1	60098487	60098986	chr1	59985275	59985774	Wdr12|chr1:59985275-59985774	0.0931659583973842	.	.
chr1	60180257	60180756	chr1	59967234	59967733	Nbeal1|chr1:59967234-59967733	0.102964274211911	.	.
chr1	60180257	60180756	chr1	59987611	59988110	Nbeal1|chr1:59987611-59988110	0.144123512152923	.	.
chr1	60180257	60180756	chr1	60362356	60362855	Nbeal1|chr1:60362356-60362855	0.12086159487597	.	.
chr1	60180257	60180756	chr1	60363059	60363558	Nbeal1|chr1:60363059-60363558	0.0728366105496062	.	.
chr1	60342754	60343253	chr1	60149610	60150109	Cyp20a1|chr1:60149610-60150109	0.0687413299285468	.	.
chr1	60342754	60343253	chr1	60362356	60362855	Cyp20a1|chr1:60362356-60362855	0.0873513929636566	.	.
chr1	60343314	60343813	chr1	60360913	60361412	Cyp20a1|chr1:60360913-60361412	0.0985338553717146	.	.
chr1	60343314	60343813	chr1	60428793	60429292	Cyp20a1|chr1:60428793-60429292	0.0969461064672839	.	.
chr1	60343314	60343813	chr1	60447042	60447541	Cyp20a1|chr1:60447042-60447541	0.0592208529561689	.	.
chr1	61638558	61639057	chr1	61472207	61472706	Pard3b|chr1:61472207-61472706	0.158489778194667	.	.
chr1	61638558	61639057	chr1	61472846	61473345	Pard3b|chr1:61472846-61473345	0.0641426279694034	.	.
chr1	61639276	61639775	chr1	61316735	61317234	Pard3b|chr1:61316735-61317234	0.0648389066003967	.	.
chr1	61851078	61851577	chr1	61997313	61997812	Pard3bos1|chr1:61997313-61997812	0.101209196627604	.	.
chr1	61851078	61851577	chr1	62009313	62009812	Pard3bos1|chr1:62009313-62009812	0.0631295837940343	.	.
chr1	63113269	63113768	chr1	63055677	63056176	Ino80dos|chr1:63055677-63056176	0.0985998555912448	.	.
chr1	63114071	63114570	chr1	63055677	63056176	Ino80d|chr1:63055677-63056176	0.099189044932132	.	.
chr1	63114071	63114570	chr1	63065512	63066011	Ino80d|chr1:63065512-63066011	0.0642259023275417	.	.
chr1	63114071	63114570	chr1	63093475	63093974	Ino80d|chr1:63093475-63093974	0.0967062589037406	.	.
chr1	63114071	63114570	chr1	63129180	63129679	Ino80d|chr1:63129180-63129679	0.0788105428793119	.	.
chr1	63114071	63114570	chr1	63153005	63153504	Ino80d|chr1:63153005-63153504	0.0731201985954974	.	.
chr1	63114071	63114570	chr1	63180992	63181491	Ino80d|chr1:63180992-63181491	0.0787616146887598	.	.
chr1	63114071	63114570	chr1	63441802	63442301	Ino80d|chr1:63441802-63442301	0.0999617341505482	.	.
chr1	63176509	63177008	chr1	63049966	63050465	Eef1b2|chr1:63049966-63050465	0.0968601029939753	.	.
chr1	63176509	63177008	chr1	63049966	63050465	Ndufs1|chr1:63049966-63050465	0.0968601029939753	.	.
chr1	63176509	63177008	chr1	63055176	63055675	Eef1b2|chr1:63055176-63055675	0.120245706414288	.	.
chr1	63176509	63177008	chr1	63055176	63055675	Ndufs1|chr1:63055176-63055675	0.120245706414288	.	.
chr1	63176509	63177008	chr1	63182811	63183310	Eef1b2|chr1:63182811-63183310	0.0934182551487828	.	.
chr1	63176509	63177008	chr1	63182811	63183310	Ndufs1|chr1:63182811-63183310	0.0934182551487828	.	.
chr1	63176509	63177008	chr1	63293898	63294397	Eef1b2|chr1:63293898-63294397	0.0765662276243446	.	.
chr1	63176509	63177008	chr1	63293898	63294397	Ndufs1|chr1:63293898-63294397	0.0765662276243446	.	.
chr1	63176509	63177008	chr1	63459117	63459616	Eef1b2|chr1:63459117-63459616	0.173536882795104	.	.
chr1	63176509	63177008	chr1	63459117	63459616	Ndufs1|chr1:63459117-63459616	0.173536882795104	.	.
chr1	63177053	63177552	chr1	63106495	63106994	Eef1b2|chr1:63106495-63106994	0.116060027677029	.	.
chr1	63177053	63177552	chr1	63106495	63106994	Ndufs1|chr1:63106495-63106994	0.116060027677029	.	.
chr1	63177053	63177552	chr1	63293898	63294397	Eef1b2|chr1:63293898-63294397	0.139190265653313	.	.
chr1	63177053	63177552	chr1	63293898	63294397	Ndufs1|chr1:63293898-63294397	0.139190265653313	.	.
chr1	63445105	63445604	chr1	63053305	63053804	Adam23|chr1:63053305-63053804	0.113871132396866	.	.
chr1	63445105	63445604	chr1	63182179	63182678	Adam23|chr1:63182179-63182678	0.0637553826527787	.	.
chr1	63445105	63445604	chr1	63237403	63237902	Adam23|chr1:63237403-63237902	0.0591618961629944	.	.
chr1	63445105	63445604	chr1	63354811	63355310	Adam23|chr1:63354811-63355310	0.0586733698636795	.	.
chr1	63445105	63445604	chr1	63458053	63458552	Adam23|chr1:63458053-63458552	0.093498755868372	.	.
chr1	63445105	63445604	chr1	63657966	63658465	Adam23|chr1:63657966-63658465	0.11540397411322	.	.
chr1	63445671	63446170	chr1	63182179	63182678	Adam23|chr1:63182179-63182678	0.110804741494814	.	.
chr1	63445671	63446170	chr1	63237403	63237902	Adam23|chr1:63237403-63237902	0.163044339344742	.	.
chr1	63445671	63446170	chr1	63354811	63355310	Adam23|chr1:63354811-63355310	0.107718506312053	.	.
chr1	63445671	63446170	chr1	63458053	63458552	Adam23|chr1:63458053-63458552	0.114214496207184	.	.
chr1	63445671	63446170	chr1	63573369	63573868	Adam23|chr1:63573369-63573868	0.107281389625868	.	.
chr1	63445671	63446170	chr1	63657966	63658465	Adam23|chr1:63657966-63658465	0.110501923031809	.	.
chr1	63446419	63446918	chr1	63492398	63492897	Adam23|chr1:63492398-63492897	0.126633792138784	.	.
chr1	63729868	63730367	chr1	63403237	63403736	Fastkd2|chr1:63403237-63403736	0.0749755152207343	.	.
chr1	63729868	63730367	chr1	63403237	63403736	Mdh1b|chr1:63403237-63403736	0.0749755152207343	.	.
chr1	63729868	63730367	chr1	63492398	63492897	Fastkd2|chr1:63492398-63492897	0.101235655121993	.	.
chr1	63729868	63730367	chr1	63492398	63492897	Mdh1b|chr1:63492398-63492897	0.101235655121993	.	.
chr1	63729868	63730367	chr1	63659557	63660056	Fastkd2|chr1:63659557-63660056	0.111685773717097	.	.
chr1	63729868	63730367	chr1	63659557	63660056	Mdh1b|chr1:63659557-63660056	0.111685773717097	.	.
chr1	63729868	63730367	chr1	63740779	63741278	Fastkd2|chr1:63740779-63741278	0.161171546637567	.	.
chr1	63729868	63730367	chr1	63740779	63741278	Mdh1b|chr1:63740779-63741278	0.161171546637567	.	.
chr1	63729868	63730367	chr1	63828420	63828919	Fastkd2|chr1:63828420-63828919	0.0630805493814326	.	.
chr1	63729868	63730367	chr1	63828420	63828919	Mdh1b|chr1:63828420-63828919	0.0630805493814326	.	.
chr1	63729868	63730367	chr1	63954016	63954515	Fastkd2|chr1:63954016-63954515	0.144256163696409	.	.
chr1	63729868	63730367	chr1	63954016	63954515	Mdh1b|chr1:63954016-63954515	0.144256163696409	.	.
chr1	63729868	63730367	chr1	63999376	63999875	Fastkd2|chr1:63999376-63999875	0.096077972031263	.	.
chr1	63729868	63730367	chr1	63999376	63999875	Mdh1b|chr1:63999376-63999875	0.096077972031263	.	.
chr1	63730384	63730883	chr1	63403237	63403736	Fastkd2|chr1:63403237-63403736	0.0901921170045886	.	.
chr1	63730384	63730883	chr1	63403237	63403736	Mdh1b|chr1:63403237-63403736	0.0901921170045886	.	.
chr1	63730384	63730883	chr1	63459117	63459616	Fastkd2|chr1:63459117-63459616	0.178739134593677	.	.
chr1	63730384	63730883	chr1	63459117	63459616	Mdh1b|chr1:63459117-63459616	0.178739134593677	.	.
chr1	63730384	63730883	chr1	63668754	63669253	Fastkd2|chr1:63668754-63669253	0.160862645083676	.	.
chr1	63730384	63730883	chr1	63668754	63669253	Mdh1b|chr1:63668754-63669253	0.160862645083676	.	.
chr1	63730384	63730883	chr1	63740779	63741278	Fastkd2|chr1:63740779-63741278	0.0749328745084123	.	.
chr1	63730384	63730883	chr1	63740779	63741278	Mdh1b|chr1:63740779-63741278	0.0749328745084123	.	.
chr1	63730384	63730883	chr1	63819379	63819878	Fastkd2|chr1:63819379-63819878	0.0877984608187136	.	.
chr1	63730384	63730883	chr1	63819379	63819878	Mdh1b|chr1:63819379-63819878	0.0877984608187136	.	.
chr1	63730384	63730883	chr1	63875464	63875963	Fastkd2|chr1:63875464-63875963	0.0750718251221181	.	.
chr1	63730384	63730883	chr1	63875464	63875963	Mdh1b|chr1:63875464-63875963	0.0750718251221181	.	.
chr1	63730384	63730883	chr1	63882576	63883075	Fastkd2|chr1:63882576-63883075	0.0724288192666539	.	.
chr1	63730384	63730883	chr1	63882576	63883075	Mdh1b|chr1:63882576-63883075	0.0724288192666539	.	.
chr1	63730384	63730883	chr1	63954016	63954515	Fastkd2|chr1:63954016-63954515	0.17967854852418	.	.
chr1	63730384	63730883	chr1	63954016	63954515	Mdh1b|chr1:63954016-63954515	0.17967854852418	.	.
chr1	63769073	63769572	chr1	63763110	63763609	4933402D24Rik|chr1:63763110-63763609	0.0724893919140848	.	.
chr1	63769073	63769572	chr1	63902377	63902876	4933402D24Rik|chr1:63902377-63902876	0.0863279310168509	.	.
chr1	65186396	65186895	chr1	65008242	65008741	Idh1|chr1:65008242-65008741	0.0887889442424972	.	.
chr1	65186396	65186895	chr1	65008242	65008741	Pikfyve|chr1:65008242-65008741	0.0887889442424972	.	.
chr1	65186396	65186895	chr1	65112748	65113247	Idh1|chr1:65112748-65113247	0.0616115292805156	.	.
chr1	65186396	65186895	chr1	65112748	65113247	Pikfyve|chr1:65112748-65113247	0.0616115292805156	.	.
chr1	65282716	65283215	chr1	65008242	65008741	Pth2r|chr1:65008242-65008741	0.139233118947868	.	.
chr1	65282716	65283215	chr1	65010101	65010600	Pth2r|chr1:65010101-65010600	0.0713498490630439	.	.
chr1	65282716	65283215	chr1	65064751	65065250	Pth2r|chr1:65064751-65065250	0.12015300973446	.	.
chr1	65282716	65283215	chr1	65178123	65178622	Pth2r|chr1:65178123-65178622	0.0635440182654673	.	.
chr1	66174880	66175379	chr1	65795375	65795874	Map2|chr1:65795375-65795874	0.091692603242115	.	.
chr1	66174880	66175379	chr1	66066647	66067146	Map2|chr1:66066647-66067146	0.103030869520743	.	.
chr1	66174880	66175379	chr1	66104487	66104986	Map2|chr1:66104487-66104986	0.0993456061133881	.	.
chr1	66174880	66175379	chr1	66138128	66138627	Map2|chr1:66138128-66138627	0.0656659882076892	.	.
chr1	66174880	66175379	chr1	66172109	66172608	Map2|chr1:66172109-66172608	0.0756313685553399	.	.
chr1	66174880	66175379	chr1	66172109	66172608	Map2|chr1:66172109-66172608	0.07563136855534	.	.
chr1	66700587	66701086	chr1	66767421	66767920	Rpe|chr1:66767421-66767920	0.095415381701427	.	.
chr1	66700587	66701086	chr1	66831735	66832234	Rpe|chr1:66831735-66832234	0.0630286223931116	.	.
chr1	66700587	66701086	chr1	66871511	66872010	Rpe|chr1:66871511-66872010	0.143774952173579	.	.
chr1	66700587	66701086	chr1	66903500	66903999	Rpe|chr1:66903500-66903999	0.0703338325461748	.	.
chr1	66700587	66701086	chr1	66903500	66903999	Rpe|chr1:66903500-66903999	0.0703338325461749	.	.
chr1	66816734	66817233	chr1	66638199	66638698	Kansl1l|chr1:66638199-66638698	0.134978430728171	.	.
chr1	66816734	66817233	chr1	66686386	66686885	Kansl1l|chr1:66686386-66686885	0.188476308183951	.	.
chr1	66816734	66817233	chr1	66831735	66832234	Kansl1l|chr1:66831735-66832234	0.0646425591210368	.	.
chr1	66816734	66817233	chr1	66904027	66904526	Kansl1l|chr1:66904027-66904526	0.0815977874162372	.	.
chr1	66817441	66817940	chr1	66643772	66644271	Kansl1l|chr1:66643772-66644271	0.115328714654689	.	.
chr1	66817441	66817940	chr1	66831735	66832234	Kansl1l|chr1:66831735-66832234	0.116490767848799	.	.
chr1	66817441	66817940	chr1	66938468	66938967	Kansl1l|chr1:66938468-66938967	0.0910222699198775	.	.
chr1	66862543	66863042	chr1	66677920	66678419	Acadl|chr1:66677920-66678419	0.0696803477476233	.	.
chr1	66862543	66863042	chr1	66767421	66767920	Acadl|chr1:66767421-66767920	0.0978085783223821	.	.
chr1	66862543	66863042	chr1	66831735	66832234	Acadl|chr1:66831735-66832234	0.10505957871566	.	.
chr1	66862543	66863042	chr1	66931538	66932037	Acadl|chr1:66931538-66932037	0.0679900483080808	.	.
chr1	66863047	66863546	chr1	66616199	66616698	Acadl|chr1:66616199-66616698	0.07908096458977	.	.
chr1	66863047	66863546	chr1	66616199	66616698	Acadl|chr1:66616199-66616698	0.0790809645897701	.	.
chr1	66863047	66863546	chr1	66692617	66693116	Acadl|chr1:66692617-66693116	0.102662248134863	.	.
chr1	66863047	66863546	chr1	66895631	66896130	Acadl|chr1:66895631-66896130	0.149437863500014	.	.
chr1	66863047	66863546	chr1	66938468	66938967	Acadl|chr1:66938468-66938967	0.11145680804177	.	.
chr1	66863047	66863546	chr1	66940872	66941371	Acadl|chr1:66940872-66941371	0.144050209732262	.	.
chr1	66863047	66863546	chr1	66984714	66985213	Acadl|chr1:66984714-66985213	0.0678326608170538	.	.
chr1	69105603	69106102	chr1	69004508	69005007	Gm16076|chr1:69004508-69005007	0.151424794116521	.	.
chr1	69105603	69106102	chr1	69024894	69025393	Gm16076|chr1:69024894-69025393	0.0772690335352169	.	.
chr1	69105603	69106102	chr1	69074268	69074767	Gm16076|chr1:69074268-69074767	0.112476940114793	.	.
chr1	69105603	69106102	chr1	69104976	69105475	Gm16076|chr1:69104976-69105475	0.301751141719129	.	.
chr1	69105603	69106102	chr1	69123856	69124355	Gm16076|chr1:69123856-69124355	0.145431191927819	.	.
chr1	69105603	69106102	chr1	69202007	69202506	Gm16076|chr1:69202007-69202506	0.0674133447721954	.	.
chr1	69105603	69106102	chr1	69331656	69332155	Gm16076|chr1:69331656-69332155	0.0970730929487533	.	.
chr1	69106246	69106745	chr1	69024894	69025393	Gm16076|chr1:69024894-69025393	0.148055080528478	.	.
chr1	69106246	69106745	chr1	69074268	69074767	Gm16076|chr1:69074268-69074767	0.141117860425589	.	.
chr1	69106246	69106745	chr1	69085755	69086254	Gm16076|chr1:69085755-69086254	0.0747826431205289	.	.
chr1	69106246	69106745	chr1	69085755	69086254	Gm16076|chr1:69085755-69086254	0.074782643120529	.	.
chr1	69106246	69106745	chr1	69104976	69105475	Gm16076|chr1:69104976-69105475	0.103016380866564	.	.
chr1	69106246	69106745	chr1	69331656	69332155	Gm16076|chr1:69331656-69332155	0.124494047059417	.	.
chr1	69106800	69107299	chr1	69024894	69025393	Gm16076|chr1:69024894-69025393	0.132757572432205	.	.
chr1	69106800	69107299	chr1	69059719	69060218	Gm16076|chr1:69059719-69060218	0.0714092733130141	.	.
chr1	69106800	69107299	chr1	69085755	69086254	Gm16076|chr1:69085755-69086254	0.153435339536297	.	.
chr1	69106800	69107299	chr1	69118151	69118650	Gm16076|chr1:69118151-69118650	0.0610689931822281	.	.
chr1	69106800	69107299	chr1	69123856	69124355	Gm16076|chr1:69123856-69124355	0.218265420601196	.	.
chr1	69106800	69107299	chr1	69124367	69124866	Gm16076|chr1:69124367-69124866	0.116963881719931	.	.
chr1	69106800	69107299	chr1	69202007	69202506	Gm16076|chr1:69202007-69202506	0.0921185540181871	.	.
chr1	69106800	69107299	chr1	69202007	69202506	Gm16076|chr1:69202007-69202506	0.0921185540181872	.	.
chr1	69106800	69107299	chr1	69331656	69332155	Gm16076|chr1:69331656-69332155	0.07681139473234	.	.
chr1	69107780	69108279	chr1	69004508	69005007	Erbb4|chr1:69004508-69005007	0.11585930857129	.	.
chr1	69107780	69108279	chr1	69039526	69040025	Erbb4|chr1:69039526-69040025	0.0963407294675937	.	.
chr1	69107780	69108279	chr1	69050685	69051184	Erbb4|chr1:69050685-69051184	0.11112713183874	.	.
chr1	69107780	69108279	chr1	69059719	69060218	Erbb4|chr1:69059719-69060218	0.0906827986681988	.	.
chr1	69107780	69108279	chr1	69073494	69073993	Erbb4|chr1:69073494-69073993	0.0676481988138533	.	.
chr1	69107780	69108279	chr1	69116203	69116702	Erbb4|chr1:69116203-69116702	0.136178072254671	.	.
chr1	69107780	69108279	chr1	69123856	69124355	Erbb4|chr1:69123856-69124355	0.0722841225017291	.	.
chr1	69107780	69108279	chr1	69123856	69124355	Erbb4|chr1:69123856-69124355	0.0722841225017292	.	.
chr1	69108309	69108808	chr1	69004508	69005007	Erbb4|chr1:69004508-69005007	0.167487013286474	.	.
chr1	69108309	69108808	chr1	69024894	69025393	Erbb4|chr1:69024894-69025393	0.0762261884280276	.	.
chr1	69108309	69108808	chr1	69039526	69040025	Erbb4|chr1:69039526-69040025	0.122817284579541	.	.
chr1	69108309	69108808	chr1	69050685	69051184	Erbb4|chr1:69050685-69051184	0.173817699313035	.	.
chr1	69108309	69108808	chr1	69073494	69073993	Erbb4|chr1:69073494-69073993	0.130280021613921	.	.
chr1	69108309	69108808	chr1	69087106	69087605	Erbb4|chr1:69087106-69087605	0.149797050169271	.	.
chr1	69108309	69108808	chr1	69089283	69089782	Erbb4|chr1:69089283-69089782	0.100270071011908	.	.
chr1	69108309	69108808	chr1	69116203	69116702	Erbb4|chr1:69116203-69116702	0.1057419603504	.	.
chr1	69108309	69108808	chr1	69124367	69124866	Erbb4|chr1:69124367-69124866	0.0948677996602201	.	.
chr1	69108309	69108808	chr1	69136896	69137395	Erbb4|chr1:69136896-69137395	0.141789956284396	.	.
chr1	69108309	69108808	chr1	69138793	69139292	Erbb4|chr1:69138793-69139292	0.147430935102063	.	.
chr1	69108309	69108808	chr1	69241684	69242183	Erbb4|chr1:69241684-69242183	0.0891758315167007	.	.
chr1	69687151	69687650	chr1	69664730	69665229	Ikzf2|chr1:69664730-69665229	0.111393203177028	.	.
chr1	69687151	69687650	chr1	69950030	69950529	Ikzf2|chr1:69950030-69950529	0.17394113482092	.	.
chr1	71102248	71102747	chr1	70889700	70890199	Bard1|chr1:70889700-70890199	0.0744912777966527	.	.
chr1	71102248	71102747	chr1	71037436	71037935	Bard1|chr1:71037436-71037935	0.0871745572232523	.	.
chr1	71102248	71102747	chr1	71129704	71130203	Bard1|chr1:71129704-71130203	0.160711456075149	.	.
chr1	71102248	71102747	chr1	71289474	71289973	Bard1|chr1:71289474-71289973	0.0834827790043317	.	.
chr1	71102248	71102747	chr1	71326791	71327290	Bard1|chr1:71326791-71327290	0.123541199931512	.	.
chr1	71102861	71103360	chr1	70833304	70833803	Bard1|chr1:70833304-70833803	0.164913332690813	.	.
chr1	71102861	71103360	chr1	71037436	71037935	Bard1|chr1:71037436-71037935	0.1742282373176	.	.
chr1	71102861	71103360	chr1	71129704	71130203	Bard1|chr1:71129704-71130203	0.065746547982868	.	.
chr1	71556874	71557373	chr1	71266549	71267048	Atic|chr1:71266549-71267048	0.134333274949849	.	.
chr1	71556874	71557373	chr1	71587891	71588390	Atic|chr1:71587891-71588390	0.155807721221231	.	.
chr1	71557407	71557906	chr1	71587891	71588390	Atic|chr1:71587891-71588390	0.13482798266268	.	.
chr1	71653027	71653526	chr1	71383952	71384451	Apol7d|chr1:71383952-71384451	0.10550808211436	.	.
chr1	71653027	71653526	chr1	71383952	71384451	Fn1|chr1:71383952-71384451	0.10550808211436	.	.
chr1	71653027	71653526	chr1	71675359	71675858	Apol7d|chr1:71675359-71675858	0.103454566737963	.	.
chr1	71653027	71653526	chr1	71675359	71675858	Fn1|chr1:71675359-71675858	0.103454566737963	.	.
chr1	71653027	71653526	chr1	71727127	71727626	Apol7d|chr1:71727127-71727626	0.0974017646618355	.	.
chr1	71653027	71653526	chr1	71727127	71727626	Fn1|chr1:71727127-71727626	0.0974017646618355	.	.
chr1	72536444	72536943	chr1	72606142	72606641	March4|chr1:72606142-72606641	0.0741894229190114	.	.
chr1	72536444	72536943	chr1	72854858	72855357	March4|chr1:72854858-72855357	0.111368021013194	.	.
chr1	72536444	72536943	chr1	72864219	72864718	March4|chr1:72864219-72864718	0.214851438880423	.	.
chr1	72536444	72536943	chr1	72877787	72878286	March4|chr1:72877787-72878286	0.0696173964316703	.	.
chr1	72536972	72537471	chr1	72606142	72606641	March4|chr1:72606142-72606641	0.160490562608494	.	.
chr1	72536972	72537471	chr1	72854858	72855357	March4|chr1:72854858-72855357	0.0644844217140775	.	.
chr1	72536972	72537471	chr1	72864219	72864718	March4|chr1:72864219-72864718	0.104737825158908	.	.
chr1	72536972	72537471	chr1	72877787	72878286	March4|chr1:72877787-72878286	0.140087698154473	.	.
chr1	72582908	72583407	chr1	72626146	72626645	Smarcal1|chr1:72626146-72626645	0.0620442243863833	.	.
chr1	72582908	72583407	chr1	72718809	72719308	Smarcal1|chr1:72718809-72719308	0.0984711461332773	.	.
chr1	72582908	72583407	chr1	72738990	72739489	Smarcal1|chr1:72738990-72739489	0.0777667505588959	.	.
chr1	72582908	72583407	chr1	72739525	72740024	Smarcal1|chr1:72739525-72740024	0.0774166630011158	.	.
chr1	72582908	72583407	chr1	72963437	72963936	Smarcal1|chr1:72963437-72963936	0.0858123855421233	.	.
chr1	72640885	72641384	chr1	72600637	72601136	Gm39662|chr1:72600637-72601136	0.138184510748911	.	.
chr1	72640885	72641384	chr1	72716905	72717404	Gm39662|chr1:72716905-72717404	0.0634013167676177	.	.
chr1	72640885	72641384	chr1	72772886	72773385	Gm39662|chr1:72772886-72773385	0.0635476525057213	.	.
chr1	72640885	72641384	chr1	72872440	72872939	Gm39662|chr1:72872440-72872939	0.118118667767496	.	.
chr1	72711014	72711513	chr1	72511133	72511632	Rpl37a|chr1:72511133-72511632	0.0694737548488333	.	.
chr1	72711014	72711513	chr1	72593369	72593868	Rpl37a|chr1:72593369-72593868	0.121610451678225	.	.
chr1	72711014	72711513	chr1	72600637	72601136	Rpl37a|chr1:72600637-72601136	0.0755041579944827	.	.
chr1	72711014	72711513	chr1	72600637	72601136	Rpl37a|chr1:72600637-72601136	0.0755041579944828	.	.
chr1	72711014	72711513	chr1	72626146	72626645	Rpl37a|chr1:72626146-72626645	0.0812687294799676	.	.
chr1	72711014	72711513	chr1	72749690	72750189	Rpl37a|chr1:72749690-72750189	0.085126646330023	.	.
chr1	72711014	72711513	chr1	72749690	72750189	Rpl37a|chr1:72749690-72750189	0.0851266463300231	.	.
chr1	72824488	72824987	chr1	72870991	72871490	Igfbp2|chr1:72870991-72871490	0.0971524893087641	.	.
chr1	72873729	72874228	chr1	72716905	72717404	Igfbp5|chr1:72716905-72717404	0.0626358050409963	.	.
chr1	72873729	72874228	chr1	72739525	72740024	Igfbp5|chr1:72739525-72740024	0.149993539278859	.	.
chr1	73864311	73864810	chr1	73641077	73641576	6030407O03Rik|chr1:73641077-73641576	0.114870769980673	.	.
chr1	73864311	73864810	chr1	73655807	73656306	6030407O03Rik|chr1:73655807-73656306	0.118481345516343	.	.
chr1	73864311	73864810	chr1	73737483	73737982	6030407O03Rik|chr1:73737483-73737982	0.0699908333151077	.	.
chr1	73864311	73864810	chr1	73743852	73744351	6030407O03Rik|chr1:73743852-73744351	0.0656786413646871	.	.
chr1	73864311	73864810	chr1	73744493	73744992	6030407O03Rik|chr1:73744493-73744992	0.139683981431251	.	.
chr1	73864311	73864810	chr1	73781277	73781776	6030407O03Rik|chr1:73781277-73781776	0.0988402431436408	.	.
chr1	73864311	73864810	chr1	73787059	73787558	6030407O03Rik|chr1:73787059-73787558	0.0651221488422169	.	.
chr1	73864311	73864810	chr1	73787595	73788094	6030407O03Rik|chr1:73787595-73788094	0.0715888907365185	.	.
chr1	73864311	73864810	chr1	73797793	73798292	6030407O03Rik|chr1:73797793-73798292	0.0691765154005422	.	.
chr1	73864311	73864810	chr1	73862686	73863185	6030407O03Rik|chr1:73862686-73863185	0.160167495095909	.	.
chr1	73864311	73864810	chr1	73911564	73912063	6030407O03Rik|chr1:73911564-73912063	0.0686245696083976	.	.
chr1	73864311	73864810	chr1	73943500	73943999	6030407O03Rik|chr1:73943500-73943999	0.146280602366515	.	.
chr1	73864311	73864810	chr1	73954475	73954974	6030407O03Rik|chr1:73954475-73954974	0.173066947788363	.	.
chr1	73864311	73864810	chr1	73962820	73963319	6030407O03Rik|chr1:73962820-73963319	0.146732218406265	.	.
chr1	73864311	73864810	chr1	73979164	73979663	6030407O03Rik|chr1:73979164-73979663	0.0996046498951249	.	.
chr1	73864311	73864810	chr1	73986631	73987130	6030407O03Rik|chr1:73986631-73987130	0.0850291795087423	.	.
chr1	74284057	74284556	chr1	74340213	74340712	Aamp|chr1:74340213-74340712	0.150839787371524	.	.
chr1	74284057	74284556	chr1	74340213	74340712	Pnkd|chr1:74340213-74340712	0.150839787371524	.	.
chr1	74284057	74284556	chr1	74397909	74398408	Aamp|chr1:74397909-74398408	0.112410549871754	.	.
chr1	74284057	74284556	chr1	74397909	74398408	Pnkd|chr1:74397909-74398408	0.112410549871754	.	.
chr1	74284057	74284556	chr1	74415126	74415625	Aamp|chr1:74415126-74415625	0.070926075215176	.	.
chr1	74284057	74284556	chr1	74415126	74415625	Pnkd|chr1:74415126-74415625	0.070926075215176	.	.
chr1	74284057	74284556	chr1	74460234	74460733	Aamp|chr1:74460234-74460733	0.165317431209993	.	.
chr1	74284057	74284556	chr1	74460234	74460733	Pnkd|chr1:74460234-74460733	0.165317431209993	.	.
chr1	74284057	74284556	chr1	74673255	74673754	Aamp|chr1:74673255-74673754	0.0608848368935135	.	.
chr1	74284057	74284556	chr1	74673255	74673754	Aamp|chr1:74673255-74673754	0.0608848368935136	.	.
chr1	74284057	74284556	chr1	74673255	74673754	Pnkd|chr1:74673255-74673754	0.0608848368935135	.	.
chr1	74284057	74284556	chr1	74673255	74673754	Pnkd|chr1:74673255-74673754	0.0608848368935136	.	.
chr1	74284057	74284556	chr1	74704100	74704599	Aamp|chr1:74704100-74704599	0.0612299070599757	.	.
chr1	74284057	74284556	chr1	74704100	74704599	Aamp|chr1:74704100-74704599	0.0612299070599758	.	.
chr1	74284057	74284556	chr1	74704100	74704599	Pnkd|chr1:74704100-74704599	0.0612299070599757	.	.
chr1	74284057	74284556	chr1	74704100	74704599	Pnkd|chr1:74704100-74704599	0.0612299070599758	.	.
chr1	74284057	74284556	chr1	74745704	74746203	Aamp|chr1:74745704-74746203	0.067006968216734	.	.
chr1	74284057	74284556	chr1	74745704	74746203	Pnkd|chr1:74745704-74746203	0.067006968216734	.	.
chr1	74284588	74285087	chr1	74292665	74293164	Aamp|chr1:74292665-74293164	0.232287396308606	.	.
chr1	74284588	74285087	chr1	74292665	74293164	Pnkd|chr1:74292665-74293164	0.232287396308606	.	.
chr1	74284588	74285087	chr1	74332262	74332761	Aamp|chr1:74332262-74332761	0.0986205693233877	.	.
chr1	74284588	74285087	chr1	74332262	74332761	Pnkd|chr1:74332262-74332761	0.0986205693233877	.	.
chr1	74284588	74285087	chr1	74386756	74387255	Aamp|chr1:74386756-74387255	0.171484018089773	.	.
chr1	74284588	74285087	chr1	74386756	74387255	Pnkd|chr1:74386756-74387255	0.171484018089773	.	.
chr1	74284588	74285087	chr1	74397348	74397847	Aamp|chr1:74397348-74397847	0.343757716677415	.	.
chr1	74284588	74285087	chr1	74397348	74397847	Pnkd|chr1:74397348-74397847	0.343757716677415	.	.
chr1	74284588	74285087	chr1	74704100	74704599	Aamp|chr1:74704100-74704599	0.0905355109882665	.	.
chr1	74284588	74285087	chr1	74704100	74704599	Pnkd|chr1:74704100-74704599	0.0905355109882665	.	.
chr1	74295625	74296124	chr1	74292665	74293164	Gm29358|chr1:74292665-74293164	0.212119129472647	.	.
chr1	74295625	74296124	chr1	74332262	74332761	Gm29358|chr1:74332262-74332761	0.31729586005957	.	.
chr1	74295625	74296124	chr1	74340213	74340712	Gm29358|chr1:74340213-74340712	0.166266053869594	.	.
chr1	74295625	74296124	chr1	74386756	74387255	Gm29358|chr1:74386756-74387255	0.127109691465532	.	.
chr1	74295625	74296124	chr1	74397348	74397847	Gm29358|chr1:74397348-74397847	0.328240791408006	.	.
chr1	74295625	74296124	chr1	74415126	74415625	Gm29358|chr1:74415126-74415625	0.185636348972469	.	.
chr1	74295625	74296124	chr1	74643883	74644382	Gm29358|chr1:74643883-74644382	0.0805334991115473	.	.
chr1	74295625	74296124	chr1	74718130	74718629	Gm29358|chr1:74718130-74718629	0.0800589346050054	.	.
chr1	74361763	74362262	chr1	74303434	74303933	Catip|chr1:74303434-74303933	0.0898887158969587	.	.
chr1	74361763	74362262	chr1	74332262	74332761	Catip|chr1:74332262-74332761	0.140201972016375	.	.
chr1	74361763	74362262	chr1	74340213	74340712	Catip|chr1:74340213-74340712	0.133496941448754	.	.
chr1	74361763	74362262	chr1	74340802	74341301	Catip|chr1:74340802-74341301	0.104933397703867	.	.
chr1	74361763	74362262	chr1	74386756	74387255	Catip|chr1:74386756-74387255	0.076747884218787	.	.
chr1	74361763	74362262	chr1	74397348	74397847	Catip|chr1:74397348-74397847	0.0921800227616626	.	.
chr1	74361763	74362262	chr1	74415126	74415625	Catip|chr1:74415126-74415625	0.069081591001249	.	.
chr1	74361763	74362262	chr1	74704100	74704599	Catip|chr1:74704100-74704599	0.129834125505303	.	.
chr1	74361763	74362262	chr1	74715473	74715972	Catip|chr1:74715473-74715972	0.0897723838202467	.	.
chr1	74361763	74362262	chr1	74718130	74718629	Catip|chr1:74718130-74718629	0.0758051619808485	.	.
chr1	74361763	74362262	chr1	74719733	74720232	Catip|chr1:74719733-74720232	0.063288489145174	.	.
chr1	74375439	74375938	chr1	74303949	74304448	Slc11a1|chr1:74303949-74304448	0.127257509179974	.	.
chr1	74375439	74375938	chr1	74376277	74376776	Slc11a1|chr1:74376277-74376776	0.208247246737679	.	.
chr1	74375439	74375938	chr1	74438461	74438960	Slc11a1|chr1:74438461-74438960	0.0597394203025195	.	.
chr1	74375439	74375938	chr1	74438461	74438960	Slc11a1|chr1:74438461-74438960	0.0597394203025196	.	.
chr1	74375439	74375938	chr1	74565771	74566270	Slc11a1|chr1:74565771-74566270	0.129345820666869	.	.
chr1	74375439	74375938	chr1	74672684	74673183	Slc11a1|chr1:74672684-74673183	0.0722898738802289	.	.
chr1	74375439	74375938	chr1	74673255	74673754	Slc11a1|chr1:74673255-74673754	0.0756678136508947	.	.
chr1	74375439	74375938	chr1	74726711	74727210	Slc11a1|chr1:74726711-74727210	0.151707159286979	.	.
chr1	74375439	74375938	chr1	74745704	74746203	Slc11a1|chr1:74745704-74746203	0.0595064782366965	.	.
chr1	74391301	74391800	chr1	74292665	74293164	Ctdsp1|chr1:74292665-74293164	0.213558109500758	.	.
chr1	74391301	74391800	chr1	74332262	74332761	Ctdsp1|chr1:74332262-74332761	0.153513641074176	.	.
chr1	74391301	74391800	chr1	74397348	74397847	Ctdsp1|chr1:74397348-74397847	0.18467408972794	.	.
chr1	74391301	74391800	chr1	74415126	74415625	Ctdsp1|chr1:74415126-74415625	0.178656649872079	.	.
chr1	74391301	74391800	chr1	74437955	74438454	Ctdsp1|chr1:74437955-74438454	0.0924517446969014	.	.
chr1	74391301	74391800	chr1	74570093	74570592	Ctdsp1|chr1:74570093-74570592	0.228870213865297	.	.
chr1	74391301	74391800	chr1	74643883	74644382	Ctdsp1|chr1:74643883-74644382	0.111053013021464	.	.
chr1	74391301	74391800	chr1	74704100	74704599	Ctdsp1|chr1:74704100-74704599	0.119238918236175	.	.
chr1	74391301	74391800	chr1	74726711	74727210	Ctdsp1|chr1:74726711-74727210	0.0690137950001479	.	.
chr1	74391937	74392436	chr1	74332262	74332761	Ctdsp1|chr1:74332262-74332761	0.070991051287408	.	.
chr1	74391937	74392436	chr1	74368126	74368625	Ctdsp1|chr1:74368126-74368625	0.132340408664585	.	.
chr1	74391937	74392436	chr1	74420434	74420933	Ctdsp1|chr1:74420434-74420933	0.166407935594609	.	.
chr1	74391937	74392436	chr1	74438461	74438960	Ctdsp1|chr1:74438461-74438960	0.102281276762148	.	.
chr1	74391937	74392436	chr1	74439093	74439592	Ctdsp1|chr1:74439093-74439592	0.0932868251119782	.	.
chr1	74391937	74392436	chr1	74726711	74727210	Ctdsp1|chr1:74726711-74727210	0.133530079181598	.	.
chr1	74505730	74506229	chr1	74303949	74304448	Cnot9|chr1:74303949-74304448	0.108903258554674	.	.
chr1	74505730	74506229	chr1	74332262	74332761	Cnot9|chr1:74332262-74332761	0.122805096105804	.	.
chr1	74505730	74506229	chr1	74376277	74376776	Cnot9|chr1:74376277-74376776	0.119712687117907	.	.
chr1	74505730	74506229	chr1	74397348	74397847	Cnot9|chr1:74397348-74397847	0.142191829536062	.	.
chr1	74505730	74506229	chr1	74434476	74434975	Cnot9|chr1:74434476-74434975	0.138289494371177	.	.
chr1	74505730	74506229	chr1	74437955	74438454	Cnot9|chr1:74437955-74438454	0.161182661816888	.	.
chr1	74505730	74506229	chr1	74439093	74439592	Cnot9|chr1:74439093-74439592	0.0923928793653728	.	.
chr1	74505730	74506229	chr1	74704100	74704599	Cnot9|chr1:74704100-74704599	0.118262346508464	.	.
chr1	74505730	74506229	chr1	74787775	74788274	Cnot9|chr1:74787775-74788274	0.159538211387223	.	.
chr1	74505730	74506229	chr1	74880737	74881236	Cnot9|chr1:74880737-74881236	0.114148372408259	.	.
chr1	74505730	74506229	chr1	74948735	74949234	Cnot9|chr1:74948735-74949234	0.0803970657965526	.	.
chr1	74506443	74506942	chr1	74397909	74398408	Cnot9|chr1:74397909-74398408	0.094372149937158	.	.
chr1	74506443	74506942	chr1	74452541	74453040	Cnot9|chr1:74452541-74453040	0.0911285052639759	.	.
chr1	74506443	74506942	chr1	74460234	74460733	Cnot9|chr1:74460234-74460733	0.0963712317209365	.	.
chr1	74506443	74506942	chr1	74703046	74703545	Cnot9|chr1:74703046-74703545	0.164427442056281	.	.
chr1	74506443	74506942	chr1	74719733	74720232	Cnot9|chr1:74719733-74720232	0.0655789082662294	.	.
chr1	74506443	74506942	chr1	74757997	74758496	Cnot9|chr1:74757997-74758496	0.110058652638009	.	.
chr1	74506443	74506942	chr1	74775505	74776004	Cnot9|chr1:74775505-74776004	0.0969987732997593	.	.
chr1	74506443	74506942	chr1	74784124	74784623	Cnot9|chr1:74784124-74784623	0.0595419091327339	.	.
chr1	74506443	74506942	chr1	74802933	74803432	Cnot9|chr1:74802933-74803432	0.0732567305986529	.	.
chr1	74506443	74506942	chr1	74808065	74808564	Cnot9|chr1:74808065-74808564	0.0647157154905901	.	.
chr1	74506443	74506942	chr1	74810015	74810514	Cnot9|chr1:74810015-74810514	0.125127534795185	.	.
chr1	74506443	74506942	chr1	74858307	74858806	Cnot9|chr1:74858307-74858806	0.171607458931782	.	.
chr1	74506443	74506942	chr1	74882110	74882609	Cnot9|chr1:74882110-74882609	0.185414870138904	.	.
chr1	74541923	74542422	chr1	74478212	74478711	Plcd4|chr1:74478212-74478711	0.0891754642137821	.	.
chr1	74541923	74542422	chr1	74570093	74570592	Plcd4|chr1:74570093-74570592	0.120329780125412	.	.
chr1	74541923	74542422	chr1	74745704	74746203	Plcd4|chr1:74745704-74746203	0.126581129979157	.	.
chr1	74541923	74542422	chr1	74775505	74776004	Plcd4|chr1:74775505-74776004	0.156215351394694	.	.
chr1	74541923	74542422	chr1	74873003	74873502	Plcd4|chr1:74873003-74873502	0.107321009816436	.	.
chr1	74541923	74542422	chr1	74882110	74882609	Plcd4|chr1:74882110-74882609	0.0603096631817277	.	.
chr1	74542596	74543095	chr1	74437955	74438454	Plcd4|chr1:74437955-74438454	0.0973630689847606	.	.
chr1	74542596	74543095	chr1	74452541	74453040	Plcd4|chr1:74452541-74453040	0.074268559191574	.	.
chr1	74542596	74543095	chr1	74460234	74460733	Plcd4|chr1:74460234-74460733	0.207252696273878	.	.
chr1	74542596	74543095	chr1	74570093	74570592	Plcd4|chr1:74570093-74570592	0.0671332278279243	.	.
chr1	74542596	74543095	chr1	74704100	74704599	Plcd4|chr1:74704100-74704599	0.101593772833527	.	.
chr1	74542596	74543095	chr1	74757997	74758496	Plcd4|chr1:74757997-74758496	0.117700410403641	.	.
chr1	74542596	74543095	chr1	74759797	74760296	Plcd4|chr1:74759797-74760296	0.0908050278452229	.	.
chr1	74542596	74543095	chr1	74763029	74763528	Plcd4|chr1:74763029-74763528	0.122358607428344	.	.
chr1	74542596	74543095	chr1	74775505	74776004	Plcd4|chr1:74775505-74776004	0.116615351855095	.	.
chr1	74542596	74543095	chr1	74787775	74788274	Plcd4|chr1:74787775-74788274	0.0832912923051943	.	.
chr1	74542596	74543095	chr1	74880737	74881236	Plcd4|chr1:74880737-74881236	0.0789566223013945	.	.
chr1	74587962	74588461	chr1	74292665	74293164	Bcs1l|chr1:74292665-74293164	0.197098191955258	.	.
chr1	74587962	74588461	chr1	74292665	74293164	Zfp142|chr1:74292665-74293164	0.197098191955258	.	.
chr1	74587962	74588461	chr1	74311850	74312349	Bcs1l|chr1:74311850-74312349	0.132103864093755	.	.
chr1	74587962	74588461	chr1	74311850	74312349	Zfp142|chr1:74311850-74312349	0.132103864093755	.	.
chr1	74587962	74588461	chr1	74332262	74332761	Bcs1l|chr1:74332262-74332761	0.19223522592844	.	.
chr1	74587962	74588461	chr1	74332262	74332761	Zfp142|chr1:74332262-74332761	0.19223522592844	.	.
chr1	74587962	74588461	chr1	74386756	74387255	Bcs1l|chr1:74386756-74387255	0.157030884299377	.	.
chr1	74587962	74588461	chr1	74386756	74387255	Zfp142|chr1:74386756-74387255	0.157030884299377	.	.
chr1	74587962	74588461	chr1	74397348	74397847	Bcs1l|chr1:74397348-74397847	0.329409295883954	.	.
chr1	74587962	74588461	chr1	74397348	74397847	Zfp142|chr1:74397348-74397847	0.329409295883954	.	.
chr1	74587962	74588461	chr1	74415126	74415625	Bcs1l|chr1:74415126-74415625	0.0673071707899451	.	.
chr1	74587962	74588461	chr1	74415126	74415625	Zfp142|chr1:74415126-74415625	0.0673071707899451	.	.
chr1	74587962	74588461	chr1	74570093	74570592	Bcs1l|chr1:74570093-74570592	0.0884886660335957	.	.
chr1	74587962	74588461	chr1	74570093	74570592	Zfp142|chr1:74570093-74570592	0.0884886660335957	.	.
chr1	74587962	74588461	chr1	74643883	74644382	Bcs1l|chr1:74643883-74644382	0.111584168732046	.	.
chr1	74587962	74588461	chr1	74643883	74644382	Zfp142|chr1:74643883-74644382	0.111584168732046	.	.
chr1	74587962	74588461	chr1	74704100	74704599	Bcs1l|chr1:74704100-74704599	0.0779809049212941	.	.
chr1	74587962	74588461	chr1	74704100	74704599	Zfp142|chr1:74704100-74704599	0.0779809049212941	.	.
chr1	74587962	74588461	chr1	74816731	74817230	Bcs1l|chr1:74816731-74817230	0.0652500199149245	.	.
chr1	74587962	74588461	chr1	74816731	74817230	Zfp142|chr1:74816731-74817230	0.0652500199149245	.	.
chr1	74587962	74588461	chr1	74858307	74858806	Bcs1l|chr1:74858307-74858806	0.108771828296814	.	.
chr1	74587962	74588461	chr1	74858307	74858806	Zfp142|chr1:74858307-74858806	0.108771828296814	.	.
chr1	74587962	74588461	chr1	74873003	74873502	Bcs1l|chr1:74873003-74873502	0.171757996713799	.	.
chr1	74587962	74588461	chr1	74873003	74873502	Zfp142|chr1:74873003-74873502	0.171757996713799	.	.
chr1	74601175	74601674	chr1	74271573	74272072	Rnf25|chr1:74271573-74272072	0.172279644540285	.	.
chr1	74601175	74601674	chr1	74271573	74272072	Stk36|chr1:74271573-74272072	0.172279644540285	.	.
chr1	74601175	74601674	chr1	74303434	74303933	Rnf25|chr1:74303434-74303933	0.116182389753387	.	.
chr1	74601175	74601674	chr1	74303434	74303933	Stk36|chr1:74303434-74303933	0.116182389753387	.	.
chr1	74601175	74601674	chr1	74303949	74304448	Rnf25|chr1:74303949-74304448	0.111943710601309	.	.
chr1	74601175	74601674	chr1	74303949	74304448	Stk36|chr1:74303949-74304448	0.111943710601309	.	.
chr1	74601175	74601674	chr1	74332815	74333314	Rnf25|chr1:74332815-74333314	0.0812119806392909	.	.
chr1	74601175	74601674	chr1	74332815	74333314	Rnf25|chr1:74332815-74333314	0.081211980639291	.	.
chr1	74601175	74601674	chr1	74332815	74333314	Stk36|chr1:74332815-74333314	0.0812119806392909	.	.
chr1	74601175	74601674	chr1	74332815	74333314	Stk36|chr1:74332815-74333314	0.081211980639291	.	.
chr1	74601175	74601674	chr1	74397348	74397847	Rnf25|chr1:74397348-74397847	0.0874041985254656	.	.
chr1	74601175	74601674	chr1	74397348	74397847	Rnf25|chr1:74397348-74397847	0.0874041985254657	.	.
chr1	74601175	74601674	chr1	74397348	74397847	Stk36|chr1:74397348-74397847	0.0874041985254656	.	.
chr1	74601175	74601674	chr1	74397348	74397847	Stk36|chr1:74397348-74397847	0.0874041985254657	.	.
chr1	74601175	74601674	chr1	74565771	74566270	Rnf25|chr1:74565771-74566270	0.106189882910955	.	.
chr1	74601175	74601674	chr1	74565771	74566270	Stk36|chr1:74565771-74566270	0.106189882910955	.	.
chr1	74601175	74601674	chr1	74672684	74673183	Rnf25|chr1:74672684-74673183	0.105317213222308	.	.
chr1	74601175	74601674	chr1	74672684	74673183	Stk36|chr1:74672684-74673183	0.105317213222308	.	.
chr1	74601175	74601674	chr1	74673255	74673754	Rnf25|chr1:74673255-74673754	0.0681899121336205	.	.
chr1	74601175	74601674	chr1	74673255	74673754	Stk36|chr1:74673255-74673754	0.0681899121336205	.	.
chr1	74601175	74601674	chr1	74745704	74746203	Rnf25|chr1:74745704-74746203	0.139064552555163	.	.
chr1	74601175	74601674	chr1	74745704	74746203	Stk36|chr1:74745704-74746203	0.139064552555163	.	.
chr1	74601175	74601674	chr1	74759797	74760296	Rnf25|chr1:74759797-74760296	0.0820697179936438	.	.
chr1	74601175	74601674	chr1	74759797	74760296	Stk36|chr1:74759797-74760296	0.0820697179936438	.	.
chr1	74601175	74601674	chr1	74775505	74776004	Rnf25|chr1:74775505-74776004	0.113920852673817	.	.
chr1	74601175	74601674	chr1	74775505	74776004	Stk36|chr1:74775505-74776004	0.113920852673817	.	.
chr1	74601175	74601674	chr1	74787775	74788274	Rnf25|chr1:74787775-74788274	0.0643760610378085	.	.
chr1	74601175	74601674	chr1	74787775	74788274	Stk36|chr1:74787775-74788274	0.0643760610378085	.	.
chr1	74601175	74601674	chr1	74880737	74881236	Rnf25|chr1:74880737-74881236	0.148179152739038	.	.
chr1	74601175	74601674	chr1	74880737	74881236	Stk36|chr1:74880737-74881236	0.148179152739038	.	.
chr1	74601175	74601674	chr1	74985350	74985849	Rnf25|chr1:74985350-74985849	0.104900128844546	.	.
chr1	74601175	74601674	chr1	74985350	74985849	Stk36|chr1:74985350-74985849	0.104900128844546	.	.
chr1	74661495	74661994	chr1	74332262	74332761	Ttll4|chr1:74332262-74332761	0.131419116486938	.	.
chr1	74661495	74661994	chr1	74415126	74415625	Ttll4|chr1:74415126-74415625	0.065608187456706	.	.
chr1	74661495	74661994	chr1	74452541	74453040	Ttll4|chr1:74452541-74453040	0.0755503065867667	.	.
chr1	74661495	74661994	chr1	74704100	74704599	Ttll4|chr1:74704100-74704599	0.130769306991402	.	.
chr1	74661495	74661994	chr1	74719733	74720232	Ttll4|chr1:74719733-74720232	0.109903743201895	.	.
chr1	74661495	74661994	chr1	74726711	74727210	Ttll4|chr1:74726711-74727210	0.0623592123359898	.	.
chr1	74661495	74661994	chr1	74745704	74746203	Ttll4|chr1:74745704-74746203	0.0940625828414651	.	.
chr1	74661495	74661994	chr1	74784124	74784623	Ttll4|chr1:74784124-74784623	0.0624070101315983	.	.
chr1	74661495	74661994	chr1	74858307	74858806	Ttll4|chr1:74858307-74858806	0.122822016568975	.	.
chr1	74712949	74713448	chr1	74340213	74340712	Cyp27a1|chr1:74340213-74340712	0.147440505804447	.	.
chr1	74712949	74713448	chr1	74386756	74387255	Cyp27a1|chr1:74386756-74387255	0.0958956847351413	.	.
chr1	74712949	74713448	chr1	74397348	74397847	Cyp27a1|chr1:74397348-74397847	0.206024546895163	.	.
chr1	74712949	74713448	chr1	74434476	74434975	Cyp27a1|chr1:74434476-74434975	0.0922200772704433	.	.
chr1	74712949	74713448	chr1	74437955	74438454	Cyp27a1|chr1:74437955-74438454	0.194396361743661	.	.
chr1	74712949	74713448	chr1	74452541	74453040	Cyp27a1|chr1:74452541-74453040	0.161918168144744	.	.
chr1	74712949	74713448	chr1	74704100	74704599	Cyp27a1|chr1:74704100-74704599	0.158434968530014	.	.
chr1	74712949	74713448	chr1	74715473	74715972	Cyp27a1|chr1:74715473-74715972	0.0882272405615776	.	.
chr1	74712949	74713448	chr1	74719733	74720232	Cyp27a1|chr1:74719733-74720232	0.0827194235847448	.	.
chr1	74712949	74713448	chr1	74784124	74784623	Cyp27a1|chr1:74784124-74784623	0.090470474408521	.	.
chr1	74712949	74713448	chr1	74787775	74788274	Cyp27a1|chr1:74787775-74788274	0.14795941202014	.	.
chr1	74712949	74713448	chr1	74810015	74810514	Cyp27a1|chr1:74810015-74810514	0.0688930768640417	.	.
chr1	74712949	74713448	chr1	74882110	74882609	Cyp27a1|chr1:74882110-74882609	0.0664844824352471	.	.
chr1	74713683	74714182	chr1	74303949	74304448	Cyp27a1|chr1:74303949-74304448	0.164399663675171	.	.
chr1	74713683	74714182	chr1	74340213	74340712	Cyp27a1|chr1:74340213-74340712	0.204280778213651	.	.
chr1	74713683	74714182	chr1	74368126	74368625	Cyp27a1|chr1:74368126-74368625	0.103494809436621	.	.
chr1	74713683	74714182	chr1	74397909	74398408	Cyp27a1|chr1:74397909-74398408	0.0993495005677379	.	.
chr1	74713683	74714182	chr1	74434476	74434975	Cyp27a1|chr1:74434476-74434975	0.0733542770491456	.	.
chr1	74713683	74714182	chr1	74452541	74453040	Cyp27a1|chr1:74452541-74453040	0.110218998508435	.	.
chr1	74713683	74714182	chr1	74718130	74718629	Cyp27a1|chr1:74718130-74718629	0.128221513315773	.	.
chr1	74713683	74714182	chr1	74726711	74727210	Cyp27a1|chr1:74726711-74727210	0.123769409468917	.	.
chr1	74713683	74714182	chr1	74763029	74763528	Cyp27a1|chr1:74763029-74763528	0.0947067760050718	.	.
chr1	74713683	74714182	chr1	74784124	74784623	Cyp27a1|chr1:74784124-74784623	0.127250365597247	.	.
chr1	74713683	74714182	chr1	74810015	74810514	Cyp27a1|chr1:74810015-74810514	0.0902910228466349	.	.
chr1	74713683	74714182	chr1	74880737	74881236	Cyp27a1|chr1:74880737-74881236	0.0797750804216567	.	.
chr1	74713683	74714182	chr1	74894978	74895477	Cyp27a1|chr1:74894978-74895477	0.0901091966006932	.	.
chr1	74713683	74714182	chr1	74985350	74985849	Cyp27a1|chr1:74985350-74985849	0.102000414784688	.	.
chr1	74748718	74749217	chr1	74303434	74303933	Prkag3|chr1:74303434-74303933	0.088070430838086	.	.
chr1	74748718	74749217	chr1	74313260	74313759	Prkag3|chr1:74313260-74313759	0.0624377569762527	.	.
chr1	74748718	74749217	chr1	74332815	74333314	Prkag3|chr1:74332815-74333314	0.088082027994681	.	.
chr1	74748718	74749217	chr1	74397909	74398408	Prkag3|chr1:74397909-74398408	0.152443741073001	.	.
chr1	74748718	74749217	chr1	74672684	74673183	Prkag3|chr1:74672684-74673183	0.089109751160445	.	.
chr1	74748718	74749217	chr1	74718130	74718629	Prkag3|chr1:74718130-74718629	0.107805927998012	.	.
chr1	74748718	74749217	chr1	74745704	74746203	Prkag3|chr1:74745704-74746203	0.0722075995387151	.	.
chr1	74748718	74749217	chr1	74757997	74758496	Prkag3|chr1:74757997-74758496	0.066739643170505	.	.
chr1	74748718	74749217	chr1	74763029	74763528	Prkag3|chr1:74763029-74763528	0.0915217372893011	.	.
chr1	74748718	74749217	chr1	74775505	74776004	Prkag3|chr1:74775505-74776004	0.173518078138493	.	.
chr1	74748718	74749217	chr1	74784124	74784623	Prkag3|chr1:74784124-74784623	0.0863803597927482	.	.
chr1	74748718	74749217	chr1	74817277	74817776	Prkag3|chr1:74817277-74817776	0.107197847233507	.	.
chr1	74748718	74749217	chr1	74948735	74949234	Prkag3|chr1:74948735-74949234	0.0776001128738517	.	.
chr1	74771522	74772021	chr1	74703046	74703545	Wnt6|chr1:74703046-74703545	0.116684973783169	.	.
chr1	74771522	74772021	chr1	74719733	74720232	Wnt6|chr1:74719733-74720232	0.199466257706194	.	.
chr1	74854708	74855207	chr1	74672684	74673183	Cdk5r2|chr1:74672684-74673183	0.0595225438928659	.	.
chr1	74854708	74855207	chr1	74673255	74673754	Cdk5r2|chr1:74673255-74673754	0.114546229105024	.	.
chr1	74854708	74855207	chr1	74718130	74718629	Cdk5r2|chr1:74718130-74718629	0.0873534984359252	.	.
chr1	74854708	74855207	chr1	74745704	74746203	Cdk5r2|chr1:74745704-74746203	0.187811629219179	.	.
chr1	74854708	74855207	chr1	74759797	74760296	Cdk5r2|chr1:74759797-74760296	0.0800424630124492	.	.
chr1	74854708	74855207	chr1	74772969	74773468	Cdk5r2|chr1:74772969-74773468	0.0764340664241872	.	.
chr1	74854708	74855207	chr1	74787775	74788274	Cdk5r2|chr1:74787775-74788274	0.109495122105532	.	.
chr1	74854708	74855207	chr1	74787775	74788274	Cdk5r2|chr1:74787775-74788274	0.109495122105533	.	.
chr1	74854708	74855207	chr1	74802933	74803432	Cdk5r2|chr1:74802933-74803432	0.0918119701943751	.	.
chr1	74854708	74855207	chr1	74816731	74817230	Cdk5r2|chr1:74816731-74817230	0.101099712490567	.	.
chr1	74854708	74855207	chr1	74817277	74817776	Cdk5r2|chr1:74817277-74817776	0.113321071981699	.	.
chr1	74854708	74855207	chr1	74880737	74881236	Cdk5r2|chr1:74880737-74881236	0.0766509816221629	.	.
chr1	74854708	74855207	chr1	74926640	74927139	Cdk5r2|chr1:74926640-74927139	0.0785135155337419	.	.
chr1	74854708	74855207	chr1	74964428	74964927	Cdk5r2|chr1:74964428-74964927	0.183317214162271	.	.
chr1	74854708	74855207	chr1	75218312	75218811	Cdk5r2|chr1:75218312-75218811	0.134955847373156	.	.
chr1	74893408	74893907	chr1	74704100	74704599	Cryba2|chr1:74704100-74704599	0.203702044103523	.	.
chr1	74901649	74902148	chr1	74703046	74703545	Gm15841|chr1:74703046-74703545	0.112076936798388	.	.
chr1	74901649	74902148	chr1	74858307	74858806	Gm15841|chr1:74858307-74858806	0.066478134822039	.	.
chr1	75124760	75125259	chr1	74772969	74773468	Nhej1|chr1:74772969-74773468	0.0592582185426711	.	.
chr1	75124760	75125259	chr1	74784124	74784623	Nhej1|chr1:74784124-74784623	0.086263924255298	.	.
chr1	75124760	75125259	chr1	74797410	74797909	Nhej1|chr1:74797410-74797909	0.0867998185278188	.	.
chr1	75124760	75125259	chr1	74808065	74808564	Nhej1|chr1:74808065-74808564	0.0690623794834496	.	.
chr1	75124760	75125259	chr1	74858307	74858806	Nhej1|chr1:74858307-74858806	0.110264017257695	.	.
chr1	75124760	75125259	chr1	74873003	74873502	Nhej1|chr1:74873003-74873502	0.147284544059159	.	.
chr1	75124760	75125259	chr1	74882110	74882609	Nhej1|chr1:74882110-74882609	0.0617262104548428	.	.
chr1	75124760	75125259	chr1	75141393	75141892	Nhej1|chr1:75141393-75141892	0.142551043182081	.	.
chr1	75124760	75125259	chr1	75223065	75223564	Nhej1|chr1:75223065-75223564	0.128201049767662	.	.
chr1	75124760	75125259	chr1	75244823	75245322	Nhej1|chr1:75244823-75245322	0.0852428598958361	.	.
chr1	75124760	75125259	chr1	75254226	75254725	Nhej1|chr1:75254226-75254725	0.09694046270932	.	.
chr1	75124760	75125259	chr1	75262099	75262598	Nhej1|chr1:75262099-75262598	0.0843633650865998	.	.
chr1	75124760	75125259	chr1	75290547	75291046	Nhej1|chr1:75290547-75291046	0.0698002594985089	.	.
chr1	75124760	75125259	chr1	75477362	75477861	Nhej1|chr1:75477362-75477861	0.0601509178071511	.	.
chr1	75142499	75142998	chr1	74787775	74788274	Cnppd1|chr1:74787775-74788274	0.0870390729755679	.	.
chr1	75142499	75142998	chr1	74787775	74788274	Retreg2|chr1:74787775-74788274	0.0870390729755679	.	.
chr1	75142499	75142998	chr1	74797410	74797909	Cnppd1|chr1:74797410-74797909	0.0838798695724261	.	.
chr1	75142499	75142998	chr1	74797410	74797909	Retreg2|chr1:74797410-74797909	0.0838798695724261	.	.
chr1	75142499	75142998	chr1	74808065	74808564	Cnppd1|chr1:74808065-74808564	0.079286468436796	.	.
chr1	75142499	75142998	chr1	74808065	74808564	Retreg2|chr1:74808065-74808564	0.079286468436796	.	.
chr1	75142499	75142998	chr1	74894978	74895477	Cnppd1|chr1:74894978-74895477	0.0748555148597558	.	.
chr1	75142499	75142998	chr1	74894978	74895477	Retreg2|chr1:74894978-74895477	0.0748555148597558	.	.
chr1	75142499	75142998	chr1	75141393	75141892	Cnppd1|chr1:75141393-75141892	0.183753864904898	.	.
chr1	75142499	75142998	chr1	75141393	75141892	Retreg2|chr1:75141393-75141892	0.183753864904898	.	.
chr1	75142499	75142998	chr1	75234571	75235070	Cnppd1|chr1:75234571-75235070	0.064768718840791	.	.
chr1	75142499	75142998	chr1	75234571	75235070	Retreg2|chr1:75234571-75235070	0.064768718840791	.	.
chr1	75142499	75142998	chr1	75244823	75245322	Cnppd1|chr1:75244823-75245322	0.0977317581864014	.	.
chr1	75142499	75142998	chr1	75244823	75245322	Retreg2|chr1:75244823-75245322	0.0977317581864014	.	.
chr1	75142499	75142998	chr1	75254226	75254725	Cnppd1|chr1:75254226-75254725	0.0722700784043995	.	.
chr1	75142499	75142998	chr1	75254226	75254725	Retreg2|chr1:75254226-75254725	0.0722700784043995	.	.
chr1	75142499	75142998	chr1	75290547	75291046	Cnppd1|chr1:75290547-75291046	0.0731709404994332	.	.
chr1	75142499	75142998	chr1	75290547	75291046	Retreg2|chr1:75290547-75291046	0.0731709404994332	.	.
chr1	75142499	75142998	chr1	75447581	75448080	Cnppd1|chr1:75447581-75448080	0.158040603116538	.	.
chr1	75142499	75142998	chr1	75447581	75448080	Retreg2|chr1:75447581-75448080	0.158040603116538	.	.
chr1	75142499	75142998	chr1	75487302	75487801	Cnppd1|chr1:75487302-75487801	0.0893837671268055	.	.
chr1	75142499	75142998	chr1	75487302	75487801	Retreg2|chr1:75487302-75487801	0.0893837671268055	.	.
chr1	75142499	75142998	chr1	75487834	75488333	Cnppd1|chr1:75487834-75488333	0.111234301463833	.	.
chr1	75142499	75142998	chr1	75487834	75488333	Retreg2|chr1:75487834-75488333	0.111234301463833	.	.
chr1	75168424	75168923	chr1	74784124	74784623	Zfand2b|chr1:74784124-74784623	0.104403440253018	.	.
chr1	75168424	75168923	chr1	74873003	74873502	Zfand2b|chr1:74873003-74873502	0.144707746235898	.	.
chr1	75168424	75168923	chr1	75234571	75235070	Zfand2b|chr1:75234571-75235070	0.192924131326136	.	.
chr1	75168424	75168923	chr1	75247991	75248490	Zfand2b|chr1:75247991-75248490	0.0623628790985531	.	.
chr1	75168424	75168923	chr1	75392112	75392611	Zfand2b|chr1:75392112-75392611	0.091643372926855	.	.
chr1	75168424	75168923	chr1	75447581	75448080	Zfand2b|chr1:75447581-75448080	0.104604216382732	.	.
chr1	75169048	75169547	chr1	74802933	74803432	Zfand2b|chr1:74802933-74803432	0.0616653599532254	.	.
chr1	75169048	75169547	chr1	74808065	74808564	Zfand2b|chr1:74808065-74808564	0.101519125346755	.	.
chr1	75169048	75169547	chr1	74858307	74858806	Zfand2b|chr1:74858307-74858806	0.0622718966785312	.	.
chr1	75169048	75169547	chr1	75000489	75000988	Zfand2b|chr1:75000489-75000988	0.0765809071210952	.	.
chr1	75169048	75169547	chr1	75223065	75223564	Zfand2b|chr1:75223065-75223564	0.214599309679494	.	.
chr1	75169048	75169547	chr1	75244823	75245322	Zfand2b|chr1:75244823-75245322	0.143563578843174	.	.
chr1	75179524	75180023	chr1	74757997	74758496	Abcb6|chr1:74757997-74758496	0.0811926473131368	.	.
chr1	75179524	75180023	chr1	74784124	74784623	Abcb6|chr1:74784124-74784623	0.0683561860513306	.	.
chr1	75179524	75180023	chr1	74808065	74808564	Abcb6|chr1:74808065-74808564	0.0824553470379578	.	.
chr1	75179524	75180023	chr1	74810015	74810514	Abcb6|chr1:74810015-74810514	0.118593732263805	.	.
chr1	75179524	75180023	chr1	74858307	74858806	Abcb6|chr1:74858307-74858806	0.0791897931400593	.	.
chr1	75179524	75180023	chr1	75223065	75223564	Abcb6|chr1:75223065-75223564	0.082247192980966	.	.
chr1	75179524	75180023	chr1	75239896	75240395	Abcb6|chr1:75239896-75240395	0.0946791891296399	.	.
chr1	75179524	75180023	chr1	75244823	75245322	Abcb6|chr1:75244823-75245322	0.0957004418994842	.	.
chr1	75179524	75180023	chr1	75410835	75411334	Abcb6|chr1:75410835-75411334	0.0701313355813036	.	.
chr1	75180079	75180578	chr1	74797410	74797909	Abcb6|chr1:74797410-74797909	0.0601379376898252	.	.
chr1	75180079	75180578	chr1	74802933	74803432	Abcb6|chr1:74802933-74803432	0.0866552333822318	.	.
chr1	75180079	75180578	chr1	74816731	74817230	Abcb6|chr1:74816731-74817230	0.0592930227288938	.	.
chr1	75180079	75180578	chr1	74817277	74817776	Abcb6|chr1:74817277-74817776	0.0716045809753046	.	.
chr1	75180079	75180578	chr1	74873003	74873502	Abcb6|chr1:74873003-74873502	0.061462264222502	.	.
chr1	75180079	75180578	chr1	74948735	74949234	Abcb6|chr1:74948735-74949234	0.0651120374778145	.	.
chr1	75180079	75180578	chr1	75244823	75245322	Abcb6|chr1:75244823-75245322	0.208181158656007	.	.
chr1	75180079	75180578	chr1	75371716	75372215	Abcb6|chr1:75371716-75372215	0.175684032346466	.	.
chr1	75180079	75180578	chr1	75467494	75467993	Abcb6|chr1:75467494-75467993	0.081209945037851	.	.
chr1	75191753	75192252	chr1	74763029	74763528	Ankzf1|chr1:74763029-74763528	0.0728849971949397	.	.
chr1	75191753	75192252	chr1	74763029	74763528	Atg9a|chr1:74763029-74763528	0.0728849971949397	.	.
chr1	75191753	75192252	chr1	74858307	74858806	Ankzf1|chr1:74858307-74858806	0.0896456804645429	.	.
chr1	75191753	75192252	chr1	74858307	74858806	Atg9a|chr1:74858307-74858806	0.0896456804645429	.	.
chr1	75191753	75192252	chr1	75234571	75235070	Ankzf1|chr1:75234571-75235070	0.143424177273431	.	.
chr1	75191753	75192252	chr1	75234571	75235070	Atg9a|chr1:75234571-75235070	0.143424177273431	.	.
chr1	75191753	75192252	chr1	75247991	75248490	Ankzf1|chr1:75247991-75248490	0.0796602897026551	.	.
chr1	75191753	75192252	chr1	75247991	75248490	Atg9a|chr1:75247991-75248490	0.0796602897026551	.	.
chr1	75191753	75192252	chr1	75410835	75411334	Ankzf1|chr1:75410835-75411334	0.0917357858187401	.	.
chr1	75191753	75192252	chr1	75410835	75411334	Atg9a|chr1:75410835-75411334	0.0917357858187401	.	.
chr1	75210546	75211045	chr1	74784124	74784623	Glb1l|chr1:74784124-74784623	0.110869480551918	.	.
chr1	75210546	75211045	chr1	74784124	74784623	Stk16|chr1:74784124-74784623	0.110869480551918	.	.
chr1	75210546	75211045	chr1	74802933	74803432	Glb1l|chr1:74802933-74803432	0.113428727955497	.	.
chr1	75210546	75211045	chr1	74802933	74803432	Stk16|chr1:74802933-74803432	0.113428727955497	.	.
chr1	75210546	75211045	chr1	74808065	74808564	Glb1l|chr1:74808065-74808564	0.175394413266111	.	.
chr1	75210546	75211045	chr1	74808065	74808564	Stk16|chr1:74808065-74808564	0.175394413266111	.	.
chr1	75210546	75211045	chr1	74816731	74817230	Glb1l|chr1:74816731-74817230	0.0797273386397225	.	.
chr1	75210546	75211045	chr1	74816731	74817230	Stk16|chr1:74816731-74817230	0.0797273386397225	.	.
chr1	75210546	75211045	chr1	74880737	74881236	Glb1l|chr1:74880737-74881236	0.111434297566514	.	.
chr1	75210546	75211045	chr1	74880737	74881236	Stk16|chr1:74880737-74881236	0.111434297566514	.	.
chr1	75210546	75211045	chr1	74894978	74895477	Glb1l|chr1:74894978-74895477	0.061932830582379	.	.
chr1	75210546	75211045	chr1	74894978	74895477	Stk16|chr1:74894978-74895477	0.061932830582379	.	.
chr1	75210546	75211045	chr1	75141393	75141892	Glb1l|chr1:75141393-75141892	0.117745100793689	.	.
chr1	75210546	75211045	chr1	75141393	75141892	Stk16|chr1:75141393-75141892	0.117745100793689	.	.
chr1	75210546	75211045	chr1	75254226	75254725	Glb1l|chr1:75254226-75254725	0.068283081691107	.	.
chr1	75210546	75211045	chr1	75254226	75254725	Stk16|chr1:75254226-75254725	0.068283081691107	.	.
chr1	75210546	75211045	chr1	75336858	75337357	Glb1l|chr1:75336858-75337357	0.0664506036040148	.	.
chr1	75210546	75211045	chr1	75336858	75337357	Stk16|chr1:75336858-75337357	0.0664506036040148	.	.
chr1	75210546	75211045	chr1	75342805	75343304	Glb1l|chr1:75342805-75343304	0.132274287278154	.	.
chr1	75210546	75211045	chr1	75342805	75343304	Stk16|chr1:75342805-75343304	0.132274287278154	.	.
chr1	75210546	75211045	chr1	75422827	75423326	Glb1l|chr1:75422827-75423326	0.0872354272622225	.	.
chr1	75210546	75211045	chr1	75422827	75423326	Stk16|chr1:75422827-75423326	0.0872354272622225	.	.
chr1	75210546	75211045	chr1	75458368	75458867	Glb1l|chr1:75458368-75458867	0.0641369072107304	.	.
chr1	75210546	75211045	chr1	75458368	75458867	Stk16|chr1:75458368-75458867	0.0641369072107304	.	.
chr1	75219086	75219585	chr1	74775505	74776004	Tuba4a|chr1:74775505-74776004	0.0922530552297814	.	.
chr1	75219086	75219585	chr1	74797410	74797909	Tuba4a|chr1:74797410-74797909	0.117268290085173	.	.
chr1	75219086	75219585	chr1	74880737	74881236	Tuba4a|chr1:74880737-74881236	0.118206812639707	.	.
chr1	75219086	75219585	chr1	75016818	75017317	Tuba4a|chr1:75016818-75017317	0.0711755489840061	.	.
chr1	75219086	75219585	chr1	75141393	75141892	Tuba4a|chr1:75141393-75141892	0.118128977805742	.	.
chr1	75219086	75219585	chr1	75247991	75248490	Tuba4a|chr1:75247991-75248490	0.0867326259896926	.	.
chr1	75219086	75219585	chr1	75290547	75291046	Tuba4a|chr1:75290547-75291046	0.0926431192496253	.	.
chr1	75219086	75219585	chr1	75336858	75337357	Tuba4a|chr1:75336858-75337357	0.068608086205755	.	.
chr1	75219086	75219585	chr1	75398631	75399130	Tuba4a|chr1:75398631-75399130	0.0902436755986012	.	.
chr1	75219086	75219585	chr1	75487302	75487801	Tuba4a|chr1:75487302-75487801	0.136487953238641	.	.
chr1	75236144	75236643	chr1	74858307	74858806	Dnajb2|chr1:74858307-74858806	0.092537602121794	.	.
chr1	75236144	75236643	chr1	75234571	75235070	Dnajb2|chr1:75234571-75235070	0.0765432253704335	.	.
chr1	75236144	75236643	chr1	75244823	75245322	Dnajb2|chr1:75244823-75245322	0.0853327839850954	.	.
chr1	75236144	75236643	chr1	75244823	75245322	Dnajb2|chr1:75244823-75245322	0.0853327839850955	.	.
chr1	75236144	75236643	chr1	75247991	75248490	Dnajb2|chr1:75247991-75248490	0.1500391057782	.	.
chr1	75236144	75236643	chr1	75262099	75262598	Dnajb2|chr1:75262099-75262598	0.0703195149933649	.	.
chr1	75236144	75236643	chr1	75336858	75337357	Dnajb2|chr1:75336858-75337357	0.104889548122575	.	.
chr1	75236144	75236643	chr1	75456852	75457351	Dnajb2|chr1:75456852-75457351	0.0846724081467926	.	.
chr1	75236144	75236643	chr1	75477362	75477861	Dnajb2|chr1:75477362-75477861	0.0598911766366524	.	.
chr1	75236144	75236643	chr1	75495129	75495628	Dnajb2|chr1:75495129-75495628	0.200460393860783	.	.
chr1	75236651	75237150	chr1	74797410	74797909	Dnajb2|chr1:74797410-74797909	0.112919252774725	.	.
chr1	75236651	75237150	chr1	74808065	74808564	Dnajb2|chr1:74808065-74808564	0.141089965354471	.	.
chr1	75236651	75237150	chr1	74816731	74817230	Dnajb2|chr1:74816731-74817230	0.111472204087769	.	.
chr1	75236651	75237150	chr1	74880737	74881236	Dnajb2|chr1:74880737-74881236	0.120061837817922	.	.
chr1	75236651	75237150	chr1	74948735	74949234	Dnajb2|chr1:74948735-74949234	0.237033909790963	.	.
chr1	75236651	75237150	chr1	75141393	75141892	Dnajb2|chr1:75141393-75141892	0.126437155109197	.	.
chr1	75236651	75237150	chr1	75239896	75240395	Dnajb2|chr1:75239896-75240395	0.126122327425075	.	.
chr1	75236651	75237150	chr1	75244823	75245322	Dnajb2|chr1:75244823-75245322	0.128921740559239	.	.
chr1	75236651	75237150	chr1	75254226	75254725	Dnajb2|chr1:75254226-75254725	0.101105724240193	.	.
chr1	75236651	75237150	chr1	75263237	75263736	Dnajb2|chr1:75263237-75263736	0.106187766616328	.	.
chr1	75236651	75237150	chr1	75289342	75289841	Dnajb2|chr1:75289342-75289841	0.0942282306195303	.	.
chr1	75236651	75237150	chr1	75290547	75291046	Dnajb2|chr1:75290547-75291046	0.0921205563507325	.	.
chr1	75236651	75237150	chr1	75371716	75372215	Dnajb2|chr1:75371716-75372215	0.064896776869797	.	.
chr1	75236651	75237150	chr1	75477362	75477861	Dnajb2|chr1:75477362-75477861	0.10122746263686	.	.
chr1	75236651	75237150	chr1	75487302	75487801	Dnajb2|chr1:75487302-75487801	0.130213786292461	.	.
chr1	75236651	75237150	chr1	75487834	75488333	Dnajb2|chr1:75487834-75488333	0.0880771004632623	.	.
chr1	75251521	75252020	chr1	75239896	75240395	Gm28294|chr1:75239896-75240395	0.137341649111677	.	.
chr1	75251521	75252020	chr1	75398631	75399130	Gm28294|chr1:75398631-75399130	0.0589673848206893	.	.
chr1	75251521	75252020	chr1	75422827	75423326	Gm28294|chr1:75422827-75423326	0.122632938909145	.	.
chr1	75251521	75252020	chr1	75422827	75423326	Gm28294|chr1:75422827-75423326	0.122632938909146	.	.
chr1	75277375	75277874	chr1	75218312	75218811	Resp18|chr1:75218312-75218811	0.0882424129333665	.	.
chr1	75277375	75277874	chr1	75218312	75218811	Resp18|chr1:75218312-75218811	0.0882424129333666	.	.
chr1	75277375	75277874	chr1	75289342	75289841	Resp18|chr1:75289342-75289841	0.0709574442530082	.	.
chr1	75277375	75277874	chr1	75487302	75487801	Resp18|chr1:75487302-75487801	0.0622582103863174	.	.
chr1	75277375	75277874	chr1	75487834	75488333	Resp18|chr1:75487834-75488333	0.131105027905409	.	.
chr1	75316812	75317311	chr1	75052015	75052514	Dnpep|chr1:75052015-75052514	0.134646290749721	.	.
chr1	75316812	75317311	chr1	75141393	75141892	Dnpep|chr1:75141393-75141892	0.0600317414843387	.	.
chr1	75316812	75317311	chr1	75239896	75240395	Dnpep|chr1:75239896-75240395	0.0640754212843152	.	.
chr1	75316812	75317311	chr1	75263237	75263736	Dnpep|chr1:75263237-75263736	0.127743063136252	.	.
chr1	75316812	75317311	chr1	75290547	75291046	Dnpep|chr1:75290547-75291046	0.149122516456796	.	.
chr1	75316812	75317311	chr1	75336858	75337357	Dnpep|chr1:75336858-75337357	0.222294943014226	.	.
chr1	75316812	75317311	chr1	75336858	75337357	Dnpep|chr1:75336858-75337357	0.222294943014227	.	.
chr1	75317346	75317845	chr1	75234571	75235070	Dnpep|chr1:75234571-75235070	0.260886085464723	.	.
chr1	75317346	75317845	chr1	75239896	75240395	Dnpep|chr1:75239896-75240395	0.0897564468509866	.	.
chr1	75317346	75317845	chr1	75247991	75248490	Dnpep|chr1:75247991-75248490	0.268499141148854	.	.
chr1	75317346	75317845	chr1	75336858	75337357	Dnpep|chr1:75336858-75337357	0.096030754291573	.	.
chr1	75317346	75317845	chr1	75410835	75411334	Dnpep|chr1:75410835-75411334	0.160355578976462	.	.
chr1	75435709	75436208	chr1	75234571	75235070	Gmppa|chr1:75234571-75235070	0.0897093673155781	.	.
chr1	75435709	75436208	chr1	75487302	75487801	Gmppa|chr1:75487302-75487801	0.128534765584695	.	.
chr1	75435709	75436208	chr1	75487834	75488333	Gmppa|chr1:75487834-75488333	0.0999537552136904	.	.
chr1	75449786	75450285	chr1	75141393	75141892	Asic4|chr1:75141393-75141892	0.0608608646484449	.	.
chr1	75449786	75450285	chr1	75339144	75339643	Asic4|chr1:75339144-75339643	0.0593232218009201	.	.
chr1	75449786	75450285	chr1	75451843	75452342	Asic4|chr1:75451843-75452342	0.203593940066546	.	.
chr1	75449786	75450285	chr1	75458368	75458867	Asic4|chr1:75458368-75458867	0.152673515060118	.	.
chr1	75478598	75479097	chr1	75000489	75000988	Chpf|chr1:75000489-75000988	0.0813939053222802	.	.
chr1	75478598	75479097	chr1	75000489	75000988	Tmem198|chr1:75000489-75000988	0.0813939053222802	.	.
chr1	75478598	75479097	chr1	75052015	75052514	Chpf|chr1:75052015-75052514	0.0841721482399181	.	.
chr1	75478598	75479097	chr1	75052015	75052514	Tmem198|chr1:75052015-75052514	0.0841721482399181	.	.
chr1	75478598	75479097	chr1	75218312	75218811	Chpf|chr1:75218312-75218811	0.0601169446464637	.	.
chr1	75478598	75479097	chr1	75218312	75218811	Tmem198|chr1:75218312-75218811	0.0601169446464637	.	.
chr1	75478598	75479097	chr1	75223065	75223564	Chpf|chr1:75223065-75223564	0.0698996067353363	.	.
chr1	75478598	75479097	chr1	75223065	75223564	Tmem198|chr1:75223065-75223564	0.0698996067353363	.	.
chr1	75478598	75479097	chr1	75339144	75339643	Chpf|chr1:75339144-75339643	0.192557289185876	.	.
chr1	75478598	75479097	chr1	75339144	75339643	Tmem198|chr1:75339144-75339643	0.192557289185876	.	.
chr1	75478598	75479097	chr1	75370249	75370748	Chpf|chr1:75370249-75370748	0.0948163503888199	.	.
chr1	75478598	75479097	chr1	75370249	75370748	Tmem198|chr1:75370249-75370748	0.0948163503888199	.	.
chr1	75478598	75479097	chr1	75371716	75372215	Chpf|chr1:75371716-75372215	0.0651786394748741	.	.
chr1	75478598	75479097	chr1	75371716	75372215	Tmem198|chr1:75371716-75372215	0.0651786394748741	.	.
chr1	75478598	75479097	chr1	75398631	75399130	Chpf|chr1:75398631-75399130	0.0798717391178645	.	.
[truncated: 112,126 more rows]
