# Supplementary material for: Single-cell analysis of chromatin accessibility in the adult mouse brain
Source: Nature. 2023 Dec 13;624(7991):378–89. doi: 10.1038/s41586-023-06824-9 (PMC10719105; doi:10.1038/s41586-023-06824-9)
Supplement: Supplementary file 3 — Supplementary Tables 1–25 and their legends. [file 41586_2023_6824_MOESM3_ESM.zip › 2023-03-05453B-s3/SI Tables/SI Table 13 Summary of all the gene-cCRE correlations/sa2subclass.OPC_NN.pdc.bedpe]

chr1	3671529	3672028	chr1	3648863	3649362	Xkr4|chr1:3648863-3649362	0.0670656390982451	.	.
chr1	4785497	4785996	chr1	5019201	5019700	Mrpl15|chr1:5019201-5019700	0.0774104118100414	.	.
chr1	4785497	4785996	chr1	5170387	5170886	Mrpl15|chr1:5170387-5170886	0.151785374451741	.	.
chr1	4807592	4808091	chr1	4722539	4723038	Lypla1|chr1:4722539-4723038	0.0937743596678928	.	.
chr1	4807592	4808091	chr1	4768300	4768799	Lypla1|chr1:4768300-4768799	0.137496110461819	.	.
chr1	4807592	4808091	chr1	5082818	5083317	Lypla1|chr1:5082818-5083317	0.0868348016085078	.	.
chr1	4807592	4808091	chr1	5170387	5170886	Lypla1|chr1:5170387-5170886	0.116974974432267	.	.
chr1	4857480	4857979	chr1	4571692	4572191	Tcea1|chr1:4571692-4572191	0.0687946934612128	.	.
chr1	4857480	4857979	chr1	5019201	5019700	Tcea1|chr1:5019201-5019700	0.0890597935852461	.	.
chr1	4857480	4857979	chr1	5023205	5023704	Tcea1|chr1:5023205-5023704	0.0720814644860795	.	.
chr1	4858123	4858622	chr1	4722539	4723038	Tcea1|chr1:4722539-4723038	0.129305365333716	.	.
chr1	4858123	4858622	chr1	5019201	5019700	Tcea1|chr1:5019201-5019700	0.158349500352375	.	.
chr1	4858123	4858622	chr1	5023205	5023704	Tcea1|chr1:5023205-5023704	0.0644721937377458	.	.
chr1	4970513	4971012	chr1	4768300	4768799	Gm16041|chr1:4768300-4768799	0.10060097852059	.	.
chr1	5070122	5070621	chr1	5017828	5018327	Atp6v1h|chr1:5017828-5018327	0.103648737754568	.	.
chr1	5070122	5070621	chr1	5017828	5018327	Rgs20|chr1:5017828-5018327	0.103648737754568	.	.
chr1	5070122	5070621	chr1	5228748	5229247	Atp6v1h|chr1:5228748-5229247	0.162059085303371	.	.
chr1	5070122	5070621	chr1	5228748	5229247	Rgs20|chr1:5228748-5229247	0.162059085303371	.	.
chr1	6214386	6214885	chr1	6441268	6441767	4732440D04Rik|chr1:6441268-6441767	0.181247355527912	.	.
chr1	6359108	6359607	chr1	6370248	6370747	Alkal1|chr1:6370248-6370747	0.099740405785772	.	.
chr1	6359108	6359607	chr1	6382628	6383127	Alkal1|chr1:6382628-6383127	0.0981861176163341	.	.
chr1	6359108	6359607	chr1	6406344	6406843	Alkal1|chr1:6406344-6406843	0.066768484664992	.	.
chr1	6359108	6359607	chr1	6410037	6410536	Alkal1|chr1:6410037-6410536	0.112108454964683	.	.
chr1	6359108	6359607	chr1	6441268	6441767	Alkal1|chr1:6441268-6441767	0.0741904848886314	.	.
chr1	6486951	6487450	chr1	6370248	6370747	St18|chr1:6370248-6370747	0.105805405409062	.	.
chr1	6486951	6487450	chr1	6406344	6406843	St18|chr1:6406344-6406843	0.0662517589694187	.	.
chr1	6486951	6487450	chr1	6410037	6410536	St18|chr1:6410037-6410536	0.079312902690961	.	.
chr1	6486951	6487450	chr1	6441268	6441767	St18|chr1:6441268-6441767	0.0772806352818683	.	.
chr1	7088594	7089093	chr1	7010156	7010655	Pcmtd1|chr1:7010156-7010655	0.0814043565015004	.	.
chr1	7088594	7089093	chr1	7132254	7132753	Pcmtd1|chr1:7132254-7132753	0.165890871844442	.	.
chr1	7088594	7089093	chr1	7204719	7205218	Pcmtd1|chr1:7204719-7205218	0.197836582262315	.	.
chr1	7397174	7397673	chr1	7010156	7010655	Gm26901|chr1:7010156-7010655	0.155449334083088	.	.
chr1	7397174	7397673	chr1	7139109	7139608	Gm26901|chr1:7139109-7139608	0.0675100706524749	.	.
chr1	7397174	7397673	chr1	7543474	7543973	Gm26901|chr1:7543474-7543973	0.11834876421635	.	.
chr1	7397174	7397673	chr1	7548128	7548627	Gm26901|chr1:7548128-7548627	0.124389188226264	.	.
chr1	7397837	7398336	chr1	7010156	7010655	Gm26901|chr1:7010156-7010655	0.120578423657461	.	.
chr1	7397837	7398336	chr1	7204719	7205218	Gm26901|chr1:7204719-7205218	0.235398292212667	.	.
chr1	7398342	7398841	chr1	7010156	7010655	Gm26901|chr1:7010156-7010655	0.117063120787918	.	.
chr1	7398342	7398841	chr1	7204719	7205218	Gm26901|chr1:7204719-7205218	0.0853380198916994	.	.
chr1	9298975	9299474	chr1	9208779	9209278	Sntg1|chr1:9208779-9209278	0.0674396256796892	.	.
chr1	9298975	9299474	chr1	9283023	9283522	Sntg1|chr1:9283023-9283522	0.139865887295372	.	.
chr1	9298975	9299474	chr1	9298270	9298769	Sntg1|chr1:9298270-9298769	0.120273189278974	.	.
chr1	9298975	9299474	chr1	9521746	9522245	Sntg1|chr1:9521746-9522245	0.0931345488934494	.	.
chr1	9298975	9299474	chr1	9554007	9554506	Sntg1|chr1:9554007-9554506	0.0818874947789232	.	.
chr1	9298975	9299474	chr1	9554511	9555010	Sntg1|chr1:9554511-9555010	0.0746323012610494	.	.
chr1	9298975	9299474	chr1	9573148	9573647	Sntg1|chr1:9573148-9573647	0.181852131527932	.	.
chr1	9298975	9299474	chr1	9621361	9621860	Sntg1|chr1:9621361-9621860	0.199319949667083	.	.
chr1	9299496	9299995	chr1	9199645	9200144	Sntg1|chr1:9199645-9200144	0.0849284615414698	.	.
chr1	9299496	9299995	chr1	9248389	9248888	Sntg1|chr1:9248389-9248888	0.0654164334080331	.	.
chr1	9299496	9299995	chr1	9289706	9290205	Sntg1|chr1:9289706-9290205	0.0843379395909881	.	.
chr1	9299496	9299995	chr1	9298270	9298769	Sntg1|chr1:9298270-9298769	0.0840438431094768	.	.
chr1	9299496	9299995	chr1	9554007	9554506	Sntg1|chr1:9554007-9554506	0.101236951277053	.	.
chr1	9299496	9299995	chr1	9554511	9555010	Sntg1|chr1:9554511-9555010	0.178621014587475	.	.
chr1	9299496	9299995	chr1	9573148	9573647	Sntg1|chr1:9573148-9573647	0.140689997028728	.	.
chr1	9299496	9299995	chr1	9603787	9604286	Sntg1|chr1:9603787-9604286	0.0650731559967588	.	.
chr1	9299496	9299995	chr1	9621361	9621860	Sntg1|chr1:9621361-9621860	0.0978007101404443	.	.
chr1	9299496	9299995	chr1	9627223	9627722	Sntg1|chr1:9627223-9627722	0.0885716996146182	.	.
chr1	9545042	9545541	chr1	9521746	9522245	Rrs1|chr1:9521746-9522245	0.117697232696838	.	.
chr1	9545042	9545541	chr1	9570415	9570914	Rrs1|chr1:9570415-9570914	0.0675618732110517	.	.
chr1	9545042	9545541	chr1	9602243	9602742	Rrs1|chr1:9602243-9602742	0.0762219657362053	.	.
chr1	9545042	9545541	chr1	9603787	9604286	Rrs1|chr1:9603787-9604286	0.12278114294435	.	.
chr1	9545042	9545541	chr1	9611605	9612104	Rrs1|chr1:9611605-9612104	0.122241709399702	.	.
chr1	9545042	9545541	chr1	9658870	9659369	Rrs1|chr1:9658870-9659369	0.0730241858614357	.	.
chr1	9545042	9545541	chr1	9804481	9804980	Rrs1|chr1:9804481-9804980	0.191144607772574	.	.
chr1	9545922	9546421	chr1	9554511	9555010	Rrs1|chr1:9554511-9555010	0.159208751180046	.	.
chr1	9545922	9546421	chr1	9603787	9604286	Rrs1|chr1:9603787-9604286	0.0754844673648153	.	.
chr1	9545922	9546421	chr1	9607791	9608290	Rrs1|chr1:9607791-9608290	0.104829205028823	.	.
chr1	9545922	9546421	chr1	9621361	9621860	Rrs1|chr1:9621361-9621860	0.0802215576833924	.	.
chr1	9545922	9546421	chr1	9772700	9773199	Rrs1|chr1:9772700-9773199	0.0624774802500916	.	.
chr1	9545922	9546421	chr1	9804481	9804980	Rrs1|chr1:9804481-9804980	0.11097896303193	.	.
chr1	9545922	9546421	chr1	9815710	9816209	Rrs1|chr1:9815710-9816209	0.0865276947784793	.	.
chr1	9547814	9548313	chr1	9564420	9564919	Adhfe1|chr1:9564420-9564919	0.091329584044559	.	.
chr1	9547814	9548313	chr1	9607791	9608290	Adhfe1|chr1:9607791-9608290	0.0926946633342354	.	.
chr1	9547814	9548313	chr1	9627223	9627722	Adhfe1|chr1:9627223-9627722	0.174023283524448	.	.
chr1	9547814	9548313	chr1	9815710	9816209	Adhfe1|chr1:9815710-9816209	0.0896000756160396	.	.
chr1	9547814	9548313	chr1	9816219	9816718	Adhfe1|chr1:9816219-9816718	0.0768631765649567	.	.
chr1	9600949	9601448	chr1	9288722	9289221	Vxn|chr1:9288722-9289221	0.130927189451626	.	.
chr1	9600949	9601448	chr1	9816219	9816718	Vxn|chr1:9816219-9816718	0.108747552765651	.	.
chr1	9601474	9601973	chr1	9298270	9298769	Vxn|chr1:9298270-9298769	0.104871425099695	.	.
chr1	9601474	9601973	chr1	9548921	9549420	Vxn|chr1:9548921-9549420	0.0996509916825316	.	.
chr1	9601474	9601973	chr1	9573148	9573647	Vxn|chr1:9573148-9573647	0.0731483433680603	.	.
chr1	9601474	9601973	chr1	9602243	9602742	Vxn|chr1:9602243-9602742	0.084669898775019	.	.
chr1	9601474	9601973	chr1	9621361	9621860	Vxn|chr1:9621361-9621860	0.074013428093733	.	.
chr1	9601474	9601973	chr1	9658870	9659369	Vxn|chr1:9658870-9659369	0.10786652541419	.	.
chr1	9630048	9630547	chr1	9554007	9554506	2610203C22Rik|chr1:9554007-9554506	0.102480942695654	.	.
chr1	9630048	9630547	chr1	9554511	9555010	2610203C22Rik|chr1:9554511-9555010	0.131950202976622	.	.
chr1	9700259	9700758	chr1	9298270	9298769	Mybl1|chr1:9298270-9298769	0.069762523939237	.	.
chr1	9700259	9700758	chr1	9554511	9555010	Mybl1|chr1:9554511-9555010	0.0790190212723427	.	.
chr1	9700259	9700758	chr1	9569900	9570399	Mybl1|chr1:9569900-9570399	0.113220036376618	.	.
chr1	9700259	9700758	chr1	9602243	9602742	Mybl1|chr1:9602243-9602742	0.0658345477442337	.	.
chr1	9700259	9700758	chr1	9603787	9604286	Mybl1|chr1:9603787-9604286	0.174669426858029	.	.
chr1	9700259	9700758	chr1	9607791	9608290	Mybl1|chr1:9607791-9608290	0.140620245151072	.	.
chr1	9700259	9700758	chr1	9611605	9612104	Mybl1|chr1:9611605-9612104	0.22246476790104	.	.
chr1	9700259	9700758	chr1	9627223	9627722	Mybl1|chr1:9627223-9627722	0.151732476230599	.	.
chr1	9700817	9701316	chr1	9283023	9283522	Mybl1|chr1:9283023-9283522	0.154715204289134	.	.
chr1	9700817	9701316	chr1	9548921	9549420	Mybl1|chr1:9548921-9549420	0.079296310892955	.	.
chr1	9700817	9701316	chr1	9603787	9604286	Mybl1|chr1:9603787-9604286	0.0684633177746475	.	.
chr1	9700817	9701316	chr1	9621361	9621860	Mybl1|chr1:9621361-9621860	0.224541102102917	.	.
chr1	9700817	9701316	chr1	9815710	9816209	Mybl1|chr1:9815710-9816209	0.0882578894466035	.	.
chr1	9747574	9748073	chr1	9521746	9522245	1700034P13Rik|chr1:9521746-9522245	0.184574939380272	.	.
chr1	9747574	9748073	chr1	9521746	9522245	Vcpip1|chr1:9521746-9522245	0.184574939380272	.	.
chr1	9747574	9748073	chr1	9554511	9555010	1700034P13Rik|chr1:9554511-9555010	0.0655634590413628	.	.
chr1	9747574	9748073	chr1	9554511	9555010	Vcpip1|chr1:9554511-9555010	0.0655634590413628	.	.
chr1	9747574	9748073	chr1	9564420	9564919	1700034P13Rik|chr1:9564420-9564919	0.125094176524921	.	.
chr1	9747574	9748073	chr1	9564420	9564919	Vcpip1|chr1:9564420-9564919	0.125094176524921	.	.
chr1	9747574	9748073	chr1	9569900	9570399	1700034P13Rik|chr1:9569900-9570399	0.0640938473267857	.	.
chr1	9747574	9748073	chr1	9569900	9570399	Vcpip1|chr1:9569900-9570399	0.0640938473267857	.	.
chr1	9747574	9748073	chr1	9573148	9573647	1700034P13Rik|chr1:9573148-9573647	0.173395546384813	.	.
chr1	9747574	9748073	chr1	9573148	9573647	Vcpip1|chr1:9573148-9573647	0.173395546384813	.	.
chr1	9747574	9748073	chr1	9621361	9621860	1700034P13Rik|chr1:9621361-9621860	0.108064240422582	.	.
chr1	9747574	9748073	chr1	9621361	9621860	Vcpip1|chr1:9621361-9621860	0.108064240422582	.	.
chr1	9747574	9748073	chr1	9815710	9816209	1700034P13Rik|chr1:9815710-9816209	0.080048404935059	.	.
chr1	9747574	9748073	chr1	9815710	9816209	Vcpip1|chr1:9815710-9816209	0.080048404935059	.	.
chr1	9747574	9748073	chr1	9816219	9816718	1700034P13Rik|chr1:9816219-9816718	0.0998594191208367	.	.
chr1	9747574	9748073	chr1	9816219	9816718	Vcpip1|chr1:9816219-9816718	0.0998594191208367	.	.
chr1	9748256	9748755	chr1	9521746	9522245	1700034P13Rik|chr1:9521746-9522245	0.194528501886842	.	.
chr1	9748256	9748755	chr1	9521746	9522245	Vcpip1|chr1:9521746-9522245	0.194528501886842	.	.
chr1	9748256	9748755	chr1	9564420	9564919	1700034P13Rik|chr1:9564420-9564919	0.227053795651763	.	.
chr1	9748256	9748755	chr1	9564420	9564919	Vcpip1|chr1:9564420-9564919	0.227053795651763	.	.
chr1	9748256	9748755	chr1	9603787	9604286	1700034P13Rik|chr1:9603787-9604286	0.147532897298113	.	.
chr1	9748256	9748755	chr1	9603787	9604286	Vcpip1|chr1:9603787-9604286	0.147532897298113	.	.
chr1	9748256	9748755	chr1	9607791	9608290	1700034P13Rik|chr1:9607791-9608290	0.0848389082470682	.	.
chr1	9748256	9748755	chr1	9607791	9608290	Vcpip1|chr1:9607791-9608290	0.0848389082470682	.	.
chr1	9748256	9748755	chr1	9611605	9612104	1700034P13Rik|chr1:9611605-9612104	0.293857606188962	.	.
chr1	9748256	9748755	chr1	9611605	9612104	Vcpip1|chr1:9611605-9612104	0.293857606188962	.	.
chr1	9748256	9748755	chr1	9816219	9816718	1700034P13Rik|chr1:9816219-9816718	0.0756415895696165	.	.
chr1	9748256	9748755	chr1	9816219	9816718	Vcpip1|chr1:9816219-9816718	0.0756415895696165	.	.
chr1	9748256	9748755	chr1	9848033	9848532	1700034P13Rik|chr1:9848033-9848532	0.0700119173906747	.	.
chr1	9748256	9748755	chr1	9848033	9848532	Vcpip1|chr1:9848033-9848532	0.0700119173906747	.	.
chr1	9798078	9798577	chr1	9521746	9522245	Sgk3|chr1:9521746-9522245	0.15418101226079	.	.
chr1	9798078	9798577	chr1	9548921	9549420	Sgk3|chr1:9548921-9549420	0.0801938340046787	.	.
chr1	9798078	9798577	chr1	9554511	9555010	Sgk3|chr1:9554511-9555010	0.0907590767507835	.	.
chr1	9798078	9798577	chr1	9564420	9564919	Sgk3|chr1:9564420-9564919	0.0814998504466759	.	.
chr1	9798078	9798577	chr1	9648756	9649255	Sgk3|chr1:9648756-9649255	0.20103315251327	.	.
chr1	9798078	9798577	chr1	9649264	9649763	Sgk3|chr1:9649264-9649763	0.094297543422703	.	.
chr1	9798078	9798577	chr1	9804481	9804980	Sgk3|chr1:9804481-9804980	0.0662582228020435	.	.
chr1	9908384	9908883	chr1	9548921	9549420	Mcmdc2|chr1:9548921-9549420	0.0689589916593713	.	.
chr1	9943920	9944419	chr1	9569900	9570399	Snhg6|chr1:9569900-9570399	0.117072559208557	.	.
chr1	9943920	9944419	chr1	9603787	9604286	Snhg6|chr1:9603787-9604286	0.0738908704077911	.	.
chr1	9943920	9944419	chr1	9611605	9612104	Snhg6|chr1:9611605-9612104	0.0866008557022032	.	.
chr1	9943920	9944419	chr1	9649264	9649763	Snhg6|chr1:9649264-9649763	0.0782863700920364	.	.
chr1	9943920	9944419	chr1	9804481	9804980	Snhg6|chr1:9804481-9804980	0.0818209854846979	.	.
chr1	9967018	9967517	chr1	9569900	9570399	Tcf24|chr1:9569900-9570399	0.173495658819281	.	.
chr1	9967018	9967517	chr1	9602243	9602742	Tcf24|chr1:9602243-9602742	0.11707330710647	.	.
chr1	9968004	9968503	chr1	9569900	9570399	Tcf24|chr1:9569900-9570399	0.107758035188834	.	.
chr1	10008928	10009427	chr1	10039501	10040000	Ppp1r42|chr1:10039501-10040000	0.0966016797686242	.	.
chr1	10232301	10232800	chr1	10105131	10105630	Arfgef1|chr1:10105131-10105630	0.0623057069577463	.	.
chr1	10232855	10233354	chr1	10056312	10056811	Arfgef1|chr1:10056312-10056811	0.0701688765385238	.	.
chr1	10719138	10719637	chr1	10837136	10837635	Cpa6|chr1:10837136-10837635	0.0637912528853064	.	.
chr1	10719138	10719637	chr1	10877384	10877883	Cpa6|chr1:10877384-10877883	0.117548679762803	.	.
chr1	10719138	10719637	chr1	10899258	10899757	Cpa6|chr1:10899258-10899757	0.0771074545161983	.	.
chr1	10719713	10720212	chr1	10877384	10877883	Cpa6|chr1:10877384-10877883	0.116572554825112	.	.
chr1	10993243	10993742	chr1	10837136	10837635	Prex2|chr1:10837136-10837635	0.26554316811982	.	.
chr1	10993243	10993742	chr1	10877384	10877883	Prex2|chr1:10877384-10877883	0.146658584417513	.	.
chr1	10993243	10993742	chr1	10898752	10899251	Prex2|chr1:10898752-10899251	0.0891259178749891	.	.
chr1	10993243	10993742	chr1	10899258	10899757	Prex2|chr1:10899258-10899757	0.0620118946279329	.	.
chr1	10993243	10993742	chr1	10942845	10943344	Prex2|chr1:10942845-10943344	0.167859922308013	.	.
chr1	10993243	10993742	chr1	10943346	10943845	Prex2|chr1:10943346-10943845	0.118649910272578	.	.
chr1	10993243	10993742	chr1	11053728	11054227	Prex2|chr1:11053728-11054227	0.0689096874212928	.	.
chr1	10993243	10993742	chr1	11054406	11054905	Prex2|chr1:11054406-11054905	0.0702571923801549	.	.
chr1	10993243	10993742	chr1	11065845	11066344	Prex2|chr1:11065845-11066344	0.132590780005027	.	.
chr1	10993243	10993742	chr1	11066410	11066909	Prex2|chr1:11066410-11066909	0.101628054459484	.	.
chr1	10993243	10993742	chr1	11139848	11140347	Prex2|chr1:11139848-11140347	0.0685127774155503	.	.
chr1	10993243	10993742	chr1	11246988	11247487	Prex2|chr1:11246988-11247487	0.12589837319797	.	.
chr1	10993772	10994271	chr1	11037742	11038241	Prex2|chr1:11037742-11038241	0.190138576541011	.	.
chr1	10993772	10994271	chr1	11044870	11045369	Prex2|chr1:11044870-11045369	0.0803242788602971	.	.
chr1	10993772	10994271	chr1	11054406	11054905	Prex2|chr1:11054406-11054905	0.115078430626303	.	.
chr1	10993772	10994271	chr1	11065845	11066344	Prex2|chr1:11065845-11066344	0.104872982112335	.	.
chr1	10993772	10994271	chr1	11066410	11066909	Prex2|chr1:11066410-11066909	0.102299366047559	.	.
chr1	11413910	11414409	chr1	11053728	11054227	A830018L16Rik|chr1:11053728-11054227	0.0664947532029969	.	.
chr1	11413910	11414409	chr1	11065845	11066344	A830018L16Rik|chr1:11065845-11066344	0.113253545242672	.	.
chr1	11413910	11414409	chr1	11066410	11066909	A830018L16Rik|chr1:11066410-11066909	0.133833850240958	.	.
chr1	11413910	11414409	chr1	11151494	11151993	A830018L16Rik|chr1:11151494-11151993	0.104567777224221	.	.
chr1	11413910	11414409	chr1	11329420	11329919	A830018L16Rik|chr1:11329420-11329919	0.125827691150778	.	.
chr1	12691748	12692247	chr1	12436417	12436916	Sulf1|chr1:12436417-12436916	0.0705036331873806	.	.
chr1	12691748	12692247	chr1	12488639	12489138	Sulf1|chr1:12488639-12489138	0.0883229841324842	.	.
chr1	12691748	12692247	chr1	12489190	12489689	Sulf1|chr1:12489190-12489689	0.0711278259822384	.	.
chr1	12691748	12692247	chr1	12571921	12572420	Sulf1|chr1:12571921-12572420	0.0637575516771151	.	.
chr1	12691748	12692247	chr1	12706203	12706702	Sulf1|chr1:12706203-12706702	0.0704684499189345	.	.
chr1	12691748	12692247	chr1	12711367	12711866	Sulf1|chr1:12711367-12711866	0.108940209852636	.	.
chr1	12692265	12692764	chr1	12436417	12436916	Sulf1|chr1:12436417-12436916	0.116069688840819	.	.
chr1	12692265	12692764	chr1	12488639	12489138	Sulf1|chr1:12488639-12489138	0.121575017435514	.	.
chr1	12692265	12692764	chr1	12640955	12641454	Sulf1|chr1:12640955-12641454	0.122939035667009	.	.
chr1	12692265	12692764	chr1	12706203	12706702	Sulf1|chr1:12706203-12706702	0.0788236765803727	.	.
chr1	12692874	12693373	chr1	12436417	12436916	Sulf1|chr1:12436417-12436916	0.109436346853759	.	.
chr1	12692874	12693373	chr1	12488639	12489138	Sulf1|chr1:12488639-12489138	0.0764636784965423	.	.
chr1	12692874	12693373	chr1	12571921	12572420	Sulf1|chr1:12571921-12572420	0.139027870859177	.	.
chr1	12692874	12693373	chr1	12576886	12577385	Sulf1|chr1:12576886-12577385	0.101301444762228	.	.
chr1	12692874	12693373	chr1	12707611	12708110	Sulf1|chr1:12707611-12708110	0.0774447267635478	.	.
chr1	13588843	13589342	chr1	13500447	13500946	Tram1|chr1:13500447-13500946	0.10388017212334	.	.
chr1	13588843	13589342	chr1	13531462	13531961	Tram1|chr1:13531462-13531961	0.0919370989764946	.	.
chr1	13589563	13590062	chr1	13614216	13614715	Tram1|chr1:13614216-13614715	0.09535518734306	.	.
chr1	13589563	13590062	chr1	13784344	13784843	Tram1|chr1:13784344-13784843	0.140977301309538	.	.
chr1	13589563	13590062	chr1	13935719	13936218	Tram1|chr1:13935719-13936218	0.140753056329488	.	.
chr1	13659706	13660205	chr1	13500447	13500946	Lactb2|chr1:13500447-13500946	0.0900050924365167	.	.
chr1	13660314	13660813	chr1	13531462	13531961	Lactb2|chr1:13531462-13531961	0.129960583375992	.	.
chr1	13660314	13660813	chr1	13614216	13614715	Lactb2|chr1:13614216-13614715	0.0950936939010508	.	.
chr1	13660314	13660813	chr1	13614814	13615313	Lactb2|chr1:13614814-13615313	0.0671033184645403	.	.
chr1	14309549	14310048	chr1	14292261	14292760	Eya1|chr1:14292261-14292760	0.0674951982436536	.	.
chr1	14309549	14310048	chr1	14303325	14303824	Eya1|chr1:14303325-14303824	0.0752725151867843	.	.
chr1	14309549	14310048	chr1	14570090	14570589	Eya1|chr1:14570090-14570589	0.106685787390704	.	.
chr1	14309549	14310048	chr1	14570645	14571144	Eya1|chr1:14570645-14571144	0.156704049473372	.	.
chr1	14309549	14310048	chr1	14665900	14666399	Eya1|chr1:14665900-14666399	0.0981689849896144	.	.
chr1	14309549	14310048	chr1	14728986	14729485	Eya1|chr1:14728986-14729485	0.114487761227934	.	.
chr1	14309549	14310048	chr1	14739996	14740495	Eya1|chr1:14739996-14740495	0.122966954331987	.	.
chr1	14755218	14755717	chr1	14570090	14570589	Msc|chr1:14570090-14570589	0.0973470684888846	.	.
chr1	14755218	14755717	chr1	14728986	14729485	Msc|chr1:14728986-14729485	0.104211735404918	.	.
chr1	14755218	14755717	chr1	14823163	14823662	Msc|chr1:14823163-14823662	0.0771471938839475	.	.
chr1	15286608	15287107	chr1	15007624	15008123	Kcnb2|chr1:15007624-15008123	0.130005790165045	.	.
chr1	15805340	15805839	chr1	15649596	15650095	Terf1|chr1:15649596-15650095	0.117906150952608	.	.
chr1	15805340	15805839	chr1	16122764	16123263	Terf1|chr1:16122764-16123263	0.086751885636226	.	.
chr1	15892493	15892992	chr1	15683532	15684031	Sbspon|chr1:15683532-15684031	0.142184522642574	.	.
chr1	15892493	15892992	chr1	15791827	15792326	Sbspon|chr1:15791827-15792326	0.0965622263332806	.	.
chr1	15892493	15892992	chr1	15833255	15833754	Sbspon|chr1:15833255-15833754	0.100958433803381	.	.
chr1	15892493	15892992	chr1	16122764	16123263	Sbspon|chr1:16122764-16123263	0.116224909030069	.	.
chr1	15892493	15892992	chr1	16248932	16249431	Sbspon|chr1:16248932-16249431	0.0631753020903855	.	.
chr1	16093096	16093595	chr1	15993491	15993990	4930444P10Rik|chr1:15993491-15993990	0.0615148234574085	.	.
chr1	16103947	16104446	chr1	16111684	16112183	Rpl7|chr1:16111684-16112183	0.0802202647872282	.	.
chr1	16104453	16104952	chr1	15993491	15993990	Rpl7|chr1:15993491-15993990	0.0675917702892952	.	.
chr1	16104453	16104952	chr1	16122764	16123263	Rpl7|chr1:16122764-16123263	0.111665226977159	.	.
chr1	16104999	16105498	chr1	15993491	15993990	Rdh10|chr1:15993491-15993990	0.0686857824105917	.	.
chr1	16104999	16105498	chr1	15993491	15993990	Rpl7|chr1:15993491-15993990	0.0686857824105917	.	.
chr1	16104999	16105498	chr1	16122764	16123263	Rdh10|chr1:16122764-16123263	0.0759426325542192	.	.
chr1	16104999	16105498	chr1	16122764	16123263	Rpl7|chr1:16122764-16123263	0.0759426325542192	.	.
chr1	16105563	16106062	chr1	15791827	15792326	Rdh10|chr1:15791827-15792326	0.0849386799202906	.	.
chr1	16105563	16106062	chr1	15993491	15993990	Rdh10|chr1:15993491-15993990	0.067155790395349	.	.
chr1	16105563	16106062	chr1	16091635	16092134	Rdh10|chr1:16091635-16092134	0.0723492009036569	.	.
chr1	16105563	16106062	chr1	16202130	16202629	Rdh10|chr1:16202130-16202629	0.147435447990863	.	.
chr1	16227445	16227944	chr1	16007767	16008266	Gm28095|chr1:16007767-16008266	0.0665901888642127	.	.
chr1	16227445	16227944	chr1	16202130	16202629	Gm28095|chr1:16202130-16202629	0.0633067777465426	.	.
chr1	16227445	16227944	chr1	16202130	16202629	Gm28095|chr1:16202130-16202629	0.0633067777465427	.	.
chr1	16519035	16519534	chr1	16518345	16518844	Stau2|chr1:16518345-16518844	0.12239105210211	.	.
chr1	16519035	16519534	chr1	16745945	16746444	Stau2|chr1:16745945-16746444	0.138491105173861	.	.
chr1	16519761	16520260	chr1	16545111	16545610	Stau2|chr1:16545111-16545610	0.0987392857423091	.	.
chr1	16519761	16520260	chr1	16559647	16560146	Stau2|chr1:16559647-16560146	0.0654025473838454	.	.
chr1	16519761	16520260	chr1	16779745	16780244	Stau2|chr1:16779745-16780244	0.0678950387279759	.	.
chr1	16656744	16657243	chr1	16545868	16546367	D030040B21Rik|chr1:16545868-16546367	0.11620035091373	.	.
chr1	16656744	16657243	chr1	16545868	16546367	Eloc|chr1:16545868-16546367	0.11620035091373	.	.
chr1	16656744	16657243	chr1	16606607	16607106	D030040B21Rik|chr1:16606607-16607106	0.0996691116483172	.	.
chr1	16656744	16657243	chr1	16606607	16607106	Eloc|chr1:16606607-16607106	0.0996691116483172	.	.
chr1	16656744	16657243	chr1	16745945	16746444	D030040B21Rik|chr1:16745945-16746444	0.0620831924930589	.	.
chr1	16656744	16657243	chr1	16745945	16746444	Eloc|chr1:16745945-16746444	0.0620831924930589	.	.
chr1	16657258	16657757	chr1	16606607	16607106	D030040B21Rik|chr1:16606607-16607106	0.195595706958904	.	.
chr1	16657258	16657757	chr1	16606607	16607106	Eloc|chr1:16606607-16607106	0.195595706958904	.	.
chr1	16657258	16657757	chr1	16745945	16746444	D030040B21Rik|chr1:16745945-16746444	0.14361611843852	.	.
chr1	16657258	16657757	chr1	16745945	16746444	Eloc|chr1:16745945-16746444	0.14361611843852	.	.
chr1	16665581	16666080	chr1	16518345	16518844	Tmem70|chr1:16518345-16518844	0.0649785760387376	.	.
chr1	16665581	16666080	chr1	16798252	16798751	Tmem70|chr1:16798252-16798751	0.157556736244935	.	.
chr1	16688506	16689005	chr1	16779745	16780244	Ly96|chr1:16779745-16780244	0.0970172460052629	.	.
chr1	17097078	17097577	chr1	16779745	16780244	Jph1|chr1:16779745-16780244	0.183952258288249	.	.
chr1	17097078	17097577	chr1	17096566	17097065	Jph1|chr1:17096566-17097065	0.345033731679333	.	.
chr1	17097665	17098164	chr1	16779745	16780244	Jph1|chr1:16779745-16780244	0.173769978716484	.	.
chr1	17097665	17098164	chr1	17163496	17163995	Jph1|chr1:17163496-17163995	0.0782600316727922	.	.
chr1	17145142	17145641	chr1	17163496	17163995	Gdap1|chr1:17163496-17163995	0.095445216201197	.	.
chr1	17727070	17727569	chr1	17449272	17449771	Crispld1|chr1:17449272-17449771	0.151189055697274	.	.
chr1	17727070	17727569	chr1	17449272	17449771	Gm16070|chr1:17449272-17449771	0.151189055697274	.	.
chr1	18057998	18058497	chr1	18012804	18013303	Gm28756|chr1:18012804-18013303	0.168717750327153	.	.
chr1	18058553	18059052	chr1	17980561	17981060	Gm28756|chr1:17980561-17981060	0.0910606990909434	.	.
chr1	18058553	18059052	chr1	18012804	18013303	Gm28756|chr1:18012804-18013303	0.0732853866679468	.	.
chr1	20820187	20820686	chr1	20801628	20802127	Mcm3|chr1:20801628-20802127	0.103049775600247	.	.
chr1	20820187	20820686	chr1	20900532	20901031	Mcm3|chr1:20900532-20901031	0.111892632776075	.	.
chr1	20890311	20890810	chr1	20612697	20613196	6720483E21Rik|chr1:20612697-20613196	0.115911355273177	.	.
chr1	20890311	20890810	chr1	20612697	20613196	Paqr8|chr1:20612697-20613196	0.115911355273177	.	.
chr1	20890311	20890810	chr1	20677928	20678427	6720483E21Rik|chr1:20677928-20678427	0.106012329592413	.	.
chr1	20890311	20890810	chr1	20677928	20678427	Paqr8|chr1:20677928-20678427	0.106012329592413	.	.
chr1	20890311	20890810	chr1	20801628	20802127	6720483E21Rik|chr1:20801628-20802127	0.191476302869135	.	.
chr1	20890311	20890810	chr1	20801628	20802127	Paqr8|chr1:20801628-20802127	0.191476302869135	.	.
chr1	20890311	20890810	chr1	20844236	20844735	6720483E21Rik|chr1:20844236-20844735	0.0764555861780747	.	.
chr1	20890311	20890810	chr1	20844236	20844735	Paqr8|chr1:20844236-20844735	0.0764555861780747	.	.
chr1	20890311	20890810	chr1	20845574	20846073	6720483E21Rik|chr1:20845574-20846073	0.149425074848629	.	.
chr1	20890311	20890810	chr1	20845574	20846073	Paqr8|chr1:20845574-20846073	0.149425074848629	.	.
chr1	20890311	20890810	chr1	20867949	20868448	6720483E21Rik|chr1:20867949-20868448	0.0944794305612053	.	.
chr1	20890311	20890810	chr1	20867949	20868448	Paqr8|chr1:20867949-20868448	0.0944794305612053	.	.
chr1	20890311	20890810	chr1	20900532	20901031	6720483E21Rik|chr1:20900532-20901031	0.14319430701908	.	.
chr1	20890311	20890810	chr1	20900532	20901031	Paqr8|chr1:20900532-20901031	0.14319430701908	.	.
chr1	20890311	20890810	chr1	20919657	20920156	6720483E21Rik|chr1:20919657-20920156	0.109750463452212	.	.
chr1	20890311	20890810	chr1	20919657	20920156	Paqr8|chr1:20919657-20920156	0.109750463452212	.	.
chr1	20890311	20890810	chr1	20938964	20939463	6720483E21Rik|chr1:20938964-20939463	0.0992903699453217	.	.
chr1	20890311	20890810	chr1	20938964	20939463	Paqr8|chr1:20938964-20939463	0.0992903699453217	.	.
chr1	20890857	20891356	chr1	20554332	20554831	6720483E21Rik|chr1:20554332-20554831	0.0645239269819181	.	.
chr1	20890857	20891356	chr1	20554332	20554831	Paqr8|chr1:20554332-20554831	0.0645239269819181	.	.
chr1	20890857	20891356	chr1	20612697	20613196	6720483E21Rik|chr1:20612697-20613196	0.105269852970237	.	.
chr1	20890857	20891356	chr1	20612697	20613196	Paqr8|chr1:20612697-20613196	0.105269852970237	.	.
chr1	20890857	20891356	chr1	20677928	20678427	6720483E21Rik|chr1:20677928-20678427	0.0678761341864309	.	.
chr1	20890857	20891356	chr1	20677928	20678427	Paqr8|chr1:20677928-20678427	0.0678761341864309	.	.
chr1	20890857	20891356	chr1	20801628	20802127	6720483E21Rik|chr1:20801628-20802127	0.121988796162092	.	.
chr1	20890857	20891356	chr1	20801628	20802127	Paqr8|chr1:20801628-20802127	0.121988796162092	.	.
chr1	20890857	20891356	chr1	20867294	20867793	6720483E21Rik|chr1:20867294-20867793	0.0953018478361078	.	.
chr1	20890857	20891356	chr1	20867294	20867793	Paqr8|chr1:20867294-20867793	0.0953018478361078	.	.
chr1	20890857	20891356	chr1	20867949	20868448	6720483E21Rik|chr1:20867949-20868448	0.0751743693698212	.	.
chr1	20890857	20891356	chr1	20867949	20868448	Paqr8|chr1:20867949-20868448	0.0751743693698212	.	.
chr1	20890857	20891356	chr1	20908588	20909087	6720483E21Rik|chr1:20908588-20909087	0.10815331809467	.	.
chr1	20890857	20891356	chr1	20908588	20909087	Paqr8|chr1:20908588-20909087	0.10815331809467	.	.
chr1	20890857	20891356	chr1	20919657	20920156	6720483E21Rik|chr1:20919657-20920156	0.148997585728133	.	.
chr1	20890857	20891356	chr1	20919657	20920156	Paqr8|chr1:20919657-20920156	0.148997585728133	.	.
chr1	20890857	20891356	chr1	20938964	20939463	6720483E21Rik|chr1:20938964-20939463	0.217189347831903	.	.
chr1	20890857	20891356	chr1	20938964	20939463	Paqr8|chr1:20938964-20939463	0.217189347831903	.	.
chr1	20951400	20951899	chr1	20724753	20725252	Efhc1|chr1:20724753-20725252	0.109376998850824	.	.
chr1	20951400	20951899	chr1	20801628	20802127	Efhc1|chr1:20801628-20802127	0.185260377550934	.	.
chr1	20951400	20951899	chr1	20844236	20844735	Efhc1|chr1:20844236-20844735	0.0804409053176338	.	.
chr1	20951400	20951899	chr1	20845574	20846073	Efhc1|chr1:20845574-20846073	0.160664516253046	.	.
chr1	20951400	20951899	chr1	20900532	20901031	Efhc1|chr1:20900532-20901031	0.135323279445956	.	.
chr1	20951400	20951899	chr1	20906237	20906736	Efhc1|chr1:20906237-20906736	0.0682633624862046	.	.
chr1	20951400	20951899	chr1	20910366	20910865	Efhc1|chr1:20910366-20910865	0.0643824514109143	.	.
chr1	20951400	20951899	chr1	20933361	20933860	Efhc1|chr1:20933361-20933860	0.132074279126859	.	.
chr1	20951400	20951899	chr1	20984042	20984541	Efhc1|chr1:20984042-20984541	0.090851408627161	.	.
chr1	20951400	20951899	chr1	20984042	20984541	Efhc1|chr1:20984042-20984541	0.0908514086271611	.	.
chr1	20951400	20951899	chr1	20997805	20998304	Efhc1|chr1:20997805-20998304	0.0625929900412026	.	.
chr1	22805183	22805682	chr1	22987524	22988023	Rims1|chr1:22987524-22988023	0.12987550669195	.	.
chr1	22805183	22805682	chr1	23023484	23023983	Rims1|chr1:23023484-23023983	0.124828258580461	.	.
chr1	22805183	22805682	chr1	23202343	23202842	Rims1|chr1:23202343-23202842	0.0732706477428085	.	.
chr1	22805183	22805682	chr1	23202917	23203416	Rims1|chr1:23202917-23203416	0.0901564150124066	.	.
chr1	22805771	22806270	chr1	22893192	22893691	Rims1|chr1:22893192-22893691	0.0797210159000744	.	.
chr1	22805771	22806270	chr1	22968517	22969016	Rims1|chr1:22968517-22969016	0.104214364896504	.	.
chr1	22805771	22806270	chr1	23140485	23140984	Rims1|chr1:23140485-23140984	0.0784109769379134	.	.
chr1	22805771	22806270	chr1	23140485	23140984	Rims1|chr1:23140485-23140984	0.0784109769379135	.	.
chr1	24586286	24586785	chr1	24378414	24378913	Col19a1|chr1:24378414-24378913	0.145876050920175	.	.
chr1	24586286	24586785	chr1	24551761	24552260	Col19a1|chr1:24551761-24552260	0.0869267959274484	.	.
chr1	24586286	24586785	chr1	24611656	24612155	Col19a1|chr1:24611656-24612155	0.138253244609925	.	.
chr1	24586286	24586785	chr1	24613347	24613846	Col19a1|chr1:24613347-24613846	0.113281564609508	.	.
chr1	24586286	24586785	chr1	24614093	24614592	Col19a1|chr1:24614093-24614592	0.0934460200303459	.	.
chr1	24586286	24586785	chr1	24614797	24615296	Col19a1|chr1:24614797-24615296	0.132497240078598	.	.
chr1	24586286	24586785	chr1	24705965	24706464	Col19a1|chr1:24705965-24706464	0.119674104126382	.	.
chr1	24586286	24586785	chr1	24999740	25000239	Col19a1|chr1:24999740-25000239	0.0841658615343952	.	.
chr1	24586286	24586785	chr1	24999740	25000239	Col19a1|chr1:24999740-25000239	0.0841658615343953	.	.
chr1	24587149	24587648	chr1	24302637	24303136	Col19a1|chr1:24302637-24303136	0.064388573702866	.	.
chr1	24587149	24587648	chr1	24564806	24565305	Col19a1|chr1:24564806-24565305	0.183897036743148	.	.
chr1	24587149	24587648	chr1	24602377	24602876	Col19a1|chr1:24602377-24602876	0.16025057414685	.	.
chr1	24587149	24587648	chr1	24611656	24612155	Col19a1|chr1:24611656-24612155	0.159271748198414	.	.
chr1	24587149	24587648	chr1	24613347	24613846	Col19a1|chr1:24613347-24613846	0.107287786503991	.	.
chr1	24587149	24587648	chr1	24614093	24614592	Col19a1|chr1:24614093-24614592	0.10011171676294	.	.
chr1	24587149	24587648	chr1	24614797	24615296	Col19a1|chr1:24614797-24615296	0.141468027531999	.	.
chr1	24587149	24587648	chr1	24615721	24616220	Col19a1|chr1:24615721-24616220	0.141657914159609	.	.
chr1	24587149	24587648	chr1	24869895	24870394	Col19a1|chr1:24869895-24870394	0.0877692736045622	.	.
chr1	24587149	24587648	chr1	24999740	25000239	Col19a1|chr1:24999740-25000239	0.089810307647838	.	.
chr1	24678265	24678764	chr1	24515280	24515779	Lmbrd1|chr1:24515280-24515779	0.0996837930258381	.	.
chr1	24678265	24678764	chr1	24551761	24552260	Lmbrd1|chr1:24551761-24552260	0.0856594208160219	.	.
chr1	24678265	24678764	chr1	24602377	24602876	Lmbrd1|chr1:24602377-24602876	0.0759584329981701	.	.
chr1	24678265	24678764	chr1	24611656	24612155	Lmbrd1|chr1:24611656-24612155	0.109116607647242	.	.
chr1	24678265	24678764	chr1	24613347	24613846	Lmbrd1|chr1:24613347-24613846	0.175046366463621	.	.
chr1	24678265	24678764	chr1	24614093	24614592	Lmbrd1|chr1:24614093-24614592	0.137927194013506	.	.
chr1	24678265	24678764	chr1	24614797	24615296	Lmbrd1|chr1:24614797-24615296	0.202370430179558	.	.
chr1	24678265	24678764	chr1	24615721	24616220	Lmbrd1|chr1:24615721-24616220	0.163039024479878	.	.
chr1	24678265	24678764	chr1	24633681	24634180	Lmbrd1|chr1:24633681-24634180	0.161934885958731	.	.
chr1	25829930	25830429	chr1	25753432	25753931	Adgrb3|chr1:25753432-25753931	0.0784198575576023	.	.
chr1	25829930	25830429	chr1	25778700	25779199	Adgrb3|chr1:25778700-25779199	0.0773287027829299	.	.
chr1	25829930	25830429	chr1	25824642	25825141	Adgrb3|chr1:25824642-25825141	0.0820271344487852	.	.
chr1	30872795	30873294	chr1	30584783	30585282	Phf3|chr1:30584783-30585282	0.168337078945183	.	.
chr1	30872795	30873294	chr1	30718559	30719058	Phf3|chr1:30718559-30719058	0.130910497058953	.	.
chr1	30872795	30873294	chr1	30755349	30755848	Phf3|chr1:30755349-30755848	0.0858944564532867	.	.
chr1	30872795	30873294	chr1	31153918	31154417	Phf3|chr1:31153918-31154417	0.063497010975565	.	.
chr1	30872795	30873294	chr1	31233074	31233573	Phf3|chr1:31233074-31233573	0.0803856819067362	.	.
chr1	30873430	30873929	chr1	30936453	30936952	Phf3|chr1:30936453-30936952	0.0791839929357875	.	.
chr1	30873430	30873929	chr1	31102249	31102748	Phf3|chr1:31102249-31102748	0.080520457999781	.	.
chr1	30873430	30873929	chr1	31233594	31234093	Phf3|chr1:31233594-31234093	0.134390525276174	.	.
chr1	30873942	30874441	chr1	30584783	30585282	Phf3|chr1:30584783-30585282	0.160066683133973	.	.
chr1	30873942	30874441	chr1	30740784	30741283	Phf3|chr1:30740784-30741283	0.0925170084449581	.	.
chr1	30873942	30874441	chr1	30755349	30755848	Phf3|chr1:30755349-30755848	0.0908599738744311	.	.
chr1	30873942	30874441	chr1	30792858	30793357	Phf3|chr1:30792858-30793357	0.0644725758225985	.	.
chr1	30873942	30874441	chr1	30793399	30793898	Phf3|chr1:30793399-30793898	0.0684959384178732	.	.
chr1	30873942	30874441	chr1	30936453	30936952	Phf3|chr1:30936453-30936952	0.12882621032776	.	.
chr1	30873942	30874441	chr1	31102249	31102748	Phf3|chr1:31102249-31102748	0.164007417433823	.	.
chr1	30873942	30874441	chr1	31102929	31103428	Phf3|chr1:31102929-31103428	0.129366421022038	.	.
chr1	30873942	30874441	chr1	31210103	31210602	Phf3|chr1:31210103-31210602	0.10131463973621	.	.
chr1	30873942	30874441	chr1	31233594	31234093	Phf3|chr1:31233594-31234093	0.141747045317537	.	.
chr1	30949080	30949579	chr1	30793399	30793898	Ptp4a1|chr1:30793399-30793898	0.0648798643167393	.	.
chr1	30949080	30949579	chr1	31101477	31101976	Ptp4a1|chr1:31101477-31101976	0.168089070085275	.	.
chr1	30949080	30949579	chr1	31153918	31154417	Ptp4a1|chr1:31153918-31154417	0.16422466927419	.	.
chr1	30949080	30949579	chr1	31233594	31234093	Ptp4a1|chr1:31233594-31234093	0.0630200462030942	.	.
chr1	30949582	30950081	chr1	30584783	30585282	Ptp4a1|chr1:30584783-30585282	0.118149511407873	.	.
chr1	30949582	30950081	chr1	31101477	31101976	Ptp4a1|chr1:31101477-31101976	0.125611667101572	.	.
chr1	30949582	30950081	chr1	31102249	31102748	Ptp4a1|chr1:31102249-31102748	0.067166353603881	.	.
chr1	30949582	30950081	chr1	31153918	31154417	Ptp4a1|chr1:31153918-31154417	0.12008429507634	.	.
chr1	31175378	31175877	chr1	31210103	31210602	Lgsn|chr1:31210103-31210602	0.0734459215436855	.	.
chr1	33214722	33215221	chr1	32930304	32930803	Gm37591|chr1:32930304-32930803	0.0905495626043127	.	.
chr1	34439491	34439990	chr1	34635648	34636147	Ccdc115|chr1:34635648-34636147	0.155180218687797	.	.
chr1	34439491	34439990	chr1	34635648	34636147	Imp4|chr1:34635648-34636147	0.155180218687797	.	.
chr1	34439491	34439990	chr1	34665018	34665517	Ccdc115|chr1:34665018-34665517	0.0780935998609823	.	.
chr1	34439491	34439990	chr1	34665018	34665517	Imp4|chr1:34665018-34665517	0.0780935998609823	.	.
chr1	34439491	34439990	chr1	34666291	34666790	Ccdc115|chr1:34666291-34666790	0.114321552892833	.	.
chr1	34439491	34439990	chr1	34666291	34666790	Imp4|chr1:34666291-34666790	0.114321552892833	.	.
chr1	34439491	34439990	chr1	34716941	34717440	Ccdc115|chr1:34716941-34717440	0.0707342821320613	.	.
chr1	34439491	34439990	chr1	34716941	34717440	Imp4|chr1:34716941-34717440	0.0707342821320613	.	.
chr1	34459438	34459937	chr1	34664140	34664639	Ptpn18|chr1:34664140-34664639	0.0982880780739044	.	.
chr1	34459438	34459937	chr1	34719970	34720469	Ptpn18|chr1:34719970-34720469	0.0856850998653644	.	.
chr1	34472597	34473096	chr1	34310755	34311254	Gm28417|chr1:34310755-34311254	0.0642324501133064	.	.
chr1	34472597	34473096	chr1	34462689	34463188	Gm28417|chr1:34462689-34463188	0.0793256236564599	.	.
chr1	34472597	34473096	chr1	34462689	34463188	Gm28417|chr1:34462689-34463188	0.07932562365646	.	.
chr1	34472597	34473096	chr1	34666291	34666790	Gm28417|chr1:34666291-34666790	0.137934539954767	.	.
chr1	34485782	34486281	chr1	34434650	34435149	4930568A12Rik|chr1:34434650-34435149	0.0850608773229123	.	.
chr1	34485782	34486281	chr1	34699997	34700496	4930568A12Rik|chr1:34699997-34700496	0.0622578254689752	.	.
chr1	34579442	34579941	chr1	34409815	34410314	1700101I19Rik|chr1:34409815-34410314	0.109138996637531	.	.
chr1	34579442	34579941	chr1	34409815	34410314	Amer3|chr1:34409815-34410314	0.109138996637531	.	.
chr1	34579442	34579941	chr1	34635648	34636147	1700101I19Rik|chr1:34635648-34636147	0.070658200558229	.	.
chr1	34579442	34579941	chr1	34635648	34636147	Amer3|chr1:34635648-34636147	0.070658200558229	.	.
chr1	34579442	34579941	chr1	34699997	34700496	1700101I19Rik|chr1:34699997-34700496	0.0775983463965291	.	.
chr1	34579442	34579941	chr1	34699997	34700496	Amer3|chr1:34699997-34700496	0.0775983463965291	.	.
chr1	34579442	34579941	chr1	34750293	34750792	1700101I19Rik|chr1:34750293-34750792	0.127633351459203	.	.
chr1	34579442	34579941	chr1	34750293	34750792	Amer3|chr1:34750293-34750792	0.127633351459203	.	.
chr1	34579442	34579941	chr1	34768535	34769034	1700101I19Rik|chr1:34768535-34769034	0.0978389120013252	.	.
chr1	34579442	34579941	chr1	34768535	34769034	Amer3|chr1:34768535-34769034	0.0978389120013252	.	.
chr1	34579442	34579941	chr1	34862565	34863064	1700101I19Rik|chr1:34862565-34863064	0.105355925072974	.	.
chr1	34579442	34579941	chr1	34862565	34863064	Amer3|chr1:34862565-34863064	0.105355925072974	.	.
chr1	34579442	34579941	chr1	34908939	34909438	1700101I19Rik|chr1:34908939-34909438	0.0667628182917216	.	.
chr1	34579442	34579941	chr1	34908939	34909438	Amer3|chr1:34908939-34909438	0.0667628182917216	.	.
chr1	34677895	34678394	chr1	34409815	34410314	Arhgef4|chr1:34409815-34410314	0.0616894328776147	.	.
chr1	34677895	34678394	chr1	34665018	34665517	Arhgef4|chr1:34665018-34665517	0.12001224837905	.	.
chr1	34677895	34678394	chr1	34699997	34700496	Arhgef4|chr1:34699997-34700496	0.0736573554889048	.	.
chr1	34677895	34678394	chr1	34725898	34726397	Arhgef4|chr1:34725898-34726397	0.0737657680296208	.	.
chr1	34677895	34678394	chr1	34738307	34738806	Arhgef4|chr1:34738307-34738806	0.0653292774641432	.	.
chr1	34677895	34678394	chr1	34752832	34753331	Arhgef4|chr1:34752832-34753331	0.0952405238403108	.	.
chr1	34677895	34678394	chr1	34891506	34892005	Arhgef4|chr1:34891506-34892005	0.0919374159037999	.	.
chr1	34678645	34679144	chr1	34389546	34390045	Arhgef4|chr1:34389546-34390045	0.0630881266670077	.	.
chr1	34678645	34679144	chr1	34664140	34664639	Arhgef4|chr1:34664140-34664639	0.104809529213485	.	.
chr1	34678645	34679144	chr1	34752832	34753331	Arhgef4|chr1:34752832-34753331	0.0642157420445356	.	.
chr1	34801460	34801959	chr1	34635648	34636147	Arhgef4|chr1:34635648-34636147	0.163593180492092	.	.
chr1	34801460	34801959	chr1	34719970	34720469	Arhgef4|chr1:34719970-34720469	0.104598821968659	.	.
chr1	34801460	34801959	chr1	34768535	34769034	Arhgef4|chr1:34768535-34769034	0.0968361373081263	.	.
chr1	34801460	34801959	chr1	34814010	34814509	Arhgef4|chr1:34814010-34814509	0.065971852836726	.	.
chr1	34801460	34801959	chr1	34814010	34814509	Arhgef4|chr1:34814010-34814509	0.0659718528367261	.	.
chr1	34801460	34801959	chr1	35032577	35033076	Arhgef4|chr1:35032577-35033076	0.0829244945573874	.	.
chr1	34802224	34802723	chr1	35216412	35216911	Arhgef4|chr1:35216412-35216911	0.137203098919147	.	.
chr1	34802224	34802723	chr1	35242908	35243407	Arhgef4|chr1:35242908-35243407	0.0862977752506933	.	.
chr1	34802224	34802723	chr1	35243429	35243928	Arhgef4|chr1:35243429-35243928	0.0624458181642602	.	.
chr1	34811520	34812019	chr1	34699997	34700496	Gm38336|chr1:34699997-34700496	0.105853326595011	.	.
chr1	34811520	34812019	chr1	34738307	34738806	Gm38336|chr1:34738307-34738806	0.118102070084702	.	.
chr1	34811520	34812019	chr1	34893808	34894307	Gm38336|chr1:34893808-34894307	0.0944853945743242	.	.
chr1	34842804	34843303	chr1	34738307	34738806	Fam168b|chr1:34738307-34738806	0.121357154146481	.	.
chr1	34842804	34843303	chr1	34783721	34784220	Fam168b|chr1:34783721-34784220	0.112060211477254	.	.
chr1	34849768	34850267	chr1	34635648	34636147	Plekhb2|chr1:34635648-34636147	0.11349770179042	.	.
chr1	34849768	34850267	chr1	34664140	34664639	Plekhb2|chr1:34664140-34664639	0.0707004040687508	.	.
chr1	34849768	34850267	chr1	34696475	34696974	Plekhb2|chr1:34696475-34696974	0.102741195926732	.	.
chr1	34849768	34850267	chr1	35032577	35033076	Plekhb2|chr1:35032577-35033076	0.0717926094632397	.	.
chr1	34849768	34850267	chr1	35201468	35201967	Plekhb2|chr1:35201468-35201967	0.0937152282266075	.	.
chr1	34849768	34850267	chr1	35212284	35212783	Plekhb2|chr1:35212284-35212783	0.130855819132914	.	.
chr1	34849768	34850267	chr1	35242908	35243407	Plekhb2|chr1:35242908-35243407	0.0767678210703629	.	.
chr1	34850452	34850951	chr1	34602327	34602826	Plekhb2|chr1:34602327-34602826	0.0679940503211583	.	.
chr1	34850452	34850951	chr1	34635648	34636147	Plekhb2|chr1:34635648-34636147	0.200917115336026	.	.
chr1	34850452	34850951	chr1	34664140	34664639	Plekhb2|chr1:34664140-34664639	0.0796917248203259	.	.
chr1	34850452	34850951	chr1	34665018	34665517	Plekhb2|chr1:34665018-34665517	0.0617649565142186	.	.
chr1	34850452	34850951	chr1	34666291	34666790	Plekhb2|chr1:34666291-34666790	0.120570070843639	.	.
chr1	34850452	34850951	chr1	34738307	34738806	Plekhb2|chr1:34738307-34738806	0.0670746349518586	.	.
chr1	34850452	34850951	chr1	34752832	34753331	Plekhb2|chr1:34752832-34753331	0.11498677369553	.	.
chr1	34850452	34850951	chr1	34862565	34863064	Plekhb2|chr1:34862565-34863064	0.0766544122726074	.	.
chr1	34850452	34850951	chr1	34893808	34894307	Plekhb2|chr1:34893808-34894307	0.11498239564368	.	.
chr1	34850452	34850951	chr1	35032577	35033076	Plekhb2|chr1:35032577-35033076	0.0781404188224125	.	.
chr1	37540354	37540853	chr1	37512879	37513378	Mgat4a|chr1:37512879-37513378	0.0811628496487656	.	.
chr1	37540354	37540853	chr1	37530007	37530506	Mgat4a|chr1:37530007-37530506	0.244568689218825	.	.
chr1	37540354	37540853	chr1	37565367	37565866	Mgat4a|chr1:37565367-37565866	0.147895618676642	.	.
chr1	37540354	37540853	chr1	37605633	37606132	Mgat4a|chr1:37605633-37606132	0.0870525427389661	.	.
chr1	37540354	37540853	chr1	37725725	37726224	Mgat4a|chr1:37725725-37726224	0.0974867326029804	.	.
chr1	37540354	37540853	chr1	37800253	37800752	Mgat4a|chr1:37800253-37800752	0.134354449043951	.	.
chr1	37540354	37540853	chr1	37802246	37802745	Mgat4a|chr1:37802246-37802745	0.134187610557063	.	.
chr1	37540354	37540853	chr1	37985674	37986173	Mgat4a|chr1:37985674-37986173	0.0968675222286804	.	.
chr1	37540864	37541363	chr1	37565367	37565866	Mgat4a|chr1:37565367-37565866	0.105877550270126	.	.
chr1	37540864	37541363	chr1	37586074	37586573	Mgat4a|chr1:37586074-37586573	0.0796759582602864	.	.
chr1	37540864	37541363	chr1	37634610	37635109	Mgat4a|chr1:37634610-37635109	0.142267915304746	.	.
chr1	37540864	37541363	chr1	37686791	37687290	Mgat4a|chr1:37686791-37687290	0.0701320516482729	.	.
chr1	37540864	37541363	chr1	37686791	37687290	Mgat4a|chr1:37686791-37687290	0.070132051648273	.	.
chr1	37540864	37541363	chr1	37696888	37697387	Mgat4a|chr1:37696888-37697387	0.124159310001989	.	.
chr1	37540864	37541363	chr1	37726317	37726816	Mgat4a|chr1:37726317-37726816	0.133808930240085	.	.
chr1	37540864	37541363	chr1	37742623	37743122	Mgat4a|chr1:37742623-37743122	0.0851593209844703	.	.
chr1	37614024	37614523	chr1	37530007	37530506	4930556I23Rik|chr1:37530007-37530506	0.0743061325834798	.	.
chr1	37614024	37614523	chr1	37742623	37743122	4930556I23Rik|chr1:37742623-37743122	0.0736355208588038	.	.
chr1	37614024	37614523	chr1	37903734	37904233	4930556I23Rik|chr1:37903734-37904233	0.12231623947232	.	.
chr1	37614024	37614523	chr1	37977409	37977908	4930556I23Rik|chr1:37977409-37977908	0.0975589405982652	.	.
chr1	37614024	37614523	chr1	37977409	37977908	4930556I23Rik|chr1:37977409-37977908	0.0975589405982653	.	.
chr1	37719678	37720177	chr1	37512048	37512547	2010300C02Rik|chr1:37512048-37512547	0.131927945381394	.	.
chr1	37719678	37720177	chr1	37586074	37586573	2010300C02Rik|chr1:37586074-37586573	0.0734965448410693	.	.
chr1	37719678	37720177	chr1	37636114	37636613	2010300C02Rik|chr1:37636114-37636613	0.0675024910880601	.	.
chr1	37719678	37720177	chr1	37639092	37639591	2010300C02Rik|chr1:37639092-37639591	0.113372562598958	.	.
chr1	37719678	37720177	chr1	37725725	37726224	2010300C02Rik|chr1:37725725-37726224	0.153883936812497	.	.
chr1	37719678	37720177	chr1	37726317	37726816	2010300C02Rik|chr1:37726317-37726816	0.0686242059785948	.	.
chr1	37719678	37720177	chr1	37922522	37923021	2010300C02Rik|chr1:37922522-37923021	0.159348793439777	.	.
chr1	37719678	37720177	chr1	37959295	37959794	2010300C02Rik|chr1:37959295-37959794	0.0724148511347113	.	.
chr1	37864699	37865198	chr1	37605633	37606132	Gm26805|chr1:37605633-37606132	0.163143216223064	.	.
chr1	37864699	37865198	chr1	37663494	37663993	Gm26805|chr1:37663494-37663993	0.0679315685864021	.	.
chr1	37864699	37865198	chr1	37726317	37726816	Gm26805|chr1:37726317-37726816	0.0701278966712982	.	.
chr1	37864699	37865198	chr1	37742623	37743122	Gm26805|chr1:37742623-37743122	0.0927918223442972	.	.
chr1	37864699	37865198	chr1	37800253	37800752	Gm26805|chr1:37800253-37800752	0.188233095671148	.	.
chr1	37864699	37865198	chr1	37977409	37977908	Gm26805|chr1:37977409-37977908	0.149159161696239	.	.
chr1	37864699	37865198	chr1	38011596	38012095	Gm26805|chr1:38011596-38012095	0.0856290809300158	.	.
chr1	37864699	37865198	chr1	38185452	38185951	Gm26805|chr1:38185452-38185951	0.0766008068433221	.	.
chr1	37864699	37865198	chr1	38198432	38198931	Gm26805|chr1:38198432-38198931	0.0780093823785329	.	.
chr1	37864699	37865198	chr1	38241011	38241510	Gm26805|chr1:38241011-38241510	0.09917217366507	.	.
chr1	37865263	37865762	chr1	37511522	37512021	Gm26805|chr1:37511522-37512021	0.0653318448212968	.	.
chr1	37865263	37865762	chr1	37511522	37512021	Tsga10|chr1:37511522-37512021	0.0653318448212968	.	.
chr1	37865263	37865762	chr1	37634610	37635109	Gm26805|chr1:37634610-37635109	0.133248566968677	.	.
chr1	37865263	37865762	chr1	37634610	37635109	Tsga10|chr1:37634610-37635109	0.133248566968677	.	.
chr1	37865263	37865762	chr1	37696888	37697387	Gm26805|chr1:37696888-37697387	0.0761763434734257	.	.
chr1	37865263	37865762	chr1	37696888	37697387	Tsga10|chr1:37696888-37697387	0.0761763434734257	.	.
chr1	37865263	37865762	chr1	37726317	37726816	Gm26805|chr1:37726317-37726816	0.0758300665820302	.	.
chr1	37865263	37865762	chr1	37726317	37726816	Tsga10|chr1:37726317-37726816	0.0758300665820302	.	.
chr1	37865263	37865762	chr1	37977409	37977908	Gm26805|chr1:37977409-37977908	0.0786706487451152	.	.
chr1	37865263	37865762	chr1	37977409	37977908	Tsga10|chr1:37977409-37977908	0.0786706487451152	.	.
chr1	37865263	37865762	chr1	38222112	38222611	Gm26805|chr1:38222112-38222611	0.085062150899162	.	.
chr1	37865263	37865762	chr1	38222112	38222611	Tsga10|chr1:38222112-38222611	0.085062150899162	.	.
chr1	37871955	37872454	chr1	37872597	37873096	Lipt1|chr1:37872597-37873096	0.108558594618782	.	.
chr1	37871955	37872454	chr1	38012097	38012596	Lipt1|chr1:38012097-38012596	0.0720143066203704	.	.
chr1	37871955	37872454	chr1	38199949	38200448	Lipt1|chr1:38199949-38200448	0.0857441294067347	.	.
chr1	37871955	37872454	chr1	38199949	38200448	Lipt1|chr1:38199949-38200448	0.0857441294067348	.	.
chr1	37890241	37890740	chr1	37687575	37688074	Mitd1|chr1:37687575-37688074	0.090188641811274	.	.
chr1	37890241	37890740	chr1	37687575	37688074	Mrpl30|chr1:37687575-37688074	0.090188641811274	.	.
chr1	37890241	37890740	chr1	37726317	37726816	Mitd1|chr1:37726317-37726816	0.114666999020625	.	.
chr1	37890241	37890740	chr1	37726317	37726816	Mrpl30|chr1:37726317-37726816	0.114666999020625	.	.
chr1	37890241	37890740	chr1	37742623	37743122	Mitd1|chr1:37742623-37743122	0.116004212319551	.	.
chr1	37890241	37890740	chr1	37742623	37743122	Mrpl30|chr1:37742623-37743122	0.116004212319551	.	.
chr1	37890241	37890740	chr1	37802246	37802745	Mitd1|chr1:37802246-37802745	0.223032519353273	.	.
chr1	37890241	37890740	chr1	37802246	37802745	Mrpl30|chr1:37802246-37802745	0.223032519353273	.	.
chr1	37890241	37890740	chr1	37959295	37959794	Mitd1|chr1:37959295-37959794	0.137783993492908	.	.
chr1	37890241	37890740	chr1	37959295	37959794	Mrpl30|chr1:37959295-37959794	0.137783993492908	.	.
chr1	37890241	37890740	chr1	37977409	37977908	Mitd1|chr1:37977409-37977908	0.0615223595571913	.	.
chr1	37890241	37890740	chr1	37977409	37977908	Mrpl30|chr1:37977409-37977908	0.0615223595571913	.	.
chr1	37890241	37890740	chr1	38185452	38185951	Mitd1|chr1:38185452-38185951	0.0914442345401022	.	.
chr1	37890241	37890740	chr1	38185452	38185951	Mrpl30|chr1:38185452-38185951	0.0914442345401022	.	.
chr1	37890241	37890740	chr1	38241011	38241510	Mitd1|chr1:38241011-38241510	0.120426333183046	.	.
chr1	37890241	37890740	chr1	38241011	38241510	Mrpl30|chr1:38241011-38241510	0.120426333183046	.	.
chr1	37956559	37957058	chr1	37725725	37726224	Lyg1|chr1:37725725-37726224	0.0801632680767853	.	.
chr1	37956559	37957058	chr1	38011596	38012095	Lyg1|chr1:38011596-38012095	0.0796898439252718	.	.
chr1	37956559	37957058	chr1	38012097	38012596	Lyg1|chr1:38012097-38012596	0.0681121589220758	.	.
chr1	37997082	37997581	chr1	37605633	37606132	Eif5b|chr1:37605633-37606132	0.0726857081090754	.	.
chr1	37997082	37997581	chr1	37605633	37606132	Txndc9|chr1:37605633-37606132	0.0726857081090754	.	.
chr1	37997082	37997581	chr1	37634610	37635109	Eif5b|chr1:37634610-37635109	0.116723197569725	.	.
chr1	37997082	37997581	chr1	37634610	37635109	Txndc9|chr1:37634610-37635109	0.116723197569725	.	.
chr1	37997082	37997581	chr1	37663494	37663993	Eif5b|chr1:37663494-37663993	0.06800480562013	.	.
chr1	37997082	37997581	chr1	37663494	37663993	Txndc9|chr1:37663494-37663993	0.06800480562013	.	.
chr1	37997082	37997581	chr1	37800253	37800752	Eif5b|chr1:37800253-37800752	0.0787324660924691	.	.
chr1	37997082	37997581	chr1	37800253	37800752	Txndc9|chr1:37800253-37800752	0.0787324660924691	.	.
chr1	37997082	37997581	chr1	37903135	37903634	Eif5b|chr1:37903135-37903634	0.0662263839840927	.	.
chr1	37997082	37997581	chr1	37903135	37903634	Txndc9|chr1:37903135-37903634	0.0662263839840927	.	.
chr1	37997082	37997581	chr1	38011596	38012095	Eif5b|chr1:38011596-38012095	0.201424142349601	.	.
chr1	37997082	37997581	chr1	38011596	38012095	Txndc9|chr1:38011596-38012095	0.201424142349601	.	.
chr1	37997082	37997581	chr1	38012097	38012596	Eif5b|chr1:38012097-38012596	0.140815554518593	.	.
chr1	37997082	37997581	chr1	38012097	38012596	Txndc9|chr1:38012097-38012596	0.140815554518593	.	.
chr1	37997082	37997581	chr1	38198432	38198931	Eif5b|chr1:38198432-38198931	0.216323323252874	.	.
chr1	37997082	37997581	chr1	38198432	38198931	Txndc9|chr1:38198432-38198931	0.216323323252874	.	.
chr1	37997778	37998277	chr1	37565367	37565866	Eif5b|chr1:37565367-37565866	0.108128935881434	.	.
chr1	37997778	37998277	chr1	37565367	37565866	Txndc9|chr1:37565367-37565866	0.108128935881434	.	.
chr1	37997778	37998277	chr1	37586074	37586573	Eif5b|chr1:37586074-37586573	0.138235061199634	.	.
chr1	37997778	37998277	chr1	37586074	37586573	Txndc9|chr1:37586074-37586573	0.138235061199634	.	.
chr1	37997778	37998277	chr1	37634610	37635109	Eif5b|chr1:37634610-37635109	0.199637059616644	.	.
chr1	37997778	37998277	chr1	37634610	37635109	Txndc9|chr1:37634610-37635109	0.199637059616644	.	.
chr1	37997778	37998277	chr1	37663494	37663993	Eif5b|chr1:37663494-37663993	0.0966523707169764	.	.
chr1	37997778	37998277	chr1	37663494	37663993	Txndc9|chr1:37663494-37663993	0.0966523707169764	.	.
chr1	37997778	37998277	chr1	37725725	37726224	Eif5b|chr1:37725725-37726224	0.0670260072825666	.	.
chr1	37997778	37998277	chr1	37725725	37726224	Txndc9|chr1:37725725-37726224	0.0670260072825666	.	.
chr1	37997778	37998277	chr1	37872597	37873096	Eif5b|chr1:37872597-37873096	0.0909163277047727	.	.
chr1	37997778	37998277	chr1	37872597	37873096	Txndc9|chr1:37872597-37873096	0.0909163277047727	.	.
chr1	37997778	37998277	chr1	37922522	37923021	Eif5b|chr1:37922522-37923021	0.100765153665359	.	.
chr1	37997778	37998277	chr1	37922522	37923021	Txndc9|chr1:37922522-37923021	0.100765153665359	.	.
chr1	37997778	37998277	chr1	37985674	37986173	Eif5b|chr1:37985674-37986173	0.0812591876688575	.	.
chr1	37997778	37998277	chr1	37985674	37986173	Txndc9|chr1:37985674-37986173	0.0812591876688575	.	.
chr1	37997778	37998277	chr1	38198432	38198931	Eif5b|chr1:38198432-38198931	0.0762199089699688	.	.
chr1	37997778	37998277	chr1	38198432	38198931	Txndc9|chr1:38198432-38198931	0.0762199089699688	.	.
chr1	38129526	38130025	chr1	37800253	37800752	Rev1|chr1:37800253-37800752	0.17651255453026	.	.
chr1	38129526	38130025	chr1	37903734	37904233	Rev1|chr1:37903734-37904233	0.0712705778310261	.	.
chr1	38129526	38130025	chr1	37922522	37923021	Rev1|chr1:37922522-37923021	0.0827646470327837	.	.
chr1	38129526	38130025	chr1	37985674	37986173	Rev1|chr1:37985674-37986173	0.101301522387342	.	.
chr1	38129526	38130025	chr1	38011596	38012095	Rev1|chr1:38011596-38012095	0.141540350070799	.	.
chr1	38129526	38130025	chr1	38012097	38012596	Rev1|chr1:38012097-38012596	0.0856075398183291	.	.
chr1	38129526	38130025	chr1	38185452	38185951	Rev1|chr1:38185452-38185951	0.0952796771452074	.	.
chr1	38129526	38130025	chr1	38198432	38198931	Rev1|chr1:38198432-38198931	0.181937389754696	.	.
chr1	38129526	38130025	chr1	38241011	38241510	Rev1|chr1:38241011-38241510	0.12711964670058	.	.
chr1	40579713	40580212	chr1	40311067	40311566	Gm35801|chr1:40311067-40311566	0.0864329738349635	.	.
chr1	40579713	40580212	chr1	40311067	40311566	Slc9a4|chr1:40311067-40311566	0.0864329738349635	.	.
chr1	40579713	40580212	chr1	40681655	40682154	Gm35801|chr1:40681655-40682154	0.0936050542697324	.	.
chr1	40579713	40580212	chr1	40681655	40682154	Slc9a4|chr1:40681655-40682154	0.0936050542697324	.	.
chr1	40681063	40681562	chr1	40619048	40619547	Slc9a2|chr1:40619048-40619547	0.0917186093178483	.	.
chr1	40681063	40681562	chr1	40681655	40682154	Slc9a2|chr1:40681655-40682154	0.191012366800878	.	.
chr1	40789554	40790053	chr1	40878983	40879482	Mfsd9|chr1:40878983-40879482	0.108737072425551	.	.
chr1	40789554	40790053	chr1	40887752	40888251	Mfsd9|chr1:40887752-40888251	0.138953964163503	.	.
chr1	40789554	40790053	chr1	41036904	41037403	Mfsd9|chr1:41036904-41037403	0.0622958568706055	.	.
chr1	40789554	40790053	chr1	41157469	41157968	Mfsd9|chr1:41157469-41157968	0.0629987304967806	.	.
chr1	40789554	40790053	chr1	41158010	41158509	Mfsd9|chr1:41158010-41158509	0.0707494427561217	.	.
chr1	40789554	40790053	chr1	41166420	41166919	Mfsd9|chr1:41166420-41166919	0.0712933535206424	.	.
chr1	40790447	40790946	chr1	41001530	41002029	Mfsd9|chr1:41001530-41002029	0.182162133388463	.	.
chr1	40790447	40790946	chr1	41027535	41028034	Mfsd9|chr1:41027535-41028034	0.185330889609172	.	.
chr1	40790447	40790946	chr1	41152509	41153008	Mfsd9|chr1:41152509-41153008	0.164832671050707	.	.
chr1	40790447	40790946	chr1	41158010	41158509	Mfsd9|chr1:41158010-41158509	0.155617977806392	.	.
chr1	40790447	40790946	chr1	41168190	41168689	Mfsd9|chr1:41168190-41168689	0.141997691174464	.	.
chr1	42229631	42230130	chr1	42098027	42098526	Gm9915|chr1:42098027-42098526	0.156821811470631	.	.
chr1	42229631	42230130	chr1	42098563	42099062	Gm9915|chr1:42098563-42099062	0.127235613206688	.	.
chr1	42261772	42262271	chr1	42098563	42099062	Gm28175|chr1:42098563-42099062	0.0931354358971285	.	.
chr1	42261772	42262271	chr1	42441286	42441785	Gm28175|chr1:42441286-42441785	0.132218106883147	.	.
chr1	43827102	43827601	chr1	43821623	43822122	Uxs1|chr1:43821623-43822122	0.108929689164715	.	.
chr1	43827102	43827601	chr1	43898955	43899454	Uxs1|chr1:43898955-43899454	0.0667372035239955	.	.
chr1	43827102	43827601	chr1	43902740	43903239	Uxs1|chr1:43902740-43903239	0.11709972190983	.	.
chr1	43827102	43827601	chr1	44041766	44042265	Uxs1|chr1:44041766-44042265	0.0659843612024138	.	.
chr1	43827102	43827601	chr1	44042471	44042970	Uxs1|chr1:44042471-44042970	0.112406196373549	.	.
chr1	43827615	43828114	chr1	43898955	43899454	Uxs1|chr1:43898955-43899454	0.236317583176504	.	.
chr1	43827615	43828114	chr1	44042471	44042970	Uxs1|chr1:44042471-44042970	0.123141848559435	.	.
chr1	43933698	43934197	chr1	43898955	43899454	Tpp2|chr1:43898955-43899454	0.0749146091644313	.	.
chr1	43933698	43934197	chr1	44042471	44042970	Tpp2|chr1:44042471-44042970	0.12114595310951	.	.
chr1	44102213	44102712	chr1	44042471	44042970	Tex30|chr1:44042471-44042970	0.170884828413598	.	.
chr1	44118638	44119137	chr1	43902740	43903239	Bivm|chr1:43902740-43903239	0.0798232094978823	.	.
chr1	44118638	44119137	chr1	43902740	43903239	Poglut2|chr1:43902740-43903239	0.0798232094978823	.	.
chr1	44118638	44119137	chr1	44042471	44042970	Bivm|chr1:44042471-44042970	0.161072384029711	.	.
chr1	44118638	44119137	chr1	44042471	44042970	Poglut2|chr1:44042471-44042970	0.161072384029711	.	.
chr1	44119144	44119643	chr1	43760029	43760528	Bivm|chr1:43760029-43760528	0.0722473464244733	.	.
chr1	44119144	44119643	chr1	43760029	43760528	Poglut2|chr1:43760029-43760528	0.0722473464244733	.	.
chr1	44119144	44119643	chr1	43898955	43899454	Bivm|chr1:43898955-43899454	0.116350293274357	.	.
chr1	44119144	44119643	chr1	43898955	43899454	Poglut2|chr1:43898955-43899454	0.116350293274357	.	.
chr1	44119144	44119643	chr1	44174622	44175121	Bivm|chr1:44174622-44175121	0.0815305009929247	.	.
chr1	44119144	44119643	chr1	44174622	44175121	Poglut2|chr1:44174622-44175121	0.0815305009929247	.	.
chr1	44119144	44119643	chr1	44228990	44229489	Bivm|chr1:44228990-44229489	0.0962372938591139	.	.
chr1	44119144	44119643	chr1	44228990	44229489	Poglut2|chr1:44228990-44229489	0.0962372938591139	.	.
chr1	44119663	44120162	chr1	43821623	43822122	Bivm|chr1:43821623-43822122	0.0720126212775089	.	.
chr1	44119663	44120162	chr1	44228990	44229489	Bivm|chr1:44228990-44229489	0.155107334395557	.	.
chr1	44551396	44551895	chr1	44585351	44585850	Gulp1|chr1:44585351-44585850	0.125752554245884	.	.
chr1	44745649	44746148	chr1	44584753	44585252	4930521E06Rik|chr1:44584753-44585252	0.106804614879556	.	.
chr1	45794689	45795188	chr1	46067115	46067614	Wdr75|chr1:46067115-46067614	0.109732218950845	.	.
chr1	45795197	45795696	chr1	46022239	46022738	Wdr75|chr1:46022239-46022738	0.11634971522493	.	.
chr1	45925424	45925923	chr1	46030379	46030878	Slc40a1|chr1:46030379-46030878	0.115360791849222	.	.
chr1	45925424	45925923	chr1	46067115	46067614	Slc40a1|chr1:46067115-46067614	0.0734477318551819	.	.
chr1	45925424	45925923	chr1	46178769	46179268	Slc40a1|chr1:46178769-46179268	0.194044461321818	.	.
chr1	46065930	46066429	chr1	46022239	46022738	Dnah7b|chr1:46022239-46022738	0.079337081125667	.	.
chr1	46066566	46067065	chr1	45905047	45905546	Dnah7b|chr1:45905047-45905546	0.0867148470181515	.	.
chr1	46066566	46067065	chr1	46067115	46067614	Dnah7b|chr1:46067115-46067614	0.271928482598037	.	.
chr1	46425176	46425675	chr1	46067115	46067614	Dnah7c|chr1:46067115-46067614	0.168174953604762	.	.
chr1	52816845	52817344	chr1	52763907	52764406	Inpp1|chr1:52763907-52764406	0.0625470582379365	.	.
chr1	52816845	52817344	chr1	52877629	52878128	Inpp1|chr1:52877629-52878128	0.0689475847671259	.	.
chr1	52816845	52817344	chr1	52952486	52952985	Inpp1|chr1:52952486-52952985	0.062587966879489	.	.
chr1	52816845	52817344	chr1	52955615	52956114	Inpp1|chr1:52955615-52956114	0.0732425819418808	.	.
chr1	52816845	52817344	chr1	53015814	53016313	Inpp1|chr1:53015814-53016313	0.105234415273099	.	.
chr1	52817513	52818012	chr1	52763907	52764406	Inpp1|chr1:52763907-52764406	0.118004961292552	.	.
chr1	52817513	52818012	chr1	52764434	52764933	Inpp1|chr1:52764434-52764933	0.115508439588396	.	.
chr1	52817513	52818012	chr1	52790857	52791356	Inpp1|chr1:52790857-52791356	0.146696402381315	.	.
chr1	52817513	52818012	chr1	53015814	53016313	Inpp1|chr1:53015814-53016313	0.0663055997316383	.	.
chr1	52844734	52845233	chr1	52789713	52790212	Hibch|chr1:52789713-52790212	0.223476277447874	.	.
chr1	52844734	52845233	chr1	52854016	52854515	Hibch|chr1:52854016-52854515	0.0680858334803793	.	.
chr1	52844734	52845233	chr1	53060359	53060858	Hibch|chr1:53060359-53060858	0.162124034706728	.	.
chr1	52844734	52845233	chr1	53224765	53225264	Hibch|chr1:53224765-53225264	0.218410429945339	.	.
chr1	53195021	53195520	chr1	52789713	52790212	Gm28777|chr1:52789713-52790212	0.140012065637366	.	.
chr1	53195021	53195520	chr1	52854016	52854515	Gm28777|chr1:52854016-52854515	0.103284902275697	.	.
chr1	53195021	53195520	chr1	52953081	52953580	Gm28777|chr1:52953081-52953580	0.146040153123087	.	.
chr1	53195021	53195520	chr1	53281749	53282248	Gm28777|chr1:53281749-53282248	0.0809021854105904	.	.
chr1	53195021	53195520	chr1	53393772	53394271	Gm28777|chr1:53393772-53394271	0.0698929833115824	.	.
chr1	53296806	53297305	chr1	53032502	53033001	Ormdl1|chr1:53032502-53033001	0.146622961927091	.	.
chr1	53296806	53297305	chr1	53032502	53033001	Pms1|chr1:53032502-53033001	0.146622961927091	.	.
chr1	53296806	53297305	chr1	53224765	53225264	Ormdl1|chr1:53224765-53225264	0.0846333607491325	.	.
chr1	53296806	53297305	chr1	53224765	53225264	Ormdl1|chr1:53224765-53225264	0.0846333607491326	.	.
chr1	53296806	53297305	chr1	53224765	53225264	Pms1|chr1:53224765-53225264	0.0846333607491325	.	.
chr1	53296806	53297305	chr1	53224765	53225264	Pms1|chr1:53224765-53225264	0.0846333607491326	.	.
chr1	53296806	53297305	chr1	53393772	53394271	Ormdl1|chr1:53393772-53394271	0.0722743301185283	.	.
chr1	53296806	53297305	chr1	53393772	53394271	Pms1|chr1:53393772-53394271	0.0722743301185283	.	.
chr1	53296806	53297305	chr1	53713424	53713923	Ormdl1|chr1:53713424-53713923	0.0654476416041646	.	.
chr1	53296806	53297305	chr1	53713424	53713923	Pms1|chr1:53713424-53713923	0.0654476416041646	.	.
chr1	53296806	53297305	chr1	53740932	53741431	Ormdl1|chr1:53740932-53741431	0.11451428502547	.	.
chr1	53296806	53297305	chr1	53740932	53741431	Pms1|chr1:53740932-53741431	0.11451428502547	.	.
chr1	53297308	53297807	chr1	53015814	53016313	Ormdl1|chr1:53015814-53016313	0.0799511402845561	.	.
chr1	53297308	53297807	chr1	53015814	53016313	Pms1|chr1:53015814-53016313	0.0799511402845561	.	.
chr1	53297308	53297807	chr1	53032502	53033001	Ormdl1|chr1:53032502-53033001	0.0691421876039024	.	.
chr1	53297308	53297807	chr1	53032502	53033001	Pms1|chr1:53032502-53033001	0.0691421876039024	.	.
chr1	53297308	53297807	chr1	53053006	53053505	Ormdl1|chr1:53053006-53053505	0.129409381146079	.	.
chr1	53297308	53297807	chr1	53053006	53053505	Pms1|chr1:53053006-53053505	0.129409381146079	.	.
chr1	53297308	53297807	chr1	53272612	53273111	Ormdl1|chr1:53272612-53273111	0.0731540608060826	.	.
chr1	53297308	53297807	chr1	53272612	53273111	Pms1|chr1:53272612-53273111	0.0731540608060826	.	.
chr1	53297308	53297807	chr1	53393772	53394271	Ormdl1|chr1:53393772-53394271	0.155483381473027	.	.
chr1	53297308	53297807	chr1	53393772	53394271	Pms1|chr1:53393772-53394271	0.155483381473027	.	.
chr1	53297308	53297807	chr1	53740932	53741431	Ormdl1|chr1:53740932-53741431	0.0757536070065733	.	.
chr1	53297308	53297807	chr1	53740932	53741431	Pms1|chr1:53740932-53741431	0.0757536070065733	.	.
chr1	53297308	53297807	chr1	53748503	53749002	Ormdl1|chr1:53748503-53749002	0.0651047943601176	.	.
chr1	53297308	53297807	chr1	53748503	53749002	Pms1|chr1:53748503-53749002	0.0651047943601176	.	.
chr1	53313399	53313898	chr1	53394356	53394855	Osgepl1|chr1:53394356-53394855	0.0762137436427471	.	.
chr1	53313399	53313898	chr1	53713424	53713923	Osgepl1|chr1:53713424-53713923	0.122642641884292	.	.
chr1	53352482	53352981	chr1	53032502	53033001	Asdurf|chr1:53032502-53033001	0.168511605618558	.	.
chr1	53352482	53352981	chr1	53032502	53033001	Asnsd1|chr1:53032502-53033001	0.168511605618558	.	.
chr1	53352482	53352981	chr1	53733927	53734426	Asdurf|chr1:53733927-53734426	0.0741565029279901	.	.
chr1	53352482	53352981	chr1	53733927	53734426	Asnsd1|chr1:53733927-53734426	0.0741565029279901	.	.
chr1	53706596	53707095	chr1	53272612	53273111	Dnah7a|chr1:53272612-53273111	0.107300803213125	.	.
chr1	53706596	53707095	chr1	53393772	53394271	Dnah7a|chr1:53393772-53394271	0.0863680045319363	.	.
chr1	53706596	53707095	chr1	53733927	53734426	Dnah7a|chr1:53733927-53734426	0.0719601333759316	.	.
chr1	53784098	53784597	chr1	53715382	53715881	Stk17b|chr1:53715382-53715881	0.0826326267616981	.	.
chr1	53784098	53784597	chr1	53733927	53734426	Stk17b|chr1:53733927-53734426	0.0650346492088519	.	.
chr1	53784098	53784597	chr1	53909069	53909568	Stk17b|chr1:53909069-53909568	0.0797534902243967	.	.
chr1	53785040	53785539	chr1	53713424	53713923	Stk17b|chr1:53713424-53713923	0.0716601497894992	.	.
chr1	53785040	53785539	chr1	53740425	53740924	Stk17b|chr1:53740425-53740924	0.064927998044627	.	.
chr1	53785040	53785539	chr1	53740932	53741431	Stk17b|chr1:53740932-53741431	0.152268080999742	.	.
chr1	53785040	53785539	chr1	53814015	53814514	Stk17b|chr1:53814015-53814514	0.0969686938993904	.	.
chr1	53785040	53785539	chr1	53829031	53829530	Stk17b|chr1:53829031-53829530	0.123425507147769	.	.
chr1	53785040	53785539	chr1	53890377	53890876	Stk17b|chr1:53890377-53890876	0.0687600074949432	.	.
chr1	53785040	53785539	chr1	53909069	53909568	Stk17b|chr1:53909069-53909568	0.12861221735518	.	.
chr1	53785040	53785539	chr1	53927532	53928031	Stk17b|chr1:53927532-53928031	0.133149035236591	.	.
chr1	53785040	53785539	chr1	53940077	53940576	Stk17b|chr1:53940077-53940576	0.101412374771927	.	.
chr1	53785040	53785539	chr1	53940595	53941094	Stk17b|chr1:53940595-53941094	0.0960876974590652	.	.
chr1	54194329	54194828	chr1	54065961	54066460	Hecw2|chr1:54065961-54066460	0.0970860771577726	.	.
chr1	54194329	54194828	chr1	54118496	54118995	Hecw2|chr1:54118496-54118995	0.101724090257325	.	.
chr1	54194329	54194828	chr1	54158888	54159387	Hecw2|chr1:54158888-54159387	0.0632128699215803	.	.
chr1	54194329	54194828	chr1	54193770	54194269	Hecw2|chr1:54193770-54194269	0.115294534951916	.	.
chr1	54194947	54195446	chr1	54039037	54039536	Hecw2|chr1:54039037-54039536	0.082356793621063	.	.
chr1	54194947	54195446	chr1	54065961	54066460	Hecw2|chr1:54065961-54066460	0.150901832760755	.	.
chr1	54194947	54195446	chr1	54065961	54066460	Hecw2|chr1:54065961-54066460	0.150901832760756	.	.
chr1	54194947	54195446	chr1	54381234	54381733	Hecw2|chr1:54381234-54381733	0.277627428771987	.	.
chr1	54250459	54250958	chr1	54039037	54039536	Ccdc150|chr1:54039037-54039536	0.123188015905957	.	.
chr1	54250459	54250958	chr1	54074337	54074836	Ccdc150|chr1:54074337-54074836	0.116694445985041	.	.
chr1	54250459	54250958	chr1	54102699	54103198	Ccdc150|chr1:54102699-54103198	0.0899706731965305	.	.
chr1	54250459	54250958	chr1	54187502	54188001	Ccdc150|chr1:54187502-54188001	0.155724372826357	.	.
chr1	54250459	54250958	chr1	54193770	54194269	Ccdc150|chr1:54193770-54194269	0.065190767575342	.	.
chr1	54250459	54250958	chr1	54415028	54415527	Ccdc150|chr1:54415028-54415527	0.0762140543198873	.	.
chr1	54250459	54250958	chr1	54713166	54713665	Ccdc150|chr1:54713166-54713665	0.214588045906113	.	.
chr1	54438767	54439266	chr1	54012316	54012815	Gtf3c3|chr1:54012316-54012815	0.0763572023669913	.	.
chr1	54438767	54439266	chr1	54118496	54118995	Gtf3c3|chr1:54118496-54118995	0.106393373685244	.	.
chr1	54438767	54439266	chr1	54193770	54194269	Gtf3c3|chr1:54193770-54194269	0.126286784755208	.	.
chr1	54438767	54439266	chr1	54468624	54469123	Gtf3c3|chr1:54468624-54469123	0.0831937701952221	.	.
chr1	54438767	54439266	chr1	54474770	54475269	Gtf3c3|chr1:54474770-54475269	0.116364418375576	.	.
chr1	54438767	54439266	chr1	54650689	54651188	Gtf3c3|chr1:54650689-54651188	0.0800092525506325	.	.
chr1	54438767	54439266	chr1	54713166	54713665	Gtf3c3|chr1:54713166-54713665	0.163349983902695	.	.
chr1	54438767	54439266	chr1	54715524	54716023	Gtf3c3|chr1:54715524-54716023	0.074330015360791	.	.
chr1	54557443	54557942	chr1	54474770	54475269	Pgap1|chr1:54474770-54475269	0.0680187600156254	.	.
chr1	55026688	55027187	chr1	55239226	55239725	Sf3b1|chr1:55239226-55239725	0.0713320445459988	.	.
chr1	55026688	55027187	chr1	55489281	55489780	Sf3b1|chr1:55489281-55489780	0.0996625536829937	.	.
chr1	55027198	55027697	chr1	55223973	55224472	Sf3b1|chr1:55223973-55224472	0.0906065382038245	.	.
chr1	55027198	55027697	chr1	55489281	55489780	Sf3b1|chr1:55489281-55489780	0.0914552931527215	.	.
chr1	55052491	55052990	chr1	55161048	55161547	Coq10b|chr1:55161048-55161547	0.119700632522851	.	.
chr1	55052491	55052990	chr1	55192060	55192559	Coq10b|chr1:55192060-55192559	0.11634736320951	.	.
chr1	55052491	55052990	chr1	55194445	55194944	Coq10b|chr1:55194445-55194944	0.104057020982201	.	.
chr1	55052491	55052990	chr1	55341175	55341674	Coq10b|chr1:55341175-55341674	0.155460267888454	.	.
chr1	55053010	55053509	chr1	55383081	55383580	Coq10b|chr1:55383081-55383580	0.0853486521004717	.	.
chr1	55053010	55053509	chr1	55474936	55475435	Coq10b|chr1:55474936-55475435	0.1286208600937	.	.
chr1	55087395	55087894	chr1	55201711	55202210	Hspd1|chr1:55201711-55202210	0.0890035055554267	.	.
chr1	55087395	55087894	chr1	55201711	55202210	Hspe1|chr1:55201711-55202210	0.0890035055554267	.	.
chr1	55087395	55087894	chr1	55221300	55221799	Hspd1|chr1:55221300-55221799	0.113732249121718	.	.
chr1	55087395	55087894	chr1	55221300	55221799	Hspe1|chr1:55221300-55221799	0.113732249121718	.	.
chr1	55087395	55087894	chr1	55239226	55239725	Hspd1|chr1:55239226-55239725	0.0699903870052599	.	.
chr1	55087395	55087894	chr1	55239226	55239725	Hspe1|chr1:55239226-55239725	0.0699903870052599	.	.
chr1	55087395	55087894	chr1	55301026	55301525	Hspd1|chr1:55301026-55301525	0.114294637713459	.	.
chr1	55087395	55087894	chr1	55301026	55301525	Hspe1|chr1:55301026-55301525	0.114294637713459	.	.
chr1	55087395	55087894	chr1	55440588	55441087	Hspd1|chr1:55440588-55441087	0.109509394362007	.	.
chr1	55087395	55087894	chr1	55440588	55441087	Hspe1|chr1:55440588-55441087	0.109509394362007	.	.
chr1	55087395	55087894	chr1	55445606	55446105	Hspd1|chr1:55445606-55446105	0.103521061255239	.	.
chr1	55087395	55087894	chr1	55445606	55446105	Hspe1|chr1:55445606-55446105	0.103521061255239	.	.
chr1	55087908	55088407	chr1	55161048	55161547	Hspd1|chr1:55161048-55161547	0.154976809056076	.	.
chr1	55087908	55088407	chr1	55161048	55161547	Hspe1|chr1:55161048-55161547	0.154976809056076	.	.
chr1	55087908	55088407	chr1	55221300	55221799	Hspd1|chr1:55221300-55221799	0.0823815870180834	.	.
chr1	55087908	55088407	chr1	55221300	55221799	Hspe1|chr1:55221300-55221799	0.0823815870180834	.	.
chr1	55087908	55088407	chr1	55223973	55224472	Hspd1|chr1:55223973-55224472	0.107962069008643	.	.
chr1	55087908	55088407	chr1	55223973	55224472	Hspe1|chr1:55223973-55224472	0.107962069008643	.	.
chr1	55087908	55088407	chr1	55341175	55341674	Hspd1|chr1:55341175-55341674	0.0704333097888836	.	.
chr1	55087908	55088407	chr1	55341175	55341674	Hspe1|chr1:55341175-55341674	0.0704333097888836	.	.
chr1	55087908	55088407	chr1	55440588	55441087	Hspd1|chr1:55440588-55441087	0.167722381054336	.	.
chr1	55087908	55088407	chr1	55440588	55441087	Hspe1|chr1:55440588-55441087	0.167722381054336	.	.
chr1	55130908	55131407	chr1	55161048	55161547	Mob4|chr1:55161048-55161547	0.0651683605255849	.	.
chr1	55130908	55131407	chr1	55440588	55441087	Mob4|chr1:55440588-55441087	0.0842499882089104	.	.
chr1	55130908	55131407	chr1	55445606	55446105	Mob4|chr1:55445606-55446105	0.155788544155831	.	.
chr1	55131471	55131970	chr1	55205805	55206304	Mob4|chr1:55205805-55206304	0.0804673849460818	.	.
chr1	55131471	55131970	chr1	55341175	55341674	Mob4|chr1:55341175-55341674	0.0991194739691995	.	.
chr1	55225268	55225767	chr1	55202211	55202710	Gm10561|chr1:55202211-55202710	0.0945656949036947	.	.
chr1	55225268	55225767	chr1	55221300	55221799	Gm10561|chr1:55221300-55221799	0.0993615730623309	.	.
chr1	55225268	55225767	chr1	55223973	55224472	Gm10561|chr1:55223973-55224472	0.0667493185103988	.	.
chr1	55225268	55225767	chr1	55445606	55446105	Gm10561|chr1:55445606-55446105	0.220407588261028	.	.
chr1	55225268	55225767	chr1	55454006	55454505	Gm10561|chr1:55454006-55454505	0.100513455073042	.	.
chr1	55225268	55225767	chr1	55499775	55500274	Gm10561|chr1:55499775-55500274	0.11058922343305	.	.
chr1	55226272	55226771	chr1	55193262	55193761	Gm10561|chr1:55193262-55193761	0.215096349756106	.	.
chr1	55226272	55226771	chr1	55193262	55193761	Rftn2|chr1:55193262-55193761	0.215096349756106	.	.
chr1	55226272	55226771	chr1	55201711	55202210	Gm10561|chr1:55201711-55202210	0.0851895091622172	.	.
chr1	55226272	55226771	chr1	55201711	55202210	Rftn2|chr1:55201711-55202210	0.0851895091622172	.	.
chr1	55226272	55226771	chr1	55221300	55221799	Gm10561|chr1:55221300-55221799	0.0849785390318839	.	.
chr1	55226272	55226771	chr1	55221300	55221799	Rftn2|chr1:55221300-55221799	0.0849785390318839	.	.
chr1	55226272	55226771	chr1	55474936	55475435	Gm10561|chr1:55474936-55475435	0.124982149314602	.	.
chr1	55226272	55226771	chr1	55474936	55475435	Rftn2|chr1:55474936-55475435	0.124982149314602	.	.
chr1	55226272	55226771	chr1	55488757	55489256	Gm10561|chr1:55488757-55489256	0.064368178809642	.	.
chr1	55226272	55226771	chr1	55488757	55489256	Rftn2|chr1:55488757-55489256	0.064368178809642	.	.
chr1	55226272	55226771	chr1	55499775	55500274	Gm10561|chr1:55499775-55500274	0.0625935579407865	.	.
chr1	55226272	55226771	chr1	55499775	55500274	Rftn2|chr1:55499775-55500274	0.0625935579407865	.	.
chr1	55226830	55227329	chr1	55193262	55193761	Gm10561|chr1:55193262-55193761	0.0879085650290073	.	.
chr1	55226830	55227329	chr1	55193262	55193761	Rftn2|chr1:55193262-55193761	0.0879085650290073	.	.
chr1	55226830	55227329	chr1	55221300	55221799	Gm10561|chr1:55221300-55221799	0.1182241405935	.	.
chr1	55226830	55227329	chr1	55221300	55221799	Rftn2|chr1:55221300-55221799	0.1182241405935	.	.
chr1	55226830	55227329	chr1	55446132	55446631	Gm10561|chr1:55446132-55446631	0.105336034046371	.	.
chr1	55226830	55227329	chr1	55446132	55446631	Rftn2|chr1:55446132-55446631	0.105336034046371	.	.
chr1	55226830	55227329	chr1	55488757	55489256	Gm10561|chr1:55488757-55489256	0.0975713633263373	.	.
chr1	55226830	55227329	chr1	55488757	55489256	Rftn2|chr1:55488757-55489256	0.0975713633263373	.	.
chr1	55236881	55237380	chr1	55161048	55161547	Mars2|chr1:55161048-55161547	0.131329122249381	.	.
chr1	55236881	55237380	chr1	55192060	55192559	Mars2|chr1:55192060-55192559	0.0755843082172022	.	.
chr1	55236881	55237380	chr1	55201711	55202210	Mars2|chr1:55201711-55202210	0.0644662520445834	.	.
chr1	55236881	55237380	chr1	55301026	55301525	Mars2|chr1:55301026-55301525	0.0651076785225339	.	.
chr1	55236881	55237380	chr1	55341175	55341674	Mars2|chr1:55341175-55341674	0.0782565743426838	.	.
chr1	55236881	55237380	chr1	55412387	55412886	Mars2|chr1:55412387-55412886	0.1145311170355	.	.
chr1	55363229	55363728	chr1	55221300	55221799	Boll|chr1:55221300-55221799	0.0896876621277583	.	.
chr1	55363229	55363728	chr1	55445606	55446105	Boll|chr1:55445606-55446105	0.0761225253035286	.	.
chr1	55363229	55363728	chr1	55454006	55454505	Boll|chr1:55454006-55454505	0.0721524643592615	.	.
chr1	55363229	55363728	chr1	55499775	55500274	Boll|chr1:55499775-55500274	0.155129922127274	.	.
chr1	55405572	55406071	chr1	55161048	55161547	Plcl1|chr1:55161048-55161547	0.101320228585609	.	.
chr1	55405572	55406071	chr1	55201711	55202210	Plcl1|chr1:55201711-55202210	0.14231924085023	.	.
chr1	55405572	55406071	chr1	55489281	55489780	Plcl1|chr1:55489281-55489780	0.0628515260408024	.	.
chr1	56972152	56972651	chr1	56779339	56779838	9130024F11Rik|chr1:56779339-56779838	0.0752375684006359	.	.
chr1	56972152	56972651	chr1	56833207	56833706	9130024F11Rik|chr1:56833207-56833706	0.170065315390299	.	.
chr1	56972152	56972651	chr1	57218763	57219262	9130024F11Rik|chr1:57218763-57219262	0.0632842642491618	.	.
chr1	57377374	57377873	chr1	57040030	57040529	1700066M21Rik|chr1:57040030-57040529	0.0793380098099203	.	.
chr1	57377374	57377873	chr1	57040030	57040529	4930558J18Rik|chr1:57040030-57040529	0.0793380098099203	.	.
chr1	57377374	57377873	chr1	57182856	57183355	1700066M21Rik|chr1:57182856-57183355	0.0823840907128728	.	.
chr1	57377374	57377873	chr1	57182856	57183355	4930558J18Rik|chr1:57182856-57183355	0.0823840907128728	.	.
chr1	57377374	57377873	chr1	57205521	57206020	1700066M21Rik|chr1:57205521-57206020	0.126987146039696	.	.
chr1	57377374	57377873	chr1	57205521	57206020	4930558J18Rik|chr1:57205521-57206020	0.126987146039696	.	.
chr1	57377374	57377873	chr1	57269706	57270205	1700066M21Rik|chr1:57269706-57270205	0.15171099320786	.	.
chr1	57377374	57377873	chr1	57269706	57270205	4930558J18Rik|chr1:57269706-57270205	0.15171099320786	.	.
chr1	57377374	57377873	chr1	57341054	57341553	1700066M21Rik|chr1:57341054-57341553	0.169681234201973	.	.
chr1	57377374	57377873	chr1	57341054	57341553	4930558J18Rik|chr1:57341054-57341553	0.169681234201973	.	.
chr1	57377374	57377873	chr1	57387818	57388317	1700066M21Rik|chr1:57387818-57388317	0.114079234559428	.	.
chr1	57377374	57377873	chr1	57387818	57388317	4930558J18Rik|chr1:57387818-57388317	0.114079234559428	.	.
chr1	57377374	57377873	chr1	57423605	57424104	1700066M21Rik|chr1:57423605-57424104	0.0698432637147265	.	.
chr1	57377374	57377873	chr1	57423605	57424104	4930558J18Rik|chr1:57423605-57424104	0.0698432637147265	.	.
chr1	57377374	57377873	chr1	57430057	57430556	1700066M21Rik|chr1:57430057-57430556	0.167278503125632	.	.
chr1	57377374	57377873	chr1	57430057	57430556	4930558J18Rik|chr1:57430057-57430556	0.167278503125632	.	.
chr1	57377988	57378487	chr1	57218763	57219262	1700066M21Rik|chr1:57218763-57219262	0.106669514333714	.	.
chr1	57377988	57378487	chr1	57218763	57219262	4930558J18Rik|chr1:57218763-57219262	0.106669514333714	.	.
chr1	57377988	57378487	chr1	57428334	57428833	1700066M21Rik|chr1:57428334-57428833	0.0699303770539347	.	.
chr1	57377988	57378487	chr1	57428334	57428833	4930558J18Rik|chr1:57428334-57428833	0.0699303770539347	.	.
chr1	57377988	57378487	chr1	57430057	57430556	1700066M21Rik|chr1:57430057-57430556	0.0697500854975016	.	.
chr1	57377988	57378487	chr1	57430057	57430556	4930558J18Rik|chr1:57430057-57430556	0.0697500854975016	.	.
chr1	57377988	57378487	chr1	57436393	57436892	1700066M21Rik|chr1:57436393-57436892	0.0838692349189798	.	.
chr1	57377988	57378487	chr1	57436393	57436892	4930558J18Rik|chr1:57436393-57436892	0.0838692349189798	.	.
chr1	57377988	57378487	chr1	57489762	57490261	1700066M21Rik|chr1:57489762-57490261	0.10368051267085	.	.
chr1	57377988	57378487	chr1	57489762	57490261	4930558J18Rik|chr1:57489762-57490261	0.10368051267085	.	.
chr1	57406257	57406756	chr1	57182856	57183355	Maip1|chr1:57182856-57183355	0.128513818490029	.	.
chr1	57406257	57406756	chr1	57182856	57183355	Tyw5|chr1:57182856-57183355	0.128513818490029	.	.
chr1	57406257	57406756	chr1	57266697	57267196	Maip1|chr1:57266697-57267196	0.063440894993266	.	.
chr1	57406257	57406756	chr1	57266697	57267196	Maip1|chr1:57266697-57267196	0.0634408949932661	.	.
chr1	57406257	57406756	chr1	57266697	57267196	Tyw5|chr1:57266697-57267196	0.063440894993266	.	.
chr1	57406257	57406756	chr1	57266697	57267196	Tyw5|chr1:57266697-57267196	0.0634408949932661	.	.
chr1	57406257	57406756	chr1	57269706	57270205	Maip1|chr1:57269706-57270205	0.097565984025568	.	.
chr1	57406257	57406756	chr1	57269706	57270205	Tyw5|chr1:57269706-57270205	0.097565984025568	.	.
chr1	57406257	57406756	chr1	57428334	57428833	Maip1|chr1:57428334-57428833	0.0689125900862469	.	.
chr1	57406257	57406756	chr1	57428334	57428833	Tyw5|chr1:57428334-57428833	0.0689125900862469	.	.
chr1	57406257	57406756	chr1	57430057	57430556	Maip1|chr1:57430057-57430556	0.156390258570798	.	.
chr1	57406257	57406756	chr1	57430057	57430556	Tyw5|chr1:57430057-57430556	0.156390258570798	.	.
chr1	57406257	57406756	chr1	57489762	57490261	Maip1|chr1:57489762-57490261	0.0859362973057944	.	.
chr1	57406257	57406756	chr1	57489762	57490261	Tyw5|chr1:57489762-57490261	0.0859362973057944	.	.
chr1	57406767	57407266	chr1	57182856	57183355	Maip1|chr1:57182856-57183355	0.0790931592638121	.	.
chr1	57406767	57407266	chr1	57182856	57183355	Tyw5|chr1:57182856-57183355	0.0790931592638121	.	.
chr1	57406767	57407266	chr1	57266697	57267196	Maip1|chr1:57266697-57267196	0.105029314084565	.	.
chr1	57406767	57407266	chr1	57266697	57267196	Tyw5|chr1:57266697-57267196	0.105029314084565	.	.
chr1	57406767	57407266	chr1	57341054	57341553	Maip1|chr1:57341054-57341553	0.128323236934356	.	.
chr1	57406767	57407266	chr1	57341054	57341553	Tyw5|chr1:57341054-57341553	0.128323236934356	.	.
chr1	57406767	57407266	chr1	57388633	57389132	Maip1|chr1:57388633-57389132	0.129564139047341	.	.
chr1	57406767	57407266	chr1	57388633	57389132	Tyw5|chr1:57388633-57389132	0.129564139047341	.	.
chr1	57406767	57407266	chr1	57423605	57424104	Maip1|chr1:57423605-57424104	0.0780194486016643	.	.
chr1	57406767	57407266	chr1	57423605	57424104	Tyw5|chr1:57423605-57424104	0.0780194486016643	.	.
chr1	57406767	57407266	chr1	57430057	57430556	Maip1|chr1:57430057-57430556	0.228583828957626	.	.
chr1	57406767	57407266	chr1	57430057	57430556	Tyw5|chr1:57430057-57430556	0.228583828957626	.	.
chr1	57406767	57407266	chr1	57436901	57437400	Maip1|chr1:57436901-57437400	0.102077136443504	.	.
chr1	57406767	57407266	chr1	57436901	57437400	Tyw5|chr1:57436901-57437400	0.102077136443504	.	.
chr1	58392105	58392604	chr1	58289826	58290325	Bzw1|chr1:58289826-58290325	0.0640924801011548	.	.
chr1	58392105	58392604	chr1	58296260	58296759	Bzw1|chr1:58296260-58296759	0.0845550438159887	.	.
chr1	58392105	58392604	chr1	58366648	58367147	Bzw1|chr1:58366648-58367147	0.133041918342819	.	.
chr1	58392105	58392604	chr1	58382569	58383068	Bzw1|chr1:58382569-58383068	0.073114986407093	.	.
chr1	58392105	58392604	chr1	58422814	58423313	Bzw1|chr1:58422814-58423313	0.0849182345333838	.	.
chr1	58392105	58392604	chr1	58724291	58724790	Bzw1|chr1:58724291-58724790	0.0700429897216648	.	.
chr1	58392818	58393317	chr1	58422814	58423313	Bzw1|chr1:58422814-58423313	0.0973166759249581	.	.
chr1	58423825	58424324	chr1	58296260	58296759	Clk1|chr1:58296260-58296759	0.0841493370400894	.	.
chr1	58423825	58424324	chr1	58333430	58333929	Clk1|chr1:58333430-58333929	0.117434949287237	.	.
chr1	58423825	58424324	chr1	58382569	58383068	Clk1|chr1:58382569-58383068	0.133810841571906	.	.
chr1	58423825	58424324	chr1	58422814	58423313	Clk1|chr1:58422814-58423313	0.106010116675693	.	.
chr1	58423825	58424324	chr1	58712342	58712841	Clk1|chr1:58712342-58712841	0.119364366095465	.	.
chr1	58423825	58424324	chr1	58746853	58747352	Clk1|chr1:58746853-58747352	0.134366392387098	.	.
chr1	58445384	58445883	chr1	58271090	58271589	Nif3l1|chr1:58271090-58271589	0.124838834803181	.	.
chr1	58445384	58445883	chr1	58271090	58271589	Ppil3|chr1:58271090-58271589	0.124838834803181	.	.
chr1	58445384	58445883	chr1	58289826	58290325	Nif3l1|chr1:58289826-58290325	0.0762143000369008	.	.
chr1	58445384	58445883	chr1	58289826	58290325	Ppil3|chr1:58289826-58290325	0.0762143000369008	.	.
chr1	58445384	58445883	chr1	58422814	58423313	Nif3l1|chr1:58422814-58423313	0.135158050931693	.	.
chr1	58445384	58445883	chr1	58422814	58423313	Ppil3|chr1:58422814-58423313	0.135158050931693	.	.
chr1	58445384	58445883	chr1	58483133	58483632	Nif3l1|chr1:58483133-58483632	0.0747665026243576	.	.
chr1	58445384	58445883	chr1	58483133	58483632	Ppil3|chr1:58483133-58483632	0.0747665026243576	.	.
chr1	58445384	58445883	chr1	58697550	58698049	Nif3l1|chr1:58697550-58698049	0.134150294903289	.	.
chr1	58445384	58445883	chr1	58697550	58698049	Ppil3|chr1:58697550-58698049	0.134150294903289	.	.
chr1	58445384	58445883	chr1	58724291	58724790	Nif3l1|chr1:58724291-58724790	0.0951114070945229	.	.
chr1	58445384	58445883	chr1	58724291	58724790	Ppil3|chr1:58724291-58724790	0.0951114070945229	.	.
chr1	58504734	58505233	chr1	58271090	58271589	Gm15834|chr1:58271090-58271589	0.0875852209099146	.	.
chr1	58504734	58505233	chr1	58271090	58271589	Orc2|chr1:58271090-58271589	0.0875852209099146	.	.
chr1	58504734	58505233	chr1	58366648	58367147	Gm15834|chr1:58366648-58367147	0.0802135391358596	.	.
chr1	58504734	58505233	chr1	58366648	58367147	Orc2|chr1:58366648-58367147	0.0802135391358596	.	.
chr1	58504734	58505233	chr1	58483133	58483632	Gm15834|chr1:58483133-58483632	0.10941679013033	.	.
chr1	58504734	58505233	chr1	58483133	58483632	Orc2|chr1:58483133-58483632	0.10941679013033	.	.
chr1	58504734	58505233	chr1	58770010	58770509	Gm15834|chr1:58770010-58770509	0.0743893735261093	.	.
chr1	58504734	58505233	chr1	58770010	58770509	Orc2|chr1:58770010-58770509	0.0743893735261093	.	.
chr1	58504734	58505233	chr1	58897489	58897988	Gm15834|chr1:58897489-58897988	0.184649767188112	.	.
chr1	58504734	58505233	chr1	58897489	58897988	Orc2|chr1:58897489-58897988	0.184649767188112	.	.
chr1	58586034	58586533	chr1	58422814	58423313	Fam126b|chr1:58422814-58423313	0.0649033588810943	.	.
chr1	58586034	58586533	chr1	58422814	58423313	Fam126b|chr1:58422814-58423313	0.0649033588810944	.	.
chr1	58586034	58586533	chr1	58422814	58423313	Ndufb3|chr1:58422814-58423313	0.0649033588810943	.	.
chr1	58586034	58586533	chr1	58422814	58423313	Ndufb3|chr1:58422814-58423313	0.0649033588810944	.	.
chr1	58586034	58586533	chr1	58610099	58610598	Fam126b|chr1:58610099-58610598	0.10363414565701	.	.
chr1	58586034	58586533	chr1	58610099	58610598	Ndufb3|chr1:58610099-58610598	0.10363414565701	.	.
chr1	58586034	58586533	chr1	58712890	58713389	Fam126b|chr1:58712890-58713389	0.103409263763153	.	.
chr1	58586034	58586533	chr1	58712890	58713389	Ndufb3|chr1:58712890-58713389	0.103409263763153	.	.
chr1	58586034	58586533	chr1	58724291	58724790	Fam126b|chr1:58724291-58724790	0.09087680980847	.	.
chr1	58586034	58586533	chr1	58724291	58724790	Ndufb3|chr1:58724291-58724790	0.09087680980847	.	.
chr1	58586034	58586533	chr1	58802298	58802797	Fam126b|chr1:58802298-58802797	0.0733997233206719	.	.
chr1	58586034	58586533	chr1	58802298	58802797	Ndufb3|chr1:58802298-58802797	0.0733997233206719	.	.
chr1	58586034	58586533	chr1	58897489	58897988	Fam126b|chr1:58897489-58897988	0.116190802403709	.	.
chr1	58586034	58586533	chr1	58897489	58897988	Ndufb3|chr1:58897489-58897988	0.116190802403709	.	.
chr1	58586552	58587051	chr1	58296260	58296759	Fam126b|chr1:58296260-58296759	0.106769169424784	.	.
chr1	58586552	58587051	chr1	58296260	58296759	Ndufb3|chr1:58296260-58296759	0.106769169424784	.	.
chr1	58586552	58587051	chr1	58409729	58410228	Fam126b|chr1:58409729-58410228	0.0700377433988423	.	.
chr1	58586552	58587051	chr1	58409729	58410228	Ndufb3|chr1:58409729-58410228	0.0700377433988423	.	.
chr1	58586552	58587051	chr1	58483133	58483632	Fam126b|chr1:58483133-58483632	0.134380643554287	.	.
chr1	58586552	58587051	chr1	58483133	58483632	Ndufb3|chr1:58483133-58483632	0.134380643554287	.	.
chr1	58586552	58587051	chr1	58712890	58713389	Fam126b|chr1:58712890-58713389	0.134239960860583	.	.
chr1	58586552	58587051	chr1	58712890	58713389	Ndufb3|chr1:58712890-58713389	0.134239960860583	.	.
chr1	58586552	58587051	chr1	58897489	58897988	Fam126b|chr1:58897489-58897988	0.0921549169861534	.	.
chr1	58586552	58587051	chr1	58897489	58897988	Ndufb3|chr1:58897489-58897988	0.0921549169861534	.	.
chr1	58586552	58587051	chr1	58955484	58955983	Fam126b|chr1:58955484-58955983	0.175458406587111	.	.
chr1	58586552	58587051	chr1	58955484	58955983	Ndufb3|chr1:58955484-58955983	0.175458406587111	.	.
chr1	58710970	58711469	chr1	58289826	58290325	Cflar|chr1:58289826-58290325	0.145478323465865	.	.
chr1	58710970	58711469	chr1	58296260	58296759	Cflar|chr1:58296260-58296759	0.0763758337835572	.	.
chr1	58710970	58711469	chr1	58483133	58483632	Cflar|chr1:58483133-58483632	0.0969002686937905	.	.
chr1	58710970	58711469	chr1	58652543	58653042	Cflar|chr1:58652543-58653042	0.0642826361937075	.	.
chr1	58710970	58711469	chr1	58963639	58964138	Cflar|chr1:58963639-58964138	0.06529813386916	.	.
chr1	58711489	58711988	chr1	58332912	58333411	Cflar|chr1:58332912-58333411	0.0711651460404311	.	.
chr1	58711489	58711988	chr1	58483133	58483632	Cflar|chr1:58483133-58483632	0.132391767732842	.	.
chr1	58711489	58711988	chr1	58652543	58653042	Cflar|chr1:58652543-58653042	0.101070904408809	.	.
chr1	58711489	58711988	chr1	58963639	58964138	Cflar|chr1:58963639-58964138	0.166355677330462	.	.
chr1	58795175	58795674	chr1	58897489	58897988	Casp8|chr1:58897489-58897988	0.105527153050353	.	.
chr1	58795175	58795674	chr1	59247600	59248099	Casp8|chr1:59247600-59248099	0.160560173788409	.	.
chr1	58972763	58973262	chr1	58802298	58802797	Stradb|chr1:58802298-58802797	0.0878215831597354	.	.
chr1	58972763	58973262	chr1	58802298	58802797	Trak2|chr1:58802298-58802797	0.0878215831597354	.	.
chr1	58972763	58973262	chr1	58897489	58897988	Stradb|chr1:58897489-58897988	0.171681179913671	.	.
chr1	58972763	58973262	chr1	58897489	58897988	Trak2|chr1:58897489-58897988	0.171681179913671	.	.
chr1	58973284	58973783	chr1	58697550	58698049	Stradb|chr1:58697550-58698049	0.0762414277791709	.	.
chr1	58973284	58973783	chr1	58697550	58698049	Trak2|chr1:58697550-58698049	0.0762414277791709	.	.
chr1	58973284	58973783	chr1	58712890	58713389	Stradb|chr1:58712890-58713389	0.0633020625339486	.	.
chr1	58973284	58973783	chr1	58712890	58713389	Trak2|chr1:58712890-58713389	0.0633020625339486	.	.
chr1	58973284	58973783	chr1	58773850	58774349	Stradb|chr1:58773850-58774349	0.148087007696686	.	.
chr1	58973284	58973783	chr1	58773850	58774349	Trak2|chr1:58773850-58774349	0.148087007696686	.	.
chr1	58973284	58973783	chr1	58897489	58897988	Stradb|chr1:58897489-58897988	0.104866316877694	.	.
chr1	58973284	58973783	chr1	58897489	58897988	Trak2|chr1:58897489-58897988	0.104866316877694	.	.
chr1	58973284	58973783	chr1	59037638	59038137	Stradb|chr1:59037638-59038137	0.0740029135108955	.	.
chr1	58973284	58973783	chr1	59037638	59038137	Trak2|chr1:59037638-59038137	0.0740029135108955	.	.
chr1	58973284	58973783	chr1	59142729	59143228	Stradb|chr1:59142729-59143228	0.11760056173613	.	.
chr1	58973284	58973783	chr1	59142729	59143228	Trak2|chr1:59142729-59143228	0.11760056173613	.	.
chr1	58973284	58973783	chr1	59247600	59248099	Stradb|chr1:59247600-59248099	0.112215886469728	.	.
chr1	58973284	58973783	chr1	59247600	59248099	Trak2|chr1:59247600-59248099	0.112215886469728	.	.
chr1	59119578	59120077	chr1	58897489	58897988	G730003C15Rik|chr1:58897489-58897988	0.102221087469264	.	.
chr1	59119578	59120077	chr1	58897489	58897988	Tmem237|chr1:58897489-58897988	0.102221087469264	.	.
chr1	59119578	59120077	chr1	59037638	59038137	G730003C15Rik|chr1:59037638-59038137	0.0778587621563529	.	.
chr1	59119578	59120077	chr1	59037638	59038137	Tmem237|chr1:59037638-59038137	0.0778587621563529	.	.
chr1	59119578	59120077	chr1	59067948	59068447	G730003C15Rik|chr1:59067948-59068447	0.0821063704861715	.	.
chr1	59119578	59120077	chr1	59067948	59068447	Tmem237|chr1:59067948-59068447	0.0821063704861715	.	.
chr1	59120147	59120646	chr1	58963639	58964138	G730003C15Rik|chr1:58963639-58964138	0.0657475613619259	.	.
chr1	59120147	59120646	chr1	58963639	58964138	Tmem237|chr1:58963639-58964138	0.0657475613619259	.	.
chr1	59237895	59238394	chr1	58770010	58770509	Als2|chr1:58770010-58770509	0.167297184761795	.	.
chr1	59237895	59238394	chr1	59009165	59009664	Als2|chr1:59009165-59009664	0.224358914415227	.	.
chr1	59762644	59763143	chr1	59789716	59790215	Bmpr2|chr1:59789716-59790215	0.138816890863483	.	.
chr1	59762644	59763143	chr1	59883669	59884168	Bmpr2|chr1:59883669-59884168	0.0774275525386502	.	.
chr1	59763159	59763658	chr1	59795299	59795798	Bmpr2|chr1:59795299-59795798	0.072312073446829	.	.
chr1	59763159	59763658	chr1	59833669	59834168	Bmpr2|chr1:59833669-59834168	0.0621982940850017	.	.
chr1	59763159	59763658	chr1	59895373	59895872	Bmpr2|chr1:59895373-59895872	0.118764495551341	.	.
chr1	59763159	59763658	chr1	60008699	60009198	Bmpr2|chr1:60008699-60009198	0.125309990890359	.	.
chr1	59763681	59764180	chr1	59848288	59848787	Bmpr2|chr1:59848288-59848787	0.10260692961197	.	.
chr1	59763681	59764180	chr1	59895373	59895872	Bmpr2|chr1:59895373-59895872	0.100517284429048	.	.
chr1	59763681	59764180	chr1	59899192	59899691	Bmpr2|chr1:59899192-59899691	0.164167953765466	.	.
chr1	59763681	59764180	chr1	60008699	60009198	Bmpr2|chr1:60008699-60009198	0.172521801368745	.	.
chr1	59763681	59764180	chr1	60008699	60009198	Bmpr2|chr1:60008699-60009198	0.172521801368746	.	.
chr1	59912662	59913161	chr1	59788955	59789454	Fam117b|chr1:59788955-59789454	0.078995024007533	.	.
chr1	59912662	59913161	chr1	59789716	59790215	Fam117b|chr1:59789716-59790215	0.0991848011965717	.	.
chr1	59912662	59913161	chr1	59895373	59895872	Fam117b|chr1:59895373-59895872	0.0759976997203658	.	.
chr1	59912662	59913161	chr1	59895373	59895872	Fam117b|chr1:59895373-59895872	0.0759976997203659	.	.
chr1	59912662	59913161	chr1	59944025	59944524	Fam117b|chr1:59944025-59944524	0.0644816464874694	.	.
chr1	59913211	59913710	chr1	59788955	59789454	Fam117b|chr1:59788955-59789454	0.0874015190184165	.	.
chr1	59913211	59913710	chr1	60008699	60009198	Fam117b|chr1:60008699-60009198	0.0852414040148373	.	.
chr1	59913211	59913710	chr1	60031734	60032233	Fam117b|chr1:60031734-60032233	0.0887506723744077	.	.
chr1	60042424	60042923	chr1	59883669	59884168	Ica1l|chr1:59883669-59884168	0.115039702997932	.	.
chr1	60042935	60043434	chr1	59883669	59884168	Ica1l|chr1:59883669-59884168	0.131713163555288	.	.
chr1	60097980	60098479	chr1	59788955	59789454	Carf|chr1:59788955-59789454	0.0683727697497921	.	.
chr1	60097980	60098479	chr1	59788955	59789454	Wdr12|chr1:59788955-59789454	0.0683727697497921	.	.
chr1	60097980	60098479	chr1	60008699	60009198	Carf|chr1:60008699-60009198	0.107907865184232	.	.
chr1	60097980	60098479	chr1	60008699	60009198	Wdr12|chr1:60008699-60009198	0.107907865184232	.	.
chr1	60097980	60098479	chr1	60031734	60032233	Carf|chr1:60031734-60032233	0.0815332994943202	.	.
chr1	60097980	60098479	chr1	60031734	60032233	Wdr12|chr1:60031734-60032233	0.0815332994943202	.	.
chr1	60097980	60098479	chr1	60149610	60150109	Carf|chr1:60149610-60150109	0.0792500034778869	.	.
chr1	60097980	60098479	chr1	60149610	60150109	Wdr12|chr1:60149610-60150109	0.0792500034778869	.	.
chr1	60097980	60098479	chr1	60158400	60158899	Carf|chr1:60158400-60158899	0.0842018312711438	.	.
chr1	60097980	60098479	chr1	60158400	60158899	Carf|chr1:60158400-60158899	0.0842018312711439	.	.
chr1	60097980	60098479	chr1	60158400	60158899	Wdr12|chr1:60158400-60158899	0.0842018312711438	.	.
chr1	60097980	60098479	chr1	60158400	60158899	Wdr12|chr1:60158400-60158899	0.0842018312711439	.	.
chr1	60098487	60098986	chr1	59883669	59884168	Carf|chr1:59883669-59884168	0.100085498845973	.	.
chr1	60098487	60098986	chr1	59883669	59884168	Wdr12|chr1:59883669-59884168	0.100085498845973	.	.
chr1	60098487	60098986	chr1	60008699	60009198	Carf|chr1:60008699-60009198	0.136783206699165	.	.
chr1	60098487	60098986	chr1	60008699	60009198	Wdr12|chr1:60008699-60009198	0.136783206699165	.	.
chr1	60098487	60098986	chr1	60428793	60429292	Carf|chr1:60428793-60429292	0.0618033236063661	.	.
chr1	60098487	60098986	chr1	60428793	60429292	Wdr12|chr1:60428793-60429292	0.0618033236063661	.	.
chr1	60180257	60180756	chr1	60008699	60009198	Nbeal1|chr1:60008699-60009198	0.0963475505104062	.	.
chr1	60180257	60180756	chr1	60031734	60032233	Nbeal1|chr1:60031734-60032233	0.0638112071497519	.	.
chr1	60180257	60180756	chr1	60428793	60429292	Nbeal1|chr1:60428793-60429292	0.14142453748459	.	.
chr1	60342754	60343253	chr1	60149610	60150109	Cyp20a1|chr1:60149610-60150109	0.150678087985978	.	.
chr1	60343314	60343813	chr1	60000360	60000859	Cyp20a1|chr1:60000360-60000859	0.0660670405869584	.	.
chr1	60343314	60343813	chr1	60428793	60429292	Cyp20a1|chr1:60428793-60429292	0.0778723295635021	.	.
chr1	63272985	63273484	chr1	63586324	63586823	Gm11608|chr1:63586324-63586823	0.169564091487844	.	.
chr1	63272985	63273484	chr1	63586324	63586823	Zdbf2|chr1:63586324-63586823	0.169564091487844	.	.
chr1	63272985	63273484	chr1	63586858	63587357	Gm11608|chr1:63586858-63587357	0.0696808371929428	.	.
chr1	63272985	63273484	chr1	63586858	63587357	Zdbf2|chr1:63586858-63587357	0.0696808371929428	.	.
chr1	63272985	63273484	chr1	63667897	63668396	Gm11608|chr1:63667897-63668396	0.127146075640973	.	.
chr1	63272985	63273484	chr1	63667897	63668396	Zdbf2|chr1:63667897-63668396	0.127146075640973	.	.
chr1	63273583	63274082	chr1	63657966	63658465	Gm11608|chr1:63657966-63658465	0.0750386788345648	.	.
chr1	63273583	63274082	chr1	63657966	63658465	Zdbf2|chr1:63657966-63658465	0.0750386788345648	.	.
chr1	63445105	63445604	chr1	63252275	63252774	Adam23|chr1:63252275-63252774	0.0671957419235803	.	.
chr1	63445105	63445604	chr1	63422856	63423355	Adam23|chr1:63422856-63423355	0.1866242510487	.	.
chr1	63445105	63445604	chr1	63459117	63459616	Adam23|chr1:63459117-63459616	0.202876930352961	.	.
chr1	63445105	63445604	chr1	63668754	63669253	Adam23|chr1:63668754-63669253	0.114273480060613	.	.
chr1	63445671	63446170	chr1	63252275	63252774	Adam23|chr1:63252275-63252774	0.11694035628679	.	.
chr1	63445671	63446170	chr1	63458053	63458552	Adam23|chr1:63458053-63458552	0.0998665459791445	.	.
chr1	63445671	63446170	chr1	63667897	63668396	Adam23|chr1:63667897-63668396	0.0740602075745216	.	.
chr1	63446419	63446918	chr1	63458053	63458552	Adam23|chr1:63458053-63458552	0.0808870347292144	.	.
chr1	63446419	63446918	chr1	63657966	63658465	Adam23|chr1:63657966-63658465	0.0704187545047147	.	.
chr1	63729868	63730367	chr1	63628160	63628659	Fastkd2|chr1:63628160-63628659	0.0697532244989498	.	.
chr1	63729868	63730367	chr1	63628160	63628659	Mdh1b|chr1:63628160-63628659	0.0697532244989498	.	.
chr1	63730384	63730883	chr1	63458053	63458552	Fastkd2|chr1:63458053-63458552	0.096076104123786	.	.
chr1	63730384	63730883	chr1	63458053	63458552	Mdh1b|chr1:63458053-63458552	0.096076104123786	.	.
chr1	63730384	63730883	chr1	63628160	63628659	Fastkd2|chr1:63628160-63628659	0.0635244975427806	.	.
chr1	63730384	63730883	chr1	63628160	63628659	Mdh1b|chr1:63628160-63628659	0.0635244975427806	.	.
chr1	65122893	65123392	chr1	65310949	65311448	D630023F18Rik|chr1:65310949-65311448	0.105543332797479	.	.
chr1	65122893	65123392	chr1	65311469	65311968	D630023F18Rik|chr1:65311469-65311968	0.109844636127161	.	.
chr1	65186396	65186895	chr1	65179041	65179540	Idh1|chr1:65179041-65179540	0.117444844975719	.	.
chr1	65186396	65186895	chr1	65179041	65179540	Pikfyve|chr1:65179041-65179540	0.117444844975719	.	.
chr1	66174880	66175379	chr1	66099767	66100266	Map2|chr1:66099767-66100266	0.160365089662221	.	.
chr1	66174880	66175379	chr1	66187006	66187505	Map2|chr1:66187006-66187505	0.077418175794316	.	.
chr1	66174880	66175379	chr1	66194994	66195493	Map2|chr1:66194994-66195493	0.148032437359588	.	.
chr1	69687151	69687650	chr1	69688924	69689423	Ikzf2|chr1:69688924-69689423	0.0679384121923464	.	.
chr1	69687151	69687650	chr1	69768802	69769301	Ikzf2|chr1:69768802-69769301	0.0777150443711029	.	.
chr1	69826647	69827146	chr1	69790210	69790709	Spag16|chr1:69790210-69790709	0.0657102467035597	.	.
chr1	69826647	69827146	chr1	70191604	70192103	Spag16|chr1:70191604-70192103	0.135940914815214	.	.
chr1	70724978	70725477	chr1	70475268	70475767	Vwc2l|chr1:70475268-70475767	0.0842911500778552	.	.
chr1	70725497	70725996	chr1	70380051	70380550	Vwc2l|chr1:70380051-70380550	0.0663960717344728	.	.
chr1	70725497	70725996	chr1	70684092	70684591	Vwc2l|chr1:70684092-70684591	0.108872901638261	.	.
chr1	71102248	71102747	chr1	71266549	71267048	Bard1|chr1:71266549-71267048	0.0981985488090283	.	.
chr1	71102248	71102747	chr1	71336171	71336670	Bard1|chr1:71336171-71336670	0.115076236294144	.	.
chr1	74284057	74284556	chr1	74313260	74313759	Aamp|chr1:74313260-74313759	0.061452344265717	.	.
chr1	74284057	74284556	chr1	74313260	74313759	Pnkd|chr1:74313260-74313759	0.061452344265717	.	.
chr1	74284057	74284556	chr1	74332262	74332761	Aamp|chr1:74332262-74332761	0.0661499409094741	.	.
chr1	74284057	74284556	chr1	74332262	74332761	Pnkd|chr1:74332262-74332761	0.0661499409094741	.	.
chr1	74284057	74284556	chr1	74332815	74333314	Aamp|chr1:74332815-74333314	0.154771286196984	.	.
chr1	74284057	74284556	chr1	74332815	74333314	Pnkd|chr1:74332815-74333314	0.154771286196984	.	.
chr1	74284057	74284556	chr1	74397909	74398408	Aamp|chr1:74397909-74398408	0.107627693040158	.	.
chr1	74284057	74284556	chr1	74397909	74398408	Pnkd|chr1:74397909-74398408	0.107627693040158	.	.
chr1	74284588	74285087	chr1	74303434	74303933	Aamp|chr1:74303434-74303933	0.0749895437437921	.	.
chr1	74284588	74285087	chr1	74303434	74303933	Pnkd|chr1:74303434-74303933	0.0749895437437921	.	.
chr1	74284588	74285087	chr1	74303949	74304448	Aamp|chr1:74303949-74304448	0.0868482221060072	.	.
chr1	74284588	74285087	chr1	74303949	74304448	Pnkd|chr1:74303949-74304448	0.0868482221060072	.	.
chr1	74284588	74285087	chr1	74313260	74313759	Aamp|chr1:74313260-74313759	0.100295893708907	.	.
chr1	74284588	74285087	chr1	74313260	74313759	Pnkd|chr1:74313260-74313759	0.100295893708907	.	.
chr1	74284588	74285087	chr1	74386756	74387255	Aamp|chr1:74386756-74387255	0.0809515125942694	.	.
chr1	74284588	74285087	chr1	74386756	74387255	Pnkd|chr1:74386756-74387255	0.0809515125942694	.	.
chr1	74284588	74285087	chr1	74452541	74453040	Aamp|chr1:74452541-74453040	0.0663975668518593	.	.
chr1	74284588	74285087	chr1	74452541	74453040	Pnkd|chr1:74452541-74453040	0.0663975668518593	.	.
chr1	74284588	74285087	chr1	74719733	74720232	Aamp|chr1:74719733-74720232	0.0887920768306565	.	.
chr1	74284588	74285087	chr1	74719733	74720232	Pnkd|chr1:74719733-74720232	0.0887920768306565	.	.
chr1	74295625	74296124	chr1	74439093	74439592	Gm29358|chr1:74439093-74439592	0.0806790956694337	.	.
chr1	74295625	74296124	chr1	74478212	74478711	Gm29358|chr1:74478212-74478711	0.12988906093828	.	.
chr1	74361763	74362262	chr1	74303434	74303933	Catip|chr1:74303434-74303933	0.102863207446834	.	.
chr1	74361763	74362262	chr1	74332262	74332761	Catip|chr1:74332262-74332761	0.0918576454958584	.	.
chr1	74361763	74362262	chr1	74343248	74343747	Catip|chr1:74343248-74343747	0.128085088481005	.	.
chr1	74361763	74362262	chr1	74452541	74453040	Catip|chr1:74452541-74453040	0.0724667481464815	.	.
chr1	74374931	74375430	chr1	74303434	74303933	Slc11a1|chr1:74303434-74303933	0.0785386634746606	.	.
chr1	74374931	74375430	chr1	74415126	74415625	Slc11a1|chr1:74415126-74415625	0.138422727864237	.	.
chr1	74374931	74375430	chr1	74452541	74453040	Slc11a1|chr1:74452541-74453040	0.0717709195535719	.	.
chr1	74391301	74391800	chr1	74303434	74303933	Ctdsp1|chr1:74303434-74303933	0.105825387791176	.	.
chr1	74391301	74391800	chr1	74303949	74304448	Ctdsp1|chr1:74303949-74304448	0.132572794964206	.	.
chr1	74391301	74391800	chr1	74386756	74387255	Ctdsp1|chr1:74386756-74387255	0.0616870796748951	.	.
chr1	74391301	74391800	chr1	74397348	74397847	Ctdsp1|chr1:74397348-74397847	0.0814622164134497	.	.
chr1	74391937	74392436	chr1	74332262	74332761	Ctdsp1|chr1:74332262-74332761	0.0633152814520014	.	.
chr1	74391937	74392436	chr1	74386756	74387255	Ctdsp1|chr1:74386756-74387255	0.127890699133993	.	.
chr1	74391937	74392436	chr1	74673255	74673754	Ctdsp1|chr1:74673255-74673754	0.0754746438209439	.	.
chr1	74391937	74392436	chr1	74673255	74673754	Ctdsp1|chr1:74673255-74673754	0.075474643820944	.	.
chr1	74391937	74392436	chr1	74704100	74704599	Ctdsp1|chr1:74704100-74704599	0.122192444346058	.	.
chr1	74391937	74392436	chr1	74719733	74720232	Ctdsp1|chr1:74719733-74720232	0.100193091025226	.	.
chr1	74505730	74506229	chr1	74303434	74303933	Cnot9|chr1:74303434-74303933	0.119074526871325	.	.
chr1	74505730	74506229	chr1	74303949	74304448	Cnot9|chr1:74303949-74304448	0.0619479610819933	.	.
chr1	74505730	74506229	chr1	74478212	74478711	Cnot9|chr1:74478212-74478711	0.0859432744478576	.	.
chr1	74505730	74506229	chr1	74759797	74760296	Cnot9|chr1:74759797-74760296	0.0777687560627835	.	.
chr1	74505730	74506229	chr1	74787775	74788274	Cnot9|chr1:74787775-74788274	0.0927107302317235	.	.
chr1	74505730	74506229	chr1	74797410	74797909	Cnot9|chr1:74797410-74797909	0.234194033334299	.	.
chr1	74505730	74506229	chr1	74802933	74803432	Cnot9|chr1:74802933-74803432	0.154608221554709	.	.
chr1	74505730	74506229	chr1	74806444	74806943	Cnot9|chr1:74806444-74806943	0.139463746133249	.	.
chr1	74505730	74506229	chr1	74806952	74807451	Cnot9|chr1:74806952-74807451	0.0791108944222309	.	.
chr1	74505730	74506229	chr1	74816731	74817230	Cnot9|chr1:74816731-74817230	0.0861562368928884	.	.
chr1	74505730	74506229	chr1	74947928	74948427	Cnot9|chr1:74947928-74948427	0.0868202354966166	.	.
chr1	74506443	74506942	chr1	74311850	74312349	Cnot9|chr1:74311850-74312349	0.172034745268079	.	.
chr1	74506443	74506942	chr1	74332815	74333314	Cnot9|chr1:74332815-74333314	0.0709264664884937	.	.
chr1	74506443	74506942	chr1	74368126	74368625	Cnot9|chr1:74368126-74368625	0.154114263696899	.	.
chr1	74506443	74506942	chr1	74397348	74397847	Cnot9|chr1:74397348-74397847	0.188011205407434	.	.
chr1	74506443	74506942	chr1	74415126	74415625	Cnot9|chr1:74415126-74415625	0.0924004702131595	.	.
chr1	74506443	74506942	chr1	74438461	74438960	Cnot9|chr1:74438461-74438960	0.0666701819832287	.	.
chr1	74506443	74506942	chr1	74673255	74673754	Cnot9|chr1:74673255-74673754	0.0806545282407203	.	.
chr1	74506443	74506942	chr1	74673255	74673754	Cnot9|chr1:74673255-74673754	0.0806545282407204	.	.
chr1	74506443	74506942	chr1	74759797	74760296	Cnot9|chr1:74759797-74760296	0.0755550154666959	.	.
chr1	74506443	74506942	chr1	74806444	74806943	Cnot9|chr1:74806444-74806943	0.135371079531251	.	.
chr1	74506443	74506942	chr1	74806952	74807451	Cnot9|chr1:74806952-74807451	0.181706450660905	.	.
chr1	74506443	74506942	chr1	74816731	74817230	Cnot9|chr1:74816731-74817230	0.082527730335774	.	.
chr1	74506443	74506942	chr1	74894978	74895477	Cnot9|chr1:74894978-74895477	0.125813640623901	.	.
chr1	74506443	74506942	chr1	74985350	74985849	Cnot9|chr1:74985350-74985849	0.0677759399086526	.	.
chr1	74541923	74542422	chr1	74340213	74340712	Plcd4|chr1:74340213-74340712	0.100186790866282	.	.
chr1	74541923	74542422	chr1	74386756	74387255	Plcd4|chr1:74386756-74387255	0.0708243462075732	.	.
chr1	74541923	74542422	chr1	74397348	74397847	Plcd4|chr1:74397348-74397847	0.148805535494729	.	.
chr1	74541923	74542422	chr1	74438461	74438960	Plcd4|chr1:74438461-74438960	0.10747391709136	.	.
chr1	74541923	74542422	chr1	74784124	74784623	Plcd4|chr1:74784124-74784623	0.0904002335241991	.	.
chr1	74541923	74542422	chr1	74806444	74806943	Plcd4|chr1:74806444-74806943	0.0904331601695376	.	.
chr1	74541923	74542422	chr1	74806952	74807451	Plcd4|chr1:74806952-74807451	0.131449453895242	.	.
chr1	74542596	74543095	chr1	74313260	74313759	Plcd4|chr1:74313260-74313759	0.0627759648129987	.	.
chr1	74542596	74543095	chr1	74478212	74478711	Plcd4|chr1:74478212-74478711	0.09617967845315	.	.
chr1	74542596	74543095	chr1	74797410	74797909	Plcd4|chr1:74797410-74797909	0.0962812360330147	.	.
chr1	74542596	74543095	chr1	74797410	74797909	Plcd4|chr1:74797410-74797909	0.0962812360330148	.	.
chr1	74542596	74543095	chr1	74806444	74806943	Plcd4|chr1:74806444-74806943	0.12475760494087	.	.
chr1	74542596	74543095	chr1	74806952	74807451	Plcd4|chr1:74806952-74807451	0.115035001858627	.	.
chr1	74544062	74544561	chr1	74332262	74332761	Usp37|chr1:74332262-74332761	0.106307709100447	.	.
chr1	74544062	74544561	chr1	74797410	74797909	Usp37|chr1:74797410-74797909	0.250959815709506	.	.
chr1	74544062	74544561	chr1	74985350	74985849	Usp37|chr1:74985350-74985849	0.0711747725927091	.	.
chr1	74587205	74587704	chr1	74303434	74303933	Bcs1l|chr1:74303434-74303933	0.0676406992268346	.	.
chr1	74587205	74587704	chr1	74303434	74303933	Zfp142|chr1:74303434-74303933	0.0676406992268346	.	.
chr1	74587205	74587704	chr1	74303949	74304448	Bcs1l|chr1:74303949-74304448	0.0912622201050782	.	.
chr1	74587205	74587704	chr1	74303949	74304448	Zfp142|chr1:74303949-74304448	0.0912622201050782	.	.
chr1	74587205	74587704	chr1	74313260	74313759	Bcs1l|chr1:74313260-74313759	0.0992401677650426	.	.
chr1	74587205	74587704	chr1	74313260	74313759	Zfp142|chr1:74313260-74313759	0.0992401677650426	.	.
chr1	74587205	74587704	chr1	74332815	74333314	Bcs1l|chr1:74332815-74333314	0.0699384206584367	.	.
chr1	74587205	74587704	chr1	74332815	74333314	Zfp142|chr1:74332815-74333314	0.0699384206584367	.	.
chr1	74587205	74587704	chr1	74397909	74398408	Bcs1l|chr1:74397909-74398408	0.116479669430069	.	.
chr1	74587205	74587704	chr1	74397909	74398408	Zfp142|chr1:74397909-74398408	0.116479669430069	.	.
chr1	74587205	74587704	chr1	74415126	74415625	Bcs1l|chr1:74415126-74415625	0.168154122664836	.	.
chr1	74587205	74587704	chr1	74415126	74415625	Zfp142|chr1:74415126-74415625	0.168154122664836	.	.
chr1	74587205	74587704	chr1	74439093	74439592	Bcs1l|chr1:74439093-74439592	0.142611414355027	.	.
chr1	74587205	74587704	chr1	74439093	74439592	Zfp142|chr1:74439093-74439592	0.142611414355027	.	.
chr1	74587205	74587704	chr1	74452541	74453040	Bcs1l|chr1:74452541-74453040	0.0859972262931826	.	.
chr1	74587205	74587704	chr1	74452541	74453040	Zfp142|chr1:74452541-74453040	0.0859972262931826	.	.
chr1	74587205	74587704	chr1	74460234	74460733	Bcs1l|chr1:74460234-74460733	0.0920935995617477	.	.
chr1	74587205	74587704	chr1	74460234	74460733	Zfp142|chr1:74460234-74460733	0.0920935995617477	.	.
chr1	74587205	74587704	chr1	74772969	74773468	Bcs1l|chr1:74772969-74773468	0.115763426584961	.	.
chr1	74587205	74587704	chr1	74772969	74773468	Zfp142|chr1:74772969-74773468	0.115763426584961	.	.
chr1	74587205	74587704	chr1	74802933	74803432	Bcs1l|chr1:74802933-74803432	0.0982885800653434	.	.
chr1	74587205	74587704	chr1	74802933	74803432	Zfp142|chr1:74802933-74803432	0.0982885800653434	.	.
chr1	74587205	74587704	chr1	74882110	74882609	Bcs1l|chr1:74882110-74882609	0.0718641884487558	.	.
chr1	74587205	74587704	chr1	74882110	74882609	Zfp142|chr1:74882110-74882609	0.0718641884487558	.	.
chr1	74587205	74587704	chr1	74947928	74948427	Bcs1l|chr1:74947928-74948427	0.0619896032887858	.	.
chr1	74587205	74587704	chr1	74947928	74948427	Zfp142|chr1:74947928-74948427	0.0619896032887858	.	.
chr1	74587962	74588461	chr1	74303949	74304448	Bcs1l|chr1:74303949-74304448	0.0749186772482199	.	.
chr1	74587962	74588461	chr1	74303949	74304448	Zfp142|chr1:74303949-74304448	0.0749186772482199	.	.
chr1	74587962	74588461	chr1	74386756	74387255	Bcs1l|chr1:74386756-74387255	0.0667260002310896	.	.
chr1	74587962	74588461	chr1	74386756	74387255	Bcs1l|chr1:74386756-74387255	0.0667260002310897	.	.
chr1	74587962	74588461	chr1	74386756	74387255	Zfp142|chr1:74386756-74387255	0.0667260002310896	.	.
chr1	74587962	74588461	chr1	74386756	74387255	Zfp142|chr1:74386756-74387255	0.0667260002310897	.	.
chr1	74587962	74588461	chr1	74397348	74397847	Bcs1l|chr1:74397348-74397847	0.0729273867037289	.	.
chr1	74587962	74588461	chr1	74397348	74397847	Zfp142|chr1:74397348-74397847	0.0729273867037289	.	.
chr1	74587962	74588461	chr1	74478212	74478711	Bcs1l|chr1:74478212-74478711	0.0692646873540945	.	.
chr1	74587962	74588461	chr1	74478212	74478711	Zfp142|chr1:74478212-74478711	0.0692646873540945	.	.
chr1	74587962	74588461	chr1	74772969	74773468	Bcs1l|chr1:74772969-74773468	0.125126922485767	.	.
chr1	74587962	74588461	chr1	74772969	74773468	Zfp142|chr1:74772969-74773468	0.125126922485767	.	.
chr1	74587962	74588461	chr1	74775505	74776004	Bcs1l|chr1:74775505-74776004	0.158091385283726	.	.
chr1	74587962	74588461	chr1	74775505	74776004	Zfp142|chr1:74775505-74776004	0.158091385283726	.	.
chr1	74587962	74588461	chr1	74797410	74797909	Bcs1l|chr1:74797410-74797909	0.213614204318576	.	.
chr1	74587962	74588461	chr1	74797410	74797909	Zfp142|chr1:74797410-74797909	0.213614204318576	.	.
chr1	74587962	74588461	chr1	74806444	74806943	Bcs1l|chr1:74806444-74806943	0.239911688927854	.	.
chr1	74587962	74588461	chr1	74806444	74806943	Zfp142|chr1:74806444-74806943	0.239911688927854	.	.
chr1	74587962	74588461	chr1	74806952	74807451	Bcs1l|chr1:74806952-74807451	0.182578502569992	.	.
chr1	74587962	74588461	chr1	74806952	74807451	Zfp142|chr1:74806952-74807451	0.182578502569992	.	.
chr1	74601175	74601674	chr1	74397909	74398408	Rnf25|chr1:74397909-74398408	0.0777551567071937	.	.
chr1	74601175	74601674	chr1	74397909	74398408	Stk36|chr1:74397909-74398408	0.0777551567071937	.	.
chr1	74601175	74601674	chr1	74439093	74439592	Rnf25|chr1:74439093-74439592	0.145069318055202	.	.
chr1	74601175	74601674	chr1	74439093	74439592	Stk36|chr1:74439093-74439592	0.145069318055202	.	.
chr1	74601175	74601674	chr1	74452541	74453040	Rnf25|chr1:74452541-74453040	0.103041548528544	.	.
chr1	74601175	74601674	chr1	74452541	74453040	Stk36|chr1:74452541-74453040	0.103041548528544	.	.
chr1	74601175	74601674	chr1	74772969	74773468	Rnf25|chr1:74772969-74773468	0.0732213897654554	.	.
chr1	74601175	74601674	chr1	74772969	74773468	Stk36|chr1:74772969-74773468	0.0732213897654554	.	.
chr1	74601175	74601674	chr1	74802933	74803432	Rnf25|chr1:74802933-74803432	0.100100801393142	.	.
chr1	74601175	74601674	chr1	74802933	74803432	Stk36|chr1:74802933-74803432	0.100100801393142	.	.
chr1	74601175	74601674	chr1	74806444	74806943	Rnf25|chr1:74806444-74806943	0.0678035860020082	.	.
chr1	74601175	74601674	chr1	74806444	74806943	Stk36|chr1:74806444-74806943	0.0678035860020082	.	.
chr1	74601175	74601674	chr1	74882110	74882609	Rnf25|chr1:74882110-74882609	0.0879084789210535	.	.
chr1	74601175	74601674	chr1	74882110	74882609	Stk36|chr1:74882110-74882609	0.0879084789210535	.	.
chr1	74601175	74601674	chr1	74894978	74895477	Rnf25|chr1:74894978-74895477	0.171442936015167	.	.
chr1	74601175	74601674	chr1	74894978	74895477	Stk36|chr1:74894978-74895477	0.171442936015167	.	.
chr1	74661495	74661994	chr1	74303949	74304448	Ttll4|chr1:74303949-74304448	0.0769280891115037	.	.
chr1	74661495	74661994	chr1	74340213	74340712	Ttll4|chr1:74340213-74340712	0.0901921669733553	.	.
chr1	74661495	74661994	chr1	74759797	74760296	Ttll4|chr1:74759797-74760296	0.111956706592447	.	.
chr1	74661495	74661994	chr1	74775505	74776004	Ttll4|chr1:74775505-74776004	0.101603949095195	.	.
chr1	74661495	74661994	chr1	74797410	74797909	Ttll4|chr1:74797410-74797909	0.153737501497039	.	.
chr1	74661495	74661994	chr1	74806444	74806943	Ttll4|chr1:74806444-74806943	0.097476748140399	.	.
chr1	74661495	74661994	chr1	74882110	74882609	Ttll4|chr1:74882110-74882609	0.0677330298514045	.	.
chr1	74661495	74661994	chr1	74926640	74927139	Ttll4|chr1:74926640-74927139	0.0932582396613361	.	.
chr1	74661495	74661994	chr1	74948735	74949234	Ttll4|chr1:74948735-74949234	0.0661313955341011	.	.
chr1	74712949	74713448	chr1	74332815	74333314	Cyp27a1|chr1:74332815-74333314	0.0809344005070918	.	.
chr1	74712949	74713448	chr1	74673255	74673754	Cyp27a1|chr1:74673255-74673754	0.067858401257016	.	.
chr1	74712949	74713448	chr1	74759797	74760296	Cyp27a1|chr1:74759797-74760296	0.13313231445994	.	.
chr1	74712949	74713448	chr1	74763029	74763528	Cyp27a1|chr1:74763029-74763528	0.0618921044964919	.	.
chr1	74712949	74713448	chr1	74784124	74784623	Cyp27a1|chr1:74784124-74784623	0.130279312368148	.	.
chr1	74712949	74713448	chr1	74882110	74882609	Cyp27a1|chr1:74882110-74882609	0.132135355120391	.	.
chr1	74712949	74713448	chr1	74948735	74949234	Cyp27a1|chr1:74948735-74949234	0.104660861377245	.	.
chr1	74713683	74714182	chr1	74797410	74797909	Cyp27a1|chr1:74797410-74797909	0.0685818151862675	.	.
chr1	74713683	74714182	chr1	74808065	74808564	Cyp27a1|chr1:74808065-74808564	0.0653067999683049	.	.
chr1	74713683	74714182	chr1	74817277	74817776	Cyp27a1|chr1:74817277-74817776	0.0911345008680987	.	.
chr1	74713683	74714182	chr1	74985350	74985849	Cyp27a1|chr1:74985350-74985849	0.0640531923868583	.	.
chr1	74748718	74749217	chr1	74313260	74313759	Prkag3|chr1:74313260-74313759	0.105134793650869	.	.
chr1	74748718	74749217	chr1	74332262	74332761	Prkag3|chr1:74332262-74332761	0.144489702322912	.	.
chr1	74748718	74749217	chr1	74332815	74333314	Prkag3|chr1:74332815-74333314	0.0731195632325864	.	.
chr1	74748718	74749217	chr1	74816731	74817230	Prkag3|chr1:74816731-74817230	0.114515422800084	.	.
chr1	74748718	74749217	chr1	74817277	74817776	Prkag3|chr1:74817277-74817776	0.0902298899588648	.	.
chr1	74748718	74749217	chr1	74985350	74985849	Prkag3|chr1:74985350-74985849	0.0929957930947699	.	.
chr1	74771522	74772021	chr1	74808065	74808564	Wnt6|chr1:74808065-74808564	0.127672922745468	.	.
chr1	74791332	74791831	chr1	74775505	74776004	Wnt10a|chr1:74775505-74776004	0.0779319565149414	.	.
chr1	74791332	74791831	chr1	74787775	74788274	Wnt10a|chr1:74787775-74788274	0.163337288407366	.	.
chr1	74791332	74791831	chr1	74802933	74803432	Wnt10a|chr1:74802933-74803432	0.0835152375951682	.	.
chr1	74791332	74791831	chr1	74806444	74806943	Wnt10a|chr1:74806444-74806943	0.0728186054514851	.	.
chr1	74791332	74791831	chr1	74806952	74807451	Wnt10a|chr1:74806952-74807451	0.148200772376336	.	.
chr1	74791332	74791831	chr1	74880737	74881236	Wnt10a|chr1:74880737-74881236	0.106474487075947	.	.
chr1	74791332	74791831	chr1	75052015	75052514	Wnt10a|chr1:75052015-75052514	0.0618284035362098	.	.
chr1	74792003	74792502	chr1	74704100	74704599	Wnt10a|chr1:74704100-74704599	0.115624936988583	.	.
chr1	74792003	74792502	chr1	74802933	74803432	Wnt10a|chr1:74802933-74803432	0.0629301872143722	.	.
chr1	74792003	74792502	chr1	74816731	74817230	Wnt10a|chr1:74816731-74817230	0.073358892047605	.	.
chr1	74792003	74792502	chr1	74985350	74985849	Wnt10a|chr1:74985350-74985849	0.0999160947614302	.	.
chr1	74792003	74792502	chr1	75016818	75017317	Wnt10a|chr1:75016818-75017317	0.0907286313635282	.	.
chr1	74792003	74792502	chr1	75239896	75240395	Wnt10a|chr1:75239896-75240395	0.192940386984018	.	.
chr1	74792003	74792502	chr1	75244823	75245322	Wnt10a|chr1:75244823-75245322	0.0745975543455207	.	.
chr1	74854708	74855207	chr1	74704100	74704599	Cdk5r2|chr1:74704100-74704599	0.0831290088959274	.	.
chr1	74854708	74855207	chr1	74797410	74797909	Cdk5r2|chr1:74797410-74797909	0.117788511650542	.	.
chr1	74893408	74893907	chr1	74858307	74858806	Cryba2|chr1:74858307-74858806	0.0747031646660345	.	.
chr1	74935357	74935856	chr1	74808065	74808564	Cfap65|chr1:74808065-74808564	0.0959857208877797	.	.
chr1	74935357	74935856	chr1	74817277	74817776	Cfap65|chr1:74817277-74817776	0.116089524546488	.	.
chr1	74935357	74935856	chr1	74858307	74858806	Cfap65|chr1:74858307-74858806	0.125547584072281	.	.
chr1	74935357	74935856	chr1	74880737	74881236	Cfap65|chr1:74880737-74881236	0.131060343578273	.	.
chr1	74935357	74935856	chr1	74947928	74948427	Cfap65|chr1:74947928-74948427	0.0713481019189562	.	.
chr1	74935357	74935856	chr1	74947928	74948427	Cfap65|chr1:74947928-74948427	0.0713481019189563	.	.
chr1	75124760	75125259	chr1	74775505	74776004	Nhej1|chr1:74775505-74776004	0.0754611193229519	.	.
chr1	75124760	75125259	chr1	74802933	74803432	Nhej1|chr1:74802933-74803432	0.0986246950811579	.	.
chr1	75124760	75125259	chr1	74926640	74927139	Nhej1|chr1:74926640-74927139	0.0639212080212677	.	.
chr1	75124760	75125259	chr1	74964428	74964927	Nhej1|chr1:74964428-74964927	0.0881426200595372	.	.
chr1	75124760	75125259	chr1	75244823	75245322	Nhej1|chr1:75244823-75245322	0.114307752335165	.	.
chr1	75124760	75125259	chr1	75338331	75338830	Nhej1|chr1:75338331-75338830	0.0751812075860776	.	.
chr1	75124760	75125259	chr1	75393088	75393587	Nhej1|chr1:75393088-75393587	0.0624567266090566	.	.
chr1	75124760	75125259	chr1	75399854	75400353	Nhej1|chr1:75399854-75400353	0.117919127519942	.	.
chr1	75142499	75142998	chr1	74808065	74808564	Cnppd1|chr1:74808065-74808564	0.163278452106049	.	.
chr1	75142499	75142998	chr1	74808065	74808564	Retreg2|chr1:74808065-74808564	0.163278452106049	.	.
chr1	75142499	75142998	chr1	74926640	74927139	Cnppd1|chr1:74926640-74927139	0.104662936964217	.	.
chr1	75142499	75142998	chr1	74926640	74927139	Retreg2|chr1:74926640-74927139	0.104662936964217	.	.
chr1	75142499	75142998	chr1	75218312	75218811	Cnppd1|chr1:75218312-75218811	0.0659005017462974	.	.
chr1	75142499	75142998	chr1	75218312	75218811	Retreg2|chr1:75218312-75218811	0.0659005017462974	.	.
chr1	75142499	75142998	chr1	75247991	75248490	Cnppd1|chr1:75247991-75248490	0.112294135688442	.	.
chr1	75142499	75142998	chr1	75247991	75248490	Retreg2|chr1:75247991-75248490	0.112294135688442	.	.
chr1	75142499	75142998	chr1	75387412	75387911	Cnppd1|chr1:75387412-75387911	0.220922519731093	.	.
chr1	75142499	75142998	chr1	75387412	75387911	Retreg2|chr1:75387412-75387911	0.220922519731093	.	.
chr1	75142499	75142998	chr1	75423759	75424258	Cnppd1|chr1:75423759-75424258	0.114983733004198	.	.
chr1	75142499	75142998	chr1	75423759	75424258	Retreg2|chr1:75423759-75424258	0.114983733004198	.	.
chr1	75142499	75142998	chr1	75452593	75453092	Cnppd1|chr1:75452593-75453092	0.0662545052941142	.	.
chr1	75142499	75142998	chr1	75452593	75453092	Retreg2|chr1:75452593-75453092	0.0662545052941142	.	.
chr1	75168424	75168923	chr1	74806952	74807451	Zfand2b|chr1:74806952-74807451	0.108509813822238	.	.
chr1	75168424	75168923	chr1	75141393	75141892	Zfand2b|chr1:75141393-75141892	0.160302367233589	.	.
chr1	75168424	75168923	chr1	75234571	75235070	Zfand2b|chr1:75234571-75235070	0.0991992913222321	.	.
chr1	75168424	75168923	chr1	75234571	75235070	Zfand2b|chr1:75234571-75235070	0.0991992913222322	.	.
chr1	75168424	75168923	chr1	75239896	75240395	Zfand2b|chr1:75239896-75240395	0.119428438875257	.	.
chr1	75168424	75168923	chr1	75247991	75248490	Zfand2b|chr1:75247991-75248490	0.104146467704371	.	.
chr1	75168424	75168923	chr1	75387412	75387911	Zfand2b|chr1:75387412-75387911	0.119474187058152	.	.
chr1	75168424	75168923	chr1	75399854	75400353	Zfand2b|chr1:75399854-75400353	0.188826309100928	.	.
chr1	75168424	75168923	chr1	75422827	75423326	Zfand2b|chr1:75422827-75423326	0.149639933343495	.	.
chr1	75168424	75168923	chr1	75487302	75487801	Zfand2b|chr1:75487302-75487801	0.0986724226829712	.	.
chr1	75179524	75180023	chr1	74858307	74858806	Abcb6|chr1:74858307-74858806	0.0642384246661117	.	.
chr1	75179524	75180023	chr1	74964428	74964927	Abcb6|chr1:74964428-74964927	0.0916237038272174	.	.
chr1	75179524	75180023	chr1	75244823	75245322	Abcb6|chr1:75244823-75245322	0.0775727803899827	.	.
chr1	75179524	75180023	chr1	75289863	75290362	Abcb6|chr1:75289863-75290362	0.0766670981950798	.	.
chr1	75179524	75180023	chr1	75393088	75393587	Abcb6|chr1:75393088-75393587	0.0663343372356484	.	.
chr1	75179524	75180023	chr1	75399854	75400353	Abcb6|chr1:75399854-75400353	0.11593234230832	.	.
chr1	75179524	75180023	chr1	75426010	75426509	Abcb6|chr1:75426010-75426509	0.14841651347842	.	.
chr1	75179524	75180023	chr1	75444608	75445107	Abcb6|chr1:75444608-75445107	0.0773569095531133	.	.
chr1	75179524	75180023	chr1	75458368	75458867	Abcb6|chr1:75458368-75458867	0.0640918545884483	.	.
chr1	75179524	75180023	chr1	75467494	75467993	Abcb6|chr1:75467494-75467993	0.137160725974901	.	.
chr1	75180079	75180578	chr1	74808065	74808564	Abcb6|chr1:74808065-74808564	0.0881681704534125	.	.
chr1	75180079	75180578	chr1	74882110	74882609	Abcb6|chr1:74882110-74882609	0.0985476726274436	.	.
chr1	75180079	75180578	chr1	75016818	75017317	Abcb6|chr1:75016818-75017317	0.0763500704163591	.	.
chr1	75180079	75180578	chr1	75052015	75052514	Abcb6|chr1:75052015-75052514	0.197940813390213	.	.
chr1	75180079	75180578	chr1	75218312	75218811	Abcb6|chr1:75218312-75218811	0.0743727088216372	.	.
chr1	75180079	75180578	chr1	75247991	75248490	Abcb6|chr1:75247991-75248490	0.0812934237141131	.	.
chr1	75180079	75180578	chr1	75289342	75289841	Abcb6|chr1:75289342-75289841	0.079190066828134	.	.
chr1	75180079	75180578	chr1	75342805	75343304	Abcb6|chr1:75342805-75343304	0.0981843085597174	.	.
chr1	75180079	75180578	chr1	75393088	75393587	Abcb6|chr1:75393088-75393587	0.132234533261444	.	.
chr1	75180079	75180578	chr1	75426010	75426509	Abcb6|chr1:75426010-75426509	0.107535032949632	.	.
chr1	75180079	75180578	chr1	75467494	75467993	Abcb6|chr1:75467494-75467993	0.103230072191884	.	.
chr1	75180079	75180578	chr1	75495129	75495628	Abcb6|chr1:75495129-75495628	0.0998740922150251	.	.
chr1	75191753	75192252	chr1	74759797	74760296	Ankzf1|chr1:74759797-74760296	0.194859914101692	.	.
chr1	75191753	75192252	chr1	74759797	74760296	Atg9a|chr1:74759797-74760296	0.194859914101692	.	.
chr1	75191753	75192252	chr1	74772969	74773468	Ankzf1|chr1:74772969-74773468	0.0920392819276117	.	.
chr1	75191753	75192252	chr1	74772969	74773468	Ankzf1|chr1:74772969-74773468	0.0920392819276118	.	.
chr1	75191753	75192252	chr1	74772969	74773468	Atg9a|chr1:74772969-74773468	0.0920392819276117	.	.
chr1	75191753	75192252	chr1	74772969	74773468	Atg9a|chr1:74772969-74773468	0.0920392819276118	.	.
chr1	75191753	75192252	chr1	74775505	74776004	Ankzf1|chr1:74775505-74776004	0.198350791020776	.	.
chr1	75191753	75192252	chr1	74775505	74776004	Atg9a|chr1:74775505-74776004	0.198350791020776	.	.
chr1	75191753	75192252	chr1	74797410	74797909	Ankzf1|chr1:74797410-74797909	0.154031008395842	.	.
chr1	75191753	75192252	chr1	74797410	74797909	Atg9a|chr1:74797410-74797909	0.154031008395842	.	.
chr1	75191753	75192252	chr1	74802933	74803432	Ankzf1|chr1:74802933-74803432	0.0964324567489393	.	.
chr1	75191753	75192252	chr1	74802933	74803432	Atg9a|chr1:74802933-74803432	0.0964324567489393	.	.
chr1	75191753	75192252	chr1	74816731	74817230	Ankzf1|chr1:74816731-74817230	0.094774372736273	.	.
chr1	75191753	75192252	chr1	74816731	74817230	Atg9a|chr1:74816731-74817230	0.094774372736273	.	.
chr1	75191753	75192252	chr1	74926640	74927139	Ankzf1|chr1:74926640-74927139	0.0811646301628048	.	.
chr1	75191753	75192252	chr1	74926640	74927139	Atg9a|chr1:74926640-74927139	0.0811646301628048	.	.
chr1	75191753	75192252	chr1	74947928	74948427	Ankzf1|chr1:74947928-74948427	0.0900882791853088	.	.
chr1	75191753	75192252	chr1	74947928	74948427	Atg9a|chr1:74947928-74948427	0.0900882791853088	.	.
chr1	75191753	75192252	chr1	74948735	74949234	Ankzf1|chr1:74948735-74949234	0.167630256254675	.	.
chr1	75191753	75192252	chr1	74948735	74949234	Atg9a|chr1:74948735-74949234	0.167630256254675	.	.
chr1	75191753	75192252	chr1	75234571	75235070	Ankzf1|chr1:75234571-75235070	0.119986516885908	.	.
chr1	75191753	75192252	chr1	75234571	75235070	Atg9a|chr1:75234571-75235070	0.119986516885908	.	.
chr1	75191753	75192252	chr1	75262099	75262598	Ankzf1|chr1:75262099-75262598	0.0703364161346961	.	.
chr1	75191753	75192252	chr1	75262099	75262598	Atg9a|chr1:75262099-75262598	0.0703364161346961	.	.
chr1	75191753	75192252	chr1	75445624	75446123	Ankzf1|chr1:75445624-75446123	0.0719597643723277	.	.
chr1	75191753	75192252	chr1	75445624	75446123	Atg9a|chr1:75445624-75446123	0.0719597643723277	.	.
chr1	75191753	75192252	chr1	75451843	75452342	Ankzf1|chr1:75451843-75452342	0.114263030739624	.	.
chr1	75191753	75192252	chr1	75451843	75452342	Atg9a|chr1:75451843-75452342	0.114263030739624	.	.
chr1	75191753	75192252	chr1	75452593	75453092	Ankzf1|chr1:75452593-75453092	0.107109678303457	.	.
chr1	75191753	75192252	chr1	75452593	75453092	Atg9a|chr1:75452593-75453092	0.107109678303457	.	.
chr1	75191753	75192252	chr1	75455888	75456387	Ankzf1|chr1:75455888-75456387	0.139116024885336	.	.
chr1	75191753	75192252	chr1	75455888	75456387	Atg9a|chr1:75455888-75456387	0.139116024885336	.	.
chr1	75191753	75192252	chr1	75467494	75467993	Ankzf1|chr1:75467494-75467993	0.0965287468301576	.	.
chr1	75191753	75192252	chr1	75467494	75467993	Atg9a|chr1:75467494-75467993	0.0965287468301576	.	.
chr1	75210546	75211045	chr1	74772969	74773468	Glb1l|chr1:74772969-74773468	0.0867297245051765	.	.
chr1	75210546	75211045	chr1	74772969	74773468	Stk16|chr1:74772969-74773468	0.0867297245051765	.	.
chr1	75210546	75211045	chr1	74784124	74784623	Glb1l|chr1:74784124-74784623	0.12040703046232	.	.
chr1	75210546	75211045	chr1	74784124	74784623	Stk16|chr1:74784124-74784623	0.12040703046232	.	.
chr1	75210546	75211045	chr1	74802933	74803432	Glb1l|chr1:74802933-74803432	0.0752816098143266	.	.
chr1	75210546	75211045	chr1	74802933	74803432	Stk16|chr1:74802933-74803432	0.0752816098143266	.	.
chr1	75210546	75211045	chr1	74806444	74806943	Glb1l|chr1:74806444-74806943	0.0992818096510388	.	.
chr1	75210546	75211045	chr1	74806444	74806943	Stk16|chr1:74806444-74806943	0.0992818096510388	.	.
chr1	75210546	75211045	chr1	74806952	74807451	Glb1l|chr1:74806952-74807451	0.0678218843671168	.	.
chr1	75210546	75211045	chr1	74806952	74807451	Stk16|chr1:74806952-74807451	0.0678218843671168	.	.
chr1	75210546	75211045	chr1	74858307	74858806	Glb1l|chr1:74858307-74858806	0.111472912777909	.	.
chr1	75210546	75211045	chr1	74858307	74858806	Stk16|chr1:74858307-74858806	0.111472912777909	.	.
chr1	75210546	75211045	chr1	74880737	74881236	Glb1l|chr1:74880737-74881236	0.20758768974287	.	.
chr1	75210546	75211045	chr1	74880737	74881236	Stk16|chr1:74880737-74881236	0.20758768974287	.	.
chr1	75210546	75211045	chr1	74947928	74948427	Glb1l|chr1:74947928-74948427	0.0673319263159117	.	.
chr1	75210546	75211045	chr1	74947928	74948427	Glb1l|chr1:74947928-74948427	0.0673319263159118	.	.
chr1	75210546	75211045	chr1	74947928	74948427	Stk16|chr1:74947928-74948427	0.0673319263159117	.	.
chr1	75210546	75211045	chr1	74947928	74948427	Stk16|chr1:74947928-74948427	0.0673319263159118	.	.
chr1	75210546	75211045	chr1	74948735	74949234	Glb1l|chr1:74948735-74949234	0.0878488426852898	.	.
chr1	75210546	75211045	chr1	74948735	74949234	Stk16|chr1:74948735-74949234	0.0878488426852898	.	.
chr1	75210546	75211045	chr1	75234571	75235070	Glb1l|chr1:75234571-75235070	0.0857733813201619	.	.
chr1	75210546	75211045	chr1	75234571	75235070	Stk16|chr1:75234571-75235070	0.0857733813201619	.	.
chr1	75210546	75211045	chr1	75254226	75254725	Glb1l|chr1:75254226-75254725	0.122151668602275	.	.
chr1	75210546	75211045	chr1	75254226	75254725	Stk16|chr1:75254226-75254725	0.122151668602275	.	.
chr1	75210546	75211045	chr1	75342805	75343304	Glb1l|chr1:75342805-75343304	0.0985422247606437	.	.
chr1	75210546	75211045	chr1	75342805	75343304	Stk16|chr1:75342805-75343304	0.0985422247606437	.	.
chr1	75210546	75211045	chr1	75371716	75372215	Glb1l|chr1:75371716-75372215	0.0642630221378921	.	.
chr1	75210546	75211045	chr1	75371716	75372215	Stk16|chr1:75371716-75372215	0.0642630221378921	.	.
chr1	75210546	75211045	chr1	75387412	75387911	Glb1l|chr1:75387412-75387911	0.0614322942780083	.	.
chr1	75210546	75211045	chr1	75387412	75387911	Stk16|chr1:75387412-75387911	0.0614322942780083	.	.
chr1	75210546	75211045	chr1	75413640	75414139	Glb1l|chr1:75413640-75414139	0.141352727603764	.	.
chr1	75210546	75211045	chr1	75413640	75414139	Stk16|chr1:75413640-75414139	0.141352727603764	.	.
chr1	75210546	75211045	chr1	75426010	75426509	Glb1l|chr1:75426010-75426509	0.0619369223415502	.	.
chr1	75210546	75211045	chr1	75426010	75426509	Stk16|chr1:75426010-75426509	0.0619369223415502	.	.
chr1	75210546	75211045	chr1	75445624	75446123	Glb1l|chr1:75445624-75446123	0.0738978719301066	.	.
chr1	75210546	75211045	chr1	75445624	75446123	Stk16|chr1:75445624-75446123	0.0738978719301066	.	.
chr1	75210546	75211045	chr1	75451843	75452342	Glb1l|chr1:75451843-75452342	0.156101371168995	.	.
chr1	75210546	75211045	chr1	75451843	75452342	Stk16|chr1:75451843-75452342	0.156101371168995	.	.
chr1	75219086	75219585	chr1	74817277	74817776	Tuba4a|chr1:74817277-74817776	0.0868608247467901	.	.
chr1	75219086	75219585	chr1	74985350	74985849	Tuba4a|chr1:74985350-74985849	0.0711326802213134	.	.
chr1	75219086	75219585	chr1	75001124	75001623	Tuba4a|chr1:75001124-75001623	0.0671565019040288	.	.
chr1	75219086	75219585	chr1	75262099	75262598	Tuba4a|chr1:75262099-75262598	0.0751136917770392	.	.
chr1	75219086	75219585	chr1	75289342	75289841	Tuba4a|chr1:75289342-75289841	0.122540249992639	.	.
chr1	75219086	75219585	chr1	75370249	75370748	Tuba4a|chr1:75370249-75370748	0.145664248489953	.	.
chr1	75219086	75219585	chr1	75423759	75424258	Tuba4a|chr1:75423759-75424258	0.334073320263681	.	.
chr1	75219640	75220139	chr1	74964428	74964927	Tuba4a|chr1:74964428-74964927	0.0968708983637483	.	.
chr1	75219640	75220139	chr1	75289342	75289841	Tuba4a|chr1:75289342-75289841	0.142589183457832	.	.
chr1	75219640	75220139	chr1	75370249	75370748	Tuba4a|chr1:75370249-75370748	0.124569950795688	.	.
chr1	75219640	75220139	chr1	75381822	75382321	Tuba4a|chr1:75381822-75382321	0.088925299768701	.	.
chr1	75219640	75220139	chr1	75381822	75382321	Tuba4a|chr1:75381822-75382321	0.0889252997687011	.	.
chr1	75219640	75220139	chr1	75445116	75445615	Tuba4a|chr1:75445116-75445615	0.124953074264156	.	.
chr1	75219640	75220139	chr1	75445624	75446123	Tuba4a|chr1:75445624-75446123	0.0889648346024028	.	.
chr1	75219640	75220139	chr1	75447581	75448080	Tuba4a|chr1:75447581-75448080	0.106008640178247	.	.
chr1	75219640	75220139	chr1	75459319	75459818	Tuba4a|chr1:75459319-75459818	0.0928218862891138	.	.
chr1	75236144	75236643	chr1	74759797	74760296	Dnajb2|chr1:74759797-74760296	0.13796076819261	.	.
chr1	75236144	75236643	chr1	74797410	74797909	Dnajb2|chr1:74797410-74797909	0.0693090973229828	.	.
chr1	75236144	75236643	chr1	74802933	74803432	Dnajb2|chr1:74802933-74803432	0.124528228913914	.	.
chr1	75236144	75236643	chr1	74858307	74858806	Dnajb2|chr1:74858307-74858806	0.119680604795702	.	.
chr1	75236144	75236643	chr1	75052015	75052514	Dnajb2|chr1:75052015-75052514	0.0682100661113098	.	.
chr1	75236144	75236643	chr1	75218312	75218811	Dnajb2|chr1:75218312-75218811	0.0815157092573236	.	.
chr1	75236144	75236643	chr1	75254226	75254725	Dnajb2|chr1:75254226-75254725	0.0692705736243281	.	.
chr1	75236144	75236643	chr1	75290547	75291046	Dnajb2|chr1:75290547-75291046	0.0703339300148479	.	.
chr1	75236144	75236643	chr1	75337797	75338296	Dnajb2|chr1:75337797-75338296	0.0665375518212139	.	.
chr1	75236144	75236643	chr1	75381822	75382321	Dnajb2|chr1:75381822-75382321	0.0764860429280635	.	.
chr1	75236144	75236643	chr1	75445116	75445615	Dnajb2|chr1:75445116-75445615	0.085355280883821	.	.
chr1	75236144	75236643	chr1	75445116	75445615	Dnajb2|chr1:75445116-75445615	0.0853552808838211	.	.
chr1	75236651	75237150	chr1	74784124	74784623	Dnajb2|chr1:74784124-74784623	0.0896271969190189	.	.
chr1	75236651	75237150	chr1	74802933	74803432	Dnajb2|chr1:74802933-74803432	0.087231684439349	.	.
chr1	75236651	75237150	chr1	74806444	74806943	Dnajb2|chr1:74806444-74806943	0.0810761594390824	.	.
chr1	75236651	75237150	chr1	74816731	74817230	Dnajb2|chr1:74816731-74817230	0.0627901541892076	.	.
chr1	75236651	75237150	chr1	74880737	74881236	Dnajb2|chr1:74880737-74881236	0.164430468072	.	.
chr1	75236651	75237150	chr1	75016818	75017317	Dnajb2|chr1:75016818-75017317	0.0654285344651666	.	.
chr1	75236651	75237150	chr1	75218312	75218811	Dnajb2|chr1:75218312-75218811	0.120845825848869	.	.
chr1	75236651	75237150	chr1	75254226	75254725	Dnajb2|chr1:75254226-75254725	0.0796601034537143	.	.
chr1	75236651	75237150	chr1	75381822	75382321	Dnajb2|chr1:75381822-75382321	0.0939019398368981	.	.
chr1	75236651	75237150	chr1	75399854	75400353	Dnajb2|chr1:75399854-75400353	0.145431677179868	.	.
chr1	75236651	75237150	chr1	75422827	75423326	Dnajb2|chr1:75422827-75423326	0.089585987673887	.	.
chr1	75236651	75237150	chr1	75426010	75426509	Dnajb2|chr1:75426010-75426509	0.111362650394795	.	.
chr1	75236651	75237150	chr1	75467494	75467993	Dnajb2|chr1:75467494-75467993	0.136839505366212	.	.
chr1	75251521	75252020	chr1	75052015	75052514	Gm28294|chr1:75052015-75052514	0.0672613777047367	.	.
chr1	75251521	75252020	chr1	75337797	75338296	Gm28294|chr1:75337797-75338296	0.0808244652868232	.	.
chr1	75251521	75252020	chr1	75339144	75339643	Gm28294|chr1:75339144-75339643	0.0886128036280636	.	.
chr1	75251521	75252020	chr1	75393088	75393587	Gm28294|chr1:75393088-75393587	0.0756424050365588	.	.
chr1	75251521	75252020	chr1	75398631	75399130	Gm28294|chr1:75398631-75399130	0.0875889334370262	.	.
chr1	75251521	75252020	chr1	75451843	75452342	Gm28294|chr1:75451843-75452342	0.138460770738834	.	.
chr1	75251521	75252020	chr1	75458368	75458867	Gm28294|chr1:75458368-75458867	0.115182708610962	.	.
chr1	75264008	75264507	chr1	75141393	75141892	Ptprn|chr1:75141393-75141892	0.138343975117744	.	.
chr1	75264008	75264507	chr1	75289863	75290362	Ptprn|chr1:75289863-75290362	0.139593737857678	.	.
chr1	75264008	75264507	chr1	75290547	75291046	Ptprn|chr1:75290547-75291046	0.0984215097736818	.	.
chr1	75264008	75264507	chr1	75422827	75423326	Ptprn|chr1:75422827-75423326	0.0975311539501471	.	.
chr1	75264008	75264507	chr1	75444608	75445107	Ptprn|chr1:75444608-75445107	0.100853673477476	.	.
chr1	75277375	75277874	chr1	75016818	75017317	Resp18|chr1:75016818-75017317	0.142045833922524	.	.
chr1	75277375	75277874	chr1	75234571	75235070	Resp18|chr1:75234571-75235070	0.0961899663975334	.	.
chr1	75277375	75277874	chr1	75244823	75245322	Resp18|chr1:75244823-75245322	0.130877405998906	.	.
chr1	75277375	75277874	chr1	75289863	75290362	Resp18|chr1:75289863-75290362	0.0636566563063349	.	.
chr1	75277375	75277874	chr1	75342805	75343304	Resp18|chr1:75342805-75343304	0.0639404722040578	.	.
chr1	75277375	75277874	chr1	75342805	75343304	Resp18|chr1:75342805-75343304	0.0639404722040579	.	.
chr1	75277375	75277874	chr1	75399854	75400353	Resp18|chr1:75399854-75400353	0.0770507313765749	.	.
chr1	75277375	75277874	chr1	75413640	75414139	Resp18|chr1:75413640-75414139	0.117891319399209	.	.
chr1	75277375	75277874	chr1	75445116	75445615	Resp18|chr1:75445116-75445615	0.111811932418998	.	.
chr1	75316812	75317311	chr1	75016818	75017317	Dnpep|chr1:75016818-75017317	0.115486993535187	.	.
chr1	75316812	75317311	chr1	75218312	75218811	Dnpep|chr1:75218312-75218811	0.111575959362229	.	.
chr1	75316812	75317311	chr1	75244823	75245322	Dnpep|chr1:75244823-75245322	0.0879938586566079	.	.
chr1	75316812	75317311	chr1	75254226	75254725	Dnpep|chr1:75254226-75254725	0.0897735575898014	.	.
chr1	75316812	75317311	chr1	75263237	75263736	Dnpep|chr1:75263237-75263736	0.097549775635407	.	.
chr1	75316812	75317311	chr1	75263237	75263736	Dnpep|chr1:75263237-75263736	0.0975497756354071	.	.
chr1	75316812	75317311	chr1	75387412	75387911	Dnpep|chr1:75387412-75387911	0.0689134470384659	.	.
chr1	75316812	75317311	chr1	75422288	75422787	Dnpep|chr1:75422288-75422787	0.0733846546811837	.	.
chr1	75316812	75317311	chr1	75445116	75445615	Dnpep|chr1:75445116-75445615	0.0840376856165649	.	.
chr1	75316812	75317311	chr1	75452593	75453092	Dnpep|chr1:75452593-75453092	0.129277463399766	.	.
chr1	75316812	75317311	chr1	75467494	75467993	Dnpep|chr1:75467494-75467993	0.0892899537789522	.	.
chr1	75316812	75317311	chr1	75495129	75495628	Dnpep|chr1:75495129-75495628	0.086776438503696	.	.
chr1	75317346	75317845	chr1	75234571	75235070	Dnpep|chr1:75234571-75235070	0.0846704625243498	.	.
chr1	75317346	75317845	chr1	75262099	75262598	Dnpep|chr1:75262099-75262598	0.0908687062639465	.	.
chr1	75317346	75317845	chr1	75262099	75262598	Dnpep|chr1:75262099-75262598	0.0908687062639466	.	.
chr1	75317346	75317845	chr1	75289342	75289841	Dnpep|chr1:75289342-75289841	0.207627719610308	.	.
chr1	75317346	75317845	chr1	75338331	75338830	Dnpep|chr1:75338331-75338830	0.107993072683503	.	.
chr1	75317346	75317845	chr1	75451843	75452342	Dnpep|chr1:75451843-75452342	0.18254883513444	.	.
chr1	75317346	75317845	chr1	75452593	75453092	Dnpep|chr1:75452593-75453092	0.0928581601186958	.	.
chr1	75317346	75317845	chr1	75455888	75456387	Dnpep|chr1:75455888-75456387	0.111713955254918	.	.
chr1	75359983	75360482	chr1	75016818	75017317	Des|chr1:75016818-75017317	0.132695099038738	.	.
chr1	75359983	75360482	chr1	75052015	75052514	Des|chr1:75052015-75052514	0.26734182539732	.	.
chr1	75359983	75360482	chr1	75247991	75248490	Des|chr1:75247991-75248490	0.13945566757319	.	.
chr1	75359983	75360482	chr1	75370249	75370748	Des|chr1:75370249-75370748	0.0844967360384931	.	.
chr1	75359983	75360482	chr1	75381822	75382321	Des|chr1:75381822-75382321	0.148697278882143	.	.
chr1	75359983	75360482	chr1	75423759	75424258	Des|chr1:75423759-75424258	0.164709741095806	.	.
chr1	75359983	75360482	chr1	75455888	75456387	Des|chr1:75455888-75456387	0.0687543915064746	.	.
chr1	75435709	75436208	chr1	75289342	75289841	Gmppa|chr1:75289342-75289841	0.0698565068631569	.	.
chr1	75435709	75436208	chr1	75382615	75383114	Gmppa|chr1:75382615-75383114	0.0711161729286797	.	.
chr1	75435709	75436208	chr1	75398631	75399130	Gmppa|chr1:75398631-75399130	0.0879626523542867	.	.
chr1	75435709	75436208	chr1	75445624	75446123	Gmppa|chr1:75445624-75446123	0.16672473066945	.	.
chr1	75435709	75436208	chr1	75447581	75448080	Gmppa|chr1:75447581-75448080	0.0736875862802927	.	.
chr1	75435709	75436208	chr1	75458368	75458867	Gmppa|chr1:75458368-75458867	0.0774398942722384	.	.
chr1	75435709	75436208	chr1	75487834	75488333	Gmppa|chr1:75487834-75488333	0.0629903413494184	.	.
chr1	75449786	75450285	chr1	75052015	75052514	Asic4|chr1:75052015-75052514	0.145167240724363	.	.
chr1	75449786	75450285	chr1	75289863	75290362	Asic4|chr1:75289863-75290362	0.0975578773000569	.	.
chr1	75449786	75450285	chr1	75452593	75453092	Asic4|chr1:75452593-75453092	0.0815908552063517	.	.
chr1	75478598	75479097	chr1	75016818	75017317	Chpf|chr1:75016818-75017317	0.174604851736334	.	.
chr1	75478598	75479097	chr1	75016818	75017317	Tmem198|chr1:75016818-75017317	0.174604851736334	.	.
chr1	75478598	75479097	chr1	75052015	75052514	Chpf|chr1:75052015-75052514	0.0643334876910645	.	.
chr1	75478598	75479097	chr1	75052015	75052514	Tmem198|chr1:75052015-75052514	0.0643334876910645	.	.
chr1	75478598	75479097	chr1	75141393	75141892	Chpf|chr1:75141393-75141892	0.0698976011806237	.	.
chr1	75478598	75479097	chr1	75141393	75141892	Tmem198|chr1:75141393-75141892	0.0698976011806237	.	.
chr1	75478598	75479097	chr1	75263237	75263736	Chpf|chr1:75263237-75263736	0.0811468726091763	.	.
chr1	75478598	75479097	chr1	75263237	75263736	Tmem198|chr1:75263237-75263736	0.0811468726091763	.	.
chr1	75478598	75479097	chr1	75423759	75424258	Chpf|chr1:75423759-75424258	0.0986747719595499	.	.
chr1	75478598	75479097	chr1	75423759	75424258	Tmem198|chr1:75423759-75424258	0.0986747719595499	.	.
chr1	75478598	75479097	chr1	75444608	75445107	Chpf|chr1:75444608-75445107	0.0708674181703914	.	.
chr1	75478598	75479097	chr1	75444608	75445107	Tmem198|chr1:75444608-75445107	0.0708674181703914	.	.
chr1	75478598	75479097	chr1	75447581	75448080	Chpf|chr1:75447581-75448080	0.13368210492432	.	.
chr1	75478598	75479097	chr1	75447581	75448080	Tmem198|chr1:75447581-75448080	0.13368210492432	.	.
chr1	75478598	75479097	chr1	75495129	75495628	Chpf|chr1:75495129-75495628	0.0703983491520804	.	.
chr1	75478598	75479097	chr1	75495129	75495628	Tmem198|chr1:75495129-75495628	0.0703983491520804	.	.
chr1	75479156	75479655	chr1	75141393	75141892	Chpf|chr1:75141393-75141892	0.115794870154568	.	.
chr1	75479156	75479655	chr1	75141393	75141892	Tmem198|chr1:75141393-75141892	0.115794870154568	.	.
chr1	75479156	75479655	chr1	75262099	75262598	Chpf|chr1:75262099-75262598	0.167093790350474	.	.
chr1	75479156	75479655	chr1	75262099	75262598	Tmem198|chr1:75262099-75262598	0.167093790350474	.	.
chr1	75479156	75479655	chr1	75289342	75289841	Chpf|chr1:75289342-75289841	0.0685593964779707	.	.
chr1	75479156	75479655	chr1	75289342	75289841	Tmem198|chr1:75289342-75289841	0.0685593964779707	.	.
chr1	75479156	75479655	chr1	75290547	75291046	Chpf|chr1:75290547-75291046	0.0883055546827959	.	.
chr1	75479156	75479655	chr1	75290547	75291046	Tmem198|chr1:75290547-75291046	0.0883055546827959	.	.
chr1	75479156	75479655	chr1	75426010	75426509	Chpf|chr1:75426010-75426509	0.101104911642876	.	.
chr1	75479156	75479655	chr1	75426010	75426509	Tmem198|chr1:75426010-75426509	0.101104911642876	.	.
chr1	75479156	75479655	chr1	75447581	75448080	Chpf|chr1:75447581-75448080	0.234661862640963	.	.
chr1	75479156	75479655	chr1	75447581	75448080	Tmem198|chr1:75447581-75448080	0.234661862640963	.	.
chr1	75479156	75479655	chr1	75495129	75495628	Chpf|chr1:75495129-75495628	0.107138950100574	.	.
chr1	75479156	75479655	chr1	75495129	75495628	Tmem198|chr1:75495129-75495628	0.107138950100574	.	.
chr1	76489516	76490015	chr1	76490051	76490550	Gm17751|chr1:76490051-76490550	0.3173031699436	.	.
chr1	77972152	77972651	chr1	78189390	78189889	Gm28387|chr1:78189390-78189889	0.0636089214048378	.	.
chr1	78196613	78197112	chr1	77824647	77825146	Pax3|chr1:77824647-77825146	0.127096719962562	.	.
chr1	78196613	78197112	chr1	77843703	77844202	Pax3|chr1:77843703-77844202	0.0718354039076723	.	.
chr1	78196613	78197112	chr1	77978623	77979122	Pax3|chr1:77978623-77979122	0.0751022202458191	.	.
chr1	78196613	78197112	chr1	78016250	78016749	Pax3|chr1:78016250-78016749	0.0953191203311348	.	.
chr1	78196613	78197112	chr1	78141630	78142129	Pax3|chr1:78141630-78142129	0.0849647479066353	.	.
chr1	78196613	78197112	chr1	78156489	78156988	Pax3|chr1:78156489-78156988	0.10053241159165	.	.
chr1	78196613	78197112	chr1	78169381	78169880	Pax3|chr1:78169381-78169880	0.225867457041028	.	.
chr1	78196613	78197112	chr1	78170666	78171165	Pax3|chr1:78170666-78171165	0.228046900910803	.	.
chr1	78196613	78197112	chr1	78181806	78182305	Pax3|chr1:78181806-78182305	0.172187520256646	.	.
chr1	78196613	78197112	chr1	78189390	78189889	Pax3|chr1:78189390-78189889	0.515416771780419	.	.
chr1	78196613	78197112	chr1	78194869	78195368	Pax3|chr1:78194869-78195368	0.090388983894607	.	.
chr1	78196613	78197112	chr1	78203685	78204184	Pax3|chr1:78203685-78204184	0.10782071118221	.	.
chr1	78196613	78197112	chr1	78216563	78217062	Pax3|chr1:78216563-78217062	0.101386631841568	.	.
chr1	78196613	78197112	chr1	78217089	78217588	Pax3|chr1:78217089-78217588	0.116831660213673	.	.
chr1	78196613	78197112	chr1	78218104	78218603	Pax3|chr1:78218104-78218603	0.25213777452149	.	.
chr1	78196613	78197112	chr1	78232045	78232544	Pax3|chr1:78232045-78232544	0.0842481208833837	.	.
chr1	78196613	78197112	chr1	78454635	78455134	Pax3|chr1:78454635-78455134	0.188409882653189	.	.
chr1	78310032	78310531	chr1	78156489	78156988	Sgpp2|chr1:78156489-78156988	0.178415377845071	.	.
chr1	78310032	78310531	chr1	78189390	78189889	Sgpp2|chr1:78189390-78189889	0.101293459540345	.	.
chr1	78310032	78310531	chr1	78203685	78204184	Sgpp2|chr1:78203685-78204184	0.0807865362840214	.	.
chr1	78310032	78310531	chr1	78419495	78419994	Sgpp2|chr1:78419495-78419994	0.0931613136393968	.	.
chr1	78310032	78310531	chr1	78422592	78423091	Sgpp2|chr1:78422592-78423091	0.0899160324745445	.	.
chr1	78310931	78311430	chr1	78218104	78218603	Sgpp2|chr1:78218104-78218603	0.18055080716894	.	.
chr1	78488387	78488886	chr1	78181806	78182305	Farsb|chr1:78181806-78182305	0.0729892654437637	.	.
chr1	78488387	78488886	chr1	78189390	78189889	Farsb|chr1:78189390-78189889	0.193930418675917	.	.
chr1	78488387	78488886	chr1	78203685	78204184	Farsb|chr1:78203685-78204184	0.0811708063102188	.	.
chr1	78488387	78488886	chr1	78218104	78218603	Farsb|chr1:78218104-78218603	0.0912755595076042	.	.
chr1	78488387	78488886	chr1	78435933	78436432	Farsb|chr1:78435933-78436432	0.128111901829005	.	.
chr1	78488900	78489399	chr1	78181806	78182305	Farsb|chr1:78181806-78182305	0.175693014406294	.	.
chr1	78488900	78489399	chr1	78181806	78182305	Farsb|chr1:78181806-78182305	0.175693014406295	.	.
chr1	78488900	78489399	chr1	78203685	78204184	Farsb|chr1:78203685-78204184	0.128739262403003	.	.
chr1	78488900	78489399	chr1	78232045	78232544	Farsb|chr1:78232045-78232544	0.130759928918911	.	.
chr1	78488900	78489399	chr1	78419495	78419994	Farsb|chr1:78419495-78419994	0.121033369342977	.	.
chr1	78815580	78816079	chr1	78790181	78790680	Kcne4|chr1:78790181-78790680	0.157721327777707	.	.
chr1	78815580	78816079	chr1	78811607	78812106	Kcne4|chr1:78811607-78812106	0.134552527806714	.	.
chr1	78815580	78816079	chr1	78812199	78812698	Kcne4|chr1:78812199-78812698	0.186296108441956	.	.
chr1	78815580	78816079	chr1	78852381	78852880	Kcne4|chr1:78852381-78852880	0.0944270175626071	.	.
chr1	78816734	78817233	chr1	79228147	79228646	Kcne4|chr1:79228147-79228646	0.129508276948174	.	.
chr1	79439807	79440306	chr1	79228147	79228646	Scg2|chr1:79228147-79228646	0.101512544827621	.	.
chr1	79439807	79440306	chr1	79228753	79229252	Scg2|chr1:79228753-79229252	0.122385685846419	.	.
chr1	81076879	81077378	chr1	81099458	81099957	Nyap2|chr1:81099458-81099957	0.0614144878407749	.	.
chr1	81076879	81077378	chr1	81280928	81281427	Nyap2|chr1:81280928-81281427	0.126292166299429	.	.
chr1	82232532	82233031	chr1	81967470	81967969	Gm9747|chr1:81967470-81967969	0.195362629199377	.	.
chr1	82232532	82233031	chr1	81968202	81968701	Gm9747|chr1:81968202-81968701	0.0846260632485616	.	.
chr1	82232532	82233031	chr1	82007838	82008337	Gm9747|chr1:82007838-82008337	0.134664563669187	.	.
chr1	82232532	82233031	chr1	82008697	82009196	Gm9747|chr1:82008697-82009196	0.0888467666585305	.	.
chr1	82232532	82233031	chr1	82150794	82151293	Gm9747|chr1:82150794-82151293	0.103895071245579	.	.
chr1	82232532	82233031	chr1	82199924	82200423	Gm9747|chr1:82199924-82200423	0.0771494657067709	.	.
chr1	82232532	82233031	chr1	82240171	82240670	Gm9747|chr1:82240171-82240670	0.0816532403594952	.	.
chr1	84839165	84839664	chr1	84782732	84783231	Fbxo36|chr1:84782732-84783231	0.0674117887548961	.	.
chr1	84839165	84839664	chr1	84890035	84890534	Fbxo36|chr1:84890035-84890534	0.105353601327577	.	.
chr1	84839165	84839664	chr1	84961695	84962194	Fbxo36|chr1:84961695-84962194	0.0742407739632777	.	.
chr1	84839165	84839664	chr1	85114670	85115169	Fbxo36|chr1:85114670-85115169	0.0656444732378708	.	.
chr1	84839808	84840307	chr1	84890035	84890534	Fbxo36|chr1:84890035-84890534	0.0673354202563368	.	.
chr1	84839808	84840307	chr1	84890035	84890534	Trip12|chr1:84890035-84890534	0.0673354202563368	.	.
chr1	84839808	84840307	chr1	84961695	84962194	Fbxo36|chr1:84961695-84962194	0.105910594132362	.	.
chr1	84839808	84840307	chr1	84961695	84962194	Trip12|chr1:84961695-84962194	0.105910594132362	.	.
chr1	84934371	84934870	chr1	84890035	84890534	Slc16a14|chr1:84890035-84890534	0.121235377038019	.	.
chr1	84934371	84934870	chr1	84933383	84933882	Slc16a14|chr1:84933383-84933882	0.215490967079015	.	.
chr1	84934883	84935382	chr1	84933383	84933882	Slc16a14|chr1:84933383-84933882	0.208401263304151	.	.
chr1	84935649	84936148	chr1	84890035	84890534	Slc16a14|chr1:84890035-84890534	0.0790781083301627	.	.
chr1	84935649	84936148	chr1	84933383	84933882	Slc16a14|chr1:84933383-84933882	0.0637367199244027	.	.
chr1	85793160	85793659	chr1	85703519	85704018	Cab39|chr1:85703519-85704018	0.0733773630758358	.	.
chr1	85793160	85793659	chr1	85821789	85822288	Cab39|chr1:85821789-85822288	0.10843617681695	.	.
chr1	85793160	85793659	chr1	85921732	85922231	Cab39|chr1:85921732-85922231	0.141836539016447	.	.
chr1	85793160	85793659	chr1	85969444	85969943	Cab39|chr1:85969444-85969943	0.0994238834473174	.	.
chr1	85793728	85794227	chr1	85751349	85751848	Cab39|chr1:85751349-85751848	0.0725772182100756	.	.
chr1	85793728	85794227	chr1	85895455	85895954	Cab39|chr1:85895455-85895954	0.124791872093974	.	.
chr1	85793728	85794227	chr1	85922384	85922883	Cab39|chr1:85922384-85922883	0.0793409518242295	.	.
chr1	85793728	85794227	chr1	85940132	85940631	Cab39|chr1:85940132-85940631	0.0862688280582026	.	.
chr1	85894274	85894773	chr1	85720188	85720687	Itm2c|chr1:85720188-85720687	0.0732126861907552	.	.
chr1	85894274	85894773	chr1	85850828	85851327	Itm2c|chr1:85850828-85851327	0.0761379375017229	.	.
chr1	85894274	85894773	chr1	85901970	85902469	Itm2c|chr1:85901970-85902469	0.0996342676251934	.	.
chr1	85894274	85894773	chr1	85969444	85969943	Itm2c|chr1:85969444-85969943	0.105195036670922	.	.
chr1	85894955	85895454	chr1	85822289	85822788	Itm2c|chr1:85822289-85822788	0.0892284478175545	.	.
chr1	85894955	85895454	chr1	85895455	85895954	Itm2c|chr1:85895455-85895954	0.163907400154235	.	.
chr1	85894955	85895454	chr1	85940132	85940631	Itm2c|chr1:85940132-85940631	0.0885616025424008	.	.
chr1	85928201	85928700	chr1	85809199	85809698	4933407L21Rik|chr1:85809199-85809698	0.112223533501789	.	.
chr1	85928201	85928700	chr1	85853262	85853761	4933407L21Rik|chr1:85853262-85853761	0.0632488925736922	.	.
chr1	85928201	85928700	chr1	85864320	85864819	4933407L21Rik|chr1:85864320-85864819	0.0815231525020363	.	.
chr1	85928201	85928700	chr1	85922384	85922883	4933407L21Rik|chr1:85922384-85922883	0.110943763960629	.	.
chr1	85928201	85928700	chr1	85934135	85934634	4933407L21Rik|chr1:85934135-85934634	0.0647504896337417	.	.
chr1	85928201	85928700	chr1	85940132	85940631	4933407L21Rik|chr1:85940132-85940631	0.0645520710174929	.	.
chr1	86302910	86303409	chr1	86269457	86269956	B3gnt7|chr1:86269457-86269956	0.134035663003017	.	.
chr1	86302910	86303409	chr1	86269457	86269956	Gm28626|chr1:86269457-86269956	0.134035663003017	.	.
chr1	86302910	86303409	chr1	86416225	86416724	B3gnt7|chr1:86416225-86416724	0.06187855037737	.	.
chr1	86302910	86303409	chr1	86416225	86416724	Gm28626|chr1:86416225-86416724	0.06187855037737	.	.
chr1	86302910	86303409	chr1	86419909	86420408	B3gnt7|chr1:86419909-86420408	0.185870957024945	.	.
chr1	86302910	86303409	chr1	86419909	86420408	Gm28626|chr1:86419909-86420408	0.185870957024945	.	.
chr1	86302910	86303409	chr1	86487143	86487642	B3gnt7|chr1:86487143-86487642	0.0792433648759262	.	.
chr1	86302910	86303409	chr1	86487143	86487642	Gm28626|chr1:86487143-86487642	0.0792433648759262	.	.
chr1	86303797	86304296	chr1	86268836	86269335	Gm28626|chr1:86268836-86269335	0.0674346772557078	.	.
chr1	86303797	86304296	chr1	86275342	86275841	Gm28626|chr1:86275342-86275841	0.0734779978551045	.	.
chr1	86303797	86304296	chr1	86389211	86389710	Gm28626|chr1:86389211-86389710	0.1074486623798	.	.
chr1	86303797	86304296	chr1	86424733	86425232	Gm28626|chr1:86424733-86425232	0.122908952111672	.	.
chr1	86303797	86304296	chr1	86525204	86525703	Gm28626|chr1:86525204-86525703	0.061541546810284	.	.
chr1	86358737	86359236	chr1	86294416	86294915	C130036L24Rik|chr1:86294416-86294915	0.0963430731394747	.	.
chr1	86358737	86359236	chr1	86294416	86294915	Ncl|chr1:86294416-86294915	0.0963430731394747	.	.
chr1	86358737	86359236	chr1	86336851	86337350	C130036L24Rik|chr1:86336851-86337350	0.09114778384725	.	.
chr1	86358737	86359236	chr1	86336851	86337350	Ncl|chr1:86336851-86337350	0.09114778384725	.	.
chr1	86358737	86359236	chr1	86339345	86339844	C130036L24Rik|chr1:86339345-86339844	0.119817949421881	.	.
chr1	86358737	86359236	chr1	86339345	86339844	Ncl|chr1:86339345-86339844	0.119817949421881	.	.
chr1	86358737	86359236	chr1	86441795	86442294	C130036L24Rik|chr1:86441795-86442294	0.0652697834956152	.	.
chr1	86358737	86359236	chr1	86441795	86442294	Ncl|chr1:86441795-86442294	0.0652697834956152	.	.
chr1	86358737	86359236	chr1	86442428	86442927	C130036L24Rik|chr1:86442428-86442927	0.0750561021801786	.	.
chr1	86358737	86359236	chr1	86442428	86442927	Ncl|chr1:86442428-86442927	0.0750561021801786	.	.
chr1	86358737	86359236	chr1	86487143	86487642	C130036L24Rik|chr1:86487143-86487642	0.112335887050616	.	.
chr1	86358737	86359236	chr1	86487143	86487642	Ncl|chr1:86487143-86487642	0.112335887050616	.	.
chr1	86358737	86359236	chr1	86503968	86504467	C130036L24Rik|chr1:86503968-86504467	0.0804401521974914	.	.
chr1	86358737	86359236	chr1	86503968	86504467	Ncl|chr1:86503968-86504467	0.0804401521974914	.	.
chr1	86358737	86359236	chr1	86509365	86509864	C130036L24Rik|chr1:86509365-86509864	0.0625946262375158	.	.
chr1	86358737	86359236	chr1	86509365	86509864	Ncl|chr1:86509365-86509864	0.0625946262375158	.	.
chr1	86358737	86359236	chr1	86532333	86532832	C130036L24Rik|chr1:86532333-86532832	0.125691058622629	.	.
chr1	86358737	86359236	chr1	86532333	86532832	Ncl|chr1:86532333-86532832	0.125691058622629	.	.
chr1	86358737	86359236	chr1	86586879	86587378	C130036L24Rik|chr1:86586879-86587378	0.0686900671553748	.	.
chr1	86358737	86359236	chr1	86586879	86587378	Ncl|chr1:86586879-86587378	0.0686900671553748	.	.
chr1	86359268	86359767	chr1	86294416	86294915	C130036L24Rik|chr1:86294416-86294915	0.208676365358974	.	.
chr1	86359268	86359767	chr1	86294416	86294915	Ncl|chr1:86294416-86294915	0.208676365358974	.	.
chr1	86359268	86359767	chr1	86339345	86339844	C130036L24Rik|chr1:86339345-86339844	0.14215344802165	.	.
chr1	86359268	86359767	chr1	86339345	86339844	Ncl|chr1:86339345-86339844	0.14215344802165	.	.
chr1	86359268	86359767	chr1	86424733	86425232	C130036L24Rik|chr1:86424733-86425232	0.0784842707671827	.	.
chr1	86359268	86359767	chr1	86424733	86425232	Ncl|chr1:86424733-86425232	0.0784842707671827	.	.
chr1	86359268	86359767	chr1	86434501	86435000	C130036L24Rik|chr1:86434501-86435000	0.127960629200665	.	.
chr1	86359268	86359767	chr1	86434501	86435000	Ncl|chr1:86434501-86435000	0.127960629200665	.	.
chr1	86359268	86359767	chr1	86487143	86487642	C130036L24Rik|chr1:86487143-86487642	0.221009870819867	.	.
chr1	86359268	86359767	chr1	86487143	86487642	Ncl|chr1:86487143-86487642	0.221009870819867	.	.
chr1	86359268	86359767	chr1	86503968	86504467	C130036L24Rik|chr1:86503968-86504467	0.214671207789786	.	.
chr1	86359268	86359767	chr1	86503968	86504467	Ncl|chr1:86503968-86504467	0.214671207789786	.	.
chr1	86359268	86359767	chr1	86505482	86505981	C130036L24Rik|chr1:86505482-86505981	0.0824699372273267	.	.
chr1	86359268	86359767	chr1	86505482	86505981	Ncl|chr1:86505482-86505981	0.0824699372273267	.	.
chr1	86359268	86359767	chr1	86509365	86509864	C130036L24Rik|chr1:86509365-86509864	0.123097347398857	.	.
chr1	86359268	86359767	chr1	86509365	86509864	Ncl|chr1:86509365-86509864	0.123097347398857	.	.
chr1	86359268	86359767	chr1	86528114	86528613	C130036L24Rik|chr1:86528114-86528613	0.0737911175466885	.	.
chr1	86359268	86359767	chr1	86528114	86528613	Ncl|chr1:86528114-86528613	0.0737911175466885	.	.
chr1	86359268	86359767	chr1	86592571	86593070	C130036L24Rik|chr1:86592571-86593070	0.0722548259016013	.	.
chr1	86359268	86359767	chr1	86592571	86593070	Ncl|chr1:86592571-86593070	0.0722548259016013	.	.
chr1	86525710	86526209	chr1	86313416	86313915	Ptma|chr1:86313416-86313915	0.23921177084343	.	.
chr1	86525710	86526209	chr1	86339345	86339844	Ptma|chr1:86339345-86339844	0.0797790503225243	.	.
chr1	86525710	86526209	chr1	86416225	86416724	Ptma|chr1:86416225-86416724	0.0836464508055643	.	.
chr1	86525710	86526209	chr1	86441795	86442294	Ptma|chr1:86441795-86442294	0.0766319034867378	.	.
chr1	86525710	86526209	chr1	86491423	86491922	Ptma|chr1:86491423-86491922	0.0675395130741762	.	.
chr1	86525710	86526209	chr1	86525204	86525703	Ptma|chr1:86525204-86525703	0.264992004201414	.	.
chr1	86525710	86526209	chr1	86528114	86528613	Ptma|chr1:86528114-86528613	0.107246843363578	.	.
chr1	86525710	86526209	chr1	86532333	86532832	Ptma|chr1:86532333-86532832	0.0943060579912971	.	.
chr1	86525710	86526209	chr1	86618411	86618910	Ptma|chr1:86618411-86618910	0.0815237241687645	.	.
chr1	86525710	86526209	chr1	86623310	86623809	Ptma|chr1:86623310-86623809	0.13660211848388	.	.
chr1	86525710	86526209	chr1	86656341	86656840	Ptma|chr1:86656341-86656840	0.0660157093724572	.	.
chr1	86526360	86526859	chr1	86294416	86294915	Ptma|chr1:86294416-86294915	0.206180914474035	.	.
chr1	86526360	86526859	chr1	86433961	86434460	Ptma|chr1:86433961-86434460	0.0632240042686844	.	.
chr1	86526360	86526859	chr1	86434501	86435000	Ptma|chr1:86434501-86435000	0.127341153146406	.	.
chr1	86526360	86526859	chr1	86442428	86442927	Ptma|chr1:86442428-86442927	0.077613435443019	.	.
chr1	86526360	86526859	chr1	86487143	86487642	Ptma|chr1:86487143-86487642	0.179826144754421	.	.
chr1	86526360	86526859	chr1	86487725	86488224	Ptma|chr1:86487725-86488224	0.0670469728946054	.	.
chr1	86526360	86526859	chr1	86503968	86504467	Ptma|chr1:86503968-86504467	0.231869699912552	.	.
chr1	86526360	86526859	chr1	86505482	86505981	Ptma|chr1:86505482-86505981	0.164636012960481	.	.
chr1	86526360	86526859	chr1	86509365	86509864	Ptma|chr1:86509365-86509864	0.0993311478996602	.	.
chr1	86526360	86526859	chr1	86525204	86525703	Ptma|chr1:86525204-86525703	0.0973939607255821	.	.
chr1	86526360	86526859	chr1	86592571	86593070	Ptma|chr1:86592571-86593070	0.11349941824918	.	.
chr1	86526360	86526859	chr1	86705399	86705898	Ptma|chr1:86705399-86705898	0.0916617233274889	.	.
chr1	86582078	86582577	chr1	86307740	86308239	Cops7b|chr1:86307740-86308239	0.0706251139550849	.	.
chr1	86582078	86582577	chr1	86307740	86308239	Pde6d|chr1:86307740-86308239	0.0706251139550849	.	.
chr1	86582078	86582577	chr1	86336851	86337350	Cops7b|chr1:86336851-86337350	0.11489532584143	.	.
chr1	86582078	86582577	chr1	86336851	86337350	Pde6d|chr1:86336851-86337350	0.11489532584143	.	.
chr1	86582078	86582577	chr1	86381004	86381503	Cops7b|chr1:86381004-86381503	0.0874544251942482	.	.
chr1	86582078	86582577	chr1	86381004	86381503	Pde6d|chr1:86381004-86381503	0.0874544251942482	.	.
chr1	86582078	86582577	chr1	86389211	86389710	Cops7b|chr1:86389211-86389710	0.0983521862510192	.	.
chr1	86582078	86582577	chr1	86389211	86389710	Pde6d|chr1:86389211-86389710	0.0983521862510192	.	.
chr1	86582078	86582577	chr1	86406227	86406726	Cops7b|chr1:86406227-86406726	0.0803472209955398	.	.
chr1	86582078	86582577	chr1	86406227	86406726	Pde6d|chr1:86406227-86406726	0.0803472209955398	.	.
chr1	86582078	86582577	chr1	86424733	86425232	Cops7b|chr1:86424733-86425232	0.11868256263204	.	.
chr1	86582078	86582577	chr1	86424733	86425232	Pde6d|chr1:86424733-86425232	0.11868256263204	.	.
chr1	86582078	86582577	chr1	86434501	86435000	Cops7b|chr1:86434501-86435000	0.115809992855242	.	.
chr1	86582078	86582577	chr1	86434501	86435000	Pde6d|chr1:86434501-86435000	0.115809992855242	.	.
chr1	86582078	86582577	chr1	86440464	86440963	Cops7b|chr1:86440464-86440963	0.0858520515094998	.	.
chr1	86582078	86582577	chr1	86440464	86440963	Pde6d|chr1:86440464-86440963	0.0858520515094998	.	.
chr1	86582078	86582577	chr1	86487725	86488224	Cops7b|chr1:86487725-86488224	0.0698592068421107	.	.
chr1	86582078	86582577	chr1	86487725	86488224	Pde6d|chr1:86487725-86488224	0.0698592068421107	.	.
chr1	86582078	86582577	chr1	86655818	86656317	Cops7b|chr1:86655818-86656317	0.0645489960623649	.	.
chr1	86582078	86582577	chr1	86655818	86656317	Pde6d|chr1:86655818-86656317	0.0645489960623649	.	.
chr1	86582603	86583102	chr1	86294416	86294915	Cops7b|chr1:86294416-86294915	0.121022275752564	.	.
chr1	86582603	86583102	chr1	86294416	86294915	Pde6d|chr1:86294416-86294915	0.121022275752564	.	.
chr1	86582603	86583102	chr1	86424733	86425232	Cops7b|chr1:86424733-86425232	0.116764099964851	.	.
chr1	86582603	86583102	chr1	86424733	86425232	Pde6d|chr1:86424733-86425232	0.116764099964851	.	.
chr1	86582603	86583102	chr1	86434501	86435000	Cops7b|chr1:86434501-86435000	0.149663629088173	.	.
chr1	86582603	86583102	chr1	86434501	86435000	Pde6d|chr1:86434501-86435000	0.149663629088173	.	.
chr1	86582603	86583102	chr1	86487725	86488224	Cops7b|chr1:86487725-86488224	0.15725456326745	.	.
chr1	86582603	86583102	chr1	86487725	86488224	Pde6d|chr1:86487725-86488224	0.15725456326745	.	.
chr1	86582603	86583102	chr1	86503968	86504467	Cops7b|chr1:86503968-86504467	0.156689765661726	.	.
chr1	86582603	86583102	chr1	86503968	86504467	Pde6d|chr1:86503968-86504467	0.156689765661726	.	.
chr1	86582603	86583102	chr1	86510941	86511440	Cops7b|chr1:86510941-86511440	0.0797404844686814	.	.
chr1	86582603	86583102	chr1	86510941	86511440	Pde6d|chr1:86510941-86511440	0.0797404844686814	.	.
chr1	86582603	86583102	chr1	86618411	86618910	Cops7b|chr1:86618411-86618910	0.0718863693372285	.	.
chr1	86582603	86583102	chr1	86618411	86618910	Pde6d|chr1:86618411-86618910	0.0718863693372285	.	.
chr1	86669399	86669898	chr1	86307740	86308239	Nppc|chr1:86307740-86308239	0.110473457951151	.	.
chr1	86669399	86669898	chr1	86339345	86339844	Nppc|chr1:86339345-86339844	0.112515186098101	.	.
chr1	86669399	86669898	chr1	86442428	86442927	Nppc|chr1:86442428-86442927	0.0966982718873334	.	.
chr1	86669399	86669898	chr1	86464899	86465398	Nppc|chr1:86464899-86465398	0.0836098731313839	.	.
chr1	86669399	86669898	chr1	86501200	86501699	Nppc|chr1:86501200-86501699	0.100405415239764	.	.
chr1	86669399	86669898	chr1	86507779	86508278	Nppc|chr1:86507779-86508278	0.0856424934943656	.	.
chr1	86669399	86669898	chr1	86509365	86509864	Nppc|chr1:86509365-86509864	0.0819192689090919	.	.
chr1	86669399	86669898	chr1	86528114	86528613	Nppc|chr1:86528114-86528613	0.113102442096206	.	.
chr1	86669399	86669898	chr1	86634632	86635131	Nppc|chr1:86634632-86635131	0.064744882574223	.	.
chr1	86670393	86670892	chr1	86294929	86295428	Nppc|chr1:86294929-86295428	0.0906061121416361	.	.
chr1	86670393	86670892	chr1	86339345	86339844	Nppc|chr1:86339345-86339844	0.0709097249643037	.	.
chr1	86670393	86670892	chr1	86434501	86435000	Nppc|chr1:86434501-86435000	0.105798175563152	.	.
chr1	86670393	86670892	chr1	86441795	86442294	Nppc|chr1:86441795-86442294	0.101937893641309	.	.
chr1	86670393	86670892	chr1	86442428	86442927	Nppc|chr1:86442428-86442927	0.269725170497436	.	.
chr1	86670393	86670892	chr1	86491423	86491922	Nppc|chr1:86491423-86491922	0.0888396471124189	.	.
chr1	86670393	86670892	chr1	86503968	86504467	Nppc|chr1:86503968-86504467	0.0887522316727185	.	.
chr1	86670393	86670892	chr1	86505482	86505981	Nppc|chr1:86505482-86505981	0.0883725133416626	.	.
chr1	86670393	86670892	chr1	86509365	86509864	Nppc|chr1:86509365-86509864	0.0935847376835014	.	.
chr1	86670393	86670892	chr1	86510941	86511440	Nppc|chr1:86510941-86511440	0.123184616851711	.	.
chr1	86670393	86670892	chr1	86528114	86528613	Nppc|chr1:86528114-86528613	0.114149706077513	.	.
chr1	86670393	86670892	chr1	86532333	86532832	Nppc|chr1:86532333-86532832	0.139522035982183	.	.
chr1	86703565	86704064	chr1	86424733	86425232	Dis3l2|chr1:86424733-86425232	0.139295466419467	.	.
chr1	86703565	86704064	chr1	86501200	86501699	Dis3l2|chr1:86501200-86501699	0.0679280850597984	.	.
chr1	86703565	86704064	chr1	86503968	86504467	Dis3l2|chr1:86503968-86504467	0.121696006603326	.	.
chr1	86703565	86704064	chr1	86505482	86505981	Dis3l2|chr1:86505482-86505981	0.127314581062648	.	.
chr1	86703565	86704064	chr1	86507779	86508278	Dis3l2|chr1:86507779-86508278	0.0866968643197978	.	.
chr1	86703565	86704064	chr1	86509365	86509864	Dis3l2|chr1:86509365-86509864	0.147468174271723	.	.
chr1	86703565	86704064	chr1	86525204	86525703	Dis3l2|chr1:86525204-86525703	0.0698814179713298	.	.
chr1	87264078	87264577	chr1	87273514	87274013	Efhd1|chr1:87273514-87274013	0.0623312427670356	.	.
chr1	87264078	87264577	chr1	87273514	87274013	Efhd1os|chr1:87273514-87274013	0.0623312427670356	.	.
chr1	87264078	87264577	chr1	87493504	87494003	Efhd1|chr1:87493504-87494003	0.0761173196331666	.	.
chr1	87264078	87264577	chr1	87493504	87494003	Efhd1os|chr1:87493504-87494003	0.0761173196331666	.	.
chr1	87264078	87264577	chr1	87660520	87661019	Efhd1|chr1:87660520-87661019	0.0750462797663601	.	.
chr1	87264078	87264577	chr1	87660520	87661019	Efhd1os|chr1:87660520-87661019	0.0750462797663601	.	.
chr1	87264078	87264577	chr1	87721301	87721800	Efhd1|chr1:87721301-87721800	0.105978008726866	.	.
chr1	87264078	87264577	chr1	87721301	87721800	Efhd1os|chr1:87721301-87721800	0.105978008726866	.	.
chr1	87264654	87265153	chr1	87545755	87546254	Efhd1|chr1:87545755-87546254	0.122408336400807	.	.
chr1	87264654	87265153	chr1	87545755	87546254	Efhd1os|chr1:87545755-87546254	0.122408336400807	.	.
chr1	87264654	87265153	chr1	87721301	87721800	Efhd1|chr1:87721301-87721800	0.1083860223718	.	.
chr1	87264654	87265153	chr1	87721301	87721800	Efhd1os|chr1:87721301-87721800	0.1083860223718	.	.
chr1	87265234	87265733	chr1	87273514	87274013	Efhd1os|chr1:87273514-87274013	0.106339820378418	.	.
chr1	87326698	87327197	chr1	87292742	87293241	Gigyf2|chr1:87292742-87293241	0.177190876221435	.	.
chr1	87326698	87327197	chr1	87493504	87494003	Gigyf2|chr1:87493504-87494003	0.100581323209301	.	.
chr1	87326698	87327197	chr1	87574769	87575268	Gigyf2|chr1:87574769-87575268	0.0809121275835335	.	.
chr1	87326698	87327197	chr1	87608370	87608869	Gigyf2|chr1:87608370-87608869	0.105834892257048	.	.
chr1	87326698	87327197	chr1	87614477	87614976	Gigyf2|chr1:87614477-87614976	0.092225507902345	.	.
chr1	87326698	87327197	chr1	87658016	87658515	Gigyf2|chr1:87658016-87658515	0.0762903168878977	.	.
chr1	87326698	87327197	chr1	87721301	87721800	Gigyf2|chr1:87721301-87721800	0.0632576775995845	.	.
chr1	87327249	87327748	chr1	87389015	87389514	Gigyf2|chr1:87389015-87389514	0.0879180714776036	.	.
chr1	87327249	87327748	chr1	87457980	87458479	Gigyf2|chr1:87457980-87458479	0.0808794598051764	.	.
chr1	87327249	87327748	chr1	87545755	87546254	Gigyf2|chr1:87545755-87546254	0.122489242138411	.	.
chr1	87327249	87327748	chr1	87626303	87626802	Gigyf2|chr1:87626303-87626802	0.0796392970972987	.	.
chr1	87327249	87327748	chr1	87660520	87661019	Gigyf2|chr1:87660520-87661019	0.0808987279106059	.	.
chr1	87327249	87327748	chr1	87721301	87721800	Gigyf2|chr1:87721301-87721800	0.0621761067381951	.	.
chr1	87470018	87470517	chr1	87471956	87472455	Snorc|chr1:87471956-87472455	0.0715378873552864	.	.
chr1	87470018	87470517	chr1	87517912	87518411	Snorc|chr1:87517912-87518411	0.116414573880228	.	.
chr1	87470018	87470517	chr1	87608370	87608869	Snorc|chr1:87608370-87608869	0.094444428116368	.	.
chr1	87470018	87470517	chr1	87614477	87614976	Snorc|chr1:87614477-87614976	0.131924856749276	.	.
chr1	87470018	87470517	chr1	87721301	87721800	Snorc|chr1:87721301-87721800	0.172680138357352	.	.
chr1	87509137	87509636	chr1	87379843	87380342	Neu2|chr1:87379843-87380342	0.105016705829039	.	.
chr1	87509137	87509636	chr1	87447455	87447954	Neu2|chr1:87447455-87447954	0.102444267201797	.	.
chr1	87509137	87509636	chr1	87607713	87608212	Neu2|chr1:87607713-87608212	0.118944068132048	.	.
chr1	87510023	87510522	chr1	87413126	87413625	Neu2|chr1:87413126-87413625	0.0752000494515505	.	.
chr1	87510023	87510522	chr1	87457980	87458479	Neu2|chr1:87457980-87458479	0.107377935125288	.	.
chr1	87510023	87510522	chr1	87520468	87520967	Neu2|chr1:87520468-87520967	0.138383493481061	.	.
chr1	87510023	87510522	chr1	87546796	87547295	Neu2|chr1:87546796-87547295	0.125539742671464	.	.
chr1	87755700	87756199	chr1	87785696	87786195	Atg16l1|chr1:87785696-87786195	0.151258184440889	.	.
chr1	87755700	87756199	chr1	87828156	87828655	Atg16l1|chr1:87828156-87828655	0.12506534608325	.	.
chr1	87755700	87756199	chr1	87891316	87891815	Atg16l1|chr1:87891316-87891815	0.098503663237319	.	.
chr1	87755700	87756199	chr1	87891316	87891815	Atg16l1|chr1:87891316-87891815	0.0985036632373191	.	.
chr1	87755700	87756199	chr1	87922599	87923098	Atg16l1|chr1:87922599-87923098	0.171323148647315	.	.
chr1	87755700	87756199	chr1	87925537	87926036	Atg16l1|chr1:87925537-87926036	0.0834609325496988	.	.
chr1	87853009	87853508	chr1	87846806	87847305	Dgkd|chr1:87846806-87847305	0.120058173401347	.	.
chr1	87853009	87853508	chr1	87912201	87912700	Dgkd|chr1:87912201-87912700	0.0628152135231279	.	.
chr1	87853973	87854472	chr1	87766169	87766668	Dgkd|chr1:87766169-87766668	0.120338817922531	.	.
chr1	87853973	87854472	chr1	87766169	87766668	Gm19582|chr1:87766169-87766668	0.120338817922531	.	.
chr1	88008031	88008530	chr1	87766169	87766668	Usp40|chr1:87766169-87766668	0.0866243511432124	.	.
chr1	88008031	88008530	chr1	87929761	87930260	Usp40|chr1:87929761-87930260	0.0737070203899694	.	.
chr1	88008031	88008530	chr1	88476452	88476951	Usp40|chr1:88476452-88476951	0.0693944963869859	.	.
chr1	88094854	88095353	chr1	87866642	87867141	Ugt1a7c|chr1:87866642-87867141	0.153784245065164	.	.
chr1	88094854	88095353	chr1	88265032	88265531	Ugt1a7c|chr1:88265032-88265531	0.118005907107601	.	.
chr1	88133830	88134329	chr1	87929761	87930260	Ugt1a6a|chr1:87929761-87930260	0.0818797806133175	.	.
chr1	88134367	88134866	chr1	87785696	87786195	Ugt1a6a|chr1:87785696-87786195	0.166731841641072	.	.
chr1	88134367	88134866	chr1	87786247	87786746	Ugt1a6a|chr1:87786247-87786746	0.0708440571598867	.	.
chr1	88134367	88134866	chr1	87929761	87930260	Ugt1a6a|chr1:87929761-87930260	0.133463823075012	.	.
chr1	88205505	88206004	chr1	87785696	87786195	Dnajb3|chr1:87785696-87786195	0.115471363806793	.	.
chr1	88205505	88206004	chr1	87786247	87786746	Dnajb3|chr1:87786247-87786746	0.126603983341974	.	.
chr1	88205505	88206004	chr1	87828156	87828655	Dnajb3|chr1:87828156-87828655	0.112047296885532	.	.
chr1	88205505	88206004	chr1	88411382	88411881	Dnajb3|chr1:88411382-88411881	0.120297788706401	.	.
chr1	91249940	91250439	chr1	91344825	91345324	Ube2f|chr1:91344825-91345324	0.107643749609128	.	.
chr1	91249940	91250439	chr1	91345344	91345843	Ube2f|chr1:91345344-91345843	0.137171974193645	.	.
chr1	91249940	91250439	chr1	91412512	91413011	Ube2f|chr1:91412512-91413011	0.112871217773886	.	.
chr1	91249940	91250439	chr1	91563246	91563745	Ube2f|chr1:91563246-91563745	0.0881958823843266	.	.
chr1	91249940	91250439	chr1	91600624	91601123	Ube2f|chr1:91600624-91601123	0.0957159667950104	.	.
chr1	91249940	91250439	chr1	91601137	91601636	Ube2f|chr1:91601137-91601636	0.0617216944056289	.	.
chr1	91250445	91250944	chr1	91307688	91308187	Ube2f|chr1:91307688-91308187	0.0756268509842428	.	.
chr1	91250445	91250944	chr1	91345344	91345843	Ube2f|chr1:91345344-91345843	0.168284501256918	.	.
chr1	91250445	91250944	chr1	91380402	91380901	Ube2f|chr1:91380402-91380901	0.130370114222636	.	.
chr1	91250445	91250944	chr1	91525865	91526364	Ube2f|chr1:91525865-91526364	0.0918167715073715	.	.
chr1	91250445	91250944	chr1	91546676	91547175	Ube2f|chr1:91546676-91547175	0.190597900345357	.	.
chr1	91298026	91298525	chr1	91345344	91345843	Scly|chr1:91345344-91345843	0.0777786262916732	.	.
chr1	91298026	91298525	chr1	91380402	91380901	Scly|chr1:91380402-91380901	0.14311732414257	.	.
chr1	91298026	91298525	chr1	91523696	91524195	Scly|chr1:91523696-91524195	0.0742587857565324	.	.
chr1	91298026	91298525	chr1	91563246	91563745	Scly|chr1:91563246-91563745	0.0670475550683605	.	.
chr1	91366158	91366657	chr1	91307688	91308187	Erfe|chr1:91307688-91308187	0.122066229525093	.	.
chr1	91366158	91366657	chr1	91446066	91446565	Erfe|chr1:91446066-91446565	0.125198518627925	.	.
chr1	91366158	91366657	chr1	91600624	91601123	Erfe|chr1:91600624-91601123	0.0941175694560213	.	.
chr1	91366158	91366657	chr1	91625030	91625529	Erfe|chr1:91625030-91625529	0.0901629007366967	.	.
chr1	91366736	91367235	chr1	91307688	91308187	Erfe|chr1:91307688-91308187	0.234110769522534	.	.
chr1	91366736	91367235	chr1	91380402	91380901	Erfe|chr1:91380402-91380901	0.0672184905785811	.	.
chr1	91366736	91367235	chr1	91600624	91601123	Erfe|chr1:91600624-91601123	0.113075282550261	.	.
chr1	91366736	91367235	chr1	91601137	91601636	Erfe|chr1:91601137-91601636	0.0657517956085942	.	.
chr1	91366736	91367235	chr1	91625030	91625529	Erfe|chr1:91625030-91625529	0.133083379263296	.	.
chr1	91398520	91399019	chr1	91345344	91345843	Ilkap|chr1:91345344-91345843	0.102406628560126	.	.
chr1	91413043	91413542	chr1	91334387	91334886	Hes6|chr1:91334387-91334886	0.115482315216564	.	.
chr1	91413043	91413542	chr1	91380402	91380901	Hes6|chr1:91380402-91380901	0.112804116299571	.	.
chr1	91413043	91413542	chr1	91412512	91413011	Hes6|chr1:91412512-91413011	0.243885176387202	.	.
chr1	91413043	91413542	chr1	91436231	91436730	Hes6|chr1:91436231-91436730	0.0918353967475052	.	.
chr1	91413982	91414481	chr1	91343941	91344440	Hes6|chr1:91343941-91344440	0.0696924500319295	.	.
chr1	91413982	91414481	chr1	91344825	91345324	Hes6|chr1:91344825-91345324	0.119139257958104	.	.
chr1	91413982	91414481	chr1	91345344	91345843	Hes6|chr1:91345344-91345843	0.0649723811939708	.	.
chr1	91413982	91414481	chr1	91450742	91451241	Hes6|chr1:91450742-91451241	0.0657447798911529	.	.
chr1	91413982	91414481	chr1	91563929	91564428	Hes6|chr1:91563929-91564428	0.124411232787562	.	.
chr1	91413982	91414481	chr1	91574158	91574657	Hes6|chr1:91574158-91574657	0.0656522147686525	.	.
chr1	91459292	91459791	chr1	91344825	91345324	Per2|chr1:91344825-91345324	0.109970769797446	.	.
chr1	91459292	91459791	chr1	91345344	91345843	Per2|chr1:91345344-91345843	0.0745946957845164	.	.
chr1	91459292	91459791	chr1	91378252	91378751	Per2|chr1:91378252-91378751	0.0900572449735153	.	.
chr1	91459292	91459791	chr1	91380402	91380901	Per2|chr1:91380402-91380901	0.094268819116877	.	.
chr1	91459292	91459791	chr1	91412512	91413011	Per2|chr1:91412512-91413011	0.129829183327246	.	.
chr1	91459292	91459791	chr1	91600624	91601123	Per2|chr1:91600624-91601123	0.103363698293312	.	.
chr1	91483230	91483729	chr1	91271652	91272151	Gm28382|chr1:91271652-91272151	0.0656461360698565	.	.
chr1	91483230	91483729	chr1	91378252	91378751	Gm28382|chr1:91378252-91378751	0.0853010266946001	.	.
chr1	91483230	91483729	chr1	91378252	91378751	Gm28382|chr1:91378252-91378751	0.0853010266946002	.	.
chr1	91483230	91483729	chr1	91380402	91380901	Gm28382|chr1:91380402-91380901	0.0628819293240156	.	.
chr1	91483230	91483729	chr1	91563929	91564428	Gm28382|chr1:91563929-91564428	0.0919928512373715	.	.
chr1	91483230	91483729	chr1	91574158	91574657	Gm28382|chr1:91574158-91574657	0.0672914915953084	.	.
chr1	91494327	91494826	chr1	91344825	91345324	Traf3ip1|chr1:91344825-91345324	0.105720218483266	.	.
chr1	91494327	91494826	chr1	91346840	91347339	Traf3ip1|chr1:91346840-91347339	0.0647525197584866	.	.
chr1	91494327	91494826	chr1	91450742	91451241	Traf3ip1|chr1:91450742-91451241	0.0997530083668188	.	.
chr1	91494327	91494826	chr1	91563246	91563745	Traf3ip1|chr1:91563246-91563745	0.08006198252272	.	.
chr1	91494327	91494826	chr1	91625030	91625529	Traf3ip1|chr1:91625030-91625529	0.0872434945038292	.	.
chr1	91540218	91540717	chr1	91344825	91345324	Asb1|chr1:91344825-91345324	0.063669894458848	.	.
chr1	91540218	91540717	chr1	91412512	91413011	Asb1|chr1:91412512-91413011	0.0724469073416756	.	.
chr1	91540218	91540717	chr1	91436231	91436730	Asb1|chr1:91436231-91436730	0.128221149782861	.	.
chr1	91540218	91540717	chr1	91450742	91451241	Asb1|chr1:91450742-91451241	0.0629740589748319	.	.
chr1	91540218	91540717	chr1	91523696	91524195	Asb1|chr1:91523696-91524195	0.124850572219186	.	.
chr1	91540218	91540717	chr1	91563246	91563745	Asb1|chr1:91563246-91563745	0.151369913147044	.	.
chr1	91540218	91540717	chr1	91600624	91601123	Asb1|chr1:91600624-91601123	0.0715332651743686	.	.
chr1	92473544	92474043	chr1	92264033	92264532	Ndufa10|chr1:92264033-92264532	0.0638716423002005	.	.
chr1	92473544	92474043	chr1	92651270	92651769	Ndufa10|chr1:92651270-92651769	0.0639164581270735	.	.
chr1	92473544	92474043	chr1	92651782	92652281	Ndufa10|chr1:92651782-92652281	0.138945024983716	.	.
chr1	92473544	92474043	chr1	92696823	92697322	Ndufa10|chr1:92696823-92697322	0.191636130947179	.	.
chr1	92473544	92474043	chr1	92720419	92720918	Ndufa10|chr1:92720419-92720918	0.121127905616976	.	.
chr1	92473544	92474043	chr1	92744825	92745324	Ndufa10|chr1:92744825-92745324	0.124296927433464	.	.
chr1	92496149	92496648	chr1	92634964	92635463	Olfr1415|chr1:92634964-92635463	0.084847912554056	.	.
chr1	92618335	92618834	chr1	92521236	92521735	Olfr12|chr1:92521236-92521735	0.0909127420637857	.	.
chr1	92618335	92618834	chr1	92614457	92614956	Olfr12|chr1:92614457-92614956	0.0737060663101568	.	.
chr1	92618335	92618834	chr1	92832565	92833064	Olfr12|chr1:92832565-92833064	0.102972001388196	.	.
chr1	92618335	92618834	chr1	92974671	92975170	Olfr12|chr1:92974671-92975170	0.129762173404008	.	.
chr1	92641765	92642264	chr1	92360240	92360739	Cops9|chr1:92360240-92360739	0.118900169102901	.	.
chr1	92641765	92642264	chr1	92399372	92399871	Cops9|chr1:92399372-92399871	0.216712180970703	.	.
chr1	92641765	92642264	chr1	92437865	92438364	Cops9|chr1:92437865-92438364	0.0814085034883201	.	.
chr1	92641765	92642264	chr1	92521236	92521735	Cops9|chr1:92521236-92521735	0.077568486109747	.	.
chr1	92641765	92642264	chr1	92638070	92638569	Cops9|chr1:92638070-92638569	0.0859528141230998	.	.
chr1	92641765	92642264	chr1	92696823	92697322	Cops9|chr1:92696823-92697322	0.0965507799168916	.	.
chr1	92641765	92642264	chr1	92840219	92840718	Cops9|chr1:92840219-92840718	0.117386409134351	.	.
chr1	92641765	92642264	chr1	92841400	92841899	Cops9|chr1:92841400-92841899	0.0907207341800373	.	.
chr1	92641765	92642264	chr1	92919777	92920276	Cops9|chr1:92919777-92920276	0.102882028604906	.	.
chr1	92647708	92648207	chr1	92360240	92360739	Otos|chr1:92360240-92360739	0.130425992712615	.	.
chr1	92647708	92648207	chr1	92651270	92651769	Otos|chr1:92651270-92651769	0.111873297264509	.	.
chr1	92647708	92648207	chr1	92651782	92652281	Otos|chr1:92651782-92652281	0.0699941206132282	.	.
chr1	92647708	92648207	chr1	92681340	92681839	Otos|chr1:92681340-92681839	0.0881730149563227	.	.
chr1	92647708	92648207	chr1	92696823	92697322	Otos|chr1:92696823-92697322	0.0935537971217783	.	.
chr1	92647708	92648207	chr1	92736376	92736875	Otos|chr1:92736376-92736875	0.0970351174006088	.	.
chr1	92647708	92648207	chr1	92742815	92743314	Otos|chr1:92742815-92743314	0.139553850585267	.	.
chr1	92647708	92648207	chr1	92744825	92745324	Otos|chr1:92744825-92745324	0.0788756846682864	.	.
chr1	92647708	92648207	chr1	92782499	92782998	Otos|chr1:92782499-92782998	0.111853264216236	.	.
chr1	92647708	92648207	chr1	92783303	92783802	Otos|chr1:92783303-92783802	0.148817611976312	.	.
chr1	92647708	92648207	chr1	92832565	92833064	Otos|chr1:92832565-92833064	0.062210660555931	.	.
chr1	92647708	92648207	chr1	92922663	92923162	Otos|chr1:92922663-92923162	0.103554375877546	.	.
chr1	92647708	92648207	chr1	92956591	92957090	Otos|chr1:92956591-92957090	0.0716380776291854	.	.
chr1	92648213	92648712	chr1	92437865	92438364	Otos|chr1:92437865-92438364	0.127711427474225	.	.
chr1	92648213	92648712	chr1	92696823	92697322	Otos|chr1:92696823-92697322	0.117107322844507	.	.
chr1	92648213	92648712	chr1	92783303	92783802	Otos|chr1:92783303-92783802	0.146545745370134	.	.
chr1	92648213	92648712	chr1	92787176	92787675	Otos|chr1:92787176-92787675	0.0754997204763661	.	.
chr1	92648213	92648712	chr1	92840219	92840718	Otos|chr1:92840219-92840718	0.0841273229001461	.	.
chr1	92648720	92649219	chr1	92264033	92264532	Otos|chr1:92264033-92264532	0.0683314644911243	.	.
chr1	92648720	92649219	chr1	92398220	92398719	Otos|chr1:92398220-92398719	0.136900975640009	.	.
chr1	92648720	92649219	chr1	92437865	92438364	Otos|chr1:92437865-92438364	0.0694844451237944	.	.
chr1	92648720	92649219	chr1	92614457	92614956	Otos|chr1:92614457-92614956	0.0941419878339831	.	.
chr1	92648720	92649219	chr1	92696823	92697322	Otos|chr1:92696823-92697322	0.107426854075923	.	.
chr1	92648720	92649219	chr1	92774751	92775250	Otos|chr1:92774751-92775250	0.0817234678981589	.	.
chr1	92648720	92649219	chr1	92840219	92840718	Otos|chr1:92840219-92840718	0.0958830650855925	.	.
chr1	92648720	92649219	chr1	92919777	92920276	Otos|chr1:92919777-92920276	0.111390995405996	.	.
chr1	92831030	92831529	chr1	92680503	92681002	Gpc1|chr1:92680503-92681002	0.116311273810157	.	.
chr1	92831030	92831529	chr1	92723981	92724480	Gpc1|chr1:92723981-92724480	0.162112151111914	.	.
chr1	92831030	92831529	chr1	92755118	92755617	Gpc1|chr1:92755118-92755617	0.101529484851057	.	.
chr1	92831030	92831529	chr1	92774751	92775250	Gpc1|chr1:92774751-92775250	0.0752422318755354	.	.
chr1	92831030	92831529	chr1	92787176	92787675	Gpc1|chr1:92787176-92787675	0.122854579687646	.	.
chr1	92831030	92831529	chr1	92895020	92895519	Gpc1|chr1:92895020-92895519	0.142388524010251	.	.
chr1	92831030	92831529	chr1	92956591	92957090	Gpc1|chr1:92956591-92957090	0.0871415032279699	.	.
chr1	92831616	92832115	chr1	92680503	92681002	Gpc1|chr1:92680503-92681002	0.151411584022822	.	.
chr1	92831616	92832115	chr1	92681340	92681839	Gpc1|chr1:92681340-92681839	0.126862653490974	.	.
chr1	92831616	92832115	chr1	92832565	92833064	Gpc1|chr1:92832565-92833064	0.065055164485773	.	.
chr1	92831616	92832115	chr1	92833921	92834420	Gpc1|chr1:92833921-92834420	0.0794300509271162	.	.
chr1	92831616	92832115	chr1	92840219	92840718	Gpc1|chr1:92840219-92840718	0.0648134791359112	.	.
chr1	92831616	92832115	chr1	92956591	92957090	Gpc1|chr1:92956591-92957090	0.211579628576338	.	.
chr1	92831616	92832115	chr1	92974671	92975170	Gpc1|chr1:92974671-92975170	0.109070903979783	.	.
chr1	92837813	92838312	chr1	92638070	92638569	Gm29481|chr1:92638070-92638569	0.0921428069636614	.	.
chr1	92837813	92838312	chr1	92742815	92743314	Gm29481|chr1:92742815-92743314	0.0921859821852324	.	.
chr1	92837813	92838312	chr1	92755118	92755617	Gm29481|chr1:92755118-92755617	0.106793577473033	.	.
chr1	92847595	92848094	chr1	92613186	92613685	Gm29480|chr1:92613186-92613685	0.083677698396544	.	.
chr1	92847595	92848094	chr1	92680503	92681002	Gm29480|chr1:92680503-92681002	0.126922850152659	.	.
chr1	92847595	92848094	chr1	92974671	92975170	Gm29480|chr1:92974671-92975170	0.0725071729977789	.	.
chr1	92848463	92848962	chr1	92521236	92521735	Gm29480|chr1:92521236-92521735	0.108990573968944	.	.
chr1	92848463	92848962	chr1	92614457	92614956	Gm29480|chr1:92614457-92614956	0.13536125537366	.	.
chr1	92848463	92848962	chr1	92651270	92651769	Gm29480|chr1:92651270-92651769	0.115956144694739	.	.
chr1	92848463	92848962	chr1	92651782	92652281	Gm29480|chr1:92651782-92652281	0.0767796889314076	.	.
chr1	92848463	92848962	chr1	92720419	92720918	Gm29480|chr1:92720419-92720918	0.215858842660746	.	.
chr1	92848463	92848962	chr1	92730498	92730997	Gm29480|chr1:92730498-92730997	0.198629843993511	.	.
chr1	92848463	92848962	chr1	92736376	92736875	Gm29480|chr1:92736376-92736875	0.100653648041954	.	.
chr1	92848463	92848962	chr1	92755118	92755617	Gm29480|chr1:92755118-92755617	0.075733871917954	.	.
chr1	92848463	92848962	chr1	92895020	92895519	Gm29480|chr1:92895020-92895519	0.106972584602404	.	.
chr1	92906632	92907131	chr1	92720419	92720918	Dusp28|chr1:92720419-92720918	0.0779461604316179	.	.
chr1	92906632	92907131	chr1	92736376	92736875	Dusp28|chr1:92736376-92736875	0.132478078872669	.	.
chr1	92906632	92907131	chr1	92744825	92745324	Dusp28|chr1:92744825-92745324	0.0979862109569651	.	.
chr1	92906632	92907131	chr1	92744825	92745324	Dusp28|chr1:92744825-92745324	0.0979862109569652	.	.
chr1	92906632	92907131	chr1	92783303	92783802	Dusp28|chr1:92783303-92783802	0.140901204722216	.	.
chr1	92907215	92907714	chr1	92521236	92521735	Dusp28|chr1:92521236-92521735	0.114123768964508	.	.
chr1	92907215	92907714	chr1	92614457	92614956	Dusp28|chr1:92614457-92614956	0.0629280637636625	.	.
chr1	92907215	92907714	chr1	92634964	92635463	Dusp28|chr1:92634964-92635463	0.0708658424735065	.	.
chr1	92907215	92907714	chr1	92720419	92720918	Dusp28|chr1:92720419-92720918	0.0653690087234897	.	.
chr1	92907215	92907714	chr1	92737648	92738147	Dusp28|chr1:92737648-92738147	0.118511273041325	.	.
chr1	92907215	92907714	chr1	92783303	92783802	Dusp28|chr1:92783303-92783802	0.074688446350802	.	.
chr1	92907215	92907714	chr1	92833921	92834420	Dusp28|chr1:92833921-92834420	0.0766491204197557	.	.
chr1	92907215	92907714	chr1	92922663	92923162	Dusp28|chr1:92922663-92923162	0.147145607761863	.	.
chr1	92910422	92910921	chr1	92680503	92681002	5033417F24Rik|chr1:92680503-92681002	0.163308696363368	.	.
chr1	92910422	92910921	chr1	92680503	92681002	Rnpepl1|chr1:92680503-92681002	0.163308696363368	.	.
chr1	92910422	92910921	chr1	92763579	92764078	5033417F24Rik|chr1:92763579-92764078	0.120116714302357	.	.
chr1	92910422	92910921	chr1	92763579	92764078	Rnpepl1|chr1:92763579-92764078	0.120116714302357	.	.
chr1	92910422	92910921	chr1	92774751	92775250	5033417F24Rik|chr1:92774751-92775250	0.107320694181948	.	.
chr1	92910422	92910921	chr1	92774751	92775250	Rnpepl1|chr1:92774751-92775250	0.107320694181948	.	.
chr1	92910422	92910921	chr1	92840219	92840718	5033417F24Rik|chr1:92840219-92840718	0.0841086954495802	.	.
chr1	92910422	92910921	chr1	92840219	92840718	Rnpepl1|chr1:92840219-92840718	0.0841086954495802	.	.
chr1	92910422	92910921	chr1	92972803	92973302	5033417F24Rik|chr1:92972803-92973302	0.143996667981907	.	.
chr1	92910422	92910921	chr1	92972803	92973302	Rnpepl1|chr1:92972803-92973302	0.143996667981907	.	.
chr1	92910422	92910921	chr1	92974671	92975170	5033417F24Rik|chr1:92974671-92975170	0.0925646986535594	.	.
chr1	92910422	92910921	chr1	92974671	92975170	Rnpepl1|chr1:92974671-92975170	0.0925646986535594	.	.
chr1	92910928	92911427	chr1	92521236	92521735	5033417F24Rik|chr1:92521236-92521735	0.109594782049994	.	.
chr1	92910928	92911427	chr1	92521236	92521735	Rnpepl1|chr1:92521236-92521735	0.109594782049994	.	.
chr1	92910928	92911427	chr1	92613186	92613685	5033417F24Rik|chr1:92613186-92613685	0.112766660886459	.	.
chr1	92910928	92911427	chr1	92613186	92613685	Rnpepl1|chr1:92613186-92613685	0.112766660886459	.	.
chr1	92910928	92911427	chr1	92614457	92614956	5033417F24Rik|chr1:92614457-92614956	0.0806586487945063	.	.
chr1	92910928	92911427	chr1	92614457	92614956	Rnpepl1|chr1:92614457-92614956	0.0806586487945063	.	.
chr1	92910928	92911427	chr1	92634964	92635463	5033417F24Rik|chr1:92634964-92635463	0.0994026633764141	.	.
chr1	92910928	92911427	chr1	92634964	92635463	5033417F24Rik|chr1:92634964-92635463	0.0994026633764142	.	.
chr1	92910928	92911427	chr1	92634964	92635463	Rnpepl1|chr1:92634964-92635463	0.0994026633764141	.	.
chr1	92910928	92911427	chr1	92634964	92635463	Rnpepl1|chr1:92634964-92635463	0.0994026633764142	.	.
chr1	92910928	92911427	chr1	92720419	92720918	5033417F24Rik|chr1:92720419-92720918	0.120251262681553	.	.
chr1	92910928	92911427	chr1	92720419	92720918	Rnpepl1|chr1:92720419-92720918	0.120251262681553	.	.
chr1	92910928	92911427	chr1	92755118	92755617	5033417F24Rik|chr1:92755118-92755617	0.176065909152207	.	.
chr1	92910928	92911427	chr1	92755118	92755617	Rnpepl1|chr1:92755118-92755617	0.176065909152207	.	.
chr1	92910928	92911427	chr1	92774751	92775250	5033417F24Rik|chr1:92774751-92775250	0.119210658084806	.	.
chr1	92910928	92911427	chr1	92774751	92775250	Rnpepl1|chr1:92774751-92775250	0.119210658084806	.	.
chr1	92910928	92911427	chr1	92833921	92834420	5033417F24Rik|chr1:92833921-92834420	0.0943981136550284	.	.
chr1	92910928	92911427	chr1	92833921	92834420	Rnpepl1|chr1:92833921-92834420	0.0943981136550284	.	.
chr1	92910928	92911427	chr1	92919777	92920276	5033417F24Rik|chr1:92919777-92920276	0.161921606043512	.	.
chr1	92910928	92911427	chr1	92919777	92920276	Rnpepl1|chr1:92919777-92920276	0.161921606043512	.	.
chr1	92910928	92911427	chr1	92974671	92975170	5033417F24Rik|chr1:92974671-92975170	0.0867506491316149	.	.
chr1	92910928	92911427	chr1	92974671	92975170	Rnpepl1|chr1:92974671-92975170	0.0867506491316149	.	.
chr1	92934435	92934934	chr1	92614457	92614956	Capn10|chr1:92614457-92614956	0.0761307833433794	.	.
chr1	92934435	92934934	chr1	92723981	92724480	Capn10|chr1:92723981-92724480	0.135221260057024	.	.
chr1	92934435	92934934	chr1	92787176	92787675	Capn10|chr1:92787176-92787675	0.105417579942951	.	.
chr1	93100965	93101464	chr1	93100465	93100964	Kif1a|chr1:93100465-93100964	0.24868237572803	.	.
chr1	93100965	93101464	chr1	93115042	93115541	Kif1a|chr1:93115042-93115541	0.0645099220068415	.	.
chr1	93100965	93101464	chr1	93176579	93177078	Kif1a|chr1:93176579-93177078	0.178416571436889	.	.
chr1	93100965	93101464	chr1	93220786	93221285	Kif1a|chr1:93220786-93221285	0.0688059037423603	.	.
chr1	93100965	93101464	chr1	93272407	93272906	Kif1a|chr1:93272407-93272906	0.0786432302103588	.	.
chr1	93100965	93101464	chr1	93445454	93445953	Kif1a|chr1:93445454-93445953	0.0674056665412421	.	.
chr1	93101696	93102195	chr1	93014431	93014930	Kif1a|chr1:93014431-93014930	0.0793609771769887	.	.
chr1	93101696	93102195	chr1	93079637	93080136	Kif1a|chr1:93079637-93080136	0.082172824159916	.	.
chr1	93101696	93102195	chr1	93176579	93177078	Kif1a|chr1:93176579-93177078	0.0720671957709598	.	.
chr1	93101696	93102195	chr1	93205834	93206333	Kif1a|chr1:93205834-93206333	0.172858175928881	.	.
chr1	93101696	93102195	chr1	93227277	93227776	Kif1a|chr1:93227277-93227776	0.0948351454933343	.	.
chr1	93101696	93102195	chr1	93272407	93272906	Kif1a|chr1:93272407-93272906	0.113724285414682	.	.
chr1	93101696	93102195	chr1	93401523	93402022	Kif1a|chr1:93401523-93402022	0.062283643740103	.	.
chr1	93101696	93102195	chr1	93445454	93445953	Kif1a|chr1:93445454-93445953	0.0630328142302927	.	.
chr1	93161579	93162078	chr1	93100465	93100964	Mab21l4|chr1:93100465-93100964	0.100566140459267	.	.
chr1	93235496	93235995	chr1	93010693	93011192	Sned1|chr1:93010693-93011192	0.0773987555311519	.	.
chr1	93235496	93235995	chr1	93071413	93071912	Sned1|chr1:93071413-93071912	0.10181922771927	.	.
chr1	93235496	93235995	chr1	93080927	93081426	Sned1|chr1:93080927-93081426	0.112153980786525	.	.
chr1	93235496	93235995	chr1	93184087	93184586	Sned1|chr1:93184087-93184586	0.125170664495196	.	.
chr1	93235496	93235995	chr1	93205834	93206333	Sned1|chr1:93205834-93206333	0.119744079000752	.	.
chr1	93235496	93235995	chr1	93227277	93227776	Sned1|chr1:93227277-93227776	0.0706578485388165	.	.
chr1	93235496	93235995	chr1	93272407	93272906	Sned1|chr1:93272407-93272906	0.101569898829654	.	.
chr1	93236124	93236623	chr1	93205834	93206333	Sned1|chr1:93205834-93206333	0.0697808483255379	.	.
chr1	93236124	93236623	chr1	93227277	93227776	Sned1|chr1:93227277-93227776	0.145153250536158	.	.
chr1	93236124	93236623	chr1	93445454	93445953	Sned1|chr1:93445454-93445953	0.0801179746057591	.	.
chr1	93236124	93236623	chr1	93445454	93445953	Sned1|chr1:93445454-93445953	0.0801179746057592	.	.
chr1	93305687	93306186	chr1	93080927	93081426	Gm28535|chr1:93080927-93081426	0.088550087714556	.	.
chr1	93305687	93306186	chr1	93080927	93081426	Mterf4|chr1:93080927-93081426	0.088550087714556	.	.
chr1	93305687	93306186	chr1	93128625	93129124	Gm28535|chr1:93128625-93129124	0.0710840331104199	.	.
chr1	93305687	93306186	chr1	93128625	93129124	Mterf4|chr1:93128625-93129124	0.0710840331104199	.	.
chr1	93305687	93306186	chr1	93205834	93206333	Gm28535|chr1:93205834-93206333	0.0697506533745695	.	.
chr1	93305687	93306186	chr1	93205834	93206333	Mterf4|chr1:93205834-93206333	0.0697506533745695	.	.
chr1	93305687	93306186	chr1	93207597	93208096	Gm28535|chr1:93207597-93208096	0.0694371022232117	.	.
chr1	93305687	93306186	chr1	93207597	93208096	Mterf4|chr1:93207597-93208096	0.0694371022232117	.	.
chr1	93305687	93306186	chr1	93444675	93445174	Gm28535|chr1:93444675-93445174	0.172486518048574	.	.
chr1	93305687	93306186	chr1	93444675	93445174	Mterf4|chr1:93444675-93445174	0.172486518048574	.	.
chr1	93305687	93306186	chr1	93668682	93669181	Gm28535|chr1:93668682-93669181	0.063461477409787	.	.
chr1	93305687	93306186	chr1	93668682	93669181	Mterf4|chr1:93668682-93669181	0.063461477409787	.	.
chr1	93342619	93343118	chr1	93083320	93083819	Pask|chr1:93083320-93083819	0.0814847175945614	.	.
chr1	93342619	93343118	chr1	93083320	93083819	Ppp1r7|chr1:93083320-93083819	0.0814847175945614	.	.
chr1	93342619	93343118	chr1	93092059	93092558	Pask|chr1:93092059-93092558	0.190811291016358	.	.
chr1	93342619	93343118	chr1	93092059	93092558	Ppp1r7|chr1:93092059-93092558	0.190811291016358	.	.
chr1	93342619	93343118	chr1	93205834	93206333	Pask|chr1:93205834-93206333	0.0682648880373073	.	.
chr1	93342619	93343118	chr1	93205834	93206333	Ppp1r7|chr1:93205834-93206333	0.0682648880373073	.	.
chr1	93342619	93343118	chr1	93210207	93210706	Pask|chr1:93210207-93210706	0.216515762730872	.	.
chr1	93342619	93343118	chr1	93210207	93210706	Ppp1r7|chr1:93210207-93210706	0.216515762730872	.	.
chr1	93342619	93343118	chr1	93557343	93557842	Pask|chr1:93557343-93557842	0.106672874627284	.	.
chr1	93342619	93343118	chr1	93557343	93557842	Ppp1r7|chr1:93557343-93557842	0.106672874627284	.	.
chr1	93342619	93343118	chr1	93566983	93567482	Pask|chr1:93566983-93567482	0.0892013982651489	.	.
chr1	93342619	93343118	chr1	93566983	93567482	Ppp1r7|chr1:93566983-93567482	0.0892013982651489	.	.
chr1	93343358	93343857	chr1	93014431	93014930	Pask|chr1:93014431-93014930	0.098074587761317	.	.
chr1	93343358	93343857	chr1	93014431	93014930	Ppp1r7|chr1:93014431-93014930	0.098074587761317	.	.
chr1	93343358	93343857	chr1	93128625	93129124	Pask|chr1:93128625-93129124	0.0807567310287286	.	.
chr1	93343358	93343857	chr1	93128625	93129124	Ppp1r7|chr1:93128625-93129124	0.0807567310287286	.	.
chr1	93343358	93343857	chr1	93176579	93177078	Pask|chr1:93176579-93177078	0.121726811848327	.	.
chr1	93343358	93343857	chr1	93176579	93177078	Ppp1r7|chr1:93176579-93177078	0.121726811848327	.	.
chr1	93343358	93343857	chr1	93210207	93210706	Pask|chr1:93210207-93210706	0.169577137353471	.	.
chr1	93343358	93343857	chr1	93210207	93210706	Ppp1r7|chr1:93210207-93210706	0.169577137353471	.	.
chr1	93343358	93343857	chr1	93272407	93272906	Pask|chr1:93272407-93272906	0.1275714104121	.	.
[truncated: 75,968 more rows]
