# Supplementary material for: Single-cell analysis of chromatin accessibility in the adult mouse brain
Source: Nature. 2023 Dec 13;624(7991):378–89. doi: 10.1038/s41586-023-06824-9 (PMC10719105; doi:10.1038/s41586-023-06824-9)
Supplement: Supplementary file 3 — Supplementary Tables 1–25 and their legends. [file 41586_2023_6824_MOESM3_ESM.zip › 2023-03-05453B-s3/SI Tables/SI Table 13 Summary of all the gene-cCRE correlations/sa2subclass.OT_D3_Folh1_Gaba.pdc.bedpe]

chr1	3466260	3466759	chr1	3457749	3458248	Gm1992|chr1:3457749-3458248	0.0925952676130035	.	.
chr1	4785497	4785996	chr1	4766696	4767195	Mrpl15|chr1:4766696-4767195	0.0937456804370582	.	.
chr1	4785497	4785996	chr1	5019201	5019700	Mrpl15|chr1:5019201-5019700	0.0784690065321283	.	.
chr1	4785497	4785996	chr1	5082818	5083317	Mrpl15|chr1:5082818-5083317	0.118116094197761	.	.
chr1	4785497	4785996	chr1	5181999	5182498	Mrpl15|chr1:5181999-5182498	0.161039683909378	.	.
chr1	4807592	4808091	chr1	4819527	4820026	Lypla1|chr1:4819527-4820026	0.0907737058719612	.	.
chr1	4807592	4808091	chr1	5103120	5103619	Lypla1|chr1:5103120-5103619	0.0837201997003453	.	.
chr1	4807592	4808091	chr1	5106380	5106879	Lypla1|chr1:5106380-5106879	0.0825024225244316	.	.
chr1	4807592	4808091	chr1	5183460	5183959	Lypla1|chr1:5183460-5183959	0.282275271640991	.	.
chr1	4807592	4808091	chr1	5233031	5233530	Lypla1|chr1:5233031-5233530	0.0822907281677671	.	.
chr1	4857480	4857979	chr1	4934807	4935306	Tcea1|chr1:4934807-4935306	0.101043155412066	.	.
chr1	4857480	4857979	chr1	5015264	5015763	Tcea1|chr1:5015264-5015763	0.151550313623227	.	.
chr1	4857480	4857979	chr1	5019201	5019700	Tcea1|chr1:5019201-5019700	0.126796731074	.	.
chr1	4857480	4857979	chr1	5064422	5064921	Tcea1|chr1:5064422-5064921	0.0893185520033427	.	.
chr1	4857480	4857979	chr1	5103120	5103619	Tcea1|chr1:5103120-5103619	0.142874227742009	.	.
chr1	4857480	4857979	chr1	5106380	5106879	Tcea1|chr1:5106380-5106879	0.109066285342874	.	.
chr1	4857480	4857979	chr1	5181999	5182498	Tcea1|chr1:5181999-5182498	0.0828294327521702	.	.
chr1	4857480	4857979	chr1	5181999	5182498	Tcea1|chr1:5181999-5182498	0.0828294327521703	.	.
chr1	4970513	4971012	chr1	4766696	4767195	Gm16041|chr1:4766696-4767195	0.257485762531756	.	.
chr1	4970513	4971012	chr1	4926263	4926762	Gm16041|chr1:4926263-4926762	0.094598157952098	.	.
chr1	4970513	4971012	chr1	4934807	4935306	Gm16041|chr1:4934807-4935306	0.352515468858288	.	.
chr1	4970513	4971012	chr1	5015264	5015763	Gm16041|chr1:5015264-5015763	0.217882213221961	.	.
chr1	4970513	4971012	chr1	5019201	5019700	Gm16041|chr1:5019201-5019700	0.270295446310841	.	.
chr1	4970513	4971012	chr1	5064422	5064921	Gm16041|chr1:5064422-5064921	0.270679217555833	.	.
chr1	4970513	4971012	chr1	5071134	5071633	Gm16041|chr1:5071134-5071633	0.335935721224814	.	.
chr1	4970513	4971012	chr1	5082818	5083317	Gm16041|chr1:5082818-5083317	0.189473609098046	.	.
chr1	4970513	4971012	chr1	5181999	5182498	Gm16041|chr1:5181999-5182498	0.284573598362546	.	.
chr1	5070122	5070621	chr1	4766696	4767195	Atp6v1h|chr1:4766696-4767195	0.201108968702316	.	.
chr1	5070122	5070621	chr1	4766696	4767195	Rgs20|chr1:4766696-4767195	0.201108968702316	.	.
chr1	5070122	5070621	chr1	4926263	4926762	Atp6v1h|chr1:4926263-4926762	0.133042539015857	.	.
chr1	5070122	5070621	chr1	4926263	4926762	Rgs20|chr1:4926263-4926762	0.133042539015857	.	.
chr1	5070122	5070621	chr1	4934807	4935306	Atp6v1h|chr1:4934807-4935306	0.247729135334011	.	.
chr1	5070122	5070621	chr1	4934807	4935306	Rgs20|chr1:4934807-4935306	0.247729135334011	.	.
chr1	5070122	5070621	chr1	5015264	5015763	Atp6v1h|chr1:5015264-5015763	0.102681012987595	.	.
chr1	5070122	5070621	chr1	5015264	5015763	Rgs20|chr1:5015264-5015763	0.102681012987595	.	.
chr1	5070122	5070621	chr1	5019201	5019700	Atp6v1h|chr1:5019201-5019700	0.123204966836735	.	.
chr1	5070122	5070621	chr1	5019201	5019700	Rgs20|chr1:5019201-5019700	0.123204966836735	.	.
chr1	5070122	5070621	chr1	5064422	5064921	Atp6v1h|chr1:5064422-5064921	0.152099023513699	.	.
chr1	5070122	5070621	chr1	5064422	5064921	Rgs20|chr1:5064422-5064921	0.152099023513699	.	.
chr1	5070122	5070621	chr1	5071134	5071633	Atp6v1h|chr1:5071134-5071633	0.256385893578291	.	.
chr1	5070122	5070621	chr1	5071134	5071633	Rgs20|chr1:5071134-5071633	0.256385893578291	.	.
chr1	5070122	5070621	chr1	5082818	5083317	Atp6v1h|chr1:5082818-5083317	0.111829796553755	.	.
chr1	5070122	5070621	chr1	5082818	5083317	Rgs20|chr1:5082818-5083317	0.111829796553755	.	.
chr1	5070122	5070621	chr1	5181999	5182498	Atp6v1h|chr1:5181999-5182498	0.252501439218739	.	.
chr1	5070122	5070621	chr1	5181999	5182498	Rgs20|chr1:5181999-5182498	0.252501439218739	.	.
chr1	5588179	5588678	chr1	5655516	5656015	Oprk1|chr1:5655516-5656015	0.472090722001394	.	.
chr1	5588179	5588678	chr1	5656057	5656556	Oprk1|chr1:5656057-5656556	0.295605037746508	.	.
chr1	5588179	5588678	chr1	5904738	5905237	Oprk1|chr1:5904738-5905237	0.127741572285964	.	.
chr1	5916575	5917074	chr1	5578267	5578766	Npbwr1|chr1:5578267-5578766	0.0882625947195985	.	.
chr1	5916575	5917074	chr1	5753339	5753838	Npbwr1|chr1:5753339-5753838	0.174998052125331	.	.
chr1	5916575	5917074	chr1	5866185	5866684	Npbwr1|chr1:5866185-5866684	0.310901688124955	.	.
chr1	5916575	5917074	chr1	5915307	5915806	Npbwr1|chr1:5915307-5915806	0.222908109556416	.	.
chr1	5916575	5917074	chr1	6036819	6037318	Npbwr1|chr1:6036819-6037318	0.360538863076209	.	.
chr1	5916575	5917074	chr1	6049043	6049542	Npbwr1|chr1:6049043-6049542	0.189678864250761	.	.
chr1	5916575	5917074	chr1	6188376	6188875	Npbwr1|chr1:6188376-6188875	0.218740376470206	.	.
chr1	5917179	5917678	chr1	5572750	5573249	Npbwr1|chr1:5572750-5573249	0.105367021701304	.	.
chr1	5917179	5917678	chr1	5578267	5578766	Npbwr1|chr1:5578267-5578766	0.209880891458313	.	.
chr1	5917179	5917678	chr1	5753339	5753838	Npbwr1|chr1:5753339-5753838	0.252987554029772	.	.
chr1	5917179	5917678	chr1	5866185	5866684	Npbwr1|chr1:5866185-5866684	0.404667667171981	.	.
chr1	5917179	5917678	chr1	5915307	5915806	Npbwr1|chr1:5915307-5915806	0.341363074482716	.	.
chr1	5917179	5917678	chr1	6036819	6037318	Npbwr1|chr1:6036819-6037318	0.388642810082712	.	.
chr1	5917179	5917678	chr1	6049043	6049542	Npbwr1|chr1:6049043-6049542	0.223896010077558	.	.
chr1	5917179	5917678	chr1	6134983	6135482	Npbwr1|chr1:6134983-6135482	0.179965296225796	.	.
chr1	5917179	5917678	chr1	6188376	6188875	Npbwr1|chr1:6188376-6188875	0.219181135532447	.	.
chr1	6214386	6214885	chr1	5915307	5915806	4732440D04Rik|chr1:5915307-5915806	0.109264274212679	.	.
chr1	6214386	6214885	chr1	6036819	6037318	4732440D04Rik|chr1:6036819-6037318	0.100180903373883	.	.
chr1	6214386	6214885	chr1	6382628	6383127	4732440D04Rik|chr1:6382628-6383127	0.0817666288061903	.	.
chr1	6214386	6214885	chr1	6441268	6441767	4732440D04Rik|chr1:6441268-6441767	0.0999281971795581	.	.
chr1	6214899	6215398	chr1	5753339	5753838	4732440D04Rik|chr1:5753339-5753838	0.0900604146663335	.	.
chr1	6214899	6215398	chr1	5866185	5866684	4732440D04Rik|chr1:5866185-5866684	0.103382422383893	.	.
chr1	6214899	6215398	chr1	5904738	5905237	4732440D04Rik|chr1:5904738-5905237	0.199192486000005	.	.
chr1	6214899	6215398	chr1	5915307	5915806	4732440D04Rik|chr1:5915307-5915806	0.125418575859832	.	.
chr1	6214899	6215398	chr1	6036819	6037318	4732440D04Rik|chr1:6036819-6037318	0.160877838537477	.	.
chr1	7088594	7089093	chr1	6800064	6800563	Pcmtd1|chr1:6800064-6800563	0.240731254614278	.	.
chr1	7088594	7089093	chr1	6800064	6800563	Pcmtd1|chr1:6800064-6800563	0.240731254614279	.	.
chr1	7088594	7089093	chr1	6800607	6801106	Pcmtd1|chr1:6800607-6801106	0.193619281162768	.	.
chr1	7088594	7089093	chr1	7139109	7139608	Pcmtd1|chr1:7139109-7139608	0.126741496642383	.	.
chr1	7088594	7089093	chr1	7218866	7219365	Pcmtd1|chr1:7218866-7219365	0.129016980838829	.	.
chr1	7088594	7089093	chr1	7383655	7384154	Pcmtd1|chr1:7383655-7384154	0.252678186336484	.	.
chr1	7088594	7089093	chr1	7402408	7402907	Pcmtd1|chr1:7402408-7402907	0.32417006145129	.	.
chr1	7088594	7089093	chr1	7452052	7452551	Pcmtd1|chr1:7452052-7452551	0.0841773577675981	.	.
chr1	7088594	7089093	chr1	7495295	7495794	Pcmtd1|chr1:7495295-7495794	0.0792793922374144	.	.
chr1	7397837	7398336	chr1	7113207	7113706	Gm26901|chr1:7113207-7113706	0.08301083121586	.	.
chr1	7397837	7398336	chr1	7139109	7139608	Gm26901|chr1:7139109-7139608	0.114677229944665	.	.
chr1	7397837	7398336	chr1	7199970	7200469	Gm26901|chr1:7199970-7200469	0.0758397823773858	.	.
chr1	7397837	7398336	chr1	7199970	7200469	Gm26901|chr1:7199970-7200469	0.0758397823773859	.	.
chr1	7397837	7398336	chr1	7383655	7384154	Gm26901|chr1:7383655-7384154	0.223404578501604	.	.
chr1	7397837	7398336	chr1	7402408	7402907	Gm26901|chr1:7402408-7402907	0.237602086496953	.	.
chr1	7397837	7398336	chr1	7452052	7452551	Gm26901|chr1:7452052-7452551	0.0839545117031016	.	.
chr1	7397837	7398336	chr1	7543474	7543973	Gm26901|chr1:7543474-7543973	0.135716460607982	.	.
chr1	7398342	7398841	chr1	7113207	7113706	Gm26901|chr1:7113207-7113706	0.112036334547046	.	.
chr1	7398342	7398841	chr1	7139109	7139608	Gm26901|chr1:7139109-7139608	0.0798982096102782	.	.
chr1	7398342	7398841	chr1	7199436	7199935	Gm26901|chr1:7199436-7199935	0.110514284911296	.	.
chr1	7398342	7398841	chr1	7199970	7200469	Gm26901|chr1:7199970-7200469	0.16636540569518	.	.
chr1	7398342	7398841	chr1	7402408	7402907	Gm26901|chr1:7402408-7402907	0.174370395306039	.	.
chr1	7398342	7398841	chr1	7495295	7495794	Gm26901|chr1:7495295-7495794	0.14316197936277	.	.
chr1	7398342	7398841	chr1	7543474	7543973	Gm26901|chr1:7543474-7543973	0.256427238107094	.	.
chr1	9298975	9299474	chr1	9090969	9091468	Sntg1|chr1:9090969-9091468	0.106750884062046	.	.
chr1	9298975	9299474	chr1	9125685	9126184	Sntg1|chr1:9125685-9126184	0.0888061240267706	.	.
chr1	9298975	9299474	chr1	9298270	9298769	Sntg1|chr1:9298270-9298769	0.189674790007191	.	.
chr1	9299496	9299995	chr1	9090969	9091468	Sntg1|chr1:9090969-9091468	0.144180778246913	.	.
chr1	9299496	9299995	chr1	9298270	9298769	Sntg1|chr1:9298270-9298769	0.213459060851199	.	.
chr1	9299496	9299995	chr1	9541113	9541612	Sntg1|chr1:9541113-9541612	0.0914359135066564	.	.
chr1	9299496	9299995	chr1	9552896	9553395	Sntg1|chr1:9552896-9553395	0.187985540831878	.	.
chr1	9299496	9299995	chr1	9609186	9609685	Sntg1|chr1:9609186-9609685	0.228318613000248	.	.
chr1	9545042	9545541	chr1	9772700	9773199	Rrs1|chr1:9772700-9773199	0.0920312656889413	.	.
chr1	9600949	9601448	chr1	9298270	9298769	Vxn|chr1:9298270-9298769	0.127187488082065	.	.
chr1	9600949	9601448	chr1	9541113	9541612	Vxn|chr1:9541113-9541612	0.0914830240898682	.	.
chr1	9600949	9601448	chr1	9609186	9609685	Vxn|chr1:9609186-9609685	0.395245959429878	.	.
chr1	9600949	9601448	chr1	9800589	9801088	Vxn|chr1:9800589-9801088	0.109890726805898	.	.
chr1	9600949	9601448	chr1	9848033	9848532	Vxn|chr1:9848033-9848532	0.254417649253121	.	.
chr1	9601474	9601973	chr1	9609186	9609685	Vxn|chr1:9609186-9609685	0.417649680710073	.	.
chr1	9601474	9601973	chr1	9800589	9801088	Vxn|chr1:9800589-9801088	0.102206466845759	.	.
chr1	9700259	9700758	chr1	9435619	9436118	Mybl1|chr1:9435619-9436118	0.173238202022868	.	.
chr1	9700259	9700758	chr1	9541113	9541612	Mybl1|chr1:9541113-9541612	0.19800860310582	.	.
chr1	9700259	9700758	chr1	9772700	9773199	Mybl1|chr1:9772700-9773199	0.169047371456298	.	.
chr1	9700259	9700758	chr1	9993716	9994215	Mybl1|chr1:9993716-9994215	0.153530099849815	.	.
chr1	9748256	9748755	chr1	9541113	9541612	1700034P13Rik|chr1:9541113-9541612	0.21474040792817	.	.
chr1	9748256	9748755	chr1	9541113	9541612	Vcpip1|chr1:9541113-9541612	0.21474040792817	.	.
chr1	9748256	9748755	chr1	9772700	9773199	1700034P13Rik|chr1:9772700-9773199	0.172142425641578	.	.
chr1	9748256	9748755	chr1	9772700	9773199	Vcpip1|chr1:9772700-9773199	0.172142425641578	.	.
chr1	9748256	9748755	chr1	9800589	9801088	1700034P13Rik|chr1:9800589-9801088	0.0766913073349643	.	.
chr1	9748256	9748755	chr1	9800589	9801088	Vcpip1|chr1:9800589-9801088	0.0766913073349643	.	.
chr1	9748256	9748755	chr1	9848033	9848532	1700034P13Rik|chr1:9848033-9848532	0.191083778286858	.	.
chr1	9748256	9748755	chr1	9848033	9848532	Vcpip1|chr1:9848033-9848532	0.191083778286858	.	.
chr1	9798078	9798577	chr1	9541113	9541612	Sgk3|chr1:9541113-9541612	0.0776639096577065	.	.
chr1	9798078	9798577	chr1	9800589	9801088	Sgk3|chr1:9800589-9801088	0.116089971551015	.	.
chr1	9798078	9798577	chr1	9993716	9994215	Sgk3|chr1:9993716-9994215	0.200899464905011	.	.
chr1	9908384	9908883	chr1	9849537	9850036	Mcmdc2|chr1:9849537-9850036	0.087301325571616	.	.
chr1	10037697	10038196	chr1	10247559	10248058	Cops5|chr1:10247559-10248058	0.0870783189246342	.	.
chr1	10037697	10038196	chr1	10247559	10248058	Cspp1|chr1:10247559-10248058	0.0870783189246342	.	.
chr1	10232855	10233354	chr1	10089475	10089974	Arfgef1|chr1:10089475-10089974	0.124789443815449	.	.
chr1	10232855	10233354	chr1	10096464	10096963	Arfgef1|chr1:10096464-10096963	0.135392980785726	.	.
chr1	10232855	10233354	chr1	10247559	10248058	Arfgef1|chr1:10247559-10248058	0.0883554537102347	.	.
chr1	10232855	10233354	chr1	10306913	10307412	Arfgef1|chr1:10306913-10307412	0.163833395628447	.	.
chr1	10993772	10994271	chr1	10794271	10794770	Prex2|chr1:10794271-10794770	0.0913819767052472	.	.
chr1	10993772	10994271	chr1	10835602	10836101	Prex2|chr1:10835602-10836101	0.0839235711345195	.	.
chr1	11413910	11414409	chr1	11044131	11044630	A830018L16Rik|chr1:11044131-11044630	0.292293478411245	.	.
chr1	11413910	11414409	chr1	11065285	11065784	A830018L16Rik|chr1:11065285-11065784	0.130351103174639	.	.
chr1	11413910	11414409	chr1	11183392	11183891	A830018L16Rik|chr1:11183392-11183891	0.25571994883032	.	.
chr1	11413910	11414409	chr1	11202449	11202948	A830018L16Rik|chr1:11202449-11202948	0.220272117158393	.	.
chr1	11413910	11414409	chr1	11657996	11658495	A830018L16Rik|chr1:11657996-11658495	0.146550812765293	.	.
chr1	11413910	11414409	chr1	11741179	11741678	A830018L16Rik|chr1:11741179-11741678	0.232090068128512	.	.
chr1	12692265	12692764	chr1	12274650	12275149	Sulf1|chr1:12274650-12275149	0.149867022019869	.	.
chr1	12692265	12692764	chr1	12399244	12399743	Sulf1|chr1:12399244-12399743	0.196058442856873	.	.
chr1	12692265	12692764	chr1	12706203	12706702	Sulf1|chr1:12706203-12706702	0.108734300389408	.	.
chr1	12692265	12692764	chr1	12706814	12707313	Sulf1|chr1:12706814-12707313	0.0754537036427219	.	.
chr1	12692874	12693373	chr1	12689464	12689963	Sulf1|chr1:12689464-12689963	0.0912095475240197	.	.
chr1	12692874	12693373	chr1	12706203	12706702	Sulf1|chr1:12706203-12706702	0.120322397963763	.	.
chr1	12692874	12693373	chr1	12706814	12707313	Sulf1|chr1:12706814-12707313	0.0833923512696299	.	.
chr1	13589563	13590062	chr1	13573930	13574429	Tram1|chr1:13573930-13574429	0.0797201513935725	.	.
chr1	13589563	13590062	chr1	13991135	13991634	Tram1|chr1:13991135-13991634	0.236218296880993	.	.
chr1	13589563	13590062	chr1	13997631	13998130	Tram1|chr1:13997631-13998130	0.177051736386672	.	.
chr1	13589563	13590062	chr1	13998145	13998644	Tram1|chr1:13998145-13998644	0.225594090529345	.	.
chr1	13659706	13660205	chr1	13682912	13683411	Lactb2|chr1:13682912-13683411	0.117652403745435	.	.
chr1	13659706	13660205	chr1	13728342	13728841	Lactb2|chr1:13728342-13728841	0.134591951833535	.	.
chr1	13660314	13660813	chr1	13738820	13739319	Lactb2|chr1:13738820-13739319	0.131216231324754	.	.
chr1	13660314	13660813	chr1	13752366	13752865	Lactb2|chr1:13752366-13752865	0.0890563774706444	.	.
chr1	13660314	13660813	chr1	13789111	13789610	Lactb2|chr1:13789111-13789610	0.141336058257988	.	.
chr1	14309549	14310048	chr1	14058297	14058796	Eya1|chr1:14058297-14058796	0.290668502303972	.	.
chr1	14309549	14310048	chr1	14110348	14110847	Eya1|chr1:14110348-14110847	0.268142375048202	.	.
chr1	14309549	14310048	chr1	14219821	14220320	Eya1|chr1:14219821-14220320	0.208994218872653	.	.
chr1	14309549	14310048	chr1	14234125	14234624	Eya1|chr1:14234125-14234624	0.0869179282347962	.	.
chr1	14309549	14310048	chr1	14304313	14304812	Eya1|chr1:14304313-14304812	0.149039119361714	.	.
chr1	14309549	14310048	chr1	14506500	14506999	Eya1|chr1:14506500-14506999	0.107387852995531	.	.
chr1	14309549	14310048	chr1	14626635	14627134	Eya1|chr1:14626635-14627134	0.218220186283914	.	.
chr1	14309549	14310048	chr1	14734041	14734540	Eya1|chr1:14734041-14734540	0.203549757874609	.	.
chr1	14310341	14310840	chr1	14110348	14110847	Eya1|chr1:14110348-14110847	0.121103278693271	.	.
chr1	14310341	14310840	chr1	14219821	14220320	Eya1|chr1:14219821-14220320	0.0837269259951875	.	.
chr1	14310341	14310840	chr1	14304313	14304812	Eya1|chr1:14304313-14304812	0.122198955354222	.	.
chr1	14755218	14755717	chr1	14627135	14627634	Msc|chr1:14627135-14627634	0.117658515413132	.	.
chr1	15286608	15287107	chr1	15296373	15296872	Kcnb2|chr1:15296373-15296872	0.143968276616002	.	.
chr1	15286608	15287107	chr1	15483457	15483956	Kcnb2|chr1:15483457-15483956	0.261008453173352	.	.
chr1	16093096	16093595	chr1	15885960	15886459	4930444P10Rik|chr1:15885960-15886459	0.0912739795422024	.	.
chr1	16093096	16093595	chr1	15925831	15926330	4930444P10Rik|chr1:15925831-15926330	0.152924387245457	.	.
chr1	16093096	16093595	chr1	15992582	15993081	4930444P10Rik|chr1:15992582-15993081	0.139109706911642	.	.
chr1	16093096	16093595	chr1	16007767	16008266	4930444P10Rik|chr1:16007767-16008266	0.126265321942245	.	.
chr1	16103947	16104446	chr1	15885960	15886459	Rpl7|chr1:15885960-15886459	0.164444562265219	.	.
chr1	16103947	16104446	chr1	15925831	15926330	Rpl7|chr1:15925831-15926330	0.1093054780364	.	.
chr1	16103947	16104446	chr1	15992582	15993081	Rpl7|chr1:15992582-15993081	0.111426130099539	.	.
chr1	16104999	16105498	chr1	15992582	15993081	Rdh10|chr1:15992582-15993081	0.0825944073268092	.	.
chr1	16104999	16105498	chr1	15992582	15993081	Rpl7|chr1:15992582-15993081	0.0825944073268092	.	.
chr1	16105563	16106062	chr1	16224363	16224862	Rdh10|chr1:16224363-16224862	0.0956255135384077	.	.
chr1	16253796	16254295	chr1	16120540	16121039	Gm7568|chr1:16120540-16121039	0.436527750454419	.	.
chr1	16253796	16254295	chr1	16224363	16224862	Gm7568|chr1:16224363-16224862	0.618033083521951	.	.
chr1	16253796	16254295	chr1	16304858	16305357	Gm7568|chr1:16304858-16305357	0.166222064204689	.	.
chr1	16253796	16254295	chr1	16745945	16746444	Gm7568|chr1:16745945-16746444	0.285428725762141	.	.
chr1	16519035	16519534	chr1	16304858	16305357	Stau2|chr1:16304858-16305357	0.115965580339698	.	.
chr1	16519035	16519534	chr1	16926435	16926934	Stau2|chr1:16926435-16926934	0.101319191452672	.	.
chr1	16656744	16657243	chr1	16304858	16305357	D030040B21Rik|chr1:16304858-16305357	0.0998473114261198	.	.
chr1	16656744	16657243	chr1	16304858	16305357	Eloc|chr1:16304858-16305357	0.0998473114261198	.	.
chr1	16656744	16657243	chr1	16507275	16507774	D030040B21Rik|chr1:16507275-16507774	0.111405909238169	.	.
chr1	16656744	16657243	chr1	16507275	16507774	Eloc|chr1:16507275-16507774	0.111405909238169	.	.
chr1	16664905	16665404	chr1	16304858	16305357	Tmem70|chr1:16304858-16305357	0.0962395429375206	.	.
chr1	16664905	16665404	chr1	16304858	16305357	Tmem70|chr1:16304858-16305357	0.0962395429375207	.	.
chr1	17097665	17098164	chr1	17024035	17024534	Jph1|chr1:17024035-17024534	0.282452932335164	.	.
chr1	17098192	17098691	chr1	17024035	17024534	Jph1|chr1:17024035-17024534	0.121768234024055	.	.
chr1	17145142	17145641	chr1	16926435	16926934	Gdap1|chr1:16926435-16926934	0.0941763788147988	.	.
chr1	17145142	17145641	chr1	17024035	17024534	Gdap1|chr1:17024035-17024534	0.199042728474532	.	.
chr1	17727070	17727569	chr1	17892551	17893050	Crispld1|chr1:17892551-17893050	0.18041648653959	.	.
chr1	17727070	17727569	chr1	17892551	17893050	Gm16070|chr1:17892551-17893050	0.18041648653959	.	.
chr1	17727608	17728107	chr1	17892551	17893050	Crispld1|chr1:17892551-17893050	0.219464241462389	.	.
chr1	17727608	17728107	chr1	17892551	17893050	Gm16070|chr1:17892551-17893050	0.219464241462389	.	.
chr1	18057998	18058497	chr1	17892551	17893050	Gm28756|chr1:17892551-17893050	0.0989860722821359	.	.
chr1	18057998	18058497	chr1	18026190	18026689	Gm28756|chr1:18026190-18026689	0.0934030677026268	.	.
chr1	18057998	18058497	chr1	18030112	18030611	Gm28756|chr1:18030112-18030611	0.179836780230424	.	.
chr1	18057998	18058497	chr1	18043789	18044288	Gm28756|chr1:18043789-18044288	0.211900146076162	.	.
chr1	18057998	18058497	chr1	18141601	18142100	Gm28756|chr1:18141601-18142100	0.157188228362058	.	.
chr1	18057998	18058497	chr1	18416187	18416686	Gm28756|chr1:18416187-18416686	0.128826660717448	.	.
chr1	18058553	18059052	chr1	17892551	17893050	Gm28756|chr1:17892551-17893050	0.194320189149051	.	.
chr1	18058553	18059052	chr1	18026190	18026689	Gm28756|chr1:18026190-18026689	0.282051524003542	.	.
chr1	18058553	18059052	chr1	18030112	18030611	Gm28756|chr1:18030112-18030611	0.581082789123727	.	.
chr1	18058553	18059052	chr1	18043789	18044288	Gm28756|chr1:18043789-18044288	0.371305054690857	.	.
chr1	18058553	18059052	chr1	18141601	18142100	Gm28756|chr1:18141601-18142100	0.382162649602666	.	.
chr1	18058553	18059052	chr1	18416187	18416686	Gm28756|chr1:18416187-18416686	0.098565007500424	.	.
chr1	18058553	18059052	chr1	18416187	18416686	Gm28756|chr1:18416187-18416686	0.0985650075004241	.	.
chr1	20820187	20820686	chr1	21232056	21232555	Mcm3|chr1:21232056-21232555	0.0906495339888345	.	.
chr1	20890311	20890810	chr1	20941260	20941759	6720483E21Rik|chr1:20941260-20941759	0.131131969421039	.	.
chr1	20890311	20890810	chr1	20941260	20941759	Paqr8|chr1:20941260-20941759	0.131131969421039	.	.
chr1	20890311	20890810	chr1	21166203	21166702	6720483E21Rik|chr1:21166203-21166702	0.130571201612674	.	.
chr1	20890311	20890810	chr1	21166203	21166702	Paqr8|chr1:21166203-21166702	0.130571201612674	.	.
chr1	20890311	20890810	chr1	21232056	21232555	6720483E21Rik|chr1:21232056-21232555	0.185063064633872	.	.
chr1	20890311	20890810	chr1	21232056	21232555	Paqr8|chr1:21232056-21232555	0.185063064633872	.	.
chr1	20890857	20891356	chr1	20941260	20941759	6720483E21Rik|chr1:20941260-20941759	0.114597963779267	.	.
chr1	20890857	20891356	chr1	20941260	20941759	Paqr8|chr1:20941260-20941759	0.114597963779267	.	.
chr1	20890857	20891356	chr1	21166203	21166702	6720483E21Rik|chr1:21166203-21166702	0.101667481832547	.	.
chr1	20890857	20891356	chr1	21166203	21166702	Paqr8|chr1:21166203-21166702	0.101667481832547	.	.
chr1	20951400	20951899	chr1	20941260	20941759	Efhc1|chr1:20941260-20941759	0.146052309494887	.	.
chr1	20951400	20951899	chr1	21166203	21166702	Efhc1|chr1:21166203-21166702	0.161553404346794	.	.
chr1	20951400	20951899	chr1	21232056	21232555	Efhc1|chr1:21232056-21232555	0.18222097174991	.	.
chr1	21079134	21079633	chr1	20867294	20867793	Gm28287|chr1:20867294-20867793	0.341618251160615	.	.
chr1	21079134	21079633	chr1	20867294	20867793	Tram2|chr1:20867294-20867793	0.341618251160615	.	.
chr1	21079134	21079633	chr1	20922853	20923352	Gm28287|chr1:20922853-20923352	0.082424353762681	.	.
chr1	21079134	21079633	chr1	20922853	20923352	Tram2|chr1:20922853-20923352	0.082424353762681	.	.
chr1	21079134	21079633	chr1	20923365	20923864	Gm28287|chr1:20923365-20923864	0.140696884422315	.	.
chr1	21079134	21079633	chr1	20923365	20923864	Tram2|chr1:20923365-20923864	0.140696884422315	.	.
chr1	21079134	21079633	chr1	20938964	20939463	Gm28287|chr1:20938964-20939463	0.154809728526901	.	.
chr1	21079134	21079633	chr1	20938964	20939463	Tram2|chr1:20938964-20939463	0.154809728526901	.	.
chr1	21079134	21079633	chr1	20987175	20987674	Gm28287|chr1:20987175-20987674	0.195762389791612	.	.
chr1	21079134	21079633	chr1	20987175	20987674	Tram2|chr1:20987175-20987674	0.195762389791612	.	.
chr1	21079134	21079633	chr1	21009300	21009799	Gm28287|chr1:21009300-21009799	0.112074045142959	.	.
chr1	21079134	21079633	chr1	21009300	21009799	Tram2|chr1:21009300-21009799	0.112074045142959	.	.
chr1	21079134	21079633	chr1	21461025	21461524	Gm28287|chr1:21461025-21461524	0.109103452586289	.	.
chr1	21079134	21079633	chr1	21461025	21461524	Tram2|chr1:21461025-21461524	0.109103452586289	.	.
chr1	21079134	21079633	chr1	21499815	21500314	Gm28287|chr1:21499815-21500314	0.174082862260074	.	.
chr1	21079134	21079633	chr1	21499815	21500314	Tram2|chr1:21499815-21500314	0.174082862260074	.	.
chr1	21218543	21219042	chr1	20923365	20923864	Tmem14a|chr1:20923365-20923864	0.147402295426999	.	.
chr1	21218543	21219042	chr1	20938964	20939463	Tmem14a|chr1:20938964-20939463	0.121364389394827	.	.
chr1	21218543	21219042	chr1	21086253	21086752	Tmem14a|chr1:21086253-21086752	0.118019278943012	.	.
chr1	21218543	21219042	chr1	21496233	21496732	Tmem14a|chr1:21496233-21496732	0.112962907625599	.	.
chr1	21218543	21219042	chr1	21499815	21500314	Tmem14a|chr1:21499815-21500314	0.102883786183198	.	.
chr1	21271420	21271919	chr1	21166203	21166702	Gm28836|chr1:21166203-21166702	0.080778463374878	.	.
chr1	21271420	21271919	chr1	21461025	21461524	Gm28836|chr1:21461025-21461524	0.115866893692551	.	.
chr1	21271420	21271919	chr1	21499815	21500314	Gm28836|chr1:21499815-21500314	0.21055293613223	.	.
chr1	22805771	22806270	chr1	22763337	22763836	Rims1|chr1:22763337-22763836	0.180562427612976	.	.
chr1	22805771	22806270	chr1	22902939	22903438	Rims1|chr1:22902939-22903438	0.210142735676186	.	.
chr1	22805771	22806270	chr1	23061951	23062450	Rims1|chr1:23061951-23062450	0.0774169572212763	.	.
chr1	22805771	22806270	chr1	23202343	23202842	Rims1|chr1:23202343-23202842	0.186676160456994	.	.
chr1	22805771	22806270	chr1	23202917	23203416	Rims1|chr1:23202917-23203416	0.136161770738688	.	.
chr1	22805771	22806270	chr1	23231564	23232063	Rims1|chr1:23231564-23232063	0.128124279359141	.	.
chr1	24678265	24678764	chr1	24526738	24527237	Lmbrd1|chr1:24526738-24527237	0.136984636875192	.	.
chr1	24678265	24678764	chr1	24582574	24583073	Lmbrd1|chr1:24582574-24583073	0.123827552045204	.	.
chr1	24678265	24678764	chr1	24611656	24612155	Lmbrd1|chr1:24611656-24612155	0.188430676538895	.	.
chr1	24678265	24678764	chr1	24613347	24613846	Lmbrd1|chr1:24613347-24613846	0.252210624971788	.	.
chr1	24678265	24678764	chr1	24614093	24614592	Lmbrd1|chr1:24614093-24614592	0.292470551707104	.	.
chr1	24678265	24678764	chr1	24614797	24615296	Lmbrd1|chr1:24614797-24615296	0.219044081963375	.	.
chr1	24678265	24678764	chr1	24615721	24616220	Lmbrd1|chr1:24615721-24616220	0.178482310620987	.	.
chr1	24678265	24678764	chr1	24664038	24664537	Lmbrd1|chr1:24664038-24664537	0.083295761832679	.	.
chr1	24678265	24678764	chr1	24999740	25000239	Lmbrd1|chr1:24999740-25000239	0.198643930873073	.	.
chr1	25828941	25829440	chr1	25799375	25799874	Adgrb3|chr1:25799375-25799874	0.099575365776278	.	.
chr1	25828941	25829440	chr1	25828331	25828830	Adgrb3|chr1:25828331-25828830	0.304914677278791	.	.
chr1	25828941	25829440	chr1	25849391	25849890	Adgrb3|chr1:25849391-25849890	0.162170805041061	.	.
chr1	25829930	25830429	chr1	25799375	25799874	Adgrb3|chr1:25799375-25799874	0.181207732066408	.	.
chr1	25829930	25830429	chr1	25828331	25828830	Adgrb3|chr1:25828331-25828830	0.158132860739407	.	.
chr1	25829930	25830429	chr1	25849391	25849890	Adgrb3|chr1:25849391-25849890	0.104767730828344	.	.
chr1	30872795	30873294	chr1	30700382	30700881	Phf3|chr1:30700382-30700881	0.129306939965429	.	.
chr1	30872795	30873294	chr1	30740784	30741283	Phf3|chr1:30740784-30741283	0.159047718118687	.	.
chr1	30872795	30873294	chr1	30786515	30787014	Phf3|chr1:30786515-30787014	0.115853623625965	.	.
chr1	30872795	30873294	chr1	30832710	30833209	Phf3|chr1:30832710-30833209	0.1523299559293	.	.
chr1	30872795	30873294	chr1	31097200	31097699	Phf3|chr1:31097200-31097699	0.189480896268548	.	.
chr1	30872795	30873294	chr1	31116940	31117439	Phf3|chr1:31116940-31117439	0.114356953270703	.	.
chr1	30872795	30873294	chr1	31133865	31134364	Phf3|chr1:31133865-31134364	0.218996397619803	.	.
chr1	30872795	30873294	chr1	31233594	31234093	Phf3|chr1:31233594-31234093	0.128665082089085	.	.
chr1	30873430	30873929	chr1	30656202	30656701	Phf3|chr1:30656202-30656701	0.0952542705840993	.	.
chr1	30873942	30874441	chr1	30503190	30503689	Phf3|chr1:30503190-30503689	0.118961941164899	.	.
chr1	30873942	30874441	chr1	30656202	30656701	Phf3|chr1:30656202-30656701	0.311621456293291	.	.
chr1	30873942	30874441	chr1	31153918	31154417	Phf3|chr1:31153918-31154417	0.147034683580481	.	.
chr1	30949080	30949579	chr1	30585345	30585844	Ptp4a1|chr1:30585345-30585844	0.168297556443703	.	.
chr1	30949080	30949579	chr1	30786515	30787014	Ptp4a1|chr1:30786515-30787014	0.162455716006162	.	.
chr1	30949080	30949579	chr1	30832710	30833209	Ptp4a1|chr1:30832710-30833209	0.0953166011497061	.	.
chr1	30949080	30949579	chr1	30861916	30862415	Ptp4a1|chr1:30861916-30862415	0.118790474513738	.	.
chr1	30949080	30949579	chr1	31156865	31157364	Ptp4a1|chr1:31156865-31157364	0.091092809778262	.	.
chr1	30949582	30950081	chr1	30786515	30787014	Ptp4a1|chr1:30786515-30787014	0.0909647700133376	.	.
chr1	30949582	30950081	chr1	30861916	30862415	Ptp4a1|chr1:30861916-30862415	0.158866487505607	.	.
chr1	34433080	34433579	chr1	34434650	34435149	Gm37233|chr1:34434650-34435149	0.0954279915853395	.	.
chr1	34433080	34433579	chr1	34434650	34435149	Gm37233|chr1:34434650-34435149	0.0954279915853396	.	.
chr1	34439491	34439990	chr1	34434117	34434616	Ccdc115|chr1:34434117-34434616	0.21654617726446	.	.
chr1	34439491	34439990	chr1	34434117	34434616	Imp4|chr1:34434117-34434616	0.21654617726446	.	.
chr1	34439491	34439990	chr1	34434650	34435149	Ccdc115|chr1:34434650-34435149	0.134334398090656	.	.
chr1	34439491	34439990	chr1	34434650	34435149	Imp4|chr1:34434650-34435149	0.134334398090656	.	.
chr1	34439491	34439990	chr1	34462689	34463188	Ccdc115|chr1:34462689-34463188	0.0887594675158741	.	.
chr1	34439491	34439990	chr1	34462689	34463188	Imp4|chr1:34462689-34463188	0.0887594675158741	.	.
chr1	34459438	34459937	chr1	34434650	34435149	Ptpn18|chr1:34434650-34435149	0.105322346057722	.	.
chr1	34459438	34459937	chr1	34602327	34602826	Ptpn18|chr1:34602327-34602826	0.0805343341987703	.	.
chr1	34579442	34579941	chr1	34389546	34390045	1700101I19Rik|chr1:34389546-34390045	0.185673808065538	.	.
chr1	34579442	34579941	chr1	34389546	34390045	Amer3|chr1:34389546-34390045	0.185673808065538	.	.
chr1	34579442	34579941	chr1	34571342	34571841	1700101I19Rik|chr1:34571342-34571841	0.114713489824402	.	.
chr1	34579442	34579941	chr1	34571342	34571841	Amer3|chr1:34571342-34571841	0.114713489824402	.	.
chr1	34801460	34801959	chr1	34571342	34571841	Arhgef4|chr1:34571342-34571841	0.0943263768121477	.	.
chr1	34801460	34801959	chr1	34824212	34824711	Arhgef4|chr1:34824212-34824711	0.0910774097536584	.	.
chr1	34801460	34801959	chr1	34824212	34824711	Arhgef4|chr1:34824212-34824711	0.0910774097536585	.	.
chr1	34802224	34802723	chr1	34571342	34571841	Arhgef4|chr1:34571342-34571841	0.113693865229252	.	.
chr1	34802224	34802723	chr1	34602327	34602826	Arhgef4|chr1:34602327-34602826	0.0766157969931428	.	.
chr1	34802224	34802723	chr1	34701404	34701903	Arhgef4|chr1:34701404-34701903	0.171783502971781	.	.
chr1	34802224	34802723	chr1	34752832	34753331	Arhgef4|chr1:34752832-34753331	0.181190669606075	.	.
chr1	34802224	34802723	chr1	34812797	34813296	Arhgef4|chr1:34812797-34813296	0.183589903118079	.	.
chr1	34802224	34802723	chr1	34824212	34824711	Arhgef4|chr1:34824212-34824711	0.11801766262754	.	.
chr1	34802224	34802723	chr1	34851479	34851978	Arhgef4|chr1:34851479-34851978	0.102704353541081	.	.
chr1	34802224	34802723	chr1	34867150	34867649	Arhgef4|chr1:34867150-34867649	0.0841583770516965	.	.
chr1	34802224	34802723	chr1	34891506	34892005	Arhgef4|chr1:34891506-34892005	0.110907820405976	.	.
chr1	34842804	34843303	chr1	34599926	34600425	Fam168b|chr1:34599926-34600425	0.159794957233141	.	.
chr1	34842804	34843303	chr1	34750293	34750792	Fam168b|chr1:34750293-34750792	0.0837172818078725	.	.
chr1	34842804	34843303	chr1	34863292	34863791	Fam168b|chr1:34863292-34863791	0.133604756504789	.	.
chr1	34842804	34843303	chr1	35018764	35019263	Fam168b|chr1:35018764-35019263	0.174708934993562	.	.
chr1	34842804	34843303	chr1	35019271	35019770	Fam168b|chr1:35019271-35019770	0.107927654744931	.	.
chr1	34842804	34843303	chr1	35232500	35232999	Fam168b|chr1:35232500-35232999	0.178094864237491	.	.
chr1	34849768	34850267	chr1	34863292	34863791	Plekhb2|chr1:34863292-34863791	0.114500050930329	.	.
chr1	34849768	34850267	chr1	35018764	35019263	Plekhb2|chr1:35018764-35019263	0.185005028943162	.	.
chr1	34849768	34850267	chr1	35232500	35232999	Plekhb2|chr1:35232500-35232999	0.102658200544238	.	.
chr1	35807719	35808218	chr1	35695026	35695525	Gm28415|chr1:35695026-35695525	0.245779568474767	.	.
chr1	35807719	35808218	chr1	35697740	35698239	Gm28415|chr1:35697740-35698239	0.101827847301985	.	.
chr1	35807719	35808218	chr1	35758900	35759399	Gm28415|chr1:35758900-35759399	0.43739548431675	.	.
chr1	35807719	35808218	chr1	35759483	35759982	Gm28415|chr1:35759483-35759982	0.240251844648576	.	.
chr1	35807719	35808218	chr1	35826625	35827124	Gm28415|chr1:35826625-35827124	0.567508652243722	.	.
chr1	35807719	35808218	chr1	35843530	35844029	Gm28415|chr1:35843530-35844029	0.262053228273969	.	.
chr1	35807719	35808218	chr1	35850592	35851091	Gm28415|chr1:35850592-35851091	0.378003722864527	.	.
chr1	35807719	35808218	chr1	35864137	35864636	Gm28415|chr1:35864137-35864636	0.547273834959293	.	.
chr1	35807719	35808218	chr1	35864699	35865198	Gm28415|chr1:35864699-35865198	0.360303069851905	.	.
chr1	35807719	35808218	chr1	35881991	35882490	Gm28415|chr1:35881991-35882490	0.284222707672042	.	.
chr1	35807719	35808218	chr1	35951184	35951683	Gm28415|chr1:35951184-35951683	0.330562502279081	.	.
chr1	35807719	35808218	chr1	35976478	35976977	Gm28415|chr1:35976478-35976977	0.199916595678978	.	.
chr1	35879549	35880048	chr1	35695026	35695525	1110002O04Rik|chr1:35695026-35695525	0.245026962610628	.	.
chr1	35879549	35880048	chr1	35697740	35698239	1110002O04Rik|chr1:35697740-35698239	0.175820421813236	.	.
chr1	35879549	35880048	chr1	35758900	35759399	1110002O04Rik|chr1:35758900-35759399	0.672895898088611	.	.
chr1	35879549	35880048	chr1	35759483	35759982	1110002O04Rik|chr1:35759483-35759982	0.503635415595301	.	.
chr1	35879549	35880048	chr1	35826625	35827124	1110002O04Rik|chr1:35826625-35827124	0.621437827618862	.	.
chr1	35879549	35880048	chr1	35843530	35844029	1110002O04Rik|chr1:35843530-35844029	0.494470632369868	.	.
chr1	35879549	35880048	chr1	35850592	35851091	1110002O04Rik|chr1:35850592-35851091	0.478753703999737	.	.
chr1	35879549	35880048	chr1	35864137	35864636	1110002O04Rik|chr1:35864137-35864636	0.536739624308203	.	.
chr1	35879549	35880048	chr1	35864699	35865198	1110002O04Rik|chr1:35864699-35865198	0.346899133621484	.	.
chr1	35879549	35880048	chr1	35881991	35882490	1110002O04Rik|chr1:35881991-35882490	0.431998962185833	.	.
chr1	35879549	35880048	chr1	35951184	35951683	1110002O04Rik|chr1:35951184-35951683	0.482656144070285	.	.
chr1	35879549	35880048	chr1	35976478	35976977	1110002O04Rik|chr1:35976478-35976977	0.324305324776627	.	.
chr1	37540354	37540853	chr1	37711594	37712093	Mgat4a|chr1:37711594-37712093	0.0766082772983994	.	.
chr1	37540864	37541363	chr1	37600786	37601285	Mgat4a|chr1:37600786-37601285	0.0926375235354028	.	.
chr1	37540864	37541363	chr1	37711594	37712093	Mgat4a|chr1:37711594-37712093	0.0791087068997252	.	.
chr1	37614024	37614523	chr1	37512048	37512547	4930556I23Rik|chr1:37512048-37512547	0.2080761387788	.	.
chr1	37614024	37614523	chr1	37628704	37629203	4930556I23Rik|chr1:37628704-37629203	0.268780256912075	.	.
chr1	37614024	37614523	chr1	37639092	37639591	4930556I23Rik|chr1:37639092-37639591	0.156105303865572	.	.
chr1	37614024	37614523	chr1	37662322	37662821	4930556I23Rik|chr1:37662322-37662821	0.148729886214318	.	.
chr1	37614024	37614523	chr1	37671005	37671504	4930556I23Rik|chr1:37671005-37671504	0.447499503552318	.	.
chr1	37614024	37614523	chr1	37678238	37678737	4930556I23Rik|chr1:37678238-37678737	0.367069387413087	.	.
chr1	37614024	37614523	chr1	37686791	37687290	4930556I23Rik|chr1:37686791-37687290	0.347536489300775	.	.
chr1	37614024	37614523	chr1	37687575	37688074	4930556I23Rik|chr1:37687575-37688074	0.430338954626573	.	.
chr1	37614024	37614523	chr1	37696888	37697387	4930556I23Rik|chr1:37696888-37697387	0.383985637936827	.	.
chr1	37614024	37614523	chr1	37793467	37793966	4930556I23Rik|chr1:37793467-37793966	0.175419490903991	.	.
chr1	37614024	37614523	chr1	37872597	37873096	4930556I23Rik|chr1:37872597-37873096	0.0885024518884958	.	.
chr1	37614024	37614523	chr1	37873322	37873821	4930556I23Rik|chr1:37873322-37873821	0.081729388289571	.	.
chr1	37719678	37720177	chr1	37711594	37712093	2010300C02Rik|chr1:37711594-37712093	0.0860574877857369	.	.
chr1	37719678	37720177	chr1	37873322	37873821	2010300C02Rik|chr1:37873322-37873821	0.10031751133917	.	.
chr1	37864699	37865198	chr1	37600786	37601285	Gm26805|chr1:37600786-37601285	0.143462602047877	.	.
chr1	37864699	37865198	chr1	37709652	37710151	Gm26805|chr1:37709652-37710151	0.0833745843248348	.	.
chr1	37864699	37865198	chr1	37711594	37712093	Gm26805|chr1:37711594-37712093	0.225422652963156	.	.
chr1	37864699	37865198	chr1	38143143	38143642	Gm26805|chr1:38143143-38143642	0.183836957790195	.	.
chr1	37865263	37865762	chr1	37711594	37712093	Gm26805|chr1:37711594-37712093	0.103320483397444	.	.
chr1	37865263	37865762	chr1	37711594	37712093	Tsga10|chr1:37711594-37712093	0.103320483397444	.	.
chr1	37871955	37872454	chr1	37600786	37601285	Lipt1|chr1:37600786-37601285	0.267702811556194	.	.
chr1	37871955	37872454	chr1	37698123	37698622	Lipt1|chr1:37698123-37698622	0.114785554448915	.	.
chr1	37871955	37872454	chr1	37709652	37710151	Lipt1|chr1:37709652-37710151	0.0817567721182203	.	.
chr1	37871955	37872454	chr1	37711594	37712093	Lipt1|chr1:37711594-37712093	0.166060674591334	.	.
chr1	37871955	37872454	chr1	37872597	37873096	Lipt1|chr1:37872597-37873096	0.194902568437663	.	.
chr1	37871955	37872454	chr1	38143143	38143642	Lipt1|chr1:38143143-38143642	0.082845427250753	.	.
chr1	37890241	37890740	chr1	37512048	37512547	Mitd1|chr1:37512048-37512547	0.131122113612741	.	.
chr1	37890241	37890740	chr1	37512048	37512547	Mrpl30|chr1:37512048-37512547	0.131122113612741	.	.
chr1	37890241	37890740	chr1	37600786	37601285	Mitd1|chr1:37600786-37601285	0.11299048987575	.	.
chr1	37890241	37890740	chr1	37600786	37601285	Mrpl30|chr1:37600786-37601285	0.11299048987575	.	.
chr1	37890241	37890740	chr1	38199949	38200448	Mitd1|chr1:38199949-38200448	0.108584909429157	.	.
chr1	37890241	37890740	chr1	38199949	38200448	Mrpl30|chr1:38199949-38200448	0.108584909429157	.	.
chr1	37997082	37997581	chr1	37600786	37601285	Eif5b|chr1:37600786-37601285	0.261154512558297	.	.
chr1	37997082	37997581	chr1	37600786	37601285	Txndc9|chr1:37600786-37601285	0.261154512558297	.	.
chr1	37997082	37997581	chr1	37711594	37712093	Eif5b|chr1:37711594-37712093	0.0798325568953593	.	.
chr1	37997082	37997581	chr1	37711594	37712093	Txndc9|chr1:37711594-37712093	0.0798325568953593	.	.
chr1	37997082	37997581	chr1	38143143	38143642	Eif5b|chr1:38143143-38143642	0.104488529530739	.	.
chr1	37997082	37997581	chr1	38143143	38143642	Txndc9|chr1:38143143-38143642	0.104488529530739	.	.
chr1	37997778	37998277	chr1	37628704	37629203	Eif5b|chr1:37628704-37629203	0.125259667176074	.	.
chr1	37997778	37998277	chr1	37628704	37629203	Txndc9|chr1:37628704-37629203	0.125259667176074	.	.
chr1	37997778	37998277	chr1	37725725	37726224	Eif5b|chr1:37725725-37726224	0.100098699508079	.	.
chr1	37997778	37998277	chr1	37725725	37726224	Txndc9|chr1:37725725-37726224	0.100098699508079	.	.
chr1	38129526	38130025	chr1	38143143	38143642	Rev1|chr1:38143143-38143642	0.13731049568663	.	.
chr1	40084995	40085494	chr1	40063512	40064011	Gm16894|chr1:40063512-40064011	0.129256840649342	.	.
chr1	40084995	40085494	chr1	40364094	40364593	Gm16894|chr1:40364094-40364593	0.0926413556504991	.	.
chr1	40085635	40086134	chr1	40014230	40014729	Gm16894|chr1:40014230-40014729	0.0824486781422554	.	.
chr1	40085635	40086134	chr1	40014836	40015335	Gm16894|chr1:40014836-40015335	0.129669803592282	.	.
chr1	40085635	40086134	chr1	40024819	40025318	Gm16894|chr1:40024819-40025318	0.160330297003715	.	.
chr1	40085635	40086134	chr1	40404639	40405138	Gm16894|chr1:40404639-40405138	0.0971090521287983	.	.
chr1	40085635	40086134	chr1	40469689	40470188	Gm16894|chr1:40469689-40470188	0.107638403488101	.	.
chr1	40324275	40324774	chr1	40014230	40014729	Il1rl2|chr1:40014230-40014729	0.0771508998755943	.	.
chr1	40324275	40324774	chr1	40014836	40015335	Il1rl2|chr1:40014836-40015335	0.192843951336597	.	.
chr1	40324275	40324774	chr1	40024819	40025318	Il1rl2|chr1:40024819-40025318	0.0907667634367057	.	.
chr1	40324275	40324774	chr1	40404639	40405138	Il1rl2|chr1:40404639-40405138	0.143276936105413	.	.
chr1	40324275	40324774	chr1	40469689	40470188	Il1rl2|chr1:40469689-40470188	0.115114001780978	.	.
chr1	40324275	40324774	chr1	40681655	40682154	Il1rl2|chr1:40681655-40682154	0.110974630709244	.	.
chr1	40324275	40324774	chr1	40691450	40691949	Il1rl2|chr1:40691450-40691949	0.300612553931079	.	.
chr1	40324275	40324774	chr1	40691968	40692467	Il1rl2|chr1:40691968-40692467	0.268826398307724	.	.
chr1	40680467	40680966	chr1	40637642	40638141	Slc9a2|chr1:40637642-40638141	0.183664242873483	.	.
chr1	40680467	40680966	chr1	40850164	40850663	Slc9a2|chr1:40850164-40850663	0.134314282332189	.	.
chr1	40680467	40680966	chr1	40855204	40855703	Slc9a2|chr1:40855204-40855703	0.148967212605674	.	.
chr1	40680467	40680966	chr1	40887752	40888251	Slc9a2|chr1:40887752-40888251	0.0794373196749657	.	.
chr1	40681063	40681562	chr1	40404639	40405138	Slc9a2|chr1:40404639-40405138	0.0987443022915719	.	.
chr1	40681063	40681562	chr1	40469689	40470188	Slc9a2|chr1:40469689-40470188	0.0947784889514195	.	.
chr1	40681063	40681562	chr1	40681655	40682154	Slc9a2|chr1:40681655-40682154	0.137546973886009	.	.
chr1	40681063	40681562	chr1	40691450	40691949	Slc9a2|chr1:40691450-40691949	0.123346869562616	.	.
chr1	40681063	40681562	chr1	40691968	40692467	Slc9a2|chr1:40691968-40692467	0.135759635213813	.	.
chr1	40790447	40790946	chr1	41001530	41002029	Mfsd9|chr1:41001530-41002029	0.0823582971767121	.	.
chr1	44102213	44102712	chr1	43797839	43798338	Tex30|chr1:43797839-43798338	0.120836164267203	.	.
chr1	44102213	44102712	chr1	44041766	44042265	Tex30|chr1:44041766-44042265	0.150417819595776	.	.
chr1	44102213	44102712	chr1	44177032	44177531	Tex30|chr1:44177032-44177531	0.0827237889010568	.	.
chr1	44102213	44102712	chr1	44228990	44229489	Tex30|chr1:44228990-44229489	0.141569504630494	.	.
chr1	44118638	44119137	chr1	43797839	43798338	Bivm|chr1:43797839-43798338	0.17972735376971	.	.
chr1	44118638	44119137	chr1	43797839	43798338	Poglut2|chr1:43797839-43798338	0.17972735376971	.	.
chr1	44118638	44119137	chr1	43798365	43798864	Bivm|chr1:43798365-43798864	0.129479107684337	.	.
chr1	44118638	44119137	chr1	43798365	43798864	Poglut2|chr1:43798365-43798864	0.129479107684337	.	.
chr1	44118638	44119137	chr1	43871504	43872003	Bivm|chr1:43871504-43872003	0.127831193413418	.	.
chr1	44118638	44119137	chr1	43871504	43872003	Poglut2|chr1:43871504-43872003	0.127831193413418	.	.
chr1	44118638	44119137	chr1	43898955	43899454	Bivm|chr1:43898955-43899454	0.105320134321228	.	.
chr1	44118638	44119137	chr1	43898955	43899454	Poglut2|chr1:43898955-43899454	0.105320134321228	.	.
chr1	44118638	44119137	chr1	44177032	44177531	Bivm|chr1:44177032-44177531	0.116200800541176	.	.
chr1	44118638	44119137	chr1	44177032	44177531	Poglut2|chr1:44177032-44177531	0.116200800541176	.	.
chr1	44118638	44119137	chr1	44198134	44198633	Bivm|chr1:44198134-44198633	0.13165433387251	.	.
chr1	44118638	44119137	chr1	44198134	44198633	Poglut2|chr1:44198134-44198633	0.13165433387251	.	.
chr1	44119144	44119643	chr1	43797839	43798338	Bivm|chr1:43797839-43798338	0.268974629951623	.	.
chr1	44119144	44119643	chr1	43797839	43798338	Poglut2|chr1:43797839-43798338	0.268974629951623	.	.
chr1	44119144	44119643	chr1	43798365	43798864	Bivm|chr1:43798365-43798864	0.142117985778941	.	.
chr1	44119144	44119643	chr1	43798365	43798864	Poglut2|chr1:43798365-43798864	0.142117985778941	.	.
chr1	44119144	44119643	chr1	43871504	43872003	Bivm|chr1:43871504-43872003	0.12755768518802	.	.
chr1	44119144	44119643	chr1	43871504	43872003	Poglut2|chr1:43871504-43872003	0.12755768518802	.	.
chr1	44119144	44119643	chr1	44177032	44177531	Bivm|chr1:44177032-44177531	0.225744783085514	.	.
chr1	44119144	44119643	chr1	44177032	44177531	Poglut2|chr1:44177032-44177531	0.225744783085514	.	.
chr1	44119144	44119643	chr1	44198134	44198633	Bivm|chr1:44198134-44198633	0.162004265720792	.	.
chr1	44119144	44119643	chr1	44198134	44198633	Poglut2|chr1:44198134-44198633	0.162004265720792	.	.
chr1	44119663	44120162	chr1	43797839	43798338	Bivm|chr1:43797839-43798338	0.348090939574271	.	.
chr1	44119663	44120162	chr1	43798365	43798864	Bivm|chr1:43798365-43798864	0.187235331131421	.	.
chr1	44119663	44120162	chr1	43871504	43872003	Bivm|chr1:43871504-43872003	0.28960183340612	.	.
chr1	44119663	44120162	chr1	44177032	44177531	Bivm|chr1:44177032-44177531	0.221493783169043	.	.
chr1	44119663	44120162	chr1	44198134	44198633	Bivm|chr1:44198134-44198633	0.31925796566346	.	.
chr1	44551396	44551895	chr1	44556492	44556991	Gulp1|chr1:44556492-44556991	0.272098270083918	.	.
chr1	44551396	44551895	chr1	44566988	44567487	Gulp1|chr1:44566988-44567487	0.267194679180484	.	.
chr1	44551396	44551895	chr1	44586754	44587253	Gulp1|chr1:44586754-44587253	0.119716856463706	.	.
chr1	44551396	44551895	chr1	44645161	44645660	Gulp1|chr1:44645161-44645660	0.198372752143852	.	.
chr1	44551396	44551895	chr1	44645681	44646180	Gulp1|chr1:44645681-44646180	0.152548085610135	.	.
chr1	44551396	44551895	chr1	44664471	44664970	Gulp1|chr1:44664471-44664970	0.326239152693345	.	.
chr1	44551396	44551895	chr1	44720979	44721478	Gulp1|chr1:44720979-44721478	0.10313757956348	.	.
chr1	44552204	44552703	chr1	44566988	44567487	Gulp1|chr1:44566988-44567487	0.172651972420115	.	.
chr1	44552204	44552703	chr1	44586754	44587253	Gulp1|chr1:44586754-44587253	0.117122000417297	.	.
chr1	44552204	44552703	chr1	44645161	44645660	Gulp1|chr1:44645161-44645660	0.224535697755617	.	.
chr1	44552204	44552703	chr1	44664471	44664970	Gulp1|chr1:44664471-44664970	0.287052241310503	.	.
chr1	44552204	44552703	chr1	44741191	44741690	Gulp1|chr1:44741191-44741690	0.104662666424507	.	.
chr1	45794689	45795188	chr1	46067115	46067614	Wdr75|chr1:46067115-46067614	0.20439805348647	.	.
chr1	45795197	45795696	chr1	46067115	46067614	Wdr75|chr1:46067115-46067614	0.177490117265801	.	.
chr1	45926254	45926753	chr1	45907396	45907895	Slc40a1|chr1:45907396-45907895	0.104789238281666	.	.
chr1	46066566	46067065	chr1	45907396	45907895	Dnah7b|chr1:45907396-45907895	0.095275998287382	.	.
chr1	46066566	46067065	chr1	46067115	46067614	Dnah7b|chr1:46067115-46067614	0.103778910675461	.	.
chr1	46066566	46067065	chr1	46279499	46279998	Dnah7b|chr1:46279499-46279998	0.126150048060963	.	.
chr1	46066566	46067065	chr1	46363686	46364185	Dnah7b|chr1:46363686-46364185	0.16152231231233	.	.
chr1	46425176	46425675	chr1	46278559	46279058	Dnah7c|chr1:46278559-46279058	0.0839502494294956	.	.
chr1	52844734	52845233	chr1	52955615	52956114	Hibch|chr1:52955615-52956114	0.112177375206136	.	.
chr1	53296806	53297305	chr1	53022900	53023399	Ormdl1|chr1:53022900-53023399	0.177809028639201	.	.
chr1	53296806	53297305	chr1	53022900	53023399	Pms1|chr1:53022900-53023399	0.177809028639201	.	.
chr1	53296806	53297305	chr1	53209339	53209838	Ormdl1|chr1:53209339-53209838	0.323466375615598	.	.
chr1	53296806	53297305	chr1	53209339	53209838	Pms1|chr1:53209339-53209838	0.323466375615598	.	.
chr1	53296806	53297305	chr1	53546977	53547476	Ormdl1|chr1:53546977-53547476	0.18929444210703	.	.
chr1	53296806	53297305	chr1	53546977	53547476	Pms1|chr1:53546977-53547476	0.18929444210703	.	.
chr1	53296806	53297305	chr1	53662356	53662855	Ormdl1|chr1:53662356-53662855	0.246478614017599	.	.
chr1	53296806	53297305	chr1	53662356	53662855	Pms1|chr1:53662356-53662855	0.246478614017599	.	.
chr1	53706596	53707095	chr1	53546977	53547476	Dnah7a|chr1:53546977-53547476	0.130645463839106	.	.
chr1	53706596	53707095	chr1	53662356	53662855	Dnah7a|chr1:53662356-53662855	0.167002470155209	.	.
chr1	53706596	53707095	chr1	53823241	53823740	Dnah7a|chr1:53823241-53823740	0.147797811287403	.	.
chr1	53706596	53707095	chr1	53838480	53838979	Dnah7a|chr1:53838480-53838979	0.150156247876054	.	.
chr1	53706596	53707095	chr1	53887996	53888495	Dnah7a|chr1:53887996-53888495	0.0949053507630524	.	.
chr1	53706596	53707095	chr1	53940077	53940576	Dnah7a|chr1:53940077-53940576	0.115274095311754	.	.
chr1	53707111	53707610	chr1	53546977	53547476	Dnah7a|chr1:53546977-53547476	0.104410353606602	.	.
chr1	53707111	53707610	chr1	53662356	53662855	Dnah7a|chr1:53662356-53662855	0.127160980509788	.	.
chr1	53707111	53707610	chr1	53823241	53823740	Dnah7a|chr1:53823241-53823740	0.16813108339766	.	.
chr1	53707111	53707610	chr1	53823748	53824247	Dnah7a|chr1:53823748-53824247	0.134834167459318	.	.
chr1	53707111	53707610	chr1	53887996	53888495	Dnah7a|chr1:53887996-53888495	0.199867207127876	.	.
chr1	53707111	53707610	chr1	53940077	53940576	Dnah7a|chr1:53940077-53940576	0.103448596352653	.	.
chr1	53707111	53707610	chr1	53940595	53941094	Dnah7a|chr1:53940595-53941094	0.0985065365108805	.	.
chr1	53707111	53707610	chr1	53999083	53999582	Dnah7a|chr1:53999083-53999582	0.0966339769307133	.	.
chr1	53785040	53785539	chr1	53909069	53909568	Stk17b|chr1:53909069-53909568	0.204354124413819	.	.
chr1	53785040	53785539	chr1	53935325	53935824	Stk17b|chr1:53935325-53935824	0.0861990667603261	.	.
chr1	54194329	54194828	chr1	54056683	54057182	Hecw2|chr1:54056683-54057182	0.1090589156789	.	.
chr1	54194329	54194828	chr1	54115939	54116438	Hecw2|chr1:54115939-54116438	0.10078701653198	.	.
chr1	54194329	54194828	chr1	54193770	54194269	Hecw2|chr1:54193770-54194269	0.115917564998047	.	.
chr1	54194947	54195446	chr1	54115939	54116438	Hecw2|chr1:54115939-54116438	0.103152052336892	.	.
chr1	54194947	54195446	chr1	54128674	54129173	Hecw2|chr1:54128674-54129173	0.0972068424398656	.	.
chr1	54250459	54250958	chr1	54056683	54057182	Ccdc150|chr1:54056683-54057182	0.101375568206734	.	.
chr1	54250459	54250958	chr1	54056683	54057182	Ccdc150|chr1:54056683-54057182	0.101375568206735	.	.
chr1	54438767	54439266	chr1	54056683	54057182	Gtf3c3|chr1:54056683-54057182	0.132175105758964	.	.
chr1	54438767	54439266	chr1	54119842	54120341	Gtf3c3|chr1:54119842-54120341	0.0800291951964312	.	.
chr1	54438767	54439266	chr1	54584699	54585198	Gtf3c3|chr1:54584699-54585198	0.0753457614733945	.	.
chr1	55027198	55027697	chr1	55016486	55016985	Sf3b1|chr1:55016486-55016985	0.150823889340889	.	.
chr1	55027198	55027697	chr1	55174502	55175001	Sf3b1|chr1:55174502-55175001	0.216321313871747	.	.
chr1	55052491	55052990	chr1	55174502	55175001	Coq10b|chr1:55174502-55175001	0.133962368036094	.	.
chr1	55052491	55052990	chr1	55442451	55442950	Coq10b|chr1:55442451-55442950	0.0873360759868808	.	.
chr1	55087908	55088407	chr1	55016486	55016985	Hspd1|chr1:55016486-55016985	0.0781070750838034	.	.
chr1	55087908	55088407	chr1	55016486	55016985	Hspe1|chr1:55016486-55016985	0.0781070750838034	.	.
chr1	55130908	55131407	chr1	55174502	55175001	Mob4|chr1:55174502-55175001	0.259325315498719	.	.
chr1	55131471	55131970	chr1	55016486	55016985	Mob4|chr1:55016486-55016985	0.103008706573971	.	.
chr1	55131471	55131970	chr1	55174502	55175001	Mob4|chr1:55174502-55175001	0.217385675325419	.	.
chr1	55236881	55237380	chr1	55026005	55026504	Mars2|chr1:55026005-55026504	0.140083689543349	.	.
chr1	55236881	55237380	chr1	55399828	55400327	Mars2|chr1:55399828-55400327	0.175897969855307	.	.
chr1	55363229	55363728	chr1	55442451	55442950	Boll|chr1:55442451-55442950	0.116208415996121	.	.
chr1	55405572	55406071	chr1	55026005	55026504	Plcl1|chr1:55026005-55026504	0.232411609715391	.	.
chr1	55405572	55406071	chr1	55399828	55400327	Plcl1|chr1:55399828-55400327	0.135807246078792	.	.
chr1	55406395	55406894	chr1	55026005	55026504	Plcl1|chr1:55026005-55026504	0.101803262409653	.	.
chr1	55406395	55406894	chr1	55399828	55400327	Plcl1|chr1:55399828-55400327	0.161548423095598	.	.
chr1	56972152	56972651	chr1	57083035	57083534	9130024F11Rik|chr1:57083035-57083534	0.099910471311191	.	.
chr1	57377374	57377873	chr1	57105995	57106494	1700066M21Rik|chr1:57105995-57106494	0.146480865864329	.	.
chr1	57377374	57377873	chr1	57105995	57106494	4930558J18Rik|chr1:57105995-57106494	0.146480865864329	.	.
chr1	57377374	57377873	chr1	57205521	57206020	1700066M21Rik|chr1:57205521-57206020	0.0923780198476391	.	.
chr1	57377374	57377873	chr1	57205521	57206020	4930558J18Rik|chr1:57205521-57206020	0.0923780198476391	.	.
chr1	57377374	57377873	chr1	57298481	57298980	1700066M21Rik|chr1:57298481-57298980	0.17953956902652	.	.
chr1	57377374	57377873	chr1	57298481	57298980	4930558J18Rik|chr1:57298481-57298980	0.17953956902652	.	.
chr1	57406257	57406756	chr1	57269706	57270205	Maip1|chr1:57269706-57270205	0.168038098351495	.	.
chr1	57406257	57406756	chr1	57269706	57270205	Tyw5|chr1:57269706-57270205	0.168038098351495	.	.
chr1	57406257	57406756	chr1	57612380	57612879	Maip1|chr1:57612380-57612879	0.124943829199648	.	.
chr1	57406257	57406756	chr1	57612380	57612879	Tyw5|chr1:57612380-57612879	0.124943829199648	.	.
chr1	57406767	57407266	chr1	57612380	57612879	Maip1|chr1:57612380-57612879	0.136542511021888	.	.
chr1	57406767	57407266	chr1	57612380	57612879	Tyw5|chr1:57612380-57612879	0.136542511021888	.	.
chr1	58112727	58113226	chr1	58166113	58166612	Aox3|chr1:58166113-58166612	0.0775202602183809	.	.
chr1	58112727	58113226	chr1	58289826	58290325	Aox3|chr1:58289826-58290325	0.118809134946854	.	.
chr1	58392818	58393317	chr1	58043883	58044382	Bzw1|chr1:58043883-58044382	0.172590763344459	.	.
chr1	58392818	58393317	chr1	58289826	58290325	Bzw1|chr1:58289826-58290325	0.127926062898557	.	.
chr1	58392818	58393317	chr1	58296260	58296759	Bzw1|chr1:58296260-58296759	0.186710993569558	.	.
chr1	58392818	58393317	chr1	58422814	58423313	Bzw1|chr1:58422814-58423313	0.0783151237875923	.	.
chr1	58445384	58445883	chr1	58152194	58152693	Nif3l1|chr1:58152194-58152693	0.112434132349139	.	.
chr1	58445384	58445883	chr1	58152194	58152693	Ppil3|chr1:58152194-58152693	0.112434132349139	.	.
chr1	58445384	58445883	chr1	58289826	58290325	Nif3l1|chr1:58289826-58290325	0.126981204413892	.	.
chr1	58445384	58445883	chr1	58289826	58290325	Ppil3|chr1:58289826-58290325	0.126981204413892	.	.
chr1	58445384	58445883	chr1	58359437	58359936	Nif3l1|chr1:58359437-58359936	0.0932729617118055	.	.
chr1	58445384	58445883	chr1	58359437	58359936	Ppil3|chr1:58359437-58359936	0.0932729617118055	.	.
chr1	58504734	58505233	chr1	58652543	58653042	Gm15834|chr1:58652543-58653042	0.121120689322794	.	.
chr1	58504734	58505233	chr1	58652543	58653042	Orc2|chr1:58652543-58653042	0.121120689322794	.	.
chr1	58504734	58505233	chr1	58909565	58910064	Gm15834|chr1:58909565-58910064	0.102567419183149	.	.
chr1	58504734	58505233	chr1	58909565	58910064	Orc2|chr1:58909565-58910064	0.102567419183149	.	.
chr1	58586034	58586533	chr1	58614393	58614892	Fam126b|chr1:58614393-58614892	0.10303256454421	.	.
chr1	58586034	58586533	chr1	58614393	58614892	Ndufb3|chr1:58614393-58614892	0.10303256454421	.	.
chr1	58586034	58586533	chr1	58617236	58617735	Fam126b|chr1:58617236-58617735	0.0830646705967961	.	.
chr1	58586034	58586533	chr1	58617236	58617735	Ndufb3|chr1:58617236-58617735	0.0830646705967961	.	.
chr1	58586552	58587051	chr1	58614393	58614892	Fam126b|chr1:58614393-58614892	0.104504040126703	.	.
chr1	58586552	58587051	chr1	58614393	58614892	Ndufb3|chr1:58614393-58614892	0.104504040126703	.	.
chr1	58711489	58711988	chr1	58617236	58617735	Cflar|chr1:58617236-58617735	0.0973621465977751	.	.
chr1	58972763	58973262	chr1	58536480	58536979	Stradb|chr1:58536480-58536979	0.100297485618158	.	.
chr1	58972763	58973262	chr1	58536480	58536979	Trak2|chr1:58536480-58536979	0.100297485618158	.	.
chr1	58972763	58973262	chr1	58712342	58712841	Stradb|chr1:58712342-58712841	0.086406454188397	.	.
chr1	58972763	58973262	chr1	58712342	58712841	Stradb|chr1:58712342-58712841	0.0864064541883971	.	.
chr1	58972763	58973262	chr1	58712342	58712841	Trak2|chr1:58712342-58712841	0.086406454188397	.	.
chr1	58972763	58973262	chr1	58712342	58712841	Trak2|chr1:58712342-58712841	0.0864064541883971	.	.
chr1	58973284	58973783	chr1	58536480	58536979	Stradb|chr1:58536480-58536979	0.112655597387182	.	.
chr1	58973284	58973783	chr1	58536480	58536979	Trak2|chr1:58536480-58536979	0.112655597387182	.	.
chr1	58973284	58973783	chr1	58652543	58653042	Stradb|chr1:58652543-58653042	0.201057215694518	.	.
chr1	58973284	58973783	chr1	58652543	58653042	Trak2|chr1:58652543-58653042	0.201057215694518	.	.
chr1	58973284	58973783	chr1	58746853	58747352	Stradb|chr1:58746853-58747352	0.0788933184162113	.	.
chr1	58973284	58973783	chr1	58746853	58747352	Trak2|chr1:58746853-58747352	0.0788933184162113	.	.
chr1	58973886	58974385	chr1	58614393	58614892	Stradb|chr1:58614393-58614892	0.154447726056235	.	.
chr1	58973886	58974385	chr1	58614393	58614892	Trak2|chr1:58614393-58614892	0.154447726056235	.	.
chr1	59119578	59120077	chr1	59318812	59319311	G730003C15Rik|chr1:59318812-59319311	0.0910754243670976	.	.
chr1	59119578	59120077	chr1	59318812	59319311	Tmem237|chr1:59318812-59319311	0.0910754243670976	.	.
chr1	59119578	59120077	chr1	59364138	59364637	G730003C15Rik|chr1:59364138-59364637	0.0995046947080469	.	.
chr1	59119578	59120077	chr1	59364138	59364637	Tmem237|chr1:59364138-59364637	0.0995046947080469	.	.
chr1	59119578	59120077	chr1	59458815	59459314	G730003C15Rik|chr1:59458815-59459314	0.144160003023837	.	.
chr1	59119578	59120077	chr1	59458815	59459314	Tmem237|chr1:59458815-59459314	0.144160003023837	.	.
chr1	59120147	59120646	chr1	58909565	58910064	G730003C15Rik|chr1:58909565-58910064	0.0999134860107947	.	.
chr1	59120147	59120646	chr1	58909565	58910064	Tmem237|chr1:58909565-58910064	0.0999134860107947	.	.
chr1	59120147	59120646	chr1	59458815	59459314	G730003C15Rik|chr1:59458815-59459314	0.0877283126687406	.	.
chr1	59120147	59120646	chr1	59458815	59459314	G730003C15Rik|chr1:59458815-59459314	0.0877283126687407	.	.
chr1	59120147	59120646	chr1	59458815	59459314	Tmem237|chr1:59458815-59459314	0.0877283126687406	.	.
chr1	59120147	59120646	chr1	59458815	59459314	Tmem237|chr1:59458815-59459314	0.0877283126687407	.	.
chr1	59162883	59163382	chr1	58856761	58857260	Mpp4|chr1:58856761-58857260	0.136024497827169	.	.
chr1	59162883	59163382	chr1	58909565	58910064	Mpp4|chr1:58909565-58910064	0.221425178862605	.	.
chr1	59162883	59163382	chr1	59341159	59341658	Mpp4|chr1:59341159-59341658	0.0785465869547776	.	.
chr1	59162883	59163382	chr1	59341159	59341658	Mpp4|chr1:59341159-59341658	0.0785465869547777	.	.
chr1	59162883	59163382	chr1	59386985	59387484	Mpp4|chr1:59386985-59387484	0.217279074228638	.	.
chr1	59162883	59163382	chr1	59387510	59388009	Mpp4|chr1:59387510-59388009	0.21862015162517	.	.
chr1	59162883	59163382	chr1	59394461	59394960	Mpp4|chr1:59394461-59394960	0.0922260635008892	.	.
chr1	59162883	59163382	chr1	59437702	59438201	Mpp4|chr1:59437702-59438201	0.102843275175108	.	.
chr1	59237006	59237505	chr1	59316631	59317130	Als2|chr1:59316631-59317130	0.088193710645031	.	.
chr1	59481835	59482334	chr1	59386985	59387484	Fzd7|chr1:59386985-59387484	0.160558611493604	.	.
chr1	59481835	59482334	chr1	59387510	59388009	Fzd7|chr1:59387510-59388009	0.0911172313595127	.	.
chr1	59481835	59482334	chr1	59437702	59438201	Fzd7|chr1:59437702-59438201	0.133805554518917	.	.
chr1	59481835	59482334	chr1	59488927	59489426	Fzd7|chr1:59488927-59489426	0.0973456320284051	.	.
chr1	59481835	59482334	chr1	59488927	59489426	Fzd7|chr1:59488927-59489426	0.0973456320284052	.	.
chr1	59482577	59483076	chr1	59318812	59319311	Fzd7|chr1:59318812-59319311	0.113958112718771	.	.
chr1	59482577	59483076	chr1	59458815	59459314	Fzd7|chr1:59458815-59459314	0.290996565584563	.	.
chr1	59482577	59483076	chr1	59488927	59489426	Fzd7|chr1:59488927-59489426	0.163893991019358	.	.
chr1	59762644	59763143	chr1	59886825	59887324	Bmpr2|chr1:59886825-59887324	0.114496246025739	.	.
chr1	59762644	59763143	chr1	59987611	59988110	Bmpr2|chr1:59987611-59988110	0.268812640272402	.	.
chr1	59763159	59763658	chr1	59886825	59887324	Bmpr2|chr1:59886825-59887324	0.0758009150218112	.	.
chr1	59763159	59763658	chr1	59987611	59988110	Bmpr2|chr1:59987611-59988110	0.0900255969133207	.	.
chr1	59912662	59913161	chr1	59782304	59782803	Fam117b|chr1:59782304-59782803	0.0856549537006012	.	.
chr1	59912662	59913161	chr1	59886825	59887324	Fam117b|chr1:59886825-59887324	0.250596568565626	.	.
chr1	59912662	59913161	chr1	59941490	59941989	Fam117b|chr1:59941490-59941989	0.17587405797963	.	.
chr1	59912662	59913161	chr1	59965547	59966046	Fam117b|chr1:59965547-59966046	0.111169744093469	.	.
chr1	59912662	59913161	chr1	59987611	59988110	Fam117b|chr1:59987611-59988110	0.227842093097999	.	.
chr1	59913211	59913710	chr1	59782304	59782803	Fam117b|chr1:59782304-59782803	0.112156357418334	.	.
chr1	59913211	59913710	chr1	59913763	59914262	Fam117b|chr1:59913763-59914262	0.332173831558514	.	.
chr1	59913211	59913710	chr1	59913763	59914262	Fam117b|chr1:59913763-59914262	0.332173831558515	.	.
chr1	59913211	59913710	chr1	59987611	59988110	Fam117b|chr1:59987611-59988110	0.175828953242645	.	.
chr1	60042935	60043434	chr1	59932030	59932529	Ica1l|chr1:59932030-59932529	0.0934520740647007	.	.
chr1	60097393	60097892	chr1	59895373	59895872	Carf|chr1:59895373-59895872	0.0915115980825192	.	.
chr1	60097393	60097892	chr1	59931487	59931986	Carf|chr1:59931487-59931986	0.0825151559736908	.	.
chr1	60097393	60097892	chr1	59965547	59966046	Carf|chr1:59965547-59966046	0.098420954517157	.	.
chr1	60097393	60097892	chr1	59965547	59966046	Carf|chr1:59965547-59966046	0.0984209545171571	.	.
chr1	60097980	60098479	chr1	59788955	59789454	Carf|chr1:59788955-59789454	0.109111273314694	.	.
chr1	60097980	60098479	chr1	59788955	59789454	Wdr12|chr1:59788955-59789454	0.109111273314694	.	.
chr1	60097980	60098479	chr1	59932030	59932529	Carf|chr1:59932030-59932529	0.0757642133200697	.	.
chr1	60097980	60098479	chr1	59932030	59932529	Wdr12|chr1:59932030-59932529	0.0757642133200697	.	.
chr1	60097980	60098479	chr1	59965547	59966046	Carf|chr1:59965547-59966046	0.0964281519218226	.	.
chr1	60097980	60098479	chr1	59965547	59966046	Wdr12|chr1:59965547-59966046	0.0964281519218226	.	.
chr1	60098487	60098986	chr1	59932030	59932529	Carf|chr1:59932030-59932529	0.199333441428511	.	.
chr1	60098487	60098986	chr1	59932030	59932529	Wdr12|chr1:59932030-59932529	0.199333441428511	.	.
chr1	60180257	60180756	chr1	59788955	59789454	Nbeal1|chr1:59788955-59789454	0.0784667825531656	.	.
chr1	60180257	60180756	chr1	59788955	59789454	Nbeal1|chr1:59788955-59789454	0.0784667825531657	.	.
chr1	60180257	60180756	chr1	59886825	59887324	Nbeal1|chr1:59886825-59887324	0.142630021833574	.	.
chr1	60180257	60180756	chr1	59913763	59914262	Nbeal1|chr1:59913763-59914262	0.123626144535893	.	.
chr1	60565982	60566481	chr1	60845601	60846100	Raph1|chr1:60845601-60846100	0.117624967846417	.	.
chr1	60565982	60566481	chr1	60989127	60989626	Raph1|chr1:60989127-60989626	0.0926870672193312	.	.
chr1	60566593	60567092	chr1	60845601	60846100	Raph1|chr1:60845601-60846100	0.0770856780703052	.	.
chr1	60567176	60567675	chr1	60845601	60846100	Raph1|chr1:60845601-60846100	0.134684096477551	.	.
chr1	61638558	61639057	chr1	61771161	61771660	Pard3b|chr1:61771161-61771660	0.0806217543828111	.	.
chr1	61638558	61639057	chr1	61959473	61959972	Pard3b|chr1:61959473-61959972	0.0832063363563067	.	.
chr1	63114071	63114570	chr1	63198348	63198847	Ino80d|chr1:63198348-63198847	0.0957624042892077	.	.
chr1	63114071	63114570	chr1	63256075	63256574	Ino80d|chr1:63256075-63256574	0.130170971654069	.	.
chr1	63114071	63114570	chr1	63490973	63491472	Ino80d|chr1:63490973-63491472	0.188821009404271	.	.
chr1	63176509	63177008	chr1	63256075	63256574	Eef1b2|chr1:63256075-63256574	0.0756561406073069	.	.
chr1	63176509	63177008	chr1	63256075	63256574	Ndufs1|chr1:63256075-63256574	0.0756561406073069	.	.
chr1	63176509	63177008	chr1	63377698	63378197	Eef1b2|chr1:63377698-63378197	0.0896145505405851	.	.
chr1	63176509	63177008	chr1	63377698	63378197	Ndufs1|chr1:63377698-63378197	0.0896145505405851	.	.
chr1	63176509	63177008	chr1	63389173	63389672	Eef1b2|chr1:63389173-63389672	0.263288861797595	.	.
chr1	63176509	63177008	chr1	63389173	63389672	Ndufs1|chr1:63389173-63389672	0.263288861797595	.	.
chr1	63213443	63213942	chr1	63198348	63198847	Gpr1|chr1:63198348-63198847	0.124780724726018	.	.
chr1	63213443	63213942	chr1	63389173	63389672	Gpr1|chr1:63389173-63389672	0.146927909173962	.	.
chr1	63213981	63214480	chr1	63203844	63204343	Gpr1|chr1:63203844-63204343	0.0955106887520087	.	.
chr1	63213981	63214480	chr1	63256075	63256574	Gpr1|chr1:63256075-63256574	0.0853720585645415	.	.
chr1	63213981	63214480	chr1	63473571	63474070	Gpr1|chr1:63473571-63474070	0.121411444784951	.	.
chr1	63213981	63214480	chr1	63490973	63491472	Gpr1|chr1:63490973-63491472	0.0929775058333959	.	.
chr1	63272985	63273484	chr1	63203844	63204343	Gm11608|chr1:63203844-63204343	0.0934485947547427	.	.
chr1	63272985	63273484	chr1	63203844	63204343	Zdbf2|chr1:63203844-63204343	0.0934485947547427	.	.
chr1	63272985	63273484	chr1	63389173	63389672	Gm11608|chr1:63389173-63389672	0.137042906846351	.	.
chr1	63272985	63273484	chr1	63389173	63389672	Zdbf2|chr1:63389173-63389672	0.137042906846351	.	.
chr1	63272985	63273484	chr1	63473571	63474070	Gm11608|chr1:63473571-63474070	0.163430153327177	.	.
chr1	63272985	63273484	chr1	63473571	63474070	Zdbf2|chr1:63473571-63474070	0.163430153327177	.	.
chr1	63445105	63445604	chr1	63055677	63056176	Adam23|chr1:63055677-63056176	0.0958931087586691	.	.
chr1	63445105	63445604	chr1	63459865	63460364	Adam23|chr1:63459865-63460364	0.0843475557514956	.	.
chr1	63445105	63445604	chr1	63471706	63472205	Adam23|chr1:63471706-63472205	0.089598911261752	.	.
chr1	63445671	63446170	chr1	63180992	63181491	Adam23|chr1:63180992-63181491	0.163815487568007	.	.
chr1	63445671	63446170	chr1	63377698	63378197	Adam23|chr1:63377698-63378197	0.142184611677414	.	.
chr1	63445671	63446170	chr1	63389173	63389672	Adam23|chr1:63389173-63389672	0.0843844053684351	.	.
chr1	63445671	63446170	chr1	63389173	63389672	Adam23|chr1:63389173-63389672	0.0843844053684352	.	.
chr1	63445671	63446170	chr1	63473571	63474070	Adam23|chr1:63473571-63474070	0.140165343567244	.	.
chr1	63445671	63446170	chr1	63473571	63474070	Adam23|chr1:63473571-63474070	0.140165343567245	.	.
chr1	63730384	63730883	chr1	63909124	63909623	Fastkd2|chr1:63909124-63909623	0.10722273826697	.	.
chr1	63730384	63730883	chr1	63909124	63909623	Mdh1b|chr1:63909124-63909623	0.10722273826697	.	.
chr1	63730384	63730883	chr1	63994542	63995041	Fastkd2|chr1:63994542-63995041	0.103133004864464	.	.
chr1	63730384	63730883	chr1	63994542	63995041	Mdh1b|chr1:63994542-63995041	0.103133004864464	.	.
chr1	63730384	63730883	chr1	63995700	63996199	Fastkd2|chr1:63995700-63996199	0.0758107692893069	.	.
chr1	63730384	63730883	chr1	63995700	63996199	Mdh1b|chr1:63995700-63996199	0.0758107692893069	.	.
chr1	65122893	65123392	chr1	65178123	65178622	D630023F18Rik|chr1:65178123-65178622	0.164325712004406	.	.
chr1	65122893	65123392	chr1	65245572	65246071	D630023F18Rik|chr1:65245572-65246071	0.0996479523895814	.	.
chr1	65282716	65283215	chr1	65010101	65010600	Pth2r|chr1:65010101-65010600	0.120615712146874	.	.
chr1	65282716	65283215	chr1	65178123	65178622	Pth2r|chr1:65178123-65178622	0.150016660444553	.	.
chr1	65282716	65283215	chr1	65179041	65179540	Pth2r|chr1:65179041-65179540	0.0991224322789722	.	.
chr1	65282716	65283215	chr1	65245572	65246071	Pth2r|chr1:65245572-65246071	0.0956801459558742	.	.
chr1	65282716	65283215	chr1	65333902	65334401	Pth2r|chr1:65333902-65334401	0.134041265937511	.	.
chr1	66174880	66175379	chr1	66129054	66129553	Map2|chr1:66129054-66129553	0.1303839581584	.	.
chr1	66174880	66175379	chr1	66187006	66187505	Map2|chr1:66187006-66187505	0.114496886317525	.	.
chr1	67038596	67039095	chr1	67049509	67050008	Lancl1|chr1:67049509-67050008	0.203152019196942	.	.
chr1	67038596	67039095	chr1	67181101	67181600	Lancl1|chr1:67181101-67181600	0.090967146537314	.	.
chr1	69106800	69107299	chr1	69055023	69055522	Gm16076|chr1:69055023-69055522	0.398268300498671	.	.
chr1	69106800	69107299	chr1	69088392	69088891	Gm16076|chr1:69088392-69088891	0.6576240568703	.	.
chr1	69106800	69107299	chr1	69101550	69102049	Gm16076|chr1:69101550-69102049	0.560550892832074	.	.
chr1	69106800	69107299	chr1	69286238	69286737	Gm16076|chr1:69286238-69286737	0.183885247556312	.	.
chr1	69106800	69107299	chr1	69367548	69368047	Gm16076|chr1:69367548-69368047	0.327974591813611	.	.
chr1	69106800	69107299	chr1	69491916	69492415	Gm16076|chr1:69491916-69492415	0.302519494236966	.	.
chr1	69106800	69107299	chr1	69498874	69499373	Gm16076|chr1:69498874-69499373	0.260385505015356	.	.
chr1	69106800	69107299	chr1	69499573	69500072	Gm16076|chr1:69499573-69500072	0.491563636758085	.	.
chr1	69107780	69108279	chr1	69055023	69055522	Erbb4|chr1:69055023-69055522	0.21813176401894	.	.
chr1	69107780	69108279	chr1	69088392	69088891	Erbb4|chr1:69088392-69088891	0.462165161768531	.	.
chr1	69107780	69108279	chr1	69101550	69102049	Erbb4|chr1:69101550-69102049	0.31560698011861	.	.
chr1	69107780	69108279	chr1	69286238	69286737	Erbb4|chr1:69286238-69286737	0.154405317485945	.	.
chr1	69107780	69108279	chr1	69286238	69286737	Erbb4|chr1:69286238-69286737	0.154405317485946	.	.
chr1	69107780	69108279	chr1	69367548	69368047	Erbb4|chr1:69367548-69368047	0.28604295870405	.	.
chr1	69107780	69108279	chr1	69491916	69492415	Erbb4|chr1:69491916-69492415	0.174763754598684	.	.
chr1	69107780	69108279	chr1	69498874	69499373	Erbb4|chr1:69498874-69499373	0.0987919520746012	.	.
chr1	69107780	69108279	chr1	69499573	69500072	Erbb4|chr1:69499573-69500072	0.238178831031519	.	.
chr1	69108309	69108808	chr1	69055023	69055522	Erbb4|chr1:69055023-69055522	0.110458093601786	.	.
chr1	69108309	69108808	chr1	69088392	69088891	Erbb4|chr1:69088392-69088891	0.243109238082533	.	.
chr1	69108309	69108808	chr1	69101550	69102049	Erbb4|chr1:69101550-69102049	0.248749248064426	.	.
chr1	69108309	69108808	chr1	69367548	69368047	Erbb4|chr1:69367548-69368047	0.203337627972778	.	.
chr1	69108309	69108808	chr1	69491916	69492415	Erbb4|chr1:69491916-69492415	0.107536081389868	.	.
chr1	69108309	69108808	chr1	69498874	69499373	Erbb4|chr1:69498874-69499373	0.134229355709192	.	.
chr1	69108309	69108808	chr1	69499573	69500072	Erbb4|chr1:69499573-69500072	0.159528485874073	.	.
chr1	69687151	69687650	chr1	69331656	69332155	Ikzf2|chr1:69331656-69332155	0.116653286979265	.	.
chr1	69687151	69687650	chr1	69591211	69591710	Ikzf2|chr1:69591211-69591710	0.0838397640051159	.	.
chr1	69687151	69687650	chr1	69656381	69656880	Ikzf2|chr1:69656381-69656880	0.0902238310475078	.	.
chr1	69687151	69687650	chr1	69656928	69657427	Ikzf2|chr1:69656928-69657427	0.0853440906609335	.	.
chr1	69687151	69687650	chr1	69708548	69709047	Ikzf2|chr1:69708548-69709047	0.150516894544031	.	.
chr1	74284588	74285087	chr1	74332262	74332761	Aamp|chr1:74332262-74332761	0.211715881323131	.	.
chr1	74284588	74285087	chr1	74332262	74332761	Pnkd|chr1:74332262-74332761	0.211715881323131	.	.
chr1	74284588	74285087	chr1	74368126	74368625	Aamp|chr1:74368126-74368625	0.0800171564573683	.	.
chr1	74284588	74285087	chr1	74368126	74368625	Pnkd|chr1:74368126-74368625	0.0800171564573683	.	.
chr1	74284588	74285087	chr1	74386756	74387255	Aamp|chr1:74386756-74387255	0.10964004916982	.	.
chr1	74284588	74285087	chr1	74386756	74387255	Pnkd|chr1:74386756-74387255	0.10964004916982	.	.
chr1	74284588	74285087	chr1	74452541	74453040	Aamp|chr1:74452541-74453040	0.138186527992927	.	.
chr1	74284588	74285087	chr1	74452541	74453040	Aamp|chr1:74452541-74453040	0.138186527992928	.	.
chr1	74284588	74285087	chr1	74452541	74453040	Pnkd|chr1:74452541-74453040	0.138186527992927	.	.
chr1	74284588	74285087	chr1	74452541	74453040	Pnkd|chr1:74452541-74453040	0.138186527992928	.	.
chr1	74284588	74285087	chr1	74455553	74456052	Aamp|chr1:74455553-74456052	0.317005419015629	.	.
chr1	74284588	74285087	chr1	74455553	74456052	Pnkd|chr1:74455553-74456052	0.317005419015629	.	.
chr1	74284588	74285087	chr1	74490679	74491178	Aamp|chr1:74490679-74491178	0.0937009520903903	.	.
chr1	74284588	74285087	chr1	74490679	74491178	Pnkd|chr1:74490679-74491178	0.0937009520903903	.	.
chr1	74295625	74296124	chr1	74300297	74300796	Gm29358|chr1:74300297-74300796	0.0805190688910384	.	.
chr1	74295625	74296124	chr1	74447425	74447924	Gm29358|chr1:74447425-74447924	0.123146286996213	.	.
chr1	74361763	74362262	chr1	74397348	74397847	Catip|chr1:74397348-74397847	0.194433599316001	.	.
chr1	74361763	74362262	chr1	74455553	74456052	Catip|chr1:74455553-74456052	0.0796457491120526	.	.
chr1	74361763	74362262	chr1	74490679	74491178	Catip|chr1:74490679-74491178	0.0883327978671496	.	.
chr1	74391301	74391800	chr1	74332262	74332761	Ctdsp1|chr1:74332262-74332761	0.240526338721885	.	.
chr1	74391301	74391800	chr1	74368126	74368625	Ctdsp1|chr1:74368126-74368625	0.111824308849401	.	.
chr1	74391301	74391800	chr1	74455553	74456052	Ctdsp1|chr1:74455553-74456052	0.131750240519875	.	.
chr1	74505730	74506229	chr1	74332262	74332761	Cnot9|chr1:74332262-74332761	0.0766556354469928	.	.
chr1	74505730	74506229	chr1	74368126	74368625	Cnot9|chr1:74368126-74368625	0.153338093364959	.	.
chr1	74505730	74506229	chr1	74452541	74453040	Cnot9|chr1:74452541-74453040	0.0813007823846472	.	.
chr1	74505730	74506229	chr1	74452541	74453040	Cnot9|chr1:74452541-74453040	0.0813007823846473	.	.
chr1	74505730	74506229	chr1	74455553	74456052	Cnot9|chr1:74455553-74456052	0.202140259821347	.	.
chr1	74505730	74506229	chr1	74784124	74784623	Cnot9|chr1:74784124-74784623	0.111868637103721	.	.
chr1	74505730	74506229	chr1	74800566	74801065	Cnot9|chr1:74800566-74801065	0.193058902608144	.	.
chr1	74505730	74506229	chr1	74802933	74803432	Cnot9|chr1:74802933-74803432	0.196635492695143	.	.
chr1	74505730	74506229	chr1	74806952	74807451	Cnot9|chr1:74806952-74807451	0.101315326007179	.	.
chr1	74505730	74506229	chr1	74808065	74808564	Cnot9|chr1:74808065-74808564	0.190765859646823	.	.
chr1	74505730	74506229	chr1	74816731	74817230	Cnot9|chr1:74816731-74817230	0.148530574055648	.	.
chr1	74505730	74506229	chr1	74824729	74825228	Cnot9|chr1:74824729-74825228	0.0844909696004649	.	.
chr1	74505730	74506229	chr1	74894978	74895477	Cnot9|chr1:74894978-74895477	0.139398037372271	.	.
chr1	74587205	74587704	chr1	74447425	74447924	Bcs1l|chr1:74447425-74447924	0.0908346562115649	.	.
chr1	74587205	74587704	chr1	74447425	74447924	Zfp142|chr1:74447425-74447924	0.0908346562115649	.	.
chr1	74587205	74587704	chr1	74806444	74806943	Bcs1l|chr1:74806444-74806943	0.132071794565605	.	.
chr1	74587205	74587704	chr1	74806444	74806943	Zfp142|chr1:74806444-74806943	0.132071794565605	.	.
chr1	74587205	74587704	chr1	74812190	74812689	Bcs1l|chr1:74812190-74812689	0.107507247289147	.	.
chr1	74587205	74587704	chr1	74812190	74812689	Zfp142|chr1:74812190-74812689	0.107507247289147	.	.
chr1	74587205	74587704	chr1	74829962	74830461	Bcs1l|chr1:74829962-74830461	0.0978404350532608	.	.
chr1	74587205	74587704	chr1	74829962	74830461	Bcs1l|chr1:74829962-74830461	0.0978404350532609	.	.
chr1	74587205	74587704	chr1	74829962	74830461	Zfp142|chr1:74829962-74830461	0.0978404350532608	.	.
chr1	74587205	74587704	chr1	74829962	74830461	Zfp142|chr1:74829962-74830461	0.0978404350532609	.	.
chr1	74587962	74588461	chr1	74332262	74332761	Bcs1l|chr1:74332262-74332761	0.31027854926504	.	.
chr1	74587962	74588461	chr1	74332262	74332761	Zfp142|chr1:74332262-74332761	0.31027854926504	.	.
chr1	74587962	74588461	chr1	74368126	74368625	Bcs1l|chr1:74368126-74368625	0.101111524216128	.	.
chr1	74587962	74588461	chr1	74368126	74368625	Zfp142|chr1:74368126-74368625	0.101111524216128	.	.
chr1	74587962	74588461	chr1	74386756	74387255	Bcs1l|chr1:74386756-74387255	0.101210843979149	.	.
chr1	74587962	74588461	chr1	74386756	74387255	Zfp142|chr1:74386756-74387255	0.101210843979149	.	.
chr1	74587962	74588461	chr1	74397348	74397847	Bcs1l|chr1:74397348-74397847	0.083138456696749	.	.
chr1	74587962	74588461	chr1	74397348	74397847	Zfp142|chr1:74397348-74397847	0.083138456696749	.	.
chr1	74587962	74588461	chr1	74452541	74453040	Bcs1l|chr1:74452541-74453040	0.104347685109644	.	.
chr1	74587962	74588461	chr1	74452541	74453040	Zfp142|chr1:74452541-74453040	0.104347685109644	.	.
chr1	74587962	74588461	chr1	74455553	74456052	Bcs1l|chr1:74455553-74456052	0.220133915598185	.	.
chr1	74587962	74588461	chr1	74455553	74456052	Zfp142|chr1:74455553-74456052	0.220133915598185	.	.
chr1	74587962	74588461	chr1	74772969	74773468	Bcs1l|chr1:74772969-74773468	0.0991228987846195	.	.
chr1	74587962	74588461	chr1	74772969	74773468	Zfp142|chr1:74772969-74773468	0.0991228987846195	.	.
chr1	74587962	74588461	chr1	74784124	74784623	Bcs1l|chr1:74784124-74784623	0.156881366897673	.	.
chr1	74587962	74588461	chr1	74784124	74784623	Zfp142|chr1:74784124-74784623	0.156881366897673	.	.
chr1	74587962	74588461	chr1	74799965	74800464	Bcs1l|chr1:74799965-74800464	0.219998025818636	.	.
chr1	74587962	74588461	chr1	74799965	74800464	Zfp142|chr1:74799965-74800464	0.219998025818636	.	.
chr1	74587962	74588461	chr1	74800566	74801065	Bcs1l|chr1:74800566-74801065	0.1098771367517	.	.
chr1	74587962	74588461	chr1	74800566	74801065	Zfp142|chr1:74800566-74801065	0.1098771367517	.	.
chr1	74587962	74588461	chr1	74802933	74803432	Bcs1l|chr1:74802933-74803432	0.270202096057478	.	.
chr1	74587962	74588461	chr1	74802933	74803432	Zfp142|chr1:74802933-74803432	0.270202096057478	.	.
chr1	74587962	74588461	chr1	74806444	74806943	Bcs1l|chr1:74806444-74806943	0.146436573436529	.	.
chr1	74587962	74588461	chr1	74806444	74806943	Zfp142|chr1:74806444-74806943	0.146436573436529	.	.
chr1	74587962	74588461	chr1	74806952	74807451	Bcs1l|chr1:74806952-74807451	0.185610509262589	.	.
chr1	74587962	74588461	chr1	74806952	74807451	Zfp142|chr1:74806952-74807451	0.185610509262589	.	.
chr1	74587962	74588461	chr1	74808065	74808564	Bcs1l|chr1:74808065-74808564	0.261091044965105	.	.
chr1	74587962	74588461	chr1	74808065	74808564	Zfp142|chr1:74808065-74808564	0.261091044965105	.	.
chr1	74587962	74588461	chr1	74816731	74817230	Bcs1l|chr1:74816731-74817230	0.188260289360201	.	.
chr1	74587962	74588461	chr1	74816731	74817230	Zfp142|chr1:74816731-74817230	0.188260289360201	.	.
chr1	74587962	74588461	chr1	74948735	74949234	Bcs1l|chr1:74948735-74949234	0.117753585789116	.	.
chr1	74587962	74588461	chr1	74948735	74949234	Zfp142|chr1:74948735-74949234	0.117753585789116	.	.
chr1	74601175	74601674	chr1	74313260	74313759	Rnf25|chr1:74313260-74313759	0.113871168010387	.	.
chr1	74601175	74601674	chr1	74313260	74313759	Stk36|chr1:74313260-74313759	0.113871168010387	.	.
chr1	74601175	74601674	chr1	74437955	74438454	Rnf25|chr1:74437955-74438454	0.0908063793099526	.	.
chr1	74601175	74601674	chr1	74437955	74438454	Stk36|chr1:74437955-74438454	0.0908063793099526	.	.
chr1	74601175	74601674	chr1	74438461	74438960	Rnf25|chr1:74438461-74438960	0.110359510858632	.	.
chr1	74601175	74601674	chr1	74438461	74438960	Stk36|chr1:74438461-74438960	0.110359510858632	.	.
chr1	74601175	74601674	chr1	74900755	74901254	Rnf25|chr1:74900755-74901254	0.0933023684311387	.	.
chr1	74601175	74601674	chr1	74900755	74901254	Stk36|chr1:74900755-74901254	0.0933023684311387	.	.
chr1	74661495	74661994	chr1	74332262	74332761	Ttll4|chr1:74332262-74332761	0.0938825913818655	.	.
chr1	74661495	74661994	chr1	74447425	74447924	Ttll4|chr1:74447425-74447924	0.10312622480607	.	.
chr1	74661495	74661994	chr1	74455553	74456052	Ttll4|chr1:74455553-74456052	0.185162902747999	.	.
chr1	74661495	74661994	chr1	74490679	74491178	Ttll4|chr1:74490679-74491178	0.08419336777386	.	.
chr1	74661495	74661994	chr1	74802933	74803432	Ttll4|chr1:74802933-74803432	0.122848734807189	.	.
chr1	74661495	74661994	chr1	74806444	74806943	Ttll4|chr1:74806444-74806943	0.111474167278053	.	.
chr1	74661495	74661994	chr1	74806952	74807451	Ttll4|chr1:74806952-74807451	0.0987596751447518	.	.
chr1	74661495	74661994	chr1	74808065	74808564	Ttll4|chr1:74808065-74808564	0.198744472156959	.	.
chr1	74850152	74850651	chr1	74799965	74800464	Gm16582|chr1:74799965-74800464	0.0754519238051467	.	.
chr1	74850152	74850651	chr1	74802933	74803432	Gm16582|chr1:74802933-74803432	0.0887490383295796	.	.
chr1	74850152	74850651	chr1	74829962	74830461	Gm16582|chr1:74829962-74830461	0.0940876320987527	.	.
chr1	74850152	74850651	chr1	75218312	75218811	Gm16582|chr1:75218312-75218811	0.11591984101151	.	.
chr1	74851328	74851827	chr1	74824729	74825228	Gm16582|chr1:74824729-74825228	0.0862824100594773	.	.
chr1	74851328	74851827	chr1	74829962	74830461	Gm16582|chr1:74829962-74830461	0.0969310099162415	.	.
chr1	74851328	74851827	chr1	74858307	74858806	Gm16582|chr1:74858307-74858806	0.177731616559646	.	.
chr1	74851328	74851827	chr1	74872216	74872715	Gm16582|chr1:74872216-74872715	0.166445652671187	.	.
chr1	74854708	74855207	chr1	74772969	74773468	Cdk5r2|chr1:74772969-74773468	0.0854972564629988	.	.
chr1	74854708	74855207	chr1	74799965	74800464	Cdk5r2|chr1:74799965-74800464	0.22266550453691	.	.
chr1	74854708	74855207	chr1	74800566	74801065	Cdk5r2|chr1:74800566-74801065	0.0824315966335942	.	.
chr1	74854708	74855207	chr1	74802933	74803432	Cdk5r2|chr1:74802933-74803432	0.135747859132769	.	.
chr1	74854708	74855207	chr1	74806952	74807451	Cdk5r2|chr1:74806952-74807451	0.164117732814621	.	.
chr1	74854708	74855207	chr1	74808065	74808564	Cdk5r2|chr1:74808065-74808564	0.17023575713598	.	.
chr1	74854708	74855207	chr1	74816731	74817230	Cdk5r2|chr1:74816731-74817230	0.186631149868295	.	.
chr1	74854708	74855207	chr1	74948735	74949234	Cdk5r2|chr1:74948735-74949234	0.109555505840956	.	.
chr1	75124760	75125259	chr1	74772969	74773468	Nhej1|chr1:74772969-74773468	0.173039328586031	.	.
chr1	75124760	75125259	chr1	74784124	74784623	Nhej1|chr1:74784124-74784623	0.210691989921464	.	.
chr1	75124760	75125259	chr1	74799965	74800464	Nhej1|chr1:74799965-74800464	0.182024023326066	.	.
chr1	75124760	75125259	chr1	74802933	74803432	Nhej1|chr1:74802933-74803432	0.190485961191107	.	.
chr1	75124760	75125259	chr1	74806444	74806943	Nhej1|chr1:74806444-74806943	0.136972423216452	.	.
chr1	75124760	75125259	chr1	74806952	74807451	Nhej1|chr1:74806952-74807451	0.116032992516386	.	.
chr1	75124760	75125259	chr1	74808065	74808564	Nhej1|chr1:74808065-74808564	0.256317144409483	.	.
chr1	75124760	75125259	chr1	74816731	74817230	Nhej1|chr1:74816731-74817230	0.146947552245612	.	.
chr1	75124760	75125259	chr1	74824729	74825228	Nhej1|chr1:74824729-74825228	0.086331697655086	.	.
chr1	75124760	75125259	chr1	74894978	74895477	Nhej1|chr1:74894978-74895477	0.0838630651371229	.	.
chr1	75124760	75125259	chr1	74948735	74949234	Nhej1|chr1:74948735-74949234	0.0763570427996883	.	.
chr1	75124760	75125259	chr1	74948735	74949234	Nhej1|chr1:74948735-74949234	0.0763570427996884	.	.
chr1	75124760	75125259	chr1	75016818	75017317	Nhej1|chr1:75016818-75017317	0.138842997008772	.	.
chr1	75124760	75125259	chr1	75282920	75283419	Nhej1|chr1:75282920-75283419	0.0910465975839901	.	.
chr1	75124760	75125259	chr1	75289342	75289841	Nhej1|chr1:75289342-75289841	0.235533187366968	.	.
chr1	75124760	75125259	chr1	75289863	75290362	Nhej1|chr1:75289863-75290362	0.166965434549476	.	.
chr1	75124760	75125259	chr1	75373071	75373570	Nhej1|chr1:75373071-75373570	0.0853058711019131	.	.
chr1	75124760	75125259	chr1	75403081	75403580	Nhej1|chr1:75403081-75403580	0.146879938518285	.	.
chr1	75124760	75125259	chr1	75487302	75487801	Nhej1|chr1:75487302-75487801	0.172123755590183	.	.
chr1	75124760	75125259	chr1	75487834	75488333	Nhej1|chr1:75487834-75488333	0.259571120417053	.	.
chr1	75142499	75142998	chr1	74784124	74784623	Cnppd1|chr1:74784124-74784623	0.291683708465843	.	.
chr1	75142499	75142998	chr1	74784124	74784623	Retreg2|chr1:74784124-74784623	0.291683708465843	.	.
chr1	75142499	75142998	chr1	74800566	74801065	Cnppd1|chr1:74800566-74801065	0.0872247448594464	.	.
chr1	75142499	75142998	chr1	74800566	74801065	Cnppd1|chr1:74800566-74801065	0.0872247448594465	.	.
chr1	75142499	75142998	chr1	74800566	74801065	Retreg2|chr1:74800566-74801065	0.0872247448594464	.	.
chr1	75142499	75142998	chr1	74800566	74801065	Retreg2|chr1:74800566-74801065	0.0872247448594465	.	.
chr1	75142499	75142998	chr1	74802933	74803432	Cnppd1|chr1:74802933-74803432	0.187161759333036	.	.
chr1	75142499	75142998	chr1	74802933	74803432	Retreg2|chr1:74802933-74803432	0.187161759333036	.	.
chr1	75142499	75142998	chr1	74806952	74807451	Cnppd1|chr1:74806952-74807451	0.159735853518169	.	.
chr1	75142499	75142998	chr1	74806952	74807451	Retreg2|chr1:74806952-74807451	0.159735853518169	.	.
chr1	75142499	75142998	chr1	74808065	74808564	Cnppd1|chr1:74808065-74808564	0.189872891919398	.	.
chr1	75142499	75142998	chr1	74808065	74808564	Retreg2|chr1:74808065-74808564	0.189872891919398	.	.
chr1	75142499	75142998	chr1	74816731	74817230	Cnppd1|chr1:74816731-74817230	0.124753814468357	.	.
chr1	75142499	75142998	chr1	74816731	74817230	Retreg2|chr1:74816731-74817230	0.124753814468357	.	.
chr1	75142499	75142998	chr1	74858307	74858806	Cnppd1|chr1:74858307-74858806	0.159590522742172	.	.
chr1	75142499	75142998	chr1	74858307	74858806	Retreg2|chr1:74858307-74858806	0.159590522742172	.	.
chr1	75142499	75142998	chr1	74894978	74895477	Cnppd1|chr1:74894978-74895477	0.0938495449665693	.	.
chr1	75142499	75142998	chr1	74894978	74895477	Retreg2|chr1:74894978-74895477	0.0938495449665693	.	.
chr1	75142499	75142998	chr1	74948735	74949234	Cnppd1|chr1:74948735-74949234	0.11138589897079	.	.
chr1	75142499	75142998	chr1	74948735	74949234	Retreg2|chr1:74948735-74949234	0.11138589897079	.	.
chr1	75142499	75142998	chr1	75289342	75289841	Cnppd1|chr1:75289342-75289841	0.0897574013614162	.	.
chr1	75142499	75142998	chr1	75289342	75289841	Retreg2|chr1:75289342-75289841	0.0897574013614162	.	.
chr1	75142499	75142998	chr1	75289863	75290362	Cnppd1|chr1:75289863-75290362	0.0774748314194998	.	.
chr1	75142499	75142998	chr1	75289863	75290362	Retreg2|chr1:75289863-75290362	0.0774748314194998	.	.
chr1	75142499	75142998	chr1	75381822	75382321	Cnppd1|chr1:75381822-75382321	0.232506508863785	.	.
chr1	75142499	75142998	chr1	75381822	75382321	Retreg2|chr1:75381822-75382321	0.232506508863785	.	.
chr1	75142499	75142998	chr1	75487302	75487801	Cnppd1|chr1:75487302-75487801	0.231757167217628	.	.
chr1	75142499	75142998	chr1	75487302	75487801	Retreg2|chr1:75487302-75487801	0.231757167217628	.	.
chr1	75142499	75142998	chr1	75487834	75488333	Cnppd1|chr1:75487834-75488333	0.174324226490177	.	.
chr1	75142499	75142998	chr1	75487834	75488333	Retreg2|chr1:75487834-75488333	0.174324226490177	.	.
chr1	75168424	75168923	chr1	74784124	74784623	Zfand2b|chr1:74784124-74784623	0.163229367382278	.	.
chr1	75168424	75168923	chr1	74799965	74800464	Zfand2b|chr1:74799965-74800464	0.0859367315480459	.	.
chr1	75168424	75168923	chr1	74800566	74801065	Zfand2b|chr1:74800566-74801065	0.0987091156923086	.	.
chr1	75168424	75168923	chr1	74802933	74803432	Zfand2b|chr1:74802933-74803432	0.202529539255792	.	.
chr1	75168424	75168923	chr1	74806952	74807451	Zfand2b|chr1:74806952-74807451	0.187099383665321	.	.
chr1	75168424	75168923	chr1	74816731	74817230	Zfand2b|chr1:74816731-74817230	0.288596968754983	.	.
chr1	75168424	75168923	chr1	74824729	74825228	Zfand2b|chr1:74824729-74825228	0.12410601630675	.	.
chr1	75168424	75168923	chr1	75289342	75289841	Zfand2b|chr1:75289342-75289841	0.272172700073233	.	.
chr1	75168424	75168923	chr1	75289863	75290362	Zfand2b|chr1:75289863-75290362	0.171357692279034	.	.
chr1	75168424	75168923	chr1	75373071	75373570	Zfand2b|chr1:75373071-75373570	0.157051825383791	.	.
chr1	75168424	75168923	chr1	75467494	75467993	Zfand2b|chr1:75467494-75467993	0.147253084644085	.	.
chr1	75168424	75168923	chr1	75487302	75487801	Zfand2b|chr1:75487302-75487801	0.257304176282036	.	.
chr1	75168424	75168923	chr1	75487834	75488333	Zfand2b|chr1:75487834-75488333	0.145276237509089	.	.
chr1	75180079	75180578	chr1	74799965	74800464	Abcb6|chr1:74799965-74800464	0.144506843988888	.	.
chr1	75180079	75180578	chr1	74800566	74801065	Abcb6|chr1:74800566-74801065	0.0913945063412771	.	.
chr1	75180079	75180578	chr1	74802933	74803432	Abcb6|chr1:74802933-74803432	0.201016656179659	.	.
chr1	75180079	75180578	chr1	74808065	74808564	Abcb6|chr1:74808065-74808564	0.110723232942468	.	.
chr1	75180079	75180578	chr1	74816731	74817230	Abcb6|chr1:74816731-74817230	0.080969518930203	.	.
chr1	75180079	75180578	chr1	75467494	75467993	Abcb6|chr1:75467494-75467993	0.0908770631690108	.	.
chr1	75180079	75180578	chr1	75487302	75487801	Abcb6|chr1:75487302-75487801	0.0952577618604255	.	.
chr1	75191753	75192252	chr1	74772969	74773468	Ankzf1|chr1:74772969-74773468	0.122791235708628	.	.
chr1	75191753	75192252	chr1	74772969	74773468	Atg9a|chr1:74772969-74773468	0.122791235708628	.	.
chr1	75191753	75192252	chr1	74799965	74800464	Ankzf1|chr1:74799965-74800464	0.107991764599322	.	.
chr1	75191753	75192252	chr1	74799965	74800464	Atg9a|chr1:74799965-74800464	0.107991764599322	.	.
chr1	75191753	75192252	chr1	74802933	74803432	Ankzf1|chr1:74802933-74803432	0.245067955556353	.	.
chr1	75191753	75192252	chr1	74802933	74803432	Atg9a|chr1:74802933-74803432	0.245067955556353	.	.
chr1	75191753	75192252	chr1	74806444	74806943	Ankzf1|chr1:74806444-74806943	0.201357114022563	.	.
chr1	75191753	75192252	chr1	74806444	74806943	Atg9a|chr1:74806444-74806943	0.201357114022563	.	.
chr1	75191753	75192252	chr1	74806952	74807451	Ankzf1|chr1:74806952-74807451	0.0832901319969104	.	.
chr1	75191753	75192252	chr1	74806952	74807451	Atg9a|chr1:74806952-74807451	0.0832901319969104	.	.
chr1	75191753	75192252	chr1	74808065	74808564	Ankzf1|chr1:74808065-74808564	0.136251328076425	.	.
chr1	75191753	75192252	chr1	74808065	74808564	Atg9a|chr1:74808065-74808564	0.136251328076425	.	.
chr1	75191753	75192252	chr1	74816731	74817230	Ankzf1|chr1:74816731-74817230	0.145486890312044	.	.
chr1	75191753	75192252	chr1	74816731	74817230	Atg9a|chr1:74816731-74817230	0.145486890312044	.	.
chr1	75191753	75192252	chr1	74824729	74825228	Ankzf1|chr1:74824729-74825228	0.0853172707486781	.	.
chr1	75191753	75192252	chr1	74824729	74825228	Atg9a|chr1:74824729-74825228	0.0853172707486781	.	.
chr1	75191753	75192252	chr1	74948735	74949234	Ankzf1|chr1:74948735-74949234	0.0923522118942357	.	.
chr1	75191753	75192252	chr1	74948735	74949234	Atg9a|chr1:74948735-74949234	0.0923522118942357	.	.
chr1	75191753	75192252	chr1	75218312	75218811	Ankzf1|chr1:75218312-75218811	0.137159730143323	.	.
chr1	75191753	75192252	chr1	75218312	75218811	Atg9a|chr1:75218312-75218811	0.137159730143323	.	.
chr1	75191753	75192252	chr1	75289342	75289841	Ankzf1|chr1:75289342-75289841	0.20784678651901	.	.
chr1	75191753	75192252	chr1	75289342	75289841	Atg9a|chr1:75289342-75289841	0.20784678651901	.	.
chr1	75191753	75192252	chr1	75289863	75290362	Ankzf1|chr1:75289863-75290362	0.215961027326314	.	.
chr1	75191753	75192252	chr1	75289863	75290362	Atg9a|chr1:75289863-75290362	0.215961027326314	.	.
chr1	75191753	75192252	chr1	75373071	75373570	Ankzf1|chr1:75373071-75373570	0.108987274899538	.	.
chr1	75191753	75192252	chr1	75373071	75373570	Atg9a|chr1:75373071-75373570	0.108987274899538	.	.
chr1	75191753	75192252	chr1	75467494	75467993	Ankzf1|chr1:75467494-75467993	0.076915704941393	.	.
chr1	75191753	75192252	chr1	75467494	75467993	Atg9a|chr1:75467494-75467993	0.076915704941393	.	.
chr1	75191753	75192252	chr1	75487834	75488333	Ankzf1|chr1:75487834-75488333	0.0978197420176615	.	.
chr1	75191753	75192252	chr1	75487834	75488333	Atg9a|chr1:75487834-75488333	0.0978197420176615	.	.
chr1	75210546	75211045	chr1	74800566	74801065	Glb1l|chr1:74800566-74801065	0.135479877828468	.	.
chr1	75210546	75211045	chr1	74800566	74801065	Stk16|chr1:74800566-74801065	0.135479877828468	.	.
chr1	75210546	75211045	chr1	74808065	74808564	Glb1l|chr1:74808065-74808564	0.228041179297404	.	.
chr1	75210546	75211045	chr1	74808065	74808564	Stk16|chr1:74808065-74808564	0.228041179297404	.	.
chr1	75210546	75211045	chr1	74824729	74825228	Glb1l|chr1:74824729-74825228	0.128093778349946	.	.
chr1	75210546	75211045	chr1	74824729	74825228	Stk16|chr1:74824729-74825228	0.128093778349946	.	.
chr1	75210546	75211045	chr1	75289863	75290362	Glb1l|chr1:75289863-75290362	0.0804196824758652	.	.
chr1	75210546	75211045	chr1	75289863	75290362	Stk16|chr1:75289863-75290362	0.0804196824758652	.	.
chr1	75210546	75211045	chr1	75370249	75370748	Glb1l|chr1:75370249-75370748	0.145267360152656	.	.
chr1	75210546	75211045	chr1	75370249	75370748	Stk16|chr1:75370249-75370748	0.145267360152656	.	.
chr1	75210546	75211045	chr1	75373071	75373570	Glb1l|chr1:75373071-75373570	0.11088462976188	.	.
chr1	75210546	75211045	chr1	75373071	75373570	Stk16|chr1:75373071-75373570	0.11088462976188	.	.
chr1	75210546	75211045	chr1	75467494	75467993	Glb1l|chr1:75467494-75467993	0.128163256406751	.	.
chr1	75210546	75211045	chr1	75467494	75467993	Stk16|chr1:75467494-75467993	0.128163256406751	.	.
chr1	75210546	75211045	chr1	75487302	75487801	Glb1l|chr1:75487302-75487801	0.172354660536219	.	.
chr1	75210546	75211045	chr1	75487302	75487801	Stk16|chr1:75487302-75487801	0.172354660536219	.	.
chr1	75219086	75219585	chr1	74772969	74773468	Tuba4a|chr1:74772969-74773468	0.138113127423855	.	.
chr1	75219086	75219585	chr1	74799965	74800464	Tuba4a|chr1:74799965-74800464	0.174295353536054	.	.
chr1	75219086	75219585	chr1	74802933	74803432	Tuba4a|chr1:74802933-74803432	0.167584382604691	.	.
chr1	75219086	75219585	chr1	74806444	74806943	Tuba4a|chr1:74806444-74806943	0.0955863957646657	.	.
chr1	75219086	75219585	chr1	74806952	74807451	Tuba4a|chr1:74806952-74807451	0.121144466006752	.	.
chr1	75219086	75219585	chr1	74808065	74808564	Tuba4a|chr1:74808065-74808564	0.0864165487575266	.	.
chr1	75219086	75219585	chr1	74816731	74817230	Tuba4a|chr1:74816731-74817230	0.101700805533404	.	.
chr1	75219086	75219585	chr1	75218312	75218811	Tuba4a|chr1:75218312-75218811	0.0968817779189794	.	.
chr1	75219086	75219585	chr1	75282920	75283419	Tuba4a|chr1:75282920-75283419	0.0871573007653507	.	.
chr1	75219086	75219585	chr1	75373071	75373570	Tuba4a|chr1:75373071-75373570	0.0892880427584595	.	.
chr1	75236144	75236643	chr1	74800566	74801065	Dnajb2|chr1:74800566-74801065	0.112032309229878	.	.
chr1	75236144	75236643	chr1	74802933	74803432	Dnajb2|chr1:74802933-74803432	0.0887907015007168	.	.
chr1	75236144	75236643	chr1	74806952	74807451	Dnajb2|chr1:74806952-74807451	0.084537049818872	.	.
chr1	75236144	75236643	chr1	74808065	74808564	Dnajb2|chr1:74808065-74808564	0.11894227246157	.	.
chr1	75236144	75236643	chr1	74824729	74825228	Dnajb2|chr1:74824729-74825228	0.114664611489537	.	.
chr1	75236144	75236643	chr1	75289342	75289841	Dnajb2|chr1:75289342-75289841	0.0853570001632188	.	.
chr1	75236144	75236643	chr1	75339144	75339643	Dnajb2|chr1:75339144-75339643	0.0796907106546269	.	.
chr1	75236144	75236643	chr1	75373071	75373570	Dnajb2|chr1:75373071-75373570	0.246190257263013	.	.
chr1	75236144	75236643	chr1	75467494	75467993	Dnajb2|chr1:75467494-75467993	0.12642818433565	.	.
chr1	75236144	75236643	chr1	75487302	75487801	Dnajb2|chr1:75487302-75487801	0.156598576799844	.	.
chr1	75236144	75236643	chr1	75487834	75488333	Dnajb2|chr1:75487834-75488333	0.108693710309879	.	.
chr1	75236651	75237150	chr1	74772969	74773468	Dnajb2|chr1:74772969-74773468	0.0960106441369499	.	.
chr1	75236651	75237150	chr1	74800566	74801065	Dnajb2|chr1:74800566-74801065	0.0821054942099123	.	.
chr1	75236651	75237150	chr1	74808065	74808564	Dnajb2|chr1:74808065-74808564	0.0998347542702799	.	.
chr1	75236651	75237150	chr1	75263237	75263736	Dnajb2|chr1:75263237-75263736	0.118426513138997	.	.
chr1	75236651	75237150	chr1	75263237	75263736	Dnajb2|chr1:75263237-75263736	0.118426513138998	.	.
chr1	75236651	75237150	chr1	75289342	75289841	Dnajb2|chr1:75289342-75289841	0.0828836515709974	.	.
chr1	75236651	75237150	chr1	75289863	75290362	Dnajb2|chr1:75289863-75290362	0.148255698337894	.	.
chr1	75236651	75237150	chr1	75467494	75467993	Dnajb2|chr1:75467494-75467993	0.23526515384943	.	.
chr1	75236651	75237150	chr1	75487302	75487801	Dnajb2|chr1:75487302-75487801	0.11634386139125	.	.
chr1	75264008	75264507	chr1	75218312	75218811	Ptprn|chr1:75218312-75218811	0.078396058965122	.	.
chr1	75264008	75264507	chr1	75289342	75289841	Ptprn|chr1:75289342-75289841	0.113578739315691	.	.
chr1	75264008	75264507	chr1	75289863	75290362	Ptprn|chr1:75289863-75290362	0.140121512350174	.	.
chr1	75264008	75264507	chr1	75342805	75343304	Ptprn|chr1:75342805-75343304	0.0753222252072013	.	.
chr1	75264008	75264507	chr1	75467494	75467993	Ptprn|chr1:75467494-75467993	0.178101999525963	.	.
chr1	75264549	75265048	chr1	75282920	75283419	Ptprn|chr1:75282920-75283419	0.0756633815035198	.	.
chr1	75264549	75265048	chr1	75445116	75445615	Ptprn|chr1:75445116-75445615	0.0978181959507671	.	.
chr1	75264549	75265048	chr1	75445624	75446123	Ptprn|chr1:75445624-75446123	0.091335468052068	.	.
chr1	75264549	75265048	chr1	75487302	75487801	Ptprn|chr1:75487302-75487801	0.117591235633947	.	.
chr1	75317346	75317845	chr1	75289342	75289841	Dnpep|chr1:75289342-75289841	0.263396128439852	.	.
chr1	75317346	75317845	chr1	75289863	75290362	Dnpep|chr1:75289863-75290362	0.21335542694331	.	.
chr1	75317346	75317845	chr1	75373071	75373570	Dnpep|chr1:75373071-75373570	0.156018949121779	.	.
chr1	75317346	75317845	chr1	75487302	75487801	Dnpep|chr1:75487302-75487801	0.268558811063826	.	.
chr1	75317346	75317845	chr1	75487834	75488333	Dnpep|chr1:75487834-75488333	0.187854236522093	.	.
chr1	75435709	75436208	chr1	75244823	75245322	Gmppa|chr1:75244823-75245322	0.102551172458115	.	.
chr1	75435709	75436208	chr1	75282920	75283419	Gmppa|chr1:75282920-75283419	0.0930040833794576	.	.
chr1	75435709	75436208	chr1	75339144	75339643	Gmppa|chr1:75339144-75339643	0.0849045836807357	.	.
chr1	75435709	75436208	chr1	75467494	75467993	Gmppa|chr1:75467494-75467993	0.12529437883757	.	.
chr1	75478598	75479097	chr1	75445116	75445615	Chpf|chr1:75445116-75445615	0.140488690414444	.	.
chr1	75478598	75479097	chr1	75445116	75445615	Tmem198|chr1:75445116-75445615	0.140488690414444	.	.
chr1	75478598	75479097	chr1	75467494	75467993	Chpf|chr1:75467494-75467993	0.100218587632171	.	.
chr1	75478598	75479097	chr1	75467494	75467993	Tmem198|chr1:75467494-75467993	0.100218587632171	.	.
chr1	75479156	75479655	chr1	75289342	75289841	Chpf|chr1:75289342-75289841	0.113988018996714	.	.
chr1	75479156	75479655	chr1	75289342	75289841	Tmem198|chr1:75289342-75289841	0.113988018996714	.	.
chr1	75479156	75479655	chr1	75289863	75290362	Chpf|chr1:75289863-75290362	0.153677503738119	.	.
chr1	75479156	75479655	chr1	75289863	75290362	Tmem198|chr1:75289863-75290362	0.153677503738119	.	.
chr1	75479156	75479655	chr1	75373071	75373570	Chpf|chr1:75373071-75373570	0.162756935186625	.	.
chr1	75479156	75479655	chr1	75373071	75373570	Tmem198|chr1:75373071-75373570	0.162756935186625	.	.
chr1	75479156	75479655	chr1	75467494	75467993	Chpf|chr1:75467494-75467993	0.126527509702716	.	.
chr1	75479156	75479655	chr1	75467494	75467993	Tmem198|chr1:75467494-75467993	0.126527509702716	.	.
chr1	75479156	75479655	chr1	75487302	75487801	Chpf|chr1:75487302-75487801	0.159783407370636	.	.
chr1	75479156	75479655	chr1	75487302	75487801	Tmem198|chr1:75487302-75487801	0.159783407370636	.	.
chr1	75479156	75479655	chr1	75487834	75488333	Chpf|chr1:75487834-75488333	0.205529979901306	.	.
chr1	75479156	75479655	chr1	75487834	75488333	Tmem198|chr1:75487834-75488333	0.205529979901306	.	.
chr1	75505376	75505875	chr1	75504602	75505101	Obsl1|chr1:75504602-75505101	0.16498184231632	.	.
chr1	75505376	75505875	chr1	75559353	75559852	Obsl1|chr1:75559353-75559852	0.0830158800605871	.	.
chr1	75505376	75505875	chr1	75582243	75582742	Obsl1|chr1:75582243-75582742	0.248139025712381	.	.
chr1	75505376	75505875	chr1	75662554	75663053	Obsl1|chr1:75662554-75663053	0.15115313738202	.	.
chr1	75505376	75505875	chr1	75705165	75705664	Obsl1|chr1:75705165-75705664	0.169958000147687	.	.
chr1	75521240	75521739	chr1	75582243	75582742	Stk11ip|chr1:75582243-75582742	0.0919549804116302	.	.
chr1	75521240	75521739	chr1	75925739	75926238	Stk11ip|chr1:75925739-75926238	0.0807726408340884	.	.
chr1	75545710	75546209	chr1	75601611	75602110	Slc4a3|chr1:75601611-75602110	0.0859544313492649	.	.
chr1	75546261	75546760	chr1	75504602	75505101	Slc4a3|chr1:75504602-75505101	0.187028966762994	.	.
chr1	75546261	75546760	chr1	75705165	75705664	Slc4a3|chr1:75705165-75705664	0.125222187279357	.	.
chr1	77972152	77972651	chr1	77773478	77773977	Gm28387|chr1:77773478-77773977	0.0793847477646693	.	.
chr1	77972152	77972651	chr1	77843703	77844202	Gm28387|chr1:77843703-77844202	0.138254076695079	.	.
chr1	77972152	77972651	chr1	77896157	77896656	Gm28387|chr1:77896157-77896656	0.302298469711466	.	.
chr1	77972152	77972651	chr1	77911172	77911671	Gm28387|chr1:77911172-77911671	0.102288979841223	.	.
chr1	77972152	77972651	chr1	77945169	77945668	Gm28387|chr1:77945169-77945668	0.134642918278853	.	.
chr1	77972152	77972651	chr1	78217089	78217588	Gm28387|chr1:78217089-78217588	0.181381178458365	.	.
chr1	78339650	78340149	chr1	78217089	78217588	Gm28410|chr1:78217089-78217588	0.0981824716058929	.	.
chr1	78339650	78340149	chr1	78484242	78484741	Gm28410|chr1:78484242-78484741	0.106573692185027	.	.
chr1	78488387	78488886	chr1	78217089	78217588	Farsb|chr1:78217089-78217588	0.0884745255052268	.	.
chr1	78488387	78488886	chr1	78380921	78381420	Farsb|chr1:78380921-78381420	0.0930862980583832	.	.
chr1	78488387	78488886	chr1	78442031	78442530	Farsb|chr1:78442031-78442530	0.0901752663160644	.	.
chr1	78488387	78488886	chr1	78484242	78484741	Farsb|chr1:78484242-78484741	0.0916274525203113	.	.
chr1	78488900	78489399	chr1	78076055	78076554	Farsb|chr1:78076055-78076554	0.0895440855514493	.	.
chr1	78488900	78489399	chr1	78217089	78217588	Farsb|chr1:78217089-78217588	0.0799493910235426	.	.
chr1	78488900	78489399	chr1	78380921	78381420	Farsb|chr1:78380921-78381420	0.125440372304527	.	.
chr1	78488900	78489399	chr1	78484242	78484741	Farsb|chr1:78484242-78484741	0.0991372525699723	.	.
chr1	79439807	79440306	chr1	79078087	79078586	Scg2|chr1:79078087-79078586	0.0944983495518638	.	.
chr1	79439807	79440306	chr1	79459257	79459756	Scg2|chr1:79459257-79459756	0.130513405753056	.	.
chr1	79439807	79440306	chr1	79459257	79459756	Scg2|chr1:79459257-79459756	0.130513405753057	.	.
chr1	79439807	79440306	chr1	79534808	79535307	Scg2|chr1:79534808-79535307	0.0772926050768953	.	.
chr1	79439807	79440306	chr1	79535340	79535839	Scg2|chr1:79535340-79535839	0.114033988745866	.	.
chr1	79439807	79440306	chr1	79580908	79581407	Scg2|chr1:79580908-79581407	0.0842489488882762	.	.
chr1	79671350	79671849	chr1	79303543	79304042	Ap1s3|chr1:79303543-79304042	0.0958995456185726	.	.
chr1	79671350	79671849	chr1	79303543	79304042	Ap1s3|chr1:79303543-79304042	0.0958995456185727	.	.
chr1	79671350	79671849	chr1	79365465	79365964	Ap1s3|chr1:79365465-79365964	0.136650155178319	.	.
chr1	79671350	79671849	chr1	79374786	79375285	Ap1s3|chr1:79374786-79375285	0.0773515840890969	.	.
chr1	79671350	79671849	chr1	79535340	79535839	Ap1s3|chr1:79535340-79535839	0.0848658094753053	.	.
chr1	79671948	79672447	chr1	79293942	79294441	Ap1s3|chr1:79293942-79294441	0.136705896450161	.	.
chr1	79671948	79672447	chr1	79406269	79406768	Ap1s3|chr1:79406269-79406768	0.160499361035277	.	.
chr1	79671948	79672447	chr1	79581417	79581916	Ap1s3|chr1:79581417-79581916	0.117232349405332	.	.
chr1	79671948	79672447	chr1	79630866	79631365	Ap1s3|chr1:79630866-79631365	0.11009631190133	.	.
chr1	79671948	79672447	chr1	79710659	79711158	Ap1s3|chr1:79710659-79711158	0.145537808585024	.	.
chr1	79671948	79672447	chr1	79711170	79711669	Ap1s3|chr1:79711170-79711669	0.148541110707424	.	.
chr1	82290681	82291180	chr1	82105484	82105983	Irs1|chr1:82105484-82105983	0.138416078630465	.	.
chr1	82290681	82291180	chr1	82150794	82151293	Irs1|chr1:82150794-82151293	0.308589531274946	.	.
chr1	82290681	82291180	chr1	82199924	82200423	Irs1|chr1:82199924-82200423	0.0844146272178503	.	.
chr1	82290681	82291180	chr1	82199924	82200423	Irs1|chr1:82199924-82200423	0.0844146272178504	.	.
chr1	82290681	82291180	chr1	82272179	82272678	Irs1|chr1:82272179-82272678	0.290225380129998	.	.
chr1	82290681	82291180	chr1	82283141	82283640	Irs1|chr1:82283141-82283640	0.0828171456989921	.	.
chr1	82290681	82291180	chr1	82290015	82290514	Irs1|chr1:82290015-82290514	0.124569031311987	.	.
chr1	82290681	82291180	chr1	82292699	82293198	Irs1|chr1:82292699-82293198	0.0766515239500706	.	.
chr1	82290681	82291180	chr1	82329287	82329786	Irs1|chr1:82329287-82329786	0.188641226756042	.	.
chr1	82290681	82291180	chr1	82358886	82359385	Irs1|chr1:82358886-82359385	0.342454877888556	.	.
chr1	82290681	82291180	chr1	82605348	82605847	Irs1|chr1:82605348-82605847	0.171879282038449	.	.
chr1	82291243	82291742	chr1	82105484	82105983	Irs1|chr1:82105484-82105983	0.117950951277594	.	.
chr1	82291243	82291742	chr1	82150794	82151293	Irs1|chr1:82150794-82151293	0.166647258444366	.	.
chr1	82291243	82291742	chr1	82272179	82272678	Irs1|chr1:82272179-82272678	0.214485363001636	.	.
chr1	82291243	82291742	chr1	82283141	82283640	Irs1|chr1:82283141-82283640	0.0845107474150046	.	.
chr1	82291243	82291742	chr1	82290015	82290514	Irs1|chr1:82290015-82290514	0.0858223621551704	.	.
chr1	82291243	82291742	chr1	82292699	82293198	Irs1|chr1:82292699-82293198	0.137104568741925	.	.
chr1	82291243	82291742	chr1	82329287	82329786	Irs1|chr1:82329287-82329786	0.116530356430139	.	.
chr1	82291243	82291742	chr1	82358886	82359385	Irs1|chr1:82358886-82359385	0.212009209501471	.	.
chr1	82724600	82725099	chr1	82283141	82283640	C430014B12Rik|chr1:82283141-82283640	0.0987867159392474	.	.
chr1	82724600	82725099	chr1	82283141	82283640	Mff|chr1:82283141-82283640	0.0987867159392474	.	.
chr1	82724600	82725099	chr1	82290015	82290514	C430014B12Rik|chr1:82290015-82290514	0.178900927053415	.	.
chr1	82724600	82725099	chr1	82290015	82290514	Mff|chr1:82290015-82290514	0.178900927053415	.	.
chr1	82725115	82725614	chr1	82605348	82605847	C430014B12Rik|chr1:82605348-82605847	0.097508679592204	.	.
chr1	82725115	82725614	chr1	82605348	82605847	Mff|chr1:82605348-82605847	0.097508679592204	.	.
chr1	82839194	82839693	chr1	82787312	82787811	Agfg1|chr1:82787312-82787811	0.195981419340766	.	.
chr1	83037972	83038471	chr1	83143983	83144482	Slc19a3|chr1:83143983-83144482	0.281565792223173	.	.
chr1	83037972	83038471	chr1	83321584	83322083	Slc19a3|chr1:83321584-83322083	0.0873636719849173	.	.
chr1	83159481	83159980	chr1	83143983	83144482	Daw1|chr1:83143983-83144482	0.152150411250576	.	.
chr1	84839165	84839664	chr1	84792117	84792616	Fbxo36|chr1:84792117-84792616	0.0994371230533748	.	.
chr1	84839165	84839664	chr1	84838531	84839030	Fbxo36|chr1:84838531-84839030	0.157658900276518	.	.
chr1	84839808	84840307	chr1	84838531	84839030	Fbxo36|chr1:84838531-84839030	0.103995813417048	.	.
chr1	84839808	84840307	chr1	84838531	84839030	Trip12|chr1:84838531-84839030	0.103995813417048	.	.
chr1	84934371	84934870	chr1	84846729	84847228	Slc16a14|chr1:84846729-84847228	0.203058847919036	.	.
chr1	84934883	84935382	chr1	84846729	84847228	Slc16a14|chr1:84846729-84847228	0.122797731224772	.	.
chr1	85793160	85793659	chr1	85814623	85815122	Cab39|chr1:85814623-85815122	0.0853976791901067	.	.
chr1	85793160	85793659	chr1	85895455	85895954	Cab39|chr1:85895455-85895954	0.12083094139591	.	.
chr1	85793160	85793659	chr1	85898791	85899290	Cab39|chr1:85898791-85899290	0.17305872693319	.	.
chr1	85793728	85794227	chr1	85758337	85758836	Cab39|chr1:85758337-85758836	0.0989508672607661	.	.
chr1	85793728	85794227	chr1	85771895	85772394	Cab39|chr1:85771895-85772394	0.103239211376095	.	.
chr1	85793728	85794227	chr1	85813718	85814217	Cab39|chr1:85813718-85814217	0.111603394140051	.	.
chr1	85793728	85794227	chr1	85814623	85815122	Cab39|chr1:85814623-85815122	0.0949209729685362	.	.
chr1	85793728	85794227	chr1	85838617	85839116	Cab39|chr1:85838617-85839116	0.203047100442588	.	.
chr1	85793728	85794227	chr1	85846354	85846853	Cab39|chr1:85846354-85846853	0.0759870119932916	.	.
chr1	85793728	85794227	chr1	85933089	85933588	Cab39|chr1:85933089-85933588	0.0977534524997763	.	.
chr1	85793728	85794227	chr1	85958147	85958646	Cab39|chr1:85958147-85958646	0.149915066840943	.	.
chr1	85894274	85894773	chr1	85776113	85776612	Itm2c|chr1:85776113-85776612	0.233260571447835	.	.
chr1	85894274	85894773	chr1	85776113	85776612	Itm2c|chr1:85776113-85776612	0.233260571447836	.	.
chr1	85894274	85894773	chr1	85838617	85839116	Itm2c|chr1:85838617-85839116	0.17026955061368	.	.
chr1	85894274	85894773	chr1	85917561	85918060	Itm2c|chr1:85917561-85918060	0.124283906491109	.	.
chr1	85894955	85895454	chr1	85895455	85895954	Itm2c|chr1:85895455-85895954	0.315308504034776	.	.
chr1	85894955	85895454	chr1	85916833	85917332	Itm2c|chr1:85916833-85917332	0.190439368365295	.	.
chr1	85894955	85895454	chr1	85984308	85984807	Itm2c|chr1:85984308-85984807	0.137338186278066	.	.
chr1	85928201	85928700	chr1	85757814	85758313	4933407L21Rik|chr1:85757814-85758313	0.0788062337920498	.	.
chr1	85928201	85928700	chr1	85758337	85758836	4933407L21Rik|chr1:85758337-85758836	0.156085907497209	.	.
chr1	85928201	85928700	chr1	85771895	85772394	4933407L21Rik|chr1:85771895-85772394	0.112105054365679	.	.
chr1	85928201	85928700	chr1	85814623	85815122	4933407L21Rik|chr1:85814623-85815122	0.113485927556897	.	.
chr1	85928201	85928700	chr1	85933089	85933588	4933407L21Rik|chr1:85933089-85933588	0.0891129986317231	.	.
chr1	85928201	85928700	chr1	85958147	85958646	4933407L21Rik|chr1:85958147-85958646	0.156742116232598	.	.
chr1	86358737	86359236	chr1	86371911	86372410	C130036L24Rik|chr1:86371911-86372410	0.16659299113554	.	.
chr1	86358737	86359236	chr1	86371911	86372410	Ncl|chr1:86371911-86372410	0.16659299113554	.	.
chr1	86358737	86359236	chr1	86440464	86440963	C130036L24Rik|chr1:86440464-86440963	0.182121898747967	.	.
chr1	86358737	86359236	chr1	86440464	86440963	Ncl|chr1:86440464-86440963	0.182121898747967	.	.
chr1	86358737	86359236	chr1	86487143	86487642	C130036L24Rik|chr1:86487143-86487642	0.128175838851653	.	.
chr1	86358737	86359236	chr1	86487143	86487642	Ncl|chr1:86487143-86487642	0.128175838851653	.	.
chr1	86358737	86359236	chr1	86525204	86525703	C130036L24Rik|chr1:86525204-86525703	0.144056303220187	.	.
chr1	86358737	86359236	chr1	86525204	86525703	Ncl|chr1:86525204-86525703	0.144056303220187	.	.
chr1	86358737	86359236	chr1	86586879	86587378	C130036L24Rik|chr1:86586879-86587378	0.0840787445934796	.	.
chr1	86358737	86359236	chr1	86586879	86587378	Ncl|chr1:86586879-86587378	0.0840787445934796	.	.
chr1	86359268	86359767	chr1	86371911	86372410	C130036L24Rik|chr1:86371911-86372410	0.106819509323076	.	.
chr1	86359268	86359767	chr1	86371911	86372410	Ncl|chr1:86371911-86372410	0.106819509323076	.	.
chr1	86359268	86359767	chr1	86440464	86440963	C130036L24Rik|chr1:86440464-86440963	0.08493445281774	.	.
chr1	86359268	86359767	chr1	86440464	86440963	Ncl|chr1:86440464-86440963	0.08493445281774	.	.
chr1	86359268	86359767	chr1	86441273	86441772	C130036L24Rik|chr1:86441273-86441772	0.159081505719259	.	.
chr1	86359268	86359767	chr1	86441273	86441772	Ncl|chr1:86441273-86441772	0.159081505719259	.	.
chr1	86359268	86359767	chr1	86487143	86487642	C130036L24Rik|chr1:86487143-86487642	0.231546420554983	.	.
chr1	86359268	86359767	chr1	86487143	86487642	Ncl|chr1:86487143-86487642	0.231546420554983	.	.
chr1	86359268	86359767	chr1	86487725	86488224	C130036L24Rik|chr1:86487725-86488224	0.198573623057799	.	.
chr1	86359268	86359767	chr1	86487725	86488224	Ncl|chr1:86487725-86488224	0.198573623057799	.	.
chr1	86359268	86359767	chr1	86509365	86509864	C130036L24Rik|chr1:86509365-86509864	0.0895811893422656	.	.
chr1	86359268	86359767	chr1	86509365	86509864	Ncl|chr1:86509365-86509864	0.0895811893422656	.	.
chr1	86359268	86359767	chr1	86525204	86525703	C130036L24Rik|chr1:86525204-86525703	0.290732503819916	.	.
chr1	86359268	86359767	chr1	86525204	86525703	Ncl|chr1:86525204-86525703	0.290732503819916	.	.
chr1	86359268	86359767	chr1	86528114	86528613	C130036L24Rik|chr1:86528114-86528613	0.12308141417655	.	.
chr1	86359268	86359767	chr1	86528114	86528613	Ncl|chr1:86528114-86528613	0.12308141417655	.	.
chr1	86359268	86359767	chr1	86586879	86587378	C130036L24Rik|chr1:86586879-86587378	0.0880409861839423	.	.
chr1	86359268	86359767	chr1	86586879	86587378	Ncl|chr1:86586879-86587378	0.0880409861839423	.	.
chr1	86525710	86526209	chr1	86433961	86434460	Ptma|chr1:86433961-86434460	0.146176782894522	.	.
chr1	86525710	86526209	chr1	86434501	86435000	Ptma|chr1:86434501-86435000	0.129027254351674	.	.
chr1	86525710	86526209	chr1	86440464	86440963	Ptma|chr1:86440464-86440963	0.174741928788988	.	.
chr1	86525710	86526209	chr1	86441273	86441772	Ptma|chr1:86441273-86441772	0.139156201902577	.	.
chr1	86525710	86526209	chr1	86487143	86487642	Ptma|chr1:86487143-86487642	0.280715840227157	.	.
chr1	86525710	86526209	chr1	86487725	86488224	Ptma|chr1:86487725-86488224	0.076570330680265	.	.
chr1	86525710	86526209	chr1	86525204	86525703	Ptma|chr1:86525204-86525703	0.406093570322698	.	.
chr1	86525710	86526209	chr1	86528114	86528613	Ptma|chr1:86528114-86528613	0.138857064800029	.	.
chr1	86525710	86526209	chr1	86586879	86587378	Ptma|chr1:86586879-86587378	0.0929737014304717	.	.
chr1	86526360	86526859	chr1	86433961	86434460	Ptma|chr1:86433961-86434460	0.0906406945038666	.	.
chr1	86526360	86526859	chr1	86434501	86435000	Ptma|chr1:86434501-86435000	0.194961128684537	.	.
chr1	86526360	86526859	chr1	86441273	86441772	Ptma|chr1:86441273-86441772	0.207200928722516	.	.
chr1	86526360	86526859	chr1	86487143	86487642	Ptma|chr1:86487143-86487642	0.272823329822429	.	.
chr1	86526360	86526859	chr1	86487725	86488224	Ptma|chr1:86487725-86488224	0.168159073768075	.	.
chr1	86526360	86526859	chr1	86509365	86509864	Ptma|chr1:86509365-86509864	0.204673089996986	.	.
chr1	86526360	86526859	chr1	86525204	86525703	Ptma|chr1:86525204-86525703	0.324233033172766	.	.
chr1	86526360	86526859	chr1	86528114	86528613	Ptma|chr1:86528114-86528613	0.152400802946777	.	.
chr1	86526360	86526859	chr1	86586879	86587378	Ptma|chr1:86586879-86587378	0.209549482455451	.	.
chr1	86526360	86526859	chr1	86633770	86634269	Ptma|chr1:86633770-86634269	0.124666692734742	.	.
chr1	86582078	86582577	chr1	86442428	86442927	Cops7b|chr1:86442428-86442927	0.0777049175248547	.	.
chr1	86582078	86582577	chr1	86442428	86442927	Pde6d|chr1:86442428-86442927	0.0777049175248547	.	.
chr1	86582078	86582577	chr1	86487143	86487642	Cops7b|chr1:86487143-86487642	0.112713733683116	.	.
chr1	86582078	86582577	chr1	86487143	86487642	Cops7b|chr1:86487143-86487642	0.112713733683117	.	.
chr1	86582078	86582577	chr1	86487143	86487642	Pde6d|chr1:86487143-86487642	0.112713733683116	.	.
chr1	86582078	86582577	chr1	86487143	86487642	Pde6d|chr1:86487143-86487642	0.112713733683117	.	.
chr1	86582078	86582577	chr1	86571865	86572364	Cops7b|chr1:86571865-86572364	0.158509753409608	.	.
chr1	86582078	86582577	chr1	86571865	86572364	Pde6d|chr1:86571865-86572364	0.158509753409608	.	.
chr1	86582078	86582577	chr1	86596357	86596856	Cops7b|chr1:86596357-86596856	0.100444341595173	.	.
chr1	86582078	86582577	chr1	86596357	86596856	Pde6d|chr1:86596357-86596856	0.100444341595173	.	.
chr1	86582078	86582577	chr1	86933298	86933797	Cops7b|chr1:86933298-86933797	0.164984947131278	.	.
chr1	86582078	86582577	chr1	86933298	86933797	Pde6d|chr1:86933298-86933797	0.164984947131278	.	.
chr1	86582603	86583102	chr1	86442428	86442927	Cops7b|chr1:86442428-86442927	0.201726883775977	.	.
chr1	86582603	86583102	chr1	86442428	86442927	Pde6d|chr1:86442428-86442927	0.201726883775977	.	.
chr1	86582603	86583102	chr1	86503968	86504467	Cops7b|chr1:86503968-86504467	0.118805950185002	.	.
chr1	86582603	86583102	chr1	86503968	86504467	Pde6d|chr1:86503968-86504467	0.118805950185002	.	.
chr1	86582603	86583102	chr1	86571865	86572364	Cops7b|chr1:86571865-86572364	0.158135568609081	.	.
chr1	86582603	86583102	chr1	86571865	86572364	Pde6d|chr1:86571865-86572364	0.158135568609081	.	.
chr1	86582603	86583102	chr1	86933298	86933797	Cops7b|chr1:86933298-86933797	0.164041124135111	.	.
chr1	86582603	86583102	chr1	86933298	86933797	Pde6d|chr1:86933298-86933797	0.164041124135111	.	.
chr1	86670393	86670892	chr1	86419909	86420408	Nppc|chr1:86419909-86420408	0.130910950151347	.	.
chr1	86670393	86670892	chr1	86487143	86487642	Nppc|chr1:86487143-86487642	0.0778001210396041	.	.
chr1	86670393	86670892	chr1	86487725	86488224	Nppc|chr1:86487725-86488224	0.121590710491493	.	.
chr1	86670393	86670892	chr1	86501200	86501699	Nppc|chr1:86501200-86501699	0.0880705767273454	.	.
chr1	86670393	86670892	chr1	86503968	86504467	Nppc|chr1:86503968-86504467	0.118131165419556	.	.
chr1	86670393	86670892	chr1	86525204	86525703	Nppc|chr1:86525204-86525703	0.0970189625243586	.	.
chr1	86670393	86670892	chr1	86834429	86834928	Nppc|chr1:86834429-86834928	0.0805071500730937	.	.
chr1	86670393	86670892	chr1	86845547	86846046	Nppc|chr1:86845547-86846046	0.0879945071611893	.	.
chr1	86703565	86704064	chr1	86371911	86372410	Dis3l2|chr1:86371911-86372410	0.0804200501480198	.	.
chr1	86703565	86704064	chr1	86433961	86434460	Dis3l2|chr1:86433961-86434460	0.0888447746805145	.	.
chr1	86703565	86704064	chr1	86441795	86442294	Dis3l2|chr1:86441795-86442294	0.130683214960418	.	.
chr1	86703565	86704064	chr1	86952459	86952958	Dis3l2|chr1:86952459-86952958	0.11291694842223	.	.
chr1	86703565	86704064	chr1	86953009	86953508	Dis3l2|chr1:86953009-86953508	0.178466515666145	.	.
chr1	87213673	87214172	chr1	86834429	86834928	Eif4e2|chr1:86834429-86834928	0.125023346725373	.	.
chr1	87213673	87214172	chr1	86834429	86834928	Eif4e2|chr1:86834429-86834928	0.125023346725374	.	.
chr1	87213673	87214172	chr1	87184750	87185249	Eif4e2|chr1:87184750-87185249	0.0974840686543224	.	.
chr1	87213673	87214172	chr1	87255067	87255566	Eif4e2|chr1:87255067-87255566	0.146382153562421	.	.
chr1	87213673	87214172	chr1	87444547	87445046	Eif4e2|chr1:87444547-87445046	0.134234309084841	.	.
chr1	87213673	87214172	chr1	87486296	87486795	Eif4e2|chr1:87486296-87486795	0.0917532338560406	.	.
chr1	87326698	87327197	chr1	87184750	87185249	Gigyf2|chr1:87184750-87185249	0.103069784276655	.	.
chr1	87326698	87327197	chr1	87246132	87246631	Gigyf2|chr1:87246132-87246631	0.077614227155846	.	.
chr1	87326698	87327197	chr1	87475311	87475810	Gigyf2|chr1:87475311-87475810	0.172650553140586	.	.
chr1	87755700	87756199	chr1	88016754	88017253	Atg16l1|chr1:88016754-88017253	0.093105442705553	.	.
chr1	87755700	87756199	chr1	88016754	88017253	Atg16l1|chr1:88016754-88017253	0.0931054427055531	.	.
chr1	87853009	87853508	chr1	87882266	87882765	Dgkd|chr1:87882266-87882765	0.090260903804794	.	.
chr1	87853009	87853508	chr1	87925537	87926036	Dgkd|chr1:87925537-87926036	0.15755165895771	.	.
chr1	88008031	88008530	chr1	88345509	88346008	Usp40|chr1:88345509-88346008	0.0965550386431089	.	.
chr1	88008031	88008530	chr1	88345509	88346008	Usp40|chr1:88345509-88346008	0.096555038643109	.	.
chr1	88205505	88206004	chr1	88332510	88333009	Dnajb3|chr1:88332510-88333009	0.0988245561710186	.	.
chr1	88277410	88277909	chr1	88398999	88399498	Hjurp|chr1:88398999-88399498	0.0789791241714269	.	.
chr1	88277410	88277909	chr1	88398999	88399498	Trpm8|chr1:88398999-88399498	0.0789791241714269	.	.
chr1	90603129	90603628	chr1	90556341	90556840	Cops8|chr1:90556341-90556840	0.214279169227223	.	.
chr1	90603129	90603628	chr1	90834740	90835239	Cops8|chr1:90834740-90835239	0.0761619764683258	.	.
chr1	90998483	90998982	chr1	90743797	90744296	Lrrfip1|chr1:90743797-90744296	0.105108909788323	.	.
chr1	90998483	90998982	chr1	90903797	90904296	Lrrfip1|chr1:90903797-90904296	0.0826555897960925	.	.
chr1	91249940	91250439	chr1	91664551	91665050	Ube2f|chr1:91664551-91665050	0.160652928141201	.	.
chr1	91398520	91399019	chr1	91664551	91665050	Ilkap|chr1:91664551-91665050	0.27920855536645	.	.
chr1	91413043	91413542	chr1	91664551	91665050	Hes6|chr1:91664551-91665050	0.11112786625939	.	.
chr1	91494327	91494826	chr1	91664551	91665050	Traf3ip1|chr1:91664551-91665050	0.166726326379164	.	.
chr1	92641765	92642264	chr1	92680503	92681002	Cops9|chr1:92680503-92681002	0.169919180261617	.	.
chr1	92641765	92642264	chr1	92699111	92699610	Cops9|chr1:92699111-92699610	0.179788313513199	.	.
chr1	92641765	92642264	chr1	92733792	92734291	Cops9|chr1:92733792-92734291	0.195956629493156	.	.
chr1	92641765	92642264	chr1	92737648	92738147	Cops9|chr1:92737648-92738147	0.0867621071922718	.	.
chr1	92641765	92642264	chr1	92749126	92749625	Cops9|chr1:92749126-92749625	0.207621365252857	.	.
chr1	92647708	92648207	chr1	92610875	92611374	Otos|chr1:92610875-92611374	0.136882642695996	.	.
chr1	92647708	92648207	chr1	92680503	92681002	Otos|chr1:92680503-92681002	0.0879649761034556	.	.
chr1	92647708	92648207	chr1	92696823	92697322	Otos|chr1:92696823-92697322	0.11689372641281	.	.
chr1	92647708	92648207	chr1	92699111	92699610	Otos|chr1:92699111-92699610	0.176251059306094	.	.
chr1	92647708	92648207	chr1	92885268	92885767	Otos|chr1:92885268-92885767	0.0835025962144933	.	.
chr1	92648213	92648712	chr1	92699111	92699610	Otos|chr1:92699111-92699610	0.0958478024076542	.	.
chr1	92831030	92831529	chr1	92610875	92611374	Gpc1|chr1:92610875-92611374	0.081805952644598	.	.
chr1	92831030	92831529	chr1	92680503	92681002	Gpc1|chr1:92680503-92681002	0.204378931122796	.	.
chr1	92831030	92831529	chr1	92683124	92683623	Gpc1|chr1:92683124-92683623	0.275792119988365	.	.
chr1	92831030	92831529	chr1	92683124	92683623	Gpc1|chr1:92683124-92683623	0.275792119988366	.	.
chr1	92831030	92831529	chr1	92696823	92697322	Gpc1|chr1:92696823-92697322	0.198916510812438	.	.
chr1	92831030	92831529	chr1	92699111	92699610	Gpc1|chr1:92699111-92699610	0.228434809389105	.	.
chr1	92831030	92831529	chr1	92733792	92734291	Gpc1|chr1:92733792-92734291	0.344096228470132	.	.
chr1	92831030	92831529	chr1	92733792	92734291	Gpc1|chr1:92733792-92734291	0.344096228470133	.	.
chr1	92831030	92831529	chr1	92737648	92738147	Gpc1|chr1:92737648-92738147	0.288928175570702	.	.
chr1	92831030	92831529	chr1	92749126	92749625	Gpc1|chr1:92749126-92749625	0.139485183292425	.	.
chr1	92831030	92831529	chr1	92885268	92885767	Gpc1|chr1:92885268-92885767	0.229702784439709	.	.
chr1	92831616	92832115	chr1	92610875	92611374	Gpc1|chr1:92610875-92611374	0.286000062956084	.	.
chr1	92831616	92832115	chr1	92680503	92681002	Gpc1|chr1:92680503-92681002	0.308209342478329	.	.
chr1	92831616	92832115	chr1	92683124	92683623	Gpc1|chr1:92683124-92683623	0.280569891977664	.	.
chr1	92831616	92832115	chr1	92696823	92697322	Gpc1|chr1:92696823-92697322	0.233320376652528	.	.
chr1	92831616	92832115	chr1	92699111	92699610	Gpc1|chr1:92699111-92699610	0.249083271568959	.	.
chr1	92831616	92832115	chr1	92733792	92734291	Gpc1|chr1:92733792-92734291	0.398823354948838	.	.
chr1	92831616	92832115	chr1	92737648	92738147	Gpc1|chr1:92737648-92738147	0.227944531121556	.	.
chr1	92831616	92832115	chr1	92749126	92749625	Gpc1|chr1:92749126-92749625	0.252812044849327	.	.
chr1	92831616	92832115	chr1	92885268	92885767	Gpc1|chr1:92885268-92885767	0.2177317568032	.	.
chr1	92848463	92848962	chr1	92680503	92681002	Gm29480|chr1:92680503-92681002	0.0974471564194144	.	.
chr1	92848463	92848962	chr1	92683124	92683623	Gm29480|chr1:92683124-92683623	0.108277770884091	.	.
chr1	92848463	92848962	chr1	92699111	92699610	Gm29480|chr1:92699111-92699610	0.0962983269418269	.	.
chr1	92848463	92848962	chr1	92737648	92738147	Gm29480|chr1:92737648-92738147	0.0773158004948941	.	.
chr1	92848463	92848962	chr1	92749126	92749625	Gm29480|chr1:92749126-92749625	0.103365403389045	.	.
chr1	92848463	92848962	chr1	92885268	92885767	Gm29480|chr1:92885268-92885767	0.181837739240049	.	.
chr1	92849473	92849972	chr1	92733792	92734291	Gm29480|chr1:92733792-92734291	0.0941001645346641	.	.
chr1	92849473	92849972	chr1	92885268	92885767	Gm29480|chr1:92885268-92885767	0.143170933756773	.	.
chr1	92849473	92849972	chr1	92895020	92895519	Gm29480|chr1:92895020-92895519	0.134630449041738	.	.
chr1	92902753	92903252	chr1	92610875	92611374	Ankmy1|chr1:92610875-92611374	0.19994987846982	.	.
chr1	92902753	92903252	chr1	92680503	92681002	Ankmy1|chr1:92680503-92681002	0.310952069600677	.	.
chr1	92902753	92903252	chr1	92683124	92683623	Ankmy1|chr1:92683124-92683623	0.19927207378487	.	.
chr1	92902753	92903252	chr1	92696823	92697322	Ankmy1|chr1:92696823-92697322	0.201065623821399	.	.
chr1	92902753	92903252	chr1	92699111	92699610	Ankmy1|chr1:92699111-92699610	0.241037881564417	.	.
chr1	92902753	92903252	chr1	92733792	92734291	Ankmy1|chr1:92733792-92734291	0.192479391919887	.	.
chr1	92902753	92903252	chr1	92737648	92738147	Ankmy1|chr1:92737648-92738147	0.171951767363119	.	.
chr1	92902753	92903252	chr1	92749126	92749625	Ankmy1|chr1:92749126-92749625	0.155346532597732	.	.
chr1	92902753	92903252	chr1	92885268	92885767	Ankmy1|chr1:92885268-92885767	0.151071183562627	.	.
chr1	92902753	92903252	chr1	92895020	92895519	Ankmy1|chr1:92895020-92895519	0.110959738077221	.	.
chr1	92907215	92907714	chr1	92680503	92681002	Dusp28|chr1:92680503-92681002	0.0996818699315646	.	.
chr1	92907215	92907714	chr1	92683124	92683623	Dusp28|chr1:92683124-92683623	0.141245421895477	.	.
chr1	92907215	92907714	chr1	92699111	92699610	Dusp28|chr1:92699111-92699610	0.194467683172129	.	.
chr1	92907215	92907714	chr1	92733792	92734291	Dusp28|chr1:92733792-92734291	0.125667182576353	.	.
chr1	92907215	92907714	chr1	92737648	92738147	Dusp28|chr1:92737648-92738147	0.208624843730716	.	.
chr1	92907215	92907714	chr1	92749126	92749625	Dusp28|chr1:92749126-92749625	0.164974624880488	.	.
chr1	92907215	92907714	chr1	92885268	92885767	Dusp28|chr1:92885268-92885767	0.0925341372116959	.	.
chr1	92910422	92910921	chr1	92680503	92681002	5033417F24Rik|chr1:92680503-92681002	0.0899927132492216	.	.
chr1	92910422	92910921	chr1	92680503	92681002	Rnpepl1|chr1:92680503-92681002	0.0899927132492216	.	.
chr1	92910422	92910921	chr1	92699111	92699610	5033417F24Rik|chr1:92699111-92699610	0.0823739412297878	.	.
chr1	92910422	92910921	chr1	92699111	92699610	Rnpepl1|chr1:92699111-92699610	0.0823739412297878	.	.
chr1	92910422	92910921	chr1	92737648	92738147	5033417F24Rik|chr1:92737648-92738147	0.141405667840795	.	.
chr1	92910422	92910921	chr1	92737648	92738147	Rnpepl1|chr1:92737648-92738147	0.141405667840795	.	.
chr1	92910422	92910921	chr1	92749126	92749625	5033417F24Rik|chr1:92749126-92749625	0.0880720332392841	.	.
chr1	92910422	92910921	chr1	92749126	92749625	Rnpepl1|chr1:92749126-92749625	0.0880720332392841	.	.
chr1	92910928	92911427	chr1	92680503	92681002	5033417F24Rik|chr1:92680503-92681002	0.128891939429381	.	.
chr1	92910928	92911427	chr1	92680503	92681002	Rnpepl1|chr1:92680503-92681002	0.128891939429381	.	.
chr1	92910928	92911427	chr1	92696823	92697322	5033417F24Rik|chr1:92696823-92697322	0.254853516692971	.	.
chr1	92910928	92911427	chr1	92696823	92697322	5033417F24Rik|chr1:92696823-92697322	0.254853516692972	.	.
chr1	92910928	92911427	chr1	92696823	92697322	Rnpepl1|chr1:92696823-92697322	0.254853516692971	.	.
chr1	92910928	92911427	chr1	92696823	92697322	Rnpepl1|chr1:92696823-92697322	0.254853516692972	.	.
chr1	92910928	92911427	chr1	92699111	92699610	5033417F24Rik|chr1:92699111-92699610	0.179793466244674	.	.
chr1	92910928	92911427	chr1	92699111	92699610	Rnpepl1|chr1:92699111-92699610	0.179793466244674	.	.
chr1	92910928	92911427	chr1	92733792	92734291	5033417F24Rik|chr1:92733792-92734291	0.183835376884296	.	.
chr1	92910928	92911427	chr1	92733792	92734291	Rnpepl1|chr1:92733792-92734291	0.183835376884296	.	.
chr1	92910928	92911427	chr1	92885268	92885767	5033417F24Rik|chr1:92885268-92885767	0.118439394983319	.	.
chr1	92910928	92911427	chr1	92885268	92885767	Rnpepl1|chr1:92885268-92885767	0.118439394983319	.	.
chr1	92910928	92911427	chr1	92895020	92895519	5033417F24Rik|chr1:92895020-92895519	0.0954435771117875	.	.
chr1	92910928	92911427	chr1	92895020	92895519	Rnpepl1|chr1:92895020-92895519	0.0954435771117875	.	.
chr1	92934435	92934934	chr1	92680503	92681002	Capn10|chr1:92680503-92681002	0.140551876045944	.	.
chr1	92934435	92934934	chr1	92683124	92683623	Capn10|chr1:92683124-92683623	0.120779967615648	.	.
chr1	92934435	92934934	chr1	92699111	92699610	Capn10|chr1:92699111-92699610	0.147520201414214	.	.
chr1	92934435	92934934	chr1	92733792	92734291	Capn10|chr1:92733792-92734291	0.0819927659177395	.	.
chr1	92934435	92934934	chr1	92737648	92738147	Capn10|chr1:92737648-92738147	0.34789789906159	.	.
chr1	92934435	92934934	chr1	92749126	92749625	Capn10|chr1:92749126-92749625	0.202505646036192	.	.
chr1	92950939	92951438	chr1	92793767	92794266	9430060I03Rik|chr1:92793767-92794266	0.118095179954068	.	.
chr1	92950939	92951438	chr1	92793767	92794266	Gpr35|chr1:92793767-92794266	0.118095179954068	.	.
chr1	93100965	93101464	chr1	93176579	93177078	Kif1a|chr1:93176579-93177078	0.137162852502978	.	.
chr1	93100965	93101464	chr1	93252764	93253263	Kif1a|chr1:93252764-93253263	0.259539856735449	.	.
chr1	93101696	93102195	chr1	93014431	93014930	Kif1a|chr1:93014431-93014930	0.0964540110525771	.	.
chr1	93101696	93102195	chr1	93115042	93115541	Kif1a|chr1:93115042-93115541	0.210953559713256	.	.
chr1	93159800	93160299	chr1	93035965	93036464	Mab21l4|chr1:93035965-93036464	0.10332205723639	.	.
chr1	93305687	93306186	chr1	93174394	93174893	Gm28535|chr1:93174394-93174893	0.132883961041362	.	.
chr1	93305687	93306186	chr1	93174394	93174893	Gm28535|chr1:93174394-93174893	0.132883961041363	.	.
chr1	93305687	93306186	chr1	93174394	93174893	Mterf4|chr1:93174394-93174893	0.132883961041362	.	.
chr1	93305687	93306186	chr1	93174394	93174893	Mterf4|chr1:93174394-93174893	0.132883961041363	.	.
chr1	93305687	93306186	chr1	93176579	93177078	Gm28535|chr1:93176579-93177078	0.130988093282315	.	.
chr1	93305687	93306186	chr1	93176579	93177078	Mterf4|chr1:93176579-93177078	0.130988093282315	.	.
chr1	93342619	93343118	chr1	93115042	93115541	Pask|chr1:93115042-93115541	0.112846726169732	.	.
chr1	93342619	93343118	chr1	93115042	93115541	Ppp1r7|chr1:93115042-93115541	0.112846726169732	.	.
chr1	93343358	93343857	chr1	93035965	93036464	Pask|chr1:93035965-93036464	0.0870477428915499	.	.
chr1	93343358	93343857	chr1	93035965	93036464	Ppp1r7|chr1:93035965-93036464	0.0870477428915499	.	.
chr1	93343358	93343857	chr1	93174394	93174893	Pask|chr1:93174394-93174893	0.154756576737834	.	.
chr1	93343358	93343857	chr1	93174394	93174893	Ppp1r7|chr1:93174394-93174893	0.154756576737834	.	.
chr1	93343358	93343857	chr1	93740606	93741105	Pask|chr1:93740606-93741105	0.104227744909076	.	.
chr1	93343358	93343857	chr1	93740606	93741105	Ppp1r7|chr1:93740606-93741105	0.104227744909076	.	.
chr1	93478107	93478606	chr1	93115042	93115541	Hdlbp|chr1:93115042-93115541	0.269561842523015	.	.
chr1	93478107	93478606	chr1	93115042	93115541	Sept2|chr1:93115042-93115541	0.269561842523015	.	.
chr1	93478622	93479121	chr1	93115042	93115541	Hdlbp|chr1:93115042-93115541	0.118237323662797	.	.
chr1	93478622	93479121	chr1	93115042	93115541	Sept2|chr1:93115042-93115541	0.118237323662797	.	.
chr1	93478622	93479121	chr1	93174394	93174893	Hdlbp|chr1:93174394-93174893	0.139505557712138	.	.
chr1	93478622	93479121	chr1	93174394	93174893	Sept2|chr1:93174394-93174893	0.139505557712138	.	.
chr1	93511801	93512300	chr1	93252764	93253263	Farp2|chr1:93252764-93253263	0.109269508910088	.	.
chr1	93635550	93636049	chr1	93252764	93253263	Gm28536|chr1:93252764-93253263	0.180583004973976	.	.
chr1	93635550	93636049	chr1	93445454	93445953	Gm28536|chr1:93445454-93445953	0.0969926152480513	.	.
chr1	93685241	93685740	chr1	93740606	93741105	Bok|chr1:93740606-93741105	0.147785905704725	.	.
chr1	93686360	93686859	chr1	93272407	93272906	Bok|chr1:93272407-93272906	0.0903191944575256	.	.
chr1	93686360	93686859	chr1	93366135	93366634	Bok|chr1:93366135-93366634	0.160258610804808	.	.
chr1	93731754	93732253	chr1	93366135	93366634	Gm10550|chr1:93366135-93366634	0.0886273048079542	.	.
chr1	93754617	93755116	chr1	93740606	93741105	Thap4|chr1:93740606-93741105	0.095783441560341	.	.
chr1	93801756	93802255	chr1	94079039	94079538	Dtymk|chr1:94079039-94079538	0.0857307614609173	.	.
chr1	93825281	93825780	chr1	94079039	94079538	D2hgdh|chr1:94079039-94079538	0.0985159985521983	.	.
chr1	95313333	95313832	chr1	95451739	95452238	Fam174a|chr1:95451739-95452238	0.080373061628086	.	.
chr1	95313333	95313832	chr1	95668674	95669173	Fam174a|chr1:95668674-95669173	0.0763757294502087	.	.
chr1	95313851	95314350	chr1	95318200	95318699	Fam174a|chr1:95318200-95318699	0.156459516828311	.	.
chr1	95667416	95667915	chr1	95451739	95452238	St8sia4|chr1:95451739-95452238	0.149297939436201	.	.
chr1	95667921	95668420	chr1	95668674	95669173	St8sia4|chr1:95668674-95669173	0.262326603986932	.	.
chr1	95667921	95668420	chr1	95762201	95762700	St8sia4|chr1:95762201-95762700	0.196233163284115	.	.
chr1	96871948	96872447	chr1	96509645	96510144	Slco4c1|chr1:96509645-96510144	0.114628276206242	.	.
chr1	96871948	96872447	chr1	96768274	96768773	Slco4c1|chr1:96768274-96768773	0.16652550709335	.	.
chr1	96871948	96872447	chr1	96773607	96774106	Slco4c1|chr1:96773607-96774106	0.173272782455791	.	.
chr1	96871948	96872447	chr1	97038495	97038994	Slco4c1|chr1:97038495-97038994	0.100511529579103	.	.
chr1	97661204	97661703	chr1	97524459	97524958	D1Ertd622e|chr1:97524459-97524958	0.431683818959366	.	.
chr1	97661204	97661703	chr1	97539872	97540371	D1Ertd622e|chr1:97539872-97540371	0.346723490504231	.	.
chr1	97661204	97661703	chr1	97554873	97555372	D1Ertd622e|chr1:97554873-97555372	0.331562181906746	.	.
chr1	97661204	97661703	chr1	97614601	97615100	D1Ertd622e|chr1:97614601-97615100	0.372700095759313	.	.
chr1	97661204	97661703	chr1	97615345	97615844	D1Ertd622e|chr1:97615345-97615844	0.381438508655981	.	.
chr1	97661204	97661703	chr1	97624341	97624840	D1Ertd622e|chr1:97624341-97624840	0.260554073153842	.	.
chr1	97661204	97661703	chr1	97636981	97637480	D1Ertd622e|chr1:97636981-97637480	0.20584750315214	.	.
chr1	97661204	97661703	chr1	97650037	97650536	D1Ertd622e|chr1:97650037-97650536	0.253057295516012	.	.
chr1	97661204	97661703	chr1	97723061	97723560	D1Ertd622e|chr1:97723061-97723560	0.170356970461522	.	.
chr1	97661204	97661703	chr1	97723061	97723560	D1Ertd622e|chr1:97723061-97723560	0.170356970461523	.	.
chr1	97661800	97662299	chr1	97524459	97524958	D1Ertd622e|chr1:97524459-97524958	0.277523565839382	.	.
chr1	97661800	97662299	chr1	97539872	97540371	D1Ertd622e|chr1:97539872-97540371	0.281596010464597	.	.
chr1	97661800	97662299	chr1	97554873	97555372	D1Ertd622e|chr1:97554873-97555372	0.282086400417652	.	.
chr1	97661800	97662299	chr1	97614601	97615100	D1Ertd622e|chr1:97614601-97615100	0.207916085462945	.	.
chr1	97661800	97662299	chr1	97615345	97615844	D1Ertd622e|chr1:97615345-97615844	0.236030723732723	.	.
chr1	97661800	97662299	chr1	97624341	97624840	D1Ertd622e|chr1:97624341-97624840	0.237610627736351	.	.
chr1	97661800	97662299	chr1	97636981	97637480	D1Ertd622e|chr1:97636981-97637480	0.144119697701666	.	.
chr1	97661800	97662299	chr1	97650037	97650536	D1Ertd622e|chr1:97650037-97650536	0.146839641527687	.	.
chr1	97661800	97662299	chr1	97723061	97723560	D1Ertd622e|chr1:97723061-97723560	0.0754236136006743	.	.
chr1	98056963	98057462	chr1	98047553	98048052	B230216N24Rik|chr1:98047553-98048052	0.0838798641763492	.	.
chr1	98056963	98057462	chr1	98192084	98192583	B230216N24Rik|chr1:98192084-98192583	0.081714680669475	.	.
chr1	98056963	98057462	chr1	98192708	98193207	B230216N24Rik|chr1:98192708-98193207	0.191181939988659	.	.
chr1	98056963	98057462	chr1	98275503	98276002	B230216N24Rik|chr1:98275503-98276002	0.0865485612605478	.	.
chr1	98056963	98057462	chr1	98351254	98351753	B230216N24Rik|chr1:98351254-98351753	0.110926188043401	.	.
chr1	98094805	98095304	chr1	98002767	98003266	Pam|chr1:98002767-98003266	0.212100760241476	.	.
chr1	98094805	98095304	chr1	98015923	98016422	Pam|chr1:98015923-98016422	0.116890799709497	.	.
chr1	98094805	98095304	chr1	98047553	98048052	Pam|chr1:98047553-98048052	0.165802726827443	.	.
chr1	98094805	98095304	chr1	98156605	98157104	Pam|chr1:98156605-98157104	0.199507877648278	.	.
chr1	98094805	98095304	chr1	98157106	98157605	Pam|chr1:98157106-98157605	0.117598818435564	.	.
chr1	98094805	98095304	chr1	98192084	98192583	Pam|chr1:98192084-98192583	0.0884474868378259	.	.
chr1	98094805	98095304	chr1	98192708	98193207	Pam|chr1:98192708-98193207	0.174735713148292	.	.
chr1	98094805	98095304	chr1	98275503	98276002	Pam|chr1:98275503-98276002	0.158389011247709	.	.
chr1	98095430	98095929	chr1	98002767	98003266	Pam|chr1:98002767-98003266	0.315045889515584	.	.
chr1	98095430	98095929	chr1	98015923	98016422	Pam|chr1:98015923-98016422	0.246037249074189	.	.
chr1	98095430	98095929	chr1	98047553	98048052	Pam|chr1:98047553-98048052	0.0923406944871012	.	.
chr1	98095430	98095929	chr1	98047553	98048052	Pam|chr1:98047553-98048052	0.0923406944871013	.	.
chr1	98095430	98095929	chr1	98156605	98157104	Pam|chr1:98156605-98157104	0.253617386547795	.	.
chr1	98095430	98095929	chr1	98157106	98157605	Pam|chr1:98157106-98157605	0.221023451807845	.	.
chr1	98095430	98095929	chr1	98192084	98192583	Pam|chr1:98192084-98192583	0.270986413156964	.	.
chr1	98095430	98095929	chr1	98192708	98193207	Pam|chr1:98192708-98193207	0.257844299296418	.	.
chr1	98095430	98095929	chr1	98275503	98276002	Pam|chr1:98275503-98276002	0.250668037492489	.	.
chr1	98095430	98095929	chr1	98351254	98351753	Pam|chr1:98351254-98351753	0.131631708212566	.	.
chr1	98173889	98174388	chr1	98025298	98025797	Gm29461|chr1:98025298-98025797	0.194259512569756	.	.
chr1	98173889	98174388	chr1	98048365	98048864	Gm29461|chr1:98048365-98048864	0.112605496760169	.	.
chr1	98173889	98174388	chr1	98064879	98065378	Gm29461|chr1:98064879-98065378	0.178888888523312	.	.
chr1	98173889	98174388	chr1	98077325	98077824	Gm29461|chr1:98077325-98077824	0.0907471050456615	.	.
chr1	98173889	98174388	chr1	98083814	98084313	Gm29461|chr1:98083814-98084313	0.0766421048492028	.	.
chr1	98173889	98174388	chr1	98099394	98099893	Gm29461|chr1:98099394-98099893	0.232963883009464	.	.
chr1	98173889	98174388	chr1	98190086	98190585	Gm29461|chr1:98190086-98190585	0.115010692920532	.	.
chr1	98173889	98174388	chr1	98190632	98191131	Gm29461|chr1:98190632-98191131	0.153636651377631	.	.
chr1	99772082	99772581	chr1	99602207	99602706	Cntnap5b|chr1:99602207-99602706	0.120642626821685	.	.
chr1	99772082	99772581	chr1	99872272	99872771	Cntnap5b|chr1:99872272-99872771	0.104561604673812	.	.
chr1	105663536	105664035	chr1	105256443	105256942	Pign|chr1:105256443-105256942	0.0899474624068529	.	.
chr1	105663536	105664035	chr1	105256443	105256942	Relch|chr1:105256443-105256942	0.0899474624068529	.	.
chr1	105663536	105664035	chr1	105430621	105431120	Pign|chr1:105430621-105431120	0.0783580260445944	.	.
chr1	105663536	105664035	chr1	105430621	105431120	Relch|chr1:105430621-105431120	0.0783580260445944	.	.
chr1	105780395	105780894	chr1	105840729	105841228	Tnfrsf11a|chr1:105840729-105841228	0.0861141639437302	.	.
chr1	105780395	105780894	chr1	105999656	106000155	Tnfrsf11a|chr1:105999656-106000155	0.0817611397555623	.	.
chr1	105990273	105990772	chr1	105880770	105881269	Gm7160|chr1:105880770-105881269	0.122227887011732	.	.
chr1	105990273	105990772	chr1	105880770	105881269	Zcchc2|chr1:105880770-105881269	0.122227887011732	.	.
chr1	106759529	106760028	chr1	106949061	106949560	Kdsr|chr1:106949061-106949560	0.219527564434979	.	.
chr1	106759529	106760028	chr1	107108340	107108839	Kdsr|chr1:107108340-107108839	0.0905482440268619	.	.
chr1	106796474	106796973	chr1	106865975	106866474	Vps4b|chr1:106865975-106866474	0.153989858674401	.	.
chr1	106796474	106796973	chr1	106907771	106908270	Vps4b|chr1:106907771-106908270	0.0964088998210726	.	.
chr1	106796474	106796973	chr1	107069256	107069755	Vps4b|chr1:107069256-107069755	0.080398575319397	.	.
chr1	106796474	106796973	chr1	107108340	107108839	Vps4b|chr1:107108340-107108839	0.131069900546112	.	.
chr1	106796474	106796973	chr1	107187404	107187903	Vps4b|chr1:107187404-107187903	0.0808780332921882	.	.
chr1	107360701	107361200	chr1	107069256	107069755	Serpinb11|chr1:107069256-107069755	0.227233363842956	.	.
chr1	107360701	107361200	chr1	107481450	107481949	Serpinb11|chr1:107481450-107481949	0.110728122435745	.	.
chr1	107589493	107589992	chr1	107471165	107471664	Serpinb8|chr1:107471165-107471664	0.445269065546733	.	.
chr1	107589493	107589992	chr1	107581164	107581663	Serpinb8|chr1:107581164-107581663	0.273806245621707	.	.
chr1	107589493	107589992	chr1	107635939	107636438	Serpinb8|chr1:107635939-107636438	0.085881465080839	.	.
chr1	107590073	107590572	chr1	107471165	107471664	Serpinb8|chr1:107471165-107471664	0.469891607103755	.	.
chr1	107590073	107590572	chr1	107581164	107581663	Serpinb8|chr1:107581164-107581663	0.31235432298432	.	.
chr1	107590073	107590572	chr1	107635939	107636438	Serpinb8|chr1:107635939-107636438	0.105566261329751	.	.
chr1	109982394	109982893	chr1	109713531	109714030	Cdh7|chr1:109713531-109714030	0.259211971418163	.	.
chr1	109982994	109983493	chr1	109713531	109714030	Cdh7|chr1:109713531-109714030	0.289407180707577	.	.
chr1	111863863	111864362	chr1	111698283	111698782	Dsel|chr1:111698283-111698782	0.13694106730467	.	.
chr1	111863863	111864362	chr1	111712857	111713356	Dsel|chr1:111712857-111713356	0.0765120221425905	.	.
chr1	111864757	111865256	chr1	111698283	111698782	Dsel|chr1:111698283-111698782	0.22262810450569	.	.
chr1	118310992	118311491	chr1	118417154	118417653	Tsn|chr1:118417154-118417653	0.114108172215512	.	.
chr1	118310992	118311491	chr1	118579550	118580049	Tsn|chr1:118579550-118580049	0.112397601476549	.	.
chr1	118389052	118389551	chr1	118416623	118417122	Clasp1|chr1:118416623-118417122	0.107927918206782	.	.
chr1	118389052	118389551	chr1	118417154	118417653	Clasp1|chr1:118417154-118417653	0.123044476515184	.	.
chr1	118389052	118389551	chr1	118429768	118430267	Clasp1|chr1:118429768-118430267	0.12275512188524	.	.
chr1	118389052	118389551	chr1	118579550	118580049	Clasp1|chr1:118579550-118580049	0.117835141595208	.	.
chr1	118459308	118459807	chr1	118416623	118417122	2900060B14Rik|chr1:118416623-118417122	0.198875077924867	.	.
chr1	118459308	118459807	chr1	118417154	118417653	2900060B14Rik|chr1:118417154-118417653	0.107934075341658	.	.
chr1	119053430	119053929	chr1	118758999	118759498	Gli2|chr1:118758999-118759498	0.0898700095399208	.	.
chr1	119053430	119053929	chr1	119367458	119367957	Gli2|chr1:119367458-119367957	0.175645467293167	.	.
chr1	119053430	119053929	chr1	119380566	119381065	Gli2|chr1:119380566-119381065	0.0822595319349403	.	.
chr1	119421524	119422023	chr1	119380566	119381065	Inhbb|chr1:119380566-119381065	0.0801583470570976	.	.
chr1	119421524	119422023	chr1	119493995	119494494	Inhbb|chr1:119493995-119494494	0.079506526816955	.	.
chr1	119504531	119505030	chr1	119367458	119367957	Ralb|chr1:119367458-119367957	0.0761616233651788	.	.
chr1	119504531	119505030	chr1	119388650	119389149	Ralb|chr1:119388650-119389149	0.0775456954124039	.	.
chr1	119504531	119505030	chr1	119686426	119686925	Ralb|chr1:119686426-119686925	0.127445226799382	.	.
chr1	119648754	119649253	chr1	119367458	119367957	Epb41l5|chr1:119367458-119367957	0.0755695371887526	.	.
chr1	119837335	119837834	chr1	119686426	119686925	Ptpn4|chr1:119686426-119686925	0.153334195026063	.	.
chr1	119837335	119837834	chr1	120138902	120139401	Ptpn4|chr1:120138902-120139401	0.119232005021128	.	.
chr1	119837335	119837834	chr1	120146971	120147470	Ptpn4|chr1:120146971-120147470	0.0833660218519392	.	.
chr1	119912947	119913446	chr1	119686426	119686925	Tmem177|chr1:119686426-119686925	0.0852893790290317	.	.
chr1	119912947	119913446	chr1	120138902	120139401	Tmem177|chr1:120138902-120139401	0.203928034418483	.	.
chr1	119912947	119913446	chr1	120146971	120147470	Tmem177|chr1:120146971-120147470	0.140845338782892	.	.
chr1	119912947	119913446	chr1	120161682	120162181	Tmem177|chr1:120161682-120162181	0.138168274577766	.	.
chr1	119996954	119997453	chr1	119686426	119686925	Cfap221|chr1:119686426-119686925	0.227194261773855	.	.
chr1	120074238	120074737	chr1	119891119	119891618	Tmem37|chr1:119891119-119891618	0.211305057530344	.	.
chr1	120074238	120074737	chr1	120083165	120083664	Tmem37|chr1:120083165-120083664	0.230950009493496	.	.
chr1	120074238	120074737	chr1	120197108	120197607	Tmem37|chr1:120197108-120197607	0.215584257425169	.	.
chr1	120120898	120121397	chr1	120146971	120147470	3110009E18Rik|chr1:120146971-120147470	0.129394789730506	.	.
chr1	120120898	120121397	chr1	120146971	120147470	Dbi|chr1:120146971-120147470	0.129394789730506	.	.
chr1	120120898	120121397	chr1	120161682	120162181	3110009E18Rik|chr1:120161682-120162181	0.0853567014351632	.	.
chr1	120120898	120121397	chr1	120161682	120162181	Dbi|chr1:120161682-120162181	0.0853567014351632	.	.
chr1	121430778	121431277	chr1	121327621	121328120	Ccdc93|chr1:121327621-121328120	0.15557869216741	.	.
chr1	121430778	121431277	chr1	121328130	121328629	Ccdc93|chr1:121328130-121328629	0.0988526249588424	.	.
chr1	121528273	121528772	chr1	121596927	121597426	Htr5b|chr1:121596927-121597426	0.101661212210631	.	.
chr1	121528273	121528772	chr1	121701786	121702285	Htr5b|chr1:121701786-121702285	0.116880481710194	.	.
chr1	121567757	121568256	chr1	121596927	121597426	Ddx18|chr1:121596927-121597426	0.104781163594273	.	.
chr1	121567757	121568256	chr1	121679624	121680123	Ddx18|chr1:121679624-121680123	0.418911302469085	.	.
chr1	121567757	121568256	chr1	121963020	121963519	Ddx18|chr1:121963020-121963519	0.10654226149446	.	.
chr1	124845344	124845843	chr1	124759338	124759837	Dpp10|chr1:124759338-124759837	0.0889918165074404	.	.
chr1	124845344	124845843	chr1	124785454	124785953	Dpp10|chr1:124785454-124785953	0.331616938326761	.	.
chr1	124845344	124845843	chr1	124805118	124805617	Dpp10|chr1:124805118-124805617	0.137560049264601	.	.
chr1	124845344	124845843	chr1	124871092	124871591	Dpp10|chr1:124871092-124871591	0.167693907708585	.	.
chr1	124845344	124845843	chr1	124949164	124949663	Dpp10|chr1:124949164-124949663	0.283674356554836	.	.
chr1	124845344	124845843	chr1	124949692	124950191	Dpp10|chr1:124949692-124950191	0.236418118769826	.	.
chr1	124845344	124845843	chr1	124998167	124998666	Dpp10|chr1:124998167-124998666	0.144587889349751	.	.
chr1	124845849	124846348	chr1	124759338	124759837	Dpp10|chr1:124759338-124759837	0.28290446556335	.	.
chr1	124845849	124846348	chr1	124785454	124785953	Dpp10|chr1:124785454-124785953	0.42385550803626	.	.
chr1	124845849	124846348	chr1	124805118	124805617	Dpp10|chr1:124805118-124805617	0.211283749314427	.	.
chr1	124845849	124846348	chr1	124871092	124871591	Dpp10|chr1:124871092-124871591	0.337260633928231	.	.
chr1	124845849	124846348	chr1	124931506	124932005	Dpp10|chr1:124931506-124932005	0.0940967511993669	.	.
chr1	124845849	124846348	chr1	124949164	124949663	Dpp10|chr1:124949164-124949663	0.183944043150846	.	.
chr1	124845849	124846348	chr1	124949692	124950191	Dpp10|chr1:124949692-124950191	0.409215495930135	.	.
chr1	124845849	124846348	chr1	124998167	124998666	Dpp10|chr1:124998167-124998666	0.300060528071841	.	.
chr1	125435289	125435788	chr1	125060589	125061088	Actr3|chr1:125060589-125061088	0.0891138651531345	.	.
chr1	125435289	125435788	chr1	125253161	125253660	Actr3|chr1:125253161-125253660	0.188525448028323	.	.
chr1	125435289	125435788	chr1	125351369	125351868	Actr3|chr1:125351369-125351868	0.296785309714324	.	.
chr1	125435289	125435788	chr1	125372763	125373262	Actr3|chr1:125372763-125373262	0.100937030166373	.	.
chr1	125435289	125435788	chr1	125454913	125455412	Actr3|chr1:125454913-125455412	0.416866627901685	.	.
chr1	125435289	125435788	chr1	125482327	125482826	Actr3|chr1:125482327-125482826	0.0901583622563464	.	.
chr1	125435289	125435788	chr1	125537779	125538278	Actr3|chr1:125537779-125538278	0.222672647219308	.	.
chr1	125435289	125435788	chr1	125623573	125624072	Actr3|chr1:125623573-125624072	0.250222055290705	.	.
chr1	125435289	125435788	chr1	125736048	125736547	Actr3|chr1:125736048-125736547	0.363182102212698	.	.
chr1	125560306	125560805	chr1	125351369	125351868	Slc35f5|chr1:125351369-125351868	0.177882245293859	.	.
chr1	125560306	125560805	chr1	125386168	125386667	Slc35f5|chr1:125386168-125386667	0.108205400466915	.	.
chr1	125560306	125560805	chr1	125454913	125455412	Slc35f5|chr1:125454913-125455412	0.237181879430013	.	.
chr1	125560306	125560805	chr1	125482327	125482826	Slc35f5|chr1:125482327-125482826	0.102855337847639	.	.
chr1	125560306	125560805	chr1	125482904	125483403	Slc35f5|chr1:125482904-125483403	0.0942843666941668	.	.
chr1	125560306	125560805	chr1	125508105	125508604	Slc35f5|chr1:125508105-125508604	0.126025189485831	.	.
chr1	125560306	125560805	chr1	125537779	125538278	Slc35f5|chr1:125537779-125538278	0.102257448263954	.	.
chr1	125911894	125912393	chr1	125575468	125575967	Lypd1|chr1:125575468-125575967	0.481338073438191	.	.
chr1	125911894	125912393	chr1	125607368	125607867	Lypd1|chr1:125607368-125607867	0.173543652196219	.	.
chr1	125911894	125912393	chr1	125793019	125793518	Lypd1|chr1:125793019-125793518	0.101829388630554	.	.
chr1	125911894	125912393	chr1	125839878	125840377	Lypd1|chr1:125839878-125840377	0.0989655576750806	.	.
chr1	125911894	125912393	chr1	125859913	125860412	Lypd1|chr1:125859913-125860412	0.23789989803094	.	.
chr1	125911894	125912393	chr1	125911387	125911886	Lypd1|chr1:125911387-125911886	0.141709765057558	.	.
chr1	127204681	127205180	chr1	126900194	126900693	Mgat5|chr1:126900194-126900693	0.137773107723733	.	.
chr1	127204681	127205180	chr1	127014894	127015393	Mgat5|chr1:127014894-127015393	0.21765260883368	.	.
chr1	127204681	127205180	chr1	127205858	127206357	Mgat5|chr1:127205858-127206357	0.170679128168203	.	.
chr1	127205210	127205709	chr1	127205858	127206357	Mgat5|chr1:127205858-127206357	0.167897727173621	.	.
chr1	128359460	128359959	chr1	128472408	128472907	Mcm6|chr1:128472408-128472907	0.0876371411275123	.	.
chr1	128416641	128417140	chr1	128390998	128391497	Dars|chr1:128390998-128391497	0.0791724763831727	.	.
chr1	128417141	128417640	chr1	128390998	128391497	Dars|chr1:128390998-128391497	0.0994831411701117	.	.
chr1	130462505	130463004	chr1	130099218	130099717	Cd55|chr1:130099218-130099717	0.152347428320635	.	.
chr1	130462505	130463004	chr1	130099218	130099717	Gm16083|chr1:130099218-130099717	0.152347428320635	.	.
chr1	130462505	130463004	chr1	130715647	130716146	Cd55|chr1:130715647-130716146	0.144834161249492	.	.
chr1	130462505	130463004	chr1	130715647	130716146	Gm16083|chr1:130715647-130716146	0.144834161249492	.	.
chr1	130717229	130717728	chr1	130726465	130726964	Yod1|chr1:130726465-130726964	0.115014649346444	.	.
chr1	130717229	130717728	chr1	130998155	130998654	Yod1|chr1:130998155-130998654	0.134865002374041	.	.
chr1	131527318	131527817	chr1	131555074	131555573	Fam72a|chr1:131555074-131555573	0.149169282213683	.	.
chr1	131527318	131527817	chr1	131555074	131555573	Srgap2|chr1:131555074-131555573	0.149169282213683	.	.
chr1	131527318	131527817	chr1	131658033	131658532	Fam72a|chr1:131658033-131658532	0.1828138191382	.	.
chr1	131527318	131527817	chr1	131658033	131658532	Srgap2|chr1:131658033-131658532	0.1828138191382	.	.
chr1	131827667	131828166	chr1	131579217	131579716	Slc41a1|chr1:131579217-131579716	0.11588468260603	.	.
chr1	131827667	131828166	chr1	131658033	131658532	Slc41a1|chr1:131658033-131658532	0.0871047924807445	.	.
chr1	131866958	131867457	chr1	131658033	131658532	Rab29|chr1:131658033-131658532	0.109990453607447	.	.
chr1	131910162	131910661	chr1	131579217	131579716	Nucks1|chr1:131579217-131579716	0.112123620732416	.	.
chr1	131910162	131910661	chr1	131658033	131658532	Nucks1|chr1:131658033-131658532	0.136416451799924	.	.
chr1	131910666	131911165	chr1	131658033	131658532	Nucks1|chr1:131658033-131658532	0.0964032989314929	.	.
chr1	133363199	133363698	chr1	133397607	133398106	Etnk2|chr1:133397607-133398106	0.0831914224952583	.	.
chr1	133363199	133363698	chr1	133492051	133492550	Etnk2|chr1:133492051-133492550	0.110819203872696	.	.
chr1	133363199	133363698	chr1	133492567	133493066	Etnk2|chr1:133492567-133493066	0.0830290656606765	.	.
chr1	133363199	133363698	chr1	133736167	133736666	Etnk2|chr1:133736167-133736666	0.111380020362057	.	.
chr1	133424176	133424675	chr1	133535161	133535660	Sox13|chr1:133535161-133535660	0.166802013865384	.	.
chr1	133610089	133610588	chr1	133397607	133398106	Snrpe|chr1:133397607-133398106	0.133388896992998	.	.
chr1	133610089	133610588	chr1	133492051	133492550	Snrpe|chr1:133492051-133492550	0.12524370368366	.	.
chr1	133610089	133610588	chr1	133492567	133493066	Snrpe|chr1:133492567-133493066	0.160005200967507	.	.
chr1	133610089	133610588	chr1	133535161	133535660	Snrpe|chr1:133535161-133535660	0.156563003114955	.	.
chr1	133610089	133610588	chr1	133655275	133655774	Snrpe|chr1:133655275-133655774	0.201145668164222	.	.
chr1	133661173	133661672	chr1	133397607	133398106	Gm38394|chr1:133397607-133398106	0.0819384187097417	.	.
chr1	133661173	133661672	chr1	133397607	133398106	Zbed6|chr1:133397607-133398106	0.0819384187097417	.	.
chr1	133661173	133661672	chr1	133397607	133398106	Zc3h11a|chr1:133397607-133398106	0.0819384187097417	.	.
chr1	133661173	133661672	chr1	133492567	133493066	Gm38394|chr1:133492567-133493066	0.226851369123602	.	.
chr1	133661173	133661672	chr1	133492567	133493066	Zbed6|chr1:133492567-133493066	0.226851369123602	.	.
chr1	133661173	133661672	chr1	133492567	133493066	Zc3h11a|chr1:133492567-133493066	0.226851369123602	.	.
chr1	133661173	133661672	chr1	133535161	133535660	Gm38394|chr1:133535161-133535660	0.146338440559724	.	.
chr1	133661173	133661672	chr1	133535161	133535660	Zbed6|chr1:133535161-133535660	0.146338440559724	.	.
chr1	133661173	133661672	chr1	133535161	133535660	Zc3h11a|chr1:133535161-133535660	0.146338440559724	.	.
chr1	133661173	133661672	chr1	133655275	133655774	Gm38394|chr1:133655275-133655774	0.204499246227275	.	.
chr1	133661173	133661672	chr1	133655275	133655774	Zbed6|chr1:133655275-133655774	0.204499246227275	.	.
chr1	133661173	133661672	chr1	133655275	133655774	Zc3h11a|chr1:133655275-133655774	0.204499246227275	.	.
chr1	133661173	133661672	chr1	133695885	133696384	Gm38394|chr1:133695885-133696384	0.165476389413164	.	.
chr1	133661173	133661672	chr1	133695885	133696384	Zbed6|chr1:133695885-133696384	0.165476389413164	.	.
chr1	133661173	133661672	chr1	133695885	133696384	Zc3h11a|chr1:133695885-133696384	0.165476389413164	.	.
chr1	134332671	134333170	chr1	134343553	134344052	Ppfia4|chr1:134343553-134344052	0.437840823760544	.	.
chr1	134332671	134333170	chr1	134637929	134638428	Ppfia4|chr1:134637929-134638428	0.0974115351002767	.	.
chr1	134332671	134333170	chr1	134652027	134652526	Ppfia4|chr1:134652027-134652526	0.258932820343189	.	.
chr1	134332671	134333170	chr1	134666909	134667408	Ppfia4|chr1:134666909-134667408	0.475066275668463	.	.
chr1	134332671	134333170	chr1	134709018	134709517	Ppfia4|chr1:134709018-134709517	0.340495907350906	.	.
chr1	134332671	134333170	chr1	134709574	134710073	Ppfia4|chr1:134709574-134710073	0.359543504938131	.	.
chr1	134332671	134333170	chr1	134719601	134720100	Ppfia4|chr1:134719601-134720100	0.214072059797474	.	.
chr1	134361764	134362263	chr1	134307326	134307825	Tmem183a|chr1:134307326-134307825	0.0869223843815531	.	.
chr1	134361764	134362263	chr1	134344509	134345008	Tmem183a|chr1:134344509-134345008	0.150385676107474	.	.
chr1	134361764	134362263	chr1	134556771	134557270	Tmem183a|chr1:134556771-134557270	0.154443247879661	.	.
chr1	134405737	134406236	chr1	134556182	134556681	Cyb5r1|chr1:134556182-134556681	0.133241335434894	.	.
chr1	134405737	134406236	chr1	134621073	134621572	Cyb5r1|chr1:134621073-134621572	0.078463520372936	.	.
chr1	134415089	134415588	chr1	134307326	134307825	Adipor1|chr1:134307326-134307825	0.0915134026081815	.	.
chr1	134415089	134415588	chr1	134556771	134557270	Adipor1|chr1:134556771-134557270	0.240786661460294	.	.
chr1	134415089	134415588	chr1	134621073	134621572	Adipor1|chr1:134621073-134621572	0.136584956232227	.	.
chr1	134415089	134415588	chr1	134719601	134720100	Adipor1|chr1:134719601-134720100	0.12457074715929	.	.
chr1	134455268	134455767	chr1	134556771	134557270	Klhl12|chr1:134556771-134557270	0.210879432238019	.	.
chr1	134455268	134455767	chr1	134621073	134621572	Klhl12|chr1:134621073-134621572	0.124943536971105	.	.
chr1	134494334	134494833	chr1	134556771	134557270	Rabif|chr1:134556771-134557270	0.116241901098538	.	.
chr1	134494927	134495426	chr1	134556771	134557270	Rabif|chr1:134556771-134557270	0.0912237151253496	.	.
chr1	134494927	134495426	chr1	134637929	134638428	Rabif|chr1:134637929-134638428	0.152347438328163	.	.
chr1	134494927	134495426	chr1	134709018	134709517	Rabif|chr1:134709018-134709517	0.158205009163169	.	.
chr1	134559917	134560416	chr1	134556771	134557270	Kdm5b|chr1:134556771-134557270	0.223898997296027	.	.
chr1	134560674	134561173	chr1	134556182	134556681	Kdm5b|chr1:134556182-134556681	0.150640584263179	.	.
chr1	134560674	134561173	chr1	134637929	134638428	Kdm5b|chr1:134637929-134638428	0.121911984515446	.	.
chr1	134646329	134646828	chr1	134307326	134307825	Gm26783|chr1:134307326-134307825	0.179319194647719	.	.
chr1	134646329	134646828	chr1	134307326	134307825	Syt2|chr1:134307326-134307825	0.179319194647719	.	.
chr1	136605702	136606201	chr1	136521473	136521972	4933409D19Rik|chr1:136521473-136521972	0.127049500843812	.	.
chr1	136605702	136606201	chr1	136612909	136613408	4933409D19Rik|chr1:136612909-136613408	0.117830431374347	.	.
chr1	136605702	136606201	chr1	136613430	136613929	4933409D19Rik|chr1:136613430-136613929	0.214171223053596	.	.
chr1	136605702	136606201	chr1	136656448	136656947	4933409D19Rik|chr1:136656448-136656947	0.342981828202399	.	.
chr1	136605702	136606201	chr1	136781440	136781939	4933409D19Rik|chr1:136781440-136781939	0.115985463881272	.	.
chr1	136624093	136624592	chr1	136612909	136613408	Platr23|chr1:136612909-136613408	0.106072189204387	.	.
chr1	136624093	136624592	chr1	136612909	136613408	Zfp281|chr1:136612909-136613408	0.106072189204387	.	.
chr1	136624093	136624592	chr1	136613430	136613929	Platr23|chr1:136613430-136613929	0.101028192648959	.	.
chr1	136624093	136624592	chr1	136613430	136613929	Zfp281|chr1:136613430-136613929	0.101028192648959	.	.
chr1	136624093	136624592	chr1	136656448	136656947	Platr23|chr1:136656448-136656947	0.106399372834386	.	.
chr1	136624093	136624592	chr1	136656448	136656947	Zfp281|chr1:136656448-136656947	0.106399372834386	.	.
chr1	138618987	138619486	chr1	138290053	138290552	Nek7|chr1:138290053-138290552	0.247734735982761	.	.
chr1	138618987	138619486	chr1	138410060	138410559	Nek7|chr1:138410060-138410559	0.205096846072205	.	.
chr1	138618987	138619486	chr1	138496863	138497362	Nek7|chr1:138496863-138497362	0.300444659370607	.	.
chr1	138618987	138619486	chr1	138559451	138559950	Nek7|chr1:138559451-138559950	0.135896459849143	.	.
chr1	138618987	138619486	chr1	138576703	138577202	Nek7|chr1:138576703-138577202	0.0945431344950058	.	.
chr1	138618987	138619486	chr1	138581734	138582233	Nek7|chr1:138581734-138582233	0.110270832383247	.	.
chr1	138619514	138620013	chr1	138290053	138290552	Nek7|chr1:138290053-138290552	0.224764428888128	.	.
chr1	138619514	138620013	chr1	138410060	138410559	Nek7|chr1:138410060-138410559	0.167685595860813	.	.
chr1	138619514	138620013	chr1	138496863	138497362	Nek7|chr1:138496863-138497362	0.249854072326396	.	.
chr1	138619514	138620013	chr1	138559451	138559950	Nek7|chr1:138559451-138559950	0.130940377455892	.	.
chr1	138619514	138620013	chr1	138581734	138582233	Nek7|chr1:138581734-138582233	0.153878471157102	.	.
chr1	138856629	138857128	chr1	138559451	138559950	2310009B15Rik|chr1:138559451-138559950	0.237017343395365	.	.
chr1	138856629	138857128	chr1	138617900	138618399	2310009B15Rik|chr1:138617900-138618399	0.145917212739362	.	.
chr1	138963206	138963705	chr1	138506964	138507463	Dennd1b|chr1:138506964-138507463	0.193574991441887	.	.
chr1	138963206	138963705	chr1	138507605	138508104	Dennd1b|chr1:138507605-138508104	0.102251536635789	.	.
chr1	138963206	138963705	chr1	138607516	138608015	Dennd1b|chr1:138607516-138608015	0.0783346760757343	.	.
chr1	138963206	138963705	chr1	138755859	138756358	Dennd1b|chr1:138755859-138756358	0.131313246112937	.	.
chr1	138963206	138963705	chr1	138970015	138970514	Dennd1b|chr1:138970015-138970514	0.161426739104288	.	.
chr1	138963753	138964252	chr1	138559451	138559950	Dennd1b|chr1:138559451-138559950	0.119792657072783	.	.
chr1	138963753	138964252	chr1	138607516	138608015	Dennd1b|chr1:138607516-138608015	0.12177558491324	.	.
chr1	138963753	138964252	chr1	138970015	138970514	Dennd1b|chr1:138970015-138970514	0.14376210710561	.	.
chr1	138977611	138978110	chr1	138506160	138506659	4930596I21Rik|chr1:138506160-138506659	0.125194175145966	.	.
chr1	138977611	138978110	chr1	138506964	138507463	4930596I21Rik|chr1:138506964-138507463	0.314912577271723	.	.
chr1	138977611	138978110	chr1	138507605	138508104	4930596I21Rik|chr1:138507605-138508104	0.197075729169591	.	.
chr1	138977611	138978110	chr1	138607516	138608015	4930596I21Rik|chr1:138607516-138608015	0.106672419957674	.	.
chr1	138977611	138978110	chr1	138608018	138608517	4930596I21Rik|chr1:138608018-138608517	0.217961216356612	.	.
chr1	138977611	138978110	chr1	138755859	138756358	4930596I21Rik|chr1:138755859-138756358	0.136959577935704	.	.
chr1	138977611	138978110	chr1	138970015	138970514	4930596I21Rik|chr1:138970015-138970514	0.187328720772005	.	.
chr1	139376823	139377322	chr1	139328916	139329415	Crb1|chr1:139328916-139329415	0.0756781816066097	.	.
chr1	139376823	139377322	chr1	139688554	139689053	Crb1|chr1:139688554-139689053	0.0995020110247145	.	.
chr1	139421972	139422471	chr1	139461322	139461821	Zbtb41|chr1:139461322-139461821	0.191867957738245	.	.
chr1	139422547	139423046	chr1	139688554	139689053	Zbtb41|chr1:139688554-139689053	0.10811479000591	.	.
chr1	139454477	139454976	chr1	139328265	139328764	Aspm|chr1:139328265-139328764	0.130812036290652	.	.
chr1	140245186	140245685	chr1	140335747	140336246	Kcnt2|chr1:140335747-140336246	0.0883561037444311	.	.
chr1	140245186	140245685	chr1	140497747	140498246	Kcnt2|chr1:140497747-140498246	0.209644428968519	.	.
chr1	140245761	140246260	chr1	140335747	140336246	Kcnt2|chr1:140335747-140336246	0.0855348584795768	.	.
chr1	140245761	140246260	chr1	140497747	140498246	Kcnt2|chr1:140497747-140498246	0.242996626182318	.	.
chr1	143640493	143640992	chr1	143258203	143258702	B3galt2|chr1:143258203-143258702	0.107373645657363	.	.
chr1	143640493	143640992	chr1	143576921	143577420	B3galt2|chr1:143576921-143577420	0.100377483927108	.	.
chr1	143640493	143640992	chr1	143644121	143644620	B3galt2|chr1:143644121-143644620	0.14558221945708	.	.
chr1	143640493	143640992	chr1	143738737	143739236	B3galt2|chr1:143738737-143739236	0.0892815067232409	.	.
chr1	143640493	143640992	chr1	143739248	143739747	B3galt2|chr1:143739248-143739747	0.186416746855843	.	.
chr1	144003472	144003971	chr1	144151764	144152263	Rgs2|chr1:144151764-144152263	0.18375569126883	.	.
chr1	144003472	144003971	chr1	144152265	144152764	Rgs2|chr1:144152265-144152764	0.170226564763227	.	.
chr1	144003472	144003971	chr1	144168889	144169388	Rgs2|chr1:144168889-144169388	0.276815714585148	.	.
chr1	144003472	144003971	chr1	144406592	144407091	Rgs2|chr1:144406592-144407091	0.244891198616362	.	.
chr1	144003472	144003971	chr1	144431447	144431946	Rgs2|chr1:144431447-144431946	0.16201450488034	.	.
chr1	144003472	144003971	chr1	144436958	144437457	Rgs2|chr1:144436958-144437457	0.292082911571372	.	.
chr1	144004041	144004540	chr1	144498027	144498526	Rgs2|chr1:144498027-144498526	0.19653169693736	.	.
chr1	144004041	144004540	chr1	144498709	144499208	Rgs2|chr1:144498709-144499208	0.0871809859591283	.	.
chr1	144774475	144774974	chr1	144983548	144984047	Rgs18|chr1:144983548-144984047	0.263452944781914	.	.
chr1	146495368	146495867	chr1	146497237	146497736	Brinp3|chr1:146497237-146497736	0.356114886043986	.	.
chr1	146495368	146495867	chr1	146497237	146497736	Gm29514|chr1:146497237-146497736	0.356114886043986	.	.
chr1	146495368	146495867	chr1	146497757	146498256	Brinp3|chr1:146497757-146498256	0.208044473370351	.	.
chr1	146495368	146495867	chr1	146497757	146498256	Gm29514|chr1:146497757-146498256	0.208044473370351	.	.
chr1	146495368	146495867	chr1	146498409	146498908	Brinp3|chr1:146498409-146498908	0.27215104766921	.	.
chr1	146495368	146495867	chr1	146498409	146498908	Gm29514|chr1:146498409-146498908	0.27215104766921	.	.
chr1	146495368	146495867	chr1	146524178	146524677	Brinp3|chr1:146524178-146524677	0.38414970270072	.	.
chr1	146495368	146495867	chr1	146524178	146524677	Gm29514|chr1:146524178-146524677	0.38414970270072	.	.
chr1	146495368	146495867	chr1	146657068	146657567	Brinp3|chr1:146657068-146657567	0.234512038377475	.	.
chr1	146495368	146495867	chr1	146657068	146657567	Gm29514|chr1:146657068-146657567	0.234512038377475	.	.
chr1	146495368	146495867	chr1	146724743	146725242	Brinp3|chr1:146724743-146725242	0.106212436353752	.	.
chr1	146495368	146495867	chr1	146724743	146725242	Gm29514|chr1:146724743-146725242	0.106212436353752	.	.
chr1	146841091	146841590	chr1	146824756	146825255	Gm15584|chr1:146824756-146825255	0.161940839240231	.	.
chr1	146841091	146841590	chr1	146855879	146856378	Gm15584|chr1:146855879-146856378	0.160397724775879	.	.
chr1	146841091	146841590	chr1	146856392	146856891	Gm15584|chr1:146856392-146856891	0.0888953516169218	.	.
chr1	150099643	150100142	chr1	149832907	149833406	Ptgs2|chr1:149832907-149833406	0.277491463122388	.	.
chr1	150099643	150100142	chr1	149832907	149833406	Ptgs2os|chr1:149832907-149833406	0.277491463122388	.	.
chr1	150099643	150100142	chr1	149856755	149857254	Ptgs2|chr1:149856755-149857254	0.310029095461927	.	.
chr1	150099643	150100142	chr1	149856755	149857254	Ptgs2os|chr1:149856755-149857254	0.310029095461927	.	.
chr1	150099643	150100142	chr1	149876488	149876987	Ptgs2|chr1:149876488-149876987	0.542869758267253	.	.
chr1	150099643	150100142	chr1	149876488	149876987	Ptgs2os|chr1:149876488-149876987	0.542869758267253	.	.
chr1	150099643	150100142	chr1	150059264	150059763	Ptgs2|chr1:150059264-150059763	0.162314482552385	.	.
chr1	150099643	150100142	chr1	150059264	150059763	Ptgs2os|chr1:150059264-150059763	0.162314482552385	.	.
chr1	150099643	150100142	chr1	150110332	150110831	Ptgs2|chr1:150110332-150110831	0.272711288087622	.	.
chr1	150099643	150100142	chr1	150110332	150110831	Ptgs2os|chr1:150110332-150110831	0.272711288087622	.	.
chr1	150099643	150100142	chr1	150115416	150115915	Ptgs2|chr1:150115416-150115915	0.346448949777437	.	.
chr1	150099643	150100142	chr1	150115416	150115915	Ptgs2os|chr1:150115416-150115915	0.346448949777437	.	.
chr1	150099643	150100142	chr1	150118321	150118820	Ptgs2|chr1:150118321-150118820	0.50208269735963	.	.
chr1	150099643	150100142	chr1	150118321	150118820	Ptgs2os|chr1:150118321-150118820	0.50208269735963	.	.
chr1	150099643	150100142	chr1	150266492	150266991	Ptgs2|chr1:150266492-150266991	0.122034973274831	.	.
chr1	150099643	150100142	chr1	150266492	150266991	Ptgs2os|chr1:150266492-150266991	0.122034973274831	.	.
chr1	150392883	150393382	chr1	150540218	150540717	Odr4|chr1:150540218-150540717	0.104124484918794	.	.
chr1	150392883	150393382	chr1	150540218	150540717	Tpr|chr1:150540218-150540717	0.104124484918794	.	.
chr1	150393401	150393900	chr1	150118321	150118820	Odr4|chr1:150118321-150118820	0.1435686450398	.	.
chr1	150393401	150393900	chr1	150118321	150118820	Tpr|chr1:150118321-150118820	0.1435686450398	.	.
chr1	150393401	150393900	chr1	150540218	150540717	Odr4|chr1:150540218-150540717	0.199474969733887	.	.
chr1	150393401	150393900	chr1	150540218	150540717	Tpr|chr1:150540218-150540717	0.199474969733887	.	.
chr1	150393401	150393900	chr1	150678494	150678993	Odr4|chr1:150678494-150678993	0.100040014588848	.	.
chr1	150393401	150393900	chr1	150678494	150678993	Tpr|chr1:150678494-150678993	0.100040014588848	.	.
chr1	153873950	153874449	chr1	153807922	153808421	Teddm1b|chr1:153807922-153808421	0.370717574948522	.	.
chr1	153873950	153874449	chr1	153980793	153981292	Teddm1b|chr1:153980793-153981292	0.30874076705071	.	.
chr1	153873950	153874449	chr1	153981441	153981940	Teddm1b|chr1:153981441-153981940	0.19395220592387	.	.
chr1	153873950	153874449	chr1	154156674	154157173	Teddm1b|chr1:154156674-154157173	0.203123378390328	.	.
chr1	153873950	153874449	chr1	154178018	154178517	Teddm1b|chr1:154178018-154178517	0.289588686914642	.	.
chr1	153873950	153874449	chr1	154180893	154181392	Teddm1b|chr1:154180893-154181392	0.13655074083211	.	.
chr1	153873950	153874449	chr1	154189840	154190339	Teddm1b|chr1:154189840-154190339	0.358084537817647	.	.
chr1	153873950	153874449	chr1	154190373	154190872	Teddm1b|chr1:154190373-154190872	0.318327010666638	.	.
chr1	153873950	153874449	chr1	154223809	154224308	Teddm1b|chr1:154223809-154224308	0.269370119979129	.	.
chr1	153873950	153874449	chr1	154236579	154237078	Teddm1b|chr1:154236579-154237078	0.479906362146352	.	.
chr1	153899574	153900073	chr1	153807922	153808421	Glul|chr1:153807922-153808421	0.138730356857481	.	.
chr1	153899574	153900073	chr1	153807922	153808421	Teddm2|chr1:153807922-153808421	0.138730356857481	.	.
chr1	153899574	153900073	chr1	153980793	153981292	Glul|chr1:153980793-153981292	0.122695590725499	.	.
chr1	153899574	153900073	chr1	153980793	153981292	Teddm2|chr1:153980793-153981292	0.122695590725499	.	.
chr1	153899574	153900073	chr1	154156674	154157173	Glul|chr1:154156674-154157173	0.14023480599926	.	.
chr1	153899574	153900073	chr1	154156674	154157173	Teddm2|chr1:154156674-154157173	0.14023480599926	.	.
chr1	153899574	153900073	chr1	154178018	154178517	Glul|chr1:154178018-154178517	0.212545310830309	.	.
chr1	153899574	153900073	chr1	154178018	154178517	Teddm2|chr1:154178018-154178517	0.212545310830309	.	.
chr1	153899574	153900073	chr1	154180893	154181392	Glul|chr1:154180893-154181392	0.105307751301733	.	.
chr1	153899574	153900073	chr1	154180893	154181392	Teddm2|chr1:154180893-154181392	0.105307751301733	.	.
chr1	153899574	153900073	chr1	154189840	154190339	Glul|chr1:154189840-154190339	0.0999154601074003	.	.
chr1	153899574	153900073	chr1	154189840	154190339	Teddm2|chr1:154189840-154190339	0.0999154601074003	.	.
chr1	153899574	153900073	chr1	154190373	154190872	Glul|chr1:154190373-154190872	0.147306470644191	.	.
chr1	153899574	153900073	chr1	154190373	154190872	Teddm2|chr1:154190373-154190872	0.147306470644191	.	.
chr1	153899574	153900073	chr1	154223809	154224308	Glul|chr1:154223809-154224308	0.221927194061121	.	.
chr1	153899574	153900073	chr1	154223809	154224308	Teddm2|chr1:154223809-154224308	0.221927194061121	.	.
chr1	153899574	153900073	chr1	154236579	154237078	Glul|chr1:154236579-154237078	0.114746447251083	.	.
chr1	153899574	153900073	chr1	154236579	154237078	Teddm2|chr1:154236579-154237078	0.114746447251083	.	.
chr1	155557936	155558435	chr1	155516450	155516949	Acbd6|chr1:155516450-155516949	0.161140259948707	.	.
chr1	155557936	155558435	chr1	155574878	155575377	Acbd6|chr1:155574878-155575377	0.181690677875301	.	.
chr1	155557936	155558435	chr1	155831757	155832256	Acbd6|chr1:155831757-155832256	0.190869097421919	.	.
chr1	155812620	155813119	chr1	155574878	155575377	Qsox1|chr1:155574878-155575377	0.0890153618041457	.	.
chr1	155812620	155813119	chr1	156003429	156003928	Qsox1|chr1:156003429-156003928	0.128759618374884	.	.
chr1	155812620	155813119	chr1	156040577	156041076	Qsox1|chr1:156040577-156041076	0.125366057878823	.	.
chr1	155973115	155973614	chr1	155502800	155503299	Cep350|chr1:155502800-155503299	0.176678932068331	.	.
chr1	155973115	155973614	chr1	155516450	155516949	Cep350|chr1:155516450-155516949	0.24760548212311	.	.
chr1	155973115	155973614	chr1	155537177	155537676	Cep350|chr1:155537177-155537676	0.128739145511522	.	.
chr1	155973115	155973614	chr1	155574878	155575377	Cep350|chr1:155574878-155575377	0.164746765391684	.	.
chr1	155973115	155973614	chr1	155831757	155832256	Cep350|chr1:155831757-155832256	0.235539188470263	.	.
chr1	155973115	155973614	chr1	156040577	156041076	Cep350|chr1:156040577-156041076	0.101610233558936	.	.
chr1	155973115	155973614	chr1	156230632	156231131	Cep350|chr1:156230632-156231131	0.215729618972561	.	.
chr1	156035878	156036377	chr1	155831757	155832256	Tor1aip1|chr1:155831757-155832256	0.133602003210019	.	.
chr1	156035878	156036377	chr1	155831757	155832256	Tor1aip2|chr1:155831757-155832256	0.133602003210019	.	.
chr1	156035878	156036377	chr1	156040577	156041076	Tor1aip1|chr1:156040577-156041076	0.104497264688067	.	.
chr1	156035878	156036377	chr1	156040577	156041076	Tor1aip2|chr1:156040577-156041076	0.104497264688067	.	.
chr1	156035878	156036377	chr1	156230632	156231131	Tor1aip1|chr1:156230632-156231131	0.193706036170478	.	.
chr1	156035878	156036377	chr1	156230632	156231131	Tor1aip2|chr1:156230632-156231131	0.193706036170478	.	.
chr1	156035878	156036377	chr1	156494994	156495493	Tor1aip1|chr1:156494994-156495493	0.173214061635801	.	.
chr1	156035878	156036377	chr1	156494994	156495493	Tor1aip2|chr1:156494994-156495493	0.173214061635801	.	.
chr1	156036379	156036878	chr1	155831757	155832256	Tor1aip1|chr1:155831757-155832256	0.0911006379143608	.	.
chr1	156036379	156036878	chr1	156230632	156231131	Tor1aip1|chr1:156230632-156231131	0.095459602611549	.	.
chr1	156474061	156474560	chr1	156503167	156503666	Soat1|chr1:156503167-156503666	0.116336117175587	.	.
chr1	156474061	156474560	chr1	156593173	156593672	Soat1|chr1:156593173-156593672	0.0845498676711963	.	.
chr1	156474061	156474560	chr1	156613877	156614376	Soat1|chr1:156613877-156614376	0.122340645872193	.	.
chr1	156558476	156558975	chr1	156494994	156495493	Abl2|chr1:156494994-156495493	0.0999445949835248	.	.
chr1	156718854	156719353	chr1	156613877	156614376	Fam20b|chr1:156613877-156614376	0.0801872159305074	.	.
chr1	159231910	159232409	chr1	159413380	159413879	Cop1|chr1:159413380-159413879	0.118470045135415	.	.
chr1	160791995	160792494	chr1	161195428	161195927	Rabgap1l|chr1:161195428-161195927	0.0895701942633387	.	.
chr1	160791995	160792494	chr1	161196029	161196528	Rabgap1l|chr1:161196029-161196528	0.101971686985517	.	.
chr1	160792667	160793166	chr1	161196029	161196528	Rabgap1l|chr1:161196029-161196528	0.166332476620281	.	.
chr1	160906055	160906554	chr1	160802162	160802661	Rc3h1|chr1:160802162-160802661	0.0943382444219201	.	.
chr1	160906055	160906554	chr1	161170609	161171108	Rc3h1|chr1:161170609-161171108	0.106189076244723	.	.
chr1	160906592	160907091	chr1	160875600	160876099	Rc3h1|chr1:160875600-160876099	0.0865611586351118	.	.
chr1	160906592	160907091	chr1	161090193	161090692	Rc3h1|chr1:161090193-161090692	0.0775964182311065	.	.
chr1	161034286	161034785	chr1	161196029	161196528	Gas5|chr1:161196029-161196528	0.124738799198897	.	.
chr1	161034286	161034785	chr1	161196029	161196528	Zbtb37|chr1:161196029-161196528	0.124738799198897	.	.
chr1	161034786	161035285	chr1	161090193	161090692	Gas5|chr1:161090193-161090692	0.232183997904579	.	.
chr1	161034786	161035285	chr1	161090193	161090692	Zbtb37|chr1:161090193-161090692	0.232183997904579	.	.
chr1	161034786	161035285	chr1	161196029	161196528	Gas5|chr1:161196029-161196528	0.0991542073945446	.	.
chr1	161034786	161035285	chr1	161196029	161196528	Zbtb37|chr1:161196029-161196528	0.0991542073945446	.	.
chr1	161070536	161071035	chr1	161496469	161496968	Cenpl|chr1:161496469-161496968	0.0901355363335077	.	.
chr1	161070536	161071035	chr1	161496469	161496968	Dars2|chr1:161496469-161496968	0.0901355363335077	.	.
chr1	161131254	161131753	chr1	161090193	161090692	Klhl20|chr1:161090193-161090692	0.10213464392961	.	.
chr1	161142436	161142935	chr1	160802162	160802661	Ankrd45|chr1:160802162-160802661	0.183627961299716	.	.
chr1	161142436	161142935	chr1	161087772	161088271	Ankrd45|chr1:161087772-161088271	0.208960339418206	.	.
chr1	161142436	161142935	chr1	161145536	161146035	Ankrd45|chr1:161145536-161146035	0.119783846287964	.	.
chr1	161142436	161142935	chr1	161380074	161380573	Ankrd45|chr1:161380074-161380573	0.1720781385653	.	.
chr1	161143255	161143754	chr1	160802162	160802661	Ankrd45|chr1:160802162-160802661	0.255910126845255	.	.
chr1	161143255	161143754	chr1	161036064	161036563	Ankrd45|chr1:161036064-161036563	0.0900008434758291	.	.
chr1	161143255	161143754	chr1	161087772	161088271	Ankrd45|chr1:161087772-161088271	0.250917926828854	.	.
chr1	161143255	161143754	chr1	161145536	161146035	Ankrd45|chr1:161145536-161146035	0.23323403101411	.	.
chr1	161143255	161143754	chr1	161380074	161380573	Ankrd45|chr1:161380074-161380573	0.14840118372307	.	.
chr1	161876197	161876696	chr1	161733270	161733769	Suco|chr1:161733270-161733769	0.149543800955283	.	.
chr1	161876715	161877214	chr1	161733270	161733769	Suco|chr1:161733270-161733769	0.202522234614841	.	.
chr1	161876715	161877214	chr1	161851040	161851539	Suco|chr1:161851040-161851539	0.107969398205707	.	.
chr1	161876715	161877214	chr1	161851627	161852126	Suco|chr1:161851627-161852126	0.248431727192482	.	.
chr1	161968972	161969471	chr1	161826639	161827138	Gm38304|chr1:161826639-161827138	0.125106470881736	.	.
chr1	161968972	161969471	chr1	161826639	161827138	Pigc|chr1:161826639-161827138	0.125106470881736	.	.
chr1	162548386	162548885	chr1	162509778	162510277	Eef1aknmt|chr1:162509778-162510277	0.0976080458684783	.	.
chr1	162548386	162548885	chr1	162599598	162600097	Eef1aknmt|chr1:162599598-162600097	0.143423357230795	.	.
chr1	162548386	162548885	chr1	162832165	162832664	Eef1aknmt|chr1:162832165-162832664	0.164393357582663	.	.
chr1	162570372	162570871	chr1	162509778	162510277	Vamp4|chr1:162509778-162510277	0.102538593068489	.	.
chr1	162739851	162740350	chr1	162509778	162510277	Prrc2c|chr1:162509778-162510277	0.0819915751165291	.	.
chr1	162739851	162740350	chr1	162773543	162774042	Prrc2c|chr1:162773543-162774042	0.0879971575254803	.	.
chr1	162739851	162740350	chr1	162773543	162774042	Prrc2c|chr1:162773543-162774042	0.0879971575254804	.	.
chr1	162739851	162740350	chr1	162832165	162832664	Prrc2c|chr1:162832165-162832664	0.172199519723557	.	.
chr1	162740352	162740851	chr1	162589449	162589948	Prrc2c|chr1:162589449-162589948	0.109483739697238	.	.
chr1	162740352	162740851	chr1	162615434	162615933	Prrc2c|chr1:162615434-162615933	0.0847196906444916	.	.
chr1	162740352	162740851	chr1	162774070	162774569	Prrc2c|chr1:162774070-162774569	0.0892991190499542	.	.
chr1	163403421	163403920	chr1	163150346	163150845	Gorab|chr1:163150346-163150845	0.151041061670124	.	.
chr1	163403421	163403920	chr1	163340973	163341472	Gorab|chr1:163340973-163341472	0.100692886877531	.	.
chr1	163403421	163403920	chr1	163627951	163628450	Gorab|chr1:163627951-163628450	0.139044792919226	.	.
chr1	163725017	163725516	chr1	163281583	163282082	Mettl11b|chr1:163281583-163282082	0.229159369453676	.	.
chr1	163725017	163725516	chr1	163282116	163282615	Mettl11b|chr1:163282116-163282615	0.10818459003665	.	.
chr1	163725017	163725516	chr1	163629872	163630371	Mettl11b|chr1:163629872-163630371	0.0889183362679978	.	.
chr1	163725017	163725516	chr1	163704368	163704867	Mettl11b|chr1:163704368-163704867	0.230327410370678	.	.
chr1	163725017	163725516	chr1	163704368	163704867	Mettl11b|chr1:163704368-163704867	0.230327410370679	.	.
chr1	163725017	163725516	chr1	163704871	163705370	Mettl11b|chr1:163704871-163705370	0.12734343824567	.	.
chr1	163725017	163725516	chr1	163844954	163845453	Mettl11b|chr1:163844954-163845453	0.181362845642263	.	.
chr1	163725017	163725516	chr1	163865462	163865961	Mettl11b|chr1:163865462-163865961	0.0980985326503095	.	.
chr1	163779331	163779830	chr1	163627951	163628450	Kifap3|chr1:163627951-163628450	0.14488564359225	.	.
chr1	163779331	163779830	chr1	164138556	164139055	Kifap3|chr1:164138556-164139055	0.115443342052988	.	.
chr1	163779331	163779830	chr1	164232118	164232617	Kifap3|chr1:164232118-164232617	0.129135485698326	.	.
chr1	163929752	163930251	chr1	163608395	163608894	Scyl3|chr1:163608395-163608894	0.176951979097158	.	.
chr1	163929752	163930251	chr1	163627951	163628450	Scyl3|chr1:163627951-163628450	0.156712451480393	.	.
chr1	163929752	163930251	chr1	163629872	163630371	Scyl3|chr1:163629872-163630371	0.0887279242862957	.	.
chr1	163929752	163930251	chr1	164081813	164082312	Scyl3|chr1:164081813-164082312	0.101921775136882	.	.
chr1	163994642	163995141	chr1	163608395	163608894	BC055324|chr1:163608395-163608894	0.130889385261992	.	.
chr1	163994642	163995141	chr1	163608395	163608894	Mettl18|chr1:163608395-163608894	0.130889385261992	.	.
chr1	163994642	163995141	chr1	163629872	163630371	BC055324|chr1:163629872-163630371	0.110199822825108	.	.
chr1	163994642	163995141	chr1	163629872	163630371	Mettl18|chr1:163629872-163630371	0.110199822825108	.	.
chr1	166254415	166254914	chr1	166249519	166250018	Ildr2|chr1:166249519-166250018	0.111307727041567	.	.
chr1	166254415	166254914	chr1	166428926	166429425	Ildr2|chr1:166428926-166429425	0.11490400217036	.	.
chr1	166309200	166309699	chr1	166299784	166300283	5330438I03Rik|chr1:166299784-166300283	0.0986297486479019	.	.
chr1	166309200	166309699	chr1	166301382	166301881	5330438I03Rik|chr1:166301382-166301881	0.0930019684785749	.	.
chr1	166309200	166309699	chr1	166463434	166463933	5330438I03Rik|chr1:166463434-166463933	0.192541602592181	.	.
chr1	166379002	166379501	chr1	166256113	166256612	Tada1|chr1:166256113-166256612	0.0831975283155689	.	.
chr1	166379863	166380362	chr1	166249519	166250018	Gm15853|chr1:166249519-166250018	0.131028823850278	.	.
chr1	166409578	166410077	chr1	166249519	166250018	Pogk|chr1:166249519-166250018	0.150845185258048	.	.
chr1	166409578	166410077	chr1	166256113	166256612	Pogk|chr1:166256113-166256612	0.102964551505329	.	.
chr1	167284924	167285423	chr1	167289085	167289584	Gm2453|chr1:167289085-167289584	0.173058901068822	.	.
chr1	167284924	167285423	chr1	167289085	167289584	Uck2|chr1:167289085-167289584	0.173058901068822	.	.
chr1	167284924	167285423	chr1	167337334	167337833	Gm2453|chr1:167337334-167337833	0.0772907073135869	.	.
chr1	167284924	167285423	chr1	167337334	167337833	Uck2|chr1:167337334-167337833	0.0772907073135869	.	.
chr1	167284924	167285423	chr1	167448541	167449040	Gm2453|chr1:167448541-167449040	0.0821712151983614	.	.
chr1	167284924	167285423	chr1	167448541	167449040	Uck2|chr1:167448541-167449040	0.0821712151983614	.	.
chr1	167284924	167285423	chr1	167560285	167560784	Gm2453|chr1:167560285-167560784	0.163758360445913	.	.
chr1	167284924	167285423	chr1	167560285	167560784	Uck2|chr1:167560285-167560784	0.163758360445913	.	.
chr1	167308418	167308917	chr1	167289085	167289584	Tmco1|chr1:167289085-167289584	0.122628373216623	.	.
chr1	167308418	167308917	chr1	167289869	167290368	Tmco1|chr1:167289869-167290368	0.0809906066861115	.	.
chr1	167349707	167350206	chr1	167606441	167606940	Aldh9a1|chr1:167606441-167606940	0.136708460553221	.	.
chr1	167350248	167350747	chr1	167259638	167260137	Aldh9a1|chr1:167259638-167260137	0.120324052124176	.	.
chr1	167350248	167350747	chr1	167337334	167337833	Aldh9a1|chr1:167337334-167337833	0.122319878835032	.	.
chr1	167350248	167350747	chr1	167448541	167449040	Aldh9a1|chr1:167448541-167449040	0.141830337272367	.	.
chr1	167350248	167350747	chr1	167497927	167498426	Aldh9a1|chr1:167497927-167498426	0.0914705055383899	.	.
chr1	167350248	167350747	chr1	167572666	167573165	Aldh9a1|chr1:167572666-167573165	0.0976108879431867	.	.
chr1	167393588	167394087	chr1	167259638	167260137	Mgst3|chr1:167259638-167260137	0.211424021841309	.	.
chr1	167393588	167394087	chr1	167269371	167269870	Mgst3|chr1:167269371-167269870	0.351864164508942	.	.
chr1	167393588	167394087	chr1	167279054	167279553	Mgst3|chr1:167279054-167279553	0.0758101690065049	.	.
chr1	167393588	167394087	chr1	167337334	167337833	Mgst3|chr1:167337334-167337833	0.191980825334191	.	.
chr1	167393588	167394087	chr1	167448541	167449040	Mgst3|chr1:167448541-167449040	0.277363812999546	.	.
chr1	167393588	167394087	chr1	167497927	167498426	Mgst3|chr1:167497927-167498426	0.199248651771777	.	.
chr1	167393588	167394087	chr1	167498488	167498987	Mgst3|chr1:167498488-167498987	0.242197772920048	.	.
chr1	167393588	167394087	chr1	167560285	167560784	Mgst3|chr1:167560285-167560784	0.342646809350803	.	.
chr1	167393588	167394087	chr1	167572666	167573165	Mgst3|chr1:167572666-167573165	0.234751793268274	.	.
chr1	167393588	167394087	chr1	167606441	167606940	Mgst3|chr1:167606441-167606940	0.0833424760899768	.	.
chr1	167394156	167394655	chr1	167259638	167260137	Mgst3|chr1:167259638-167260137	0.117293648397971	.	.
chr1	167394156	167394655	chr1	167269371	167269870	Mgst3|chr1:167269371-167269870	0.194931384328031	.	.
chr1	167394156	167394655	chr1	167337334	167337833	Mgst3|chr1:167337334-167337833	0.113102697290839	.	.
chr1	167394156	167394655	chr1	167448541	167449040	Mgst3|chr1:167448541-167449040	0.0796858594103582	.	.
chr1	167394156	167394655	chr1	167498488	167498987	Mgst3|chr1:167498488-167498987	0.16297580304849	.	.
chr1	167394156	167394655	chr1	167560285	167560784	Mgst3|chr1:167560285-167560784	0.192797358307843	.	.
chr1	167394156	167394655	chr1	167606441	167606940	Mgst3|chr1:167606441-167606940	0.085337657253361	.	.
chr1	167597755	167598254	chr1	167259638	167260137	Rxrg|chr1:167259638-167260137	0.19452472111858	.	.
chr1	167597755	167598254	chr1	167269371	167269870	Rxrg|chr1:167269371-167269870	0.118552357408113	.	.
chr1	167597755	167598254	chr1	167448541	167449040	Rxrg|chr1:167448541-167449040	0.135838358134491	.	.
chr1	167597755	167598254	chr1	167497927	167498426	Rxrg|chr1:167497927-167498426	0.121688174242402	.	.
chr1	167597755	167598254	chr1	167560285	167560784	Rxrg|chr1:167560285-167560784	0.0992414893547319	.	.
chr1	167597755	167598254	chr1	167572666	167573165	Rxrg|chr1:167572666-167573165	0.17456809162174	.	.
chr1	167597755	167598254	chr1	167818358	167818857	Rxrg|chr1:167818358-167818857	0.10585925040081	.	.
chr1	167598393	167598892	chr1	167259638	167260137	Rxrg|chr1:167259638-167260137	0.421161640259556	.	.
chr1	167598393	167598892	chr1	167269371	167269870	Rxrg|chr1:167269371-167269870	0.252933044008172	.	.
chr1	167598393	167598892	chr1	167269986	167270485	Rxrg|chr1:167269986-167270485	0.10212503385622	.	.
chr1	167598393	167598892	chr1	167270661	167271160	Rxrg|chr1:167270661-167271160	0.0872912467413101	.	.
chr1	167598393	167598892	chr1	167448541	167449040	Rxrg|chr1:167448541-167449040	0.288541115054527	.	.
chr1	167598393	167598892	chr1	167497927	167498426	Rxrg|chr1:167497927-167498426	0.444295353267415	.	.
chr1	167598393	167598892	chr1	167498488	167498987	Rxrg|chr1:167498488-167498987	0.246291554276647	.	.
chr1	167598393	167598892	chr1	167560285	167560784	Rxrg|chr1:167560285-167560784	0.239209600284395	.	.
chr1	167598393	167598892	chr1	167572666	167573165	Rxrg|chr1:167572666-167573165	0.349045285472125	.	.
chr1	167598393	167598892	chr1	167818358	167818857	Rxrg|chr1:167818358-167818857	0.116025775028005	.	.
chr1	169347691	169348190	chr1	169009250	169009749	Gm37839|chr1:169009250-169009749	0.257809080908949	.	.
chr1	169347691	169348190	chr1	169246655	169247154	Gm37839|chr1:169246655-169247154	0.134349530709463	.	.
chr1	169347691	169348190	chr1	169569052	169569551	Gm37839|chr1:169569052-169569551	0.235756825258775	.	.
chr1	169531254	169531753	chr1	169569052	169569551	Nuf2|chr1:169569052-169569551	0.128517387838747	.	.
chr1	169747461	169747960	chr1	169375127	169375626	Rgs4|chr1:169375127-169375626	0.174348769792066	.	.
chr1	169747461	169747960	chr1	169440077	169440576	Rgs4|chr1:169440077-169440576	0.191299077171196	.	.
chr1	171270057	171270556	chr1	171263038	171263537	B4galt3|chr1:171263038-171263537	0.12874092661571	.	.
chr1	171287719	171288218	chr1	171262470	171262969	Usp21|chr1:171262470-171262969	0.0795262894578055	.	.
chr1	171329206	171329705	chr1	171319300	171319799	Dedd|chr1:171319300-171319799	0.0965929418007462	.	.
chr1	171360073	171360572	chr1	171379865	171380364	Klhdc9|chr1:171379865-171380364	0.119854028500904	.	.
chr1	171411068	171411567	chr1	171263038	171263537	Usf1|chr1:171263038-171263537	0.154094292124448	.	.
chr1	171503198	171503697	chr1	171263038	171263537	Alyref2|chr1:171263038-171263537	0.139431423032814	.	.
chr1	171503198	171503697	chr1	171263038	171263537	B930036N10Rik|chr1:171263038-171263537	0.139431423032814	.	.
chr1	171634914	171635413	chr1	171262470	171262969	Gm37787|chr1:171262470-171262969	0.0875624335711192	.	.
chr1	171634914	171635413	chr1	171262470	171262969	Gm37787|chr1:171262470-171262969	0.0875624335711193	.	.
chr1	172027641	172028140	chr1	171791426	171791925	Vangl2|chr1:171791426-171791925	0.131629472724813	.	.
chr1	172027641	172028140	chr1	172027134	172027633	Vangl2|chr1:172027134-172027633	0.175259053521374	.	.
chr1	172027641	172028140	chr1	172160496	172160995	Vangl2|chr1:172160496-172160995	0.103127517869236	.	.
chr1	172027641	172028140	chr1	172161857	172162356	Vangl2|chr1:172161857-172162356	0.136217908442954	.	.
chr1	172027641	172028140	chr1	172187724	172188223	Vangl2|chr1:172187724-172188223	0.112408708984389	.	.
chr1	172057458	172057957	chr1	172027134	172027633	Nhlh1|chr1:172027134-172027633	0.0981946778305282	.	.
chr1	172057458	172057957	chr1	172200733	172201232	Nhlh1|chr1:172200733-172201232	0.116045947881954	.	.
chr1	172126494	172126993	chr1	172012325	172012824	Pex19|chr1:172012325-172012824	0.107524356353256	.	.
chr1	172126494	172126993	chr1	172217086	172217585	Pex19|chr1:172217086-172217585	0.0753253711799472	.	.
chr1	172147848	172148347	chr1	172027134	172027633	Dcaf8|chr1:172027134-172027633	0.110098703175359	.	.
chr1	172147848	172148347	chr1	172200733	172201232	Dcaf8|chr1:172200733-172201232	0.100775404326657	.	.
chr1	172147848	172148347	chr1	172217086	172217585	Dcaf8|chr1:172217086-172217585	0.104091189447781	.	.
chr1	172206038	172206537	chr1	172012325	172012824	Pea15a|chr1:172012325-172012824	0.100657317279547	.	.
chr1	172206562	172207061	chr1	172204922	172205421	Pea15a|chr1:172204922-172205421	0.0806315601779857	.	.
chr1	172520879	172521378	chr1	172960383	172960882	Cfap45|chr1:172960383-172960882	0.153972558772796	.	.
chr1	172632827	172633326	chr1	172501616	172502115	Dusp23|chr1:172501616-172502115	0.0895679310284687	.	.
chr1	173367390	173367889	chr1	173335927	173336426	Cadm3|chr1:173335927-173336426	0.0811813678961179	.	.
chr1	173367390	173367889	chr1	173337000	173337499	Cadm3|chr1:173337000-173337499	0.100505633918516	.	.
chr1	174501578	174502077	chr1	174452720	174453219	Fmn2|chr1:174452720-174453219	0.126573976019335	.	.
chr1	174501578	174502077	chr1	174469688	174470187	Fmn2|chr1:174469688-174470187	0.0851861833381292	.	.
chr1	174501578	174502077	chr1	174503374	174503873	Fmn2|chr1:174503374-174503873	0.0907855053687403	.	.
chr1	174502434	174502933	chr1	174452720	174453219	Fmn2|chr1:174452720-174453219	0.308308214746	.	.
chr1	174502434	174502933	chr1	174513291	174513790	Fmn2|chr1:174513291-174513790	0.128517791020228	.	.
chr1	174502434	174502933	chr1	174513810	174514309	Fmn2|chr1:174513810-174514309	0.117312945841413	.	.
chr1	175625436	175625935	chr1	175754542	175755041	Fh1|chr1:175754542-175755041	0.0893896189101929	.	.
chr1	175625436	175625935	chr1	175962676	175963175	Fh1|chr1:175962676-175963175	0.114890972677044	.	.
chr1	175692503	175693002	chr1	175754542	175755041	Chml|chr1:175754542-175755041	0.18980937109781	.	.
chr1	175692503	175693002	chr1	175754542	175755041	Opn3|chr1:175754542-175755041	0.18980937109781	.	.
chr1	175692503	175693002	chr1	175936373	175936872	Chml|chr1:175936373-175936872	0.164448989421938	.	.
chr1	175692503	175693002	chr1	175936373	175936872	Opn3|chr1:175936373-175936872	0.164448989421938	.	.
chr1	175693049	175693548	chr1	175754542	175755041	Chml|chr1:175754542-175755041	0.149547216640929	.	.
chr1	175693049	175693548	chr1	175754542	175755041	Opn3|chr1:175754542-175755041	0.149547216640929	.	.
chr1	175693049	175693548	chr1	175936373	175936872	Chml|chr1:175936373-175936872	0.156337626455062	.	.
chr1	175693049	175693548	chr1	175936373	175936872	Opn3|chr1:175936373-175936872	0.156337626455062	.	.
chr1	175693049	175693548	chr1	175962676	175963175	Chml|chr1:175962676-175963175	0.0761185748501529	.	.
chr1	175693049	175693548	chr1	175962676	175963175	Opn3|chr1:175962676-175963175	0.0761185748501529	.	.
chr1	175880538	175881037	chr1	175564230	175564729	Exo1|chr1:175564230-175564729	0.154963374893617	.	.
chr1	175880538	175881037	chr1	175823962	175824461	Exo1|chr1:175823962-175824461	0.120768536846928	.	.
chr1	175880538	175881037	chr1	175923807	175924306	Exo1|chr1:175923807-175924306	0.137633653270566	.	.
chr1	176274525	176275024	chr1	176615542	176616041	Pld5|chr1:176615542-176616041	0.108958769910984	.	.
chr1	176274525	176275024	chr1	176694524	176695023	Pld5|chr1:176694524-176695023	0.0771618154292848	.	.
chr1	176274525	176275024	chr1	176698563	176699062	Pld5|chr1:176698563-176699062	0.130923302472952	.	.
chr1	176274525	176275024	chr1	176704890	176705389	Pld5|chr1:176704890-176705389	0.148829720614586	.	.
chr1	176275192	176275691	chr1	176615542	176616041	Gm38101|chr1:176615542-176616041	0.107979141180136	.	.
chr1	176275192	176275691	chr1	176615542	176616041	Pld5|chr1:176615542-176616041	0.107979141180136	.	.
chr1	176275192	176275691	chr1	176698563	176699062	Gm38101|chr1:176698563-176699062	0.0986075701071299	.	.
chr1	176275192	176275691	chr1	176698563	176699062	Pld5|chr1:176698563-176699062	0.0986075701071299	.	.
chr1	176275192	176275691	chr1	176704890	176705389	Gm38101|chr1:176704890-176705389	0.0823563876251304	.	.
chr1	176275192	176275691	chr1	176704890	176705389	Pld5|chr1:176704890-176705389	0.0823563876251304	.	.
chr1	177257072	177257571	chr1	177294445	177294944	Akt3|chr1:177294445-177294944	0.192789314772737	.	.
chr1	177257072	177257571	chr1	177294973	177295472	Akt3|chr1:177294973-177295472	0.141145464078508	.	.
chr1	177257072	177257571	chr1	177347146	177347645	Akt3|chr1:177347146-177347645	0.132138017605662	.	.
chr1	177257072	177257571	chr1	177419283	177419782	Akt3|chr1:177419283-177419782	0.117456503941144	.	.
chr1	177257072	177257571	chr1	177427906	177428405	Akt3|chr1:177427906-177428405	0.108247506805529	.	.
chr1	177257072	177257571	chr1	177428407	177428906	Akt3|chr1:177428407-177428906	0.0951447730882438	.	.
chr1	177257072	177257571	chr1	177448104	177448603	Akt3|chr1:177448104-177448603	0.112072017861421	.	.
chr1	177257072	177257571	chr1	177468428	177468927	Akt3|chr1:177468428-177468927	0.125382589927923	.	.
chr1	177257580	177258079	chr1	177294445	177294944	Akt3|chr1:177294445-177294944	0.0871648759043892	.	.
chr1	177257580	177258079	chr1	177294973	177295472	Akt3|chr1:177294973-177295472	0.163903305997473	.	.
chr1	177257580	177258079	chr1	177347146	177347645	Akt3|chr1:177347146-177347645	0.179452414066763	.	.
chr1	177257580	177258079	chr1	177419283	177419782	Akt3|chr1:177419283-177419782	0.0961350611941559	.	.
chr1	177257580	177258079	chr1	177427906	177428405	Akt3|chr1:177427906-177428405	0.160051459556519	.	.
chr1	177257580	177258079	chr1	177428407	177428906	Akt3|chr1:177428407-177428906	0.145498109555536	.	.
chr1	177257580	177258079	chr1	177468428	177468927	Akt3|chr1:177468428-177468927	0.0948220313984946	.	.
chr1	177257580	177258079	chr1	177468428	177468927	Akt3|chr1:177468428-177468927	0.0948220313984947	.	.
chr1	177258176	177258675	chr1	177293024	177293523	Akt3|chr1:177293024-177293523	0.186154150567174	.	.
chr1	177258176	177258675	chr1	177294445	177294944	Akt3|chr1:177294445-177294944	0.128381396740749	.	.
chr1	177258176	177258675	chr1	177347146	177347645	Akt3|chr1:177347146-177347645	0.107895662421558	.	.
chr1	177258678	177259177	chr1	177322779	177323278	Akt3|chr1:177322779-177323278	0.0824667187233283	.	.
chr1	177258678	177259177	chr1	177448104	177448603	Akt3|chr1:177448104-177448603	0.105609186006913	.	.
chr1	177441325	177441824	chr1	177293024	177293523	Zbtb18|chr1:177293024-177293523	0.0942041947156824	.	.
chr1	177441325	177441824	chr1	177448104	177448603	Zbtb18|chr1:177448104-177448603	0.0846622820352558	.	.
chr1	177441840	177442339	chr1	177294445	177294944	Zbtb18|chr1:177294445-177294944	0.0854814822989119	.	.
chr1	177441840	177442339	chr1	177294973	177295472	Zbtb18|chr1:177294973-177295472	0.124725871783882	.	.
chr1	177796375	177796874	chr1	177640159	177640658	Adss|chr1:177640159-177640658	0.11016174055623	.	.
chr1	177982967	177983466	chr1	177640159	177640658	Catspere2|chr1:177640159-177640658	0.119616204808339	.	.
chr1	178276142	178276641	chr1	178048508	178049007	4930527J03Rik|chr1:178048508-178049007	0.136885272636431	.	.
chr1	178276142	178276641	chr1	178357754	178358253	4930527J03Rik|chr1:178357754-178358253	0.113229157652511	.	.
chr1	178276142	178276641	chr1	178459827	178460326	4930527J03Rik|chr1:178459827-178460326	0.0952502747786129	.	.
chr1	178276142	178276641	chr1	178486689	178487188	4930527J03Rik|chr1:178486689-178487188	0.146524157438263	.	.
chr1	178318532	178319031	chr1	178368821	178369320	B230369F24Rik|chr1:178368821-178369320	0.0998139553368804	.	.
chr1	178318532	178319031	chr1	178368821	178369320	Cox20|chr1:178368821-178369320	0.0998139553368804	.	.
chr1	178318532	178319031	chr1	178463658	178464157	B230369F24Rik|chr1:178463658-178464157	0.0753175600455699	.	.
chr1	178318532	178319031	chr1	178463658	178464157	Cox20|chr1:178463658-178464157	0.0753175600455699	.	.
chr1	178337559	178338058	chr1	178449116	178449615	Hnrnpu|chr1:178449116-178449615	0.100329960108562	.	.
chr1	178337559	178338058	chr1	178463658	178464157	Hnrnpu|chr1:178463658-178464157	0.133120004113738	.	.
chr1	178337559	178338058	chr1	178486689	178487188	Hnrnpu|chr1:178486689-178487188	0.0893546158884065	.	.
chr1	178406170	178406669	chr1	178357754	178358253	Efcab2|chr1:178357754-178358253	0.134818913878362	.	.
chr1	179517784	179518283	chr1	179836675	179837174	Smyd3|chr1:179836675-179837174	0.080600193940548	.	.
chr1	179517784	179518283	chr1	179844815	179845314	Smyd3|chr1:179844815-179845314	0.186911995035014	.	.
chr1	179546057	179546556	chr1	179645628	179646127	Cnst|chr1:179645628-179646127	0.12565994872101	.	.
chr1	179546057	179546556	chr1	179645628	179646127	Tfb2m|chr1:179645628-179646127	0.12565994872101	.	.
chr1	179546057	179546556	chr1	179847684	179848183	Cnst|chr1:179847684-179848183	0.0754472697165776	.	.
chr1	179546057	179546556	chr1	179847684	179848183	Tfb2m|chr1:179847684-179848183	0.0754472697165776	.	.
chr1	179546570	179547069	chr1	179709356	179709855	Cnst|chr1:179709356-179709855	0.0773158840179527	.	.
chr1	179546570	179547069	chr1	179709356	179709855	Tfb2m|chr1:179709356-179709855	0.0773158840179527	.	.
chr1	179803447	179803946	chr1	180089107	180089606	Ahctf1|chr1:180089107-180089606	0.101444778208305	.	.
chr1	179803447	179803946	chr1	180089107	180089606	Gm10518|chr1:180089107-180089606	0.101444778208305	.	.
chr1	179803447	179803946	chr1	180195828	180196327	Ahctf1|chr1:180195828-180196327	0.244049971467426	.	.
chr1	179803447	179803946	chr1	180195828	180196327	Gm10518|chr1:180195828-180196327	0.244049971467426	.	.
chr1	179803447	179803946	chr1	180215001	180215500	Ahctf1|chr1:180215001-180215500	0.143578416347468	.	.
chr1	179803447	179803946	chr1	180215001	180215500	Gm10518|chr1:180215001-180215500	0.143578416347468	.	.
chr1	179959653	179960152	chr1	179645628	179646127	Cdc42bpa|chr1:179645628-179646127	0.101151784819294	.	.
chr1	179959653	179960152	chr1	180089107	180089606	Cdc42bpa|chr1:180089107-180089606	0.124975334664348	.	.
chr1	179959653	179960152	chr1	180195828	180196327	Cdc42bpa|chr1:180195828-180196327	0.0957432609918278	.	.
chr1	179959653	179960152	chr1	180225780	180226279	Cdc42bpa|chr1:180225780-180226279	0.0770816159462398	.	.
chr1	179960232	179960731	chr1	179709356	179709855	Cdc42bpa|chr1:179709356-179709855	0.0925154831494202	.	.
chr1	179960232	179960731	chr1	179829014	179829513	Cdc42bpa|chr1:179829014-179829513	0.123516364654592	.	.
chr1	180568576	180569075	chr1	180776046	180776545	Parp1|chr1:180776046-180776545	0.101710487061314	.	.
chr1	180568576	180569075	chr1	180778088	180778587	Parp1|chr1:180778088-180778587	0.0991233580669364	.	.
chr1	180568576	180569075	chr1	180848038	180848537	Parp1|chr1:180848038-180848537	0.113650007525524	.	.
chr1	180640407	180640906	chr1	180848038	180848537	Lin9|chr1:180848038-180848537	0.0916514167762708	.	.
chr1	180641033	180641532	chr1	180778088	180778587	Lin9|chr1:180778088-180778587	0.0811621251061137	.	.
chr1	180641033	180641532	chr1	180884225	180884724	Lin9|chr1:180884225-180884724	0.169611349845205	.	.
chr1	180725789	180726288	chr1	180763866	180764365	Acbd3|chr1:180763866-180764365	0.0902783979714066	.	.
chr1	180725789	180726288	chr1	180848038	180848537	Acbd3|chr1:180848038-180848537	0.161735426307852	.	.
chr1	180725789	180726288	chr1	180884225	180884724	Acbd3|chr1:180884225-180884724	0.0770507198214281	.	.
chr1	180768387	180768886	chr1	180848038	180848537	Gm38293|chr1:180848038-180848537	0.13507805348284	.	.
chr1	180768387	180768886	chr1	181030337	181030836	Gm38293|chr1:181030337-181030836	0.140681109311515	.	.
chr1	180768387	180768886	chr1	181103113	181103612	Gm38293|chr1:181103113-181103612	0.14295522636725	.	.
chr1	180768387	180768886	chr1	181150665	181151164	Gm38293|chr1:181150665-181151164	0.126489323656119	.	.
chr1	180813365	180813864	chr1	180776046	180776545	H3f3a|chr1:180776046-180776545	0.0856806074234266	.	.
chr1	180813365	180813864	chr1	180776046	180776545	H3f3aos|chr1:180776046-180776545	0.0856806074234266	.	.
chr1	180813365	180813864	chr1	180777540	180778039	H3f3a|chr1:180777540-180778039	0.117395544484701	.	.
chr1	180813365	180813864	chr1	180777540	180778039	H3f3aos|chr1:180777540-180778039	0.117395544484701	.	.
chr1	180813365	180813864	chr1	181030337	181030836	H3f3a|chr1:181030337-181030836	0.346637105747033	.	.
chr1	180813365	180813864	chr1	181030337	181030836	H3f3aos|chr1:181030337-181030836	0.346637105747033	.	.
[truncated: 49,252 more rows]
