# Supplementary material for: Single-cell analysis of chromatin accessibility in the adult mouse brain
Source: Nature. 2023 Dec 13;624(7991):378–89. doi: 10.1038/s41586-023-06824-9 (PMC10719105; doi:10.1038/s41586-023-06824-9)
Supplement: Supplementary file 3 — Supplementary Tables 1–25 and their legends. [file 41586_2023_6824_MOESM3_ESM.zip › 2023-03-05453B-s3/SI Tables/SI Table 13 Summary of all the gene-cCRE correlations/sa2subclass.PAG_Pou4f1_Bnc2_Glut.pdc.bedpe]

chr1	4785497	4785996	chr1	5170387	5170886	Mrpl15|chr1:5170387-5170886	0.198164351352999	.	.
chr1	4807592	4808091	chr1	5082818	5083317	Lypla1|chr1:5082818-5083317	0.260048101985966	.	.
chr1	4807592	4808091	chr1	5170387	5170886	Lypla1|chr1:5170387-5170886	0.248316908932418	.	.
chr1	5588179	5588678	chr1	5915307	5915806	Oprk1|chr1:5915307-5915806	0.305697499015646	.	.
chr1	6214386	6214885	chr1	6410037	6410536	4732440D04Rik|chr1:6410037-6410536	0.192018645669286	.	.
chr1	6214386	6214885	chr1	6441268	6441767	4732440D04Rik|chr1:6441268-6441767	0.376718136751327	.	.
chr1	7088594	7089093	chr1	6788552	6789051	Pcmtd1|chr1:6788552-6789051	0.231297718808798	.	.
chr1	7397174	7397673	chr1	7204719	7205218	Gm26901|chr1:7204719-7205218	0.302556430143503	.	.
chr1	7397837	7398336	chr1	7111444	7111943	Gm26901|chr1:7111444-7111943	0.284479392321728	.	.
chr1	9298975	9299474	chr1	9172288	9172787	Sntg1|chr1:9172288-9172787	0.332391369865881	.	.
chr1	9298975	9299474	chr1	9298270	9298769	Sntg1|chr1:9298270-9298769	0.437174958923587	.	.
chr1	9299496	9299995	chr1	9298270	9298769	Sntg1|chr1:9298270-9298769	0.439640600489108	.	.
chr1	9545042	9545541	chr1	9541113	9541612	Rrs1|chr1:9541113-9541612	0.2338168393254	.	.
chr1	9545042	9545541	chr1	9772700	9773199	Rrs1|chr1:9772700-9773199	0.251896892199206	.	.
chr1	9545922	9546421	chr1	9573148	9573647	Rrs1|chr1:9573148-9573647	0.311644452186863	.	.
chr1	9545922	9546421	chr1	9848033	9848532	Rrs1|chr1:9848033-9848532	0.197057994062358	.	.
chr1	9600949	9601448	chr1	9541113	9541612	Vxn|chr1:9541113-9541612	0.316274180412651	.	.
chr1	9600949	9601448	chr1	9541113	9541612	Vxn|chr1:9541113-9541612	0.316274180412652	.	.
chr1	9600949	9601448	chr1	9848033	9848532	Vxn|chr1:9848033-9848532	0.286923842404408	.	.
chr1	9700259	9700758	chr1	9541113	9541612	Mybl1|chr1:9541113-9541612	0.279508482574684	.	.
chr1	9700259	9700758	chr1	9573148	9573647	Mybl1|chr1:9573148-9573647	0.291485860380324	.	.
chr1	9700259	9700758	chr1	9848033	9848532	Mybl1|chr1:9848033-9848532	0.320719679605728	.	.
chr1	9747574	9748073	chr1	9298270	9298769	1700034P13Rik|chr1:9298270-9298769	0.361240088994366	.	.
chr1	9747574	9748073	chr1	9298270	9298769	Vcpip1|chr1:9298270-9298769	0.361240088994366	.	.
chr1	9748256	9748755	chr1	9298270	9298769	1700034P13Rik|chr1:9298270-9298769	0.284673916396408	.	.
chr1	9748256	9748755	chr1	9298270	9298769	Vcpip1|chr1:9298270-9298769	0.284673916396408	.	.
chr1	9798078	9798577	chr1	9772700	9773199	Sgk3|chr1:9772700-9773199	0.196964381666678	.	.
chr1	9908384	9908883	chr1	9541113	9541612	Mcmdc2|chr1:9541113-9541612	0.256732376042972	.	.
chr1	9908384	9908883	chr1	9573148	9573647	Mcmdc2|chr1:9573148-9573647	0.337791104295818	.	.
chr1	9908384	9908883	chr1	9848033	9848532	Mcmdc2|chr1:9848033-9848532	0.245680719576104	.	.
chr1	10037697	10038196	chr1	10007180	10007679	Cops5|chr1:10007180-10007679	0.213577877249343	.	.
chr1	10037697	10038196	chr1	10007180	10007679	Cspp1|chr1:10007180-10007679	0.213577877249343	.	.
chr1	10037697	10038196	chr1	10039501	10040000	Cops5|chr1:10039501-10040000	0.283567737434146	.	.
chr1	10037697	10038196	chr1	10039501	10040000	Cspp1|chr1:10039501-10040000	0.283567737434146	.	.
chr1	10232301	10232800	chr1	10039501	10040000	Arfgef1|chr1:10039501-10040000	0.275671474192854	.	.
chr1	10232301	10232800	chr1	10089475	10089974	Arfgef1|chr1:10089475-10089974	0.199985487421245	.	.
chr1	10993243	10993742	chr1	10501443	10501942	Prex2|chr1:10501443-10501942	0.224454645114043	.	.
chr1	10993772	10994271	chr1	10501443	10501942	Prex2|chr1:10501443-10501942	0.408824400745637	.	.
chr1	13660314	13660813	chr1	13714623	13715122	Lactb2|chr1:13714623-13715122	0.350393750586047	.	.
chr1	14309549	14310048	chr1	14181453	14181952	Eya1|chr1:14181453-14181952	0.412338788810216	.	.
chr1	14309549	14310048	chr1	14204214	14204713	Eya1|chr1:14204214-14204713	0.265131119338489	.	.
chr1	14918622	14919121	chr1	14739996	14740495	Trpa1|chr1:14739996-14740495	0.219892660129142	.	.
chr1	15892493	15892992	chr1	16248932	16249431	Sbspon|chr1:16248932-16249431	0.391707929362589	.	.
chr1	16103947	16104446	chr1	16248932	16249431	Rpl7|chr1:16248932-16249431	0.32367046294196	.	.
chr1	16103947	16104446	chr1	16249569	16250068	Rpl7|chr1:16249569-16250068	0.254772112976737	.	.
chr1	16104453	16104952	chr1	16248932	16249431	Rpl7|chr1:16248932-16249431	0.266239516674769	.	.
chr1	16104453	16104952	chr1	16248932	16249431	Rpl7|chr1:16248932-16249431	0.26623951667477	.	.
chr1	16104999	16105498	chr1	15791827	15792326	Rdh10|chr1:15791827-15792326	0.375910059793786	.	.
chr1	16104999	16105498	chr1	15791827	15792326	Rpl7|chr1:15791827-15792326	0.375910059793786	.	.
chr1	17097078	17097577	chr1	17382067	17382566	Jph1|chr1:17382067-17382566	0.246390375329984	.	.
chr1	17727070	17727569	chr1	17382067	17382566	Crispld1|chr1:17382067-17382566	0.187155023721047	.	.
chr1	17727070	17727569	chr1	17382067	17382566	Gm16070|chr1:17382067-17382566	0.187155023721047	.	.
chr1	17727070	17727569	chr1	17825827	17826326	Crispld1|chr1:17825827-17826326	0.182957363181591	.	.
chr1	17727070	17727569	chr1	17825827	17826326	Gm16070|chr1:17825827-17826326	0.182957363181591	.	.
chr1	18057998	18058497	chr1	17980561	17981060	Gm28756|chr1:17980561-17981060	0.248830708003581	.	.
chr1	18057998	18058497	chr1	18359936	18360435	Gm28756|chr1:18359936-18360435	0.245436548692315	.	.
chr1	18057998	18058497	chr1	18416187	18416686	Gm28756|chr1:18416187-18416686	0.264706557559633	.	.
chr1	18058553	18059052	chr1	17980561	17981060	Gm28756|chr1:17980561-17981060	0.293345922791874	.	.
chr1	20670495	20670994	chr1	20671052	20671551	Gm28653|chr1:20671052-20671551	0.361499755992714	.	.
chr1	20670495	20670994	chr1	20724753	20725252	Gm28653|chr1:20724753-20725252	0.240040396026087	.	.
chr1	20670495	20670994	chr1	20725382	20725881	Gm28653|chr1:20725382-20725881	0.318839627191215	.	.
chr1	20670495	20670994	chr1	20801628	20802127	Gm28653|chr1:20801628-20802127	0.220014278668673	.	.
chr1	20670495	20670994	chr1	20921118	20921617	Gm28653|chr1:20921118-20921617	0.357253016199222	.	.
chr1	20670495	20670994	chr1	20922285	20922784	Gm28653|chr1:20922285-20922784	0.315076134459982	.	.
chr1	20670495	20670994	chr1	20933361	20933860	Gm28653|chr1:20933361-20933860	0.194372413798609	.	.
chr1	20820187	20820686	chr1	20921118	20921617	Mcm3|chr1:20921118-20921617	0.263011486810813	.	.
chr1	20820187	20820686	chr1	20922285	20922784	Mcm3|chr1:20922285-20922784	0.221674079021583	.	.
chr1	20820187	20820686	chr1	21166203	21166702	Mcm3|chr1:21166203-21166702	0.263634186322608	.	.
chr1	20820187	20820686	chr1	21232056	21232555	Mcm3|chr1:21232056-21232555	0.223017417610735	.	.
chr1	20890311	20890810	chr1	20725382	20725881	6720483E21Rik|chr1:20725382-20725881	0.212612283639905	.	.
chr1	20890311	20890810	chr1	20725382	20725881	Paqr8|chr1:20725382-20725881	0.212612283639905	.	.
chr1	20890311	20890810	chr1	20921118	20921617	6720483E21Rik|chr1:20921118-20921617	0.490062125102412	.	.
chr1	20890311	20890810	chr1	20921118	20921617	Paqr8|chr1:20921118-20921617	0.490062125102412	.	.
chr1	20951400	20951899	chr1	20786199	20786698	Efhc1|chr1:20786199-20786698	0.209419034572283	.	.
chr1	20951400	20951899	chr1	20921118	20921617	Efhc1|chr1:20921118-20921617	0.193931012929705	.	.
chr1	20951400	20951899	chr1	20922285	20922784	Efhc1|chr1:20922285-20922784	0.254508603931313	.	.
chr1	20951400	20951899	chr1	20933361	20933860	Efhc1|chr1:20933361-20933860	0.188257642005035	.	.
chr1	20951400	20951899	chr1	21166203	21166702	Efhc1|chr1:21166203-21166702	0.287433648418611	.	.
chr1	20951400	20951899	chr1	21166719	21167218	Efhc1|chr1:21166719-21167218	0.376190148802312	.	.
chr1	22805771	22806270	chr1	23140485	23140984	Rims1|chr1:23140485-23140984	0.235581839203413	.	.
chr1	23761777	23762276	chr1	23705548	23706047	B3gat2|chr1:23705548-23706047	0.211286574630539	.	.
chr1	24586286	24586785	chr1	24869895	24870394	Col19a1|chr1:24869895-24870394	0.248049964877038	.	.
chr1	24586286	24586785	chr1	24901204	24901703	Col19a1|chr1:24901204-24901703	0.187748585845064	.	.
chr1	24587149	24587648	chr1	24614797	24615296	Col19a1|chr1:24614797-24615296	0.183294550038674	.	.
chr1	24587149	24587648	chr1	24614797	24615296	Col19a1|chr1:24614797-24615296	0.183294550038675	.	.
chr1	24587149	24587648	chr1	24633681	24634180	Col19a1|chr1:24633681-24634180	0.211243075682055	.	.
chr1	24678265	24678764	chr1	24259288	24259787	Lmbrd1|chr1:24259288-24259787	0.322316222243078	.	.
chr1	24678265	24678764	chr1	24349664	24350163	Lmbrd1|chr1:24349664-24350163	0.22829585851584	.	.
chr1	24678265	24678764	chr1	24367541	24368040	Lmbrd1|chr1:24367541-24368040	0.216487011544974	.	.
chr1	24678265	24678764	chr1	24611656	24612155	Lmbrd1|chr1:24611656-24612155	0.406351393630198	.	.
chr1	24678265	24678764	chr1	24613347	24613846	Lmbrd1|chr1:24613347-24613846	0.342764425248259	.	.
chr1	24678265	24678764	chr1	24614093	24614592	Lmbrd1|chr1:24614093-24614592	0.389520457491334	.	.
chr1	24678265	24678764	chr1	24614797	24615296	Lmbrd1|chr1:24614797-24615296	0.362337009735027	.	.
chr1	24678265	24678764	chr1	24615721	24616220	Lmbrd1|chr1:24615721-24616220	0.317480562485307	.	.
chr1	30872795	30873294	chr1	30589976	30590475	Phf3|chr1:30589976-30590475	0.328319869085978	.	.
chr1	30872795	30873294	chr1	30700382	30700881	Phf3|chr1:30700382-30700881	0.251433079621978	.	.
chr1	32172459	32172958	chr1	31808000	31808499	Khdrbs2|chr1:31808000-31808499	0.256059900431305	.	.
chr1	34459438	34459937	chr1	34642414	34642913	Ptpn18|chr1:34642414-34642913	0.205050697318519	.	.
chr1	34459438	34459937	chr1	34738307	34738806	Ptpn18|chr1:34738307-34738806	0.2162886841985	.	.
chr1	34579442	34579941	chr1	34867150	34867649	1700101I19Rik|chr1:34867150-34867649	0.329829233766733	.	.
chr1	34579442	34579941	chr1	34867150	34867649	Amer3|chr1:34867150-34867649	0.329829233766733	.	.
chr1	34677895	34678394	chr1	34793414	34793913	Arhgef4|chr1:34793414-34793913	0.26939815398939	.	.
chr1	34801460	34801959	chr1	34750293	34750792	Arhgef4|chr1:34750293-34750792	0.357256237068792	.	.
chr1	34801460	34801959	chr1	34812797	34813296	Arhgef4|chr1:34812797-34813296	0.228856423973352	.	.
chr1	34801460	34801959	chr1	34867150	34867649	Arhgef4|chr1:34867150-34867649	0.279168576978582	.	.
chr1	34801460	34801959	chr1	35242908	35243407	Arhgef4|chr1:35242908-35243407	0.290208001776648	.	.
chr1	34801460	34801959	chr1	35243429	35243928	Arhgef4|chr1:35243429-35243928	0.19410261392078	.	.
chr1	34841956	34842455	chr1	34750293	34750792	Fam168b|chr1:34750293-34750792	0.19005086986927	.	.
chr1	34842804	34843303	chr1	34750293	34750792	Fam168b|chr1:34750293-34750792	0.290839835210703	.	.
chr1	34849768	34850267	chr1	34738307	34738806	Plekhb2|chr1:34738307-34738806	0.253571292794938	.	.
chr1	34849768	34850267	chr1	34891506	34892005	Plekhb2|chr1:34891506-34892005	0.409145593561174	.	.
chr1	34849768	34850267	chr1	35003146	35003645	Plekhb2|chr1:35003146-35003645	0.216899899302887	.	.
chr1	37540864	37541363	chr1	37639092	37639591	Mgat4a|chr1:37639092-37639591	0.198640249722075	.	.
chr1	37540864	37541363	chr1	37678238	37678737	Mgat4a|chr1:37678238-37678737	0.336124745527234	.	.
chr1	37540864	37541363	chr1	37959295	37959794	Mgat4a|chr1:37959295-37959794	0.238837591236159	.	.
chr1	37614024	37614523	chr1	37698784	37699283	4930556I23Rik|chr1:37698784-37699283	0.20324503489511	.	.
chr1	37614024	37614523	chr1	37728032	37728531	4930556I23Rik|chr1:37728032-37728531	0.346058604090899	.	.
chr1	37719678	37720177	chr1	37678238	37678737	2010300C02Rik|chr1:37678238-37678737	0.261661875447863	.	.
chr1	37719678	37720177	chr1	37726317	37726816	2010300C02Rik|chr1:37726317-37726816	0.191042594843455	.	.
chr1	37864699	37865198	chr1	37678238	37678737	Gm26805|chr1:37678238-37678737	0.391446527163875	.	.
chr1	37871955	37872454	chr1	37872597	37873096	Lipt1|chr1:37872597-37873096	0.532644575011353	.	.
chr1	37890241	37890740	chr1	37678238	37678737	Mitd1|chr1:37678238-37678737	0.318026991529888	.	.
chr1	37890241	37890740	chr1	37678238	37678737	Mitd1|chr1:37678238-37678737	0.318026991529889	.	.
chr1	37890241	37890740	chr1	37678238	37678737	Mrpl30|chr1:37678238-37678737	0.318026991529888	.	.
chr1	37890241	37890740	chr1	37678238	37678737	Mrpl30|chr1:37678238-37678737	0.318026991529889	.	.
chr1	37890241	37890740	chr1	37726317	37726816	Mitd1|chr1:37726317-37726816	0.24690184761524	.	.
chr1	37890241	37890740	chr1	37726317	37726816	Mrpl30|chr1:37726317-37726816	0.24690184761524	.	.
chr1	37890241	37890740	chr1	37959295	37959794	Mitd1|chr1:37959295-37959794	0.197312431650641	.	.
chr1	37890241	37890740	chr1	37959295	37959794	Mrpl30|chr1:37959295-37959794	0.197312431650641	.	.
chr1	37997082	37997581	chr1	38185452	38185951	Eif5b|chr1:38185452-38185951	0.218808442332543	.	.
chr1	37997082	37997581	chr1	38185452	38185951	Txndc9|chr1:38185452-38185951	0.218808442332543	.	.
chr1	37997778	37998277	chr1	37639092	37639591	Eif5b|chr1:37639092-37639591	0.292065792008663	.	.
chr1	37997778	37998277	chr1	37639092	37639591	Txndc9|chr1:37639092-37639591	0.292065792008663	.	.
chr1	37997778	37998277	chr1	37698123	37698622	Eif5b|chr1:37698123-37698622	0.249303275417538	.	.
chr1	37997778	37998277	chr1	37698123	37698622	Txndc9|chr1:37698123-37698622	0.249303275417538	.	.
chr1	37997778	37998277	chr1	37698784	37699283	Eif5b|chr1:37698784-37699283	0.537228836591587	.	.
chr1	37997778	37998277	chr1	37698784	37699283	Txndc9|chr1:37698784-37699283	0.537228836591587	.	.
chr1	37997778	37998277	chr1	37959295	37959794	Eif5b|chr1:37959295-37959794	0.219774073001462	.	.
chr1	37997778	37998277	chr1	37959295	37959794	Txndc9|chr1:37959295-37959794	0.219774073001462	.	.
chr1	38129526	38130025	chr1	37959295	37959794	Rev1|chr1:37959295-37959794	0.448919212953491	.	.
chr1	40579713	40580212	chr1	40266363	40266862	Gm35801|chr1:40266363-40266862	0.218135352549364	.	.
chr1	40579713	40580212	chr1	40266363	40266862	Slc9a4|chr1:40266363-40266862	0.218135352549364	.	.
chr1	40579713	40580212	chr1	40681655	40682154	Gm35801|chr1:40681655-40682154	0.210182849726858	.	.
chr1	40579713	40580212	chr1	40681655	40682154	Slc9a4|chr1:40681655-40682154	0.210182849726858	.	.
chr1	40579713	40580212	chr1	40844577	40845076	Gm35801|chr1:40844577-40845076	0.209906618723592	.	.
chr1	40579713	40580212	chr1	40844577	40845076	Slc9a4|chr1:40844577-40845076	0.209906618723592	.	.
chr1	40579713	40580212	chr1	40878983	40879482	Gm35801|chr1:40878983-40879482	0.181911718081414	.	.
chr1	40579713	40580212	chr1	40878983	40879482	Slc9a4|chr1:40878983-40879482	0.181911718081414	.	.
chr1	40680467	40680966	chr1	40599576	40600075	Slc9a2|chr1:40599576-40600075	0.25158532420181	.	.
chr1	40680467	40680966	chr1	40657872	40658371	Slc9a2|chr1:40657872-40658371	0.182991801120412	.	.
chr1	40681063	40681562	chr1	40266363	40266862	Slc9a2|chr1:40266363-40266862	0.355452555633328	.	.
chr1	40681063	40681562	chr1	40599576	40600075	Slc9a2|chr1:40599576-40600075	0.198927513699823	.	.
chr1	40681063	40681562	chr1	40681655	40682154	Slc9a2|chr1:40681655-40682154	0.544798019738416	.	.
chr1	40681063	40681562	chr1	40878983	40879482	Slc9a2|chr1:40878983-40879482	0.26188717684774	.	.
chr1	40681063	40681562	chr1	40887752	40888251	Slc9a2|chr1:40887752-40888251	0.240752437175544	.	.
chr1	40790447	40790946	chr1	40544608	40545107	Mfsd9|chr1:40544608-40545107	0.186523756438121	.	.
chr1	40790447	40790946	chr1	40878983	40879482	Mfsd9|chr1:40878983-40879482	0.337234463979753	.	.
chr1	40790447	40790946	chr1	41001530	41002029	Mfsd9|chr1:41001530-41002029	0.432305787813976	.	.
chr1	40790447	40790946	chr1	41138020	41138519	Mfsd9|chr1:41138020-41138519	0.189671920674056	.	.
chr1	40790447	40790946	chr1	41152509	41153008	Mfsd9|chr1:41152509-41153008	0.505645077706804	.	.
chr1	40790447	40790946	chr1	41240229	41240728	Mfsd9|chr1:41240229-41240728	0.26774809900264	.	.
chr1	42261772	42262271	chr1	42395186	42395685	Gm28175|chr1:42395186-42395685	0.208829130847779	.	.
chr1	43827615	43828114	chr1	43898955	43899454	Uxs1|chr1:43898955-43899454	0.274492865953612	.	.
chr1	43827615	43828114	chr1	44041766	44042265	Uxs1|chr1:44041766-44042265	0.423077281701688	.	.
chr1	44118638	44119137	chr1	44041766	44042265	Bivm|chr1:44041766-44042265	0.184743989969104	.	.
chr1	44118638	44119137	chr1	44041766	44042265	Poglut2|chr1:44041766-44042265	0.184743989969104	.	.
chr1	44118638	44119137	chr1	44459127	44459626	Bivm|chr1:44459127-44459626	0.279206778293323	.	.
chr1	44118638	44119137	chr1	44459127	44459626	Poglut2|chr1:44459127-44459626	0.279206778293323	.	.
chr1	44119144	44119643	chr1	44041766	44042265	Bivm|chr1:44041766-44042265	0.193733460641087	.	.
chr1	44119144	44119643	chr1	44041766	44042265	Poglut2|chr1:44041766-44042265	0.193733460641087	.	.
chr1	44119144	44119643	chr1	44064570	44065069	Bivm|chr1:44064570-44065069	0.231078703829549	.	.
chr1	44119144	44119643	chr1	44064570	44065069	Poglut2|chr1:44064570-44065069	0.231078703829549	.	.
chr1	44119144	44119643	chr1	44459127	44459626	Bivm|chr1:44459127-44459626	0.330444849694734	.	.
chr1	44119144	44119643	chr1	44459127	44459626	Poglut2|chr1:44459127-44459626	0.330444849694734	.	.
chr1	44147693	44148192	chr1	44064570	44065069	Ercc5|chr1:44064570-44065069	0.232464107276817	.	.
chr1	44147693	44148192	chr1	44198134	44198633	Ercc5|chr1:44198134-44198633	0.501979770343263	.	.
chr1	44147693	44148192	chr1	44459127	44459626	Ercc5|chr1:44459127-44459626	0.197352606304553	.	.
chr1	44551396	44551895	chr1	44459127	44459626	Gulp1|chr1:44459127-44459626	0.204595715303491	.	.
chr1	44551396	44551895	chr1	44584753	44585252	Gulp1|chr1:44584753-44585252	0.294025558117616	.	.
chr1	44551396	44551895	chr1	44741191	44741690	Gulp1|chr1:44741191-44741690	0.260090327098428	.	.
chr1	44552204	44552703	chr1	44584753	44585252	Gulp1|chr1:44584753-44585252	0.482303400028627	.	.
chr1	44552204	44552703	chr1	44741191	44741690	Gulp1|chr1:44741191-44741690	0.319903837042235	.	.
chr1	45795197	45795696	chr1	45766100	45766599	Wdr75|chr1:45766100-45766599	0.30607200730186	.	.
chr1	45925424	45925923	chr1	45816821	45817320	Slc40a1|chr1:45816821-45817320	0.197670789732612	.	.
chr1	45925424	45925923	chr1	45837607	45838106	Slc40a1|chr1:45837607-45838106	0.270259378813245	.	.
chr1	46425176	46425675	chr1	46022239	46022738	Dnah7c|chr1:46022239-46022738	0.265829358793262	.	.
chr1	52113595	52114094	chr1	52266232	52266731	Gm31812|chr1:52266232-52266731	0.271246762796647	.	.
chr1	52119152	52119651	chr1	52299528	52300027	Stat1|chr1:52299528-52300027	0.259451294036763	.	.
chr1	52119716	52120215	chr1	52266232	52266731	Stat1|chr1:52266232-52266731	0.218313079184852	.	.
chr1	52233098	52233597	chr1	52302470	52302969	Gls|chr1:52302470-52302969	0.271008441253297	.	.
chr1	52816845	52817344	chr1	53032502	53033001	Inpp1|chr1:53032502-53033001	0.219269498381998	.	.
chr1	52817513	52818012	chr1	52951458	52951957	Inpp1|chr1:52951458-52951957	0.381172490922261	.	.
chr1	53313399	53313898	chr1	53272612	53273111	Osgepl1|chr1:53272612-53273111	0.277393409825582	.	.
chr1	53313399	53313898	chr1	53709563	53710062	Osgepl1|chr1:53709563-53710062	0.222997185284082	.	.
chr1	53706596	53707095	chr1	53709563	53710062	Dnah7a|chr1:53709563-53710062	0.290460857686275	.	.
chr1	53706596	53707095	chr1	53909069	53909568	Dnah7a|chr1:53909069-53909568	0.199064065126779	.	.
chr1	54250459	54250958	chr1	54043121	54043620	Ccdc150|chr1:54043121-54043620	0.235908968298705	.	.
chr1	54250459	54250958	chr1	54578469	54578968	Ccdc150|chr1:54578469-54578968	0.255112864848435	.	.
chr1	54250459	54250958	chr1	54735435	54735934	Ccdc150|chr1:54735435-54735934	0.211707082134192	.	.
chr1	55087395	55087894	chr1	55192060	55192559	Hspd1|chr1:55192060-55192559	0.295159144084967	.	.
chr1	55087395	55087894	chr1	55192060	55192559	Hspe1|chr1:55192060-55192559	0.295159144084967	.	.
chr1	57377374	57377873	chr1	57394001	57394500	1700066M21Rik|chr1:57394001-57394500	0.293182424115057	.	.
chr1	57377374	57377873	chr1	57394001	57394500	4930558J18Rik|chr1:57394001-57394500	0.293182424115057	.	.
chr1	57377374	57377873	chr1	57423605	57424104	1700066M21Rik|chr1:57423605-57424104	0.278578821830782	.	.
chr1	57377374	57377873	chr1	57423605	57424104	4930558J18Rik|chr1:57423605-57424104	0.278578821830782	.	.
chr1	57377374	57377873	chr1	57430057	57430556	1700066M21Rik|chr1:57430057-57430556	0.228055358276445	.	.
chr1	57377374	57377873	chr1	57430057	57430556	4930558J18Rik|chr1:57430057-57430556	0.228055358276445	.	.
chr1	57406257	57406756	chr1	57430057	57430556	Maip1|chr1:57430057-57430556	0.219313874849969	.	.
chr1	57406257	57406756	chr1	57430057	57430556	Tyw5|chr1:57430057-57430556	0.219313874849969	.	.
chr1	57406257	57406756	chr1	57600409	57600908	Maip1|chr1:57600409-57600908	0.253343373442861	.	.
chr1	57406257	57406756	chr1	57600409	57600908	Tyw5|chr1:57600409-57600908	0.253343373442861	.	.
chr1	57406767	57407266	chr1	57428877	57429376	Maip1|chr1:57428877-57429376	0.19175611465576	.	.
chr1	57406767	57407266	chr1	57428877	57429376	Tyw5|chr1:57428877-57429376	0.19175611465576	.	.
chr1	57406767	57407266	chr1	57642139	57642638	Maip1|chr1:57642139-57642638	0.233497756176688	.	.
chr1	57406767	57407266	chr1	57642139	57642638	Tyw5|chr1:57642139-57642638	0.233497756176688	.	.
chr1	58392818	58393317	chr1	58271090	58271589	Bzw1|chr1:58271090-58271589	0.243407340693637	.	.
chr1	58392818	58393317	chr1	58584228	58584727	Bzw1|chr1:58584228-58584727	0.330176436780868	.	.
chr1	58392818	58393317	chr1	58652543	58653042	Bzw1|chr1:58652543-58653042	0.198375585331751	.	.
chr1	58423825	58424324	chr1	58296260	58296759	Clk1|chr1:58296260-58296759	0.203543248554904	.	.
chr1	58445384	58445883	chr1	58361589	58362088	Nif3l1|chr1:58361589-58362088	0.193254154486407	.	.
chr1	58445384	58445883	chr1	58361589	58362088	Ppil3|chr1:58361589-58362088	0.193254154486407	.	.
chr1	58504734	58505233	chr1	58584228	58584727	Gm15834|chr1:58584228-58584727	0.204197125935729	.	.
chr1	58504734	58505233	chr1	58584228	58584727	Orc2|chr1:58584228-58584727	0.204197125935729	.	.
chr1	58504734	58505233	chr1	58652543	58653042	Gm15834|chr1:58652543-58653042	0.323465846942232	.	.
chr1	58504734	58505233	chr1	58652543	58653042	Orc2|chr1:58652543-58653042	0.323465846942232	.	.
chr1	58586034	58586533	chr1	58584228	58584727	Fam126b|chr1:58584228-58584727	0.251801567525755	.	.
chr1	58586034	58586533	chr1	58584228	58584727	Ndufb3|chr1:58584228-58584727	0.251801567525755	.	.
chr1	58586552	58587051	chr1	58652543	58653042	Fam126b|chr1:58652543-58653042	0.227861323769331	.	.
chr1	58586552	58587051	chr1	58652543	58653042	Ndufb3|chr1:58652543-58653042	0.227861323769331	.	.
chr1	58973284	58973783	chr1	58746853	58747352	Stradb|chr1:58746853-58747352	0.192164181990787	.	.
chr1	58973284	58973783	chr1	58746853	58747352	Trak2|chr1:58746853-58747352	0.192164181990787	.	.
chr1	59119578	59120077	chr1	59316631	59317130	G730003C15Rik|chr1:59316631-59317130	0.341080924605374	.	.
chr1	59119578	59120077	chr1	59316631	59317130	Tmem237|chr1:59316631-59317130	0.341080924605374	.	.
chr1	59237006	59237505	chr1	58897489	58897988	Als2|chr1:58897489-58897988	0.339311791830678	.	.
chr1	59237006	59237505	chr1	59067948	59068447	Als2|chr1:59067948-59068447	0.239186468714233	.	.
chr1	59237006	59237505	chr1	59247600	59248099	Als2|chr1:59247600-59248099	0.192442533723245	.	.
chr1	59481835	59482334	chr1	59253445	59253944	Fzd7|chr1:59253445-59253944	0.395254265838716	.	.
chr1	59481835	59482334	chr1	59312429	59312928	Fzd7|chr1:59312429-59312928	0.295204364595229	.	.
chr1	59481835	59482334	chr1	59321686	59322185	Fzd7|chr1:59321686-59322185	0.495382372162181	.	.
chr1	59481835	59482334	chr1	59322330	59322829	Fzd7|chr1:59322330-59322829	0.457001952945211	.	.
chr1	59481835	59482334	chr1	59386985	59387484	Fzd7|chr1:59386985-59387484	0.183884086586208	.	.
chr1	59481835	59482334	chr1	59387510	59388009	Fzd7|chr1:59387510-59388009	0.306563586910555	.	.
chr1	59762644	59763143	chr1	59788955	59789454	Bmpr2|chr1:59788955-59789454	0.231816768168917	.	.
chr1	59762644	59763143	chr1	60000360	60000859	Bmpr2|chr1:60000360-60000859	0.239609666018839	.	.
chr1	59912662	59913161	chr1	60000360	60000859	Fam117b|chr1:60000360-60000859	0.425900281738791	.	.
chr1	60180257	60180756	chr1	60000360	60000859	Nbeal1|chr1:60000360-60000859	0.315740370166231	.	.
chr1	60343314	60343813	chr1	60000360	60000859	Cyp20a1|chr1:60000360-60000859	0.189939782993701	.	.
chr1	60409462	60409961	chr1	60000360	60000859	Abi2|chr1:60000360-60000859	0.229590900211018	.	.
chr1	61638558	61639057	chr1	61330903	61331402	Pard3b|chr1:61330903-61331402	0.281395317165427	.	.
chr1	61638558	61639057	chr1	61377060	61377559	Pard3b|chr1:61377060-61377559	0.216706257801367	.	.
chr1	63114071	63114570	chr1	63035384	63035883	Ino80d|chr1:63035384-63035883	0.225032699015382	.	.
chr1	63114071	63114570	chr1	63203844	63204343	Ino80d|chr1:63203844-63204343	0.37623494155619	.	.
chr1	63114071	63114570	chr1	63486645	63487144	Ino80d|chr1:63486645-63487144	0.260470920815995	.	.
chr1	63176509	63177008	chr1	63153005	63153504	Eef1b2|chr1:63153005-63153504	0.200752416405491	.	.
chr1	63176509	63177008	chr1	63153005	63153504	Ndufs1|chr1:63153005-63153504	0.200752416405491	.	.
chr1	63176509	63177008	chr1	63204363	63204862	Eef1b2|chr1:63204363-63204862	0.184264421331833	.	.
chr1	63176509	63177008	chr1	63204363	63204862	Ndufs1|chr1:63204363-63204862	0.184264421331833	.	.
chr1	63272985	63273484	chr1	63153005	63153504	Gm11608|chr1:63153005-63153504	0.232132870502979	.	.
chr1	63272985	63273484	chr1	63153005	63153504	Zdbf2|chr1:63153005-63153504	0.232132870502979	.	.
chr1	63272985	63273484	chr1	63274136	63274635	Gm11608|chr1:63274136-63274635	0.279217621626975	.	.
chr1	63272985	63273484	chr1	63274136	63274635	Zdbf2|chr1:63274136-63274635	0.279217621626975	.	.
chr1	63445671	63446170	chr1	63153005	63153504	Adam23|chr1:63153005-63153504	0.44467927923432	.	.
chr1	63446419	63446918	chr1	63274136	63274635	Adam23|chr1:63274136-63274635	0.323136117946199	.	.
chr1	63446419	63446918	chr1	63486645	63487144	Adam23|chr1:63486645-63487144	0.278361414005356	.	.
chr1	64532547	64533046	chr1	64255139	64255638	Creb1|chr1:64255139-64255638	0.21455711126357	.	.
chr1	64532547	64533046	chr1	64305488	64305987	Creb1|chr1:64305488-64305987	0.339470450523285	.	.
chr1	64533232	64533731	chr1	64289060	64289559	Creb1|chr1:64289060-64289559	0.230121919708078	.	.
chr1	64533232	64533731	chr1	64445949	64446448	Creb1|chr1:64445949-64446448	0.24634547538809	.	.
chr1	64533232	64533731	chr1	64523057	64523556	Creb1|chr1:64523057-64523556	0.182603981782493	.	.
chr1	64616950	64617449	chr1	64305488	64305987	Gm28982|chr1:64305488-64305987	0.520479025243179	.	.
chr1	64616950	64617449	chr1	64305488	64305987	Mettl21a|chr1:64305488-64305987	0.520479025243179	.	.
chr1	64616950	64617449	chr1	64717480	64717979	Gm28982|chr1:64717480-64717979	0.186773831359785	.	.
chr1	64616950	64617449	chr1	64717480	64717979	Mettl21a|chr1:64717480-64717979	0.186773831359785	.	.
chr1	64617495	64617994	chr1	64717480	64717979	Gm28982|chr1:64717480-64717979	0.21825928527435	.	.
chr1	64617495	64617994	chr1	64717480	64717979	Mettl21a|chr1:64717480-64717979	0.21825928527435	.	.
chr1	64690474	64690973	chr1	64255139	64255638	2810408I11Rik|chr1:64255139-64255638	0.383522291553968	.	.
chr1	64690474	64690973	chr1	64255139	64255638	Ccnyl1|chr1:64255139-64255638	0.383522291553968	.	.
chr1	64690474	64690973	chr1	64289060	64289559	2810408I11Rik|chr1:64289060-64289559	0.33441903919557	.	.
chr1	64690474	64690973	chr1	64289060	64289559	Ccnyl1|chr1:64289060-64289559	0.33441903919557	.	.
chr1	64690474	64690973	chr1	64445949	64446448	2810408I11Rik|chr1:64445949-64446448	0.261070509209307	.	.
chr1	64690474	64690973	chr1	64445949	64446448	Ccnyl1|chr1:64445949-64446448	0.261070509209307	.	.
chr1	65122893	65123392	chr1	65178123	65178622	D630023F18Rik|chr1:65178123-65178622	0.267125782025692	.	.
chr1	65186396	65186895	chr1	65179041	65179540	Idh1|chr1:65179041-65179540	0.281148110179535	.	.
chr1	65186396	65186895	chr1	65179041	65179540	Pikfyve|chr1:65179041-65179540	0.281148110179535	.	.
chr1	65186396	65186895	chr1	65311469	65311968	Idh1|chr1:65311469-65311968	0.332670206013458	.	.
chr1	65186396	65186895	chr1	65311469	65311968	Pikfyve|chr1:65311469-65311968	0.332670206013458	.	.
chr1	66816734	66817233	chr1	66895631	66896130	Kansl1l|chr1:66895631-66896130	0.197736832132213	.	.
chr1	66816734	66817233	chr1	67103774	67104273	Kansl1l|chr1:67103774-67104273	0.245954625452868	.	.
chr1	66817441	66817940	chr1	66829321	66829820	Kansl1l|chr1:66829321-66829820	0.211381863684361	.	.
chr1	66817441	66817940	chr1	66838431	66838930	Kansl1l|chr1:66838431-66838930	0.21171120715313	.	.
chr1	66817441	66817940	chr1	66895631	66896130	Kansl1l|chr1:66895631-66896130	0.222213541589583	.	.
chr1	66817441	66817940	chr1	66896202	66896701	Kansl1l|chr1:66896202-66896701	0.196946335589801	.	.
chr1	66862543	66863042	chr1	66896202	66896701	Acadl|chr1:66896202-66896701	0.298760480434483	.	.
chr1	66862543	66863042	chr1	67086829	67087328	Acadl|chr1:67086829-67087328	0.197881018674789	.	.
chr1	66862543	66863042	chr1	67218289	67218788	Acadl|chr1:67218289-67218788	0.277335589492468	.	.
chr1	66863047	66863546	chr1	66895631	66896130	Acadl|chr1:66895631-66896130	0.243367273322717	.	.
chr1	66863047	66863546	chr1	66896202	66896701	Acadl|chr1:66896202-66896701	0.339742588685895	.	.
chr1	66863047	66863546	chr1	67086829	67087328	Acadl|chr1:67086829-67087328	0.323437271529053	.	.
chr1	66863047	66863546	chr1	67218289	67218788	Acadl|chr1:67218289-67218788	0.184647363540993	.	.
chr1	67038596	67039095	chr1	66838431	66838930	Lancl1|chr1:66838431-66838930	0.201329241673829	.	.
chr1	67038596	67039095	chr1	66992790	66993289	Lancl1|chr1:66992790-66993289	0.332416660667936	.	.
chr1	67038596	67039095	chr1	67178531	67179030	Lancl1|chr1:67178531-67179030	0.314745400034073	.	.
chr1	67038596	67039095	chr1	67285091	67285590	Lancl1|chr1:67285091-67285590	0.472990886306986	.	.
chr1	69106246	69106745	chr1	69138793	69139292	Gm16076|chr1:69138793-69139292	0.378577622216946	.	.
chr1	69106800	69107299	chr1	69138793	69139292	Gm16076|chr1:69138793-69139292	0.20451112795113	.	.
chr1	69108309	69108808	chr1	69138793	69139292	Erbb4|chr1:69138793-69139292	0.216130389118473	.	.
chr1	70725497	70725996	chr1	70692535	70693034	Vwc2l|chr1:70692535-70693034	0.406586281565841	.	.
chr1	70725497	70725996	chr1	70700160	70700659	Vwc2l|chr1:70700160-70700659	0.349158553974822	.	.
chr1	70725497	70725996	chr1	70700714	70701213	Vwc2l|chr1:70700714-70701213	0.188818795923985	.	.
chr1	74284588	74285087	chr1	74313260	74313759	Aamp|chr1:74313260-74313759	0.365772192773078	.	.
chr1	74284588	74285087	chr1	74313260	74313759	Pnkd|chr1:74313260-74313759	0.365772192773078	.	.
chr1	74284588	74285087	chr1	74386756	74387255	Aamp|chr1:74386756-74387255	0.183055936292867	.	.
chr1	74284588	74285087	chr1	74386756	74387255	Pnkd|chr1:74386756-74387255	0.183055936292867	.	.
chr1	74391301	74391800	chr1	74332262	74332761	Ctdsp1|chr1:74332262-74332761	0.312917061084465	.	.
chr1	74391301	74391800	chr1	74386756	74387255	Ctdsp1|chr1:74386756-74387255	0.386275306884391	.	.
chr1	74391301	74391800	chr1	74452541	74453040	Ctdsp1|chr1:74452541-74453040	0.193324665644481	.	.
chr1	74505730	74506229	chr1	74437955	74438454	Cnot9|chr1:74437955-74438454	0.417897029316134	.	.
chr1	74505730	74506229	chr1	74438461	74438960	Cnot9|chr1:74438461-74438960	0.443247797258282	.	.
chr1	74505730	74506229	chr1	74794449	74794948	Cnot9|chr1:74794449-74794948	0.24517699733961	.	.
chr1	74505730	74506229	chr1	74880737	74881236	Cnot9|chr1:74880737-74881236	0.251066417427817	.	.
chr1	74542596	74543095	chr1	74794449	74794948	Plcd4|chr1:74794449-74794948	0.272264176689573	.	.
chr1	74542596	74543095	chr1	74808065	74808564	Plcd4|chr1:74808065-74808564	0.243609819822103	.	.
chr1	74542596	74543095	chr1	74858307	74858806	Plcd4|chr1:74858307-74858806	0.221383594514245	.	.
chr1	74587962	74588461	chr1	74784124	74784623	Bcs1l|chr1:74784124-74784623	0.221665396660672	.	.
chr1	74587962	74588461	chr1	74784124	74784623	Zfp142|chr1:74784124-74784623	0.221665396660672	.	.
chr1	74601175	74601674	chr1	74397348	74397847	Rnf25|chr1:74397348-74397847	0.362860559255191	.	.
chr1	74601175	74601674	chr1	74397348	74397847	Stk36|chr1:74397348-74397847	0.362860559255191	.	.
chr1	74601175	74601674	chr1	74415126	74415625	Rnf25|chr1:74415126-74415625	0.332861064945068	.	.
chr1	74601175	74601674	chr1	74415126	74415625	Stk36|chr1:74415126-74415625	0.332861064945068	.	.
chr1	74601175	74601674	chr1	74858307	74858806	Rnf25|chr1:74858307-74858806	0.255228265334952	.	.
chr1	74601175	74601674	chr1	74858307	74858806	Stk36|chr1:74858307-74858806	0.255228265334952	.	.
chr1	74661495	74661994	chr1	74332262	74332761	Ttll4|chr1:74332262-74332761	0.23117514681601	.	.
chr1	74661495	74661994	chr1	74437955	74438454	Ttll4|chr1:74437955-74438454	0.296660115260695	.	.
chr1	74661495	74661994	chr1	74438461	74438960	Ttll4|chr1:74438461-74438960	0.236480125768763	.	.
chr1	74712949	74713448	chr1	74386756	74387255	Cyp27a1|chr1:74386756-74387255	0.225448360971834	.	.
chr1	74712949	74713448	chr1	74415126	74415625	Cyp27a1|chr1:74415126-74415625	0.196059980866737	.	.
chr1	74712949	74713448	chr1	74452541	74453040	Cyp27a1|chr1:74452541-74453040	0.346866626108559	.	.
chr1	74712949	74713448	chr1	74784124	74784623	Cyp27a1|chr1:74784124-74784623	0.439636355204614	.	.
chr1	74712949	74713448	chr1	74794449	74794948	Cyp27a1|chr1:74794449-74794948	0.226857347963729	.	.
chr1	74712949	74713448	chr1	74808065	74808564	Cyp27a1|chr1:74808065-74808564	0.290796302841366	.	.
chr1	74712949	74713448	chr1	74816731	74817230	Cyp27a1|chr1:74816731-74817230	0.287164097631697	.	.
chr1	74713683	74714182	chr1	74332262	74332761	Cyp27a1|chr1:74332262-74332761	0.260230272434053	.	.
chr1	74713683	74714182	chr1	74386756	74387255	Cyp27a1|chr1:74386756-74387255	0.347612071492692	.	.
chr1	74713683	74714182	chr1	74794449	74794948	Cyp27a1|chr1:74794449-74794948	0.293180235174294	.	.
chr1	74713683	74714182	chr1	74808065	74808564	Cyp27a1|chr1:74808065-74808564	0.295187721783497	.	.
chr1	74854708	74855207	chr1	74784124	74784623	Cdk5r2|chr1:74784124-74784623	0.315260378760677	.	.
chr1	74854708	74855207	chr1	74794449	74794948	Cdk5r2|chr1:74794449-74794948	0.292752346185531	.	.
chr1	74854708	74855207	chr1	74816731	74817230	Cdk5r2|chr1:74816731-74817230	0.323735961453899	.	.
chr1	74854708	74855207	chr1	74948735	74949234	Cdk5r2|chr1:74948735-74949234	0.291516812167352	.	.
chr1	74893408	74893907	chr1	74872216	74872715	Cryba2|chr1:74872216-74872715	0.191350445859436	.	.
chr1	74893408	74893907	chr1	74894978	74895477	Cryba2|chr1:74894978-74895477	0.350271832789734	.	.
chr1	74935357	74935856	chr1	74872216	74872715	Cfap65|chr1:74872216-74872715	0.24105149628833	.	.
chr1	75124760	75125259	chr1	74784124	74784623	Nhej1|chr1:74784124-74784623	0.307344286116156	.	.
chr1	75124760	75125259	chr1	74794449	74794948	Nhej1|chr1:74794449-74794948	0.2032207058436	.	.
chr1	75124760	75125259	chr1	74816731	74817230	Nhej1|chr1:74816731-74817230	0.310326326864566	.	.
chr1	75124760	75125259	chr1	74948735	74949234	Nhej1|chr1:74948735-74949234	0.369421750614062	.	.
chr1	75124760	75125259	chr1	74948735	74949234	Nhej1|chr1:74948735-74949234	0.369421750614063	.	.
chr1	75124760	75125259	chr1	75016818	75017317	Nhej1|chr1:75016818-75017317	0.446133763717309	.	.
chr1	75124760	75125259	chr1	75244823	75245322	Nhej1|chr1:75244823-75245322	0.404045707994143	.	.
chr1	75124760	75125259	chr1	75398631	75399130	Nhej1|chr1:75398631-75399130	0.185386816748726	.	.
chr1	75124760	75125259	chr1	75487302	75487801	Nhej1|chr1:75487302-75487801	0.260509067902489	.	.
chr1	75142499	75142998	chr1	74808065	74808564	Cnppd1|chr1:74808065-74808564	0.202495207943755	.	.
chr1	75142499	75142998	chr1	74808065	74808564	Retreg2|chr1:74808065-74808564	0.202495207943755	.	.
chr1	75142499	75142998	chr1	74858307	74858806	Cnppd1|chr1:74858307-74858806	0.280531108301042	.	.
chr1	75142499	75142998	chr1	74858307	74858806	Retreg2|chr1:74858307-74858806	0.280531108301042	.	.
chr1	75142499	75142998	chr1	75289342	75289841	Cnppd1|chr1:75289342-75289841	0.185586422085376	.	.
chr1	75142499	75142998	chr1	75289342	75289841	Retreg2|chr1:75289342-75289841	0.185586422085376	.	.
chr1	75168424	75168923	chr1	74784124	74784623	Zfand2b|chr1:74784124-74784623	0.311235729685572	.	.
chr1	75168424	75168923	chr1	75398631	75399130	Zfand2b|chr1:75398631-75399130	0.190551704149741	.	.
chr1	75168424	75168923	chr1	75495129	75495628	Zfand2b|chr1:75495129-75495628	0.19554915406568	.	.
chr1	75180079	75180578	chr1	75263237	75263736	Abcb6|chr1:75263237-75263736	0.194920286878709	.	.
chr1	75191753	75192252	chr1	74858307	74858806	Ankzf1|chr1:74858307-74858806	0.296406587811316	.	.
chr1	75191753	75192252	chr1	74858307	74858806	Atg9a|chr1:74858307-74858806	0.296406587811316	.	.
chr1	75192415	75192914	chr1	74858307	74858806	Ankzf1|chr1:74858307-74858806	0.286506044428234	.	.
chr1	75192415	75192914	chr1	74858307	74858806	Atg9a|chr1:74858307-74858806	0.286506044428234	.	.
chr1	75210546	75211045	chr1	75244823	75245322	Glb1l|chr1:75244823-75245322	0.232372099384783	.	.
chr1	75210546	75211045	chr1	75244823	75245322	Stk16|chr1:75244823-75245322	0.232372099384783	.	.
chr1	75210546	75211045	chr1	75289342	75289841	Glb1l|chr1:75289342-75289841	0.273030315542297	.	.
chr1	75210546	75211045	chr1	75289342	75289841	Stk16|chr1:75289342-75289841	0.273030315542297	.	.
chr1	75210546	75211045	chr1	75398631	75399130	Glb1l|chr1:75398631-75399130	0.19365849752765	.	.
chr1	75210546	75211045	chr1	75398631	75399130	Stk16|chr1:75398631-75399130	0.19365849752765	.	.
chr1	75210546	75211045	chr1	75487302	75487801	Glb1l|chr1:75487302-75487801	0.235235736640269	.	.
chr1	75210546	75211045	chr1	75487302	75487801	Stk16|chr1:75487302-75487801	0.235235736640269	.	.
chr1	75219086	75219585	chr1	75244823	75245322	Tuba4a|chr1:75244823-75245322	0.33929120755597	.	.
chr1	75219086	75219585	chr1	75342805	75343304	Tuba4a|chr1:75342805-75343304	0.192254583684402	.	.
chr1	75219086	75219585	chr1	75426010	75426509	Tuba4a|chr1:75426010-75426509	0.204353941282467	.	.
chr1	75219640	75220139	chr1	74784124	74784623	Tuba4a|chr1:74784124-74784623	0.194939830500525	.	.
chr1	75219640	75220139	chr1	74794449	74794948	Tuba4a|chr1:74794449-74794948	0.395269584545518	.	.
chr1	75219640	75220139	chr1	75244823	75245322	Tuba4a|chr1:75244823-75245322	0.268147839541426	.	.
chr1	75219640	75220139	chr1	75289342	75289841	Tuba4a|chr1:75289342-75289841	0.282601318820096	.	.
chr1	75219640	75220139	chr1	75398631	75399130	Tuba4a|chr1:75398631-75399130	0.187459842217182	.	.
chr1	75219640	75220139	chr1	75487302	75487801	Tuba4a|chr1:75487302-75487801	0.362069701504154	.	.
chr1	75236144	75236643	chr1	75487302	75487801	Dnajb2|chr1:75487302-75487801	0.212464407478911	.	.
chr1	75236651	75237150	chr1	74858307	74858806	Dnajb2|chr1:74858307-74858806	0.294731104154586	.	.
chr1	75251521	75252020	chr1	75289342	75289841	Gm28294|chr1:75289342-75289841	0.323107149553284	.	.
chr1	75251521	75252020	chr1	75381822	75382321	Gm28294|chr1:75381822-75382321	0.346818285994671	.	.
chr1	75251521	75252020	chr1	75467494	75467993	Gm28294|chr1:75467494-75467993	0.271540980301719	.	.
chr1	75264008	75264507	chr1	75342805	75343304	Ptprn|chr1:75342805-75343304	0.252354105777827	.	.
chr1	75264008	75264507	chr1	75426010	75426509	Ptprn|chr1:75426010-75426509	0.264771053458923	.	.
chr1	75264008	75264507	chr1	75487302	75487801	Ptprn|chr1:75487302-75487801	0.253658689221896	.	.
chr1	75277375	75277874	chr1	75398631	75399130	Resp18|chr1:75398631-75399130	0.280289850222846	.	.
chr1	75277375	75277874	chr1	75495129	75495628	Resp18|chr1:75495129-75495628	0.445665992331225	.	.
chr1	75278167	75278666	chr1	75445624	75446123	Resp18|chr1:75445624-75446123	0.313846077290565	.	.
chr1	75278167	75278666	chr1	75495129	75495628	Resp18|chr1:75495129-75495628	0.221554940909261	.	.
chr1	75317346	75317845	chr1	75244823	75245322	Dnpep|chr1:75244823-75245322	0.232971644396404	.	.
chr1	75435709	75436208	chr1	75244823	75245322	Gmppa|chr1:75244823-75245322	0.254866687858439	.	.
chr1	75435709	75436208	chr1	75398631	75399130	Gmppa|chr1:75398631-75399130	0.285656029069899	.	.
chr1	75435709	75436208	chr1	75426010	75426509	Gmppa|chr1:75426010-75426509	0.184331757779398	.	.
chr1	75478598	75479097	chr1	75487302	75487801	Chpf|chr1:75487302-75487801	0.230248054637042	.	.
chr1	75478598	75479097	chr1	75487302	75487801	Tmem198|chr1:75487302-75487801	0.230248054637042	.	.
chr1	75479156	75479655	chr1	75244823	75245322	Chpf|chr1:75244823-75245322	0.208557307651241	.	.
chr1	75479156	75479655	chr1	75244823	75245322	Tmem198|chr1:75244823-75245322	0.208557307651241	.	.
chr1	75479156	75479655	chr1	75398631	75399130	Chpf|chr1:75398631-75399130	0.225348239790568	.	.
chr1	75479156	75479655	chr1	75398631	75399130	Tmem198|chr1:75398631-75399130	0.225348239790568	.	.
chr1	75479156	75479655	chr1	75426010	75426509	Chpf|chr1:75426010-75426509	0.316901925586246	.	.
chr1	75479156	75479655	chr1	75426010	75426509	Tmem198|chr1:75426010-75426509	0.316901925586246	.	.
chr1	75479156	75479655	chr1	75477362	75477861	Chpf|chr1:75477362-75477861	0.208565235419406	.	.
chr1	75479156	75479655	chr1	75477362	75477861	Tmem198|chr1:75477362-75477861	0.208565235419406	.	.
chr1	75479156	75479655	chr1	75487302	75487801	Chpf|chr1:75487302-75487801	0.214569205472975	.	.
chr1	75479156	75479655	chr1	75487302	75487801	Tmem198|chr1:75487302-75487801	0.214569205472975	.	.
chr1	75506139	75506638	chr1	75936535	75937034	Inha|chr1:75936535-75937034	0.268865859112987	.	.
chr1	75506139	75506638	chr1	75936535	75937034	Obsl1|chr1:75936535-75937034	0.268865859112987	.	.
chr1	75521240	75521739	chr1	75653752	75654251	Stk11ip|chr1:75653752-75654251	0.305545300356116	.	.
chr1	75546261	75546760	chr1	75652505	75653004	Slc4a3|chr1:75652505-75653004	0.258417870062483	.	.
chr1	77514939	77515438	chr1	77513554	77514053	Epha4|chr1:77513554-77514053	0.349357662059897	.	.
chr1	77514939	77515438	chr1	77513554	77514053	Gm28386|chr1:77513554-77514053	0.349357662059897	.	.
chr1	77514939	77515438	chr1	77545710	77546209	Epha4|chr1:77545710-77546209	0.347782014588675	.	.
chr1	77514939	77515438	chr1	77545710	77546209	Gm28386|chr1:77545710-77546209	0.347782014588675	.	.
chr1	77514939	77515438	chr1	77720481	77720980	Epha4|chr1:77720481-77720980	0.257034162496848	.	.
chr1	77514939	77515438	chr1	77720481	77720980	Gm28386|chr1:77720481-77720980	0.257034162496848	.	.
chr1	77514939	77515438	chr1	77896157	77896656	Epha4|chr1:77896157-77896656	0.294756793939173	.	.
chr1	77514939	77515438	chr1	77896157	77896656	Gm28386|chr1:77896157-77896656	0.294756793939173	.	.
chr1	77516009	77516508	chr1	77896157	77896656	Gm28386|chr1:77896157-77896656	0.247966815331324	.	.
chr1	77972152	77972651	chr1	77708622	77709121	Gm28387|chr1:77708622-77709121	0.185163829214605	.	.
chr1	78310032	78310531	chr1	78419495	78419994	Sgpp2|chr1:78419495-78419994	0.199767091049706	.	.
chr1	78310931	78311430	chr1	78217089	78217588	Sgpp2|chr1:78217089-78217588	0.312276690416145	.	.
chr1	78488900	78489399	chr1	78217089	78217588	Farsb|chr1:78217089-78217588	0.197607090068252	.	.
chr1	78822000	78822499	chr1	78852381	78852880	Gm29187|chr1:78852381-78852880	0.427387979536157	.	.
chr1	78822000	78822499	chr1	78907933	78908432	Gm29187|chr1:78907933-78908432	0.45818654948482	.	.
chr1	78822000	78822499	chr1	79145717	79146216	Gm29187|chr1:79145717-79146216	0.722573456850461	.	.
chr1	78822000	78822499	chr1	79218787	79219286	Gm29187|chr1:79218787-79219286	0.331491691555773	.	.
chr1	78822000	78822499	chr1	79230045	79230544	Gm29187|chr1:79230045-79230544	0.533937427596521	.	.
chr1	79439807	79440306	chr1	79005264	79005763	Scg2|chr1:79005264-79005763	0.186995845158709	.	.
chr1	79439807	79440306	chr1	79334356	79334855	Scg2|chr1:79334356-79334855	0.352517737706288	.	.
chr1	79439807	79440306	chr1	79335215	79335714	Scg2|chr1:79335215-79335714	0.315840863033397	.	.
chr1	80340736	80341235	chr1	80061602	80062101	Cul3|chr1:80061602-80062101	0.35184705976263	.	.
chr1	80340736	80341235	chr1	80073760	80074259	Cul3|chr1:80073760-80074259	0.304725747534277	.	.
chr1	80340736	80341235	chr1	80180986	80181485	Cul3|chr1:80180986-80181485	0.461764209593246	.	.
chr1	82290681	82291180	chr1	82283141	82283640	Irs1|chr1:82283141-82283640	0.470752425800599	.	.
chr1	82291243	82291742	chr1	82150794	82151293	Irs1|chr1:82150794-82151293	0.182556597046229	.	.
chr1	82291243	82291742	chr1	82358886	82359385	Irs1|chr1:82358886-82359385	0.208547339290907	.	.
chr1	82291243	82291742	chr1	82433306	82433805	Irs1|chr1:82433306-82433805	0.368526139480798	.	.
chr1	84934371	84934870	chr1	84838531	84839030	Slc16a14|chr1:84838531-84839030	0.206393768493414	.	.
chr1	85894274	85894773	chr1	85916833	85917332	Itm2c|chr1:85916833-85917332	0.210369180756278	.	.
chr1	85928201	85928700	chr1	85908911	85909410	4933407L21Rik|chr1:85908911-85909410	0.204766556658983	.	.
chr1	86303797	86304296	chr1	86281705	86282204	Gm28626|chr1:86281705-86282204	0.210836220987113	.	.
chr1	86359268	86359767	chr1	86371911	86372410	C130036L24Rik|chr1:86371911-86372410	0.199998309084343	.	.
chr1	86359268	86359767	chr1	86371911	86372410	Ncl|chr1:86371911-86372410	0.199998309084343	.	.
chr1	86359268	86359767	chr1	86525204	86525703	C130036L24Rik|chr1:86525204-86525703	0.278353235937598	.	.
chr1	86359268	86359767	chr1	86525204	86525703	Ncl|chr1:86525204-86525703	0.278353235937598	.	.
chr1	86359268	86359767	chr1	86618411	86618910	C130036L24Rik|chr1:86618411-86618910	0.23609918754355	.	.
chr1	86359268	86359767	chr1	86618411	86618910	Ncl|chr1:86618411-86618910	0.23609918754355	.	.
chr1	86526360	86526859	chr1	86434501	86435000	Ptma|chr1:86434501-86435000	0.310632689480294	.	.
chr1	86526360	86526859	chr1	86440464	86440963	Ptma|chr1:86440464-86440963	0.28715388272371	.	.
chr1	86526360	86526859	chr1	86441795	86442294	Ptma|chr1:86441795-86442294	0.367126073311267	.	.
chr1	86526360	86526859	chr1	86472164	86472663	Ptma|chr1:86472164-86472663	0.281039582479642	.	.
chr1	86526360	86526859	chr1	86487725	86488224	Ptma|chr1:86487725-86488224	0.482187150584775	.	.
chr1	86526360	86526859	chr1	86503968	86504467	Ptma|chr1:86503968-86504467	0.293886480389993	.	.
chr1	86526360	86526859	chr1	86525204	86525703	Ptma|chr1:86525204-86525703	0.272394820303128	.	.
chr1	86582078	86582577	chr1	86433961	86434460	Cops7b|chr1:86433961-86434460	0.336143303435062	.	.
chr1	86582078	86582577	chr1	86433961	86434460	Pde6d|chr1:86433961-86434460	0.336143303435062	.	.
chr1	86582078	86582577	chr1	86528114	86528613	Cops7b|chr1:86528114-86528613	0.191073257802044	.	.
chr1	86582078	86582577	chr1	86528114	86528613	Pde6d|chr1:86528114-86528613	0.191073257802044	.	.
chr1	86582078	86582577	chr1	86634632	86635131	Cops7b|chr1:86634632-86635131	0.185301708614522	.	.
chr1	86582078	86582577	chr1	86634632	86635131	Pde6d|chr1:86634632-86635131	0.185301708614522	.	.
chr1	86582603	86583102	chr1	86281705	86282204	Cops7b|chr1:86281705-86282204	0.29624469708238	.	.
chr1	86582603	86583102	chr1	86281705	86282204	Pde6d|chr1:86281705-86282204	0.29624469708238	.	.
chr1	86582603	86583102	chr1	86433961	86434460	Cops7b|chr1:86433961-86434460	0.480399938078749	.	.
chr1	86582603	86583102	chr1	86433961	86434460	Pde6d|chr1:86433961-86434460	0.480399938078749	.	.
chr1	86582603	86583102	chr1	86586879	86587378	Cops7b|chr1:86586879-86587378	0.215166718788567	.	.
chr1	86582603	86583102	chr1	86586879	86587378	Pde6d|chr1:86586879-86587378	0.215166718788567	.	.
chr1	86582603	86583102	chr1	86598534	86599033	Cops7b|chr1:86598534-86599033	0.328271918079683	.	.
chr1	86582603	86583102	chr1	86598534	86599033	Pde6d|chr1:86598534-86599033	0.328271918079683	.	.
chr1	86669399	86669898	chr1	86281705	86282204	Nppc|chr1:86281705-86282204	0.340167790736859	.	.
chr1	86669399	86669898	chr1	86472164	86472663	Nppc|chr1:86472164-86472663	0.235326510738274	.	.
chr1	86669399	86669898	chr1	86503968	86504467	Nppc|chr1:86503968-86504467	0.242812602184327	.	.
chr1	86669399	86669898	chr1	86586879	86587378	Nppc|chr1:86586879-86587378	0.282096788685823	.	.
chr1	86669399	86669898	chr1	86618411	86618910	Nppc|chr1:86618411-86618910	0.284653269223526	.	.
chr1	86670393	86670892	chr1	86281705	86282204	Nppc|chr1:86281705-86282204	0.333494440690546	.	.
chr1	86670393	86670892	chr1	86472164	86472663	Nppc|chr1:86472164-86472663	0.197682227573377	.	.
chr1	86670393	86670892	chr1	86586879	86587378	Nppc|chr1:86586879-86587378	0.249294864330866	.	.
chr1	86703565	86704064	chr1	86440464	86440963	Dis3l2|chr1:86440464-86440963	0.211854143937847	.	.
chr1	86703565	86704064	chr1	86487725	86488224	Dis3l2|chr1:86487725-86488224	0.244678991900265	.	.
chr1	86703565	86704064	chr1	86525204	86525703	Dis3l2|chr1:86525204-86525703	0.261517705832275	.	.
chr1	87155856	87156355	chr1	86834429	86834928	Ecel1|chr1:86834429-86834928	0.214898821356428	.	.
chr1	87155856	87156355	chr1	86834941	86835440	Ecel1|chr1:86834941-86835440	0.395423041055661	.	.
chr1	87155856	87156355	chr1	87447455	87447954	Ecel1|chr1:87447455-87447954	0.264243797519142	.	.
chr1	87155856	87156355	chr1	87447455	87447954	Ecel1|chr1:87447455-87447954	0.264243797519143	.	.
chr1	87213673	87214172	chr1	87246132	87246631	Eif4e2|chr1:87246132-87246631	0.231065102814508	.	.
chr1	87326698	87327197	chr1	87246132	87246631	Gigyf2|chr1:87246132-87246631	0.303002875918299	.	.
chr1	88008031	88008530	chr1	87879632	87880131	Usp40|chr1:87879632-87880131	0.190022742652659	.	.
chr1	88008031	88008530	chr1	87925537	87926036	Usp40|chr1:87925537-87926036	0.331286147030867	.	.
chr1	88094854	88095353	chr1	87798300	87798799	Ugt1a7c|chr1:87798300-87798799	0.501917506085466	.	.
chr1	88094854	88095353	chr1	87880181	87880680	Ugt1a7c|chr1:87880181-87880680	0.563058289796976	.	.
chr1	88094854	88095353	chr1	87925537	87926036	Ugt1a7c|chr1:87925537-87926036	0.184172290841663	.	.
chr1	88094854	88095353	chr1	88330580	88331079	Ugt1a7c|chr1:88330580-88331079	0.196008304994388	.	.
chr1	88102279	88102778	chr1	87798300	87798799	Ugt1a6b|chr1:87798300-87798799	0.317616860729653	.	.
chr1	88102279	88102778	chr1	87925537	87926036	Ugt1a6b|chr1:87925537-87926036	0.456206018744419	.	.
chr1	88205505	88206004	chr1	87880181	87880680	Dnajb3|chr1:87880181-87880680	0.19585991684972	.	.
chr1	88205505	88206004	chr1	88330580	88331079	Dnajb3|chr1:88330580-88331079	0.211660105576807	.	.
chr1	88205505	88206004	chr1	88429538	88430037	Dnajb3|chr1:88429538-88430037	0.199426581369078	.	.
chr1	88277410	88277909	chr1	88424541	88425040	Hjurp|chr1:88424541-88425040	0.24818983617147	.	.
chr1	88277410	88277909	chr1	88424541	88425040	Trpm8|chr1:88424541-88425040	0.24818983617147	.	.
chr1	88277410	88277909	chr1	88429538	88430037	Hjurp|chr1:88429538-88430037	0.211430915336872	.	.
chr1	88277410	88277909	chr1	88429538	88430037	Trpm8|chr1:88429538-88430037	0.211430915336872	.	.
chr1	88277410	88277909	chr1	88456267	88456766	Hjurp|chr1:88456267-88456766	0.248687653908571	.	.
chr1	88277410	88277909	chr1	88456267	88456766	Trpm8|chr1:88456267-88456766	0.248687653908571	.	.
chr1	90203739	90204238	chr1	90284439	90284938	Ackr3|chr1:90284439-90284938	0.21996042521891	.	.
chr1	90974937	90975436	chr1	90973173	90973672	Gm28199|chr1:90973173-90973672	0.334900314126041	.	.
chr1	92641765	92642264	chr1	92437865	92438364	Cops9|chr1:92437865-92438364	0.280418968231969	.	.
chr1	92641765	92642264	chr1	92521236	92521735	Cops9|chr1:92521236-92521735	0.23417522951754	.	.
chr1	92641765	92642264	chr1	92895020	92895519	Cops9|chr1:92895020-92895519	0.322583698426406	.	.
chr1	92647708	92648207	chr1	92437865	92438364	Otos|chr1:92437865-92438364	0.193786839519385	.	.
chr1	92831030	92831529	chr1	92521236	92521735	Gpc1|chr1:92521236-92521735	0.267274102610512	.	.
chr1	92831030	92831529	chr1	92774751	92775250	Gpc1|chr1:92774751-92775250	0.334659737684083	.	.
chr1	92831030	92831529	chr1	92956591	92957090	Gpc1|chr1:92956591-92957090	0.270054327708157	.	.
chr1	92831616	92832115	chr1	92956591	92957090	Gpc1|chr1:92956591-92957090	0.205106138666633	.	.
chr1	92906632	92907131	chr1	92521236	92521735	Dusp28|chr1:92521236-92521735	0.268323119479446	.	.
chr1	92910422	92910921	chr1	92521236	92521735	5033417F24Rik|chr1:92521236-92521735	0.311626852315184	.	.
chr1	92910422	92910921	chr1	92521236	92521735	Rnpepl1|chr1:92521236-92521735	0.311626852315184	.	.
chr1	92910928	92911427	chr1	92895020	92895519	5033417F24Rik|chr1:92895020-92895519	0.224232643841965	.	.
chr1	92910928	92911427	chr1	92895020	92895519	Rnpepl1|chr1:92895020-92895519	0.224232643841965	.	.
chr1	92934435	92934934	chr1	92895020	92895519	Capn10|chr1:92895020-92895519	0.333102682035774	.	.
chr1	93342619	93343118	chr1	93444675	93445174	Pask|chr1:93444675-93445174	0.251246515676564	.	.
chr1	93342619	93343118	chr1	93444675	93445174	Ppp1r7|chr1:93444675-93445174	0.251246515676564	.	.
chr1	93342619	93343118	chr1	93560595	93561094	Pask|chr1:93560595-93561094	0.264016554096191	.	.
chr1	93342619	93343118	chr1	93560595	93561094	Ppp1r7|chr1:93560595-93561094	0.264016554096191	.	.
chr1	93343358	93343857	chr1	93560595	93561094	Pask|chr1:93560595-93561094	0.212950396611747	.	.
chr1	93343358	93343857	chr1	93560595	93561094	Ppp1r7|chr1:93560595-93561094	0.212950396611747	.	.
chr1	93478622	93479121	chr1	93560595	93561094	Hdlbp|chr1:93560595-93561094	0.238108079388553	.	.
chr1	93478622	93479121	chr1	93560595	93561094	Sept2|chr1:93560595-93561094	0.238108079388553	.	.
chr1	93511801	93512300	chr1	93444675	93445174	Farp2|chr1:93444675-93445174	0.303403259790354	.	.
chr1	93635550	93636049	chr1	93445454	93445953	Gm28536|chr1:93445454-93445953	0.443705163142416	.	.
chr1	93685241	93685740	chr1	93444675	93445174	Bok|chr1:93444675-93445174	0.234740585201137	.	.
chr1	93685241	93685740	chr1	93560595	93561094	Bok|chr1:93560595-93561094	0.283503487258216	.	.
chr1	93686360	93686859	chr1	93401523	93402022	Bok|chr1:93401523-93402022	0.292005067520416	.	.
chr1	93803720	93804219	chr1	93560595	93561094	Ing5|chr1:93560595-93561094	0.350704711235388	.	.
chr1	95313333	95313832	chr1	95454229	95454728	Fam174a|chr1:95454229-95454728	0.324026741277582	.	.
chr1	95313851	95314350	chr1	95241628	95242127	Fam174a|chr1:95241628-95242127	0.215049766850232	.	.
chr1	95667416	95667915	chr1	95332779	95333278	St8sia4|chr1:95332779-95333278	0.531484693749671	.	.
chr1	95667921	95668420	chr1	95293062	95293561	St8sia4|chr1:95293062-95293561	0.230777766818327	.	.
chr1	95667921	95668420	chr1	95332779	95333278	St8sia4|chr1:95332779-95333278	0.218223279422289	.	.
chr1	96871948	96872447	chr1	96768274	96768773	Slco4c1|chr1:96768274-96768773	0.367437447058327	.	.
chr1	97661800	97662299	chr1	97650037	97650536	D1Ertd622e|chr1:97650037-97650536	0.258059133510262	.	.
chr1	98094805	98095304	chr1	98002767	98003266	Pam|chr1:98002767-98003266	0.216239775925688	.	.
chr1	98094805	98095304	chr1	98031757	98032256	Pam|chr1:98031757-98032256	0.241562257322835	.	.
chr1	98094805	98095304	chr1	98349951	98350450	Pam|chr1:98349951-98350450	0.27174307653757	.	.
chr1	98095430	98095929	chr1	98002767	98003266	Pam|chr1:98002767-98003266	0.205356649940482	.	.
chr1	98095430	98095929	chr1	98031757	98032256	Pam|chr1:98031757-98032256	0.442511436700462	.	.
chr1	98095430	98095929	chr1	98174728	98175227	Pam|chr1:98174728-98175227	0.403401384220711	.	.
chr1	99772082	99772581	chr1	99774058	99774557	Cntnap5b|chr1:99774058-99774557	0.431756314489915	.	.
chr1	104769230	104769729	chr1	104797750	104798249	Cdh20|chr1:104797750-104798249	0.214233198738677	.	.
chr1	104769230	104769729	chr1	104904247	104904746	Cdh20|chr1:104904247-104904746	0.266323652072739	.	.
chr1	105355774	105356273	chr1	105301732	105302231	Gm17634|chr1:105301732-105302231	0.475950810853235	.	.
chr1	105355774	105356273	chr1	105301732	105302231	Rnf152|chr1:105301732-105302231	0.475950810853235	.	.
chr1	105356312	105356811	chr1	105301732	105302231	Gm17634|chr1:105301732-105302231	0.462351364002032	.	.
chr1	105356312	105356811	chr1	105301732	105302231	Rnf152|chr1:105301732-105302231	0.462351364002032	.	.
chr1	105663536	105664035	chr1	105301732	105302231	Pign|chr1:105301732-105302231	0.317443962803611	.	.
chr1	105663536	105664035	chr1	105301732	105302231	Pign|chr1:105301732-105302231	0.317443962803612	.	.
chr1	105663536	105664035	chr1	105301732	105302231	Relch|chr1:105301732-105302231	0.317443962803611	.	.
chr1	105663536	105664035	chr1	105301732	105302231	Relch|chr1:105301732-105302231	0.317443962803612	.	.
chr1	105663536	105664035	chr1	105977377	105977876	Pign|chr1:105977377-105977876	0.196595671645002	.	.
chr1	105663536	105664035	chr1	105977377	105977876	Relch|chr1:105977377-105977876	0.196595671645002	.	.
chr1	105780395	105780894	chr1	105890977	105891476	Tnfrsf11a|chr1:105890977-105891476	0.195179642545998	.	.
chr1	105780395	105780894	chr1	105907913	105908412	Tnfrsf11a|chr1:105907913-105908412	0.298507514670798	.	.
chr1	105991031	105991530	chr1	105977377	105977876	Gm7160|chr1:105977377-105977876	0.19832044090041	.	.
chr1	105991031	105991530	chr1	105977377	105977876	Zcchc2|chr1:105977377-105977876	0.19832044090041	.	.
chr1	105991031	105991530	chr1	105993776	105994275	Gm7160|chr1:105993776-105994275	0.212646994661421	.	.
chr1	105991031	105991530	chr1	105993776	105994275	Zcchc2|chr1:105993776-105994275	0.212646994661421	.	.
chr1	115684447	115684946	chr1	115745518	115746017	Cntnap5a|chr1:115745518-115746017	0.338426929493072	.	.
chr1	118310992	118311491	chr1	118492751	118493250	Tsn|chr1:118492751-118493250	0.205968170884865	.	.
chr1	118321592	118322091	chr1	118481184	118481683	Nifk|chr1:118481184-118481683	0.325202998931894	.	.
chr1	118389052	118389551	chr1	118389960	118390459	Clasp1|chr1:118389960-118390459	0.249944785313194	.	.
chr1	118459308	118459807	chr1	118389960	118390459	2900060B14Rik|chr1:118389960-118390459	0.459464494706804	.	.
chr1	119053430	119053929	chr1	118910540	118911039	Gli2|chr1:118910540-118911039	0.193171802843962	.	.
chr1	119053430	119053929	chr1	119087525	119088024	Gli2|chr1:119087525-119088024	0.183917586743172	.	.
chr1	119053430	119053929	chr1	119458164	119458663	Gli2|chr1:119458164-119458663	0.300158321950398	.	.
chr1	119422101	119422600	chr1	119087525	119088024	Inhbb|chr1:119087525-119088024	0.183488124827904	.	.
chr1	119504531	119505030	chr1	119674920	119675419	Ralb|chr1:119674920-119675419	0.291218777912913	.	.
chr1	119525867	119526366	chr1	119321805	119322304	Gm27184|chr1:119321805-119322304	0.19481100387774	.	.
chr1	119525867	119526366	chr1	119321805	119322304	Tmem185b|chr1:119321805-119322304	0.19481100387774	.	.
chr1	119648156	119648655	chr1	119659098	119659597	Epb41l5|chr1:119659098-119659597	0.381328967449857	.	.
chr1	119836618	119837117	chr1	119548633	119549132	Ptpn4|chr1:119548633-119549132	0.279426244126852	.	.
chr1	119836618	119837117	chr1	119558231	119558730	Ptpn4|chr1:119558231-119558730	0.242879516649955	.	.
chr1	119836618	119837117	chr1	119795407	119795906	Ptpn4|chr1:119795407-119795906	0.214831140971665	.	.
chr1	119837335	119837834	chr1	119548633	119549132	Ptpn4|chr1:119548633-119549132	0.287108248271171	.	.
chr1	120602016	120602515	chr1	120594518	120595017	En1|chr1:120594518-120595017	0.379421121104657	.	.
chr1	120602016	120602515	chr1	120701853	120702352	En1|chr1:120701853-120702352	0.381861625674056	.	.
chr1	120602016	120602515	chr1	120702366	120702865	En1|chr1:120702366-120702865	0.595404972988383	.	.
chr1	121430778	121431277	chr1	121096477	121096976	Ccdc93|chr1:121096477-121096976	0.192126928171886	.	.
chr1	121430778	121431277	chr1	121180229	121180728	Ccdc93|chr1:121180229-121180728	0.410002739330072	.	.
chr1	121430778	121431277	chr1	121419036	121419535	Ccdc93|chr1:121419036-121419535	0.233759911969717	.	.
chr1	124845849	124846348	chr1	124801049	124801548	Dpp10|chr1:124801049-124801548	0.40438475299502	.	.
chr1	124845849	124846348	chr1	124862748	124863247	Dpp10|chr1:124862748-124863247	0.277620669012675	.	.
chr1	124845849	124846348	chr1	124871092	124871591	Dpp10|chr1:124871092-124871591	0.233697085042701	.	.
chr1	124845849	124846348	chr1	125101096	125101595	Dpp10|chr1:125101096-125101595	0.183350723732357	.	.
chr1	125435289	125435788	chr1	125607368	125607867	Actr3|chr1:125607368-125607867	0.253543361032001	.	.
chr1	125560306	125560805	chr1	125789319	125789818	Slc35f5|chr1:125789319-125789818	0.299222889422426	.	.
chr1	125911894	125912393	chr1	125537779	125538278	Lypd1|chr1:125537779-125538278	0.389417818329504	.	.
chr1	125911894	125912393	chr1	125790088	125790587	Lypd1|chr1:125790088-125790587	0.183103646691394	.	.
chr1	125911894	125912393	chr1	125831007	125831506	Lypd1|chr1:125831007-125831506	0.517590957504874	.	.
chr1	125911894	125912393	chr1	125911387	125911886	Lypd1|chr1:125911387-125911886	0.413052384472262	.	.
chr1	125911894	125912393	chr1	125923071	125923570	Lypd1|chr1:125923071-125923570	0.265939279875651	.	.
chr1	128243885	128244384	chr1	128188018	128188517	Ubxn4|chr1:128188018-128188517	0.454528299232528	.	.
chr1	128243885	128244384	chr1	128472408	128472907	Ubxn4|chr1:128472408-128472907	0.452704039761193	.	.
chr1	130462505	130463004	chr1	130192564	130193063	Cd55|chr1:130192564-130193063	0.332435139820807	.	.
chr1	130462505	130463004	chr1	130192564	130193063	Gm16083|chr1:130192564-130193063	0.332435139820807	.	.
chr1	130462505	130463004	chr1	130633945	130634444	Cd55|chr1:130633945-130634444	0.369224145968581	.	.
chr1	130462505	130463004	chr1	130633945	130634444	Gm16083|chr1:130633945-130634444	0.369224145968581	.	.
chr1	130462505	130463004	chr1	130715647	130716146	Cd55|chr1:130715647-130716146	0.460876398632235	.	.
chr1	130462505	130463004	chr1	130715647	130716146	Gm16083|chr1:130715647-130716146	0.460876398632235	.	.
chr1	130717229	130717728	chr1	130715647	130716146	Yod1|chr1:130715647-130716146	0.40412163801155	.	.
chr1	130717229	130717728	chr1	130875072	130875571	Yod1|chr1:130875072-130875571	0.2896395582553	.	.
chr1	131526753	131527252	chr1	131548296	131548795	Fam72a|chr1:131548296-131548795	0.322639459008502	.	.
chr1	131526753	131527252	chr1	131548296	131548795	Srgap2|chr1:131548296-131548795	0.322639459008502	.	.
chr1	131827667	131828166	chr1	131548296	131548795	Slc41a1|chr1:131548296-131548795	0.266305070182817	.	.
chr1	131827667	131828166	chr1	131712339	131712838	Slc41a1|chr1:131712339-131712838	0.316791609472652	.	.
chr1	131866958	131867457	chr1	131548296	131548795	Rab29|chr1:131548296-131548795	0.281070429615724	.	.
chr1	131866958	131867457	chr1	131613341	131613840	Rab29|chr1:131613341-131613840	0.185093084154695	.	.
chr1	131963030	131963529	chr1	131658033	131658532	Slc45a3|chr1:131658033-131658532	0.274611338330945	.	.
chr1	131963030	131963529	chr1	131937643	131938142	Slc45a3|chr1:131937643-131938142	0.253554748579658	.	.
chr1	133363199	133363698	chr1	133256326	133256825	Etnk2|chr1:133256326-133256825	0.301469149985945	.	.
chr1	133363199	133363698	chr1	133256326	133256825	Etnk2|chr1:133256326-133256825	0.301469149985946	.	.
chr1	133363199	133363698	chr1	133397607	133398106	Etnk2|chr1:133397607-133398106	0.192678904946337	.	.
chr1	133424176	133424675	chr1	133385453	133385952	Sox13|chr1:133385453-133385952	0.273907714594488	.	.
chr1	133610089	133610588	chr1	133256326	133256825	Snrpe|chr1:133256326-133256825	0.243966366242001	.	.
chr1	133610089	133610588	chr1	133736167	133736666	Snrpe|chr1:133736167-133736666	0.321109828685275	.	.
chr1	133610089	133610588	chr1	133829022	133829521	Snrpe|chr1:133829022-133829521	0.202182277439538	.	.
chr1	133610089	133610588	chr1	133900876	133901375	Snrpe|chr1:133900876-133901375	0.566635721573095	.	.
chr1	133661173	133661672	chr1	133385453	133385952	Gm38394|chr1:133385453-133385952	0.287653292643815	.	.
chr1	133661173	133661672	chr1	133385453	133385952	Zbed6|chr1:133385453-133385952	0.287653292643815	.	.
chr1	133661173	133661672	chr1	133385453	133385952	Zc3h11a|chr1:133385453-133385952	0.287653292643815	.	.
chr1	133661173	133661672	chr1	133825536	133826035	Gm38394|chr1:133825536-133826035	0.230024755764798	.	.
chr1	133661173	133661672	chr1	133825536	133826035	Gm38394|chr1:133825536-133826035	0.230024755764799	.	.
chr1	133661173	133661672	chr1	133825536	133826035	Zbed6|chr1:133825536-133826035	0.230024755764798	.	.
chr1	133661173	133661672	chr1	133825536	133826035	Zbed6|chr1:133825536-133826035	0.230024755764799	.	.
chr1	133661173	133661672	chr1	133825536	133826035	Zc3h11a|chr1:133825536-133826035	0.230024755764798	.	.
chr1	133661173	133661672	chr1	133825536	133826035	Zc3h11a|chr1:133825536-133826035	0.230024755764799	.	.
chr1	133661173	133661672	chr1	133886411	133886910	Gm38394|chr1:133886411-133886910	0.193337950549626	.	.
chr1	133661173	133661672	chr1	133886411	133886910	Zbed6|chr1:133886411-133886910	0.193337950549626	.	.
chr1	133661173	133661672	chr1	133886411	133886910	Zc3h11a|chr1:133886411-133886910	0.193337950549626	.	.
chr1	133908258	133908757	chr1	133736167	133736666	Optc|chr1:133736167-133736666	0.201425069233867	.	.
chr1	133908258	133908757	chr1	133829022	133829521	Optc|chr1:133829022-133829521	0.289653435001948	.	.
chr1	133908258	133908757	chr1	133896218	133896717	Optc|chr1:133896218-133896717	0.356453894629915	.	.
chr1	133908258	133908757	chr1	133900876	133901375	Optc|chr1:133900876-133901375	0.277536051122726	.	.
chr1	135105913	135106412	chr1	135154328	135154827	Lgr6|chr1:135154328-135154827	0.319148670052359	.	.
chr1	135146503	135147002	chr1	135154328	135154827	Arl8a|chr1:135154328-135154827	0.248139784338204	.	.
chr1	135146503	135147002	chr1	135368172	135368671	Arl8a|chr1:135368172-135368671	0.203585783538615	.	.
chr1	135258970	135259469	chr1	135171914	135172413	Elf3|chr1:135171914-135172413	0.273081397867235	.	.
chr1	135258970	135259469	chr1	135328323	135328822	Elf3|chr1:135328323-135328822	0.488697114162647	.	.
chr1	135258970	135259469	chr1	135328323	135328822	Elf3|chr1:135328323-135328822	0.488697114162648	.	.
chr1	135283732	135284231	chr1	135181727	135182226	Rnpep|chr1:135181727-135182226	0.274801838643963	.	.
chr1	135283732	135284231	chr1	135385135	135385634	Rnpep|chr1:135385135-135385634	0.252167593865274	.	.
chr1	135313568	135314067	chr1	135369061	135369560	Timm17a|chr1:135369061-135369560	0.212531487553348	.	.
chr1	135374611	135375110	chr1	135328323	135328822	Shisa4|chr1:135328323-135328822	0.244412440472134	.	.
chr1	135374611	135375110	chr1	135373806	135374305	Shisa4|chr1:135373806-135374305	0.184269814855945	.	.
chr1	135375176	135375675	chr1	135126553	135127052	Shisa4|chr1:135126553-135127052	0.204527024507301	.	.
chr1	135375176	135375675	chr1	135136460	135136959	Shisa4|chr1:135136460-135136959	0.26371538700428	.	.
chr1	136624093	136624592	chr1	136883389	136883888	Platr23|chr1:136883389-136883888	0.277494735851915	.	.
chr1	136624093	136624592	chr1	136883389	136883888	Zfp281|chr1:136883389-136883888	0.277494735851915	.	.
chr1	136624093	136624592	chr1	136935906	136936405	Platr23|chr1:136935906-136936405	0.194346808309696	.	.
chr1	136624093	136624592	chr1	136935906	136936405	Zfp281|chr1:136935906-136936405	0.194346808309696	.	.
chr1	136624613	136625112	chr1	136521473	136521972	Platr23|chr1:136521473-136521972	0.217864967898492	.	.
chr1	136624613	136625112	chr1	136521473	136521972	Zfp281|chr1:136521473-136521972	0.217864967898492	.	.
chr1	136624613	136625112	chr1	136661318	136661817	Platr23|chr1:136661318-136661817	0.303046366959666	.	.
chr1	136624613	136625112	chr1	136661318	136661817	Zfp281|chr1:136661318-136661817	0.303046366959666	.	.
chr1	137898255	137898754	chr1	137963262	137963761	Gm4258|chr1:137963262-137963761	0.237753546618899	.	.
chr1	137898255	137898754	chr1	137963762	137964261	Gm4258|chr1:137963762-137964261	0.340937331401207	.	.
chr1	138618987	138619486	chr1	138327362	138327861	Nek7|chr1:138327362-138327861	0.3326647053672	.	.
chr1	138618987	138619486	chr1	138385349	138385848	Nek7|chr1:138385349-138385848	0.27985614139629	.	.
chr1	138618987	138619486	chr1	138499382	138499881	Nek7|chr1:138499382-138499881	0.184439502653083	.	.
chr1	138618987	138619486	chr1	138724514	138725013	Nek7|chr1:138724514-138725013	0.21969437425222	.	.
chr1	138619514	138620013	chr1	138328198	138328697	Nek7|chr1:138328198-138328697	0.215914877364881	.	.
chr1	138619514	138620013	chr1	138499382	138499881	Nek7|chr1:138499382-138499881	0.191291727044727	.	.
chr1	138619514	138620013	chr1	138559451	138559950	Nek7|chr1:138559451-138559950	0.292222189486354	.	.
chr1	138619514	138620013	chr1	138703238	138703737	Nek7|chr1:138703238-138703737	0.199833066806191	.	.
chr1	138619514	138620013	chr1	138724514	138725013	Nek7|chr1:138724514-138725013	0.433120966501656	.	.
chr1	139454477	139454976	chr1	139340430	139340929	Aspm|chr1:139340430-139340929	0.253097642245903	.	.
chr1	139454477	139454976	chr1	139478820	139479319	Aspm|chr1:139478820-139479319	0.269503021766765	.	.
chr1	139454477	139454976	chr1	139524914	139525413	Aspm|chr1:139524914-139525413	0.239734190418875	.	.
chr1	140246413	140246912	chr1	140383633	140384132	Kcnt2|chr1:140383633-140384132	0.432735493651339	.	.
chr1	143702603	143703102	chr1	143644121	143644620	Cdc73|chr1:143644121-143644620	0.415445633020963	.	.
chr1	143702603	143703102	chr1	143739248	143739747	Cdc73|chr1:143739248-143739747	0.259663114064861	.	.
chr1	143702603	143703102	chr1	143739932	143740431	Cdc73|chr1:143739932-143740431	0.243223431974899	.	.
chr1	143702603	143703102	chr1	143803496	143803995	Cdc73|chr1:143803496-143803995	0.247431801215843	.	.
chr1	143702603	143703102	chr1	143813845	143814344	Cdc73|chr1:143813845-143814344	0.452988513895146	.	.
chr1	143702603	143703102	chr1	143852945	143853444	Cdc73|chr1:143852945-143853444	0.192631182277172	.	.
chr1	143776839	143777338	chr1	143739248	143739747	Gm29170|chr1:143739248-143739747	0.200681757966159	.	.
chr1	143776839	143777338	chr1	143739248	143739747	Ro60|chr1:143739248-143739747	0.200681757966159	.	.
chr1	143776839	143777338	chr1	143739248	143739747	Uchl5|chr1:143739248-143739747	0.200681757966159	.	.
chr1	143776839	143777338	chr1	143803496	143803995	Gm29170|chr1:143803496-143803995	0.189689491829331	.	.
chr1	143776839	143777338	chr1	143803496	143803995	Ro60|chr1:143803496-143803995	0.189689491829331	.	.
chr1	143776839	143777338	chr1	143803496	143803995	Uchl5|chr1:143803496-143803995	0.189689491829331	.	.
chr1	143776839	143777338	chr1	143852945	143853444	Gm29170|chr1:143852945-143853444	0.225838439025119	.	.
chr1	143776839	143777338	chr1	143852945	143853444	Ro60|chr1:143852945-143853444	0.225838439025119	.	.
chr1	143776839	143777338	chr1	143852945	143853444	Uchl5|chr1:143852945-143853444	0.225838439025119	.	.
chr1	150099643	150100142	chr1	149758331	149758830	Ptgs2|chr1:149758331-149758830	0.276161387618538	.	.
chr1	150099643	150100142	chr1	149758331	149758830	Ptgs2os|chr1:149758331-149758830	0.276161387618538	.	.
chr1	150099643	150100142	chr1	150255012	150255511	Ptgs2|chr1:150255012-150255511	0.559749602217168	.	.
chr1	150099643	150100142	chr1	150255012	150255511	Ptgs2os|chr1:150255012-150255511	0.559749602217168	.	.
chr1	150099643	150100142	chr1	150307558	150308057	Ptgs2|chr1:150307558-150308057	0.254683604593724	.	.
chr1	150099643	150100142	chr1	150307558	150308057	Ptgs2os|chr1:150307558-150308057	0.254683604593724	.	.
chr1	150099643	150100142	chr1	150353331	150353830	Ptgs2|chr1:150353331-150353830	0.363698317018142	.	.
chr1	150099643	150100142	chr1	150353331	150353830	Ptgs2os|chr1:150353331-150353830	0.363698317018142	.	.
chr1	150099643	150100142	chr1	150382525	150383024	Ptgs2|chr1:150382525-150383024	0.1940701364309	.	.
chr1	150099643	150100142	chr1	150382525	150383024	Ptgs2os|chr1:150382525-150383024	0.1940701364309	.	.
chr1	150392883	150393382	chr1	150256782	150257281	Odr4|chr1:150256782-150257281	0.494078152097686	.	.
chr1	150392883	150393382	chr1	150256782	150257281	Tpr|chr1:150256782-150257281	0.494078152097686	.	.
chr1	150393401	150393900	chr1	150681421	150681920	Odr4|chr1:150681421-150681920	0.201773497366549	.	.
chr1	150393401	150393900	chr1	150681421	150681920	Tpr|chr1:150681421-150681920	0.201773497366549	.	.
chr1	150993205	150993704	chr1	150540218	150540717	Hmcn1|chr1:150540218-150540717	0.190404703162003	.	.
chr1	150993205	150993704	chr1	150782964	150783463	Hmcn1|chr1:150782964-150783463	0.24099689886376	.	.
chr1	150993205	150993704	chr1	150806868	150807367	Hmcn1|chr1:150806868-150807367	0.471589279601771	.	.
chr1	150993205	150993704	chr1	150887626	150888125	Hmcn1|chr1:150887626-150888125	0.283820079665016	.	.
chr1	150993205	150993704	chr1	150939545	150940044	Hmcn1|chr1:150939545-150940044	0.377666852157851	.	.
chr1	154006021	154006520	chr1	153953209	153953708	Gm29291|chr1:153953209-153953708	0.203341095309922	.	.
chr1	154117348	154117847	chr1	153953209	153953708	A830008E24Rik|chr1:153953209-153953708	0.3499700822349	.	.
chr1	154117348	154117847	chr1	154102804	154103303	A830008E24Rik|chr1:154102804-154103303	0.267309037397983	.	.
chr1	154117943	154118442	chr1	153953209	153953708	A830008E24Rik|chr1:153953209-153953708	0.280214264815394	.	.
chr1	154117943	154118442	chr1	154102804	154103303	A830008E24Rik|chr1:154102804-154103303	0.288126675157989	.	.
chr1	154117943	154118442	chr1	154156674	154157173	A830008E24Rik|chr1:154156674-154157173	0.372175002124731	.	.
chr1	154117943	154118442	chr1	154204565	154205064	A830008E24Rik|chr1:154204565-154205064	0.188977422009985	.	.
chr1	154118577	154119076	chr1	154156674	154157173	A830008E24Rik|chr1:154156674-154157173	0.246078736554954	.	.
chr1	155557936	155558435	chr1	155516450	155516949	Acbd6|chr1:155516450-155516949	0.404365048036149	.	.
chr1	155557936	155558435	chr1	155517010	155517509	Acbd6|chr1:155517010-155517509	0.547656663865076	.	.
chr1	155557936	155558435	chr1	155575451	155575950	Acbd6|chr1:155575451-155575950	0.198275149030914	.	.
chr1	155557936	155558435	chr1	155576394	155576893	Acbd6|chr1:155576394-155576893	0.199803516458851	.	.
chr1	155812620	155813119	chr1	155574878	155575377	Qsox1|chr1:155574878-155575377	0.196401330698167	.	.
chr1	155973115	155973614	chr1	155575451	155575950	Cep350|chr1:155575451-155575950	0.208327138963918	.	.
chr1	155973115	155973614	chr1	156241652	156242151	Cep350|chr1:156241652-156242151	0.321917113825115	.	.
chr1	156035878	156036377	chr1	156263255	156263754	Tor1aip1|chr1:156263255-156263754	0.316974733391131	.	.
chr1	156035878	156036377	chr1	156263255	156263754	Tor1aip2|chr1:156263255-156263754	0.316974733391131	.	.
chr1	156420903	156421402	chr1	156040577	156041076	Axdnd1|chr1:156040577-156041076	0.219770583516784	.	.
chr1	156558476	156558975	chr1	156270379	156270878	Abl2|chr1:156270379-156270878	0.285905255676344	.	.
chr1	156558476	156558975	chr1	156633133	156633632	Abl2|chr1:156633133-156633632	0.22356107306725	.	.
chr1	160792667	160793166	chr1	160579562	160580061	Rabgap1l|chr1:160579562-160580061	0.277448328484118	.	.
chr1	160792667	160793166	chr1	161004543	161005042	Rabgap1l|chr1:161004543-161005042	0.310991776256238	.	.
chr1	160792667	160793166	chr1	161004543	161005042	Rabgap1l|chr1:161004543-161005042	0.310991776256239	.	.
chr1	160792667	160793166	chr1	161170609	161171108	Rabgap1l|chr1:161170609-161171108	0.270540673627535	.	.
chr1	160906055	160906554	chr1	160717685	160718184	Rc3h1|chr1:160717685-160718184	0.259076218836277	.	.
chr1	160906055	160906554	chr1	161195428	161195927	Rc3h1|chr1:161195428-161195927	0.22441380207216	.	.
chr1	161034286	161034785	chr1	161004543	161005042	Gas5|chr1:161004543-161005042	0.298087854215584	.	.
chr1	161034286	161034785	chr1	161004543	161005042	Zbtb37|chr1:161004543-161005042	0.298087854215584	.	.
chr1	161034286	161034785	chr1	161286641	161287140	Gas5|chr1:161286641-161287140	0.317976202658537	.	.
chr1	161034286	161034785	chr1	161286641	161287140	Zbtb37|chr1:161286641-161287140	0.317976202658537	.	.
chr1	161034286	161034785	chr1	161417713	161418212	Gas5|chr1:161417713-161418212	0.28919476481698	.	.
chr1	161034286	161034785	chr1	161417713	161418212	Zbtb37|chr1:161417713-161418212	0.28919476481698	.	.
chr1	161034786	161035285	chr1	161004543	161005042	Gas5|chr1:161004543-161005042	0.196218154505784	.	.
chr1	161034786	161035285	chr1	161004543	161005042	Zbtb37|chr1:161004543-161005042	0.196218154505784	.	.
chr1	161034786	161035285	chr1	161417713	161418212	Gas5|chr1:161417713-161418212	0.218182184361303	.	.
chr1	161034786	161035285	chr1	161417713	161418212	Zbtb37|chr1:161417713-161418212	0.218182184361303	.	.
chr1	161034786	161035285	chr1	161465124	161465623	Gas5|chr1:161465124-161465623	0.208714904626568	.	.
chr1	161034786	161035285	chr1	161465124	161465623	Zbtb37|chr1:161465124-161465623	0.208714904626568	.	.
chr1	161070536	161071035	chr1	161195428	161195927	Cenpl|chr1:161195428-161195927	0.375996202585006	.	.
chr1	161070536	161071035	chr1	161195428	161195927	Dars2|chr1:161195428-161195927	0.375996202585006	.	.
chr1	161131254	161131753	chr1	161004543	161005042	Klhl20|chr1:161004543-161005042	0.255148292081497	.	.
chr1	161142436	161142935	chr1	161170609	161171108	Ankrd45|chr1:161170609-161171108	0.343257899830561	.	.
chr1	161142436	161142935	chr1	161486984	161487483	Ankrd45|chr1:161486984-161487483	0.299292256619265	.	.
chr1	161250941	161251440	chr1	161170609	161171108	Prdx6|chr1:161170609-161171108	0.263236174373341	.	.
chr1	161876197	161876696	chr1	161660875	161661374	Suco|chr1:161660875-161661374	0.278239539522057	.	.
chr1	161876197	161876696	chr1	161664217	161664716	Suco|chr1:161664217-161664716	0.311898976480789	.	.
chr1	161876715	161877214	chr1	161962922	161963421	Suco|chr1:161962922-161963421	0.267026544362631	.	.
chr1	161968972	161969471	chr1	161962922	161963421	Gm38304|chr1:161962922-161963421	0.277541668851454	.	.
chr1	161968972	161969471	chr1	161962922	161963421	Pigc|chr1:161962922-161963421	0.277541668851454	.	.
chr1	162570982	162571481	chr1	162665061	162665560	Vamp4|chr1:162665061-162665560	0.226205956074502	.	.
chr1	163779331	163779830	chr1	163834003	163834502	Kifap3|chr1:163834003-163834502	0.21501744422582	.	.
chr1	163779331	163779830	chr1	164217833	164218332	Kifap3|chr1:164217833-164218332	0.285092306036876	.	.
chr1	163994642	163995141	chr1	164217833	164218332	BC055324|chr1:164217833-164218332	0.22898542840329	.	.
chr1	163994642	163995141	chr1	164217833	164218332	Mettl18|chr1:164217833-164218332	0.22898542840329	.	.
chr1	166002418	166002917	chr1	166154109	166154608	Gm26665|chr1:166154109-166154608	0.235024243059045	.	.
chr1	166002418	166002917	chr1	166154109	166154608	Pou2f1|chr1:166154109-166154608	0.235024243059045	.	.
chr1	166002418	166002917	chr1	166344303	166344802	Gm26665|chr1:166344303-166344802	0.206850262748472	.	.
chr1	166002418	166002917	chr1	166344303	166344802	Pou2f1|chr1:166344303-166344802	0.206850262748472	.	.
chr1	166003176	166003675	chr1	166244127	166244626	Gm26665|chr1:166244127-166244626	0.23783902746936	.	.
chr1	166003176	166003675	chr1	166244127	166244626	Pou2f1|chr1:166244127-166244626	0.23783902746936	.	.
chr1	166003176	166003675	chr1	166428926	166429425	Gm26665|chr1:166428926-166429425	0.262194442317595	.	.
chr1	166003176	166003675	chr1	166428926	166429425	Pou2f1|chr1:166428926-166429425	0.262194442317595	.	.
chr1	166253817	166254316	chr1	166118161	166118660	Ildr2|chr1:166118161-166118660	0.417721943746954	.	.
chr1	166253817	166254316	chr1	166153330	166153829	Ildr2|chr1:166153330-166153829	0.361751493450486	.	.
chr1	166253817	166254316	chr1	166344303	166344802	Ildr2|chr1:166344303-166344802	0.216900794476578	.	.
chr1	166254415	166254914	chr1	166244127	166244626	Ildr2|chr1:166244127-166244626	0.224438407071846	.	.
chr1	166254415	166254914	chr1	166319038	166319537	Ildr2|chr1:166319038-166319537	0.23523938721711	.	.
chr1	166254415	166254914	chr1	166360121	166360620	Ildr2|chr1:166360121-166360620	0.223506700744473	.	.
chr1	166308696	166309195	chr1	166118161	166118660	5330438I03Rik|chr1:166118161-166118660	0.185987504899331	.	.
chr1	166308696	166309195	chr1	166153330	166153829	5330438I03Rik|chr1:166153330-166153829	0.431366533834676	.	.
chr1	166308696	166309195	chr1	166154109	166154608	5330438I03Rik|chr1:166154109-166154608	0.317256285372456	.	.
chr1	166309200	166309699	chr1	166153330	166153829	5330438I03Rik|chr1:166153330-166153829	0.42655139370933	.	.
chr1	166309200	166309699	chr1	166154109	166154608	5330438I03Rik|chr1:166154109-166154608	0.309430938038425	.	.
chr1	166379002	166379501	chr1	166153330	166153829	Tada1|chr1:166153330-166153829	0.221233113910579	.	.
chr1	166379002	166379501	chr1	166344303	166344802	Tada1|chr1:166344303-166344802	0.327589775136907	.	.
chr1	166379002	166379501	chr1	166373017	166373516	Tada1|chr1:166373017-166373516	0.262325336814709	.	.
chr1	166409578	166410077	chr1	166118161	166118660	Pogk|chr1:166118161-166118660	0.266726124582316	.	.
chr1	166409578	166410077	chr1	166344303	166344802	Pogk|chr1:166344303-166344802	0.210206809260161	.	.
chr1	171281054	171281553	chr1	171379865	171380364	Ppox|chr1:171379865-171380364	0.192746368153237	.	.
chr1	171281054	171281553	chr1	171658362	171658861	Ppox|chr1:171658362-171658861	0.407475922279519	.	.
chr1	171281563	171282062	chr1	171658362	171658861	Ppox|chr1:171658362-171658861	0.201938821080784	.	.
chr1	171287719	171288218	chr1	171566785	171567284	Usp21|chr1:171566785-171567284	0.182151726420506	.	.
chr1	171294566	171295065	chr1	171319300	171319799	Ufc1|chr1:171319300-171319799	0.266591098979964	.	.
chr1	171360576	171361075	chr1	171658362	171658861	Klhdc9|chr1:171658362-171658861	0.290758026245344	.	.
chr1	171361088	171361587	chr1	171319300	171319799	Klhdc9|chr1:171319300-171319799	0.237700172344701	.	.
chr1	171361088	171361587	chr1	171379865	171380364	Klhdc9|chr1:171379865-171380364	0.286790562430919	.	.
chr1	171361088	171361587	chr1	171478928	171479427	Klhdc9|chr1:171478928-171479427	0.250673084055085	.	.
chr1	171361088	171361587	chr1	171658362	171658861	Klhdc9|chr1:171658362-171658861	0.273494985326174	.	.
chr1	171503198	171503697	chr1	171815706	171816205	Alyref2|chr1:171815706-171816205	0.272254507758768	.	.
chr1	171503198	171503697	chr1	171815706	171816205	B930036N10Rik|chr1:171815706-171816205	0.272254507758768	.	.
chr1	172082460	172082959	chr1	171815706	171816205	Copa|chr1:171815706-171816205	0.360722542336641	.	.
chr1	172082460	172082959	chr1	171815706	171816205	Ncstn|chr1:171815706-171816205	0.360722542336641	.	.
chr1	172082460	172082959	chr1	172026509	172027008	Copa|chr1:172026509-172027008	0.375993315312427	.	.
chr1	172082460	172082959	chr1	172026509	172027008	Ncstn|chr1:172026509-172027008	0.375993315312427	.	.
chr1	172082460	172082959	chr1	172046349	172046848	Copa|chr1:172046349-172046848	0.229086350920898	.	.
chr1	172082460	172082959	chr1	172046349	172046848	Copa|chr1:172046349-172046848	0.229086350920899	.	.
chr1	172082460	172082959	chr1	172046349	172046848	Ncstn|chr1:172046349-172046848	0.229086350920898	.	.
chr1	172082460	172082959	chr1	172046349	172046848	Ncstn|chr1:172046349-172046848	0.229086350920899	.	.
chr1	172082460	172082959	chr1	172046856	172047355	Copa|chr1:172046856-172047355	0.272423516810511	.	.
chr1	172082460	172082959	chr1	172046856	172047355	Ncstn|chr1:172046856-172047355	0.272423516810511	.	.
chr1	172082460	172082959	chr1	172053841	172054340	Copa|chr1:172053841-172054340	0.372271258999318	.	.
chr1	172082460	172082959	chr1	172053841	172054340	Ncstn|chr1:172053841-172054340	0.372271258999318	.	.
chr1	172126494	172126993	chr1	172025967	172026466	Pex19|chr1:172025967-172026466	0.297963968884866	.	.
chr1	172126494	172126993	chr1	172119644	172120143	Pex19|chr1:172119644-172120143	0.186631079574209	.	.
chr1	172147848	172148347	chr1	172161857	172162356	Dcaf8|chr1:172161857-172162356	0.247699660575535	.	.
chr1	172206038	172206537	chr1	172046856	172047355	Pea15a|chr1:172046856-172047355	0.24531058278962	.	.
chr1	172206562	172207061	chr1	171815706	171816205	Pea15a|chr1:171815706-171816205	0.188106892852019	.	.
chr1	172520879	172521378	chr1	172512868	172513367	Cfap45|chr1:172512868-172513367	0.289863441748767	.	.
chr1	172520879	172521378	chr1	172528665	172529164	Cfap45|chr1:172528665-172529164	0.183810259896491	.	.
chr1	172520879	172521378	chr1	172531521	172532020	Cfap45|chr1:172531521-172532020	0.397464700368645	.	.
chr1	172520879	172521378	chr1	172619200	172619699	Cfap45|chr1:172619200-172619699	0.266680914771024	.	.
chr1	172520879	172521378	chr1	172990604	172991103	Cfap45|chr1:172990604-172991103	0.270220367036295	.	.
chr1	172632827	172633326	chr1	172550479	172550978	Dusp23|chr1:172550479-172550978	0.326871601694549	.	.
chr1	172632827	172633326	chr1	172562878	172563377	Dusp23|chr1:172562878-172563377	0.222942911743099	.	.
chr1	172632827	172633326	chr1	172990604	172991103	Dusp23|chr1:172990604-172991103	0.377267494735372	.	.
chr1	173366644	173367143	chr1	173067134	173067633	Cadm3|chr1:173067134-173067633	0.183629546001815	.	.
chr1	173367390	173367889	chr1	173356595	173357094	Cadm3|chr1:173356595-173357094	0.282995079309288	.	.
chr1	173367390	173367889	chr1	173377444	173377943	Cadm3|chr1:173377444-173377943	0.248652743118861	.	.
chr1	174501578	174502077	chr1	174592349	174592848	Fmn2|chr1:174592349-174592848	0.204048575939499	.	.
chr1	174502434	174502933	chr1	174503374	174503873	Fmn2|chr1:174503374-174503873	0.300754396936272	.	.
chr1	175625436	175625935	chr1	175565589	175566088	Fh1|chr1:175565589-175566088	0.216324729694255	.	.
chr1	175625436	175625935	chr1	175923807	175924306	Fh1|chr1:175923807-175924306	0.242489427271156	.	.
chr1	175691964	175692463	chr1	175923807	175924306	Chml|chr1:175923807-175924306	0.268198287365351	.	.
chr1	175691964	175692463	chr1	175923807	175924306	Opn3|chr1:175923807-175924306	0.268198287365351	.	.
chr1	175692503	175693002	chr1	175565589	175566088	Chml|chr1:175565589-175566088	0.274756801441818	.	.
chr1	175692503	175693002	chr1	175565589	175566088	Opn3|chr1:175565589-175566088	0.274756801441818	.	.
chr1	175692503	175693002	chr1	175659320	175659819	Chml|chr1:175659320-175659819	0.308997292630729	.	.
chr1	175692503	175693002	chr1	175659320	175659819	Opn3|chr1:175659320-175659819	0.308997292630729	.	.
chr1	175692503	175693002	chr1	175668954	175669453	Chml|chr1:175668954-175669453	0.234552818704116	.	.
chr1	175692503	175693002	chr1	175668954	175669453	Opn3|chr1:175668954-175669453	0.234552818704116	.	.
chr1	175692503	175693002	chr1	175923807	175924306	Chml|chr1:175923807-175924306	0.417086091951399	.	.
chr1	175692503	175693002	chr1	175923807	175924306	Opn3|chr1:175923807-175924306	0.417086091951399	.	.
chr1	175693049	175693548	chr1	175565589	175566088	Chml|chr1:175565589-175566088	0.234153585489182	.	.
chr1	175693049	175693548	chr1	175565589	175566088	Opn3|chr1:175565589-175566088	0.234153585489182	.	.
chr1	175693049	175693548	chr1	175659320	175659819	Chml|chr1:175659320-175659819	0.194201402136858	.	.
chr1	175693049	175693548	chr1	175659320	175659819	Opn3|chr1:175659320-175659819	0.194201402136858	.	.
chr1	175693049	175693548	chr1	175668954	175669453	Chml|chr1:175668954-175669453	0.450702802334312	.	.
chr1	175693049	175693548	chr1	175668954	175669453	Opn3|chr1:175668954-175669453	0.450702802334312	.	.
chr1	175693049	175693548	chr1	175923807	175924306	Chml|chr1:175923807-175924306	0.483589289696041	.	.
chr1	175693049	175693548	chr1	175923807	175924306	Opn3|chr1:175923807-175924306	0.483589289696041	.	.
chr1	175880538	175881037	chr1	175565589	175566088	Exo1|chr1:175565589-175566088	0.231027934468844	.	.
chr1	175880538	175881037	chr1	175923807	175924306	Exo1|chr1:175923807-175924306	0.276438322818358	.	.
chr1	176274525	176275024	chr1	176615542	176616041	Pld5|chr1:176615542-176616041	0.36402579531987	.	.
chr1	176274525	176275024	chr1	176695363	176695862	Pld5|chr1:176695363-176695862	0.235480035070846	.	.
chr1	176274525	176275024	chr1	176698563	176699062	Pld5|chr1:176698563-176699062	0.196020632034383	.	.
chr1	176275192	176275691	chr1	176405004	176405503	Gm38101|chr1:176405004-176405503	0.416802605050316	.	.
chr1	176275192	176275691	chr1	176405004	176405503	Pld5|chr1:176405004-176405503	0.416802605050316	.	.
chr1	176275192	176275691	chr1	176405504	176406003	Gm38101|chr1:176405504-176406003	0.407260559448782	.	.
chr1	176275192	176275691	chr1	176405504	176406003	Pld5|chr1:176405504-176406003	0.407260559448782	.	.
chr1	176275192	176275691	chr1	176698563	176699062	Gm38101|chr1:176698563-176699062	0.18879087893078	.	.
chr1	176275192	176275691	chr1	176698563	176699062	Pld5|chr1:176698563-176699062	0.18879087893078	.	.
chr1	177257072	177257571	chr1	177640159	177640658	Akt3|chr1:177640159-177640658	0.209561357986193	.	.
chr1	177257072	177257571	chr1	177684862	177685361	Akt3|chr1:177684862-177685361	0.212646400162977	.	.
chr1	177258176	177258675	chr1	177683819	177684318	Akt3|chr1:177683819-177684318	0.190757816708099	.	.
chr1	177258176	177258675	chr1	177702809	177703308	Akt3|chr1:177702809-177703308	0.276804364989097	.	.
chr1	177258678	177259177	chr1	177004375	177004874	Akt3|chr1:177004375-177004874	0.233726787256031	.	.
chr1	177258678	177259177	chr1	177307601	177308100	Akt3|chr1:177307601-177308100	0.225192591993924	.	.
chr1	177258678	177259177	chr1	177308131	177308630	Akt3|chr1:177308131-177308630	0.237252454018559	.	.
chr1	177258678	177259177	chr1	177683819	177684318	Akt3|chr1:177683819-177684318	0.279707043282447	.	.
chr1	177982967	177983466	chr1	177683819	177684318	Catspere2|chr1:177683819-177684318	0.256255496907296	.	.
chr1	178276142	178276641	chr1	178336353	178336852	4930527J03Rik|chr1:178336353-178336852	0.206895559268862	.	.
chr1	178337559	178338058	chr1	178368821	178369320	Hnrnpu|chr1:178368821-178369320	0.217741785836089	.	.
chr1	178406170	178406669	chr1	178336353	178336852	Efcab2|chr1:178336353-178336852	0.290735924853495	.	.
chr1	178406170	178406669	chr1	178368821	178369320	Efcab2|chr1:178368821-178369320	0.423652593709342	.	.
chr1	178406170	178406669	chr1	178449116	178449615	Efcab2|chr1:178449116-178449615	0.275496824009463	.	.
chr1	179959653	179960152	chr1	179847684	179848183	Cdc42bpa|chr1:179847684-179848183	0.274155338369416	.	.
chr1	179959653	179960152	chr1	180195828	180196327	Cdc42bpa|chr1:180195828-180196327	0.211572387061802	.	.
chr1	180725789	180726288	chr1	180987738	180988237	Acbd3|chr1:180987738-180988237	0.289193354784488	.	.
chr1	180768387	180768886	chr1	180987738	180988237	Gm38293|chr1:180987738-180988237	0.287935832578848	.	.
chr1	180768387	180768886	chr1	181016358	181016857	Gm38293|chr1:181016358-181016857	0.193981682645525	.	.
chr1	180813365	180813864	chr1	180777540	180778039	H3f3a|chr1:180777540-180778039	0.237330363501971	.	.
chr1	180813365	180813864	chr1	180777540	180778039	H3f3aos|chr1:180777540-180778039	0.237330363501971	.	.
chr1	180813989	180814488	chr1	181150665	181151164	H3f3a|chr1:181150665-181151164	0.305049810774339	.	.
chr1	180813989	180814488	chr1	181150665	181151164	H3f3aos|chr1:181150665-181151164	0.305049810774339	.	.
chr1	180850639	180851138	chr1	181150665	181151164	Sde2|chr1:181150665-181151164	0.32956112647162	.	.
chr1	180903944	180904443	chr1	180987738	180988237	Pycr2|chr1:180987738-180988237	0.193543492261737	.	.
chr1	180942431	180942930	chr1	181150665	181151164	Tmem63a|chr1:181150665-181151164	0.290918221095813	.	.
chr1	181144061	181144560	chr1	181017318	181017817	Cnih4|chr1:181017318-181017817	0.229754767323923	.	.
chr1	181144061	181144560	chr1	181017318	181017817	Nvl|chr1:181017318-181017817	0.229754767323923	.	.
chr1	181144061	181144560	chr1	181150665	181151164	Cnih4|chr1:181150665-181151164	0.296990536777779	.	.
chr1	181144061	181144560	chr1	181150665	181151164	Nvl|chr1:181150665-181151164	0.296990536777779	.	.
chr1	181211764	181212263	chr1	180987738	180988237	Wdr26|chr1:180987738-180988237	0.329122727622857	.	.
chr1	181211764	181212263	chr1	181016358	181016857	Wdr26|chr1:181016358-181016857	0.188129593389709	.	.
chr1	181352331	181352830	chr1	181379572	181380071	Cnih3|chr1:181379572-181380071	0.238624411376583	.	.
chr1	181352831	181353330	chr1	181379572	181380071	Cnih3|chr1:181379572-181380071	0.347294308008553	.	.
chr1	181352831	181353330	chr1	181616085	181616584	Cnih3|chr1:181616085-181616584	0.218611570314355	.	.
chr1	181842237	181842736	chr1	181545377	181545876	Lbr|chr1:181545377-181545876	0.2509015711505	.	.
chr1	182019822	182020321	chr1	181923286	181923785	Enah|chr1:181923286-181923785	0.298240013665653	.	.
chr1	182020341	182020840	chr1	182081947	182082446	Enah|chr1:182081947-182082446	0.273075056747273	.	.
chr1	182282558	182283057	chr1	182081947	182082446	Degs1|chr1:182081947-182082446	0.255323312408498	.	.
chr1	182408896	182409395	chr1	182489705	182490204	Trp53bp2|chr1:182489705-182490204	0.225892150657502	.	.
chr1	183221261	183221760	chr1	183349780	183350279	Disp1|chr1:183349780-183350279	0.240426838164194	.	.
chr1	183296308	183296807	chr1	183307470	183307969	Aida|chr1:183307470-183307969	0.237709798506549	.	.
chr1	183296308	183296807	chr1	183307470	183307969	Brox|chr1:183307470-183307969	0.237709798506549	.	.
chr1	183296308	183296807	chr1	183345255	183345754	Aida|chr1:183345255-183345754	0.205684246036768	.	.
chr1	183296308	183296807	chr1	183345255	183345754	Brox|chr1:183345255-183345754	0.205684246036768	.	.
chr1	183296824	183297323	chr1	183307470	183307969	Aida|chr1:183307470-183307969	0.185739002713119	.	.
chr1	183296824	183297323	chr1	183307470	183307969	Brox|chr1:183307470-183307969	0.185739002713119	.	.
chr1	183369413	183369912	chr1	183307470	183307969	Mia3|chr1:183307470-183307969	0.30823132274956	.	.
chr1	183388644	183389143	chr1	183182569	183183068	Taf1a|chr1:183182569-183183068	0.205517672885641	.	.
chr1	183388644	183389143	chr1	183273134	183273633	Taf1a|chr1:183273134-183273633	0.273106789922979	.	.
chr1	183388644	183389143	chr1	183640588	183641087	Taf1a|chr1:183640588-183641087	0.186166146825612	.	.
chr1	184034061	184034560	chr1	184266033	184266532	1700056E22Rik|chr1:184266033-184266532	0.266435050558446	.	.
chr1	184845644	184846143	chr1	184737758	184738257	Marc2|chr1:184737758-184738257	0.261979573588121	.	.
chr1	184999545	185000044	chr1	184824501	184825000	Mark1|chr1:184824501-184825000	0.531182923966521	.	.
chr1	184999545	185000044	chr1	184908530	184909029	Mark1|chr1:184908530-184909029	0.31840997958962	.	.
chr1	184999545	185000044	chr1	184958757	184959256	Mark1|chr1:184958757-184959256	0.18384170967582	.	.
chr1	184999545	185000044	chr1	184965579	184966078	Mark1|chr1:184965579-184966078	0.231259927924101	.	.
chr1	186117016	186117515	chr1	186474810	186475309	Lyplal1|chr1:186474810-186475309	0.193603689119178	.	.
chr1	187215277	187215776	chr1	187031729	187032228	Gpatch2|chr1:187031729-187032228	0.205566726124471	.	.
chr1	187215277	187215776	chr1	187031729	187032228	Spata17|chr1:187031729-187032228	0.205566726124471	.	.
chr1	187215277	187215776	chr1	187137379	187137878	Gpatch2|chr1:187137379-187137878	0.227878822578791	.	.
chr1	187215277	187215776	chr1	187137379	187137878	Spata17|chr1:187137379-187137878	0.227878822578791	.	.
chr1	191025317	191025816	chr1	191182275	191182774	A230020J21Rik|chr1:191182275-191182774	0.324873905822046	.	.
chr1	191025317	191025816	chr1	191182275	191182774	Flvcr1|chr1:191182275-191182774	0.324873905822046	.	.
chr1	191025317	191025816	chr1	191183196	191183695	A230020J21Rik|chr1:191183196-191183695	0.319365559043221	.	.
chr1	191025317	191025816	chr1	191183196	191183695	Flvcr1|chr1:191183196-191183695	0.319365559043221	.	.
chr1	191025317	191025816	chr1	191242232	191242731	A230020J21Rik|chr1:191242232-191242731	0.232743763456768	.	.
chr1	191025317	191025816	chr1	191242232	191242731	Flvcr1|chr1:191242232-191242731	0.232743763456768	.	.
chr1	191025317	191025816	chr1	191312626	191313125	A230020J21Rik|chr1:191312626-191313125	0.274257112828883	.	.
chr1	191025317	191025816	chr1	191312626	191313125	Flvcr1|chr1:191312626-191313125	0.274257112828883	.	.
chr1	191025317	191025816	chr1	191382236	191382735	A230020J21Rik|chr1:191382236-191382735	0.244210331909274	.	.
chr1	191025317	191025816	chr1	191382236	191382735	Flvcr1|chr1:191382236-191382735	0.244210331909274	.	.
chr1	191025317	191025816	chr1	191470543	191471042	A230020J21Rik|chr1:191470543-191471042	0.284538028789273	.	.
chr1	191025317	191025816	chr1	191470543	191471042	Flvcr1|chr1:191470543-191471042	0.284538028789273	.	.
chr1	191026045	191026544	chr1	191242232	191242731	A230020J21Rik|chr1:191242232-191242731	0.271632740307425	.	.
chr1	191026045	191026544	chr1	191242232	191242731	Flvcr1|chr1:191242232-191242731	0.271632740307425	.	.
chr1	191026045	191026544	chr1	191382236	191382735	A230020J21Rik|chr1:191382236-191382735	0.35675284541926	.	.
chr1	191026045	191026544	chr1	191382236	191382735	Flvcr1|chr1:191382236-191382735	0.35675284541926	.	.
chr1	191026045	191026544	chr1	191470543	191471042	A230020J21Rik|chr1:191470543-191471042	0.259521265896151	.	.
chr1	191026045	191026544	chr1	191470543	191471042	Flvcr1|chr1:191470543-191471042	0.259521265896151	.	.
chr1	191062684	191063183	chr1	191075634	191076133	Nsl1|chr1:191075634-191076133	0.21164895376944	.	.
chr1	191062684	191063183	chr1	191075634	191076133	Tatdn3|chr1:191075634-191076133	0.21164895376944	.	.
chr1	191062684	191063183	chr1	191382236	191382735	Nsl1|chr1:191382236-191382735	0.207909699086832	.	.
chr1	191062684	191063183	chr1	191382236	191382735	Tatdn3|chr1:191382236-191382735	0.207909699086832	.	.
chr1	191098161	191098660	chr1	191182275	191182774	Batf3|chr1:191182275-191182774	0.197869243187397	.	.
chr1	191224177	191224676	chr1	191397049	191397548	D730003I15Rik|chr1:191397049-191397548	0.257892751171301	.	.
chr1	191317662	191318161	chr1	191183196	191183695	Nenf|chr1:191183196-191183695	0.40201065946878	.	.
chr1	191317662	191318161	chr1	191242232	191242731	Nenf|chr1:191242232-191242731	0.345387071380757	.	.
chr1	191325660	191326159	chr1	191242232	191242731	Pacc1|chr1:191242232-191242731	0.233611304248299	.	.
chr1	191325660	191326159	chr1	191352718	191353217	Pacc1|chr1:191352718-191353217	0.226445619004814	.	.
chr1	191575408	191575907	chr1	191964106	191964605	Dtl|chr1:191964106-191964605	0.316810434857588	.	.
chr1	191575408	191575907	chr1	191964106	191964605	Ints7|chr1:191964106-191964605	0.316810434857588	.	.
chr1	191575408	191575907	chr1	191965032	191965531	Dtl|chr1:191965032-191965531	0.222937875287287	.	.
chr1	191575408	191575907	chr1	191965032	191965531	Ints7|chr1:191965032-191965531	0.222937875287287	.	.
chr1	191717568	191718067	chr1	191817776	191818275	Lpgat1|chr1:191817776-191818275	0.189447722998935	.	.
chr1	191718068	191718567	chr1	191611650	191612149	Lpgat1|chr1:191611650-191612149	0.335003081384049	.	.
chr1	191718068	191718567	chr1	191923271	191923770	Lpgat1|chr1:191923271-191923770	0.182272411760329	.	.
chr1	191906374	191906873	chr1	191817776	191818275	1700034H15Rik|chr1:191817776-191818275	0.300477609226372	.	.
chr1	191906374	191906873	chr1	191817776	191818275	Slc30a1|chr1:191817776-191818275	0.300477609226372	.	.
chr1	191907383	191907882	chr1	191611650	191612149	1700034H15Rik|chr1:191611650-191612149	0.477747411693811	.	.
chr1	191907383	191907882	chr1	191611650	191612149	Slc30a1|chr1:191611650-191612149	0.477747411693811	.	.
chr1	191907383	191907882	chr1	191923271	191923770	1700034H15Rik|chr1:191923271-191923770	0.417149104143844	.	.
chr1	191907383	191907882	chr1	191923271	191923770	Slc30a1|chr1:191923271-191923770	0.417149104143844	.	.
chr1	192092422	192092921	chr1	191923271	191923770	Gm26879|chr1:191923271-191923770	0.257856003379365	.	.
chr1	192092422	192092921	chr1	191923271	191923770	Traf5|chr1:191923271-191923770	0.257856003379365	.	.
chr1	192190456	192190955	chr1	191964106	191964605	Kcnh1|chr1:191964106-191964605	0.446026704043513	.	.
chr1	192190456	192190955	chr1	191965032	191965531	Kcnh1|chr1:191965032-191965531	0.261948820852844	.	.
chr1	192190456	192190955	chr1	192107306	192107805	Kcnh1|chr1:192107306-192107805	0.299025721269286	.	.
chr1	194976725	194977224	chr1	194879521	194880020	A330023F24Rik|chr1:194879521-194880020	0.186582445632291	.	.
chr1	194976725	194977224	chr1	194879521	194880020	Gm16897|chr1:194879521-194880020	0.186582445632291	.	.
chr1	194977431	194977930	chr1	195016706	195017205	Gm16897|chr1:195016706-195017205	0.217404050206841	.	.
chr1	194977431	194977930	chr1	195018996	195019495	Gm16897|chr1:195018996-195019495	0.203441481850205	.	.
chr1	195018071	195018570	chr1	194761366	194761865	Gm37027|chr1:194761366-194761865	0.257784522563081	.	.
chr1	195018071	195018570	chr1	195040386	195040885	Gm37027|chr1:195040386-195040885	0.194340941158611	.	.
chr1	195092132	195092631	chr1	194839176	194839675	Cd46|chr1:194839176-194839675	0.216906512736269	.	.
chr1	195092132	195092631	chr1	195018996	195019495	Cd46|chr1:195018996-195019495	0.289969391565155	.	.
chr1	195130829	195131328	chr1	195016706	195017205	Cr1l|chr1:195016706-195017205	0.190776843045157	.	.
chr10	3740116	3740615	chr10	3531321	3531820	Plekhg1|chr10:3531321-3531820	0.21298337992942	.	.
chr10	3741065	3741564	chr10	3996387	3996886	Plekhg1|chr10:3996387-3996886	0.294093008130248	.	.
chr10	3972861	3973360	chr10	4076932	4077431	Mthfd1l|chr10:4076932-4077431	0.286229332284809	.	.
chr10	3973553	3974052	chr10	3996387	3996886	Mthfd1l|chr10:3996387-3996886	0.317189335233886	.	.
chr10	4265552	4266051	chr10	4712513	4713012	Akap12|chr10:4712513-4713012	0.30964580412657	.	.
chr10	4266269	4266768	chr10	4371868	4372367	Akap12|chr10:4371868-4372367	0.335093235117459	.	.
chr10	4387235	4387734	chr10	4386733	4387232	Zbtb2|chr10:4386733-4387232	0.294089431610827	.	.
chr10	4387909	4388408	chr10	4341358	4341857	Zbtb2|chr10:4341358-4341857	0.246857279160791	.	.
chr10	4387909	4388408	chr10	4346705	4347204	Zbtb2|chr10:4346705-4347204	0.377882212485266	.	.
chr10	4432192	4432691	chr10	4334196	4334695	Armt1|chr10:4334196-4334695	0.293584403055057	.	.
chr10	4432192	4432691	chr10	4334196	4334695	Rmnd1|chr10:4334196-4334695	0.293584403055057	.	.
chr10	4432192	4432691	chr10	4386733	4387232	Armt1|chr10:4386733-4387232	0.28104324099947	.	.
chr10	4432192	4432691	chr10	4386733	4387232	Rmnd1|chr10:4386733-4387232	0.28104324099947	.	.
chr10	4432192	4432691	chr10	4674912	4675411	Armt1|chr10:4674912-4675411	0.337210107780645	.	.
chr10	4432192	4432691	chr10	4674912	4675411	Rmnd1|chr10:4674912-4675411	0.337210107780645	.	.
chr10	4432192	4432691	chr10	4709785	4710284	Armt1|chr10:4709785-4710284	0.198538898743239	.	.
chr10	4432192	4432691	chr10	4709785	4710284	Rmnd1|chr10:4709785-4710284	0.198538898743239	.	.
chr10	4611722	4612221	chr10	4425240	4425739	Esr1|chr10:4425240-4425739	0.283628965833549	.	.
chr10	4611722	4612221	chr10	4709785	4710284	Esr1|chr10:4709785-4710284	0.432237663862967	.	.
chr10	5805395	5805894	chr10	5790606	5791105	Fbxo5|chr10:5790606-5791105	0.365940000404965	.	.
chr10	5805395	5805894	chr10	5841371	5841870	Fbxo5|chr10:5841371-5841870	0.192045570762529	.	.
chr10	5823844	5824343	chr10	5634278	5634777	Mtrf1l|chr10:5634278-5634777	0.200361857170717	.	.
chr10	5823844	5824343	chr10	5846889	5847388	Mtrf1l|chr10:5846889-5847388	0.262888809377721	.	.
chr10	5923047	5923546	chr10	6182792	6183291	Rgs17|chr10:6182792-6183291	0.223184161878098	.	.
chr10	5923047	5923546	chr10	6182792	6183291	Rgs17|chr10:6182792-6183291	0.223184161878099	.	.
chr10	5923047	5923546	chr10	6238534	6239033	Rgs17|chr10:6238534-6239033	0.236201793468021	.	.
chr10	7051748	7052247	chr10	7111549	7112048	Ipcef1|chr10:7111549-7112048	0.326784883909087	.	.
chr10	7051748	7052247	chr10	7158283	7158782	Ipcef1|chr10:7158283-7158782	0.346069415710038	.	.
chr10	7051748	7052247	chr10	7390606	7391105	Ipcef1|chr10:7390606-7391105	0.206223955169202	.	.
chr10	7052495	7052994	chr10	7111549	7112048	Ipcef1|chr10:7111549-7112048	0.421711470829822	.	.
chr10	7052495	7052994	chr10	7124937	7125436	Ipcef1|chr10:7124937-7125436	0.36745164445796	.	.
chr10	7052495	7052994	chr10	7158283	7158782	Ipcef1|chr10:7158283-7158782	0.210928195146094	.	.
chr10	7211500	7211999	chr10	7111549	7112048	Cnksr3|chr10:7111549-7112048	0.263458525351553	.	.
chr10	7211500	7211999	chr10	7158283	7158782	Cnksr3|chr10:7158283-7158782	0.239245181813358	.	.
chr10	7211500	7211999	chr10	7210985	7211484	Cnksr3|chr10:7210985-7211484	0.54616256784899	.	.
chr10	7211500	7211999	chr10	7333209	7333708	Cnksr3|chr10:7333209-7333708	0.30749245112067	.	.
chr10	7211500	7211999	chr10	7390606	7391105	Cnksr3|chr10:7390606-7391105	0.263894466713109	.	.
chr10	7212004	7212503	chr10	7111549	7112048	Cnksr3|chr10:7111549-7112048	0.215886779852818	.	.
chr10	7589567	7590066	chr10	7390606	7391105	Lrp11|chr10:7390606-7391105	0.20202179524795	.	.
chr10	7589567	7590066	chr10	7883479	7883978	Lrp11|chr10:7883479-7883978	0.300135221225924	.	.
chr10	7590117	7590616	chr10	7883479	7883978	Lrp11|chr10:7883479-7883978	0.37081226875121	.	.
chr10	7590117	7590616	chr10	7883479	7883978	Lrp11|chr10:7883479-7883978	0.370812268751211	.	.
chr10	7590117	7590616	chr10	7900869	7901368	Lrp11|chr10:7900869-7901368	0.187740507751413	.	.
chr10	7667254	7667753	chr10	7390606	7391105	Nup43|chr10:7390606-7391105	0.23252673599452	.	.
chr10	7667254	7667753	chr10	7600611	7601110	Nup43|chr10:7600611-7601110	0.297003867425242	.	.
chr10	7680943	7681442	chr10	7663092	7663591	Lats1|chr10:7663092-7663591	0.361382707788495	.	.
chr10	7680943	7681442	chr10	7663092	7663591	Pcmt1|chr10:7663092-7663591	0.361382707788495	.	.
chr10	7681670	7682169	chr10	7390606	7391105	Lats1|chr10:7390606-7391105	0.264027382542944	.	.
chr10	7681670	7682169	chr10	7390606	7391105	Pcmt1|chr10:7390606-7391105	0.264027382542944	.	.
chr10	7681670	7682169	chr10	7663092	7663591	Lats1|chr10:7663092-7663591	0.254820708168319	.	.
chr10	7681670	7682169	chr10	7663092	7663591	Pcmt1|chr10:7663092-7663591	0.254820708168319	.	.
chr10	7725685	7726184	chr10	7663092	7663591	Katna1|chr10:7663092-7663591	0.187221033502021	.	.
chr10	7780721	7781220	chr10	7663092	7663591	B430219N15Rik|chr10:7663092-7663591	0.303838557571942	.	.
chr10	7956090	7956589	chr10	7663092	7663591	Tab2|chr10:7663092-7663591	0.319488596414472	.	.
chr10	7956090	7956589	chr10	7900869	7901368	Tab2|chr10:7900869-7901368	0.313957612790123	.	.
chr10	7956090	7956589	chr10	8240240	8240739	Tab2|chr10:8240240-8240739	0.255400615555834	.	.
chr10	8176197	8176696	chr10	8196246	8196745	Gm30906|chr10:8196246-8196745	0.283781382231095	.	.
chr10	8176701	8177200	chr10	8196246	8196745	Gm30906|chr10:8196246-8196745	0.270923726506823	.	.
chr10	8518648	8519147	chr10	8287193	8287692	Ust|chr10:8287193-8287692	0.252628885734766	.	.
chr10	10472118	10472617	chr10	10107228	10107727	Adgb|chr10:10107228-10107727	0.238871603900778	.	.
chr10	10472118	10472617	chr10	10705547	10706046	Adgb|chr10:10705547-10706046	0.240765783729818	.	.
chr10	10557110	10557609	chr10	10734509	10735008	Rab32|chr10:10734509-10735008	0.286626095309305	.	.
chr10	10557986	10558485	chr10	10355499	10355998	Rab32|chr10:10355499-10355998	0.214931415426897	.	.
chr10	11081489	11081988	chr10	11362273	11362772	Grm1|chr10:11362273-11362772	0.201869612765448	.	.
chr10	11082083	11082582	chr10	11025782	11026281	Grm1|chr10:11025782-11026281	0.197603248856141	.	.
chr10	11149164	11149663	chr10	11080297	11080796	Shprh|chr10:11080297-11080796	0.197148213443148	.	.
chr10	11149682	11150181	chr10	11079796	11080295	Shprh|chr10:11079796-11080295	0.191222540767592	.	.
chr10	11149682	11150181	chr10	11362273	11362772	Shprh|chr10:11362273-11362772	0.268329971637071	.	.
chr10	11280524	11281023	chr10	11025782	11026281	4930432B10Rik|chr10:11025782-11026281	0.361272274077993	.	.
chr10	11280524	11281023	chr10	11025782	11026281	Fbxo30|chr10:11025782-11026281	0.361272274077993	.	.
chr10	11280524	11281023	chr10	11080297	11080796	4930432B10Rik|chr10:11080297-11080796	0.445427663062072	.	.
chr10	11280524	11281023	chr10	11080297	11080796	Fbxo30|chr10:11080297-11080796	0.445427663062072	.	.
chr10	11280524	11281023	chr10	11449856	11450355	4930432B10Rik|chr10:11449856-11450355	0.218448615084541	.	.
chr10	11280524	11281023	chr10	11449856	11450355	Fbxo30|chr10:11449856-11450355	0.218448615084541	.	.
chr10	11281047	11281546	chr10	11025782	11026281	4930432B10Rik|chr10:11025782-11026281	0.282301892807333	.	.
chr10	11281047	11281546	chr10	11025782	11026281	Fbxo30|chr10:11025782-11026281	0.282301892807333	.	.
chr10	11281047	11281546	chr10	11080297	11080796	4930432B10Rik|chr10:11080297-11080796	0.308784734583267	.	.
chr10	11281047	11281546	chr10	11080297	11080796	Fbxo30|chr10:11080297-11080796	0.308784734583267	.	.
chr10	11281047	11281546	chr10	11449856	11450355	4930432B10Rik|chr10:11449856-11450355	0.280829348388285	.	.
chr10	11281047	11281546	chr10	11449856	11450355	Fbxo30|chr10:11449856-11450355	0.280829348388285	.	.
chr10	11841343	11841842	chr10	11729503	11730002	Gm48697|chr10:11729503-11730002	0.215814766726541	.	.
chr10	11841343	11841842	chr10	11925332	11925831	Gm48697|chr10:11925332-11925831	0.193690161951402	.	.
chr10	12868974	12869473	chr10	13008121	13008620	Utrn|chr10:13008121-13008620	0.207149169587854	.	.
chr10	12868974	12869473	chr10	13016462	13016961	Utrn|chr10:13016462-13016961	0.246112433102778	.	.
chr10	12922385	12922884	chr10	13016462	13016961	B230208H11Rik|chr10:13016462-13016961	0.408925703286055	.	.
chr10	13192919	13193418	chr10	13008121	13008620	Ltv1|chr10:13008121-13008620	0.22719429059047	.	.
chr10	13192919	13193418	chr10	13008121	13008620	Ltv1|chr10:13008121-13008620	0.227194290590471	.	.
chr10	13192919	13193418	chr10	13090439	13090938	Ltv1|chr10:13090439-13090938	0.239257678035082	.	.
chr10	14705323	14705822	chr10	14332648	14333147	Nmbr|chr10:14332648-14333147	0.24436344846471	.	.
chr10	14705323	14705822	chr10	14332648	14333147	Vta1|chr10:14332648-14333147	0.24436344846471	.	.
chr10	15759897	15760396	chr10	16123901	16124400	Gm40604|chr10:16123901-16124400	0.46625215107413	.	.
chr10	17331923	17332422	chr10	17356092	17356591	Gm47760|chr10:17356092-17356591	0.229376641573665	.	.
chr10	17722198	17722697	chr10	17518823	17519322	Cited2|chr10:17518823-17519322	0.268101463547016	.	.
chr10	17722198	17722697	chr10	17724226	17724725	Cited2|chr10:17724226-17724725	0.330154016291267	.	.
chr10	17722198	17722697	chr10	17814956	17815455	Cited2|chr10:17814956-17815455	0.229681745132375	.	.
chr10	17722198	17722697	chr10	17869893	17870392	Cited2|chr10:17869893-17870392	0.302705807325444	.	.
chr10	17722963	17723462	chr10	17512031	17512530	Cited2|chr10:17512031-17512530	0.243964796605785	.	.
chr10	17722963	17723462	chr10	17513735	17514234	Cited2|chr10:17513735-17514234	0.297441591539173	.	.
chr10	17722963	17723462	chr10	17733034	17733533	Cited2|chr10:17733034-17733533	0.363146053228489	.	.
chr10	17795966	17796465	chr10	17513735	17514234	Txlnb|chr10:17513735-17514234	0.263796525541642	.	.
chr10	17795966	17796465	chr10	17518823	17519322	Txlnb|chr10:17518823-17519322	0.352079337868875	.	.
chr10	17795966	17796465	chr10	17528554	17529053	Txlnb|chr10:17528554-17529053	0.327599065983995	.	.
chr10	17795966	17796465	chr10	18021628	18022127	Txlnb|chr10:18021628-18022127	0.301481584025458	.	.
chr10	17947167	17947666	chr10	17528554	17529053	Heca|chr10:17528554-17529053	0.514636192709888	.	.
chr10	17947167	17947666	chr10	17724226	17724725	Heca|chr10:17724226-17724725	0.361569988982077	.	.
chr10	17947167	17947666	chr10	17869893	17870392	Heca|chr10:17869893-17870392	0.45934317808771	.	.
chr10	17947841	17948340	chr10	17513735	17514234	Heca|chr10:17513735-17514234	0.2700999635885	.	.
chr10	17947841	17948340	chr10	17518823	17519322	Heca|chr10:17518823-17519322	0.28948955472411	.	.
chr10	17947841	17948340	chr10	17528554	17529053	Heca|chr10:17528554-17529053	0.24776139772679	.	.
chr10	17947841	17948340	chr10	17562845	17563344	Heca|chr10:17562845-17563344	0.21574567983781	.	.
chr10	17947841	17948340	chr10	18197247	18197746	Heca|chr10:18197247-18197746	0.183081134597124	.	.
chr10	17948344	17948843	chr10	17513735	17514234	Heca|chr10:17513735-17514234	0.299191942266263	.	.
chr10	17948344	17948843	chr10	17518823	17519322	Heca|chr10:17518823-17519322	0.377043075499236	.	.
chr10	17948344	17948843	chr10	17869893	17870392	Heca|chr10:17869893-17870392	0.260511914492914	.	.
chr10	18022176	18022675	chr10	17869893	17870392	Abracl|chr10:17869893-17870392	0.251106894500204	.	.
chr10	18022176	18022675	chr10	18182182	18182681	Abracl|chr10:18182182-18182681	0.255500322661568	.	.
chr10	19014684	19015183	chr10	18916956	18917455	Tnfaip3|chr10:18916956-18917455	0.329435977737618	.	.
chr10	19014684	19015183	chr10	19188055	19188554	Tnfaip3|chr10:19188055-19188554	0.277966577145102	.	.
chr10	19014684	19015183	chr10	19239936	19240435	Tnfaip3|chr10:19239936-19240435	0.258400276667318	.	.
chr10	19591671	19592170	chr10	19693573	19694072	Ifngr1|chr10:19693573-19694072	0.211361073243674	.	.
chr10	19591671	19592170	chr10	19849978	19850477	Ifngr1|chr10:19849978-19850477	0.356868047521907	.	.
chr10	19712255	19712754	chr10	19578316	19578815	Il20ra|chr10:19578316-19578815	0.212801834612756	.	.
chr10	19712255	19712754	chr10	19578961	19579460	Il20ra|chr10:19578961-19579460	0.203691439508195	.	.
chr10	19712255	19712754	chr10	19811700	19812199	Il20ra|chr10:19811700-19812199	0.20682074117728	.	.
chr10	19712255	19712754	chr10	19966507	19967006	Il20ra|chr10:19966507-19967006	0.261385354180686	.	.
chr10	19712255	19712754	chr10	19967073	19967572	Il20ra|chr10:19967073-19967572	0.186822580657143	.	.
chr10	19850487	19850986	chr10	19849978	19850477	Slc35d3|chr10:19849978-19850477	0.681084616286912	.	.
chr10	19850487	19850986	chr10	19967073	19967572	Slc35d3|chr10:19967073-19967572	0.20868566987851	.	.
chr10	19851070	19851569	chr10	19693573	19694072	Slc35d3|chr10:19693573-19694072	0.29967799113044	.	.
chr10	19851070	19851569	chr10	19811700	19812199	Slc35d3|chr10:19811700-19812199	0.30061765925226	.	.
chr10	19933466	19933965	chr10	19849978	19850477	Map3k5|chr10:19849978-19850477	0.333084670700744	.	.
chr10	19933466	19933965	chr10	19915249	19915748	Map3k5|chr10:19915249-19915748	0.23302304169224	.	.
chr10	19933991	19934490	chr10	19693066	19693565	Map3k5|chr10:19693066-19693565	0.272471608804219	.	.
chr10	19933991	19934490	chr10	19893934	19894433	Map3k5|chr10:19893934-19894433	0.201290967199457	.	.
chr10	19933991	19934490	chr10	19915249	19915748	Map3k5|chr10:19915249-19915748	0.404769596744623	.	.
chr10	19933991	19934490	chr10	19915249	19915748	Map3k5|chr10:19915249-19915748	0.404769596744624	.	.
chr10	19933991	19934490	chr10	19966507	19967006	Map3k5|chr10:19966507-19967006	0.40500198108753	.	.
chr10	19933991	19934490	chr10	19967073	19967572	Map3k5|chr10:19967073-19967572	0.25464591740711	.	.
chr10	21881933	21882432	chr10	21923542	21924041	Sgk1|chr10:21923542-21924041	0.286825219425371	.	.
chr10	21881933	21882432	chr10	21924043	21924542	Sgk1|chr10:21924043-21924542	0.382505597345343	.	.
chr10	22730224	22730723	chr10	22579377	22579876	AC166256.1|chr10:22579377-22579876	0.264897190214642	.	.
chr10	22730224	22730723	chr10	22579377	22579876	AC166256.1|chr10:22579377-22579876	0.264897190214643	.	.
chr10	23796872	23797371	chr10	23812077	23812576	Slc18b1|chr10:23812077-23812576	0.275998623028861	.	.
chr10	23796872	23797371	chr10	23815121	23815620	Slc18b1|chr10:23815121-23815620	0.242783080728093	.	.
chr10	23938397	23938896	chr10	23686955	23687454	Taar2|chr10:23686955-23687454	0.215143300518972	.	.
chr10	26374914	26375413	chr10	26297176	26297675	L3mbtl3|chr10:26297176-26297675	0.226400921874895	.	.
chr10	26374914	26375413	chr10	26374170	26374669	L3mbtl3|chr10:26374170-26374669	0.343111503712982	.	.
chr10	26375759	26376258	chr10	26710532	26711031	L3mbtl3|chr10:26710532-26711031	0.194881392498203	.	.
chr10	26695050	26695549	chr10	26297176	26297675	Gm48893|chr10:26297176-26297675	0.27785633420617	.	.
chr10	26695050	26695549	chr10	26372894	26373393	Gm48893|chr10:26372894-26373393	0.188267928943947	.	.
chr10	28074536	28075035	chr10	27804745	27805244	Ptprk|chr10:27804745-27805244	0.403195623352283	.	.
chr10	28074536	28075035	chr10	27840942	27841441	Ptprk|chr10:27840942-27841441	0.240495275561807	.	.
chr10	28074536	28075035	chr10	27942054	27942553	Ptprk|chr10:27942054-27942553	0.551383953021857	.	.
chr10	28074536	28075035	chr10	27942563	27943062	Ptprk|chr10:27942563-27943062	0.617389718274357	.	.
chr10	28074536	28075035	chr10	28113773	28114272	Ptprk|chr10:28113773-28114272	0.219111418527893	.	.
chr10	28074536	28075035	chr10	28156288	28156787	Ptprk|chr10:28156288-28156787	0.282681830651087	.	.
chr10	28074536	28075035	chr10	28164160	28164659	Ptprk|chr10:28164160-28164659	0.366805590008513	.	.
chr10	29535581	29536080	chr10	29338603	29339102	Rspo3|chr10:29338603-29339102	0.217560434379979	.	.
chr10	29535581	29536080	chr10	29532753	29533252	Rspo3|chr10:29532753-29533252	0.198949509165454	.	.
chr10	29535581	29536080	chr10	29708394	29708893	Rspo3|chr10:29708394-29708893	0.315535508238116	.	.
chr10	29535581	29536080	chr10	29804096	29804595	Rspo3|chr10:29804096-29804595	0.193383895466343	.	.
chr10	30200346	30200845	chr10	29804096	29804595	Cenpw|chr10:29804096-29804595	0.40610165502727	.	.
chr10	30200346	30200845	chr10	30089389	30089888	Cenpw|chr10:30089389-30089888	0.207035082052394	.	.
chr10	30200346	30200845	chr10	30132409	30132908	Cenpw|chr10:30132409-30132908	0.240598404157035	.	.
chr10	30600453	30600952	chr10	30927929	30928428	Trmt11|chr10:30927929-30928428	0.182873507037438	.	.
chr10	30802619	30803118	chr10	30824988	30825487	Ncoa7|chr10:30824988-30825487	0.273052488775108	.	.
chr10	30803126	30803625	chr10	30537972	30538471	Ncoa7|chr10:30537972-30538471	0.186505837315711	.	.
chr10	30803126	30803625	chr10	30801947	30802446	Ncoa7|chr10:30801947-30802446	0.403800806416598	.	.
chr10	30803126	30803625	chr10	30824988	30825487	Ncoa7|chr10:30824988-30825487	0.250088775701368	.	.
chr10	30842620	30843119	chr10	30618199	30618698	Hey2|chr10:30618199-30618698	0.240622392314225	.	.
chr10	30842620	30843119	chr10	30927929	30928428	Hey2|chr10:30927929-30928428	0.240065826434138	.	.
chr10	30842620	30843119	chr10	30992142	30992641	Hey2|chr10:30992142-30992641	0.186994766919116	.	.
chr10	30842620	30843119	chr10	30992733	30993232	Hey2|chr10:30992733-30993232	0.193707665193482	.	.
chr10	31313140	31313639	chr10	31026379	31026878	Hddc2|chr10:31026379-31026878	0.363580983145787	.	.
chr10	31313140	31313639	chr10	31592665	31593164	Hddc2|chr10:31592665-31593164	0.394466593793997	.	.
chr10	31445112	31445611	chr10	31465773	31466272	Tpd52l1|chr10:31465773-31466272	0.371725123690932	.	.
chr10	31445112	31445611	chr10	31592665	31593164	Tpd52l1|chr10:31592665-31593164	0.354246476130444	.	.
chr10	31445701	31446200	chr10	31465773	31466272	Tpd52l1|chr10:31465773-31466272	0.233353250911871	.	.
chr10	31445701	31446200	chr10	31592665	31593164	Tpd52l1|chr10:31592665-31593164	0.231643487004769	.	.
chr10	31609486	31609985	chr10	31592665	31593164	Rnf217|chr10:31592665-31593164	0.188610770641487	.	.
chr10	32890706	32891205	chr10	32869514	32870013	Nkain2|chr10:32869514-32870013	0.380788960366185	.	.
chr10	33623953	33624452	chr10	33703373	33703872	Clvs2|chr10:33703373-33703872	0.294900583073202	.	.
chr10	33623953	33624452	chr10	33703373	33703872	Gm15939|chr10:33703373-33703872	0.294900583073202	.	.
chr10	34018867	34019366	chr10	33986736	33987235	Gm48045|chr10:33986736-33987235	0.258441304190207	.	.
chr10	34018867	34019366	chr10	33986736	33987235	Rwdd1|chr10:33986736-33987235	0.258441304190207	.	.
chr10	34019491	34019990	chr10	34033850	34034349	Gm48045|chr10:34033850-34034349	0.253665272743803	.	.
chr10	34019491	34019990	chr10	34033850	34034349	Rwdd1|chr10:34033850-34034349	0.253665272743803	.	.
chr10	34019491	34019990	chr10	34431742	34432241	Gm48045|chr10:34431742-34432241	0.201134212798867	.	.
chr10	34019491	34019990	chr10	34431742	34432241	Rwdd1|chr10:34431742-34432241	0.201134212798867	.	.
chr10	34036511	34037010	chr10	34368075	34368574	Trappc3l|chr10:34368075-34368574	0.240660611513053	.	.
chr10	34096225	34096724	chr10	33986736	33987235	Calhm5|chr10:33986736-33987235	0.520940596183576	.	.
chr10	34127449	34127948	chr10	34280491	34280990	Calhm6|chr10:34280491-34280990	0.292882448129533	.	.
chr10	34206579	34207078	chr10	34431742	34432241	Dse|chr10:34431742-34432241	0.196496622254381	.	.
chr10	34207257	34207756	chr10	34316872	34317371	Dse|chr10:34316872-34317371	0.348825180672511	.	.
chr10	34281970	34282469	chr10	34512501	34513000	Tspyl1|chr10:34512501-34513000	0.206917641529301	.	.
chr10	34418335	34418834	chr10	34617147	34617646	Nt5dc1|chr10:34617147-34617646	0.183311309169685	.	.
chr10	36506584	36507083	chr10	36474766	36475265	Hs3st5|chr10:36474766-36475265	0.181973641037417	.	.
chr10	36507177	36507676	chr10	36474766	36475265	Hs3st5|chr10:36474766-36475265	0.317862653012809	.	.
chr10	36507177	36507676	chr10	36566760	36567259	Hs3st5|chr10:36566760-36567259	0.491631099385627	.	.
chr10	36507177	36507676	chr10	36567264	36567763	Hs3st5|chr10:36567264-36567763	0.315925387251706	.	.
chr10	36974002	36974501	chr10	37014232	37014731	Hdac2|chr10:37014232-37014731	0.18972340606161	.	.
chr10	36974002	36974501	chr10	37140760	37141259	Hdac2|chr10:37140760-37141259	0.213359560571331	.	.
chr10	36974613	36975112	chr10	37014232	37014731	Hdac2|chr10:37014232-37014731	0.263414988511801	.	.
chr10	36974613	36975112	chr10	37072777	37073276	Hdac2|chr10:37072777-37073276	0.301404191127806	.	.
chr10	36975153	36975652	chr10	37047820	37048319	Hdac2|chr10:37047820-37048319	0.380986502980732	.	.
chr10	37138712	37139211	chr10	37078418	37078917	5930403N24Rik|chr10:37078418-37078917	0.266178417420831	.	.
chr10	37138712	37139211	chr10	37078418	37078917	Marcks|chr10:37078418-37078917	0.266178417420831	.	.
chr10	37138712	37139211	chr10	37140760	37141259	5930403N24Rik|chr10:37140760-37141259	0.224573763484897	.	.
chr10	37138712	37139211	chr10	37140760	37141259	Marcks|chr10:37140760-37141259	0.224573763484897	.	.
chr10	39133692	39134191	chr10	39227562	39228061	Fam229b|chr10:39227562-39228061	0.247550878406971	.	.
chr10	39133692	39134191	chr10	39227562	39228061	Tube1|chr10:39227562-39228061	0.247550878406971	.	.
chr10	41071321	41071820	chr10	41015647	41016146	Gpr6|chr10:41015647-41016146	0.195293355418442	.	.
chr10	41071321	41071820	chr10	41139190	41139689	Gpr6|chr10:41139190-41139689	0.430776215505727	.	.
chr10	41071321	41071820	chr10	41150807	41151306	Gpr6|chr10:41150807-41151306	0.260774624306963	.	.
chr10	41071321	41071820	chr10	41246073	41246572	Gpr6|chr10:41246073-41246572	0.352031873737527	.	.
chr10	41071321	41071820	chr10	41271811	41272310	Gpr6|chr10:41271811-41272310	0.215970360741154	.	.
chr10	41071321	41071820	chr10	41295019	41295518	Gpr6|chr10:41295019-41295518	0.389028065080361	.	.
chr10	41072083	41072582	chr10	41015647	41016146	Gpr6|chr10:41015647-41016146	0.297077795269316	.	.
chr10	41072083	41072582	chr10	41098111	41098610	Gpr6|chr10:41098111-41098610	0.217444647026753	.	.
chr10	41072083	41072582	chr10	41139190	41139689	Gpr6|chr10:41139190-41139689	0.352477738371495	.	.
chr10	41072083	41072582	chr10	41150807	41151306	Gpr6|chr10:41150807-41151306	0.470794755169587	.	.
chr10	41072083	41072582	chr10	41246073	41246572	Gpr6|chr10:41246073-41246572	0.645865205514177	.	.
chr10	41072083	41072582	chr10	41271811	41272310	Gpr6|chr10:41271811-41272310	0.251622499105218	.	.
chr10	41072083	41072582	chr10	41403885	41404384	Gpr6|chr10:41403885-41404384	0.296724003467458	.	.
chr10	41303028	41303527	chr10	41151336	41151835	Ak9|chr10:41151336-41151835	0.264093920212036	.	.
chr10	41303028	41303527	chr10	41151336	41151835	Fig4|chr10:41151336-41151835	0.264093920212036	.	.
chr10	41303028	41303527	chr10	41505407	41505906	Ak9|chr10:41505407-41505906	0.207536072819559	.	.
chr10	41303028	41303527	chr10	41505407	41505906	Fig4|chr10:41505407-41505906	0.207536072819559	.	.
chr10	41303028	41303527	chr10	41678789	41679288	Ak9|chr10:41678789-41679288	0.227411968724102	.	.
chr10	41303028	41303527	chr10	41678789	41679288	Fig4|chr10:41678789-41679288	0.227411968724102	.	.
chr10	41450048	41450547	chr10	41015647	41016146	Zbtb24|chr10:41015647-41016146	0.25934241803468	.	.
chr10	41450048	41450547	chr10	41098111	41098610	Zbtb24|chr10:41098111-41098610	0.194256133286349	.	.
chr10	41450048	41450547	chr10	41150807	41151306	Zbtb24|chr10:41150807-41151306	0.218315851186792	.	.
chr10	41450048	41450547	chr10	41403885	41404384	Zbtb24|chr10:41403885-41404384	0.225449772921593	.	.
chr10	41476206	41476705	chr10	41505407	41505906	Mical1|chr10:41505407-41505906	0.252182036379087	.	.
chr10	41490156	41490655	chr10	41015647	41016146	Ppil6|chr10:41015647-41016146	0.354322462280916	.	.
chr10	41490156	41490655	chr10	41015647	41016146	Smpd2|chr10:41015647-41016146	0.354322462280916	.	.
chr10	41490156	41490655	chr10	41113121	41113620	Ppil6|chr10:41113121-41113620	0.222003260284392	.	.
chr10	41490156	41490655	chr10	41113121	41113620	Smpd2|chr10:41113121-41113620	0.222003260284392	.	.
chr10	41490156	41490655	chr10	41139190	41139689	Ppil6|chr10:41139190-41139689	0.352966217421826	.	.
chr10	41490156	41490655	chr10	41139190	41139689	Smpd2|chr10:41139190-41139689	0.352966217421826	.	.
chr10	41490156	41490655	chr10	41150807	41151306	Ppil6|chr10:41150807-41151306	0.288238814135076	.	.
chr10	41490156	41490655	chr10	41150807	41151306	Smpd2|chr10:41150807-41151306	0.288238814135076	.	.
chr10	41490156	41490655	chr10	41246073	41246572	Ppil6|chr10:41246073-41246572	0.378683691632835	.	.
chr10	41490156	41490655	chr10	41246073	41246572	Smpd2|chr10:41246073-41246572	0.378683691632835	.	.
chr10	41490156	41490655	chr10	41403885	41404384	Ppil6|chr10:41403885-41404384	0.240434801191271	.	.
chr10	41490156	41490655	chr10	41403885	41404384	Smpd2|chr10:41403885-41404384	0.240434801191271	.	.
chr10	41518902	41519401	chr10	41271811	41272310	Cd164|chr10:41271811-41272310	0.280984381667014	.	.
chr10	41518902	41519401	chr10	41295019	41295518	Cd164|chr10:41295019-41295518	0.217073022366078	.	.
chr10	41518902	41519401	chr10	41830818	41831317	Cd164|chr10:41830818-41831317	0.237145415747306	.	.
chr10	41553207	41553706	chr10	41505407	41505906	Gm17196|chr10:41505407-41505906	0.422624994908772	.	.
chr10	41553207	41553706	chr10	41678789	41679288	Gm17196|chr10:41678789-41679288	0.216288263999558	.	.
chr10	41553207	41553706	chr10	41689835	41690334	Gm17196|chr10:41689835-41690334	0.360633810161144	.	.
chr10	41553207	41553706	chr10	41934594	41935093	Gm17196|chr10:41934594-41935093	0.250717187354817	.	.
chr10	41553207	41553706	chr10	41980671	41981170	Gm17196|chr10:41980671-41981170	0.209395060857724	.	.
chr10	42018185	42018684	chr10	41830818	41831317	1700016J18Rik|chr10:41830818-41831317	0.251161163921517	.	.
chr10	42018185	42018684	chr10	41830818	41831317	Armc2|chr10:41830818-41831317	0.251161163921517	.	.
chr10	42276537	42277036	chr10	42277563	42278062	Foxo3|chr10:42277563-42278062	0.190911600094934	.	.
chr10	42477769	42478268	chr10	42278179	42278678	Afg1l|chr10:42278179-42278678	0.317457372518798	.	.
chr10	42477769	42478268	chr10	42678656	42679155	Afg1l|chr10:42678656-42679155	0.301071063178325	.	.
chr10	42478381	42478880	chr10	42277563	42278062	Afg1l|chr10:42277563-42278062	0.310601544090354	.	.
chr10	42501588	42502087	chr10	42678656	42679155	Snx3|chr10:42678656-42679155	0.289347962645298	.	.
chr10	42502326	42502825	chr10	42277563	42278062	Snx3|chr10:42277563-42278062	0.216727647544788	.	.
chr10	43901492	43901991	chr10	44177302	44177801	Qrsl1|chr10:44177302-44177801	0.206833960768276	.	.
chr10	43901492	43901991	chr10	44177302	44177801	Rtn4ip1|chr10:44177302-44177801	0.206833960768276	.	.
chr10	45289129	45289628	chr10	45381821	45382320	Gm15934|chr10:45381821-45382320	0.195281360539958	.	.
chr10	45486237	45486736	chr10	45000074	45000573	Lin28b|chr10:45000074-45000573	0.186116053523051	.	.
chr10	45486237	45486736	chr10	45658545	45659044	Lin28b|chr10:45658545-45659044	0.525972461128023	.	.
chr10	45486237	45486736	chr10	45659067	45659566	Lin28b|chr10:45659067-45659566	0.338191792466593	.	.
chr10	45486739	45487238	chr10	45000074	45000573	Lin28b|chr10:45000074-45000573	0.251475483909508	.	.
chr10	45486739	45487238	chr10	45045177	45045676	Lin28b|chr10:45045177-45045676	0.24661649904831	.	.
chr10	45486739	45487238	chr10	45132331	45132830	Lin28b|chr10:45132331-45132830	0.310630514449466	.	.
chr10	45577590	45578089	chr10	45366969	45367468	Hace1|chr10:45366969-45367468	0.353531791931119	.	.
chr10	45577590	45578089	chr10	45381821	45382320	Hace1|chr10:45381821-45382320	0.432100571328612	.	.
chr10	45577590	45578089	chr10	45659067	45659566	Hace1|chr10:45659067-45659566	0.26601983186572	.	.
chr10	45578214	45578713	chr10	45381821	45382320	Hace1|chr10:45381821-45382320	0.203528338457981	.	.
chr10	52022446	52022945	chr10	52106115	52106614	Vgll2|chr10:52106115-52106614	0.220319256561955	.	.
chr10	52022446	52022945	chr10	52452454	52452953	Vgll2|chr10:52452454-52452953	0.264450746159763	.	.
chr10	52022446	52022945	chr10	52463891	52464390	Vgll2|chr10:52463891-52464390	0.252824466627387	.	.
chr10	52022446	52022945	chr10	52464455	52464954	Vgll2|chr10:52464455-52464954	0.355076943556721	.	.
chr10	52233366	52233865	chr10	52216726	52217225	Dcbld1|chr10:52216726-52217225	0.201844902729138	.	.
chr10	52381975	52382474	chr10	52106115	52106614	Gopc|chr10:52106115-52106614	0.262493227448771	.	.
chr10	52381975	52382474	chr10	52452454	52452953	Gopc|chr10:52452454-52452953	0.209331806150907	.	.
chr10	52417238	52417737	chr10	52703990	52704489	Nus1|chr10:52703990-52704489	0.199741880251856	.	.
chr10	52418019	52418518	chr10	52106115	52106614	Nus1|chr10:52106115-52106614	0.205357578914103	.	.
chr10	52418019	52418518	chr10	52705014	52705513	Nus1|chr10:52705014-52705513	0.271155223962697	.	.
chr10	52690218	52690717	chr10	52703990	52704489	Slc35f1|chr10:52703990-52704489	0.245955438233842	.	.
chr10	52690801	52691300	chr10	52691301	52691800	Slc35f1|chr10:52691301-52691800	0.254631828402055	.	.
chr10	53750020	53750519	chr10	53795897	53796396	Fam184a|chr10:53795897-53796396	0.346700131728392	.	.
chr10	53750991	53751490	chr10	53795897	53796396	Fam184a|chr10:53795897-53796396	0.245150411841526	.	.
chr10	53750991	53751490	chr10	53812485	53812984	Fam184a|chr10:53812485-53812984	0.271625896201609	.	.
chr10	53750991	53751490	chr10	53812485	53812984	Fam184a|chr10:53812485-53812984	0.27162589620161	.	.
chr10	53750991	53751490	chr10	53863390	53863889	Fam184a|chr10:53863390-53863889	0.34404067843867	.	.
chr10	53750991	53751490	chr10	53863390	53863889	Fam184a|chr10:53863390-53863889	0.344040678438671	.	.
chr10	54074878	54075377	chr10	54013680	54014179	Gm16998|chr10:54013680-54014179	0.216001732151816	.	.
chr10	54074878	54075377	chr10	54073825	54074324	Gm16998|chr10:54073825-54074324	0.476965975379956	.	.
chr10	54074878	54075377	chr10	54269756	54270255	Gm16998|chr10:54269756-54270255	0.255140011426925	.	.
chr10	54074878	54075377	chr10	54329881	54330380	Gm16998|chr10:54329881-54330380	0.352622121339574	.	.
chr10	54075590	54076089	chr10	53863390	53863889	Gm16998|chr10:53863390-53863889	0.188530972803528	.	.
chr10	54075590	54076089	chr10	53863390	53863889	Man1a|chr10:53863390-53863889	0.188530972803528	.	.
chr10	54075590	54076089	chr10	54059613	54060112	Gm16998|chr10:54059613-54060112	0.204878092432098	.	.
chr10	54075590	54076089	chr10	54059613	54060112	Man1a|chr10:54059613-54060112	0.204878092432098	.	.
chr10	54075590	54076089	chr10	54073825	54074324	Gm16998|chr10:54073825-54074324	0.424452640540615	.	.
chr10	54075590	54076089	chr10	54073825	54074324	Man1a|chr10:54073825-54074324	0.424452640540615	.	.
chr10	54075590	54076089	chr10	54269756	54270255	Gm16998|chr10:54269756-54270255	0.22336639624002	.	.
chr10	54075590	54076089	chr10	54269756	54270255	Man1a|chr10:54269756-54270255	0.22336639624002	.	.
chr10	54075590	54076089	chr10	54329881	54330380	Gm16998|chr10:54329881-54330380	0.254357694819596	.	.
chr10	54075590	54076089	chr10	54329881	54330380	Man1a|chr10:54329881-54330380	0.254357694819596	.	.
chr10	56228732	56229231	chr10	56198436	56198935	Tbc1d32|chr10:56198436-56198935	0.424222725604546	.	.
chr10	56228732	56229231	chr10	56198995	56199494	Tbc1d32|chr10:56198995-56199494	0.311092656544516	.	.
chr10	56431168	56431667	chr10	56434726	56435225	Gm36595|chr10:56434726-56435225	0.239335894952663	.	.
chr10	56431764	56432263	chr10	56339053	56339552	Gm36595|chr10:56339053-56339552	0.370704278835901	.	.
chr10	56431764	56432263	chr10	56434726	56435225	Gm36595|chr10:56434726-56435225	0.237115447998401	.	.
chr10	57486054	57486553	chr10	57001179	57001678	4930467K11Rik|chr10:57001179-57001678	0.347011116799654	.	.
chr10	57486054	57486553	chr10	57001179	57001678	Hsf2|chr10:57001179-57001678	0.347011116799654	.	.
chr10	57532304	57532803	chr10	57848308	57848807	Serinc1|chr10:57848308-57848807	0.200586387377513	.	.
chr10	57631815	57632314	chr10	57569528	57570027	Pkib|chr10:57569528-57570027	0.274194871112253	.	.
chr10	57794939	57795438	chr10	57795519	57796018	Smpdl3a|chr10:57795519-57796018	0.389156217422667	.	.
chr10	57794939	57795438	chr10	57841830	57842329	Smpdl3a|chr10:57841830-57842329	0.239411801197468	.	.
chr10	58323065	58323564	chr10	58383254	58383753	Lims1|chr10:58383254-58383753	0.2268391109397	.	.
chr10	58497623	58498122	chr10	58383254	58383753	Ccdc138|chr10:58383254-58383753	0.285358551483584	.	.
chr10	60277677	60278176	chr10	60305203	60305702	Psap|chr10:60305203-60305702	0.190077488544054	.	.
chr10	60752559	60753058	chr10	61080199	61080698	Slc29a3|chr10:61080199-61080698	0.204039908912379	.	.
chr10	60831386	60831885	chr10	60779625	60780124	Unc5b|chr10:60779625-60780124	0.404270728120502	.	.
chr10	60831386	60831885	chr10	60820526	60821025	Unc5b|chr10:60820526-60821025	0.325254362455739	.	.
chr10	60831386	60831885	chr10	60820526	60821025	Unc5b|chr10:60820526-60821025	0.32525436245574	.	.
chr10	60831386	60831885	chr10	61012235	61012734	Unc5b|chr10:61012235-61012734	0.233868847211283	.	.
chr10	60831386	60831885	chr10	61068463	61068962	Unc5b|chr10:61068463-61068962	0.510660393296742	.	.
chr10	61052138	61052637	chr10	60826488	60826987	Gm20610|chr10:60826488-60826987	0.290557770876589	.	.
chr10	61052138	61052637	chr10	60827176	60827675	Gm20610|chr10:60827176-60827675	0.199660611022827	.	.
chr10	61089138	61089637	chr10	60826488	60826987	Pcbd1|chr10:60826488-60826987	0.437817862476791	.	.
chr10	61089138	61089637	chr10	61275776	61276275	Pcbd1|chr10:61275776-61276275	0.266823432320766	.	.
chr10	61089138	61089637	chr10	61399317	61399816	Pcbd1|chr10:61399317-61399816	0.188817358615424	.	.
chr10	61147435	61147934	chr10	60779625	60780124	Sgpl1|chr10:60779625-60780124	0.225215044088479	.	.
chr10	61147435	61147934	chr10	60827176	60827675	Sgpl1|chr10:60827176-60827675	0.217538347419249	.	.
chr10	61383246	61383745	chr10	61399317	61399816	Pald1|chr10:61399317-61399816	0.186215811767625	.	.
chr10	61452044	61452543	chr10	61068463	61068962	Eif4ebp2|chr10:61068463-61068962	0.302297923086419	.	.
chr10	61452613	61453112	chr10	61068463	61068962	Eif4ebp2|chr10:61068463-61068962	0.232185364462479	.	.
chr10	61452613	61453112	chr10	61336031	61336530	Eif4ebp2|chr10:61336031-61336530	0.370811689773611	.	.
chr10	61475965	61476464	chr10	61072270	61072769	D830039M14Rik|chr10:61072270-61072769	0.281300632979858	.	.
chr10	61475965	61476464	chr10	61072270	61072769	Lrrc20|chr10:61072270-61072769	0.281300632979858	.	.
chr10	61496185	61496684	chr10	61012235	61012734	Gm47595|chr10:61012235-61012734	0.256363725216485	.	.
chr10	61496185	61496684	chr10	61068463	61068962	Gm47595|chr10:61068463-61068962	0.356481396939686	.	.
chr10	61496185	61496684	chr10	61080199	61080698	Gm47595|chr10:61080199-61080698	0.300527769393214	.	.
chr10	61496185	61496684	chr10	61491985	61492484	Gm47595|chr10:61491985-61492484	0.221720836529457	.	.
chr10	61648322	61648821	chr10	61625504	61626003	Ppa1|chr10:61625504-61626003	0.257306513842042	.	.
chr10	61648322	61648821	chr10	61949445	61949944	Ppa1|chr10:61949445-61949944	0.200489827439539	.	.
chr10	61648322	61648821	chr10	61980369	61980868	Ppa1|chr10:61980369-61980868	0.215298423896609	.	.
chr10	61680030	61680529	chr10	61568906	61569405	1700022H01Rik|chr10:61568906-61569405	0.493054864729449	.	.
chr10	61680030	61680529	chr10	61568906	61569405	Sar1a|chr10:61568906-61569405	0.493054864729449	.	.
chr10	61680030	61680529	chr10	61582999	61583498	1700022H01Rik|chr10:61582999-61583498	0.205689331445167	.	.
chr10	61680030	61680529	chr10	61582999	61583498	Sar1a|chr10:61582999-61583498	0.205689331445167	.	.
chr10	61680030	61680529	chr10	61625504	61626003	1700022H01Rik|chr10:61625504-61626003	0.303651316062173	.	.
chr10	61680030	61680529	chr10	61625504	61626003	Sar1a|chr10:61625504-61626003	0.303651316062173	.	.
chr10	61680030	61680529	chr10	61949445	61949944	1700022H01Rik|chr10:61949445-61949944	0.262959637945186	.	.
chr10	61680030	61680529	chr10	61949445	61949944	Sar1a|chr10:61949445-61949944	0.262959637945186	.	.
chr10	61695204	61695703	chr10	61568906	61569405	Tysnd1|chr10:61568906-61569405	0.371305772206105	.	.
chr10	61695204	61695703	chr10	61734393	61734892	Tysnd1|chr10:61734393-61734892	0.193934162565741	.	.
chr10	61695204	61695703	chr10	61877748	61878247	Tysnd1|chr10:61877748-61878247	0.303031777066186	.	.
chr10	61695924	61696423	chr10	61583599	61584098	Tysnd1|chr10:61583599-61584098	0.210177341375309	.	.
chr10	61695924	61696423	chr10	61949445	61949944	Tysnd1|chr10:61949445-61949944	0.259188426689199	.	.
chr10	61695924	61696423	chr10	61980369	61980868	Tysnd1|chr10:61980369-61980868	0.218622191230237	.	.
chr10	61714894	61715393	chr10	61949445	61949944	Aifm2|chr10:61949445-61949944	0.294229019268197	.	.
chr10	61714894	61715393	chr10	61980369	61980868	Aifm2|chr10:61980369-61980868	0.233887027697383	.	.
chr10	61783021	61783520	chr10	61582999	61583498	H2afy2|chr10:61582999-61583498	0.186710956174579	.	.
chr10	61783689	61784188	chr10	62110799	62111298	H2afy2|chr10:62110799-62111298	0.185927027896222	.	.
chr10	61783689	61784188	chr10	62182988	62183487	H2afy2|chr10:62182988-62183487	0.279621872155021	.	.
chr10	62231026	62231525	chr10	61949445	61949944	Tspan15|chr10:61949445-61949944	0.294083333576308	.	.
chr10	62231026	62231525	chr10	61949445	61949944	Tspan15|chr10:61949445-61949944	0.294083333576309	.	.
chr10	62340040	62340539	chr10	62549665	62550164	Hk1os|chr10:62549665-62550164	0.248368279311205	.	.
chr10	62449224	62449723	chr10	62110799	62111298	4930507D05Rik|chr10:62110799-62111298	0.25903995981523	.	.
chr10	62449224	62449723	chr10	62110799	62111298	Supv3l1|chr10:62110799-62111298	0.25903995981523	.	.
chr10	62449224	62449723	chr10	62260971	62261470	4930507D05Rik|chr10:62260971-62261470	0.188998951841848	.	.
chr10	62449224	62449723	chr10	62260971	62261470	Supv3l1|chr10:62260971-62261470	0.188998951841848	.	.
chr10	62449224	62449723	chr10	62294061	62294560	4930507D05Rik|chr10:62294061-62294560	0.190512147972225	.	.
chr10	62449224	62449723	chr10	62294061	62294560	Supv3l1|chr10:62294061-62294560	0.190512147972225	.	.
chr10	62449224	62449723	chr10	62590203	62590702	4930507D05Rik|chr10:62590203-62590702	0.363068817083059	.	.
chr10	62449224	62449723	chr10	62590203	62590702	4930507D05Rik|chr10:62590203-62590702	0.36306881708306	.	.
chr10	62449224	62449723	chr10	62590203	62590702	Supv3l1|chr10:62590203-62590702	0.363068817083059	.	.
chr10	62449224	62449723	chr10	62590203	62590702	Supv3l1|chr10:62590203-62590702	0.36306881708306	.	.
chr10	62449766	62450265	chr10	62242877	62243376	4930507D05Rik|chr10:62242877-62243376	0.257233860900394	.	.
chr10	62449766	62450265	chr10	62242877	62243376	Supv3l1|chr10:62242877-62243376	0.257233860900394	.	.
chr10	62449766	62450265	chr10	62332391	62332890	4930507D05Rik|chr10:62332391-62332890	0.270376186532551	.	.
chr10	62449766	62450265	chr10	62332391	62332890	Supv3l1|chr10:62332391-62332890	0.270376186532551	.	.
chr10	62449766	62450265	chr10	62590203	62590702	4930507D05Rik|chr10:62590203-62590702	0.375846747703716	.	.
chr10	62449766	62450265	chr10	62590203	62590702	Supv3l1|chr10:62590203-62590702	0.375846747703716	.	.
chr10	62486629	62487128	chr10	62055333	62055832	Vps26a|chr10:62055333-62055832	0.242473098123364	.	.
chr10	62486629	62487128	chr10	62110799	62111298	Vps26a|chr10:62110799-62111298	0.474941717793012	.	.
chr10	62577623	62578122	chr10	62260971	62261470	4933428P19Rik|chr10:62260971-62261470	0.219249936240612	.	.
chr10	62577623	62578122	chr10	62260971	62261470	Kif1bp|chr10:62260971-62261470	0.219249936240612	.	.
chr10	62577623	62578122	chr10	62294061	62294560	4933428P19Rik|chr10:62294061-62294560	0.279280329674294	.	.
chr10	62577623	62578122	chr10	62294061	62294560	Kif1bp|chr10:62294061-62294560	0.279280329674294	.	.
chr10	62577623	62578122	chr10	62590203	62590702	4933428P19Rik|chr10:62590203-62590702	0.21588387575314	.	.
chr10	62577623	62578122	chr10	62590203	62590702	Kif1bp|chr10:62590203-62590702	0.21588387575314	.	.
chr10	62577623	62578122	chr10	62865795	62866294	4933428P19Rik|chr10:62865795-62866294	0.338680106329948	.	.
chr10	62577623	62578122	chr10	62865795	62866294	Kif1bp|chr10:62865795-62866294	0.338680106329948	.	.
chr10	62578211	62578710	chr10	62300269	62300768	4933428P19Rik|chr10:62300269-62300768	0.267817622258162	.	.
chr10	62578211	62578710	chr10	62300269	62300768	Kif1bp|chr10:62300269-62300768	0.267817622258162	.	.
chr10	62578211	62578710	chr10	62865210	62865709	4933428P19Rik|chr10:62865210-62865709	0.22257982168887	.	.
chr10	62578211	62578710	chr10	62865210	62865709	Kif1bp|chr10:62865210-62865709	0.22257982168887	.	.
chr10	62602059	62602558	chr10	62590203	62590702	Ddx21|chr10:62590203-62590702	0.253001372525996	.	.
chr10	62602059	62602558	chr10	62590203	62590702	Gm47257|chr10:62590203-62590702	0.253001372525996	.	.
chr10	62602059	62602558	chr10	62674652	62675151	Ddx21|chr10:62674652-62675151	0.298588399819871	.	.
chr10	62602059	62602558	chr10	62674652	62675151	Gm47257|chr10:62674652-62675151	0.298588399819871	.	.
chr10	62651098	62651597	chr10	62856650	62857149	Ddx50|chr10:62856650-62857149	0.182428519076334	.	.
chr10	62725538	62726037	chr10	62865210	62865709	Stox1|chr10:62865210-62865709	0.290924242546636	.	.
chr10	62725538	62726037	chr10	62865795	62866294	Stox1|chr10:62865795-62866294	0.305233743988597	.	.
chr10	62792172	62792671	chr10	62500120	62500619	Ccar1|chr10:62500120-62500619	0.280723644784761	.	.
chr10	62792172	62792671	chr10	62865210	62865709	Ccar1|chr10:62865210-62865709	0.382372665409794	.	.
chr10	62792172	62792671	chr10	63113099	63113598	Ccar1|chr10:63113099-63113598	0.256116513548416	.	.
chr10	62919701	62920200	chr10	62865795	62866294	Slc25a16|chr10:62865795-62866294	0.208172593177829	.	.
chr10	62919701	62920200	chr10	63089921	63090420	Slc25a16|chr10:63089921-63090420	0.286106286031419	.	.
chr10	62920395	62920894	chr10	62856650	62857149	Slc25a16|chr10:62856650-62857149	0.279946423709105	.	.
chr10	62920395	62920894	chr10	63113099	63113598	Slc25a16|chr10:63113099-63113598	0.188776541541626	.	.
chr10	62946840	62947339	chr10	62549665	62550164	Dna2|chr10:62549665-62550164	0.270000316316673	.	.
chr10	62946840	62947339	chr10	62865210	62865709	Dna2|chr10:62865210-62865709	0.453211070344763	.	.
chr10	62979983	62980482	chr10	62856650	62857149	Rufy2|chr10:62856650-62857149	0.240497801302386	.	.
chr10	62979983	62980482	chr10	63089921	63090420	Rufy2|chr10:63089921-63090420	0.324016769011157	.	.
chr10	63023688	63024187	chr10	63338211	63338710	Hnrnph3|chr10:63338211-63338710	0.326253818127288	.	.
chr10	63023688	63024187	chr10	63338211	63338710	Pbld2|chr10:63338211-63338710	0.326253818127288	.	.
chr10	63099999	63100498	chr10	62865210	62865709	Atoh7|chr10:62865210-62865709	0.316025348938237	.	.
chr10	63099999	63100498	chr10	62865795	62866294	Atoh7|chr10:62865795-62866294	0.372919536329368	.	.
chr10	63099999	63100498	chr10	62865795	62866294	Atoh7|chr10:62865795-62866294	0.372919536329369	.	.
chr10	63099999	63100498	chr10	63338814	63339313	Atoh7|chr10:63338814-63339313	0.332652475542629	.	.
chr10	63243618	63244117	chr10	62865795	62866294	1700120B22Rik|chr10:62865795-62866294	0.382427280105451	.	.
chr10	63243618	63244117	chr10	62865795	62866294	Herc4|chr10:62865795-62866294	0.382427280105451	.	.
chr10	63243618	63244117	chr10	63065948	63066447	1700120B22Rik|chr10:63065948-63066447	0.459881384797394	.	.
chr10	63243618	63244117	chr10	63065948	63066447	Herc4|chr10:63065948-63066447	0.459881384797394	.	.
chr10	63382558	63383057	chr10	63089921	63090420	Dnajc12|chr10:63089921-63090420	0.210900074560638	.	.
chr10	63382558	63383057	chr10	63377381	63377880	Dnajc12|chr10:63377381-63377880	0.363369004148822	.	.
chr10	63429313	63429812	chr10	63089921	63090420	Ctnna3|chr10:63089921-63090420	0.323355106708571	.	.
chr10	63429313	63429812	chr10	63377381	63377880	Ctnna3|chr10:63377381-63377880	0.190194299446787	.	.
chr10	63429957	63430456	chr10	63308515	63309014	Ctnna3|chr10:63308515-63309014	0.377010769319736	.	.
chr10	63429957	63430456	chr10	63582526	63583025	Ctnna3|chr10:63582526-63583025	0.346209744794466	.	.
chr10	66920360	66920859	chr10	66509123	66509622	1110002J07Rik|chr10:66509123-66509622	0.312007543773389	.	.
chr10	66920360	66920859	chr10	66509123	66509622	Gm26576|chr10:66509123-66509622	0.312007543773389	.	.
chr10	66920360	66920859	chr10	66574759	66575258	1110002J07Rik|chr10:66574759-66575258	0.385494028382688	.	.
chr10	66920360	66920859	chr10	66574759	66575258	Gm26576|chr10:66574759-66575258	0.385494028382688	.	.
chr10	66920360	66920859	chr10	66590676	66591175	1110002J07Rik|chr10:66590676-66591175	0.291610931113381	.	.
chr10	66920360	66920859	chr10	66590676	66591175	Gm26576|chr10:66590676-66591175	0.291610931113381	.	.
chr10	66920360	66920859	chr10	66745169	66745668	1110002J07Rik|chr10:66745169-66745668	0.19562989470719	.	.
chr10	66920360	66920859	chr10	66745169	66745668	Gm26576|chr10:66745169-66745668	0.19562989470719	.	.
chr10	66920360	66920859	chr10	66807532	66808031	1110002J07Rik|chr10:66807532-66808031	0.29542566076694	.	.
chr10	66920360	66920859	chr10	66807532	66808031	Gm26576|chr10:66807532-66808031	0.29542566076694	.	.
chr10	67285073	67285572	chr10	67418534	67419033	Nrbf2|chr10:67418534-67419033	0.239195311849917	.	.
chr10	67535893	67536392	chr10	67318072	67318571	Egr2|chr10:67318072-67318571	0.197029135156811	.	.
chr10	67535893	67536392	chr10	67482306	67482805	Egr2|chr10:67482306-67482805	0.390580934616459	.	.
chr10	67535893	67536392	chr10	67482306	67482805	Egr2|chr10:67482306-67482805	0.39058093461646	.	.
chr10	67535893	67536392	chr10	67611879	67612378	Egr2|chr10:67611879-67612378	0.307562136129247	.	.
chr10	67549371	67549870	chr10	67320344	67320843	Ado|chr10:67320344-67320843	0.310802477086626	.	.
chr10	67549371	67549870	chr10	67418534	67419033	Ado|chr10:67418534-67419033	0.334052475378072	.	.
chr10	68541629	68542128	chr10	68909072	68909571	Cabcoco1|chr10:68909072-68909571	0.209184074942066	.	.
chr10	68724253	68724752	chr10	68606805	68607304	Tmem26|chr10:68606805-68607304	0.195183849066615	.	.
chr10	73099619	73100118	chr10	73096464	73096963	Pcdh15|chr10:73096464-73096963	0.218022673726219	.	.
chr10	73099619	73100118	chr10	73242215	73242714	Pcdh15|chr10:73242215-73242714	0.1921492226527	.	.
chr10	75764120	75764619	chr10	75853409	75853908	Cabin1|chr10:75853409-75853908	0.268998394950583	.	.
chr10	75764120	75764619	chr10	75873531	75874030	Cabin1|chr10:75873531-75874030	0.281763286705215	.	.
chr10	75797531	75798030	chr10	75873531	75874030	Gstt1|chr10:75873531-75874030	0.306154534787571	.	.
chr10	75798331	75798830	chr10	75834209	75834708	Gstt1|chr10:75834209-75834708	0.181814760766617	.	.
chr10	75798331	75798830	chr10	75873531	75874030	Gstt1|chr10:75873531-75874030	0.313977173947804	.	.
chr10	75859343	75859842	chr10	75853409	75853908	Mif|chr10:75853409-75853908	0.279677120288214	.	.
chr10	75893088	75893587	chr10	75834209	75834708	Derl3|chr10:75834209-75834708	0.192064166821319	.	.
chr10	75893088	75893587	chr10	75872865	75873364	Derl3|chr10:75872865-75873364	0.264930622441079	.	.
chr10	75921379	75921878	chr10	75853409	75853908	Smarcb1|chr10:75853409-75853908	0.301024599631993	.	.
chr10	76032290	76032789	chr10	75872865	75873364	Zfp280b|chr10:75872865-75873364	0.194333705067288	.	.
chr10	76032290	76032789	chr10	75873531	75874030	Zfp280b|chr10:75873531-75874030	0.202262352643441	.	.
chr10	76237626	76238125	chr10	76203887	76204386	Prmt2|chr10:76203887-76204386	0.213279118133655	.	.
chr10	76345090	76345589	chr10	76203887	76204386	Dip2a|chr10:76203887-76204386	0.266174991959109	.	.
chr10	76345090	76345589	chr10	76732742	76733241	Dip2a|chr10:76732742-76733241	0.482640546145349	.	.
chr10	76345090	76345589	chr10	76733248	76733747	Dip2a|chr10:76733248-76733747	0.182903560930239	.	.
chr10	76345090	76345589	chr10	76734958	76735457	Dip2a|chr10:76734958-76735457	0.230941594577282	.	.
chr10	76468680	76469179	chr10	76734958	76735457	Mcm3ap|chr10:76734958-76735457	0.369960664594886	.	.
chr10	76468680	76469179	chr10	76734958	76735457	Ybey|chr10:76734958-76735457	0.369960664594886	.	.
chr10	76531225	76531724	chr10	76732742	76733241	Lss|chr10:76732742-76733241	0.380999866462553	.	.
chr10	76531225	76531724	chr10	76733248	76733747	Lss|chr10:76733248-76733747	0.353224360019939	.	.
chr10	76623163	76623662	chr10	76790031	76790530	Col6a2|chr10:76790031-76790530	0.181856595355515	.	.
chr10	76961928	76962427	chr10	76732742	76733241	Pcbp3|chr10:76732742-76733241	0.296005441255463	.	.
chr10	76961928	76962427	chr10	76790031	76790530	Pcbp3|chr10:76790031-76790530	0.284718128910128	.	.
chr10	77515609	77516108	chr10	77745366	77745865	Fam207a|chr10:77745366-77745865	0.290090819642356	.	.
chr10	77622031	77622530	chr10	77864325	77864824	Ube2g2|chr10:77864325-77864824	0.203738350403801	.	.
chr10	77622031	77622530	chr10	77984634	77985133	Ube2g2|chr10:77984634-77985133	0.193455364503742	.	.
chr10	77794982	77795481	chr10	77933163	77933662	Gm9639|chr10:77933163-77933662	0.251595722563555	.	.
chr10	77794982	77795481	chr10	78028055	78028554	Gm9639|chr10:78028055-78028554	0.200708747140069	.	.
chr10	77902300	77902799	chr10	77744641	77745140	Lrrc3|chr10:77744641-77745140	0.206860684305551	.	.
chr10	77902300	77902799	chr10	77864325	77864824	Lrrc3|chr10:77864325-77864824	0.233801987737423	.	.
chr10	77902300	77902799	chr10	78159856	78160355	Lrrc3|chr10:78159856-78160355	0.182876929136813	.	.
chr10	77902814	77903313	chr10	77744641	77745140	Lrrc3|chr10:77744641-77745140	0.208179964210892	.	.
chr10	77902814	77903313	chr10	77864325	77864824	Lrrc3|chr10:77864325-77864824	0.211104705804442	.	.
chr10	77969634	77970133	chr10	77627481	77627980	Trpm2|chr10:77627481-77627980	0.224753195560286	.	.
chr10	77969634	77970133	chr10	77744641	77745140	Trpm2|chr10:77744641-77745140	0.204338333298267	.	.
chr10	77969634	77970133	chr10	77885942	77886441	Trpm2|chr10:77885942-77886441	0.184041484216009	.	.
chr10	77969634	77970133	chr10	78100912	78101411	Trpm2|chr10:78100912-78101411	0.342690625744021	.	.
chr10	77978313	77978812	chr10	77627481	77627980	Cfap410|chr10:77627481-77627980	0.22927858894203	.	.
chr10	77978313	77978812	chr10	77744641	77745140	Cfap410|chr10:77744641-77745140	0.399835107015176	.	.
chr10	77978313	77978812	chr10	77864325	77864824	Cfap410|chr10:77864325-77864824	0.27787842464401	.	.
chr10	77978313	77978812	chr10	78159856	78160355	Cfap410|chr10:78159856-78160355	0.185498447446481	.	.
chr10	78068959	78069458	chr10	77864325	77864824	Icosl|chr10:77864325-77864824	0.290559195271053	.	.
chr10	78068959	78069458	chr10	78159856	78160355	Icosl|chr10:78159856-78160355	0.306725463338203	.	.
chr10	78069477	78069976	chr10	78018678	78019177	Icosl|chr10:78018678-78019177	0.228396974172967	.	.
chr10	78244489	78244988	chr10	77864325	77864824	Trappc10|chr10:77864325-77864824	0.19189563328357	.	.
chr10	78352152	78352651	chr10	78396201	78396700	Agpat3|chr10:78396201-78396700	0.319495542749455	.	.
chr10	78352152	78352651	chr10	78396201	78396700	Gm40709|chr10:78396201-78396700	0.319495542749455	.	.
chr10	78352152	78352651	chr10	78482411	78482910	Agpat3|chr10:78482411-78482910	0.279012337030232	.	.
chr10	78352152	78352651	chr10	78482411	78482910	Gm40709|chr10:78482411-78482910	0.279012337030232	.	.
chr10	78352152	78352651	chr10	78487672	78488171	Agpat3|chr10:78487672-78488171	0.302338569624985	.	.
chr10	78352152	78352651	chr10	78487672	78488171	Gm40709|chr10:78487672-78488171	0.302338569624985	.	.
chr10	78352152	78352651	chr10	78686751	78687250	Agpat3|chr10:78686751-78687250	0.204740129171845	.	.
chr10	78352152	78352651	chr10	78686751	78687250	Gm40709|chr10:78686751-78687250	0.204740129171845	.	.
chr10	78412843	78413342	chr10	78438115	78438614	Rrp1|chr10:78438115-78438614	0.234290462030662	.	.
chr10	78412843	78413342	chr10	78686751	78687250	Rrp1|chr10:78686751-78687250	0.289726379938306	.	.
chr10	78464708	78465207	chr10	78438115	78438614	Pdxk|chr10:78438115-78438614	0.318626180666454	.	.
chr10	78464708	78465207	chr10	78487672	78488171	Pdxk|chr10:78487672-78488171	0.238978802727881	.	.
chr10	78574182	78574681	chr10	78787724	78788223	Ilvbl|chr10:78787724-78788223	0.343681020299954	.	.
chr10	78574691	78575190	chr10	78396201	78396700	Ilvbl|chr10:78396201-78396700	0.212368366227081	.	.
chr10	78574691	78575190	chr10	78399195	78399694	Ilvbl|chr10:78399195-78399694	0.543118093408058	.	.
chr10	78574691	78575190	chr10	78632261	78632760	Ilvbl|chr10:78632261-78632760	0.252748609915398	.	.
chr10	78746859	78747358	chr10	78396201	78396700	Gm30400|chr10:78396201-78396700	0.277058975757349	.	.
chr10	78746859	78747358	chr10	78399195	78399694	Gm30400|chr10:78399195-78399694	0.327936694875797	.	.
chr10	78746859	78747358	chr10	78481893	78482392	Gm30400|chr10:78481893-78482392	0.229457581529672	.	.
chr10	78746859	78747358	chr10	78632261	78632760	Gm30400|chr10:78632261-78632760	0.377101587654912	.	.
chr10	78747414	78747913	chr10	78396201	78396700	Gm30400|chr10:78396201-78396700	0.422058290660603	.	.
chr10	78747414	78747913	chr10	78399195	78399694	Gm30400|chr10:78399195-78399694	0.262052638612734	.	.
chr10	78747414	78747913	chr10	78440750	78441249	Gm30400|chr10:78440750-78441249	0.199797215665301	.	.
chr10	78747414	78747913	chr10	78481893	78482392	Gm30400|chr10:78481893-78482392	0.240109317907391	.	.
chr10	78747414	78747913	chr10	78632261	78632760	Gm30400|chr10:78632261-78632760	0.226716646105946	.	.
chr10	78752339	78752838	chr10	78787724	78788223	Ccdc105|chr10:78787724-78788223	0.429471405646635	.	.
chr10	78752863	78753362	chr10	78686751	78687250	Ccdc105|chr10:78686751-78687250	0.3932514048269	.	.
chr10	78779460	78779959	chr10	78632261	78632760	Slc1a6|chr10:78632261-78632760	0.35306097370435	.	.
chr10	78780607	78781106	chr10	78787724	78788223	Slc1a6|chr10:78787724-78788223	0.238612191673218	.	.
chr10	79097368	79097867	chr10	78812600	78813099	2610008E11Rik|chr10:78812600-78813099	0.305218661444876	.	.
chr10	79554879	79555378	chr10	79595188	79595687	Mier2|chr10:79595188-79595687	0.32830826231091	.	.
chr10	79613886	79614385	chr10	79595188	79595687	C2cd4c|chr10:79595188-79595687	0.391305400105195	.	.
chr10	79668658	79669157	chr10	79638841	79639340	Tpgs1|chr10:79638841-79639340	0.293275171027092	.	.
chr10	79669743	79670242	chr10	79595188	79595687	Tpgs1|chr10:79595188-79595687	0.283595666210991	.	.
chr10	79669743	79670242	chr10	79595188	79595687	Tpgs1|chr10:79595188-79595687	0.283595666210992	.	.
chr10	79669743	79670242	chr10	79638841	79639340	Tpgs1|chr10:79638841-79639340	0.236172938118628	.	.
chr10	79746371	79746870	chr10	79638841	79639340	Polrmt|chr10:79638841-79639340	0.228402913960985	.	.
chr10	81252204	81252703	chr10	81267945	81268444	Matk|chr10:81267945-81268444	0.272066915911372	.	.
chr10	81252204	81252703	chr10	81551522	81552021	Matk|chr10:81551522-81552021	0.203786056945685	.	.
chr10	81252204	81252703	chr10	81570705	81571204	Matk|chr10:81570705-81571204	0.272404720605033	.	.
chr10	81253019	81253518	chr10	81257877	81258376	Matk|chr10:81257877-81258376	0.183376927986773	.	.
chr10	81253019	81253518	chr10	81432821	81433320	Matk|chr10:81432821-81433320	0.29093403323417	.	.
chr10	81266395	81266894	chr10	81257213	81257712	Apba3|chr10:81257213-81257712	0.185498612011292	.	.
chr10	81266395	81266894	chr10	81257213	81257712	Mrpl54|chr10:81257213-81257712	0.185498612011292	.	.
chr10	81266395	81266894	chr10	81426902	81427401	Apba3|chr10:81426902-81427401	0.255813553792621	.	.
chr10	81266395	81266894	chr10	81426902	81427401	Mrpl54|chr10:81426902-81427401	0.255813553792621	.	.
chr10	81266395	81266894	chr10	81430826	81431325	Apba3|chr10:81430826-81431325	0.290801747203088	.	.
chr10	81266395	81266894	chr10	81430826	81431325	Mrpl54|chr10:81430826-81431325	0.290801747203088	.	.
chr10	81292618	81293117	chr10	81257877	81258376	Pip5k1c|chr10:81257877-81258376	0.282064275456083	.	.
chr10	81292618	81293117	chr10	81472805	81473304	Pip5k1c|chr10:81472805-81473304	0.299824602421718	.	.
chr10	81292618	81293117	chr10	81551522	81552021	Pip5k1c|chr10:81551522-81552021	0.335318936924507	.	.
chr10	81292618	81293117	chr10	81605015	81605514	Pip5k1c|chr10:81605015-81605514	0.313267114422994	.	.
chr10	81320497	81320996	chr10	81432821	81433320	Cactin|chr10:81432821-81433320	0.228680302505631	.	.
chr10	81320497	81320996	chr10	81472805	81473304	Cactin|chr10:81472805-81473304	0.42352938055693	.	.
chr10	81320497	81320996	chr10	81643405	81643904	Cactin|chr10:81643405-81643904	0.359197693162104	.	.
chr10	81350327	81350826	chr10	81257877	81258376	Hmg20b|chr10:81257877-81258376	0.262019741202186	.	.
chr10	81350327	81350826	chr10	81416888	81417387	Hmg20b|chr10:81416888-81417387	0.208301152375707	.	.
chr10	81350327	81350826	chr10	81472805	81473304	Hmg20b|chr10:81472805-81473304	0.185680175089444	.	.
chr10	81350327	81350826	chr10	81605015	81605514	Hmg20b|chr10:81605015-81605514	0.292276936944859	.	.
chr10	81350327	81350826	chr10	81633421	81633920	Hmg20b|chr10:81633421-81633920	0.427083583099138	.	.
chr10	81357211	81357710	chr10	81285670	81286169	Mfsd12|chr10:81285670-81286169	0.277879159900232	.	.
chr10	81357211	81357710	chr10	81413787	81414286	Mfsd12|chr10:81413787-81414286	0.447217417240316	.	.
chr10	81357211	81357710	chr10	81643405	81643904	Mfsd12|chr10:81643405-81643904	0.33944848560205	.	.
chr10	81378395	81378894	chr10	81267945	81268444	Fzr1|chr10:81267945-81268444	0.442782531480571	.	.
chr10	81378395	81378894	chr10	81450104	81450603	Fzr1|chr10:81450104-81450603	0.268297994767996	.	.
chr10	81378395	81378894	chr10	81502626	81503125	Fzr1|chr10:81502626-81503125	0.184958267464809	.	.
chr10	81378395	81378894	chr10	81551522	81552021	Fzr1|chr10:81551522-81552021	0.296154901628704	.	.
chr10	81378395	81378894	chr10	81570705	81571204	Fzr1|chr10:81570705-81571204	0.279060873410427	.	.
chr10	81378395	81378894	chr10	81605015	81605514	Fzr1|chr10:81605015-81605514	0.204062864220316	.	.
chr10	81378395	81378894	chr10	81643405	81643904	Fzr1|chr10:81643405-81643904	0.216368003661696	.	.
chr10	81384063	81384562	chr10	81267945	81268444	Dohh|chr10:81267945-81268444	0.222269253443919	.	.
chr10	81384063	81384562	chr10	81426902	81427401	Dohh|chr10:81426902-81427401	0.367170128272964	.	.
chr10	81384063	81384562	chr10	81551522	81552021	Dohh|chr10:81551522-81552021	0.277331172717198	.	.
chr10	81384063	81384562	chr10	81570705	81571204	Dohh|chr10:81570705-81571204	0.326138696842756	.	.
chr10	81384063	81384562	chr10	81571498	81571997	Dohh|chr10:81571498-81571997	0.260244535885167	.	.
chr10	81384063	81384562	chr10	81605015	81605514	Dohh|chr10:81605015-81605514	0.291848330495456	.	.
chr10	81481874	81482373	chr10	81257877	81258376	Celf5|chr10:81257877-81258376	0.206867904382909	.	.
chr10	81481874	81482373	chr10	81413787	81414286	Celf5|chr10:81413787-81414286	0.257683842553537	.	.
chr10	81481874	81482373	chr10	81472805	81473304	Celf5|chr10:81472805-81473304	0.255809358662628	.	.
chr10	81482441	81482940	chr10	81257877	81258376	Celf5|chr10:81257877-81258376	0.24608953390751	.	.
chr10	81482441	81482940	chr10	81413787	81414286	Celf5|chr10:81413787-81414286	0.227136577809436	.	.
chr10	81482441	81482940	chr10	81450104	81450603	Celf5|chr10:81450104-81450603	0.217292767257584	.	.
chr10	81482441	81482940	chr10	81633421	81633920	Celf5|chr10:81633421-81633920	0.368445896297721	.	.
chr10	81496231	81496730	chr10	81633421	81633920	Ncln|chr10:81633421-81633920	0.25864483837928	.	.
chr10	81545004	81545503	chr10	81432821	81433320	Gna11|chr10:81432821-81433320	0.265889522681518	.	.
chr10	81545004	81545503	chr10	81472805	81473304	Gna11|chr10:81472805-81473304	0.247357816253444	.	.
chr10	81545004	81545503	chr10	81633421	81633920	Gna11|chr10:81633421-81633920	0.252033244639858	.	.
chr10	81559200	81559699	chr10	81257877	81258376	Tle5|chr10:81257877-81258376	0.376550497221206	.	.
chr10	81559200	81559699	chr10	81413787	81414286	Tle5|chr10:81413787-81414286	0.346875855231779	.	.
chr10	81559200	81559699	chr10	81472805	81473304	Tle5|chr10:81472805-81473304	0.40870569915754	.	.
chr10	81559200	81559699	chr10	81605015	81605514	Tle5|chr10:81605015-81605514	0.22563330718578	.	.
chr10	81560176	81560675	chr10	81257213	81257712	Tle5|chr10:81257213-81257712	0.196701466094619	.	.
chr10	81560176	81560675	chr10	81267945	81268444	Tle5|chr10:81267945-81268444	0.217832038865435	.	.
chr10	81560176	81560675	chr10	81346675	81347174	Tle5|chr10:81346675-81347174	0.197047291161069	.	.
chr10	81560176	81560675	chr10	81426092	81426591	Tle5|chr10:81426092-81426591	0.481641658870539	.	.
chr10	81560176	81560675	chr10	81643405	81643904	Tle5|chr10:81643405-81643904	0.218664387777272	.	.
chr10	81560176	81560675	chr10	81997141	81997640	Tle5|chr10:81997141-81997640	0.226558232782613	.	.
chr10	81600731	81601230	chr10	81416888	81417387	Tle6|chr10:81416888-81417387	0.393961802595978	.	.
chr10	81600731	81601230	chr10	81551522	81552021	Tle6|chr10:81551522-81552021	0.331166676868835	.	.
chr10	81600731	81601230	chr10	81570705	81571204	Tle6|chr10:81570705-81571204	0.430254697404394	.	.
chr10	81600731	81601230	chr10	81570705	81571204	Tle6|chr10:81570705-81571204	0.430254697404395	.	.
chr10	81600731	81601230	chr10	81605015	81605514	Tle6|chr10:81605015-81605514	0.230446894398765	.	.
chr10	81600731	81601230	chr10	81633421	81633920	Tle6|chr10:81633421-81633920	0.337362814101345	.	.
chr10	81605948	81606447	chr10	81267945	81268444	BC025920|chr10:81267945-81268444	0.254046520807755	.	.
chr10	81605948	81606447	chr10	81285670	81286169	BC025920|chr10:81285670-81286169	0.290623986350732	.	.
chr10	81605948	81606447	chr10	81502626	81503125	BC025920|chr10:81502626-81503125	0.202751629296563	.	.
chr10	81605948	81606447	chr10	81605015	81605514	BC025920|chr10:81605015-81605514	0.387317878690366	.	.
chr10	81605948	81606447	chr10	81997141	81997640	BC025920|chr10:81997141-81997640	0.257461167901908	.	.
chr10	81627379	81627878	chr10	81257877	81258376	Ankrd24|chr10:81257877-81258376	0.207911868306945	.	.
chr10	81627379	81627878	chr10	81257877	81258376	Sirt6|chr10:81257877-81258376	0.207911868306945	.	.
chr10	81627379	81627878	chr10	81267945	81268444	Ankrd24|chr10:81267945-81268444	0.278460064904577	.	.
chr10	81627379	81627878	chr10	81267945	81268444	Sirt6|chr10:81267945-81268444	0.278460064904577	.	.
chr10	81627379	81627878	chr10	81285670	81286169	Ankrd24|chr10:81285670-81286169	0.253261973233079	.	.
chr10	81627379	81627878	chr10	81285670	81286169	Sirt6|chr10:81285670-81286169	0.253261973233079	.	.
chr10	81627379	81627878	chr10	81413787	81414286	Ankrd24|chr10:81413787-81414286	0.200808799157128	.	.
chr10	81627379	81627878	chr10	81413787	81414286	Sirt6|chr10:81413787-81414286	0.200808799157128	.	.
chr10	81627379	81627878	chr10	81450104	81450603	Ankrd24|chr10:81450104-81450603	0.208037025595602	.	.
chr10	81627379	81627878	chr10	81450104	81450603	Sirt6|chr10:81450104-81450603	0.208037025595602	.	.
chr10	81627379	81627878	chr10	81472805	81473304	Ankrd24|chr10:81472805-81473304	0.218360953453648	.	.
chr10	81627379	81627878	chr10	81472805	81473304	Sirt6|chr10:81472805-81473304	0.218360953453648	.	.
chr10	81648748	81649247	chr10	81416888	81417387	Gm10778|chr10:81416888-81417387	0.27288141530614	.	.
chr10	81648748	81649247	chr10	81426092	81426591	Gm10778|chr10:81426092-81426591	0.29207293696907	.	.
chr10	81648748	81649247	chr10	81430826	81431325	Gm10778|chr10:81430826-81431325	0.191111266204201	.	.
chr10	81648748	81649247	chr10	81643405	81643904	Gm10778|chr10:81643405-81643904	0.314784759652791	.	.
chr10	81648748	81649247	chr10	81997141	81997640	Gm10778|chr10:81997141-81997640	0.280210426186637	.	.
chr10	82177822	82178321	chr10	81997141	81997640	Gm15608|chr10:81997141-81997640	0.188740738745749	.	.
chr10	82622905	82623404	chr10	82698823	82699322	1190007I07Rik|chr10:82698823-82699322	0.307332772102987	.	.
chr10	82629507	82630006	chr10	82795313	82795812	Tdg|chr10:82795313-82795812	0.342618228679478	.	.
chr10	82629507	82630006	chr10	82860253	82860752	Tdg|chr10:82860253-82860752	0.411563552803803	.	.
chr10	82689726	82690225	chr10	82666399	82666898	Glt8d2|chr10:82666399-82666898	0.197847878754964	.	.
chr10	82689726	82690225	chr10	82860253	82860752	Glt8d2|chr10:82860253-82860752	0.417738042633862	.	.
chr10	82690486	82690985	chr10	82698823	82699322	Glt8d2|chr10:82698823-82699322	0.31033200418247	.	.
chr10	82763329	82763828	chr10	82666399	82666898	Nfyb|chr10:82666399-82666898	0.294926596063616	.	.
chr10	82763329	82763828	chr10	82762756	82763255	Nfyb|chr10:82762756-82763255	0.303319100043668	.	.
chr10	82763329	82763828	chr10	82860253	82860752	Nfyb|chr10:82860253-82860752	0.207037993284268	.	.
chr10	82763879	82764378	chr10	82666399	82666898	Nfyb|chr10:82666399-82666898	0.203724032493784	.	.
chr10	82763879	82764378	chr10	82698823	82699322	Nfyb|chr10:82698823-82699322	0.62124934118016	.	.
chr10	82811778	82812277	chr10	82698823	82699322	1700028I16Rik|chr10:82698823-82699322	0.373318669920398	.	.
chr10	82811778	82812277	chr10	82909239	82909738	1700028I16Rik|chr10:82909239-82909738	0.283838713078201	.	.
chr10	82858893	82859392	chr10	82909239	82909738	Gm38560|chr10:82909239-82909738	0.194104152728117	.	.
chr10	82985064	82985563	chr10	82666399	82666898	Chst11|chr10:82666399-82666898	0.203506614972913	.	.
chr10	82985064	82985563	chr10	82860253	82860752	Chst11|chr10:82860253-82860752	0.188423331499246	.	.
chr10	82985754	82986253	chr10	82698823	82699322	Chst11|chr10:82698823-82699322	0.189536805541242	.	.
chr10	82985754	82986253	chr10	82795313	82795812	Chst11|chr10:82795313-82795812	0.234699909111419	.	.
chr10	83337299	83337798	chr10	83417386	83417885	Slc41a2|chr10:83417386-83417885	0.192656539701205	.	.
chr10	83337299	83337798	chr10	83729443	83729942	Slc41a2|chr10:83729443-83729942	0.205791050410282	.	.
chr10	83533859	83534358	chr10	83729443	83729942	Aldh1l2|chr10:83729443-83729942	0.191723458104034	.	.
chr10	83533859	83534358	chr10	83776401	83776900	Aldh1l2|chr10:83776401-83776900	0.200167744324092	.	.
chr10	83648475	83648974	chr10	83285328	83285827	Appl2|chr10:83285328-83285827	0.304221854243038	.	.
chr10	83648475	83648974	chr10	83286314	83286813	Appl2|chr10:83286314-83286813	0.239369978345769	.	.
chr10	83648475	83648974	chr10	83353944	83354443	Appl2|chr10:83353944-83354443	0.182439782711551	.	.
chr10	83722616	83723115	chr10	83285328	83285827	1500009L16Rik|chr10:83285328-83285827	0.428320127624363	.	.
chr10	83722616	83723115	chr10	83417386	83417885	1500009L16Rik|chr10:83417386-83417885	0.200345979005954	.	.
chr10	84440510	84441009	chr10	84437986	84438485	Gm47962|chr10:84437986-84438485	0.325238859940432	.	.
chr10	84440510	84441009	chr10	84437986	84438485	Nuak1|chr10:84437986-84438485	0.325238859940432	.	.
chr10	85829194	85829693	chr10	85612783	85613282	Pwp1|chr10:85612783-85613282	0.182698158005354	.	.
chr10	85829194	85829693	chr10	85678556	85679055	Pwp1|chr10:85678556-85679055	0.234452059126365	.	.
chr10	85829194	85829693	chr10	85928481	85928980	Pwp1|chr10:85928481-85928980	0.210155851134797	.	.
chr10	85916334	85916833	chr10	85613374	85613873	Prdm4|chr10:85613374-85613873	0.248884444145019	.	.
chr10	85916334	85916833	chr10	85678556	85679055	Prdm4|chr10:85678556-85679055	0.306953940872483	.	.
chr10	85916334	85916833	chr10	85928481	85928980	Prdm4|chr10:85928481-85928980	0.2316987932833	.	.
chr10	85916863	85917362	chr10	85612783	85613282	Prdm4|chr10:85612783-85613282	0.350559392272709	.	.
chr10	85916863	85917362	chr10	85613374	85613873	Prdm4|chr10:85613374-85613873	0.196282271803298	.	.
chr10	85916863	85917362	chr10	85651694	85652193	Prdm4|chr10:85651694-85652193	0.250453651863494	.	.
chr10	85916863	85917362	chr10	85871543	85872042	Prdm4|chr10:85871543-85872042	0.313140634060069	.	.
chr10	85957553	85958052	chr10	85591978	85592477	Rtcb|chr10:85591978-85592477	0.222640377772174	.	.
chr10	85957553	85958052	chr10	85871543	85872042	Rtcb|chr10:85871543-85872042	0.183306156036545	.	.
chr10	85957553	85958052	chr10	85928481	85928980	Rtcb|chr10:85928481-85928980	0.213363955989993	.	.
chr10	86021662	86022161	chr10	85928481	85928980	A230060F14Rik|chr10:85928481-85928980	0.321716913005612	.	.
chr10	86021662	86022161	chr10	85928481	85928980	Fbxo7|chr10:85928481-85928980	0.321716913005612	.	.
chr10	86705281	86705780	chr10	86636804	86637303	Hsp90b1|chr10:86636804-86637303	0.271640497857452	.	.
chr10	86705281	86705780	chr10	86636804	86637303	Ttc41|chr10:86636804-86637303	0.271640497857452	.	.
chr10	86705811	86706310	chr10	86730664	86731163	Hsp90b1|chr10:86730664-86731163	0.199816766225317	.	.
chr10	86705811	86706310	chr10	86730664	86731163	Ttc41|chr10:86730664-86731163	0.199816766225317	.	.
chr10	86705811	86706310	chr10	86761711	86762210	Hsp90b1|chr10:86761711-86762210	0.231733191904646	.	.
chr10	86705811	86706310	chr10	86761711	86762210	Ttc41|chr10:86761711-86762210	0.231733191904646	.	.
chr10	86705811	86706310	chr10	86814219	86814718	Hsp90b1|chr10:86814219-86814718	0.232418595389521	.	.
chr10	86705811	86706310	chr10	86814219	86814718	Ttc41|chr10:86814219-86814718	0.232418595389521	.	.
chr10	86778694	86779193	chr10	86636804	86637303	Nt5dc3|chr10:86636804-86637303	0.263579349685434	.	.
chr10	86971914	86972413	chr10	86636804	86637303	Gm16271|chr10:86636804-86637303	0.342412344081155	.	.
chr10	86971914	86972413	chr10	86636804	86637303	Gm16271|chr10:86636804-86637303	0.342412344081156	.	.
chr10	86971914	86972413	chr10	86761711	86762210	Gm16271|chr10:86761711-86762210	0.289546615300281	.	.
chr10	87057424	87057923	chr10	87147815	87148314	1700113H08Rik|chr10:87147815-87148314	0.375729899198339	.	.
chr10	87057424	87057923	chr10	87147815	87148314	1700113H08Rik|chr10:87147815-87148314	0.37572989919834	.	.
chr10	87057424	87057923	chr10	87486178	87486677	1700113H08Rik|chr10:87486178-87486677	0.336023201947179	.	.
chr10	87058237	87058736	chr10	87147815	87148314	1700113H08Rik|chr10:87147815-87148314	0.449913062149614	.	.
chr10	87058237	87058736	chr10	87159749	87160248	1700113H08Rik|chr10:87159749-87160248	0.246011626401737	.	.
chr10	87492598	87493097	chr10	87503950	87504449	Ascl1|chr10:87503950-87504449	0.285799765941965	.	.
chr10	87493100	87493599	chr10	87147815	87148314	Ascl1|chr10:87147815-87148314	0.317894790245068	.	.
chr10	87493100	87493599	chr10	87503950	87504449	Ascl1|chr10:87503950-87504449	0.479857193705387	.	.
chr10	88146664	88147163	chr10	88330707	88331206	Nup37|chr10:88330707-88331206	0.319718547990052	.	.
chr10	88146664	88147163	chr10	88330707	88331206	Parpbp|chr10:88330707-88331206	0.319718547990052	.	.
chr10	88200852	88201351	chr10	88119686	88120185	Washc3|chr10:88119686-88120185	0.321286306704339	.	.
chr10	88200852	88201351	chr10	88327377	88327876	Washc3|chr10:88327377-88327876	0.383503598077339	.	.
chr10	88201358	88201857	chr10	88119686	88120185	Washc3|chr10:88119686-88120185	0.223780014617793	.	.
chr10	88201358	88201857	chr10	88327377	88327876	Washc3|chr10:88327377-88327876	0.267926643905953	.	.
chr10	88378931	88379430	chr10	88356902	88357401	Dram1|chr10:88356902-88357401	0.237381258039413	.	.
chr10	88378931	88379430	chr10	88356902	88357401	Gnptab|chr10:88356902-88357401	0.237381258039413	.	.
chr10	88379531	88380030	chr10	88376668	88377167	Dram1|chr10:88376668-88377167	0.220880399375346	.	.
chr10	88379531	88380030	chr10	88376668	88377167	Gnptab|chr10:88376668-88377167	0.220880399375346	.	.
chr10	88379531	88380030	chr10	88514458	88514957	Dram1|chr10:88514458-88514957	0.198279815188065	.	.
chr10	88379531	88380030	chr10	88514458	88514957	Gnptab|chr10:88514458-88514957	0.198279815188065	.	.
chr10	88503789	88504288	chr10	88304248	88304747	Chpt1|chr10:88304248-88304747	0.240388798406602	.	.
chr10	88730714	88731213	chr10	88376668	88377167	Arl1|chr10:88376668-88377167	0.206290412045381	.	.
chr10	88730714	88731213	chr10	88426387	88426886	Arl1|chr10:88426387-88426886	0.293262009994371	.	.
chr10	88731569	88732068	chr10	88356902	88357401	Arl1|chr10:88356902-88357401	0.373097200323235	.	.
chr10	88731569	88732068	chr10	88376668	88377167	Arl1|chr10:88376668-88377167	0.346333815320682	.	.
chr10	88826571	88827070	chr10	89110860	89111359	Utp20|chr10:89110860-89111359	0.201010468381315	.	.
chr10	89872634	89873133	chr10	89811877	89812376	Anks1b|chr10:89811877-89812376	0.308256098555769	.	.
chr10	89872634	89873133	chr10	89975233	89975732	Anks1b|chr10:89975233-89975732	0.277646250871	.	.
chr10	93453094	93453593	chr10	93261497	93261996	Lta4h|chr10:93261497-93261996	0.355413583217769	.	.
chr10	93453094	93453593	chr10	93577463	93577962	Lta4h|chr10:93577463-93577962	0.19886297887063	.	.
chr10	93453094	93453593	chr10	93593868	93594367	Lta4h|chr10:93593868-93594367	0.485867452197254	.	.
chr10	93539712	93540211	chr10	93593868	93594367	Amdhd1|chr10:93593868-93594367	0.276240211388378	.	.
chr10	93539712	93540211	chr10	93593868	93594367	Ccdc38|chr10:93593868-93594367	0.276240211388378	.	.
chr10	93539712	93540211	chr10	93700562	93701061	Amdhd1|chr10:93700562-93701061	0.192167647002469	.	.
chr10	93539712	93540211	chr10	93700562	93701061	Ccdc38|chr10:93700562-93701061	0.192167647002469	.	.
chr10	93589426	93589925	chr10	93275794	93276293	4933408J17Rik|chr10:93275794-93276293	0.22073905846657	.	.
chr10	93589426	93589925	chr10	93275794	93276293	Snrpf|chr10:93275794-93276293	0.22073905846657	.	.
chr10	93589426	93589925	chr10	93548961	93549460	4933408J17Rik|chr10:93548961-93549460	0.188985214231532	.	.
chr10	93589426	93589925	chr10	93548961	93549460	Snrpf|chr10:93548961-93549460	0.188985214231532	.	.
chr10	93589426	93589925	chr10	93889551	93890050	4933408J17Rik|chr10:93889551-93890050	0.27132930749275	.	.
chr10	93589426	93589925	chr10	93889551	93890050	Snrpf|chr10:93889551-93890050	0.27132930749275	.	.
chr10	93641001	93641500	chr10	93291310	93291809	Ntn4|chr10:93291310-93291809	0.346130652862056	.	.
chr10	93641001	93641500	chr10	93291811	93292310	Ntn4|chr10:93291811-93292310	0.402511427885371	.	.
chr10	93641001	93641500	chr10	93373868	93374367	Ntn4|chr10:93373868-93374367	0.325770451083169	.	.
chr10	93641001	93641500	chr10	93611330	93611829	Ntn4|chr10:93611330-93611829	0.310798316311427	.	.
chr10	93641001	93641500	chr10	93611330	93611829	Ntn4|chr10:93611330-93611829	0.310798316311428	.	.
chr10	97966895	97967394	chr10	97670156	97670655	Gm10754|chr10:97670156-97670655	0.353395876425896	.	.
chr10	97966895	97967394	chr10	97749172	97749671	Gm10754|chr10:97749172-97749671	0.259129306066228	.	.
chr10	97966895	97967394	chr10	97842533	97843032	Gm10754|chr10:97842533-97843032	0.379915734588799	.	.
chr10	100016298	100016797	chr10	100054115	100054614	Kitl|chr10:100054115-100054614	0.23373277041883	.	.
chr10	100016298	100016797	chr10	100054935	100055434	Kitl|chr10:100054935-100055434	0.393875602539488	.	.
chr10	100742024	100742523	chr10	100811605	100812104	Gm35722|chr10:100811605-100812104	0.208496050457621	.	.
chr10	101681454	101681953	chr10	101289277	101289776	Mgat4c|chr10:101289277-101289776	0.281572416458798	.	.
chr10	106469497	106469996	chr10	106468917	106469416	Ppfia2|chr10:106468917-106469416	0.201981502563421	.	.
chr10	106469497	106469996	chr10	106632156	106632655	Ppfia2|chr10:106632156-106632655	0.190149855028984	.	.
chr10	106469497	106469996	chr10	106632724	106633223	Ppfia2|chr10:106632724-106633223	0.262900241951469	.	.
chr10	106470005	106470504	chr10	106006958	106007457	Ppfia2|chr10:106006958-106007457	0.230539032482912	.	.
chr10	106470005	106470504	chr10	106509263	106509762	Ppfia2|chr10:106509263-106509762	0.329365455217501	.	.
chr10	106470005	106470504	chr10	106632724	106633223	Ppfia2|chr10:106632724-106633223	0.301442400093731	.	.
chr10	107719777	107720276	chr10	107932358	107932857	Ptprq|chr10:107932358-107932857	0.340542695395144	.	.
chr10	108161813	108162312	chr10	107932358	107932857	Ppp1r12a|chr10:107932358-107932857	0.207228663779225	.	.
chr10	108161813	108162312	chr10	108113259	108113758	Ppp1r12a|chr10:108113259-108113758	0.488470135825972	.	.
chr10	110745112	110745611	chr10	110534304	110534803	E2f7|chr10:110534304-110534803	0.325722002326404	.	.
chr10	111972408	111972907	chr10	111881608	111882107	Krr1|chr10:111881608-111882107	0.234935127031821	.	.
chr10	111972408	111972907	chr10	112105715	112106214	Krr1|chr10:112105715-112106214	0.268162740169786	.	.
chr10	112059933	112060432	chr10	111901269	111901768	Glipr1l1|chr10:111901269-111901768	0.357872484951141	.	.
chr10	112059933	112060432	chr10	112138513	112139012	Glipr1l1|chr10:112138513-112139012	0.207051912887538	.	.
chr10	112160072	112160571	chr10	111957677	111958176	Glipr1l3|chr10:111957677-111958176	0.182675325501529	.	.
chr10	112160072	112160571	chr10	112105715	112106214	Glipr1l3|chr10:112105715-112106214	0.234572770859958	.	.
chr10	112270038	112270537	chr10	112203407	112203906	Kcnc2|chr10:112203407-112203906	0.28796582994599	.	.
chr10	112928298	112928797	chr10	112619685	112620184	Atxn7l3b|chr10:112619685-112620184	0.260021377560413	.	.
chr10	112928298	112928797	chr10	113049381	113049880	Atxn7l3b|chr10:113049381-113049880	0.262121656827119	.	.
chr10	112928805	112929304	chr10	113049381	113049880	Atxn7l3b|chr10:113049381-113049880	0.230508212768443	.	.
chr10	112928805	112929304	chr10	113060715	113061214	Atxn7l3b|chr10:113060715-113061214	0.254772378528053	.	.
chr10	115251206	115251705	chr10	115718879	115719378	Tbc1d15|chr10:115718879-115719378	0.312771184402978	.	.
chr10	115315382	115315881	chr10	115478418	115478917	Rab21|chr10:115478418-115478917	0.193579350115295	.	.
chr10	115362040	115362539	chr10	115423189	115423688	Tmem19|chr10:115423189-115423688	0.52791991072425	.	.
chr10	115384020	115384519	chr10	115470560	115471059	Thap2|chr10:115470560-115471059	0.315252191825297	.	.
chr10	115384020	115384519	chr10	115470560	115471059	Zfc3h1|chr10:115470560-115471059	0.315252191825297	.	.
chr10	115586789	115587288	chr10	115718879	115719378	Lgr5|chr10:115718879-115719378	0.240815496888595	.	.
chr10	115587608	115588107	chr10	115323235	115323734	Lgr5|chr10:115323235-115323734	0.192761419691171	.	.
chr10	117710592	117711091	chr10	117277959	117278458	Mdm2|chr10:117277959-117278458	0.433880824265883	.	.
chr10	117710592	117711091	chr10	117277959	117278458	Mdm2|chr10:117277959-117278458	0.433880824265884	.	.
chr10	117710592	117711091	chr10	117376221	117376720	Mdm2|chr10:117376221-117376720	0.30691741439927	.	.
chr10	117710592	117711091	chr10	117376790	117377289	Mdm2|chr10:117376790-117377289	0.537996849583046	.	.
chr10	117710592	117711091	chr10	117432341	117432840	Mdm2|chr10:117432341-117432840	0.359103132164103	.	.
chr10	117710592	117711091	chr10	117435311	117435810	Mdm2|chr10:117435311-117435810	0.289570333568705	.	.
chr10	117710592	117711091	chr10	117478060	117478559	Mdm2|chr10:117478060-117478559	0.515865130247959	.	.
chr10	117710592	117711091	chr10	117676906	117677405	Mdm2|chr10:117676906-117677405	0.35603581436761	.	.
chr10	117745494	117745993	chr10	117731147	117731646	Slc35e3|chr10:117731147-117731646	0.413677132899974	.	.
chr10	117746155	117746654	chr10	117376221	117376720	Slc35e3|chr10:117376221-117376720	0.1942306164196	.	.
chr10	117746155	117746654	chr10	117376790	117377289	Slc35e3|chr10:117376790-117377289	0.28017219169671	.	.
chr10	117792609	117793108	chr10	117515685	117516184	Nup107|chr10:117515685-117516184	0.253958791115847	.	.
chr10	117792609	117793108	chr10	117676906	117677405	Nup107|chr10:117676906-117677405	0.316675043371486	.	.
chr10	117792609	117793108	chr10	118103082	118103581	Nup107|chr10:118103082-118103581	0.34237326971496	.	.
chr10	117845812	117846311	chr10	117676906	117677405	Rap1b|chr10:117676906-117677405	0.266162879176613	.	.
chr10	118141391	118141890	chr10	118370408	118370907	Mdm1|chr10:118370408-118370907	0.299533218198012	.	.
chr10	120112717	120113216	chr10	120026441	120026940	Helb|chr10:120026441-120026940	0.302131119037037	.	.
chr10	120112717	120113216	chr10	120125069	120125568	Helb|chr10:120125069-120125568	0.262418129964962	.	.
chr10	120112717	120113216	chr10	120177969	120178468	Helb|chr10:120177969-120178468	0.487505800696417	.	.
chr10	120202065	120202564	chr10	120208568	120209067	Irak3|chr10:120208568-120209067	0.215677802085646	.	.
chr10	120202065	120202564	chr10	120208568	120209067	Tmbim4|chr10:120208568-120209067	0.215677802085646	.	.
chr10	120226758	120227257	chr10	120026441	120026940	Llph|chr10:120026441-120026940	0.415978536696149	.	.
chr10	120227259	120227758	chr10	120130584	120131083	Llph|chr10:120130584-120131083	0.229591701017422	.	.
chr10	120227259	120227758	chr10	120257286	120257785	Llph|chr10:120257286-120257785	0.189287667400976	.	.
chr10	120475830	120476329	chr10	120701799	120702298	Hmga2|chr10:120701799-120702298	0.194345192449877	.	.
chr10	120857657	120858156	chr10	120553081	120553580	Gm15910|chr10:120553081-120553580	0.195696716384624	.	.
chr10	120857657	120858156	chr10	120864391	120864890	Gm15910|chr10:120864391-120864890	0.263641809051827	.	.
chr10	120898763	120899262	chr10	120701799	120702298	Gm4473|chr10:120701799-120702298	0.207358215193626	.	.
chr10	120898763	120899262	chr10	120701799	120702298	Msrb3|chr10:120701799-120702298	0.207358215193626	.	.
chr10	120978656	120979155	chr10	120646676	120647175	Lemd3|chr10:120646676-120647175	0.315907490783805	.	.
chr10	120979164	120979663	chr10	120552319	120552818	Lemd3|chr10:120552319-120552818	0.391266771184742	.	.
chr10	122097114	122097613	chr10	122199792	122200291	Rxylt1|chr10:122199792-122200291	0.314901999023169	.	.
chr10	122448406	122448905	chr10	122199792	122200291	Avpr1a|chr10:122199792-122200291	0.325527681400131	.	.
chr10	122448406	122448905	chr10	122529244	122529743	Avpr1a|chr10:122529244-122529743	0.228470257319151	.	.
chr10	122448406	122448905	chr10	122553016	122553515	Avpr1a|chr10:122553016-122553515	0.276839746134248	.	.
chr10	122449084	122449583	chr10	122199792	122200291	Avpr1a|chr10:122199792-122200291	0.267063839031649	.	.
chr10	122678469	122678968	chr10	122553016	122553515	Ppm1h|chr10:122553016-122553515	0.205799439733122	.	.
chr10	122678469	122678968	chr10	122680271	122680770	Ppm1h|chr10:122680271-122680770	0.195170791674745	.	.
chr10	125965896	125966395	chr10	125725264	125725763	Lrig3|chr10:125725264-125725763	0.186560443441298	.	.
chr10	127522113	127522612	chr10	127512720	127513219	Shmt2|chr10:127512720-127513219	0.289877041608116	.	.
chr10	127522113	127522612	chr10	127537806	127538305	Shmt2|chr10:127537806-127538305	0.502662750178092	.	.
chr10	127620933	127621432	chr10	127511500	127511999	Lrp1|chr10:127511500-127511999	0.192185470097422	.	.
chr10	127621484	127621983	chr10	127937421	127937920	Lrp1|chr10:127937421-127937920	0.233197557105713	.	.
chr10	127669058	127669557	chr10	127511500	127511999	Nab2|chr10:127511500-127511999	0.283291654825527	.	.
chr10	127669058	127669557	chr10	127702258	127702757	Nab2|chr10:127702258-127702757	0.522562516404804	.	.
chr10	127739224	127739723	chr10	127937421	127937920	Zbtb39|chr10:127937421-127937920	0.198707993743299	.	.
chr10	128035316	128035815	chr10	128092468	128092967	Naca|chr10:128092468-128092967	0.252041627293758	.	.
chr10	128035316	128035815	chr10	128176400	128176899	Naca|chr10:128176400-128176899	0.208258833810617	.	.
chr10	128058600	128059099	chr10	128212738	128213237	Ptges3|chr10:128212738-128213237	0.190298183864578	.	.
chr10	128082998	128083497	chr10	128283593	128284092	Atp5b|chr10:128283593-128284092	0.229719521776853	.	.
chr10	128082998	128083497	chr10	128283593	128284092	Gm47438|chr10:128283593-128284092	0.229719521776853	.	.
chr10	128090792	128091291	chr10	128096604	128097103	Baz2a|chr10:128096604-128097103	0.31853117956274	.	.
chr10	128091322	128091821	chr10	128176400	128176899	Baz2a|chr10:128176400-128176899	0.187341222857913	.	.
chr10	128211581	128212080	chr10	128092468	128092967	Spryd4|chr10:128092468-128092967	0.312907000507591	.	.
chr10	128232586	128233085	chr10	128237698	128238197	Timeless|chr10:128237698-128238197	0.28820607309382	.	.
chr10	128270187	128270686	chr10	128536166	128536665	Stat2|chr10:128536166-128536665	0.183684442027127	.	.
chr10	128303050	128303549	chr10	128536166	128536665	Pan2|chr10:128536166-128536665	0.237454193567398	.	.
chr10	128322676	128323175	chr10	128092468	128092967	Cnpy2|chr10:128092468-128092967	0.201675184655333	.	.
chr10	128322676	128323175	chr10	128096604	128097103	Cnpy2|chr10:128096604-128097103	0.286641773603682	.	.
chr10	128322676	128323175	chr10	128283593	128284092	Cnpy2|chr10:128283593-128284092	0.218244636504517	.	.
chr10	128322676	128323175	chr10	128536166	128536665	Cnpy2|chr10:128536166-128536665	0.283794319778304	.	.
chr10	128368518	128369017	chr10	128536166	128536665	Coq10a|chr10:128536166-128536665	0.240029304018974	.	.
chr10	128376834	128377333	chr10	128092468	128092967	Ankrd52|chr10:128092468-128092967	0.227056611938907	.	.
chr10	128376834	128377333	chr10	128536166	128536665	Ankrd52|chr10:128536166-128536665	0.419107357703575	.	.
chr10	128411355	128411854	chr10	128237698	128238197	Nabp2|chr10:128237698-128238197	0.232490677984353	.	.
chr10	128411355	128411854	chr10	128237698	128238197	Rnf41|chr10:128237698-128238197	0.232490677984353	.	.
chr10	128411355	128411854	chr10	128409597	128410096	Nabp2|chr10:128409597-128410096	0.242362065229566	.	.
chr10	128411355	128411854	chr10	128409597	128410096	Rnf41|chr10:128409597-128410096	0.242362065229566	.	.
chr10	128458968	128459467	chr10	128536166	128536665	Smarcc2|chr10:128536166-128536665	0.333075297116678	.	.
chr10	128493613	128494112	chr10	128096604	128097103	Myl6|chr10:128096604-128097103	0.218423912144279	.	.
chr10	128498636	128499135	chr10	128237698	128238197	Myl6b|chr10:128237698-128238197	0.459067462638995	.	.
chr10	128525706	128526205	chr10	128977436	128977935	Esyt1|chr10:128977436-128977935	0.31936925800307	.	.
chr10	128547478	128547977	chr10	128536166	128536665	Zc3h10|chr10:128536166-128536665	0.481465662355353	.	.
chr10	128548928	128549427	chr10	128805195	128805694	Rpl41|chr10:128805195-128805694	0.241254322669961	.	.
chr10	128548928	128549427	chr10	128977436	128977935	Rpl41|chr10:128977436-128977935	0.212058614672774	.	.
chr10	128565862	128566361	chr10	128409597	128410096	Pa2g4|chr10:128409597-128410096	0.201353672315066	.	.
chr10	128565862	128566361	chr10	128612569	128613068	Pa2g4|chr10:128612569-128613068	0.284589490834609	.	.
chr10	128565862	128566361	chr10	128805195	128805694	Pa2g4|chr10:128805195-128805694	0.378955726168044	.	.
chr10	128626582	128627081	chr10	128536166	128536665	Rps26|chr10:128536166-128536665	0.389467796505307	.	.
chr10	128626582	128627081	chr10	128612569	128613068	Rps26|chr10:128612569-128613068	0.198550930566069	.	.
chr10	128645519	128646018	chr10	128536166	128536665	Gm26876|chr10:128536166-128536665	0.266565029118924	.	.
chr10	128645519	128646018	chr10	128895386	128895885	Gm26876|chr10:128895386-128895885	0.188762894713787	.	.
chr10	128646026	128646525	chr10	128409597	128410096	Gm26876|chr10:128409597-128410096	0.249327980721859	.	.
chr10	128646026	128646525	chr10	128536166	128536665	Gm26876|chr10:128536166-128536665	0.221356494344636	.	.
chr10	128646026	128646525	chr10	128805195	128805694	Gm26876|chr10:128805195-128805694	0.400014842194798	.	.
chr10	128646613	128647112	chr10	128977436	128977935	Gm26876|chr10:128977436-128977935	0.341502781547236	.	.
chr10	128668336	128668835	chr10	128536166	128536665	Ikzf4|chr10:128536166-128536665	0.220493600243942	.	.
chr10	128669128	128669627	chr10	128409597	128410096	Ikzf4|chr10:128409597-128410096	0.397893848279044	.	.
chr10	128669128	128669627	chr10	128913212	128913711	Ikzf4|chr10:128913212-128913711	0.195198291729102	.	.
chr10	128673679	128674178	chr10	128409597	128410096	Suox|chr10:128409597-128410096	0.238305032382886	.	.
chr10	128673679	128674178	chr10	128612569	128613068	Suox|chr10:128612569-128613068	0.318823979135583	.	.
chr10	128673679	128674178	chr10	128805195	128805694	Suox|chr10:128805195-128805694	0.340626741788654	.	.
chr10	128673679	128674178	chr10	128913212	128913711	Suox|chr10:128913212-128913711	0.384338041296009	.	.
chr10	128696211	128696710	chr10	128536166	128536665	Rab5b|chr10:128536166-128536665	0.50825471454353	.	.
chr10	128704864	128705363	chr10	128536166	128536665	Cdk2|chr10:128536166-128536665	0.280581960159231	.	.
chr10	128704864	128705363	chr10	128536166	128536665	Pmel|chr10:128536166-128536665	0.280581960159231	.	.
chr10	128748233	128748732	chr10	128977436	128977935	Pym1|chr10:128977436-128977935	0.449002625544705	.	.
chr10	128821529	128822028	chr10	128536166	128536665	Ormdl2|chr10:128536166-128536665	0.224403150719041	.	.
chr10	128821529	128822028	chr10	128612569	128613068	Ormdl2|chr10:128612569-128613068	0.319152043201963	.	.
chr10	128922870	128923369	chr10	128612569	128613068	Bloc1s1|chr10:128612569-128613068	0.378106150160675	.	.
chr10	128922870	128923369	chr10	128612569	128613068	Rdh5|chr10:128612569-128613068	0.378106150160675	.	.
chr10	128922870	128923369	chr10	128805195	128805694	Bloc1s1|chr10:128805195-128805694	0.221837077095535	.	.
chr10	128922870	128923369	chr10	128805195	128805694	Rdh5|chr10:128805195-128805694	0.221837077095535	.	.
chr10	128923385	128923884	chr10	128612569	128613068	Bloc1s1|chr10:128612569-128613068	0.190739838919476	.	.
chr10	128923385	128923884	chr10	128612569	128613068	Rdh5|chr10:128612569-128613068	0.190739838919476	.	.
chr11	3266213	3266712	chr11	3221479	3221978	Drg1|chr11:3221479-3221978	0.269955501694222	.	.
chr11	3289366	3289865	chr11	3472448	3472947	Patz1|chr11:3472448-3472947	0.204946636721505	.	.
chr11	3408986	3409485	chr11	3221479	3221978	Limk2|chr11:3221479-3221978	0.218241949253438	.	.
chr11	3452086	3452585	chr11	3386996	3387495	8430429K09Rik|chr11:3386996-3387495	0.275221126707608	.	.
chr11	3452086	3452585	chr11	3386996	3387495	Rnf185|chr11:3386996-3387495	0.275221126707608	.	.
chr11	3504555	3505054	chr11	3332133	3332632	Inpp5j|chr11:3332133-3332632	0.321229497953449	.	.
chr11	3504555	3505054	chr11	3535285	3535784	Inpp5j|chr11:3535285-3535784	0.326714939473721	.	.
chr11	3514597	3515096	chr11	3289935	3290434	Selenom|chr11:3289935-3290434	0.311683121683978	.	.
chr11	3514597	3515096	chr11	3332133	3332632	Selenom|chr11:3332133-3332632	0.482805354907735	.	.
chr11	3514597	3515096	chr11	3347023	3347522	Selenom|chr11:3347023-3347522	0.205245677720864	.	.
chr11	3514597	3515096	chr11	3371193	3371692	Selenom|chr11:3371193-3371692	0.447491183927276	.	.
chr11	3514597	3515096	chr11	3535285	3535784	Selenom|chr11:3535285-3535784	0.29676562784146	.	.
chr11	3648877	3649376	chr11	3347023	3347522	Morc2a|chr11:3347023-3347522	0.248782571124063	.	.
chr11	3648877	3649376	chr11	3347023	3347522	Tug1|chr11:3347023-3347522	0.248782571124063	.	.
chr11	3648877	3649376	chr11	3371193	3371692	Morc2a|chr11:3371193-3371692	0.265781351203769	.	.
chr11	3648877	3649376	chr11	3371193	3371692	Tug1|chr11:3371193-3371692	0.265781351203769	.	.
chr11	3648877	3649376	chr11	3386996	3387495	Morc2a|chr11:3386996-3387495	0.210465506776479	.	.
chr11	3648877	3649376	chr11	3386996	3387495	Tug1|chr11:3386996-3387495	0.210465506776479	.	.
chr11	3648877	3649376	chr11	3472448	3472947	Morc2a|chr11:3472448-3472947	0.205426175625122	.	.
chr11	3648877	3649376	chr11	3472448	3472947	Tug1|chr11:3472448-3472947	0.205426175625122	.	.
chr11	3863689	3864188	chr11	3761927	3762426	Osbp2|chr11:3761927-3762426	0.191238625787852	.	.
chr11	3863689	3864188	chr11	3850149	3850648	Osbp2|chr11:3850149-3850648	0.248776209826104	.	.
chr11	3894950	3895449	chr11	3761927	3762426	4921536K21Rik|chr11:3761927-3762426	0.257081453237077	.	.
chr11	3894950	3895449	chr11	3761927	3762426	Dusp18|chr11:3761927-3762426	0.257081453237077	.	.
chr11	3894950	3895449	chr11	3850149	3850648	4921536K21Rik|chr11:3850149-3850648	0.520542678827433	.	.
chr11	3894950	3895449	chr11	3850149	3850648	Dusp18|chr11:3850149-3850648	0.520542678827433	.	.
chr11	3894950	3895449	chr11	4121657	4122156	4921536K21Rik|chr11:4121657-4122156	0.316242768607744	.	.
chr11	3894950	3895449	chr11	4121657	4122156	Dusp18|chr11:4121657-4122156	0.316242768607744	.	.
chr11	3913534	3914033	chr11	3774785	3775284	Slc35e4|chr11:3774785-3775284	0.361861270845507	.	.
chr11	3913534	3914033	chr11	4096446	4096945	Slc35e4|chr11:4096446-4096945	0.304544095948261	.	.
chr11	3913534	3914033	chr11	4121657	4122156	Slc35e4|chr11:4121657-4122156	0.368036342886123	.	.
chr11	3963478	3963977	chr11	4121657	4122156	Pes1|chr11:4121657-4122156	0.200243338850855	.	.
chr11	3983350	3983849	chr11	4001562	4002061	Gal3st1|chr11:4001562-4002061	0.403993587772443	.	.
chr11	4134899	4135398	chr11	4096446	4096945	Rnf215|chr11:4096446-4096945	0.198923631589869	.	.
chr11	4186479	4186978	chr11	4080180	4080679	Tbc1d10a|chr11:4080180-4080679	0.25567833115506	.	.
chr11	4637938	4638437	chr11	4258482	4258981	Ascc2|chr11:4258482-4258981	0.255097716736645	.	.
chr11	5099145	5099644	chr11	5474061	5474560	Ewsr1|chr11:5474061-5474560	0.287135314898934	.	.
chr11	5099145	5099644	chr11	5474061	5474560	Rhbdd3|chr11:5474061-5474560	0.287135314898934	.	.
chr11	5261501	5262000	chr11	5421777	5422276	Kremen1|chr11:5421777-5422276	0.316863909055118	.	.
chr11	5261501	5262000	chr11	5740921	5741420	Kremen1|chr11:5740921-5741420	0.22487282841736	.	.
chr11	5444680	5445179	chr11	5474061	5474560	Znrf3|chr11:5474061-5474560	0.385926291543943	.	.
chr11	5520703	5521202	chr11	5707491	5707990	Xbp1|chr11:5707491-5707990	0.279694914933366	.	.
chr11	5520703	5521202	chr11	5740921	5741420	Xbp1|chr11:5740921-5741420	0.210618505017081	.	.
chr11	5520703	5521202	chr11	5901921	5902420	Xbp1|chr11:5901921-5902420	0.262116518263819	.	.
chr11	5837806	5838305	chr11	5707491	5707990	Polm|chr11:5707491-5707990	0.20871745917776	.	.
chr11	5837806	5838305	chr11	5729889	5730388	Polm|chr11:5729889-5730388	0.229220358630325	.	.
chr11	5955521	5956020	chr11	5729889	5730388	Ykt6|chr11:5729889-5730388	0.387019293406754	.	.
chr11	5955521	5956020	chr11	5886153	5886652	Ykt6|chr11:5886153-5886652	0.459027244266732	.	.
chr11	6267557	6268056	chr11	6430088	6430587	Ddx56|chr11:6430088-6430587	0.310885472775137	.	.
chr11	6267557	6268056	chr11	6568865	6569364	Ddx56|chr11:6568865-6569364	0.298728443890018	.	.
chr11	6291660	6292159	chr11	6406154	6406653	Ogdh|chr11:6406154-6406653	0.348805240036047	.	.
chr11	6388567	6389066	chr11	6430088	6430587	Zmiz2|chr11:6430088-6430587	0.277399571414063	.	.
chr11	6388567	6389066	chr11	6465100	6465599	Zmiz2|chr11:6465100-6465599	0.330222221631403	.	.
chr11	6388567	6389066	chr11	6568865	6569364	Zmiz2|chr11:6568865-6569364	0.295006430277866	.	.
chr11	6388567	6389066	chr11	6654921	6655420	Zmiz2|chr11:6654921-6655420	0.501869444713713	.	.
chr11	6389069	6389568	chr11	6430088	6430587	Zmiz2|chr11:6430088-6430587	0.209167504294778	.	.
chr11	6415494	6415993	chr11	6568865	6569364	Ppia|chr11:6568865-6569364	0.208291105040011	.	.
chr11	6444307	6444806	chr11	6430088	6430587	H2afv|chr11:6430088-6430587	0.271308111362021	.	.
chr11	6475919	6476418	chr11	6430088	6430587	Gm11973|chr11:6430088-6430587	0.182927066665452	.	.
chr11	6475919	6476418	chr11	6430088	6430587	Purb|chr11:6430088-6430587	0.182927066665452	.	.
chr11	6475919	6476418	chr11	6465100	6465599	Gm11973|chr11:6465100-6465599	0.1839440764961	.	.
chr11	6475919	6476418	chr11	6465100	6465599	Purb|chr11:6465100-6465599	0.1839440764961	.	.
chr11	6528620	6529119	chr11	6677466	6677965	Snhg15|chr11:6677466-6677965	0.260995951272926	.	.
chr11	6546638	6547137	chr11	6677466	6677965	Ccm2|chr11:6677466-6677965	0.283459363565439	.	.
chr11	6605340	6605839	chr11	6465100	6465599	Nacad|chr11:6465100-6465599	0.304880396372529	.	.
chr11	6605340	6605839	chr11	6568865	6569364	Nacad|chr11:6568865-6569364	0.201842156929015	.	.
chr11	6605340	6605839	chr11	6569511	6570010	Nacad|chr11:6569511-6570010	0.235149010428314	.	.
chr11	6605340	6605839	chr11	6768799	6769298	Nacad|chr11:6768799-6769298	0.225928853623621	.	.
chr11	6605844	6606343	chr11	6568865	6569364	Nacad|chr11:6568865-6569364	0.21252965915426	.	.
chr11	6625867	6626366	chr11	6406154	6406653	Tbrg4|chr11:6406154-6406653	0.412176716749912	.	.
chr11	9010276	9010775	chr11	9432573	9433072	Hus1|chr11:9432573-9433072	0.186977703460636	.	.
chr11	9010962	9011461	chr11	9136398	9136897	Hus1|chr11:9136398-9136897	0.191802025693059	.	.
chr11	9048265	9048764	chr11	8859821	8860320	Gm11992|chr11:8859821-8860320	0.22201473884181	.	.
chr11	9048265	9048764	chr11	8859821	8860320	Sun3|chr11:8859821-8860320	0.22201473884181	.	.
chr11	9048265	9048764	chr11	9136398	9136897	Gm11992|chr11:9136398-9136897	0.311446721034947	.	.
chr11	9048265	9048764	chr11	9136398	9136897	Sun3|chr11:9136398-9136897	0.311446721034947	.	.
chr11	11113765	11114264	chr11	11115591	11116090	Vwc2|chr11:11115591-11116090	0.419473058293559	.	.
chr11	11113765	11114264	chr11	11116114	11116613	Vwc2|chr11:11116114-11116613	0.257520340751283	.	.
chr11	11462374	11462873	chr11	11176626	11177125	Spata48|chr11:11176626-11177125	0.262521312659579	.	.
chr11	11462374	11462873	chr11	11176626	11177125	Zpbp|chr11:11176626-11177125	0.262521312659579	.	.
chr11	11462374	11462873	chr11	11349474	11349973	Spata48|chr11:11349474-11349973	0.381325576058687	.	.
chr11	11462374	11462873	chr11	11349474	11349973	Zpbp|chr11:11349474-11349973	0.381325576058687	.	.
chr11	11462374	11462873	chr11	11499879	11500378	Spata48|chr11:11499879-11500378	0.196919075385016	.	.
chr11	11462374	11462873	chr11	11499879	11500378	Zpbp|chr11:11499879-11500378	0.196919075385016	.	.
chr11	11685393	11685892	chr11	11974805	11975304	Gm11999|chr11:11974805-11975304	0.248015593416122	.	.
chr11	11685393	11685892	chr11	11974805	11975304	Gm11999|chr11:11974805-11975304	0.248015593416123	.	.
chr11	11685393	11685892	chr11	11974805	11975304	Ikzf1|chr11:11974805-11975304	0.248015593416122	.	.
chr11	11685393	11685892	chr11	11974805	11975304	Ikzf1|chr11:11974805-11975304	0.248015593416123	.	.
chr11	11685930	11686429	chr11	11349474	11349973	Gm11999|chr11:11349474-11349973	0.293404921296298	.	.
chr11	11685930	11686429	chr11	11974805	11975304	Gm11999|chr11:11974805-11975304	0.260348616302595	.	.
chr11	11867820	11868319	chr11	11499879	11500378	1700042O10Rik|chr11:11499879-11500378	0.250010189091422	.	.
chr11	11867820	11868319	chr11	11820195	11820694	1700042O10Rik|chr11:11820195-11820694	0.230887902786208	.	.
chr11	11868807	11869306	chr11	11821573	11822072	1700042O10Rik|chr11:11821573-11822072	0.184273968622624	.	.
chr11	16257496	16257995	chr11	16412586	16413085	Vstm2a|chr11:16412586-16413085	0.182333397454663	.	.
chr11	17051545	17052044	chr11	17160193	17160692	Cnrip1|chr11:17160193-17160692	0.213108136144413	.	.
chr11	17051545	17052044	chr11	17160193	17160692	Plek|chr11:17160193-17160692	0.213108136144413	.	.
chr11	17052106	17052605	chr11	16967761	16968260	Cnrip1|chr11:16967761-16968260	0.189682021550642	.	.
chr11	17052106	17052605	chr11	16967761	16968260	Plek|chr11:16967761-16968260	0.189682021550642	.	.
chr11	17158989	17159488	chr11	17160193	17160692	Ppp3r1|chr11:17160193-17160692	0.296192195575406	.	.
chr11	19008101	19008600	chr11	19007537	19008036	Gm16140|chr11:19007537-19008036	0.281673354397428	.	.
chr11	19008101	19008600	chr11	19020212	19020711	Gm16140|chr11:19020212-19020711	0.251123288313984	.	.
chr11	19018819	19019318	chr11	18957721	18958220	Meis1|chr11:18957721-18958220	0.439112428969077	.	.
chr11	19018819	19019318	chr11	19020212	19020711	Meis1|chr11:19020212-19020711	0.412571131225861	.	.
chr11	19018819	19019318	chr11	19160187	19160686	Meis1|chr11:19160187-19160686	0.283189654915839	.	.
chr11	20112148	20112647	chr11	20262991	20263490	Actr2|chr11:20262991-20263490	0.326123959103229	.	.
chr11	20112677	20113176	chr11	20454941	20455440	Actr2|chr11:20454941-20455440	0.296528918168521	.	.
chr11	20201041	20201540	chr11	20035234	20035733	Rab1a|chr11:20035234-20035733	0.213993514192928	.	.
chr11	20201041	20201540	chr11	20035960	20036459	Rab1a|chr11:20035960-20036459	0.240268696837981	.	.
chr11	20201041	20201540	chr11	20038677	20039176	Rab1a|chr11:20038677-20039176	0.209729357620249	.	.
chr11	20201041	20201540	chr11	20072105	20072604	Rab1a|chr11:20072105-20072604	0.188610579357933	.	.
chr11	20331966	20332465	chr11	20132900	20133399	Slc1a4|chr11:20132900-20133399	0.26852865076058	.	.
chr11	20331966	20332465	chr11	20262991	20263490	Slc1a4|chr11:20262991-20263490	0.222776656942357	.	.
chr11	20331966	20332465	chr11	20456269	20456768	Slc1a4|chr11:20456269-20456768	0.461146201426481	.	.
chr11	20332570	20333069	chr11	20456269	20456768	Slc1a4|chr11:20456269-20456768	0.317895740886587	.	.
chr11	20332570	20333069	chr11	20631609	20632108	Slc1a4|chr11:20631609-20632108	0.225062557234687	.	.
chr11	20332570	20333069	chr11	20638783	20639282	Slc1a4|chr11:20638783-20639282	0.202565748246884	.	.
chr11	20542743	20543242	chr11	20632267	20632766	Sertad2|chr11:20632267-20632766	0.259097888273823	.	.
chr11	20542743	20543242	chr11	20794673	20795172	Sertad2|chr11:20794673-20795172	0.210115844345039	.	.
chr11	20542743	20543242	chr11	20987655	20988154	Sertad2|chr11:20987655-20988154	0.256411553241096	.	.
chr11	20740361	20740860	chr11	20690952	20691451	Aftph|chr11:20690952-20691451	0.297253265663767	.	.
chr11	20740870	20741369	chr11	20347429	20347928	Aftph|chr11:20347429-20347928	0.215290368475	.	.
chr11	20740870	20741369	chr11	20445850	20446349	Aftph|chr11:20445850-20446349	0.233997549916132	.	.
chr11	20740870	20741369	chr11	20913910	20914409	Aftph|chr11:20913910-20914409	0.20000419263233	.	.
chr11	20741392	20741891	chr11	20454941	20455440	Aftph|chr11:20454941-20455440	0.404228407268223	.	.
chr11	20741392	20741891	chr11	20690952	20691451	Aftph|chr11:20690952-20691451	0.193712488819982	.	.
chr11	20741392	20741891	chr11	20987655	20988154	Aftph|chr11:20987655-20988154	0.461739875639781	.	.
chr11	20831733	20832232	chr11	20561218	20561717	Gm12037|chr11:20561218-20561717	0.28528165228513	.	.
chr11	20831733	20832232	chr11	20561218	20561717	Lgalsl|chr11:20561218-20561717	0.28528165228513	.	.
chr11	20831733	20832232	chr11	20690952	20691451	Gm12037|chr11:20690952-20691451	0.203890301913151	.	.
chr11	20831733	20832232	chr11	20690952	20691451	Lgalsl|chr11:20690952-20691451	0.203890301913151	.	.
chr11	20831733	20832232	chr11	20913910	20914409	Gm12037|chr11:20913910-20914409	0.22617874869462	.	.
chr11	20831733	20832232	chr11	20913910	20914409	Lgalsl|chr11:20913910-20914409	0.22617874869462	.	.
chr11	21091027	21091526	chr11	20987655	20988154	Peli1|chr11:20987655-20988154	0.286788414076567	.	.
chr11	21238489	21238988	chr11	21414738	21415237	Vps54|chr11:21414738-21415237	0.218473996712979	.	.
chr11	21239060	21239559	chr11	20794149	20794648	Vps54|chr11:20794149-20794648	0.27612654809334	.	.
chr11	21239060	21239559	chr11	20913910	20914409	Vps54|chr11:20913910-20914409	0.308397813436711	.	.
chr11	21239060	21239559	chr11	21163653	21164152	Vps54|chr11:21163653-21164152	0.307041856032402	.	.
chr11	21239060	21239559	chr11	21414738	21415237	Vps54|chr11:21414738-21415237	0.187459452912982	.	.
chr11	22859555	22860054	chr11	22987229	22987728	9130230N09Rik|chr11:22987229-22987728	0.261242068521877	.	.
[truncated: 18,476 more rows]
