# Supplementary material for: Single-cell analysis of chromatin accessibility in the adult mouse brain
Source: Nature. 2023 Dec 13;624(7991):378–89. doi: 10.1038/s41586-023-06824-9 (PMC10719105; doi:10.1038/s41586-023-06824-9)
Supplement: Supplementary file 3 — Supplementary Tables 1–25 and their legends. [file 41586_2023_6824_MOESM3_ESM.zip › 2023-03-05453B-s3/SI Tables/SI Table 13 Summary of all the gene-cCRE correlations/sa2subclass.PAG_Pou4f1_Ebf2_Glut.pdc.bedpe]

chr1	3466260	3466759	chr1	3363457	3363956	Gm1992|chr1:3363457-3363956	0.139470186487398	.	.
chr1	4785497	4785996	chr1	4926263	4926762	Mrpl15|chr1:4926263-4926762	0.167019830306002	.	.
chr1	4785497	4785996	chr1	5019201	5019700	Mrpl15|chr1:5019201-5019700	0.176343483661118	.	.
chr1	4785497	4785996	chr1	5103120	5103619	Mrpl15|chr1:5103120-5103619	0.127306660326426	.	.
chr1	4785497	4785996	chr1	5170387	5170886	Mrpl15|chr1:5170387-5170886	0.115307383445546	.	.
chr1	4807592	4808091	chr1	5019201	5019700	Lypla1|chr1:5019201-5019700	0.140417657472516	.	.
chr1	4807592	4808091	chr1	5103120	5103619	Lypla1|chr1:5103120-5103619	0.16979996201615	.	.
chr1	4807592	4808091	chr1	5170387	5170886	Lypla1|chr1:5170387-5170886	0.167232756445106	.	.
chr1	4807592	4808091	chr1	5208080	5208579	Lypla1|chr1:5208080-5208579	0.126473450104287	.	.
chr1	4857480	4857979	chr1	4926263	4926762	Tcea1|chr1:4926263-4926762	0.152040075374721	.	.
chr1	4857480	4857979	chr1	5082818	5083317	Tcea1|chr1:5082818-5083317	0.159582476619074	.	.
chr1	4857480	4857979	chr1	5103120	5103619	Tcea1|chr1:5103120-5103619	0.151194229901238	.	.
chr1	4857480	4857979	chr1	5170387	5170886	Tcea1|chr1:5170387-5170886	0.31067285513514	.	.
chr1	4858123	4858622	chr1	5019201	5019700	Tcea1|chr1:5019201-5019700	0.128048315949429	.	.
chr1	4858123	4858622	chr1	5170387	5170886	Tcea1|chr1:5170387-5170886	0.145877506812935	.	.
chr1	5070122	5070621	chr1	5015264	5015763	Atp6v1h|chr1:5015264-5015763	0.483987809954853	.	.
chr1	5070122	5070621	chr1	5015264	5015763	Rgs20|chr1:5015264-5015763	0.483987809954853	.	.
chr1	5070122	5070621	chr1	5019201	5019700	Atp6v1h|chr1:5019201-5019700	0.163167481050344	.	.
chr1	5070122	5070621	chr1	5019201	5019700	Rgs20|chr1:5019201-5019700	0.163167481050344	.	.
chr1	5070122	5070621	chr1	5029270	5029769	Atp6v1h|chr1:5029270-5029769	0.110276989317812	.	.
chr1	5070122	5070621	chr1	5029270	5029769	Rgs20|chr1:5029270-5029769	0.110276989317812	.	.
chr1	5070122	5070621	chr1	5029771	5030270	Atp6v1h|chr1:5029771-5030270	0.148695193733532	.	.
chr1	5070122	5070621	chr1	5029771	5030270	Rgs20|chr1:5029771-5030270	0.148695193733532	.	.
chr1	5070122	5070621	chr1	5208080	5208579	Atp6v1h|chr1:5208080-5208579	0.239250553060879	.	.
chr1	5070122	5070621	chr1	5208080	5208579	Rgs20|chr1:5208080-5208579	0.239250553060879	.	.
chr1	5588179	5588678	chr1	5285839	5286338	Oprk1|chr1:5285839-5286338	0.241138064029955	.	.
chr1	5588820	5589319	chr1	5285839	5286338	Oprk1|chr1:5285839-5286338	0.209488705723112	.	.
chr1	5916575	5917074	chr1	5915307	5915806	Npbwr1|chr1:5915307-5915806	0.310255953167621	.	.
chr1	5916575	5917074	chr1	6134983	6135482	Npbwr1|chr1:6134983-6135482	0.136065579326756	.	.
chr1	5917179	5917678	chr1	6134983	6135482	Npbwr1|chr1:6134983-6135482	0.173304649055661	.	.
chr1	6214386	6214885	chr1	5915307	5915806	4732440D04Rik|chr1:5915307-5915806	0.191423344653222	.	.
chr1	6214899	6215398	chr1	6406344	6406843	4732440D04Rik|chr1:6406344-6406843	0.152715996764559	.	.
chr1	6214899	6215398	chr1	6441268	6441767	4732440D04Rik|chr1:6441268-6441767	0.26092340574014	.	.
chr1	7397837	7398336	chr1	7131083	7131582	Gm26901|chr1:7131083-7131582	0.284302819685898	.	.
chr1	7397837	7398336	chr1	7138562	7139061	Gm26901|chr1:7138562-7139061	0.119973277539707	.	.
chr1	7397837	7398336	chr1	7429964	7430463	Gm26901|chr1:7429964-7430463	0.117507597939525	.	.
chr1	7398342	7398841	chr1	7138562	7139061	Gm26901|chr1:7138562-7139061	0.11135877061563	.	.
chr1	7398342	7398841	chr1	7543474	7543973	Gm26901|chr1:7543474-7543973	0.147821671925616	.	.
chr1	9298975	9299474	chr1	9157771	9158270	Sntg1|chr1:9157771-9158270	0.121075159812956	.	.
chr1	9298975	9299474	chr1	9248389	9248888	Sntg1|chr1:9248389-9248888	0.139393141690269	.	.
chr1	9298975	9299474	chr1	9437604	9438103	Sntg1|chr1:9437604-9438103	0.111796144936904	.	.
chr1	9298975	9299474	chr1	9541113	9541612	Sntg1|chr1:9541113-9541612	0.13757822458333	.	.
chr1	9299496	9299995	chr1	9043777	9044276	Sntg1|chr1:9043777-9044276	0.286435356251059	.	.
chr1	9299496	9299995	chr1	9172288	9172787	Sntg1|chr1:9172288-9172787	0.110008071188868	.	.
chr1	9299496	9299995	chr1	9172288	9172787	Sntg1|chr1:9172288-9172787	0.110008071188869	.	.
chr1	9545042	9545541	chr1	9541113	9541612	Rrs1|chr1:9541113-9541612	0.271484026921907	.	.
chr1	9700259	9700758	chr1	9298270	9298769	Mybl1|chr1:9298270-9298769	0.114506635245444	.	.
chr1	9700259	9700758	chr1	9437604	9438103	Mybl1|chr1:9437604-9438103	0.251818682029665	.	.
chr1	9700259	9700758	chr1	9437604	9438103	Mybl1|chr1:9437604-9438103	0.251818682029666	.	.
chr1	9748256	9748755	chr1	9437604	9438103	1700034P13Rik|chr1:9437604-9438103	0.150002210398162	.	.
chr1	9748256	9748755	chr1	9437604	9438103	Vcpip1|chr1:9437604-9438103	0.150002210398162	.	.
chr1	10719138	10719637	chr1	10278300	10278799	Cpa6|chr1:10278300-10278799	0.313177710497332	.	.
chr1	10719138	10719637	chr1	10285509	10286008	Cpa6|chr1:10285509-10286008	0.142047312653612	.	.
chr1	10719138	10719637	chr1	10403740	10404239	Cpa6|chr1:10403740-10404239	0.137882120466504	.	.
chr1	10719138	10719637	chr1	10488093	10488592	Cpa6|chr1:10488093-10488592	0.140884903375309	.	.
chr1	10719138	10719637	chr1	10596332	10596831	Cpa6|chr1:10596332-10596831	0.254835884761666	.	.
chr1	10719138	10719637	chr1	10694602	10695101	Cpa6|chr1:10694602-10695101	0.315116370653188	.	.
chr1	10719138	10719637	chr1	10718502	10719001	Cpa6|chr1:10718502-10719001	0.135355100169961	.	.
chr1	10719713	10720212	chr1	10278300	10278799	Cpa6|chr1:10278300-10278799	0.37912060559616	.	.
chr1	10719713	10720212	chr1	10285509	10286008	Cpa6|chr1:10285509-10286008	0.132471183568414	.	.
chr1	10719713	10720212	chr1	10488093	10488592	Cpa6|chr1:10488093-10488592	0.18987442610233	.	.
chr1	10719713	10720212	chr1	10596332	10596831	Cpa6|chr1:10596332-10596831	0.348007106995084	.	.
chr1	10719713	10720212	chr1	10694602	10695101	Cpa6|chr1:10694602-10695101	0.450147549631848	.	.
chr1	10719713	10720212	chr1	10759501	10760000	Cpa6|chr1:10759501-10760000	0.192572463408652	.	.
chr1	10993243	10993742	chr1	10523457	10523956	Prex2|chr1:10523457-10523956	0.220607055932967	.	.
chr1	10993243	10993742	chr1	10835602	10836101	Prex2|chr1:10835602-10836101	0.139788990271215	.	.
chr1	10993243	10993742	chr1	10872206	10872705	Prex2|chr1:10872206-10872705	0.111294894037431	.	.
chr1	10993772	10994271	chr1	10596332	10596831	Prex2|chr1:10596332-10596831	0.155675112454877	.	.
chr1	10993772	10994271	chr1	10694602	10695101	Prex2|chr1:10694602-10695101	0.176069313312581	.	.
chr1	10993772	10994271	chr1	10718502	10719001	Prex2|chr1:10718502-10719001	0.223447437343525	.	.
chr1	10993772	10994271	chr1	10759501	10760000	Prex2|chr1:10759501-10760000	0.121741476852671	.	.
chr1	10993772	10994271	chr1	10835602	10836101	Prex2|chr1:10835602-10836101	0.136510776707972	.	.
chr1	13588843	13589342	chr1	13870553	13871052	Tram1|chr1:13870553-13871052	0.316646129492373	.	.
chr1	13589563	13590062	chr1	13706254	13706753	Tram1|chr1:13706254-13706753	0.249380717413608	.	.
chr1	13589563	13590062	chr1	13706254	13706753	Tram1|chr1:13706254-13706753	0.249380717413609	.	.
chr1	13659706	13660205	chr1	13615825	13616324	Lactb2|chr1:13615825-13616324	0.174572756585365	.	.
chr1	13659706	13660205	chr1	13682912	13683411	Lactb2|chr1:13682912-13683411	0.14070562034603	.	.
chr1	13660314	13660813	chr1	13639420	13639919	Lactb2|chr1:13639420-13639919	0.200784105718198	.	.
chr1	13660314	13660813	chr1	13682912	13683411	Lactb2|chr1:13682912-13683411	0.118820760388707	.	.
chr1	13660314	13660813	chr1	13870553	13871052	Lactb2|chr1:13870553-13871052	0.115607198942231	.	.
chr1	14755218	14755717	chr1	14980277	14980776	Msc|chr1:14980277-14980776	0.113443461799105	.	.
chr1	14918622	14919121	chr1	14739996	14740495	Trpa1|chr1:14739996-14740495	0.134474171939688	.	.
chr1	14918622	14919121	chr1	14862298	14862797	Trpa1|chr1:14862298-14862797	0.167596165578655	.	.
chr1	17145142	17145641	chr1	17122724	17123223	Gdap1|chr1:17122724-17123223	0.288567055157024	.	.
chr1	17145142	17145641	chr1	17377480	17377979	Gdap1|chr1:17377480-17377979	0.142834298169362	.	.
chr1	17727070	17727569	chr1	17377480	17377979	Crispld1|chr1:17377480-17377979	0.116476709110797	.	.
chr1	17727070	17727569	chr1	17377480	17377979	Gm16070|chr1:17377480-17377979	0.116476709110797	.	.
chr1	17727070	17727569	chr1	17382067	17382566	Crispld1|chr1:17382067-17382566	0.262775192978666	.	.
chr1	17727070	17727569	chr1	17382067	17382566	Gm16070|chr1:17382067-17382566	0.262775192978666	.	.
chr1	17727070	17727569	chr1	17735428	17735927	Crispld1|chr1:17735428-17735927	0.128152545970558	.	.
chr1	17727070	17727569	chr1	17735428	17735927	Gm16070|chr1:17735428-17735927	0.128152545970558	.	.
chr1	17727070	17727569	chr1	17825827	17826326	Crispld1|chr1:17825827-17826326	0.227557532526024	.	.
chr1	17727070	17727569	chr1	17825827	17826326	Gm16070|chr1:17825827-17826326	0.227557532526024	.	.
chr1	17727608	17728107	chr1	17377480	17377979	Crispld1|chr1:17377480-17377979	0.261547017029991	.	.
chr1	17727608	17728107	chr1	17377480	17377979	Gm16070|chr1:17377480-17377979	0.261547017029991	.	.
chr1	17727608	17728107	chr1	17382067	17382566	Crispld1|chr1:17382067-17382566	0.139544459210748	.	.
chr1	17727608	17728107	chr1	17382067	17382566	Gm16070|chr1:17382067-17382566	0.139544459210748	.	.
chr1	17727608	17728107	chr1	17825827	17826326	Crispld1|chr1:17825827-17826326	0.120654146164246	.	.
chr1	17727608	17728107	chr1	17825827	17826326	Gm16070|chr1:17825827-17826326	0.120654146164246	.	.
chr1	18057998	18058497	chr1	17825827	17826326	Gm28756|chr1:17825827-17826326	0.198844325965674	.	.
chr1	18057998	18058497	chr1	17838342	17838841	Gm28756|chr1:17838342-17838841	0.201579796205217	.	.
chr1	18057998	18058497	chr1	18043789	18044288	Gm28756|chr1:18043789-18044288	0.241868162887553	.	.
chr1	18057998	18058497	chr1	18144527	18145026	Gm28756|chr1:18144527-18145026	0.205531813838877	.	.
chr1	18057998	18058497	chr1	18359936	18360435	Gm28756|chr1:18359936-18360435	0.124112711093666	.	.
chr1	18058553	18059052	chr1	18030112	18030611	Gm28756|chr1:18030112-18030611	0.289138126191951	.	.
chr1	18058553	18059052	chr1	18359936	18360435	Gm28756|chr1:18359936-18360435	0.237323886684187	.	.
chr1	18058553	18059052	chr1	18364489	18364988	Gm28756|chr1:18364489-18364988	0.117363319008824	.	.
chr1	18058553	18059052	chr1	18384029	18384528	Gm28756|chr1:18384029-18384528	0.139372496320993	.	.
chr1	18058553	18059052	chr1	18416187	18416686	Gm28756|chr1:18416187-18416686	0.143080032762207	.	.
chr1	18058553	18059052	chr1	18498640	18499139	Gm28756|chr1:18498640-18499139	0.290126172349862	.	.
chr1	19103925	19104424	chr1	18848981	18849480	Gm15825|chr1:18848981-18849480	0.113428225055808	.	.
chr1	19103925	19104424	chr1	18849636	18850135	Gm15825|chr1:18849636-18850135	0.122872870094268	.	.
chr1	19103925	19104424	chr1	19096816	19097315	Gm15825|chr1:19096816-19097315	0.632119973585157	.	.
chr1	19103925	19104424	chr1	19143679	19144178	Gm15825|chr1:19143679-19144178	0.591677986799704	.	.
chr1	19104658	19105157	chr1	18848981	18849480	Gm15825|chr1:18848981-18849480	0.241197609261671	.	.
chr1	19104658	19105157	chr1	18849636	18850135	Gm15825|chr1:18849636-18850135	0.238807371425379	.	.
chr1	19104658	19105157	chr1	19096816	19097315	Gm15825|chr1:19096816-19097315	0.666210994059246	.	.
chr1	19104658	19105157	chr1	19143679	19144178	Gm15825|chr1:19143679-19144178	0.67143907346624	.	.
chr1	20670495	20670994	chr1	20352151	20352650	Gm28653|chr1:20352151-20352650	0.12675835774113	.	.
chr1	20670495	20670994	chr1	20634870	20635369	Gm28653|chr1:20634870-20635369	0.365088369127534	.	.
chr1	20670495	20670994	chr1	20671052	20671551	Gm28653|chr1:20671052-20671551	0.629772274913696	.	.
chr1	20670495	20670994	chr1	20671052	20671551	Gm28653|chr1:20671052-20671551	0.629772274913697	.	.
chr1	20670495	20670994	chr1	20724753	20725252	Gm28653|chr1:20724753-20725252	0.123780124241218	.	.
chr1	20670495	20670994	chr1	20725382	20725881	Gm28653|chr1:20725382-20725881	0.294987451072841	.	.
chr1	20670495	20670994	chr1	20900532	20901031	Gm28653|chr1:20900532-20901031	0.132928552476905	.	.
chr1	20670495	20670994	chr1	20933361	20933860	Gm28653|chr1:20933361-20933860	0.156724704681375	.	.
chr1	20789830	20790329	chr1	20513637	20514136	Il17f|chr1:20513637-20514136	0.157430990938559	.	.
chr1	20789830	20790329	chr1	20540367	20540866	Il17f|chr1:20540367-20540866	0.407014662864266	.	.
chr1	20789830	20790329	chr1	20671052	20671551	Il17f|chr1:20671052-20671551	0.392389609822909	.	.
chr1	20789830	20790329	chr1	20671052	20671551	Il17f|chr1:20671052-20671551	0.39238960982291	.	.
chr1	20789830	20790329	chr1	20724753	20725252	Il17f|chr1:20724753-20725252	0.186984209054904	.	.
chr1	20789830	20790329	chr1	20780441	20780940	Il17f|chr1:20780441-20780940	0.117105138689606	.	.
chr1	20789830	20790329	chr1	20785451	20785950	Il17f|chr1:20785451-20785950	0.295158119687448	.	.
chr1	20789830	20790329	chr1	20786199	20786698	Il17f|chr1:20786199-20786698	0.340824612195843	.	.
chr1	20789830	20790329	chr1	20801628	20802127	Il17f|chr1:20801628-20802127	0.306347219523635	.	.
chr1	20789830	20790329	chr1	20900532	20901031	Il17f|chr1:20900532-20901031	0.232271106576839	.	.
chr1	20820187	20820686	chr1	20612697	20613196	Mcm3|chr1:20612697-20613196	0.166513807331985	.	.
chr1	20820187	20820686	chr1	20634870	20635369	Mcm3|chr1:20634870-20635369	0.111253619188169	.	.
chr1	20820187	20820686	chr1	20922285	20922784	Mcm3|chr1:20922285-20922784	0.128342245320528	.	.
chr1	20890311	20890810	chr1	20513637	20514136	6720483E21Rik|chr1:20513637-20514136	0.168660263296835	.	.
chr1	20890311	20890810	chr1	20513637	20514136	Paqr8|chr1:20513637-20514136	0.168660263296835	.	.
chr1	20890311	20890810	chr1	20540367	20540866	6720483E21Rik|chr1:20540367-20540866	0.183422102588575	.	.
chr1	20890311	20890810	chr1	20540367	20540866	Paqr8|chr1:20540367-20540866	0.183422102588575	.	.
chr1	20890311	20890810	chr1	20612697	20613196	6720483E21Rik|chr1:20612697-20613196	0.124501796851167	.	.
chr1	20890311	20890810	chr1	20612697	20613196	Paqr8|chr1:20612697-20613196	0.124501796851167	.	.
chr1	20890311	20890810	chr1	20671052	20671551	6720483E21Rik|chr1:20671052-20671551	0.189752766402888	.	.
chr1	20890311	20890810	chr1	20671052	20671551	Paqr8|chr1:20671052-20671551	0.189752766402888	.	.
chr1	20890311	20890810	chr1	20699955	20700454	6720483E21Rik|chr1:20699955-20700454	0.163141487107177	.	.
chr1	20890311	20890810	chr1	20699955	20700454	Paqr8|chr1:20699955-20700454	0.163141487107177	.	.
chr1	20890311	20890810	chr1	20724753	20725252	6720483E21Rik|chr1:20724753-20725252	0.375410763236059	.	.
chr1	20890311	20890810	chr1	20724753	20725252	Paqr8|chr1:20724753-20725252	0.375410763236059	.	.
chr1	20890311	20890810	chr1	20725382	20725881	6720483E21Rik|chr1:20725382-20725881	0.151923871410112	.	.
chr1	20890311	20890810	chr1	20725382	20725881	Paqr8|chr1:20725382-20725881	0.151923871410112	.	.
chr1	20890311	20890810	chr1	20801628	20802127	6720483E21Rik|chr1:20801628-20802127	0.272608561501739	.	.
chr1	20890311	20890810	chr1	20801628	20802127	Paqr8|chr1:20801628-20802127	0.272608561501739	.	.
chr1	20890311	20890810	chr1	20922285	20922784	6720483E21Rik|chr1:20922285-20922784	0.134995822636614	.	.
chr1	20890311	20890810	chr1	20922285	20922784	Paqr8|chr1:20922285-20922784	0.134995822636614	.	.
chr1	20890857	20891356	chr1	20513637	20514136	6720483E21Rik|chr1:20513637-20514136	0.14422764446295	.	.
chr1	20890857	20891356	chr1	20513637	20514136	Paqr8|chr1:20513637-20514136	0.14422764446295	.	.
chr1	20890857	20891356	chr1	20699955	20700454	6720483E21Rik|chr1:20699955-20700454	0.198868209032516	.	.
chr1	20890857	20891356	chr1	20699955	20700454	Paqr8|chr1:20699955-20700454	0.198868209032516	.	.
chr1	20890857	20891356	chr1	20724753	20725252	6720483E21Rik|chr1:20724753-20725252	0.268389729689229	.	.
chr1	20890857	20891356	chr1	20724753	20725252	Paqr8|chr1:20724753-20725252	0.268389729689229	.	.
chr1	20890857	20891356	chr1	20780441	20780940	6720483E21Rik|chr1:20780441-20780940	0.2172932400596	.	.
chr1	20890857	20891356	chr1	20780441	20780940	Paqr8|chr1:20780441-20780940	0.2172932400596	.	.
chr1	20890857	20891356	chr1	20785451	20785950	6720483E21Rik|chr1:20785451-20785950	0.119179485382333	.	.
chr1	20890857	20891356	chr1	20785451	20785950	Paqr8|chr1:20785451-20785950	0.119179485382333	.	.
chr1	20890857	20891356	chr1	20786199	20786698	6720483E21Rik|chr1:20786199-20786698	0.120275772286425	.	.
chr1	20890857	20891356	chr1	20786199	20786698	Paqr8|chr1:20786199-20786698	0.120275772286425	.	.
chr1	20890857	20891356	chr1	20801628	20802127	6720483E21Rik|chr1:20801628-20802127	0.272589303624242	.	.
chr1	20890857	20891356	chr1	20801628	20802127	Paqr8|chr1:20801628-20802127	0.272589303624242	.	.
chr1	20890857	20891356	chr1	20922285	20922784	6720483E21Rik|chr1:20922285-20922784	0.155640331794279	.	.
chr1	20890857	20891356	chr1	20922285	20922784	Paqr8|chr1:20922285-20922784	0.155640331794279	.	.
chr1	20951400	20951899	chr1	20634870	20635369	Efhc1|chr1:20634870-20635369	0.147938351332065	.	.
chr1	20951400	20951899	chr1	20671052	20671551	Efhc1|chr1:20671052-20671551	0.168167983953629	.	.
chr1	20951400	20951899	chr1	20738421	20738920	Efhc1|chr1:20738421-20738920	0.269896542580753	.	.
chr1	20951400	20951899	chr1	20921118	20921617	Efhc1|chr1:20921118-20921617	0.281786090916754	.	.
chr1	20951400	20951899	chr1	20933361	20933860	Efhc1|chr1:20933361-20933860	0.154864368682506	.	.
chr1	25828941	25829440	chr1	26046769	26047268	Adgrb3|chr1:26046769-26047268	0.132413683748719	.	.
chr1	25828941	25829440	chr1	26062604	26063103	Adgrb3|chr1:26062604-26063103	0.132629616671096	.	.
chr1	25828941	25829440	chr1	26204396	26204895	Adgrb3|chr1:26204396-26204895	0.183872019017156	.	.
chr1	25829930	25830429	chr1	25894137	25894636	Adgrb3|chr1:25894137-25894636	0.115649134976182	.	.
chr1	30872795	30873294	chr1	30503190	30503689	Phf3|chr1:30503190-30503689	0.119933457807981	.	.
chr1	30872795	30873294	chr1	30550215	30550714	Phf3|chr1:30550215-30550714	0.205341738391044	.	.
chr1	30872795	30873294	chr1	30584783	30585282	Phf3|chr1:30584783-30585282	0.163371889411727	.	.
chr1	30872795	30873294	chr1	30590651	30591150	Phf3|chr1:30590651-30591150	0.116693612519139	.	.
chr1	30872795	30873294	chr1	30639815	30640314	Phf3|chr1:30639815-30640314	0.135594283247868	.	.
chr1	30872795	30873294	chr1	30718559	30719058	Phf3|chr1:30718559-30719058	0.240465526712861	.	.
chr1	30872795	30873294	chr1	30930527	30931026	Phf3|chr1:30930527-30931026	0.139247931716423	.	.
chr1	30873430	30873929	chr1	30584783	30585282	Phf3|chr1:30584783-30585282	0.152233692222478	.	.
chr1	30873430	30873929	chr1	30700382	30700881	Phf3|chr1:30700382-30700881	0.155935802713682	.	.
chr1	30873430	30873929	chr1	30791648	30792147	Phf3|chr1:30791648-30792147	0.180944171437097	.	.
chr1	30873942	30874441	chr1	30740784	30741283	Phf3|chr1:30740784-30741283	0.154395322331276	.	.
chr1	30873942	30874441	chr1	30791648	30792147	Phf3|chr1:30791648-30792147	0.124200020344679	.	.
chr1	32172459	32172958	chr1	32209657	32210156	Khdrbs2|chr1:32209657-32210156	0.165594942761088	.	.
chr1	44102213	44102712	chr1	44174622	44175121	Tex30|chr1:44174622-44175121	0.207446941647579	.	.
chr1	44118638	44119137	chr1	44041766	44042265	Bivm|chr1:44041766-44042265	0.122464418959754	.	.
chr1	44118638	44119137	chr1	44041766	44042265	Poglut2|chr1:44041766-44042265	0.122464418959754	.	.
chr1	44118638	44119137	chr1	44064570	44065069	Bivm|chr1:44064570-44065069	0.145144104417536	.	.
chr1	44118638	44119137	chr1	44064570	44065069	Poglut2|chr1:44064570-44065069	0.145144104417536	.	.
chr1	44119144	44119643	chr1	44174622	44175121	Bivm|chr1:44174622-44175121	0.217238305931829	.	.
chr1	44119144	44119643	chr1	44174622	44175121	Poglut2|chr1:44174622-44175121	0.217238305931829	.	.
chr1	44119144	44119643	chr1	44459127	44459626	Bivm|chr1:44459127-44459626	0.15802418083556	.	.
chr1	44119144	44119643	chr1	44459127	44459626	Poglut2|chr1:44459127-44459626	0.15802418083556	.	.
chr1	44147693	44148192	chr1	44174622	44175121	Ercc5|chr1:44174622-44175121	0.262595006833498	.	.
chr1	44551396	44551895	chr1	44584753	44585252	Gulp1|chr1:44584753-44585252	0.600150111628254	.	.
chr1	44551396	44551895	chr1	44613098	44613597	Gulp1|chr1:44613098-44613597	0.25073909148299	.	.
chr1	44551396	44551895	chr1	44613600	44614099	Gulp1|chr1:44613600-44614099	0.432437905834873	.	.
chr1	44551396	44551895	chr1	44678894	44679393	Gulp1|chr1:44678894-44679393	0.420324441483608	.	.
chr1	44551396	44551895	chr1	44838772	44839271	Gulp1|chr1:44838772-44839271	0.528719348790576	.	.
chr1	44551396	44551895	chr1	44839331	44839830	Gulp1|chr1:44839331-44839830	0.34089192089905	.	.
chr1	44551396	44551895	chr1	44863368	44863867	Gulp1|chr1:44863368-44863867	0.332078709080592	.	.
chr1	44552204	44552703	chr1	44584753	44585252	Gulp1|chr1:44584753-44585252	0.177416950435936	.	.
chr1	44552204	44552703	chr1	44613098	44613597	Gulp1|chr1:44613098-44613597	0.438511879886726	.	.
chr1	44552204	44552703	chr1	44613600	44614099	Gulp1|chr1:44613600-44614099	0.336518228488045	.	.
chr1	44552204	44552703	chr1	44678894	44679393	Gulp1|chr1:44678894-44679393	0.267897609796227	.	.
chr1	44552204	44552703	chr1	44838772	44839271	Gulp1|chr1:44838772-44839271	0.286442246680594	.	.
chr1	44552204	44552703	chr1	44839331	44839830	Gulp1|chr1:44839331-44839830	0.18377457101267	.	.
chr1	44552204	44552703	chr1	44863368	44863867	Gulp1|chr1:44863368-44863867	0.226109371469554	.	.
chr1	45795197	45795696	chr1	45825095	45825594	Wdr75|chr1:45825095-45825594	0.204451526757368	.	.
chr1	46066566	46067065	chr1	46067115	46067614	Dnah7b|chr1:46067115-46067614	0.337552758937362	.	.
chr1	46425176	46425675	chr1	46534734	46535233	Dnah7c|chr1:46534734-46535233	0.129463623516036	.	.
chr1	46425176	46425675	chr1	46535258	46535757	Dnah7c|chr1:46535258-46535757	0.119442413001782	.	.
chr1	52816845	52817344	chr1	52854016	52854515	Inpp1|chr1:52854016-52854515	0.12607577141632	.	.
chr1	52817513	52818012	chr1	52986655	52987154	Inpp1|chr1:52986655-52987154	0.14750047307337	.	.
chr1	52844734	52845233	chr1	52955615	52956114	Hibch|chr1:52955615-52956114	0.177153733003137	.	.
chr1	53296806	53297305	chr1	53225566	53226065	Ormdl1|chr1:53225566-53226065	0.137705813224885	.	.
chr1	53296806	53297305	chr1	53225566	53226065	Pms1|chr1:53225566-53226065	0.137705813224885	.	.
chr1	53707111	53707610	chr1	53409266	53409765	Dnah7a|chr1:53409266-53409765	0.113232603941021	.	.
chr1	54250459	54250958	chr1	54467308	54467807	Ccdc150|chr1:54467308-54467807	0.306580784956932	.	.
chr1	54250459	54250958	chr1	54665931	54666430	Ccdc150|chr1:54665931-54666430	0.126835087947549	.	.
chr1	54438767	54439266	chr1	54578469	54578968	Gtf3c3|chr1:54578469-54578968	0.213886421937329	.	.
chr1	54438767	54439266	chr1	54734870	54735369	Gtf3c3|chr1:54734870-54735369	0.152563252337276	.	.
chr1	54557443	54557942	chr1	54734870	54735369	Pgap1|chr1:54734870-54735369	0.202428634871588	.	.
chr1	55026688	55027187	chr1	55430568	55431067	Sf3b1|chr1:55430568-55431067	0.186669077021376	.	.
chr1	55027198	55027697	chr1	55171315	55171814	Sf3b1|chr1:55171315-55171814	0.125987332775153	.	.
chr1	55027198	55027697	chr1	55202211	55202710	Sf3b1|chr1:55202211-55202710	0.129880159471605	.	.
chr1	55087395	55087894	chr1	55171875	55172374	Hspd1|chr1:55171875-55172374	0.185563562226733	.	.
chr1	55087395	55087894	chr1	55171875	55172374	Hspe1|chr1:55171875-55172374	0.185563562226733	.	.
chr1	55130908	55131407	chr1	55073293	55073792	Mob4|chr1:55073293-55073792	0.25856680081827	.	.
chr1	55236881	55237380	chr1	55073293	55073792	Mars2|chr1:55073293-55073792	0.228165903572854	.	.
chr1	55405572	55406071	chr1	55171875	55172374	Plcl1|chr1:55171875-55172374	0.205006004427578	.	.
chr1	55405572	55406071	chr1	55201711	55202210	Plcl1|chr1:55201711-55202210	0.289806481603704	.	.
chr1	55405572	55406071	chr1	55202211	55202710	Plcl1|chr1:55202211-55202710	0.174312807271741	.	.
chr1	55406395	55406894	chr1	55201711	55202210	Plcl1|chr1:55201711-55202210	0.155350247734451	.	.
chr1	55406395	55406894	chr1	55430568	55431067	Plcl1|chr1:55430568-55431067	0.265715434183856	.	.
chr1	56972152	56972651	chr1	56823439	56823938	9130024F11Rik|chr1:56823439-56823938	0.315892023250515	.	.
chr1	57377374	57377873	chr1	57450186	57450685	1700066M21Rik|chr1:57450186-57450685	0.183993914482269	.	.
chr1	57377374	57377873	chr1	57450186	57450685	4930558J18Rik|chr1:57450186-57450685	0.183993914482269	.	.
chr1	57377988	57378487	chr1	57269706	57270205	1700066M21Rik|chr1:57269706-57270205	0.118602322539038	.	.
chr1	57377988	57378487	chr1	57269706	57270205	4930558J18Rik|chr1:57269706-57270205	0.118602322539038	.	.
chr1	57377988	57378487	chr1	57358458	57358957	1700066M21Rik|chr1:57358458-57358957	0.125978792619426	.	.
chr1	57377988	57378487	chr1	57358458	57358957	4930558J18Rik|chr1:57358458-57358957	0.125978792619426	.	.
chr1	57377988	57378487	chr1	57450186	57450685	1700066M21Rik|chr1:57450186-57450685	0.14382358885507	.	.
chr1	57377988	57378487	chr1	57450186	57450685	4930558J18Rik|chr1:57450186-57450685	0.14382358885507	.	.
chr1	57406257	57406756	chr1	57213367	57213866	Maip1|chr1:57213367-57213866	0.120594556282997	.	.
chr1	57406257	57406756	chr1	57213367	57213866	Tyw5|chr1:57213367-57213866	0.120594556282997	.	.
chr1	58504734	58505233	chr1	58897489	58897988	Gm15834|chr1:58897489-58897988	0.115569398676252	.	.
chr1	58504734	58505233	chr1	58897489	58897988	Orc2|chr1:58897489-58897988	0.115569398676252	.	.
chr1	58710970	58711469	chr1	58652543	58653042	Cflar|chr1:58652543-58653042	0.164621036744924	.	.
chr1	58972763	58973262	chr1	59247600	59248099	Stradb|chr1:59247600-59248099	0.264852446090744	.	.
chr1	58972763	58973262	chr1	59247600	59248099	Trak2|chr1:59247600-59248099	0.264852446090744	.	.
chr1	58973284	58973783	chr1	58652543	58653042	Stradb|chr1:58652543-58653042	0.147452972820346	.	.
chr1	58973284	58973783	chr1	58652543	58653042	Trak2|chr1:58652543-58653042	0.147452972820346	.	.
chr1	58973284	58973783	chr1	58897489	58897988	Stradb|chr1:58897489-58897988	0.170532820397153	.	.
chr1	58973284	58973783	chr1	58897489	58897988	Trak2|chr1:58897489-58897988	0.170532820397153	.	.
chr1	59120147	59120646	chr1	59247600	59248099	G730003C15Rik|chr1:59247600-59248099	0.189093020616835	.	.
chr1	59120147	59120646	chr1	59247600	59248099	Tmem237|chr1:59247600-59248099	0.189093020616835	.	.
chr1	59162883	59163382	chr1	58856761	58857260	Mpp4|chr1:58856761-58857260	0.346766936927079	.	.
chr1	59162883	59163382	chr1	58909565	58910064	Mpp4|chr1:58909565-58910064	0.355938561826606	.	.
chr1	59162883	59163382	chr1	58936737	58937236	Mpp4|chr1:58936737-58937236	0.116200950035109	.	.
chr1	59162883	59163382	chr1	58937261	58937760	Mpp4|chr1:58937261-58937760	0.222967536136598	.	.
chr1	59237895	59238394	chr1	59229166	59229665	Als2|chr1:59229166-59229665	0.246900838599187	.	.
chr1	59762644	59763143	chr1	59804714	59805213	Bmpr2|chr1:59804714-59805213	0.202415571931722	.	.
chr1	59763159	59763658	chr1	59883669	59884168	Bmpr2|chr1:59883669-59884168	0.20828940588864	.	.
chr1	59763159	59763658	chr1	59966136	59966635	Bmpr2|chr1:59966136-59966635	0.137946016504361	.	.
chr1	59763681	59764180	chr1	59883669	59884168	Bmpr2|chr1:59883669-59884168	0.226882346314158	.	.
chr1	59763681	59764180	chr1	59966136	59966635	Bmpr2|chr1:59966136-59966635	0.163221995482903	.	.
chr1	59763681	59764180	chr1	60017811	60018310	Bmpr2|chr1:60017811-60018310	0.24087742549544	.	.
chr1	59912662	59913161	chr1	59883669	59884168	Fam117b|chr1:59883669-59884168	0.13939010207909	.	.
chr1	59913211	59913710	chr1	59886825	59887324	Fam117b|chr1:59886825-59887324	0.137062861898752	.	.
chr1	60042424	60042923	chr1	59883669	59884168	Ica1l|chr1:59883669-59884168	0.236856386210669	.	.
chr1	60042424	60042923	chr1	59966136	59966635	Ica1l|chr1:59966136-59966635	0.25778529261097	.	.
chr1	60042424	60042923	chr1	60017811	60018310	Ica1l|chr1:60017811-60018310	0.187434638585009	.	.
chr1	60042424	60042923	chr1	60263575	60264074	Ica1l|chr1:60263575-60264074	0.160519363455332	.	.
chr1	60097393	60097892	chr1	59804714	59805213	Carf|chr1:59804714-59805213	0.259440059370186	.	.
chr1	60097980	60098479	chr1	59883669	59884168	Carf|chr1:59883669-59884168	0.284945338363721	.	.
chr1	60097980	60098479	chr1	59883669	59884168	Wdr12|chr1:59883669-59884168	0.284945338363721	.	.
chr1	60097980	60098479	chr1	60017811	60018310	Carf|chr1:60017811-60018310	0.153727443139831	.	.
chr1	60097980	60098479	chr1	60017811	60018310	Wdr12|chr1:60017811-60018310	0.153727443139831	.	.
chr1	60342754	60343253	chr1	60017811	60018310	Cyp20a1|chr1:60017811-60018310	0.129787010603302	.	.
chr1	60409462	60409961	chr1	60387961	60388460	Abi2|chr1:60387961-60388460	0.120364175294024	.	.
chr1	65282716	65283215	chr1	65312053	65312552	Pth2r|chr1:65312053-65312552	0.169198678930107	.	.
chr1	66174880	66175379	chr1	66104487	66104986	Map2|chr1:66104487-66104986	0.122708723632672	.	.
chr1	69687151	69687650	chr1	69834595	69835094	Ikzf2|chr1:69834595-69835094	0.159868161126895	.	.
chr1	69687151	69687650	chr1	69937024	69937523	Ikzf2|chr1:69937024-69937523	0.267035105996949	.	.
chr1	70724978	70725477	chr1	70404463	70404962	Vwc2l|chr1:70404463-70404962	0.267820420890214	.	.
chr1	70725497	70725996	chr1	70316336	70316835	Vwc2l|chr1:70316336-70316835	0.125760156158195	.	.
chr1	74505730	74506229	chr1	74802933	74803432	Cnot9|chr1:74802933-74803432	0.185128298418325	.	.
chr1	74505730	74506229	chr1	74808065	74808564	Cnot9|chr1:74808065-74808564	0.262447416294375	.	.
chr1	74505730	74506229	chr1	74858307	74858806	Cnot9|chr1:74858307-74858806	0.153728817952366	.	.
chr1	74505730	74506229	chr1	74880737	74881236	Cnot9|chr1:74880737-74881236	0.20298621958584	.	.
chr1	74506443	74506942	chr1	74784124	74784623	Cnot9|chr1:74784124-74784623	0.128741400458124	.	.
chr1	74506443	74506942	chr1	74858307	74858806	Cnot9|chr1:74858307-74858806	0.108501261041465	.	.
chr1	74506443	74506942	chr1	74880737	74881236	Cnot9|chr1:74880737-74881236	0.228706702141418	.	.
chr1	74542596	74543095	chr1	74794449	74794948	Plcd4|chr1:74794449-74794948	0.141767399706771	.	.
chr1	74542596	74543095	chr1	74806444	74806943	Plcd4|chr1:74806444-74806943	0.248852800246704	.	.
chr1	74542596	74543095	chr1	74806952	74807451	Plcd4|chr1:74806952-74807451	0.219099032763598	.	.
chr1	74542596	74543095	chr1	74882110	74882609	Plcd4|chr1:74882110-74882609	0.139868596122964	.	.
chr1	74587205	74587704	chr1	74806952	74807451	Bcs1l|chr1:74806952-74807451	0.237089627467923	.	.
chr1	74587205	74587704	chr1	74806952	74807451	Zfp142|chr1:74806952-74807451	0.237089627467923	.	.
chr1	74587205	74587704	chr1	74816731	74817230	Bcs1l|chr1:74816731-74817230	0.184445725389105	.	.
chr1	74587205	74587704	chr1	74816731	74817230	Zfp142|chr1:74816731-74817230	0.184445725389105	.	.
chr1	74587962	74588461	chr1	74802933	74803432	Bcs1l|chr1:74802933-74803432	0.130101007831285	.	.
chr1	74587962	74588461	chr1	74802933	74803432	Zfp142|chr1:74802933-74803432	0.130101007831285	.	.
chr1	74587962	74588461	chr1	74808065	74808564	Bcs1l|chr1:74808065-74808564	0.195918592975755	.	.
chr1	74587962	74588461	chr1	74808065	74808564	Zfp142|chr1:74808065-74808564	0.195918592975755	.	.
chr1	74587962	74588461	chr1	74858307	74858806	Bcs1l|chr1:74858307-74858806	0.114489054430235	.	.
chr1	74587962	74588461	chr1	74858307	74858806	Zfp142|chr1:74858307-74858806	0.114489054430235	.	.
chr1	74587962	74588461	chr1	74882110	74882609	Bcs1l|chr1:74882110-74882609	0.140762294063437	.	.
chr1	74587962	74588461	chr1	74882110	74882609	Zfp142|chr1:74882110-74882609	0.140762294063437	.	.
chr1	74601175	74601674	chr1	74794449	74794948	Rnf25|chr1:74794449-74794948	0.302594239605117	.	.
chr1	74601175	74601674	chr1	74794449	74794948	Stk36|chr1:74794449-74794948	0.302594239605117	.	.
chr1	74601175	74601674	chr1	74816731	74817230	Rnf25|chr1:74816731-74817230	0.116786083861682	.	.
chr1	74601175	74601674	chr1	74816731	74817230	Stk36|chr1:74816731-74817230	0.116786083861682	.	.
chr1	74601175	74601674	chr1	74894978	74895477	Rnf25|chr1:74894978-74895477	0.192917431253682	.	.
chr1	74601175	74601674	chr1	74894978	74895477	Stk36|chr1:74894978-74895477	0.192917431253682	.	.
chr1	74661495	74661994	chr1	74806444	74806943	Ttll4|chr1:74806444-74806943	0.117244554769697	.	.
chr1	74661495	74661994	chr1	74806952	74807451	Ttll4|chr1:74806952-74807451	0.254780461764999	.	.
chr1	74661495	74661994	chr1	74858307	74858806	Ttll4|chr1:74858307-74858806	0.197208271013092	.	.
chr1	74661495	74661994	chr1	74964428	74964927	Ttll4|chr1:74964428-74964927	0.146364294559111	.	.
chr1	74854708	74855207	chr1	74794449	74794948	Cdk5r2|chr1:74794449-74794948	0.209450646028212	.	.
chr1	74854708	74855207	chr1	74802933	74803432	Cdk5r2|chr1:74802933-74803432	0.23234465729802	.	.
chr1	74854708	74855207	chr1	74858307	74858806	Cdk5r2|chr1:74858307-74858806	0.246941246668302	.	.
chr1	74854708	74855207	chr1	75218312	75218811	Cdk5r2|chr1:75218312-75218811	0.245095948531121	.	.
chr1	74854708	74855207	chr1	75234571	75235070	Cdk5r2|chr1:75234571-75235070	0.135395048104745	.	.
chr1	74892867	74893366	chr1	74784124	74784623	Cryba2|chr1:74784124-74784623	0.119035421624917	.	.
chr1	74892867	74893366	chr1	74894978	74895477	Cryba2|chr1:74894978-74895477	0.132406105635479	.	.
chr1	74892867	74893366	chr1	75244823	75245322	Cryba2|chr1:75244823-75245322	0.114996796566639	.	.
chr1	74893408	74893907	chr1	74802933	74803432	Cryba2|chr1:74802933-74803432	0.200758000441302	.	.
chr1	74893408	74893907	chr1	74880737	74881236	Cryba2|chr1:74880737-74881236	0.138572265702751	.	.
chr1	74893408	74893907	chr1	74964428	74964927	Cryba2|chr1:74964428-74964927	0.18798687095457	.	.
chr1	74893408	74893907	chr1	75141393	75141892	Cryba2|chr1:75141393-75141892	0.124434870319695	.	.
chr1	74935357	74935856	chr1	74882110	74882609	Cfap65|chr1:74882110-74882609	0.177201430697706	.	.
chr1	75124760	75125259	chr1	74808065	74808564	Nhej1|chr1:74808065-74808564	0.158503793247121	.	.
chr1	75124760	75125259	chr1	74816731	74817230	Nhej1|chr1:74816731-74817230	0.228984649768939	.	.
chr1	75124760	75125259	chr1	74817277	74817776	Nhej1|chr1:74817277-74817776	0.180346455695581	.	.
chr1	75124760	75125259	chr1	74858307	74858806	Nhej1|chr1:74858307-74858806	0.195484323959432	.	.
chr1	75124760	75125259	chr1	75016818	75017317	Nhej1|chr1:75016818-75017317	0.12684826393662	.	.
chr1	75142499	75142998	chr1	74759797	74760296	Cnppd1|chr1:74759797-74760296	0.250168513246651	.	.
chr1	75142499	75142998	chr1	74759797	74760296	Retreg2|chr1:74759797-74760296	0.250168513246651	.	.
chr1	75142499	75142998	chr1	74802933	74803432	Cnppd1|chr1:74802933-74803432	0.248989555727024	.	.
chr1	75142499	75142998	chr1	74802933	74803432	Retreg2|chr1:74802933-74803432	0.248989555727024	.	.
chr1	75142499	75142998	chr1	74858307	74858806	Cnppd1|chr1:74858307-74858806	0.172298163539783	.	.
chr1	75142499	75142998	chr1	74858307	74858806	Retreg2|chr1:74858307-74858806	0.172298163539783	.	.
chr1	75142499	75142998	chr1	74880737	74881236	Cnppd1|chr1:74880737-74881236	0.24289649819735	.	.
chr1	75142499	75142998	chr1	74880737	74881236	Retreg2|chr1:74880737-74881236	0.24289649819735	.	.
chr1	75142499	75142998	chr1	74948735	74949234	Cnppd1|chr1:74948735-74949234	0.341683094260572	.	.
chr1	75142499	75142998	chr1	74948735	74949234	Retreg2|chr1:74948735-74949234	0.341683094260572	.	.
chr1	75142499	75142998	chr1	75016818	75017317	Cnppd1|chr1:75016818-75017317	0.174653413511442	.	.
chr1	75142499	75142998	chr1	75016818	75017317	Retreg2|chr1:75016818-75017317	0.174653413511442	.	.
chr1	75142499	75142998	chr1	75141393	75141892	Cnppd1|chr1:75141393-75141892	0.217855245089553	.	.
chr1	75142499	75142998	chr1	75141393	75141892	Retreg2|chr1:75141393-75141892	0.217855245089553	.	.
chr1	75168424	75168923	chr1	74802933	74803432	Zfand2b|chr1:74802933-74803432	0.121151894061754	.	.
chr1	75168424	75168923	chr1	74806952	74807451	Zfand2b|chr1:74806952-74807451	0.167411476765842	.	.
chr1	75168424	75168923	chr1	74858307	74858806	Zfand2b|chr1:74858307-74858806	0.168563169936911	.	.
chr1	75168424	75168923	chr1	74948735	74949234	Zfand2b|chr1:74948735-74949234	0.200299966555598	.	.
chr1	75168424	75168923	chr1	75218312	75218811	Zfand2b|chr1:75218312-75218811	0.111913387822633	.	.
chr1	75180079	75180578	chr1	74808065	74808564	Abcb6|chr1:74808065-74808564	0.168854367179463	.	.
chr1	75180079	75180578	chr1	74817277	74817776	Abcb6|chr1:74817277-74817776	0.155067439580214	.	.
chr1	75180079	75180578	chr1	74858307	74858806	Abcb6|chr1:74858307-74858806	0.221662819203063	.	.
chr1	75180079	75180578	chr1	74872216	74872715	Abcb6|chr1:74872216-74872715	0.109712604582906	.	.
chr1	75180079	75180578	chr1	74880737	74881236	Abcb6|chr1:74880737-74881236	0.221175232005327	.	.
chr1	75180079	75180578	chr1	74880737	74881236	Abcb6|chr1:74880737-74881236	0.221175232005328	.	.
chr1	75180079	75180578	chr1	75016818	75017317	Abcb6|chr1:75016818-75017317	0.204626405998902	.	.
chr1	75180079	75180578	chr1	75141393	75141892	Abcb6|chr1:75141393-75141892	0.220388035921898	.	.
chr1	75180079	75180578	chr1	75244823	75245322	Abcb6|chr1:75244823-75245322	0.127507855393312	.	.
chr1	75191753	75192252	chr1	74808065	74808564	Ankzf1|chr1:74808065-74808564	0.246429453412489	.	.
chr1	75191753	75192252	chr1	74808065	74808564	Atg9a|chr1:74808065-74808564	0.246429453412489	.	.
chr1	75191753	75192252	chr1	74817277	74817776	Ankzf1|chr1:74817277-74817776	0.214306148918112	.	.
chr1	75191753	75192252	chr1	74817277	74817776	Atg9a|chr1:74817277-74817776	0.214306148918112	.	.
chr1	75191753	75192252	chr1	74858307	74858806	Ankzf1|chr1:74858307-74858806	0.217939959707215	.	.
chr1	75191753	75192252	chr1	74858307	74858806	Atg9a|chr1:74858307-74858806	0.217939959707215	.	.
chr1	75191753	75192252	chr1	74948735	74949234	Ankzf1|chr1:74948735-74949234	0.138088916275765	.	.
chr1	75191753	75192252	chr1	74948735	74949234	Atg9a|chr1:74948735-74949234	0.138088916275765	.	.
chr1	75191753	75192252	chr1	75016818	75017317	Ankzf1|chr1:75016818-75017317	0.14083678179498	.	.
chr1	75191753	75192252	chr1	75016818	75017317	Atg9a|chr1:75016818-75017317	0.14083678179498	.	.
chr1	75191753	75192252	chr1	75141393	75141892	Ankzf1|chr1:75141393-75141892	0.215190346270934	.	.
chr1	75191753	75192252	chr1	75141393	75141892	Atg9a|chr1:75141393-75141892	0.215190346270934	.	.
chr1	75192415	75192914	chr1	74808065	74808564	Ankzf1|chr1:74808065-74808564	0.181754343721419	.	.
chr1	75192415	75192914	chr1	74808065	74808564	Atg9a|chr1:74808065-74808564	0.181754343721419	.	.
chr1	75192415	75192914	chr1	74817277	74817776	Ankzf1|chr1:74817277-74817776	0.1250329733807	.	.
chr1	75192415	75192914	chr1	74817277	74817776	Atg9a|chr1:74817277-74817776	0.1250329733807	.	.
chr1	75192415	75192914	chr1	74882110	74882609	Ankzf1|chr1:74882110-74882609	0.212312716106898	.	.
chr1	75192415	75192914	chr1	74882110	74882609	Atg9a|chr1:74882110-74882609	0.212312716106898	.	.
chr1	75192415	75192914	chr1	74964428	74964927	Ankzf1|chr1:74964428-74964927	0.12118518045822	.	.
chr1	75192415	75192914	chr1	74964428	74964927	Atg9a|chr1:74964428-74964927	0.12118518045822	.	.
chr1	75192415	75192914	chr1	75141393	75141892	Ankzf1|chr1:75141393-75141892	0.22017630242517	.	.
chr1	75192415	75192914	chr1	75141393	75141892	Atg9a|chr1:75141393-75141892	0.22017630242517	.	.
chr1	75210546	75211045	chr1	74794449	74794948	Glb1l|chr1:74794449-74794948	0.26407211128746	.	.
chr1	75210546	75211045	chr1	74794449	74794948	Stk16|chr1:74794449-74794948	0.26407211128746	.	.
chr1	75210546	75211045	chr1	74806952	74807451	Glb1l|chr1:74806952-74807451	0.121453055251821	.	.
chr1	75210546	75211045	chr1	74806952	74807451	Stk16|chr1:74806952-74807451	0.121453055251821	.	.
chr1	75210546	75211045	chr1	74808065	74808564	Glb1l|chr1:74808065-74808564	0.138517282221954	.	.
chr1	75210546	75211045	chr1	74808065	74808564	Stk16|chr1:74808065-74808564	0.138517282221954	.	.
chr1	75210546	75211045	chr1	74858307	74858806	Glb1l|chr1:74858307-74858806	0.124484406849455	.	.
chr1	75210546	75211045	chr1	74858307	74858806	Stk16|chr1:74858307-74858806	0.124484406849455	.	.
chr1	75210546	75211045	chr1	75218312	75218811	Glb1l|chr1:75218312-75218811	0.131325878379086	.	.
chr1	75210546	75211045	chr1	75218312	75218811	Stk16|chr1:75218312-75218811	0.131325878379086	.	.
chr1	75210546	75211045	chr1	75234571	75235070	Glb1l|chr1:75234571-75235070	0.247708990773005	.	.
chr1	75210546	75211045	chr1	75234571	75235070	Stk16|chr1:75234571-75235070	0.247708990773005	.	.
chr1	75210546	75211045	chr1	75244823	75245322	Glb1l|chr1:75244823-75245322	0.175292383174855	.	.
chr1	75210546	75211045	chr1	75244823	75245322	Stk16|chr1:75244823-75245322	0.175292383174855	.	.
chr1	75219086	75219585	chr1	74806952	74807451	Tuba4a|chr1:74806952-74807451	0.226105235765918	.	.
chr1	75219086	75219585	chr1	74882110	74882609	Tuba4a|chr1:74882110-74882609	0.200159558172259	.	.
chr1	75219086	75219585	chr1	75141393	75141892	Tuba4a|chr1:75141393-75141892	0.158663501187828	.	.
chr1	75236144	75236643	chr1	74794449	74794948	Dnajb2|chr1:74794449-74794948	0.424201597189249	.	.
chr1	75236144	75236643	chr1	74806952	74807451	Dnajb2|chr1:74806952-74807451	0.212206007191554	.	.
chr1	75236144	75236643	chr1	74816731	74817230	Dnajb2|chr1:74816731-74817230	0.259846784266289	.	.
chr1	75236144	75236643	chr1	74882110	74882609	Dnajb2|chr1:74882110-74882609	0.113547853680018	.	.
chr1	75236144	75236643	chr1	74964428	74964927	Dnajb2|chr1:74964428-74964927	0.156897510855018	.	.
chr1	75236144	75236643	chr1	75218312	75218811	Dnajb2|chr1:75218312-75218811	0.117017437843065	.	.
chr1	75236651	75237150	chr1	74794449	74794948	Dnajb2|chr1:74794449-74794948	0.111901464185343	.	.
chr1	75236651	75237150	chr1	74817277	74817776	Dnajb2|chr1:74817277-74817776	0.16125983386909	.	.
chr1	75236651	75237150	chr1	74948735	74949234	Dnajb2|chr1:74948735-74949234	0.294063340484304	.	.
chr1	75236651	75237150	chr1	75244823	75245322	Dnajb2|chr1:75244823-75245322	0.148932615128298	.	.
chr1	84839165	84839664	chr1	84838531	84839030	Fbxo36|chr1:84838531-84839030	0.3108923486569	.	.
chr1	84839165	84839664	chr1	84933383	84933882	Fbxo36|chr1:84933383-84933882	0.117914282371766	.	.
chr1	84934371	84934870	chr1	84881481	84881980	Slc16a14|chr1:84881481-84881980	0.158373621089301	.	.
chr1	84934371	84934870	chr1	84933383	84933882	Slc16a14|chr1:84933383-84933882	0.12729928757878	.	.
chr1	84934883	84935382	chr1	84881481	84881980	Slc16a14|chr1:84881481-84881980	0.127645865307408	.	.
chr1	84935649	84936148	chr1	84881481	84881980	Slc16a14|chr1:84881481-84881980	0.476665033199597	.	.
chr1	87755700	87756199	chr1	87925537	87926036	Atg16l1|chr1:87925537-87926036	0.181130816881827	.	.
chr1	87755700	87756199	chr1	87982239	87982738	Atg16l1|chr1:87982239-87982738	0.181387659077385	.	.
chr1	87853009	87853508	chr1	87913212	87913711	Dgkd|chr1:87913212-87913711	0.17646817585458	.	.
chr1	87853009	87853508	chr1	87925537	87926036	Dgkd|chr1:87925537-87926036	0.217935325571338	.	.
chr1	87853009	87853508	chr1	87982239	87982738	Dgkd|chr1:87982239-87982738	0.208881045829679	.	.
chr1	87853973	87854472	chr1	87790212	87790711	Dgkd|chr1:87790212-87790711	0.144234402746238	.	.
chr1	87853973	87854472	chr1	87790212	87790711	Gm19582|chr1:87790212-87790711	0.144234402746238	.	.
chr1	88008031	88008530	chr1	87790212	87790711	Usp40|chr1:87790212-87790711	0.109596045954531	.	.
chr1	88133830	88134329	chr1	87789687	87790186	Ugt1a6a|chr1:87789687-87790186	0.192661048619854	.	.
chr1	88133830	88134329	chr1	87790212	87790711	Ugt1a6a|chr1:87790212-87790711	0.431640248604341	.	.
chr1	88133830	88134329	chr1	87993478	87993977	Ugt1a6a|chr1:87993478-87993977	0.339234155976592	.	.
chr1	88205505	88206004	chr1	87789687	87790186	Dnajb3|chr1:87789687-87790186	0.14150466698752	.	.
chr1	88205505	88206004	chr1	87790212	87790711	Dnajb3|chr1:87790212-87790711	0.111587247947835	.	.
chr1	88205505	88206004	chr1	87925537	87926036	Dnajb3|chr1:87925537-87926036	0.335629747866007	.	.
chr1	88205505	88206004	chr1	87982239	87982738	Dnajb3|chr1:87982239-87982738	0.119187262010264	.	.
chr1	88205505	88206004	chr1	87993478	87993977	Dnajb3|chr1:87993478-87993977	0.138469383461892	.	.
chr1	93305687	93306186	chr1	93560595	93561094	Gm28535|chr1:93560595-93561094	0.170982267548814	.	.
chr1	93305687	93306186	chr1	93560595	93561094	Mterf4|chr1:93560595-93561094	0.170982267548814	.	.
chr1	93342619	93343118	chr1	93506953	93507452	Pask|chr1:93506953-93507452	0.12570183530437	.	.
chr1	93342619	93343118	chr1	93506953	93507452	Ppp1r7|chr1:93506953-93507452	0.12570183530437	.	.
chr1	93343358	93343857	chr1	93506953	93507452	Pask|chr1:93506953-93507452	0.121672547762849	.	.
chr1	93343358	93343857	chr1	93506953	93507452	Ppp1r7|chr1:93506953-93507452	0.121672547762849	.	.
chr1	93478622	93479121	chr1	93560595	93561094	Hdlbp|chr1:93560595-93561094	0.191167049492138	.	.
chr1	93478622	93479121	chr1	93560595	93561094	Sept2|chr1:93560595-93561094	0.191167049492138	.	.
chr1	93511801	93512300	chr1	93777185	93777684	Farp2|chr1:93777185-93777684	0.251290407233735	.	.
chr1	93685241	93685740	chr1	93560595	93561094	Bok|chr1:93560595-93561094	0.155948139297786	.	.
chr1	93686360	93686859	chr1	93668682	93669181	Bok|chr1:93668682-93669181	0.116058475548292	.	.
chr1	93731754	93732253	chr1	93668682	93669181	Gm10550|chr1:93668682-93669181	0.128913624366898	.	.
chr1	93731754	93732253	chr1	93777185	93777684	Gm10550|chr1:93777185-93777684	0.117339777280515	.	.
chr1	93754617	93755116	chr1	93777185	93777684	Thap4|chr1:93777185-93777684	0.197249906619318	.	.
chr1	93801756	93802255	chr1	94035198	94035697	Dtymk|chr1:94035198-94035697	0.23535041321834	.	.
chr1	93801756	93802255	chr1	94210694	94211193	Dtymk|chr1:94210694-94211193	0.118413382447147	.	.
chr1	93803720	93804219	chr1	93560595	93561094	Ing5|chr1:93560595-93561094	0.229048400181415	.	.
chr1	93803720	93804219	chr1	93668682	93669181	Ing5|chr1:93668682-93669181	0.154351679201575	.	.
chr1	93803720	93804219	chr1	94035198	94035697	Ing5|chr1:94035198-94035697	0.145254958913544	.	.
chr1	93803720	93804219	chr1	94210694	94211193	Ing5|chr1:94210694-94211193	0.153964310922267	.	.
chr1	93825281	93825780	chr1	93777185	93777684	D2hgdh|chr1:93777185-93777684	0.14625446064044	.	.
chr1	95313333	95313832	chr1	95218827	95219326	Fam174a|chr1:95218827-95219326	0.151229464064782	.	.
chr1	95313333	95313832	chr1	95223122	95223621	Fam174a|chr1:95223122-95223621	0.191837069080386	.	.
chr1	95313333	95313832	chr1	95332779	95333278	Fam174a|chr1:95332779-95333278	0.124663264110535	.	.
chr1	95313851	95314350	chr1	95223122	95223621	Fam174a|chr1:95223122-95223621	0.157083970221631	.	.
chr1	95667416	95667915	chr1	95621832	95622331	St8sia4|chr1:95621832-95622331	0.122562694857591	.	.
chr1	95667416	95667915	chr1	95638954	95639453	St8sia4|chr1:95638954-95639453	0.21632070781704	.	.
chr1	95667416	95667915	chr1	95639498	95639997	St8sia4|chr1:95639498-95639997	0.141314666370447	.	.
chr1	95667921	95668420	chr1	95631599	95632098	St8sia4|chr1:95631599-95632098	0.272134737237583	.	.
chr1	95667921	95668420	chr1	95638954	95639453	St8sia4|chr1:95638954-95639453	0.157186448471631	.	.
chr1	96871195	96871694	chr1	96795214	96795713	Panct2|chr1:96795214-96795713	0.156752350092586	.	.
chr1	96871195	96871694	chr1	96795214	96795713	Slco4c1|chr1:96795214-96795713	0.156752350092586	.	.
chr1	96871195	96871694	chr1	97038495	97038994	Panct2|chr1:97038495-97038994	0.267023998571373	.	.
chr1	96871195	96871694	chr1	97038495	97038994	Slco4c1|chr1:97038495-97038994	0.267023998571373	.	.
chr1	96871948	96872447	chr1	96795214	96795713	Slco4c1|chr1:96795214-96795713	0.361600322219411	.	.
chr1	96871948	96872447	chr1	97038495	97038994	Slco4c1|chr1:97038495-97038994	0.169037819111954	.	.
chr1	106796474	106796973	chr1	107159524	107160023	Vps4b|chr1:107159524-107160023	0.110129497323774	.	.
chr1	109982994	109983493	chr1	109514322	109514821	Cdh7|chr1:109514322-109514821	0.337596343802064	.	.
chr1	109982994	109983493	chr1	109602049	109602548	Cdh7|chr1:109602049-109602548	0.170509521816074	.	.
chr1	109982994	109983493	chr1	109607901	109608400	Cdh7|chr1:109607901-109608400	0.289227984849696	.	.
chr1	111863863	111864362	chr1	111696766	111697265	Dsel|chr1:111696766-111697265	0.240968843810433	.	.
chr1	111864757	111865256	chr1	111660215	111660714	Dsel|chr1:111660215-111660714	0.217045678114071	.	.
chr1	111864757	111865256	chr1	112139699	112140198	Dsel|chr1:112139699-112140198	0.2235140304075	.	.
chr1	115684447	115684946	chr1	115744993	115745492	Cntnap5a|chr1:115744993-115745492	0.168797199392227	.	.
chr1	118389052	118389551	chr1	118498277	118498776	Clasp1|chr1:118498277-118498776	0.146201203720123	.	.
chr1	118458765	118459264	chr1	118434883	118435382	2900060B14Rik|chr1:118434883-118435382	0.165635783961105	.	.
chr1	118458765	118459264	chr1	118492751	118493250	2900060B14Rik|chr1:118492751-118493250	0.148027343688515	.	.
chr1	120602767	120603266	chr1	120540661	120541160	En1|chr1:120540661-120541160	0.252984805470884	.	.
chr1	120602767	120603266	chr1	120549233	120549732	En1|chr1:120549233-120549732	0.148872216111159	.	.
chr1	120602767	120603266	chr1	120586412	120586911	En1|chr1:120586412-120586911	0.149217050938865	.	.
chr1	120602767	120603266	chr1	120668181	120668680	En1|chr1:120668181-120668680	0.142883119310528	.	.
chr1	120602767	120603266	chr1	120691539	120692038	En1|chr1:120691539-120692038	0.134538438122357	.	.
chr1	120602767	120603266	chr1	120795184	120795683	En1|chr1:120795184-120795683	0.195777982419112	.	.
chr1	120757376	120757875	chr1	120540661	120541160	Gm29346|chr1:120540661-120541160	0.280211042312023	.	.
chr1	120757376	120757875	chr1	120549233	120549732	Gm29346|chr1:120549233-120549732	0.26518104916712	.	.
chr1	120757376	120757875	chr1	120549866	120550365	Gm29346|chr1:120549866-120550365	0.295957290614707	.	.
chr1	120757376	120757875	chr1	120668181	120668680	Gm29346|chr1:120668181-120668680	0.251367819331992	.	.
chr1	120757376	120757875	chr1	120691539	120692038	Gm29346|chr1:120691539-120692038	0.332002470960818	.	.
chr1	120757376	120757875	chr1	120795184	120795683	Gm29346|chr1:120795184-120795683	0.202878984177449	.	.
chr1	120757376	120757875	chr1	121014059	121014558	Gm29346|chr1:121014059-121014558	0.259527712760994	.	.
chr1	120757376	120757875	chr1	121180229	121180728	Gm29346|chr1:121180229-121180728	0.124530521091863	.	.
chr1	130462505	130463004	chr1	130302437	130302936	Cd55|chr1:130302437-130302936	0.12358469600862	.	.
chr1	130462505	130463004	chr1	130302437	130302936	Gm16083|chr1:130302437-130302936	0.12358469600862	.	.
chr1	130717229	130717728	chr1	130301769	130302268	Yod1|chr1:130301769-130302268	0.199821325582891	.	.
chr1	130717229	130717728	chr1	130302437	130302936	Yod1|chr1:130302437-130302936	0.254682188990025	.	.
chr1	130717229	130717728	chr1	130371157	130371656	Yod1|chr1:130371157-130371656	0.243743532138695	.	.
chr1	130717229	130717728	chr1	130715647	130716146	Yod1|chr1:130715647-130716146	0.330896107757854	.	.
chr1	139376823	139377322	chr1	139481086	139481585	Crb1|chr1:139481086-139481585	0.13706391310968	.	.
chr1	139421972	139422471	chr1	139308889	139309388	Zbtb41|chr1:139308889-139309388	0.187141450209271	.	.
chr1	139421972	139422471	chr1	139346540	139347039	Zbtb41|chr1:139346540-139347039	0.297094470188138	.	.
chr1	139454477	139454976	chr1	139346540	139347039	Aspm|chr1:139346540-139347039	0.20039118131278	.	.
chr1	140245186	140245685	chr1	140293923	140294422	Kcnt2|chr1:140293923-140294422	0.402604439938183	.	.
chr1	140245186	140245685	chr1	140330778	140331277	Kcnt2|chr1:140330778-140331277	0.112885438972633	.	.
chr1	140245186	140245685	chr1	140339188	140339687	Kcnt2|chr1:140339188-140339687	0.15948519818946	.	.
chr1	140245761	140246260	chr1	140293923	140294422	Kcnt2|chr1:140293923-140294422	0.228556971339089	.	.
chr1	140245761	140246260	chr1	140339188	140339687	Kcnt2|chr1:140339188-140339687	0.29066708966034	.	.
chr1	143641020	143641519	chr1	143308396	143308895	B3galt2|chr1:143308396-143308895	0.178886025093845	.	.
chr1	143641020	143641519	chr1	143308932	143309431	B3galt2|chr1:143308932-143309431	0.143454069483136	.	.
chr1	143702603	143703102	chr1	143739248	143739747	Cdc73|chr1:143739248-143739747	0.127693321425153	.	.
chr1	146495368	146495867	chr1	146497237	146497736	Brinp3|chr1:146497237-146497736	0.165239990028418	.	.
chr1	146495368	146495867	chr1	146497237	146497736	Gm29514|chr1:146497237-146497736	0.165239990028418	.	.
chr1	146495368	146495867	chr1	146724743	146725242	Brinp3|chr1:146724743-146725242	0.117541651201976	.	.
chr1	146495368	146495867	chr1	146724743	146725242	Gm29514|chr1:146724743-146725242	0.117541651201976	.	.
chr1	150099643	150100142	chr1	150251800	150252299	Ptgs2|chr1:150251800-150252299	0.176999049361076	.	.
chr1	150099643	150100142	chr1	150251800	150252299	Ptgs2os|chr1:150251800-150252299	0.176999049361076	.	.
chr1	150099643	150100142	chr1	150307558	150308057	Ptgs2|chr1:150307558-150308057	0.1196266606771	.	.
chr1	150099643	150100142	chr1	150307558	150308057	Ptgs2os|chr1:150307558-150308057	0.1196266606771	.	.
chr1	150099643	150100142	chr1	150472423	150472922	Ptgs2|chr1:150472423-150472922	0.275112839998629	.	.
chr1	150099643	150100142	chr1	150472423	150472922	Ptgs2os|chr1:150472423-150472922	0.275112839998629	.	.
chr1	150392883	150393382	chr1	150512333	150512832	Odr4|chr1:150512333-150512832	0.134551896123644	.	.
chr1	150392883	150393382	chr1	150512333	150512832	Tpr|chr1:150512333-150512832	0.134551896123644	.	.
chr1	150392883	150393382	chr1	150546924	150547423	Odr4|chr1:150546924-150547423	0.198118570576181	.	.
chr1	150392883	150393382	chr1	150546924	150547423	Tpr|chr1:150546924-150547423	0.198118570576181	.	.
chr1	150393401	150393900	chr1	150251800	150252299	Odr4|chr1:150251800-150252299	0.115251176493131	.	.
chr1	150393401	150393900	chr1	150251800	150252299	Tpr|chr1:150251800-150252299	0.115251176493131	.	.
chr1	150393401	150393900	chr1	150540218	150540717	Odr4|chr1:150540218-150540717	0.252657287923101	.	.
chr1	150393401	150393900	chr1	150540218	150540717	Tpr|chr1:150540218-150540717	0.252657287923101	.	.
chr1	150393401	150393900	chr1	150546924	150547423	Odr4|chr1:150546924-150547423	0.109218938456933	.	.
chr1	150393401	150393900	chr1	150546924	150547423	Tpr|chr1:150546924-150547423	0.109218938456933	.	.
chr1	155812620	155813119	chr1	156040577	156041076	Qsox1|chr1:156040577-156041076	0.128266115831499	.	.
chr1	155812620	155813119	chr1	156085751	156086250	Qsox1|chr1:156085751-156086250	0.157768709213332	.	.
chr1	155812620	155813119	chr1	156179815	156180314	Qsox1|chr1:156179815-156180314	0.277617792894461	.	.
chr1	155812620	155813119	chr1	156230632	156231131	Qsox1|chr1:156230632-156231131	0.198583655517833	.	.
chr1	155973115	155973614	chr1	156085751	156086250	Cep350|chr1:156085751-156086250	0.119843428076078	.	.
chr1	155973115	155973614	chr1	156179815	156180314	Cep350|chr1:156179815-156180314	0.16405947292811	.	.
chr1	155973115	155973614	chr1	156228862	156229361	Cep350|chr1:156228862-156229361	0.116753953596033	.	.
chr1	155973115	155973614	chr1	156229365	156229864	Cep350|chr1:156229365-156229864	0.125956225978995	.	.
chr1	155973115	155973614	chr1	156230632	156231131	Cep350|chr1:156230632-156231131	0.257388225470021	.	.
chr1	155973668	155974167	chr1	156040577	156041076	Cep350|chr1:156040577-156041076	0.112897009645069	.	.
chr1	155973668	155974167	chr1	156179815	156180314	Cep350|chr1:156179815-156180314	0.219807612019191	.	.
chr1	155973668	155974167	chr1	156228862	156229361	Cep350|chr1:156228862-156229361	0.112773204656697	.	.
chr1	155973668	155974167	chr1	156230632	156231131	Cep350|chr1:156230632-156231131	0.210455559211649	.	.
chr1	156035344	156035843	chr1	155784767	155785266	Tor1aip1|chr1:155784767-155785266	0.127113010281063	.	.
chr1	156035344	156035843	chr1	155784767	155785266	Tor1aip2|chr1:155784767-155785266	0.127113010281063	.	.
chr1	156035344	156035843	chr1	156085751	156086250	Tor1aip1|chr1:156085751-156086250	0.173604741203614	.	.
chr1	156035344	156035843	chr1	156085751	156086250	Tor1aip2|chr1:156085751-156086250	0.173604741203614	.	.
chr1	156035344	156035843	chr1	156228862	156229361	Tor1aip1|chr1:156228862-156229361	0.158061697478852	.	.
chr1	156035344	156035843	chr1	156228862	156229361	Tor1aip2|chr1:156228862-156229361	0.158061697478852	.	.
chr1	156035344	156035843	chr1	156229365	156229864	Tor1aip1|chr1:156229365-156229864	0.144943414284695	.	.
chr1	156035344	156035843	chr1	156229365	156229864	Tor1aip2|chr1:156229365-156229864	0.144943414284695	.	.
chr1	156035344	156035843	chr1	156241652	156242151	Tor1aip1|chr1:156241652-156242151	0.170948780707616	.	.
chr1	156035344	156035843	chr1	156241652	156242151	Tor1aip2|chr1:156241652-156242151	0.170948780707616	.	.
chr1	156035878	156036377	chr1	155784767	155785266	Tor1aip1|chr1:155784767-155785266	0.151180754390637	.	.
chr1	156035878	156036377	chr1	155784767	155785266	Tor1aip2|chr1:155784767-155785266	0.151180754390637	.	.
chr1	156035878	156036377	chr1	156085751	156086250	Tor1aip1|chr1:156085751-156086250	0.182109732814187	.	.
chr1	156035878	156036377	chr1	156085751	156086250	Tor1aip2|chr1:156085751-156086250	0.182109732814187	.	.
chr1	156035878	156036377	chr1	156228862	156229361	Tor1aip1|chr1:156228862-156229361	0.132725122405521	.	.
chr1	156035878	156036377	chr1	156228862	156229361	Tor1aip2|chr1:156228862-156229361	0.132725122405521	.	.
chr1	156204775	156205274	chr1	156179815	156180314	Fam163a|chr1:156179815-156180314	0.260047238792627	.	.
chr1	156204775	156205274	chr1	156229365	156229864	Fam163a|chr1:156229365-156229864	0.226460010107915	.	.
chr1	156204775	156205274	chr1	156230632	156231131	Fam163a|chr1:156230632-156231131	0.11282348851857	.	.
chr1	156302600	156303099	chr1	156270379	156270878	4930518J20Rik|chr1:156270379-156270878	0.124804012436805	.	.
chr1	156302600	156303099	chr1	156270379	156270878	Tdrd5|chr1:156270379-156270878	0.124804012436805	.	.
chr1	156303125	156303624	chr1	156241652	156242151	4930518J20Rik|chr1:156241652-156242151	0.203752588791796	.	.
chr1	156303125	156303624	chr1	156241652	156242151	Tdrd5|chr1:156241652-156242151	0.203752588791796	.	.
chr1	156420903	156421402	chr1	156263255	156263754	Axdnd1|chr1:156263255-156263754	0.132548890339173	.	.
chr1	156474061	156474560	chr1	156270379	156270878	Soat1|chr1:156270379-156270878	0.159859280263736	.	.
chr1	159231910	159232409	chr1	159135252	159135751	Cop1|chr1:159135252-159135751	0.133414270283781	.	.
chr1	166253817	166254316	chr1	166278464	166278963	Ildr2|chr1:166278464-166278963	0.215219802382965	.	.
chr1	166253817	166254316	chr1	166296977	166297476	Ildr2|chr1:166296977-166297476	0.294585526063662	.	.
chr1	166253817	166254316	chr1	166313555	166314054	Ildr2|chr1:166313555-166314054	0.329518711414492	.	.
chr1	166253817	166254316	chr1	166319038	166319537	Ildr2|chr1:166319038-166319537	0.206346473523231	.	.
chr1	166253817	166254316	chr1	166395768	166396267	Ildr2|chr1:166395768-166396267	0.171999238684588	.	.
chr1	166253817	166254316	chr1	166669186	166669685	Ildr2|chr1:166669186-166669685	0.175220203612638	.	.
chr1	166254415	166254914	chr1	166278464	166278963	Ildr2|chr1:166278464-166278963	0.241244650932462	.	.
chr1	166254415	166254914	chr1	166296977	166297476	Ildr2|chr1:166296977-166297476	0.132873152235109	.	.
chr1	166254415	166254914	chr1	166313555	166314054	Ildr2|chr1:166313555-166314054	0.158076598415462	.	.
chr1	166254415	166254914	chr1	166319038	166319537	Ildr2|chr1:166319038-166319537	0.127299171529317	.	.
chr1	166254415	166254914	chr1	166323954	166324453	Ildr2|chr1:166323954-166324453	0.120028466259054	.	.
chr1	166254415	166254914	chr1	166330745	166331244	Ildr2|chr1:166330745-166331244	0.126913724800956	.	.
chr1	166254415	166254914	chr1	166343030	166343529	Ildr2|chr1:166343030-166343529	0.15164374924997	.	.
chr1	166254415	166254914	chr1	166343658	166344157	Ildr2|chr1:166343658-166344157	0.406193807914907	.	.
chr1	166254415	166254914	chr1	166360121	166360620	Ildr2|chr1:166360121-166360620	0.13749155647933	.	.
chr1	166254415	166254914	chr1	166737948	166738447	Ildr2|chr1:166737948-166738447	0.12697402149261	.	.
chr1	166308696	166309195	chr1	166343030	166343529	5330438I03Rik|chr1:166343030-166343529	0.11230446319571	.	.
chr1	166308696	166309195	chr1	166373017	166373516	5330438I03Rik|chr1:166373017-166373516	0.145525526272547	.	.
chr1	166308696	166309195	chr1	166395768	166396267	5330438I03Rik|chr1:166395768-166396267	0.161019052044814	.	.
chr1	166308696	166309195	chr1	166737948	166738447	5330438I03Rik|chr1:166737948-166738447	0.118543508381416	.	.
chr1	166309200	166309699	chr1	166296977	166297476	5330438I03Rik|chr1:166296977-166297476	0.224677875231342	.	.
chr1	166309200	166309699	chr1	166313555	166314054	5330438I03Rik|chr1:166313555-166314054	0.182432474155314	.	.
chr1	166309200	166309699	chr1	166373017	166373516	5330438I03Rik|chr1:166373017-166373516	0.124958708507211	.	.
chr1	166309200	166309699	chr1	166395768	166396267	5330438I03Rik|chr1:166395768-166396267	0.257718458921039	.	.
chr1	166309200	166309699	chr1	166669186	166669685	5330438I03Rik|chr1:166669186-166669685	0.124103847592742	.	.
chr1	166309200	166309699	chr1	166737948	166738447	5330438I03Rik|chr1:166737948-166738447	0.174482017153302	.	.
chr1	166379002	166379501	chr1	166373017	166373516	Tada1|chr1:166373017-166373516	0.181134139404471	.	.
chr1	166379002	166379501	chr1	166530193	166530692	Tada1|chr1:166530193-166530692	0.197909907023001	.	.
chr1	166379863	166380362	chr1	166280533	166281032	Gm15853|chr1:166280533-166281032	0.131820066953373	.	.
chr1	166379863	166380362	chr1	166302681	166303180	Gm15853|chr1:166302681-166303180	0.138683223962455	.	.
chr1	166379863	166380362	chr1	166323954	166324453	Gm15853|chr1:166323954-166324453	0.18123083331899	.	.
chr1	166379863	166380362	chr1	166330745	166331244	Gm15853|chr1:166330745-166331244	0.108605478554728	.	.
chr1	166379863	166380362	chr1	166344303	166344802	Gm15853|chr1:166344303-166344802	0.147846013551066	.	.
chr1	166379863	166380362	chr1	166360121	166360620	Gm15853|chr1:166360121-166360620	0.355274486097715	.	.
chr1	166379863	166380362	chr1	166395202	166395701	Gm15853|chr1:166395202-166395701	0.127345763739929	.	.
chr1	166379863	166380362	chr1	166428926	166429425	Gm15853|chr1:166428926-166429425	0.271695823407009	.	.
chr1	166409578	166410077	chr1	166373017	166373516	Pogk|chr1:166373017-166373516	0.303458708825658	.	.
chr1	166409578	166410077	chr1	166530193	166530692	Pogk|chr1:166530193-166530692	0.266676251546204	.	.
chr1	171281563	171282062	chr1	171379865	171380364	Ppox|chr1:171379865-171380364	0.157769589042982	.	.
chr1	171287719	171288218	chr1	171263038	171263537	Usp21|chr1:171263038-171263537	0.113137106289603	.	.
chr1	171294566	171295065	chr1	171379865	171380364	Ufc1|chr1:171379865-171380364	0.1540921764209	.	.
chr1	171328705	171329204	chr1	171257104	171257603	Dedd|chr1:171257104-171257603	0.201720840500252	.	.
chr1	171328705	171329204	chr1	171379865	171380364	Dedd|chr1:171379865-171380364	0.142601692180631	.	.
chr1	171361088	171361587	chr1	171257104	171257603	Klhdc9|chr1:171257104-171257603	0.155791276361151	.	.
chr1	171503198	171503697	chr1	171815706	171816205	Alyref2|chr1:171815706-171816205	0.198862370970049	.	.
chr1	171503198	171503697	chr1	171815706	171816205	B930036N10Rik|chr1:171815706-171816205	0.198862370970049	.	.
chr1	171503848	171504347	chr1	171263038	171263537	Alyref2|chr1:171263038-171263537	0.115984739349834	.	.
chr1	171503848	171504347	chr1	171263038	171263537	B930036N10Rik|chr1:171263038-171263537	0.115984739349834	.	.
chr1	171503848	171504347	chr1	171566785	171567284	Alyref2|chr1:171566785-171567284	0.128335353350462	.	.
chr1	171503848	171504347	chr1	171566785	171567284	B930036N10Rik|chr1:171566785-171567284	0.128335353350462	.	.
chr1	172895271	172895770	chr1	172885984	172886483	Apcs|chr1:172885984-172886483	0.161891760885863	.	.
chr1	172895271	172895770	chr1	172960383	172960882	Apcs|chr1:172960383-172960882	0.439388897669462	.	.
chr1	173197967	173198466	chr1	172960383	172960882	Olfr218|chr1:172960383-172960882	0.344789475913114	.	.
chr1	173366644	173367143	chr1	173339459	173339958	Cadm3|chr1:173339459-173339958	0.152954510346913	.	.
chr1	173366644	173367143	chr1	173398534	173399033	Cadm3|chr1:173398534-173399033	0.184255939307849	.	.
chr1	173367390	173367889	chr1	173250883	173251382	Cadm3|chr1:173250883-173251382	0.130309146390209	.	.
chr1	173367390	173367889	chr1	173322220	173322719	Cadm3|chr1:173322220-173322719	0.155406676373153	.	.
chr1	173367390	173367889	chr1	173335927	173336426	Cadm3|chr1:173335927-173336426	0.217714356912329	.	.
chr1	173367390	173367889	chr1	173337000	173337499	Cadm3|chr1:173337000-173337499	0.246457563016227	.	.
chr1	173367390	173367889	chr1	173357691	173358190	Cadm3|chr1:173357691-173358190	0.289179077189295	.	.
chr1	173367390	173367889	chr1	173398534	173399033	Cadm3|chr1:173398534-173399033	0.177962360176521	.	.
chr1	173630548	173631047	chr1	173322220	173322719	Ifi209|chr1:173322220-173322719	0.242579207013584	.	.
chr1	173630548	173631047	chr1	173337000	173337499	Ifi209|chr1:173337000-173337499	0.140877316736972	.	.
chr1	173630548	173631047	chr1	173357691	173358190	Ifi209|chr1:173357691-173358190	0.251209937235994	.	.
chr1	173630548	173631047	chr1	173955047	173955546	Ifi209|chr1:173955047-173955546	0.17806305120843	.	.
chr1	173942497	173942996	chr1	173955047	173955546	Ifi203|chr1:173955047-173955546	0.250035437027912	.	.
chr1	177982967	177983466	chr1	177702809	177703308	Catspere2|chr1:177702809-177703308	0.125431643338598	.	.
chr1	177982967	177983466	chr1	177751435	177751934	Catspere2|chr1:177751435-177751934	0.194457360004097	.	.
chr1	177982967	177983466	chr1	178219602	178220101	Catspere2|chr1:178219602-178220101	0.142370103600691	.	.
chr1	178187311	178187810	chr1	177751435	177751934	Desi2|chr1:177751435-177751934	0.211058166317343	.	.
chr1	178187311	178187810	chr1	177779915	177780414	Desi2|chr1:177779915-177780414	0.127869098350428	.	.
chr1	178276142	178276641	chr1	178219602	178220101	4930527J03Rik|chr1:178219602-178220101	0.279369801418849	.	.
chr1	178276142	178276641	chr1	178336353	178336852	4930527J03Rik|chr1:178336353-178336852	0.187538243530303	.	.
chr1	178276142	178276641	chr1	178368821	178369320	4930527J03Rik|chr1:178368821-178369320	0.330794956466438	.	.
chr1	178337559	178338058	chr1	178336353	178336852	Hnrnpu|chr1:178336353-178336852	0.109850869885838	.	.
chr1	178337559	178338058	chr1	178463658	178464157	Hnrnpu|chr1:178463658-178464157	0.161866235506556	.	.
chr1	178405450	178405949	chr1	178463658	178464157	Efcab2|chr1:178463658-178464157	0.263314094849994	.	.
chr1	194976111	194976610	chr1	194879521	194880020	A330023F24Rik|chr1:194879521-194880020	0.131404013735003	.	.
chr1	194976111	194976610	chr1	194879521	194880020	Gm16897|chr1:194879521-194880020	0.131404013735003	.	.
chr1	194976111	194976610	chr1	194977967	194978466	A330023F24Rik|chr1:194977967-194978466	0.144011807101912	.	.
chr1	194976111	194976610	chr1	194977967	194978466	Gm16897|chr1:194977967-194978466	0.144011807101912	.	.
chr1	194976725	194977224	chr1	194977967	194978466	A330023F24Rik|chr1:194977967-194978466	0.112206814738606	.	.
chr1	194976725	194977224	chr1	194977967	194978466	Gm16897|chr1:194977967-194978466	0.112206814738606	.	.
chr1	194977431	194977930	chr1	194761366	194761865	Gm16897|chr1:194761366-194761865	0.137390784115236	.	.
chr1	194977431	194977930	chr1	194977967	194978466	Gm16897|chr1:194977967-194978466	0.257804316419243	.	.
chr1	195130829	195131328	chr1	194816816	194817315	Cr1l|chr1:194816816-194817315	0.10970614531945	.	.
chr1	195130829	195131328	chr1	194879521	194880020	Cr1l|chr1:194879521-194880020	0.164746807699732	.	.
chr1	195130829	195131328	chr1	195016706	195017205	Cr1l|chr1:195016706-195017205	0.137614238671366	.	.
chr1	195131381	195131880	chr1	194879521	194880020	Cr1l|chr1:194879521-194880020	0.28426714112844	.	.
chr1	195131381	195131880	chr1	195169068	195169567	Cr1l|chr1:195169068-195169567	0.150082970972324	.	.
chr1	195131381	195131880	chr1	195232530	195233029	Cr1l|chr1:195232530-195233029	0.155869687929591	.	.
chr1	195176500	195176999	chr1	194761366	194761865	Cr2|chr1:194761366-194761865	0.155388023912456	.	.
chr10	3366298	3366797	chr10	3332842	3333341	Ppp1r14c|chr10:3332842-3333341	0.138675757718087	.	.
chr10	3366298	3366797	chr10	3366890	3367389	Ppp1r14c|chr10:3366890-3367389	0.188809271251562	.	.
chr10	3740116	3740615	chr10	3332842	3333341	Plekhg1|chr10:3332842-3333341	0.13981545562532	.	.
chr10	3740116	3740615	chr10	3823741	3824240	Plekhg1|chr10:3823741-3824240	0.392523648577862	.	.
chr10	3741065	3741564	chr10	3332842	3333341	Plekhg1|chr10:3332842-3333341	0.194414841222398	.	.
chr10	3741065	3741564	chr10	3823741	3824240	Plekhg1|chr10:3823741-3824240	0.452537597184132	.	.
chr10	3972861	3973360	chr10	3823741	3824240	Mthfd1l|chr10:3823741-3824240	0.113752858169072	.	.
chr10	3973553	3974052	chr10	3851985	3852484	Mthfd1l|chr10:3851985-3852484	0.163210081922135	.	.
chr10	5550504	5551003	chr10	5549987	5550486	Syne1|chr10:5549987-5550486	0.424977338370242	.	.
chr10	5550504	5551003	chr10	5554911	5555410	Syne1|chr10:5554911-5555410	0.135590312670896	.	.
chr10	5550504	5551003	chr10	5786848	5787347	Syne1|chr10:5786848-5787347	0.120903523010616	.	.
chr10	5550504	5551003	chr10	5853238	5853737	Syne1|chr10:5853238-5853737	0.147889218640538	.	.
chr10	5550504	5551003	chr10	5868026	5868525	Syne1|chr10:5868026-5868525	0.169935168561881	.	.
chr10	5550504	5551003	chr10	5906931	5907430	Syne1|chr10:5906931-5907430	0.130558373454272	.	.
chr10	5805395	5805894	chr10	5568911	5569410	Fbxo5|chr10:5568911-5569410	0.13183323251741	.	.
chr10	5805395	5805894	chr10	5634278	5634777	Fbxo5|chr10:5634278-5634777	0.315206913571986	.	.
chr10	5805395	5805894	chr10	5853238	5853737	Fbxo5|chr10:5853238-5853737	0.170320619918733	.	.
chr10	5823844	5824343	chr10	5626227	5626726	Mtrf1l|chr10:5626227-5626726	0.15712244393281	.	.
chr10	5823844	5824343	chr10	5634278	5634777	Mtrf1l|chr10:5634278-5634777	0.331956939752405	.	.
chr10	5823844	5824343	chr10	6020820	6021319	Mtrf1l|chr10:6020820-6021319	0.139691846515707	.	.
chr10	5921342	5921841	chr10	5549987	5550486	Rgs17|chr10:5549987-5550486	0.127582706349338	.	.
chr10	5921342	5921841	chr10	5600051	5600550	Rgs17|chr10:5600051-5600550	0.218759501479829	.	.
chr10	5921342	5921841	chr10	6151873	6152372	Rgs17|chr10:6151873-6152372	0.192743363884201	.	.
chr10	5922199	5922698	chr10	5517287	5517786	Rgs17|chr10:5517287-5517786	0.252230235645192	.	.
chr10	5922199	5922698	chr10	5853238	5853737	Rgs17|chr10:5853238-5853737	0.391440887285785	.	.
chr10	5922199	5922698	chr10	5906427	5906926	Rgs17|chr10:5906427-5906926	0.166144140827767	.	.
chr10	5922199	5922698	chr10	5906931	5907430	Rgs17|chr10:5906931-5907430	0.122176259681848	.	.
chr10	5922199	5922698	chr10	5967111	5967610	Rgs17|chr10:5967111-5967610	0.322673406938764	.	.
chr10	5922199	5922698	chr10	5967643	5968142	Rgs17|chr10:5967643-5968142	0.221362413796366	.	.
chr10	5922199	5922698	chr10	5976944	5977443	Rgs17|chr10:5976944-5977443	0.199736143266684	.	.
chr10	5922199	5922698	chr10	6002437	6002936	Rgs17|chr10:6002437-6002936	0.152919660924298	.	.
chr10	5922199	5922698	chr10	6151873	6152372	Rgs17|chr10:6151873-6152372	0.299561687053666	.	.
chr10	5923047	5923546	chr10	5554911	5555410	Rgs17|chr10:5554911-5555410	0.119591488318553	.	.
chr10	5923047	5923546	chr10	5853238	5853737	Rgs17|chr10:5853238-5853737	0.126204734118289	.	.
chr10	5923047	5923546	chr10	5906931	5907430	Rgs17|chr10:5906931-5907430	0.25977980162424	.	.
chr10	5923047	5923546	chr10	5967111	5967610	Rgs17|chr10:5967111-5967610	0.163105802710749	.	.
chr10	5923047	5923546	chr10	5967643	5968142	Rgs17|chr10:5967643-5968142	0.168685574664831	.	.
chr10	5923047	5923546	chr10	6151873	6152372	Rgs17|chr10:6151873-6152372	0.108634387219993	.	.
chr10	7052495	7052994	chr10	7009611	7010110	Ipcef1|chr10:7009611-7010110	0.255892518586362	.	.
chr10	7052495	7052994	chr10	7049734	7050233	Ipcef1|chr10:7049734-7050233	0.464066250367836	.	.
chr10	7052495	7052994	chr10	7070014	7070513	Ipcef1|chr10:7070014-7070513	0.226837034926356	.	.
chr10	7052495	7052994	chr10	7111549	7112048	Ipcef1|chr10:7111549-7112048	0.225411204331549	.	.
chr10	7052495	7052994	chr10	7124937	7125436	Ipcef1|chr10:7124937-7125436	0.123742604470085	.	.
chr10	7052495	7052994	chr10	7323236	7323735	Ipcef1|chr10:7323236-7323735	0.337464111150885	.	.
chr10	7211500	7211999	chr10	7076118	7076617	Cnksr3|chr10:7076118-7076617	0.110397509710738	.	.
chr10	7211500	7211999	chr10	7158283	7158782	Cnksr3|chr10:7158283-7158782	0.189778201675273	.	.
chr10	7211500	7211999	chr10	7174514	7175013	Cnksr3|chr10:7174514-7175013	0.198253126135871	.	.
chr10	7211500	7211999	chr10	7210985	7211484	Cnksr3|chr10:7210985-7211484	0.529548951154517	.	.
chr10	7212004	7212503	chr10	7158283	7158782	Cnksr3|chr10:7158283-7158782	0.151564282478211	.	.
chr10	7212004	7212503	chr10	7210985	7211484	Cnksr3|chr10:7210985-7211484	0.381915917249212	.	.
chr10	7212004	7212503	chr10	7390606	7391105	Cnksr3|chr10:7390606-7391105	0.115669998154703	.	.
chr10	7589567	7590066	chr10	7390606	7391105	Lrp11|chr10:7390606-7391105	0.185402496537039	.	.
chr10	7589567	7590066	chr10	7663092	7663591	Lrp11|chr10:7663092-7663591	0.427605946993004	.	.
chr10	7590117	7590616	chr10	7323236	7323735	Lrp11|chr10:7323236-7323735	0.149854001430379	.	.
chr10	7590117	7590616	chr10	7663092	7663591	Lrp11|chr10:7663092-7663591	0.199455706993244	.	.
chr10	7667254	7667753	chr10	7323236	7323735	Nup43|chr10:7323236-7323735	0.198215157342884	.	.
chr10	7680943	7681442	chr10	7883479	7883978	Lats1|chr10:7883479-7883978	0.13803919608056	.	.
chr10	7680943	7681442	chr10	7883479	7883978	Pcmt1|chr10:7883479-7883978	0.13803919608056	.	.
chr10	7681670	7682169	chr10	7883479	7883978	Lats1|chr10:7883479-7883978	0.186343206683426	.	.
chr10	7681670	7682169	chr10	7883479	7883978	Pcmt1|chr10:7883479-7883978	0.186343206683426	.	.
chr10	7725685	7726184	chr10	7663092	7663591	Katna1|chr10:7663092-7663591	0.160308457915273	.	.
chr10	7725685	7726184	chr10	7824609	7825108	Katna1|chr10:7824609-7825108	0.156729722923368	.	.
chr10	7780721	7781220	chr10	7663092	7663591	B430219N15Rik|chr10:7663092-7663591	0.135576396747418	.	.
chr10	7792631	7793130	chr10	7600611	7601110	Ginm1|chr10:7600611-7601110	0.193005707271273	.	.
chr10	7792631	7793130	chr10	7600611	7601110	Ppil4|chr10:7600611-7601110	0.193005707271273	.	.
chr10	7955534	7956033	chr10	7900869	7901368	Tab2|chr10:7900869-7901368	0.181655324407001	.	.
chr10	7956090	7956589	chr10	7600611	7601110	Tab2|chr10:7600611-7601110	0.195324292317662	.	.
chr10	14759884	14760383	chr10	14886633	14887132	B230364G03Rik|chr10:14886633-14887132	0.114352837262051	.	.
chr10	14759884	14760383	chr10	15105924	15106423	B230364G03Rik|chr10:15105924-15106423	0.124389012563933	.	.
chr10	14759884	14760383	chr10	15105924	15106423	B230364G03Rik|chr10:15105924-15106423	0.124389012563934	.	.
chr10	15300071	15300570	chr10	15541699	15542198	Gm47710|chr10:15541699-15542198	0.264480497791586	.	.
chr10	15300071	15300570	chr10	15553058	15553557	Gm47710|chr10:15553058-15553557	0.150714126789745	.	.
chr10	15759897	15760396	chr10	15541699	15542198	Gm40604|chr10:15541699-15542198	0.466999479804431	.	.
chr10	15759897	15760396	chr10	15553058	15553557	Gm40604|chr10:15553058-15553557	0.388053475263698	.	.
chr10	15759897	15760396	chr10	15868015	15868514	Gm40604|chr10:15868015-15868514	0.256799912375675	.	.
chr10	15759897	15760396	chr10	16171253	16171752	Gm40604|chr10:16171253-16171752	0.14237117586977	.	.
chr10	19712255	19712754	chr10	19578316	19578815	Il20ra|chr10:19578316-19578815	0.195922263111158	.	.
chr10	19712255	19712754	chr10	19693066	19693565	Il20ra|chr10:19693066-19693565	0.113490185038015	.	.
chr10	21881933	21882432	chr10	21775872	21776371	Sgk1|chr10:21775872-21776371	0.118822069566383	.	.
chr10	21881933	21882432	chr10	21776610	21777109	Sgk1|chr10:21776610-21777109	0.234059152702784	.	.
chr10	21881933	21882432	chr10	21992970	21993469	Sgk1|chr10:21992970-21993469	0.130096236891751	.	.
chr10	21881933	21882432	chr10	21994360	21994859	Sgk1|chr10:21994360-21994859	0.141159969872693	.	.
chr10	21881933	21882432	chr10	22007748	22008247	Sgk1|chr10:22007748-22008247	0.138486099144203	.	.
chr10	21882814	21883313	chr10	21776610	21777109	Sgk1|chr10:21776610-21777109	0.14665188587462	.	.
chr10	21882814	21883313	chr10	22007748	22008247	Sgk1|chr10:22007748-22008247	0.288220804683651	.	.
chr10	21882814	21883313	chr10	22058487	22058986	Sgk1|chr10:22058487-22058986	0.215706503468163	.	.
chr10	21882814	21883313	chr10	22140879	22141378	Sgk1|chr10:22140879-22141378	0.113234000168847	.	.
chr10	22730224	22730723	chr10	22697127	22697626	AC166256.1|chr10:22697127-22697626	0.299676139765553	.	.
chr10	22730224	22730723	chr10	22965810	22966309	AC166256.1|chr10:22965810-22966309	0.171978305860907	.	.
chr10	22731152	22731651	chr10	22965810	22966309	AC166256.1|chr10:22965810-22966309	0.119923301960055	.	.
chr10	22731152	22731651	chr10	22965810	22966309	Tbpl1|chr10:22965810-22966309	0.119923301960055	.	.
chr10	22731681	22732180	chr10	22609034	22609533	AC166256.1|chr10:22609034-22609533	0.118485454891819	.	.
chr10	22731681	22732180	chr10	22609034	22609533	Tbpl1|chr10:22609034-22609533	0.118485454891819	.	.
chr10	22731681	22732180	chr10	22965810	22966309	AC166256.1|chr10:22965810-22966309	0.163207444366594	.	.
chr10	22731681	22732180	chr10	22965810	22966309	Tbpl1|chr10:22965810-22966309	0.163207444366594	.	.
chr10	23349982	23350481	chr10	23607158	23607657	Eya4|chr10:23607158-23607657	0.148481403732541	.	.
chr10	29313161	29313660	chr10	29146930	29147429	Echdc1|chr10:29146930-29147429	0.133830296919941	.	.
chr10	29313161	29313660	chr10	29146930	29147429	Gm46218|chr10:29146930-29147429	0.133830296919941	.	.
chr10	29313161	29313660	chr10	29148055	29148554	Echdc1|chr10:29148055-29148554	0.166469625151167	.	.
chr10	29313161	29313660	chr10	29148055	29148554	Gm46218|chr10:29148055-29148554	0.166469625151167	.	.
chr10	29361318	29361817	chr10	29087791	29088290	Rnf146|chr10:29087791-29088290	0.246877925514179	.	.
chr10	29361318	29361817	chr10	29532753	29533252	Rnf146|chr10:29532753-29533252	0.137985823164983	.	.
chr10	29361318	29361817	chr10	29650999	29651498	Rnf146|chr10:29650999-29651498	0.16100277868477	.	.
chr10	29361838	29362337	chr10	29146428	29146927	Rnf146|chr10:29146428-29146927	0.150632401199134	.	.
chr10	29361838	29362337	chr10	29146930	29147429	Rnf146|chr10:29146930-29147429	0.157697068462704	.	.
chr10	29535581	29536080	chr10	29479311	29479810	Rspo3|chr10:29479311-29479810	0.138492111217282	.	.
chr10	30003142	30003641	chr10	29804096	29804595	Gm48215|chr10:29804096-29804595	0.181856183019552	.	.
chr10	30003142	30003641	chr10	30089389	30089888	Gm48215|chr10:30089389-30089888	0.232239763130492	.	.
chr10	30003142	30003641	chr10	30259634	30260133	Gm48215|chr10:30259634-30260133	0.142991811203586	.	.
chr10	30200346	30200845	chr10	29791496	29791995	Cenpw|chr10:29791496-29791995	0.117446850647731	.	.
chr10	30200346	30200845	chr10	29824350	29824849	Cenpw|chr10:29824350-29824849	0.161384386527507	.	.
chr10	30599914	30600413	chr10	30718184	30718683	Trmt11|chr10:30718184-30718683	0.114072065048136	.	.
chr10	30599914	30600413	chr10	30718850	30719349	Trmt11|chr10:30718850-30719349	0.17250170368592	.	.
chr10	30600453	30600952	chr10	30718184	30718683	Trmt11|chr10:30718184-30718683	0.165811870081624	.	.
chr10	30802619	30803118	chr10	30801947	30802446	Ncoa7|chr10:30801947-30802446	0.21195718432542	.	.
chr10	30802619	30803118	chr10	30810210	30810709	Ncoa7|chr10:30810210-30810709	0.116175795906782	.	.
chr10	30802619	30803118	chr10	31026379	31026878	Ncoa7|chr10:31026379-31026878	0.15884161727846	.	.
chr10	30803126	30803625	chr10	30810769	30811268	Ncoa7|chr10:30810769-30811268	0.115991133164989	.	.
chr10	30803126	30803625	chr10	31026379	31026878	Ncoa7|chr10:31026379-31026878	0.166554045109365	.	.
chr10	30803835	30804334	chr10	30810769	30811268	Ncoa7|chr10:30810769-30811268	0.136836217863517	.	.
chr10	30803835	30804334	chr10	30927929	30928428	Ncoa7|chr10:30927929-30928428	0.199521310930549	.	.
chr10	30842620	30843119	chr10	30927929	30928428	Hey2|chr10:30927929-30928428	0.165024297847076	.	.
chr10	30842620	30843119	chr10	31026379	31026878	Hey2|chr10:31026379-31026878	0.1092687469327	.	.
chr10	30842620	30843119	chr10	31171282	31171781	Hey2|chr10:31171282-31171781	0.125693311325422	.	.
chr10	31608520	31609019	chr10	31534544	31535043	Rnf217|chr10:31534544-31535043	0.19053217711726	.	.
chr10	31608520	31609019	chr10	31557223	31557722	Rnf217|chr10:31557223-31557722	0.159302925571517	.	.
chr10	31608520	31609019	chr10	31592058	31592557	Rnf217|chr10:31592058-31592557	0.13110131873989	.	.
chr10	31609486	31609985	chr10	31522903	31523402	Rnf217|chr10:31522903-31523402	0.161862385656195	.	.
chr10	31609486	31609985	chr10	31784977	31785476	Rnf217|chr10:31784977-31785476	0.172329551363281	.	.
chr10	33623953	33624452	chr10	33986736	33987235	Clvs2|chr10:33986736-33987235	0.133490549525972	.	.
chr10	33623953	33624452	chr10	33986736	33987235	Gm15939|chr10:33986736-33987235	0.133490549525972	.	.
chr10	33904718	33905217	chr10	34091720	34092219	Rsph4a|chr10:34091720-34092219	0.141094755587185	.	.
chr10	33951019	33951518	chr10	33996648	33997147	Zup1|chr10:33996648-33997147	0.121043016937709	.	.
chr10	34036511	34037010	chr10	33986736	33987235	Trappc3l|chr10:33986736-33987235	0.28736105551494	.	.
chr10	34036511	34037010	chr10	34033850	34034349	Trappc3l|chr10:34033850-34034349	0.109565174341256	.	.
chr10	34096225	34096724	chr10	34033850	34034349	Calhm5|chr10:34033850-34034349	0.133641762064217	.	.
chr10	34096225	34096724	chr10	34070989	34071488	Calhm5|chr10:34070989-34071488	0.110429962227784	.	.
chr10	34096225	34096724	chr10	34091720	34092219	Calhm5|chr10:34091720-34092219	0.250183941537559	.	.
chr10	34206579	34207078	chr10	34070989	34071488	Dse|chr10:34070989-34071488	0.267640414762994	.	.
chr10	34206579	34207078	chr10	34368075	34368574	Dse|chr10:34368075-34368574	0.208722393523486	.	.
chr10	34207257	34207756	chr10	34070989	34071488	Dse|chr10:34070989-34071488	0.172012320251023	.	.
chr10	34281970	34282469	chr10	34033850	34034349	Tspyl1|chr10:34033850-34034349	0.189612635467498	.	.
chr10	34281970	34282469	chr10	34033850	34034349	Tspyl1|chr10:34033850-34034349	0.189612635467499	.	.
chr10	34281970	34282469	chr10	34592283	34592782	Tspyl1|chr10:34592283-34592782	0.196513431387488	.	.
chr10	34297971	34298470	chr10	34637115	34637614	Gm47512|chr10:34637115-34637614	0.195191509920277	.	.
chr10	34297971	34298470	chr10	34637115	34637614	Tspyl4|chr10:34637115-34637614	0.195191509920277	.	.
chr10	34418335	34418834	chr10	34328221	34328720	Nt5dc1|chr10:34328221-34328720	0.145933916139462	.	.
chr10	36505968	36506467	chr10	36566760	36567259	Hs3st5|chr10:36566760-36567259	0.133767173537385	.	.
chr10	36505968	36506467	chr10	36567264	36567763	Hs3st5|chr10:36567264-36567763	0.15398550813449	.	.
chr10	36505968	36506467	chr10	36726217	36726716	Hs3st5|chr10:36726217-36726716	0.18177509377383	.	.
chr10	36506584	36507083	chr10	36567264	36567763	Hs3st5|chr10:36567264-36567763	0.116954883371903	.	.
chr10	36506584	36507083	chr10	36567869	36568368	Hs3st5|chr10:36567869-36568368	0.147033868138384	.	.
chr10	36507177	36507676	chr10	36535151	36535650	Hs3st5|chr10:36535151-36535650	0.120426200726152	.	.
chr10	36507177	36507676	chr10	36549510	36550009	Hs3st5|chr10:36549510-36550009	0.12339368667552	.	.
chr10	36507177	36507676	chr10	36566760	36567259	Hs3st5|chr10:36566760-36567259	0.130122935953202	.	.
chr10	38121886	38122385	chr10	38111918	38112417	Gm31378|chr10:38111918-38112417	0.191486028257673	.	.
chr10	45335421	45335920	chr10	45381821	45382320	Bves|chr10:45381821-45382320	0.1954052229688	.	.
chr10	45335958	45336457	chr10	45651469	45651968	Bves|chr10:45651469-45651968	0.108984064441919	.	.
chr10	45485562	45486061	chr10	45651469	45651968	Lin28b|chr10:45651469-45651968	0.185348227341489	.	.
chr10	45486237	45486736	chr10	45366969	45367468	Lin28b|chr10:45366969-45367468	0.404871031860187	.	.
chr10	45486237	45486736	chr10	45373235	45373734	Lin28b|chr10:45373235-45373734	0.139057764270381	.	.
chr10	45577590	45578089	chr10	45366969	45367468	Hace1|chr10:45366969-45367468	0.30914811118672	.	.
chr10	45578214	45578713	chr10	45446148	45446647	Hace1|chr10:45446148-45446647	0.179050606899123	.	.
chr10	45578214	45578713	chr10	45651469	45651968	Hace1|chr10:45651469-45651968	0.174109751467612	.	.
chr10	47102545	47103044	chr10	46956480	46956979	Gm35552|chr10:46956480-46956979	0.350550548993186	.	.
chr10	49788557	49789056	chr10	49782586	49783085	Grik2|chr10:49782586-49783085	0.204060265746654	.	.
chr10	49788557	49789056	chr10	49843995	49844494	Grik2|chr10:49843995-49844494	0.189060339017395	.	.
chr10	52381975	52382474	chr10	52216726	52217225	Gopc|chr10:52216726-52217225	0.15917807948214	.	.
chr10	52381975	52382474	chr10	52464455	52464954	Gopc|chr10:52464455-52464954	0.136152524224463	.	.
chr10	52381975	52382474	chr10	52487457	52487956	Gopc|chr10:52487457-52487956	0.112627978239067	.	.
chr10	52381975	52382474	chr10	52576913	52577412	Gopc|chr10:52576913-52577412	0.171473043137358	.	.
chr10	52381975	52382474	chr10	52577766	52578265	Gopc|chr10:52577766-52578265	0.119458065117661	.	.
chr10	52417238	52417737	chr10	52106115	52106614	Nus1|chr10:52106115-52106614	0.132132660688445	.	.
chr10	52417238	52417737	chr10	52487457	52487956	Nus1|chr10:52487457-52487956	0.127248912844892	.	.
chr10	52417238	52417737	chr10	52576913	52577412	Nus1|chr10:52576913-52577412	0.177740328416698	.	.
chr10	52417238	52417737	chr10	52577766	52578265	Nus1|chr10:52577766-52578265	0.153481393450662	.	.
chr10	52417238	52417737	chr10	52577766	52578265	Nus1|chr10:52577766-52578265	0.153481393450663	.	.
chr10	52417238	52417737	chr10	52691301	52691800	Nus1|chr10:52691301-52691800	0.154572254019699	.	.
chr10	52690218	52690717	chr10	52464455	52464954	Slc35f1|chr10:52464455-52464954	0.108493726860288	.	.
chr10	52690218	52690717	chr10	52487457	52487956	Slc35f1|chr10:52487457-52487956	0.137417448225614	.	.
chr10	52690218	52690717	chr10	52576913	52577412	Slc35f1|chr10:52576913-52577412	0.125688038706952	.	.
chr10	52690801	52691300	chr10	52330961	52331460	Slc35f1|chr10:52330961-52331460	0.143683267986214	.	.
chr10	52690801	52691300	chr10	52691301	52691800	Slc35f1|chr10:52691301-52691800	0.436918389211842	.	.
chr10	52690801	52691300	chr10	52704503	52705002	Slc35f1|chr10:52704503-52705002	0.115003219154884	.	.
chr10	56106501	56107000	chr10	56115133	56115632	Msl3l2|chr10:56115133-56115632	0.146449312700411	.	.
chr10	56106501	56107000	chr10	56198436	56198935	Msl3l2|chr10:56198436-56198935	0.382767965655605	.	.
chr10	56106501	56107000	chr10	56198995	56199494	Msl3l2|chr10:56198995-56199494	0.210805861520341	.	.
chr10	56106501	56107000	chr10	56469031	56469530	Msl3l2|chr10:56469031-56469530	0.123299680969776	.	.
chr10	56431168	56431667	chr10	56339053	56339552	Gm36595|chr10:56339053-56339552	0.117901579697988	.	.
chr10	56431168	56431667	chr10	56378134	56378633	Gm36595|chr10:56378134-56378633	0.207881566501591	.	.
chr10	56431168	56431667	chr10	56482186	56482685	Gm36595|chr10:56482186-56482685	0.122739378980147	.	.
chr10	56431168	56431667	chr10	56486593	56487092	Gm36595|chr10:56486593-56487092	0.410650165243187	.	.
chr10	56431764	56432263	chr10	56198995	56199494	Gm36595|chr10:56198995-56199494	0.183846029621024	.	.
chr10	56431764	56432263	chr10	56378134	56378633	Gm36595|chr10:56378134-56378633	0.128124087506866	.	.
chr10	56431764	56432263	chr10	56482186	56482685	Gm36595|chr10:56482186-56482685	0.150883755481871	.	.
chr10	56431764	56432263	chr10	56486593	56487092	Gm36595|chr10:56486593-56487092	0.330825472670736	.	.
chr10	56432272	56432771	chr10	56115133	56115632	Gm36595|chr10:56115133-56115632	0.252073046789247	.	.
chr10	56432272	56432771	chr10	56198995	56199494	Gm36595|chr10:56198995-56199494	0.1862575395403	.	.
chr10	56432272	56432771	chr10	56369070	56369569	Gm36595|chr10:56369070-56369569	0.185804590233541	.	.
chr10	56432272	56432771	chr10	56378134	56378633	Gm36595|chr10:56378134-56378633	0.291988000814837	.	.
chr10	56432272	56432771	chr10	56469031	56469530	Gm36595|chr10:56469031-56469530	0.145826509981049	.	.
chr10	56432272	56432771	chr10	56482186	56482685	Gm36595|chr10:56482186-56482685	0.186600249412384	.	.
chr10	56432272	56432771	chr10	56486593	56487092	Gm36595|chr10:56486593-56487092	0.278250369707123	.	.
chr10	57486054	57486553	chr10	57743482	57743981	4930467K11Rik|chr10:57743482-57743981	0.139353362475921	.	.
chr10	57486054	57486553	chr10	57743482	57743981	Hsf2|chr10:57743482-57743981	0.139353362475921	.	.
chr10	57532304	57532803	chr10	57744060	57744559	Serinc1|chr10:57744060-57744559	0.160065543838657	.	.
chr10	57631815	57632314	chr10	57300970	57301469	Pkib|chr10:57300970-57301469	0.120616428665942	.	.
chr10	57631815	57632314	chr10	57569528	57570027	Pkib|chr10:57569528-57570027	0.116578317869969	.	.
chr10	57631815	57632314	chr10	57712641	57713140	Pkib|chr10:57712641-57713140	0.227662427781769	.	.
chr10	57632515	57633014	chr10	57437547	57438046	Pkib|chr10:57437547-57438046	0.205318929883541	.	.
chr10	57632515	57633014	chr10	57568996	57569495	Pkib|chr10:57568996-57569495	0.136675882330045	.	.
chr10	57632515	57633014	chr10	57569528	57570027	Pkib|chr10:57569528-57570027	0.30623848118307	.	.
chr10	57632515	57633014	chr10	57712641	57713140	Pkib|chr10:57712641-57713140	0.373396753469186	.	.
chr10	57632515	57633014	chr10	57783465	57783964	Pkib|chr10:57783465-57783964	0.130720823330217	.	.
chr10	57794436	57794935	chr10	57743482	57743981	Smpdl3a|chr10:57743482-57743981	0.123442218105304	.	.
chr10	57794436	57794935	chr10	57744060	57744559	Smpdl3a|chr10:57744060-57744559	0.148887238111505	.	.
chr10	58255194	58255693	chr10	58363986	58364485	Gcc2|chr10:58363986-58364485	0.317655390296245	.	.
chr10	58323065	58323564	chr10	58338241	58338740	Lims1|chr10:58338241-58338740	0.250725309630109	.	.
chr10	58446597	58447096	chr10	58363986	58364485	Ranbp2|chr10:58363986-58364485	0.23063599615051	.	.
chr10	58497623	58498122	chr10	58338241	58338740	Ccdc138|chr10:58338241-58338740	0.270952187923511	.	.
chr10	58497623	58498122	chr10	58362676	58363175	Ccdc138|chr10:58362676-58363175	0.152487536909028	.	.
chr10	58497623	58498122	chr10	58383254	58383753	Ccdc138|chr10:58383254-58383753	0.132721229957902	.	.
chr10	62231026	62231525	chr10	62088324	62088823	Tspan15|chr10:62088324-62088823	0.218998860554526	.	.
chr10	62231026	62231525	chr10	62105101	62105600	Tspan15|chr10:62105101-62105600	0.155355375101248	.	.
chr10	62231026	62231525	chr10	62105101	62105600	Tspan15|chr10:62105101-62105600	0.155355375101249	.	.
chr10	62231026	62231525	chr10	62202512	62203011	Tspan15|chr10:62202512-62203011	0.111104502182082	.	.
chr10	62231026	62231525	chr10	62260971	62261470	Tspan15|chr10:62260971-62261470	0.167670398378427	.	.
chr10	62231026	62231525	chr10	62300269	62300768	Tspan15|chr10:62300269-62300768	0.267669859214547	.	.
chr10	62231026	62231525	chr10	62469685	62470184	Tspan15|chr10:62469685-62470184	0.319935467186241	.	.
chr10	62340040	62340539	chr10	62101434	62101933	Hk1os|chr10:62101434-62101933	0.339849182414302	.	.
chr10	62340040	62340539	chr10	62110799	62111298	Hk1os|chr10:62110799-62111298	0.143112186396671	.	.
chr10	62340040	62340539	chr10	62549665	62550164	Hk1os|chr10:62549665-62550164	0.1265567549291	.	.
chr10	62340040	62340539	chr10	62739951	62740450	Hk1os|chr10:62739951-62740450	0.122473040042336	.	.
chr10	62449224	62449723	chr10	62110799	62111298	4930507D05Rik|chr10:62110799-62111298	0.124442066487841	.	.
chr10	62449224	62449723	chr10	62110799	62111298	Supv3l1|chr10:62110799-62111298	0.124442066487841	.	.
chr10	62449224	62449723	chr10	62294061	62294560	4930507D05Rik|chr10:62294061-62294560	0.137100115534362	.	.
chr10	62449224	62449723	chr10	62294061	62294560	Supv3l1|chr10:62294061-62294560	0.137100115534362	.	.
chr10	62449224	62449723	chr10	62549665	62550164	4930507D05Rik|chr10:62549665-62550164	0.136461453850072	.	.
chr10	62449224	62449723	chr10	62549665	62550164	Supv3l1|chr10:62549665-62550164	0.136461453850072	.	.
chr10	62486129	62486628	chr10	62101434	62101933	Vps26a|chr10:62101434-62101933	0.159169381192178	.	.
chr10	62486129	62486628	chr10	62110799	62111298	Vps26a|chr10:62110799-62111298	0.163921834458517	.	.
chr10	62486129	62486628	chr10	62300269	62300768	Vps26a|chr10:62300269-62300768	0.194913890801953	.	.
chr10	62486129	62486628	chr10	62469685	62470184	Vps26a|chr10:62469685-62470184	0.221070422072403	.	.
chr10	62486629	62487128	chr10	62101434	62101933	Vps26a|chr10:62101434-62101933	0.165257204039027	.	.
chr10	62486629	62487128	chr10	62332391	62332890	Vps26a|chr10:62332391-62332890	0.116082302681288	.	.
chr10	62577623	62578122	chr10	62865795	62866294	4933428P19Rik|chr10:62865795-62866294	0.236553266506798	.	.
chr10	62577623	62578122	chr10	62865795	62866294	Kif1bp|chr10:62865795-62866294	0.236553266506798	.	.
chr10	62578211	62578710	chr10	62260971	62261470	4933428P19Rik|chr10:62260971-62261470	0.132627058479291	.	.
chr10	62578211	62578710	chr10	62260971	62261470	Kif1bp|chr10:62260971-62261470	0.132627058479291	.	.
chr10	62602059	62602558	chr10	62300269	62300768	Ddx21|chr10:62300269-62300768	0.236422755394964	.	.
chr10	62602059	62602558	chr10	62300269	62300768	Gm47257|chr10:62300269-62300768	0.236422755394964	.	.
chr10	62602059	62602558	chr10	62332391	62332890	Ddx21|chr10:62332391-62332890	0.182882868388714	.	.
chr10	62602059	62602558	chr10	62332391	62332890	Gm47257|chr10:62332391-62332890	0.182882868388714	.	.
chr10	62602059	62602558	chr10	62469685	62470184	Ddx21|chr10:62469685-62470184	0.166829027422309	.	.
chr10	62602059	62602558	chr10	62469685	62470184	Ddx21|chr10:62469685-62470184	0.16682902742231	.	.
chr10	62602059	62602558	chr10	62469685	62470184	Gm47257|chr10:62469685-62470184	0.166829027422309	.	.
chr10	62602059	62602558	chr10	62469685	62470184	Gm47257|chr10:62469685-62470184	0.16682902742231	.	.
chr10	62602059	62602558	chr10	62500120	62500619	Ddx21|chr10:62500120-62500619	0.167332921908772	.	.
chr10	62602059	62602558	chr10	62500120	62500619	Gm47257|chr10:62500120-62500619	0.167332921908772	.	.
chr10	62602059	62602558	chr10	62549665	62550164	Ddx21|chr10:62549665-62550164	0.195894239608392	.	.
chr10	62602059	62602558	chr10	62549665	62550164	Gm47257|chr10:62549665-62550164	0.195894239608392	.	.
chr10	62602059	62602558	chr10	62865795	62866294	Ddx21|chr10:62865795-62866294	0.13964259208452	.	.
chr10	62602059	62602558	chr10	62865795	62866294	Gm47257|chr10:62865795-62866294	0.13964259208452	.	.
chr10	62651098	62651597	chr10	62410887	62411386	Ddx50|chr10:62410887-62411386	0.27844466850952	.	.
chr10	62651098	62651597	chr10	62469685	62470184	Ddx50|chr10:62469685-62470184	0.12218981905228	.	.
chr10	62725538	62726037	chr10	62332391	62332890	Stox1|chr10:62332391-62332890	0.210562267410849	.	.
chr10	62725538	62726037	chr10	62410887	62411386	Stox1|chr10:62410887-62411386	0.160888782469504	.	.
chr10	62725538	62726037	chr10	62469685	62470184	Stox1|chr10:62469685-62470184	0.148928082078805	.	.
chr10	62725538	62726037	chr10	62865210	62865709	Stox1|chr10:62865210-62865709	0.193866134557153	.	.
chr10	62792172	62792671	chr10	62856650	62857149	Ccar1|chr10:62856650-62857149	0.205350382449766	.	.
chr10	62919701	62920200	chr10	62856650	62857149	Slc25a16|chr10:62856650-62857149	0.110136056871547	.	.
chr10	62919701	62920200	chr10	62866298	62866797	Slc25a16|chr10:62866298-62866797	0.130565461399424	.	.
chr10	62979983	62980482	chr10	62590203	62590702	Rufy2|chr10:62590203-62590702	0.10881683123821	.	.
chr10	62979983	62980482	chr10	62739951	62740450	Rufy2|chr10:62739951-62740450	0.165030474079395	.	.
chr10	62979983	62980482	chr10	62866298	62866797	Rufy2|chr10:62866298-62866797	0.117795643200454	.	.
chr10	62980587	62981086	chr10	62590203	62590702	Rufy2|chr10:62590203-62590702	0.12043294778759	.	.
chr10	62980587	62981086	chr10	62739951	62740450	Rufy2|chr10:62739951-62740450	0.12900287035993	.	.
chr10	62980587	62981086	chr10	62865795	62866294	Rufy2|chr10:62865795-62866294	0.117144003672354	.	.
chr10	75764120	75764619	chr10	75873531	75874030	Cabin1|chr10:75873531-75874030	0.115747216832454	.	.
chr10	75764120	75764619	chr10	76132547	76133046	Cabin1|chr10:76132547-76133046	0.128917781813394	.	.
chr10	75764120	75764619	chr10	76203887	76204386	Cabin1|chr10:76203887-76204386	0.19547537605756	.	.
chr10	75764120	75764619	chr10	76227263	76227762	Cabin1|chr10:76227263-76227762	0.271675581455957	.	.
chr10	75773277	75773776	chr10	75873531	75874030	Ddt|chr10:75873531-75874030	0.195312601947998	.	.
chr10	75773277	75773776	chr10	75898902	75899401	Ddt|chr10:75898902-75899401	0.124887427962274	.	.
chr10	75798331	75798830	chr10	75853409	75853908	Gstt1|chr10:75853409-75853908	0.201650617008125	.	.
chr10	75798331	75798830	chr10	75872865	75873364	Gstt1|chr10:75872865-75873364	0.139936121757557	.	.
chr10	75798331	75798830	chr10	75873531	75874030	Gstt1|chr10:75873531-75874030	0.110053450803709	.	.
chr10	75798331	75798830	chr10	76132547	76133046	Gstt1|chr10:76132547-76133046	0.210582496318046	.	.
chr10	75798331	75798830	chr10	76227263	76227762	Gstt1|chr10:76227263-76227762	0.13009084241514	.	.
chr10	75837242	75837741	chr10	75883039	75883538	Gstt2|chr10:75883039-75883538	0.168006684964286	.	.
chr10	75859343	75859842	chr10	75951750	75952249	Mif|chr10:75951750-75952249	0.171336532108889	.	.
chr10	75859343	75859842	chr10	76203887	76204386	Mif|chr10:76203887-76204386	0.166635544735227	.	.
chr10	75921379	75921878	chr10	76203887	76204386	Smarcb1|chr10:76203887-76204386	0.142345524548565	.	.
chr10	76237626	76238125	chr10	76455222	76455721	Prmt2|chr10:76455222-76455721	0.127759388714168	.	.
chr10	76345090	76345589	chr10	76203887	76204386	Dip2a|chr10:76203887-76204386	0.215466038528115	.	.
chr10	76442015	76442514	chr10	76203887	76204386	Pcnt|chr10:76203887-76204386	0.165597291066027	.	.
chr10	76442556	76443055	chr10	76132547	76133046	Pcnt|chr10:76132547-76133046	0.191650249005091	.	.
chr10	76468680	76469179	chr10	76203887	76204386	Mcm3ap|chr10:76203887-76204386	0.136605096298994	.	.
chr10	76468680	76469179	chr10	76203887	76204386	Ybey|chr10:76203887-76204386	0.136605096298994	.	.
chr10	78352152	78352651	chr10	78399195	78399694	Agpat3|chr10:78399195-78399694	0.204109038571822	.	.
chr10	78352152	78352651	chr10	78399195	78399694	Gm40709|chr10:78399195-78399694	0.204109038571822	.	.
chr10	78352152	78352651	chr10	78438115	78438614	Agpat3|chr10:78438115-78438614	0.13101153472158	.	.
chr10	78352152	78352651	chr10	78438115	78438614	Gm40709|chr10:78438115-78438614	0.13101153472158	.	.
chr10	78352152	78352651	chr10	78686751	78687250	Agpat3|chr10:78686751-78687250	0.192439693515888	.	.
chr10	78352152	78352651	chr10	78686751	78687250	Gm40709|chr10:78686751-78687250	0.192439693515888	.	.
chr10	78412126	78412625	chr10	78300068	78300567	Rrp1|chr10:78300068-78300567	0.206753683084339	.	.
chr10	78412126	78412625	chr10	78399195	78399694	Rrp1|chr10:78399195-78399694	0.194557227593445	.	.
chr10	78412843	78413342	chr10	78399195	78399694	Rrp1|chr10:78399195-78399694	0.231540010982652	.	.
chr10	78412843	78413342	chr10	78481893	78482392	Rrp1|chr10:78481893-78482392	0.215566962204366	.	.
chr10	78425391	78425890	chr10	78487672	78488171	Cstb|chr10:78487672-78488171	0.130148004603804	.	.
chr10	78425391	78425890	chr10	78686751	78687250	Cstb|chr10:78686751-78687250	0.190365136277575	.	.
chr10	78425914	78426413	chr10	78338079	78338578	Cstb|chr10:78338079-78338578	0.140503811425414	.	.
chr10	78425914	78426413	chr10	78396201	78396700	Cstb|chr10:78396201-78396700	0.109060643617818	.	.
chr10	78425914	78426413	chr10	78487672	78488171	Cstb|chr10:78487672-78488171	0.159865617408638	.	.
chr10	78425914	78426413	chr10	78686751	78687250	Cstb|chr10:78686751-78687250	0.199157205722404	.	.
chr10	78464708	78465207	chr10	78686751	78687250	Pdxk|chr10:78686751-78687250	0.200528774057914	.	.
chr10	78574182	78574681	chr10	78300068	78300567	Ilvbl|chr10:78300068-78300567	0.122030660120646	.	.
chr10	78574182	78574681	chr10	78338079	78338578	Ilvbl|chr10:78338079-78338578	0.114202568848581	.	.
chr10	78574182	78574681	chr10	78487672	78488171	Ilvbl|chr10:78487672-78488171	0.130855514928225	.	.
chr10	78574691	78575190	chr10	78686751	78687250	Ilvbl|chr10:78686751-78687250	0.13313556719683	.	.
chr10	78746859	78747358	chr10	78399195	78399694	Gm30400|chr10:78399195-78399694	0.15108215022447	.	.
chr10	78746859	78747358	chr10	78481893	78482392	Gm30400|chr10:78481893-78482392	0.13750161504798	.	.
chr10	78747414	78747913	chr10	78399195	78399694	Gm30400|chr10:78399195-78399694	0.211172622156315	.	.
chr10	78747414	78747913	chr10	78481893	78482392	Gm30400|chr10:78481893-78482392	0.12439742474133	.	.
chr10	78752339	78752838	chr10	78686751	78687250	Ccdc105|chr10:78686751-78687250	0.315729399773359	.	.
chr10	78780051	78780550	chr10	78686751	78687250	Slc1a6|chr10:78686751-78687250	0.113575052160064	.	.
chr10	78851934	78852433	chr10	78686751	78687250	Olfr1356|chr10:78686751-78687250	0.154460811237837	.	.
chr10	78851934	78852433	chr10	79116275	79116774	Olfr1356|chr10:79116275-79116774	0.234204496781398	.	.
chr10	79533018	79533517	chr10	79717959	79718458	Plpp2|chr10:79717959-79718458	0.161939886953335	.	.
chr10	79554879	79555378	chr10	79638841	79639340	Mier2|chr10:79638841-79639340	0.111222440356148	.	.
chr10	79554879	79555378	chr10	79649318	79649817	Mier2|chr10:79649318-79649817	0.148603016565525	.	.
chr10	79613886	79614385	chr10	79498388	79498887	C2cd4c|chr10:79498388-79498887	0.109946229606347	.	.
chr10	79613886	79614385	chr10	79595188	79595687	C2cd4c|chr10:79595188-79595687	0.136434339315551	.	.
chr10	79637658	79638157	chr10	79654793	79655292	Gm47163|chr10:79654793-79655292	0.262266342485751	.	.
chr10	79637658	79638157	chr10	79654793	79655292	Shc2|chr10:79654793-79655292	0.262266342485751	.	.
chr10	79637658	79638157	chr10	79655302	79655801	Gm47163|chr10:79655302-79655801	0.128021754937696	.	.
chr10	79637658	79638157	chr10	79655302	79655801	Shc2|chr10:79655302-79655801	0.128021754937696	.	.
chr10	79668658	79669157	chr10	79498388	79498887	Tpgs1|chr10:79498388-79498887	0.136862503851342	.	.
chr10	79668658	79669157	chr10	79712388	79712887	Tpgs1|chr10:79712388-79712887	0.128684679775672	.	.
chr10	79669185	79669684	chr10	79649318	79649817	Tpgs1|chr10:79649318-79649817	0.208422509611415	.	.
chr10	79669743	79670242	chr10	79649318	79649817	Tpgs1|chr10:79649318-79649817	0.173561379641753	.	.
chr10	79669743	79670242	chr10	79717959	79718458	Tpgs1|chr10:79717959-79718458	0.133441190712639	.	.
chr10	79681760	79682259	chr10	79717959	79718458	Cdc34|chr10:79717959-79718458	0.145735203521123	.	.
chr10	79716415	79716914	chr10	79717959	79718458	Hcn2|chr10:79717959-79718458	0.120983464036278	.	.
chr10	79746371	79746870	chr10	79498388	79498887	Polrmt|chr10:79498388-79498887	0.273974390799582	.	.
chr10	79746371	79746870	chr10	79717959	79718458	Polrmt|chr10:79717959-79718458	0.12955016539704	.	.
chr10	81252204	81252703	chr10	81257213	81257712	Matk|chr10:81257213-81257712	0.242729998319474	.	.
chr10	81252204	81252703	chr10	81407442	81407941	Matk|chr10:81407442-81407941	0.232080878619685	.	.
chr10	81252204	81252703	chr10	81551522	81552021	Matk|chr10:81551522-81552021	0.212947162939689	.	.
chr10	81252204	81252703	chr10	81570705	81571204	Matk|chr10:81570705-81571204	0.139566093589907	.	.
chr10	81253019	81253518	chr10	81407442	81407941	Matk|chr10:81407442-81407941	0.264558067730064	.	.
chr10	81253019	81253518	chr10	81551522	81552021	Matk|chr10:81551522-81552021	0.198545026750917	.	.
chr10	81253019	81253518	chr10	81570705	81571204	Matk|chr10:81570705-81571204	0.234044371339669	.	.
chr10	81266395	81266894	chr10	81413787	81414286	Apba3|chr10:81413787-81414286	0.38343466594728	.	.
chr10	81266395	81266894	chr10	81413787	81414286	Mrpl54|chr10:81413787-81414286	0.38343466594728	.	.
chr10	81266395	81266894	chr10	81430157	81430656	Apba3|chr10:81430157-81430656	0.22133589891104	.	.
chr10	81266395	81266894	chr10	81430157	81430656	Mrpl54|chr10:81430157-81430656	0.22133589891104	.	.
chr10	81266395	81266894	chr10	81432821	81433320	Apba3|chr10:81432821-81433320	0.303676125370566	.	.
chr10	81266395	81266894	chr10	81432821	81433320	Mrpl54|chr10:81432821-81433320	0.303676125370566	.	.
chr10	81266395	81266894	chr10	81450104	81450603	Apba3|chr10:81450104-81450603	0.121699609839046	.	.
chr10	81266395	81266894	chr10	81450104	81450603	Mrpl54|chr10:81450104-81450603	0.121699609839046	.	.
chr10	81266395	81266894	chr10	81502626	81503125	Apba3|chr10:81502626-81503125	0.138129721133203	.	.
chr10	81266395	81266894	chr10	81502626	81503125	Mrpl54|chr10:81502626-81503125	0.138129721133203	.	.
chr10	81266395	81266894	chr10	81605015	81605514	Apba3|chr10:81605015-81605514	0.237060262799994	.	.
chr10	81266395	81266894	chr10	81605015	81605514	Mrpl54|chr10:81605015-81605514	0.237060262799994	.	.
chr10	81266395	81266894	chr10	81633421	81633920	Apba3|chr10:81633421-81633920	0.241063104387822	.	.
chr10	81266395	81266894	chr10	81633421	81633920	Mrpl54|chr10:81633421-81633920	0.241063104387822	.	.
chr10	81266395	81266894	chr10	81643405	81643904	Apba3|chr10:81643405-81643904	0.257464445423713	.	.
chr10	81266395	81266894	chr10	81643405	81643904	Mrpl54|chr10:81643405-81643904	0.257464445423713	.	.
chr10	81292618	81293117	chr10	81285670	81286169	Pip5k1c|chr10:81285670-81286169	0.310377036524169	.	.
chr10	81292618	81293117	chr10	81413787	81414286	Pip5k1c|chr10:81413787-81414286	0.323575785487036	.	.
chr10	81292618	81293117	chr10	81430157	81430656	Pip5k1c|chr10:81430157-81430656	0.276794681922831	.	.
chr10	81292618	81293117	chr10	81432821	81433320	Pip5k1c|chr10:81432821-81433320	0.255426680732771	.	.
chr10	81292618	81293117	chr10	81472805	81473304	Pip5k1c|chr10:81472805-81473304	0.23252754280261	.	.
chr10	81292618	81293117	chr10	81502626	81503125	Pip5k1c|chr10:81502626-81503125	0.335103287797846	.	.
chr10	81292618	81293117	chr10	81570705	81571204	Pip5k1c|chr10:81570705-81571204	0.207997222665219	.	.
chr10	81292618	81293117	chr10	81633421	81633920	Pip5k1c|chr10:81633421-81633920	0.260889279998025	.	.
chr10	81292618	81293117	chr10	81643405	81643904	Pip5k1c|chr10:81643405-81643904	0.332485031815053	.	.
chr10	81293278	81293777	chr10	81257213	81257712	Pip5k1c|chr10:81257213-81257712	0.148794566332433	.	.
chr10	81293278	81293777	chr10	81285670	81286169	Pip5k1c|chr10:81285670-81286169	0.365308625349037	.	.
chr10	81293278	81293777	chr10	81346675	81347174	Pip5k1c|chr10:81346675-81347174	0.233954464238887	.	.
chr10	81293278	81293777	chr10	81426902	81427401	Pip5k1c|chr10:81426902-81427401	0.168043333682262	.	.
chr10	81293278	81293777	chr10	81430157	81430656	Pip5k1c|chr10:81430157-81430656	0.215217804216479	.	.
chr10	81293278	81293777	chr10	81472805	81473304	Pip5k1c|chr10:81472805-81473304	0.131026102517173	.	.
chr10	81293278	81293777	chr10	81502626	81503125	Pip5k1c|chr10:81502626-81503125	0.112271482244089	.	.
chr10	81293278	81293777	chr10	81605015	81605514	Pip5k1c|chr10:81605015-81605514	0.172460758033625	.	.
chr10	81293278	81293777	chr10	81643405	81643904	Pip5k1c|chr10:81643405-81643904	0.294141079306608	.	.
chr10	81320497	81320996	chr10	81257213	81257712	Cactin|chr10:81257213-81257712	0.145323106658308	.	.
chr10	81320497	81320996	chr10	81413787	81414286	Cactin|chr10:81413787-81414286	0.239405985527133	.	.
chr10	81320497	81320996	chr10	81430826	81431325	Cactin|chr10:81430826-81431325	0.18713115903931	.	.
chr10	81320497	81320996	chr10	81432821	81433320	Cactin|chr10:81432821-81433320	0.134318131791549	.	.
chr10	81320497	81320996	chr10	81472805	81473304	Cactin|chr10:81472805-81473304	0.211561183209476	.	.
chr10	81320497	81320996	chr10	81570705	81571204	Cactin|chr10:81570705-81571204	0.184798978862489	.	.
chr10	81320497	81320996	chr10	81571498	81571997	Cactin|chr10:81571498-81571997	0.13673480326637	.	.
chr10	81320497	81320996	chr10	81605015	81605514	Cactin|chr10:81605015-81605514	0.137759109397955	.	.
chr10	81320497	81320996	chr10	81633421	81633920	Cactin|chr10:81633421-81633920	0.254859219585165	.	.
chr10	81350327	81350826	chr10	81257213	81257712	Hmg20b|chr10:81257213-81257712	0.236097033236861	.	.
chr10	81350327	81350826	chr10	81285670	81286169	Hmg20b|chr10:81285670-81286169	0.158661679493874	.	.
chr10	81350327	81350826	chr10	81430157	81430656	Hmg20b|chr10:81430157-81430656	0.185672488325879	.	.
chr10	81350327	81350826	chr10	81551522	81552021	Hmg20b|chr10:81551522-81552021	0.161078386065688	.	.
chr10	81350327	81350826	chr10	81570705	81571204	Hmg20b|chr10:81570705-81571204	0.144714522388207	.	.
chr10	81350327	81350826	chr10	81633421	81633920	Hmg20b|chr10:81633421-81633920	0.148794319685627	.	.
chr10	81350327	81350826	chr10	81643405	81643904	Hmg20b|chr10:81643405-81643904	0.294211559790147	.	.
chr10	81357211	81357710	chr10	81285670	81286169	Mfsd12|chr10:81285670-81286169	0.161516208289355	.	.
chr10	81357211	81357710	chr10	81413787	81414286	Mfsd12|chr10:81413787-81414286	0.156990958207785	.	.
chr10	81357211	81357710	chr10	81426902	81427401	Mfsd12|chr10:81426902-81427401	0.192968599794331	.	.
chr10	81357211	81357710	chr10	81430157	81430656	Mfsd12|chr10:81430157-81430656	0.168593434984535	.	.
chr10	81357211	81357710	chr10	81570705	81571204	Mfsd12|chr10:81570705-81571204	0.210062847479669	.	.
chr10	81357211	81357710	chr10	81643405	81643904	Mfsd12|chr10:81643405-81643904	0.273858629620975	.	.
chr10	81378395	81378894	chr10	81257213	81257712	Fzr1|chr10:81257213-81257712	0.13826372829176	.	.
chr10	81378395	81378894	chr10	81413787	81414286	Fzr1|chr10:81413787-81414286	0.284495821507857	.	.
chr10	81378395	81378894	chr10	81432821	81433320	Fzr1|chr10:81432821-81433320	0.140149276971895	.	.
chr10	81378395	81378894	chr10	81450104	81450603	Fzr1|chr10:81450104-81450603	0.179237161690332	.	.
chr10	81378395	81378894	chr10	81472805	81473304	Fzr1|chr10:81472805-81473304	0.267035154784109	.	.
chr10	81378395	81378894	chr10	81502626	81503125	Fzr1|chr10:81502626-81503125	0.180706974198037	.	.
chr10	81378395	81378894	chr10	81643405	81643904	Fzr1|chr10:81643405-81643904	0.224875772400948	.	.
chr10	81384063	81384562	chr10	81257213	81257712	Dohh|chr10:81257213-81257712	0.141968664230798	.	.
chr10	81384063	81384562	chr10	81430157	81430656	Dohh|chr10:81430157-81430656	0.139350711468068	.	.
chr10	81384063	81384562	chr10	81502626	81503125	Dohh|chr10:81502626-81503125	0.357478579610334	.	.
chr10	81384063	81384562	chr10	81502626	81503125	Dohh|chr10:81502626-81503125	0.357478579610335	.	.
chr10	81384063	81384562	chr10	81570705	81571204	Dohh|chr10:81570705-81571204	0.167665870294448	.	.
chr10	81384063	81384562	chr10	81571498	81571997	Dohh|chr10:81571498-81571997	0.123850155142578	.	.
chr10	81384063	81384562	chr10	81643405	81643904	Dohh|chr10:81643405-81643904	0.131751040977855	.	.
chr10	81389740	81390239	chr10	81426902	81427401	Gm48552|chr10:81426902-81427401	0.15323801900276	.	.
chr10	81481874	81482373	chr10	81407442	81407941	Celf5|chr10:81407442-81407941	0.168243679144372	.	.
chr10	81481874	81482373	chr10	81430157	81430656	Celf5|chr10:81430157-81430656	0.137728119449826	.	.
chr10	81481874	81482373	chr10	81472805	81473304	Celf5|chr10:81472805-81473304	0.208882697245376	.	.
chr10	81481874	81482373	chr10	81502626	81503125	Celf5|chr10:81502626-81503125	0.201653355570903	.	.
chr10	81481874	81482373	chr10	81570705	81571204	Celf5|chr10:81570705-81571204	0.165382224098413	.	.
chr10	81481874	81482373	chr10	81643405	81643904	Celf5|chr10:81643405-81643904	0.233057954729759	.	.
chr10	81482441	81482940	chr10	81285670	81286169	Celf5|chr10:81285670-81286169	0.192380819067597	.	.
chr10	81482441	81482940	chr10	81413787	81414286	Celf5|chr10:81413787-81414286	0.294488679863735	.	.
chr10	81482441	81482940	chr10	81426902	81427401	Celf5|chr10:81426902-81427401	0.198489282505473	.	.
chr10	81482441	81482940	chr10	81430157	81430656	Celf5|chr10:81430157-81430656	0.203432990842903	.	.
chr10	81482441	81482940	chr10	81432821	81433320	Celf5|chr10:81432821-81433320	0.244091247660365	.	.
chr10	81482441	81482940	chr10	81472805	81473304	Celf5|chr10:81472805-81473304	0.120431435705053	.	.
chr10	81482441	81482940	chr10	81502626	81503125	Celf5|chr10:81502626-81503125	0.167837236029891	.	.
chr10	81482441	81482940	chr10	81633421	81633920	Celf5|chr10:81633421-81633920	0.17719700432693	.	.
chr10	81482441	81482940	chr10	81643405	81643904	Celf5|chr10:81643405-81643904	0.296481531281722	.	.
chr10	81496231	81496730	chr10	81257213	81257712	Ncln|chr10:81257213-81257712	0.138664438835133	.	.
chr10	81496231	81496730	chr10	81430157	81430656	Ncln|chr10:81430157-81430656	0.121118798149442	.	.
chr10	81496231	81496730	chr10	81450104	81450603	Ncln|chr10:81450104-81450603	0.202840120493236	.	.
chr10	81496231	81496730	chr10	81472805	81473304	Ncln|chr10:81472805-81473304	0.124889969417216	.	.
chr10	81496231	81496730	chr10	81502626	81503125	Ncln|chr10:81502626-81503125	0.175742579545932	.	.
chr10	81545004	81545503	chr10	81285670	81286169	Gna11|chr10:81285670-81286169	0.310113690443448	.	.
chr10	81545004	81545503	chr10	81413787	81414286	Gna11|chr10:81413787-81414286	0.365744904173331	.	.
chr10	81545004	81545503	chr10	81426902	81427401	Gna11|chr10:81426902-81427401	0.173113159768592	.	.
chr10	81545004	81545503	chr10	81426902	81427401	Gna11|chr10:81426902-81427401	0.173113159768593	.	.
chr10	81545004	81545503	chr10	81430157	81430656	Gna11|chr10:81430157-81430656	0.279796150624867	.	.
chr10	81545004	81545503	chr10	81432821	81433320	Gna11|chr10:81432821-81433320	0.216709551892107	.	.
chr10	81545004	81545503	chr10	81450104	81450603	Gna11|chr10:81450104-81450603	0.111334970243201	.	.
chr10	81545004	81545503	chr10	81472805	81473304	Gna11|chr10:81472805-81473304	0.123084493694544	.	.
chr10	81545004	81545503	chr10	81502626	81503125	Gna11|chr10:81502626-81503125	0.192852936227339	.	.
chr10	81545004	81545503	chr10	81605015	81605514	Gna11|chr10:81605015-81605514	0.272115876375056	.	.
chr10	81545004	81545503	chr10	81633421	81633920	Gna11|chr10:81633421-81633920	0.134595545711383	.	.
chr10	81545004	81545503	chr10	81643405	81643904	Gna11|chr10:81643405-81643904	0.273542074567361	.	.
chr10	81559200	81559699	chr10	81285670	81286169	Tle5|chr10:81285670-81286169	0.179707439365593	.	.
chr10	81559200	81559699	chr10	81407442	81407941	Tle5|chr10:81407442-81407941	0.157297678028537	.	.
chr10	81559200	81559699	chr10	81472805	81473304	Tle5|chr10:81472805-81473304	0.185652566690491	.	.
chr10	81559200	81559699	chr10	81997141	81997640	Tle5|chr10:81997141-81997640	0.147057500666105	.	.
chr10	81560176	81560675	chr10	81472805	81473304	Tle5|chr10:81472805-81473304	0.130748442937338	.	.
chr10	81560176	81560675	chr10	81502626	81503125	Tle5|chr10:81502626-81503125	0.114460819583729	.	.
chr10	81560176	81560675	chr10	81570705	81571204	Tle5|chr10:81570705-81571204	0.133989098377132	.	.
chr10	81560176	81560675	chr10	81571498	81571997	Tle5|chr10:81571498-81571997	0.148474826749546	.	.
chr10	81560176	81560675	chr10	81997141	81997640	Tle5|chr10:81997141-81997640	0.289232951134147	.	.
chr10	81600731	81601230	chr10	81346675	81347174	Tle6|chr10:81346675-81347174	0.139488898704776	.	.
chr10	81600731	81601230	chr10	81413787	81414286	Tle6|chr10:81413787-81414286	0.239018401984281	.	.
chr10	81600731	81601230	chr10	81432821	81433320	Tle6|chr10:81432821-81433320	0.154375889507346	.	.
chr10	81600731	81601230	chr10	81605015	81605514	Tle6|chr10:81605015-81605514	0.250278464585408	.	.
chr10	81600731	81601230	chr10	81633421	81633920	Tle6|chr10:81633421-81633920	0.11276682018304	.	.
chr10	81600731	81601230	chr10	81643405	81643904	Tle6|chr10:81643405-81643904	0.108642620396178	.	.
chr10	81605948	81606447	chr10	81413787	81414286	BC025920|chr10:81413787-81414286	0.209325763886216	.	.
chr10	81605948	81606447	chr10	81430157	81430656	BC025920|chr10:81430157-81430656	0.122315164843456	.	.
chr10	81605948	81606447	chr10	81432821	81433320	BC025920|chr10:81432821-81433320	0.233158234385576	.	.
chr10	81605948	81606447	chr10	81551522	81552021	BC025920|chr10:81551522-81552021	0.234010263674408	.	.
chr10	81605948	81606447	chr10	81605015	81605514	BC025920|chr10:81605015-81605514	0.181855860530846	.	.
chr10	81605948	81606447	chr10	81633421	81633920	BC025920|chr10:81633421-81633920	0.275486749816913	.	.
chr10	81605948	81606447	chr10	81643405	81643904	BC025920|chr10:81643405-81643904	0.18672289822034	.	.
chr10	81605948	81606447	chr10	81997141	81997640	BC025920|chr10:81997141-81997640	0.186348056017917	.	.
chr10	81627379	81627878	chr10	81346675	81347174	Ankrd24|chr10:81346675-81347174	0.121817844797054	.	.
chr10	81627379	81627878	chr10	81346675	81347174	Sirt6|chr10:81346675-81347174	0.121817844797054	.	.
chr10	81627379	81627878	chr10	81413787	81414286	Ankrd24|chr10:81413787-81414286	0.339822299306507	.	.
chr10	81627379	81627878	chr10	81413787	81414286	Sirt6|chr10:81413787-81414286	0.339822299306507	.	.
chr10	81627379	81627878	chr10	81551522	81552021	Ankrd24|chr10:81551522-81552021	0.176004046501272	.	.
chr10	81627379	81627878	chr10	81551522	81552021	Sirt6|chr10:81551522-81552021	0.176004046501272	.	.
chr10	81627379	81627878	chr10	81605015	81605514	Ankrd24|chr10:81605015-81605514	0.14200360275269	.	.
chr10	81627379	81627878	chr10	81605015	81605514	Sirt6|chr10:81605015-81605514	0.14200360275269	.	.
chr10	81648748	81649247	chr10	81346675	81347174	Gm10778|chr10:81346675-81347174	0.152656121064545	.	.
chr10	81648748	81649247	chr10	81413787	81414286	Gm10778|chr10:81413787-81414286	0.145890783859125	.	.
chr10	81648748	81649247	chr10	81605015	81605514	Gm10778|chr10:81605015-81605514	0.108589294463335	.	.
chr10	82082993	82083492	chr10	81997141	81997640	BC024063|chr10:81997141-81997640	0.191905861143482	.	.
chr10	82128235	82128734	chr10	81997141	81997640	AU041133|chr10:81997141-81997640	0.218008358864209	.	.
chr10	82177822	82178321	chr10	81997141	81997640	Gm15608|chr10:81997141-81997640	0.200824260124086	.	.
chr10	82178379	82178878	chr10	81997141	81997640	Gm15608|chr10:81997141-81997640	0.169859960867343	.	.
chr10	82622905	82623404	chr10	82795313	82795812	1190007I07Rik|chr10:82795313-82795812	0.178386799955516	.	.
chr10	82622905	82623404	chr10	82860253	82860752	1190007I07Rik|chr10:82860253-82860752	0.218068894315145	.	.
chr10	82629507	82630006	chr10	82666399	82666898	Tdg|chr10:82666399-82666898	0.136667476936741	.	.
chr10	82629507	82630006	chr10	82698823	82699322	Tdg|chr10:82698823-82699322	0.346299245456313	.	.
chr10	82629507	82630006	chr10	82909239	82909738	Tdg|chr10:82909239-82909738	0.185142934928189	.	.
chr10	82689726	82690225	chr10	82698823	82699322	Glt8d2|chr10:82698823-82699322	0.263892945964317	.	.
chr10	82690486	82690985	chr10	82698823	82699322	Glt8d2|chr10:82698823-82699322	0.19331103816796	.	.
chr10	82690486	82690985	chr10	82909239	82909738	Glt8d2|chr10:82909239-82909738	0.142549020161726	.	.
chr10	82763879	82764378	chr10	82666399	82666898	Nfyb|chr10:82666399-82666898	0.130858516306347	.	.
chr10	82763879	82764378	chr10	82698823	82699322	Nfyb|chr10:82698823-82699322	0.168843424864998	.	.
chr10	82763879	82764378	chr10	82860253	82860752	Nfyb|chr10:82860253-82860752	0.133534195573048	.	.
chr10	82811778	82812277	chr10	82666399	82666898	1700028I16Rik|chr10:82666399-82666898	0.327713245217036	.	.
chr10	82811778	82812277	chr10	82900594	82901093	1700028I16Rik|chr10:82900594-82901093	0.13900658037562	.	.
chr10	82858893	82859392	chr10	82698823	82699322	Gm38560|chr10:82698823-82699322	0.358442479634438	.	.
chr10	82858893	82859392	chr10	82747120	82747619	Gm38560|chr10:82747120-82747619	0.11431829178985	.	.
chr10	82858893	82859392	chr10	82860253	82860752	Gm38560|chr10:82860253-82860752	0.138872703725663	.	.
chr10	82985064	82985563	chr10	82844171	82844670	Chst11|chr10:82844171-82844670	0.167852298288625	.	.
chr10	82985064	82985563	chr10	82844712	82845211	Chst11|chr10:82844712-82845211	0.238068332531861	.	.
chr10	82985754	82986253	chr10	82747120	82747619	Chst11|chr10:82747120-82747619	0.120122428083564	.	.
chr10	82985754	82986253	chr10	82844712	82845211	Chst11|chr10:82844712-82845211	0.139997849473781	.	.
chr10	82985754	82986253	chr10	82900594	82901093	Chst11|chr10:82900594-82901093	0.171216872459743	.	.
chr10	85829194	85829693	chr10	85578596	85579095	Pwp1|chr10:85578596-85579095	0.12795143820711	.	.
chr10	85829194	85829693	chr10	85624915	85625414	Pwp1|chr10:85624915-85625414	0.177730665332634	.	.
chr10	85829194	85829693	chr10	85651694	85652193	Pwp1|chr10:85651694-85652193	0.122865747330335	.	.
chr10	85916334	85916833	chr10	85533320	85533819	Prdm4|chr10:85533320-85533819	0.137198416015309	.	.
chr10	85916334	85916833	chr10	85651694	85652193	Prdm4|chr10:85651694-85652193	0.141739798672387	.	.
chr10	85916334	85916833	chr10	85871543	85872042	Prdm4|chr10:85871543-85872042	0.144560054417478	.	.
chr10	85916334	85916833	chr10	85928481	85928980	Prdm4|chr10:85928481-85928980	0.173641526229317	.	.
chr10	85916863	85917362	chr10	85651694	85652193	Prdm4|chr10:85651694-85652193	0.13312930828598	.	.
chr10	85916863	85917362	chr10	85871543	85872042	Prdm4|chr10:85871543-85872042	0.209771872541859	.	.
chr10	85916863	85917362	chr10	85928481	85928980	Prdm4|chr10:85928481-85928980	0.138936115211213	.	.
chr10	85957553	85958052	chr10	85612783	85613282	Rtcb|chr10:85612783-85613282	0.140859050428542	.	.
chr10	85957553	85958052	chr10	85613374	85613873	Rtcb|chr10:85613374-85613873	0.119126126688242	.	.
chr10	85957553	85958052	chr10	85624915	85625414	Rtcb|chr10:85624915-85625414	0.147411881883475	.	.
chr10	85957553	85958052	chr10	85651694	85652193	Rtcb|chr10:85651694-85652193	0.278441441875404	.	.
chr10	85957553	85958052	chr10	85871543	85872042	Rtcb|chr10:85871543-85872042	0.308871353301393	.	.
chr10	88503789	88504288	chr10	88738951	88739450	Chpt1|chr10:88738951-88739450	0.114349363279485	.	.
chr10	88730714	88731213	chr10	88624270	88624769	Arl1|chr10:88624270-88624769	0.110554085110457	.	.
chr10	88730714	88731213	chr10	88738951	88739450	Arl1|chr10:88738951-88739450	0.38764853481623	.	.
chr10	88826571	88827070	chr10	88537412	88537911	Utp20|chr10:88537412-88537911	0.137633064627555	.	.
chr10	88826571	88827070	chr10	88624270	88624769	Utp20|chr10:88624270-88624769	0.248961911564164	.	.
chr10	88826571	88827070	chr10	88669648	88670147	Utp20|chr10:88669648-88670147	0.206282217363143	.	.
chr10	100015452	100015951	chr10	100054115	100054614	Kitl|chr10:100054115-100054614	0.170217542559622	.	.
chr10	100015452	100015951	chr10	100054935	100055434	Kitl|chr10:100054935-100055434	0.129629222832953	.	.
chr10	100015452	100015951	chr10	100164527	100165026	Kitl|chr10:100164527-100165026	0.111664032540634	.	.
chr10	100015452	100015951	chr10	100186790	100187289	Kitl|chr10:100186790-100187289	0.175326544260049	.	.
chr10	100016298	100016797	chr10	100054115	100054614	Kitl|chr10:100054115-100054614	0.250778319211595	.	.
chr10	100016298	100016797	chr10	100164527	100165026	Kitl|chr10:100164527-100165026	0.198565287484035	.	.
chr10	100016298	100016797	chr10	100186790	100187289	Kitl|chr10:100186790-100187289	0.129631065069585	.	.
chr10	100741264	100741763	chr10	100567087	100567586	Gm35722|chr10:100567087-100567586	0.111011598063452	.	.
chr10	100741264	100741763	chr10	100604199	100604698	Gm35722|chr10:100604199-100604698	0.111677102179478	.	.
chr10	100742024	100742523	chr10	100621306	100621805	Gm35722|chr10:100621306-100621805	0.375922254426367	.	.
chr10	100742024	100742523	chr10	100622889	100623388	Gm35722|chr10:100622889-100623388	0.232295848487217	.	.
chr10	100742024	100742523	chr10	100696347	100696846	Gm35722|chr10:100696347-100696846	0.379289634879137	.	.
chr10	101681454	101681953	chr10	101316618	101317117	Mgat4c|chr10:101316618-101317117	0.173529778450629	.	.
chr10	101681454	101681953	chr10	101320938	101321437	Mgat4c|chr10:101320938-101321437	0.166533145477381	.	.
chr10	101681454	101681953	chr10	101505526	101506025	Mgat4c|chr10:101505526-101506025	0.18546001632215	.	.
chr10	101681454	101681953	chr10	101639499	101639998	Mgat4c|chr10:101639499-101639998	0.116430718845068	.	.
chr10	101681454	101681953	chr10	101983134	101983633	Mgat4c|chr10:101983134-101983633	0.126703052068055	.	.
chr10	101682026	101682525	chr10	101505526	101506025	Mgat4c|chr10:101505526-101506025	0.169958921964747	.	.
chr10	101682026	101682525	chr10	101639499	101639998	Mgat4c|chr10:101639499-101639998	0.117126709560883	.	.
chr10	101682026	101682525	chr10	101983134	101983633	Mgat4c|chr10:101983134-101983633	0.171729654918935	.	.
chr10	102435035	102435534	chr10	102336526	102337025	Gm47101|chr10:102336526-102337025	0.132662185459634	.	.
chr10	102435874	102436373	chr10	102444853	102445352	Gm47101|chr10:102444853-102445352	0.249676386846791	.	.
chr10	102435874	102436373	chr10	102491725	102492224	Gm47101|chr10:102491725-102492224	0.190869227088299	.	.
chr10	102435874	102436373	chr10	102594223	102594722	Gm47101|chr10:102594223-102594722	0.116358766603271	.	.
chr10	102435874	102436373	chr10	102667293	102667792	Gm47101|chr10:102667293-102667792	0.246650364469814	.	.
chr10	102435874	102436373	chr10	102705783	102706282	Gm47101|chr10:102705783-102706282	0.158966325432565	.	.
chr10	106469497	106469996	chr10	106009943	106010442	Ppfia2|chr10:106009943-106010442	0.121059586686519	.	.
chr10	106469497	106469996	chr10	106468917	106469416	Ppfia2|chr10:106468917-106469416	0.274250049903852	.	.
chr10	118141391	118141890	chr10	118087849	118088348	Mdm1|chr10:118087849-118088348	0.129185886829315	.	.
chr10	118141391	118141890	chr10	118088383	118088882	Mdm1|chr10:118088383-118088882	0.16763913345979	.	.
chr10	118141391	118141890	chr10	118121058	118121557	Mdm1|chr10:118121058-118121557	0.165395618803223	.	.
chr10	122046427	122046926	chr10	122354853	122355352	Srgap1|chr10:122354853-122355352	0.1550314648736	.	.
chr10	122046427	122046926	chr10	122373949	122374448	Srgap1|chr10:122373949-122374448	0.313027275846892	.	.
chr10	122047104	122047603	chr10	122007515	122008014	Srgap1|chr10:122007515-122008014	0.317011163318858	.	.
chr10	122047104	122047603	chr10	122354853	122355352	Srgap1|chr10:122354853-122355352	0.156787231293943	.	.
chr10	122047104	122047603	chr10	122373949	122374448	Srgap1|chr10:122373949-122374448	0.219209463749528	.	.
chr10	122047655	122048154	chr10	122007515	122008014	Srgap1|chr10:122007515-122008014	0.127548698665885	.	.
chr10	122047655	122048154	chr10	122226586	122227085	Srgap1|chr10:122226586-122227085	0.251960607442865	.	.
chr10	122096429	122096928	chr10	122008793	122009292	Rxylt1|chr10:122008793-122009292	0.118669200846862	.	.
chr10	122096429	122096928	chr10	122182979	122183478	Rxylt1|chr10:122182979-122183478	0.12144016843718	.	.
chr10	122097114	122097613	chr10	122038523	122039022	Rxylt1|chr10:122038523-122039022	0.124209598895052	.	.
chr10	122448406	122448905	chr10	122007515	122008014	Avpr1a|chr10:122007515-122008014	0.126230574534944	.	.
chr10	122449084	122449583	chr10	122007515	122008014	Avpr1a|chr10:122007515-122008014	0.126518984425499	.	.
chr10	122449084	122449583	chr10	122354853	122355352	Avpr1a|chr10:122354853-122355352	0.251126013193248	.	.
chr10	122449084	122449583	chr10	122373949	122374448	Avpr1a|chr10:122373949-122374448	0.206420611774486	.	.
chr10	128008199	128008698	chr10	128237698	128238197	Hsd17b6|chr10:128237698-128238197	0.274033947768446	.	.
chr10	128014912	128015411	chr10	127750299	127750798	Prim1|chr10:127750299-127750798	0.192544714425121	.	.
chr10	128014912	128015411	chr10	127936903	127937402	Prim1|chr10:127936903-127937402	0.130183885068804	.	.
chr10	128014912	128015411	chr10	127937421	127937920	Prim1|chr10:127937421-127937920	0.177634994541135	.	.
chr10	128014912	128015411	chr10	128096604	128097103	Prim1|chr10:128096604-128097103	0.109706897014123	.	.
chr10	128014912	128015411	chr10	128237698	128238197	Prim1|chr10:128237698-128238197	0.278898185218099	.	.
chr10	128014912	128015411	chr10	128409597	128410096	Prim1|chr10:128409597-128410096	0.129612304505322	.	.
chr10	128035316	128035815	chr10	127936903	127937402	Naca|chr10:127936903-127937402	0.176571758765428	.	.
chr10	128035316	128035815	chr10	128096604	128097103	Naca|chr10:128096604-128097103	0.213665026970077	.	.
chr10	128058600	128059099	chr10	127750299	127750798	Ptges3|chr10:127750299-127750798	0.12090580912913	.	.
chr10	128058600	128059099	chr10	128409597	128410096	Ptges3|chr10:128409597-128410096	0.136657455208785	.	.
chr10	128059140	128059639	chr10	127750299	127750798	Ptges3|chr10:127750299-127750798	0.187692151234106	.	.
chr10	128059140	128059639	chr10	127937421	127937920	Ptges3|chr10:127937421-127937920	0.157935327597209	.	.
chr10	128059140	128059639	chr10	128096604	128097103	Ptges3|chr10:128096604-128097103	0.157496300799824	.	.
chr10	128082998	128083497	chr10	127936903	127937402	Atp5b|chr10:127936903-127937402	0.134448662238896	.	.
chr10	128082998	128083497	chr10	127936903	127937402	Gm47438|chr10:127936903-127937402	0.134448662238896	.	.
chr10	128082998	128083497	chr10	127937421	127937920	Atp5b|chr10:127937421-127937920	0.119849639639099	.	.
chr10	128082998	128083497	chr10	127937421	127937920	Gm47438|chr10:127937421-127937920	0.119849639639099	.	.
chr10	128082998	128083497	chr10	128176400	128176899	Atp5b|chr10:128176400-128176899	0.156979199271424	.	.
chr10	128082998	128083497	chr10	128176400	128176899	Gm47438|chr10:128176400-128176899	0.156979199271424	.	.
chr10	128082998	128083497	chr10	128212738	128213237	Atp5b|chr10:128212738-128213237	0.122840830651004	.	.
chr10	128082998	128083497	chr10	128212738	128213237	Gm47438|chr10:128212738-128213237	0.122840830651004	.	.
chr10	128082998	128083497	chr10	128237698	128238197	Atp5b|chr10:128237698-128238197	0.184685490783276	.	.
chr10	128082998	128083497	chr10	128237698	128238197	Gm47438|chr10:128237698-128238197	0.184685490783276	.	.
chr10	128082998	128083497	chr10	128283593	128284092	Atp5b|chr10:128283593-128284092	0.128021200807842	.	.
chr10	128082998	128083497	chr10	128283593	128284092	Gm47438|chr10:128283593-128284092	0.128021200807842	.	.
chr10	128082998	128083497	chr10	128409597	128410096	Atp5b|chr10:128409597-128410096	0.141135685216836	.	.
chr10	128082998	128083497	chr10	128409597	128410096	Gm47438|chr10:128409597-128410096	0.141135685216836	.	.
chr10	128090792	128091291	chr10	128096604	128097103	Baz2a|chr10:128096604-128097103	0.129013391203232	.	.
chr10	128090792	128091291	chr10	128283593	128284092	Baz2a|chr10:128283593-128284092	0.141569208006423	.	.
chr10	128091322	128091821	chr10	128283593	128284092	Baz2a|chr10:128283593-128284092	0.126185320588714	.	.
chr10	128091322	128091821	chr10	128358690	128359189	Baz2a|chr10:128358690-128359189	0.12880028375014	.	.
chr10	128091322	128091821	chr10	128378388	128378887	Baz2a|chr10:128378388-128378887	0.216350936403982	.	.
chr10	128194133	128194632	chr10	128409597	128410096	Gls2|chr10:128409597-128410096	0.225193350999539	.	.
chr10	128195155	128195654	chr10	128176400	128176899	AC135859.1|chr10:128176400-128176899	0.161315758538698	.	.
chr10	128195155	128195654	chr10	128176400	128176899	Gls2|chr10:128176400-128176899	0.161315758538698	.	.
chr10	128195155	128195654	chr10	128283593	128284092	AC135859.1|chr10:128283593-128284092	0.132806197914388	.	.
chr10	128195155	128195654	chr10	128283593	128284092	Gls2|chr10:128283593-128284092	0.132806197914388	.	.
chr10	128211581	128212080	chr10	128092468	128092967	Spryd4|chr10:128092468-128092967	0.125999528541837	.	.
chr10	128211581	128212080	chr10	128237698	128238197	Spryd4|chr10:128237698-128238197	0.156994830820096	.	.
chr10	128232067	128232566	chr10	127945472	127945971	Timeless|chr10:127945472-127945971	0.167819445124107	.	.
chr10	128232067	128232566	chr10	128176400	128176899	Timeless|chr10:128176400-128176899	0.11971713061952	.	.
chr10	128232067	128232566	chr10	128283593	128284092	Timeless|chr10:128283593-128284092	0.304261246342637	.	.
chr10	128232067	128232566	chr10	128409597	128410096	Timeless|chr10:128409597-128410096	0.209815155780688	.	.
chr10	128232586	128233085	chr10	128212738	128213237	Timeless|chr10:128212738-128213237	0.135504402121874	.	.
chr10	128232586	128233085	chr10	128378388	128378887	Timeless|chr10:128378388-128378887	0.114265926402221	.	.
chr10	128270187	128270686	chr10	128344708	128345207	Stat2|chr10:128344708-128345207	0.170215487768246	.	.
chr10	128270187	128270686	chr10	128358690	128359189	Stat2|chr10:128358690-128359189	0.139553328727451	.	.
chr10	128270187	128270686	chr10	128378388	128378887	Stat2|chr10:128378388-128378887	0.261061866719684	.	.
chr10	128303050	128303549	chr10	128358690	128359189	Pan2|chr10:128358690-128359189	0.109284055680377	.	.
chr10	128303050	128303549	chr10	128409597	128410096	Pan2|chr10:128409597-128410096	0.121804127509604	.	.
chr10	128322161	128322660	chr10	128536166	128536665	Cnpy2|chr10:128536166-128536665	0.113273215482701	.	.
chr10	128322676	128323175	chr10	128096604	128097103	Cnpy2|chr10:128096604-128097103	0.199768216173379	.	.
chr10	128322676	128323175	chr10	128536166	128536665	Cnpy2|chr10:128536166-128536665	0.186493287987831	.	.
chr10	128337438	128337937	chr10	128212738	128213237	Cs|chr10:128212738-128213237	0.189269641942747	.	.
chr10	128337438	128337937	chr10	128237698	128238197	Cs|chr10:128237698-128238197	0.285860582029743	.	.
chr10	128337438	128337937	chr10	128283593	128284092	Cs|chr10:128283593-128284092	0.148616290076194	.	.
chr10	128337438	128337937	chr10	128409597	128410096	Cs|chr10:128409597-128410096	0.326748830117637	.	.
chr10	128337438	128337937	chr10	128536166	128536665	Cs|chr10:128536166-128536665	0.2291807669116	.	.
chr10	128368518	128369017	chr10	128096604	128097103	Coq10a|chr10:128096604-128097103	0.145286517795467	.	.
chr10	128368518	128369017	chr10	128237698	128238197	Coq10a|chr10:128237698-128238197	0.149325257150494	.	.
chr10	128368518	128369017	chr10	128536166	128536665	Coq10a|chr10:128536166-128536665	0.126106298505787	.	.
chr10	128376834	128377333	chr10	128237698	128238197	Ankrd52|chr10:128237698-128238197	0.113152087447974	.	.
chr10	128376834	128377333	chr10	128283593	128284092	Ankrd52|chr10:128283593-128284092	0.140569406291982	.	.
chr10	128376834	128377333	chr10	128409597	128410096	Ankrd52|chr10:128409597-128410096	0.191416679593999	.	.
chr10	128411355	128411854	chr10	128092468	128092967	Nabp2|chr10:128092468-128092967	0.184206846472425	.	.
chr10	128411355	128411854	chr10	128092468	128092967	Rnf41|chr10:128092468-128092967	0.184206846472425	.	.
chr10	128411355	128411854	chr10	128536166	128536665	Nabp2|chr10:128536166-128536665	0.132745936171613	.	.
chr10	128411355	128411854	chr10	128536166	128536665	Rnf41|chr10:128536166-128536665	0.132745936171613	.	.
chr10	128458309	128458808	chr10	128536166	128536665	Smarcc2|chr10:128536166-128536665	0.114530991307466	.	.
chr10	128458968	128459467	chr10	128096604	128097103	Smarcc2|chr10:128096604-128097103	0.23202258672686	.	.
chr10	128458968	128459467	chr10	128283593	128284092	Smarcc2|chr10:128283593-128284092	0.229346955551164	.	.
chr10	128458968	128459467	chr10	128409597	128410096	Smarcc2|chr10:128409597-128410096	0.193261210004794	.	.
chr10	128458968	128459467	chr10	128536166	128536665	Smarcc2|chr10:128536166-128536665	0.177053733017638	.	.
chr10	128493613	128494112	chr10	128176400	128176899	Myl6|chr10:128176400-128176899	0.1323451369215	.	.
chr10	128493613	128494112	chr10	128237698	128238197	Myl6|chr10:128237698-128238197	0.163396521207247	.	.
chr10	128493613	128494112	chr10	128536166	128536665	Myl6|chr10:128536166-128536665	0.214747755487811	.	.
chr10	128498636	128499135	chr10	128283593	128284092	Myl6b|chr10:128283593-128284092	0.124691859739695	.	.
chr10	128498636	128499135	chr10	128378388	128378887	Myl6b|chr10:128378388-128378887	0.149841109598518	.	.
chr10	128524971	128525470	chr10	128994855	128995354	Esyt1|chr10:128994855-128995354	0.376915110550704	.	.
chr10	128525706	128526205	chr10	128358690	128359189	Esyt1|chr10:128358690-128359189	0.236810178637524	.	.
chr10	128525706	128526205	chr10	128795013	128795512	Esyt1|chr10:128795013-128795512	0.222814659572149	.	.
chr10	128547478	128547977	chr10	128409597	128410096	Zc3h10|chr10:128409597-128410096	0.10917455108173	.	.
chr10	128547478	128547977	chr10	128536166	128536665	Zc3h10|chr10:128536166-128536665	0.275062757229536	.	.
chr10	128548928	128549427	chr10	128409597	128410096	Rpl41|chr10:128409597-128410096	0.151761797260707	.	.
chr10	128548928	128549427	chr10	128805195	128805694	Rpl41|chr10:128805195-128805694	0.118028146847012	.	.
chr10	128548928	128549427	chr10	128913212	128913711	Rpl41|chr10:128913212-128913711	0.124544253506873	.	.
chr10	128565862	128566361	chr10	128283593	128284092	Pa2g4|chr10:128283593-128284092	0.246442119603789	.	.
chr10	128565862	128566361	chr10	128805195	128805694	Pa2g4|chr10:128805195-128805694	0.407713590150163	.	.
chr10	128565862	128566361	chr10	128977436	128977935	Pa2g4|chr10:128977436-128977935	0.252061782063268	.	.
chr10	128626582	128627081	chr10	128536166	128536665	Rps26|chr10:128536166-128536665	0.151216984483557	.	.
chr10	128626582	128627081	chr10	128977436	128977935	Rps26|chr10:128977436-128977935	0.201618986711499	.	.
chr10	128644871	128645370	chr10	128283593	128284092	Gm26876|chr10:128283593-128284092	0.155296610651181	.	.
chr10	128644871	128645370	chr10	128344708	128345207	Gm26876|chr10:128344708-128345207	0.12530136921133	.	.
chr10	128644871	128645370	chr10	128378388	128378887	Gm26876|chr10:128378388-128378887	0.193220741931821	.	.
chr10	128644871	128645370	chr10	128409597	128410096	Gm26876|chr10:128409597-128410096	0.15329932896344	.	.
chr10	128644871	128645370	chr10	128612569	128613068	Gm26876|chr10:128612569-128613068	0.118241221191522	.	.
chr10	128644871	128645370	chr10	128873231	128873730	Gm26876|chr10:128873231-128873730	0.195508778979672	.	.
chr10	128644871	128645370	chr10	128909639	128910138	Gm26876|chr10:128909639-128910138	0.153644723634279	.	.
chr10	128645519	128646018	chr10	128283593	128284092	Gm26876|chr10:128283593-128284092	0.133665313818384	.	.
chr10	128645519	128646018	chr10	128358690	128359189	Gm26876|chr10:128358690-128359189	0.208724244229964	.	.
chr10	128645519	128646018	chr10	128378388	128378887	Gm26876|chr10:128378388-128378887	0.264198604232233	.	.
chr10	128645519	128646018	chr10	128409597	128410096	Gm26876|chr10:128409597-128410096	0.167221070694487	.	.
chr10	128645519	128646018	chr10	128612569	128613068	Gm26876|chr10:128612569-128613068	0.262746412032296	.	.
chr10	128645519	128646018	chr10	128805195	128805694	Gm26876|chr10:128805195-128805694	0.122507179230198	.	.
chr10	128646026	128646525	chr10	128805195	128805694	Gm26876|chr10:128805195-128805694	0.120238643375479	.	.
chr10	128668336	128668835	chr10	128409597	128410096	Ikzf4|chr10:128409597-128410096	0.113758870664013	.	.
chr10	128668336	128668835	chr10	128909639	128910138	Ikzf4|chr10:128909639-128910138	0.109666624638266	.	.
chr10	128669128	128669627	chr10	128873231	128873730	Ikzf4|chr10:128873231-128873730	0.144509894917581	.	.
chr10	128669128	128669627	chr10	128913212	128913711	Ikzf4|chr10:128913212-128913711	0.143998606323385	.	.
chr10	128673679	128674178	chr10	128994855	128995354	Suox|chr10:128994855-128995354	0.207526317205698	.	.
chr10	128674560	128675059	chr10	128805195	128805694	Suox|chr10:128805195-128805694	0.185282704964138	.	.
chr10	128674560	128675059	chr10	128878237	128878736	Suox|chr10:128878237-128878736	0.150393334682274	.	.
chr10	128695638	128696137	chr10	128536166	128536665	Rab5b|chr10:128536166-128536665	0.177458972531745	.	.
chr10	128695638	128696137	chr10	128805195	128805694	Rab5b|chr10:128805195-128805694	0.126426468411205	.	.
chr10	128696211	128696710	chr10	128536166	128536665	Rab5b|chr10:128536166-128536665	0.123001138611915	.	.
chr10	128696211	128696710	chr10	128805195	128805694	Rab5b|chr10:128805195-128805694	0.266449511287197	.	.
chr10	128696211	128696710	chr10	128977436	128977935	Rab5b|chr10:128977436-128977935	0.252885716231908	.	.
chr10	128696211	128696710	chr10	128994855	128995354	Rab5b|chr10:128994855-128995354	0.142293658487932	.	.
chr10	128704864	128705363	chr10	128409597	128410096	Cdk2|chr10:128409597-128410096	0.175178657797232	.	.
chr10	128704864	128705363	chr10	128409597	128410096	Pmel|chr10:128409597-128410096	0.175178657797232	.	.
chr10	128747460	128747959	chr10	128409597	128410096	Pym1|chr10:128409597-128410096	0.14772846654133	.	.
chr10	128747460	128747959	chr10	128536166	128536665	Pym1|chr10:128536166-128536665	0.12352230180346	.	.
chr10	128747460	128747959	chr10	128909639	128910138	Pym1|chr10:128909639-128910138	0.113710081021609	.	.
chr10	128748233	128748732	chr10	128378388	128378887	Pym1|chr10:128378388-128378887	0.122267139271282	.	.
chr10	128748233	128748732	chr10	128909639	128910138	Pym1|chr10:128909639-128910138	0.158404319296717	.	.
chr10	128803676	128804175	chr10	128873231	128873730	Dnajc14|chr10:128873231-128873730	0.171031300334621	.	.
chr10	128803676	128804175	chr10	128873231	128873730	Tmem198b|chr10:128873231-128873730	0.171031300334621	.	.
chr10	128803676	128804175	chr10	128994855	128995354	Dnajc14|chr10:128994855-128995354	0.124426922056026	.	.
chr10	128803676	128804175	chr10	128994855	128995354	Tmem198b|chr10:128994855-128995354	0.124426922056026	.	.
chr10	128804210	128804709	chr10	128805195	128805694	Dnajc14|chr10:128805195-128805694	0.298192861479973	.	.
chr10	128804210	128804709	chr10	128805195	128805694	Tmem198b|chr10:128805195-128805694	0.298192861479973	.	.
chr10	128804210	128804709	chr10	128909639	128910138	Dnajc14|chr10:128909639-128910138	0.148852164868792	.	.
chr10	128804210	128804709	chr10	128909639	128910138	Tmem198b|chr10:128909639-128910138	0.148852164868792	.	.
chr10	128821529	128822028	chr10	128805195	128805694	Ormdl2|chr10:128805195-128805694	0.176647136525511	.	.
chr10	128821529	128822028	chr10	128909639	128910138	Ormdl2|chr10:128909639-128910138	0.1953447814119	.	.
chr10	128821529	128822028	chr10	128977436	128977935	Ormdl2|chr10:128977436-128977935	0.12984631694195	.	.
chr10	128821529	128822028	chr10	128994855	128995354	Ormdl2|chr10:128994855-128995354	0.210169612986905	.	.
chr10	128891038	128891537	chr10	128536166	128536665	Gdf11|chr10:128536166-128536665	0.303863121225559	.	.
chr10	128891038	128891537	chr10	128977436	128977935	Gdf11|chr10:128977436-128977935	0.113214160581609	.	.
chr10	128891038	128891537	chr10	128994855	128995354	Gdf11|chr10:128994855-128995354	0.252555921997791	.	.
chr10	128891038	128891537	chr10	129025948	129026447	Gdf11|chr10:129025948-129026447	0.138011947552943	.	.
chr10	128891683	128892182	chr10	128536166	128536665	Gdf11|chr10:128536166-128536665	0.155471701712122	.	.
chr10	128891683	128892182	chr10	128977436	128977935	Gdf11|chr10:128977436-128977935	0.249653634060072	.	.
chr10	128922870	128923369	chr10	128994855	128995354	Bloc1s1|chr10:128994855-128995354	0.259004419948553	.	.
chr10	128922870	128923369	chr10	128994855	128995354	Rdh5|chr10:128994855-128995354	0.259004419948553	.	.
chr10	128923385	128923884	chr10	128536166	128536665	Bloc1s1|chr10:128536166-128536665	0.118397715721558	.	.
chr10	128923385	128923884	chr10	128536166	128536665	Rdh5|chr10:128536166-128536665	0.118397715721558	.	.
chr10	128923385	128923884	chr10	128909639	128910138	Bloc1s1|chr10:128909639-128910138	0.158854512019108	.	.
chr10	128923385	128923884	chr10	128909639	128910138	Rdh5|chr10:128909639-128910138	0.158854512019108	.	.
chr10	128933513	128934012	chr10	128994855	128995354	Itga7|chr10:128994855-128995354	0.373454196412075	.	.
chr10	128988619	128989118	chr10	128977436	128977935	Olfr9|chr10:128977436-128977935	0.138359978946308	.	.
chr10	128988619	128989118	chr10	128994855	128995354	Olfr9|chr10:128994855-128995354	0.286145681664817	.	.
chr10	129010237	129010736	chr10	128977436	128977935	Olfr763|chr10:128977436-128977935	0.210404731477576	.	.
chr10	129010237	129010736	chr10	128994855	128995354	Olfr763|chr10:128994855-128995354	0.206595557661624	.	.
chr11	3202390	3202889	chr11	3123799	3124298	Eif4enif1|chr11:3123799-3124298	0.117460664129747	.	.
chr11	3202390	3202889	chr11	3289935	3290434	Eif4enif1|chr11:3289935-3290434	0.141270920006412	.	.
chr11	3202390	3202889	chr11	3347023	3347522	Eif4enif1|chr11:3347023-3347522	0.177120659950798	.	.
chr11	3202390	3202889	chr11	3371193	3371692	Eif4enif1|chr11:3371193-3371692	0.129938089279975	.	.
chr11	3202390	3202889	chr11	3472448	3472947	Eif4enif1|chr11:3472448-3472947	0.216185122238351	.	.
chr11	3203060	3203559	chr11	3337608	3338107	Eif4enif1|chr11:3337608-3338107	0.120215144034985	.	.
chr11	3203060	3203559	chr11	3347023	3347522	Eif4enif1|chr11:3347023-3347522	0.183791501603815	.	.
chr11	3266213	3266712	chr11	3123799	3124298	Drg1|chr11:3123799-3124298	0.202190992679379	.	.
chr11	3266213	3266712	chr11	3289935	3290434	Drg1|chr11:3289935-3290434	0.159064776043791	.	.
chr11	3266213	3266712	chr11	3337608	3338107	Drg1|chr11:3337608-3338107	0.142444603474996	.	.
chr11	3266213	3266712	chr11	3347023	3347522	Drg1|chr11:3347023-3347522	0.181633169112151	.	.
chr11	3266213	3266712	chr11	3371193	3371692	Drg1|chr11:3371193-3371692	0.204148875073162	.	.
chr11	3266213	3266712	chr11	3472448	3472947	Drg1|chr11:3472448-3472947	0.143362149953207	.	.
chr11	3289366	3289865	chr11	3159383	3159882	Patz1|chr11:3159383-3159882	0.132360853229158	.	.
chr11	3289366	3289865	chr11	3289935	3290434	Patz1|chr11:3289935-3290434	0.209124235604951	.	.
chr11	3289366	3289865	chr11	3337608	3338107	Patz1|chr11:3337608-3338107	0.13958784341703	.	.
chr11	3289366	3289865	chr11	3347023	3347522	Patz1|chr11:3347023-3347522	0.109977185534305	.	.
chr11	3289366	3289865	chr11	3386996	3387495	Patz1|chr11:3386996-3387495	0.143006545663245	.	.
chr11	3330389	3330888	chr11	3159383	3159882	Gm12592|chr11:3159383-3159882	0.15707387747759	.	.
chr11	3330389	3330888	chr11	3159383	3159882	Pik3ip1|chr11:3159383-3159882	0.15707387747759	.	.
chr11	3452086	3452585	chr11	3289935	3290434	8430429K09Rik|chr11:3289935-3290434	0.139770476397335	.	.
chr11	3452086	3452585	chr11	3289935	3290434	Rnf185|chr11:3289935-3290434	0.139770476397335	.	.
chr11	3452086	3452585	chr11	3371193	3371692	8430429K09Rik|chr11:3371193-3371692	0.33485231788099	.	.
chr11	3452086	3452585	chr11	3371193	3371692	Rnf185|chr11:3371193-3371692	0.33485231788099	.	.
chr11	5261501	5262000	chr11	5356208	5356707	Kremen1|chr11:5356208-5356707	0.128336108715439	.	.
chr11	5261501	5262000	chr11	5465350	5465849	Kremen1|chr11:5465350-5465849	0.124530696396082	.	.
chr11	5261501	5262000	chr11	5521967	5522466	Kremen1|chr11:5521967-5522466	0.210418668546751	.	.
chr11	5261501	5262000	chr11	5740921	5741420	Kremen1|chr11:5740921-5741420	0.247750452419783	.	.
chr11	5444680	5445179	chr11	5707491	5707990	Znrf3|chr11:5707491-5707990	0.135544510067041	.	.
chr11	5444680	5445179	chr11	5740921	5741420	Znrf3|chr11:5740921-5741420	0.213798772115719	.	.
chr11	5520703	5521202	chr11	5465350	5465849	Xbp1|chr11:5465350-5465849	0.395375779895076	.	.
chr11	5520703	5521202	chr11	5707491	5707990	Xbp1|chr11:5707491-5707990	0.174754827285492	.	.
chr11	5520703	5521202	chr11	5901921	5902420	Xbp1|chr11:5901921-5902420	0.198124196918052	.	.
chr11	5521396	5521895	chr11	5354694	5355193	Xbp1|chr11:5354694-5355193	0.198917825738854	.	.
chr11	5521396	5521895	chr11	5521967	5522466	Xbp1|chr11:5521967-5522466	0.275018982668433	.	.
chr11	5521396	5521895	chr11	5886153	5886652	Xbp1|chr11:5886153-5886652	0.118738760907959	.	.
chr11	5542005	5542504	chr11	5294834	5295333	Ccdc117|chr11:5294834-5295333	0.158194174755438	.	.
chr11	5542005	5542504	chr11	5317848	5318347	Ccdc117|chr11:5317848-5318347	0.151674788637878	.	.
chr11	5542005	5542504	chr11	5846679	5847178	Ccdc117|chr11:5846679-5847178	0.216505802520225	.	.
chr11	5761618	5762117	chr11	5707491	5707990	Urgcp|chr11:5707491-5707990	0.109038903462999	.	.
chr11	5761618	5762117	chr11	5901921	5902420	Urgcp|chr11:5901921-5902420	0.109864804914582	.	.
chr11	5762152	5762651	chr11	5707491	5707990	Urgcp|chr11:5707491-5707990	0.166220736160966	.	.
chr11	5762152	5762651	chr11	5740921	5741420	Urgcp|chr11:5740921-5741420	0.260052229348941	.	.
chr11	5762152	5762651	chr11	5901921	5902420	Urgcp|chr11:5901921-5902420	0.207670722133395	.	.
chr11	5788237	5788736	chr11	5707491	5707990	Dbnl|chr11:5707491-5707990	0.197750736814863	.	.
chr11	5788237	5788736	chr11	5740921	5741420	Dbnl|chr11:5740921-5741420	0.123262708567854	.	.
chr11	5788237	5788736	chr11	5886153	5886652	Dbnl|chr11:5886153-5886652	0.155346946274681	.	.
chr11	5837178	5837677	chr11	5886153	5886652	Polm|chr11:5886153-5886652	0.145186604982919	.	.
chr11	5837806	5838305	chr11	5886153	5886652	Polm|chr11:5886153-5886652	0.112108592257905	.	.
chr11	5837806	5838305	chr11	5901921	5902420	Polm|chr11:5901921-5902420	0.220280413829977	.	.
chr11	5878079	5878578	chr11	5740921	5741420	Pold2|chr11:5740921-5741420	0.21072210794742	.	.
chr11	5955521	5956020	chr11	5740921	5741420	Ykt6|chr11:5740921-5741420	0.167025357282032	.	.
chr11	5955521	5956020	chr11	5901921	5902420	Ykt6|chr11:5901921-5902420	0.113835792993415	.	.
chr11	9010276	9010775	chr11	9136398	9136897	Hus1|chr11:9136398-9136897	0.131201834842392	.	.
chr11	9010276	9010775	chr11	9481461	9481960	Hus1|chr11:9481461-9481960	0.153632091811444	.	.
chr11	9010962	9011461	chr11	9396331	9396830	Hus1|chr11:9396331-9396830	0.182517819294263	.	.
chr11	9010962	9011461	chr11	9481461	9481960	Hus1|chr11:9481461-9481960	0.254026816139721	.	.
chr11	9048265	9048764	chr11	9006122	9006621	Gm11992|chr11:9006122-9006621	0.125804058226491	.	.
chr11	9048265	9048764	chr11	9006122	9006621	Sun3|chr11:9006122-9006621	0.125804058226491	.	.
chr11	9048265	9048764	chr11	9432573	9433072	Gm11992|chr11:9432573-9433072	0.127077590836413	.	.
chr11	9048265	9048764	chr11	9432573	9433072	Sun3|chr11:9432573-9433072	0.127077590836413	.	.
chr11	9048265	9048764	chr11	9462357	9462856	Gm11992|chr11:9462357-9462856	0.189445172266069	.	.
chr11	9048265	9048764	chr11	9462357	9462856	Sun3|chr11:9462357-9462856	0.189445172266069	.	.
chr11	11113765	11114264	chr11	10755997	10756496	Vwc2|chr11:10755997-10756496	0.151300421989693	.	.
chr11	11113765	11114264	chr11	11116114	11116613	Vwc2|chr11:11116114-11116613	0.217213587395021	.	.
chr11	11113765	11114264	chr11	11168112	11168611	Vwc2|chr11:11168112-11168611	0.206015073977828	.	.
chr11	11113765	11114264	chr11	11168112	11168611	Vwc2|chr11:11168112-11168611	0.206015073977829	.	.
chr11	11113765	11114264	chr11	11176626	11177125	Vwc2|chr11:11176626-11177125	0.385548708394424	.	.
chr11	11113765	11114264	chr11	11210040	11210539	Vwc2|chr11:11210040-11210539	0.109154126821083	.	.
chr11	11113765	11114264	chr11	11276964	11277463	Vwc2|chr11:11276964-11277463	0.305946984804029	.	.
chr11	11461833	11462332	chr11	11218811	11219310	Spata48|chr11:11218811-11219310	0.189161513972438	.	.
chr11	11461833	11462332	chr11	11218811	11219310	Zpbp|chr11:11218811-11219310	0.189161513972438	.	.
chr11	11462374	11462873	chr11	11276964	11277463	Spata48|chr11:11276964-11277463	0.166231415774905	.	.
chr11	11462374	11462873	chr11	11276964	11277463	Zpbp|chr11:11276964-11277463	0.166231415774905	.	.
chr11	11685393	11685892	chr11	11528657	11529156	Gm11999|chr11:11528657-11529156	0.216630366345891	.	.
chr11	11685393	11685892	chr11	11528657	11529156	Ikzf1|chr11:11528657-11529156	0.216630366345891	.	.
chr11	16257496	16257995	chr11	16366737	16367236	Vstm2a|chr11:16366737-16367236	0.182810338903512	.	.
chr11	16257496	16257995	chr11	16606888	16607387	Vstm2a|chr11:16606888-16607387	0.119389225074607	.	.
chr11	16507927	16508426	chr11	16366737	16367236	Sec61g|chr11:16366737-16367236	0.148619408649229	.	.
chr11	17953651	17954150	chr11	17680933	17681432	Etaa1|chr11:17680933-17681432	0.139476171297909	.	.
chr11	17953651	17954150	chr11	17680933	17681432	Etaa1os|chr11:17680933-17681432	0.139476171297909	.	.
chr11	22512298	22512797	chr11	22286837	22287336	Tmem17|chr11:22286837-22287336	0.204567530968545	.	.
chr11	22512298	22512797	chr11	22369813	22370312	Tmem17|chr11:22369813-22370312	0.24151074313747	.	.
chr11	22512298	22512797	chr11	22631510	22632009	Tmem17|chr11:22631510-22632009	0.201156412653324	.	.
chr11	22512298	22512797	chr11	22632311	22632810	Tmem17|chr11:22632311-22632810	0.175393207679685	.	.
chr11	22512298	22512797	chr11	22661004	22661503	Tmem17|chr11:22661004-22661503	0.156029833488094	.	.
chr11	22512298	22512797	chr11	22698484	22698983	Tmem17|chr11:22698484-22698983	0.23833157229023	.	.
chr11	22617528	22618027	chr11	22631510	22632009	Gm12052|chr11:22631510-22632009	0.158352061570975	.	.
chr11	22617528	22618027	chr11	22662025	22662524	Gm12052|chr11:22662025-22662524	0.12268682059225	.	.
chr11	22617528	22618027	chr11	22671320	22671819	Gm12052|chr11:22671320-22671819	0.211682279220253	.	.
chr11	22617528	22618027	chr11	22710641	22711140	Gm12052|chr11:22710641-22711140	0.134505641773902	.	.
chr11	23067612	23068111	chr11	23305598	23306097	Gm12059|chr11:23305598-23306097	0.203184759064608	.	.
chr11	23254930	23255429	chr11	23305598	23306097	Xpo1|chr11:23305598-23306097	0.245937831079521	.	.
chr11	23255618	23256117	chr11	23305598	23306097	Xpo1|chr11:23305598-23306097	0.154458055117675	.	.
chr11	23306148	23306647	chr11	23305598	23306097	Usp34|chr11:23305598-23306097	0.445439122394184	.	.
chr11	23307251	23307750	chr11	23020238	23020737	Usp34|chr11:23020238-23020737	0.254448488308839	.	.
chr11	23307251	23307750	chr11	23074670	23075169	Usp34|chr11:23074670-23075169	0.222344070179762	.	.
chr11	23497762	23498261	chr11	23305598	23306097	1700030C12Rik|chr11:23305598-23306097	0.150715075561916	.	.
chr11	23497762	23498261	chr11	23305598	23306097	Ahsa2|chr11:23305598-23306097	0.150715075561916	.	.
chr11	23633475	23633974	chr11	23565751	23566250	0610010F05Rik|chr11:23565751-23566250	0.12255534246887	.	.
chr11	23633475	23633974	chr11	23867724	23868223	0610010F05Rik|chr11:23867724-23868223	0.213526140994618	.	.
chr11	23633475	23633974	chr11	23970486	23970985	0610010F05Rik|chr11:23970486-23970985	0.17993865855558	.	.
chr11	23665750	23666249	chr11	23679168	23679667	Pex13|chr11:23679168-23679667	0.110943342857822	.	.
chr11	23665750	23666249	chr11	23679168	23679667	Pus10|chr11:23679168-23679667	0.110943342857822	.	.
chr11	23665750	23666249	chr11	23867724	23868223	Pex13|chr11:23867724-23868223	0.158846681322704	.	.
chr11	23665750	23666249	chr11	23867724	23868223	Pus10|chr11:23867724-23868223	0.158846681322704	.	.
chr11	23770813	23771312	chr11	23565751	23566250	Rel|chr11:23565751-23566250	0.132285576412268	.	.
chr11	23770813	23771312	chr11	23970486	23970985	Rel|chr11:23970486-23970985	0.10995193088308	.	.
chr11	23770813	23771312	chr11	23994068	23994567	Rel|chr11:23994068-23994567	0.149553784059344	.	.
chr11	23895039	23895538	chr11	23679168	23679667	Gm12061|chr11:23679168-23679667	0.195792113421901	.	.
chr11	23895039	23895538	chr11	23679168	23679667	Papolg|chr11:23679168-23679667	0.195792113421901	.	.
chr11	23895039	23895538	chr11	23727371	23727870	Gm12061|chr11:23727371-23727870	0.116053397613874	.	.
chr11	23895039	23895538	chr11	23727371	23727870	Papolg|chr11:23727371-23727870	0.116053397613874	.	.
chr11	23895039	23895538	chr11	23855325	23855824	Gm12061|chr11:23855325-23855824	0.154355137375847	.	.
chr11	23895039	23895538	chr11	23855325	23855824	Papolg|chr11:23855325-23855824	0.154355137375847	.	.
chr11	23895039	23895538	chr11	23867724	23868223	Gm12061|chr11:23867724-23868223	0.124484884852071	.	.
chr11	23895039	23895538	chr11	23867724	23868223	Papolg|chr11:23867724-23868223	0.124484884852071	.	.
chr11	25301073	25301572	chr11	25356783	25357282	Gm12069|chr11:25356783-25357282	0.194537798755789	.	.
chr11	26593447	26593946	chr11	26961519	26962018	Vrk2|chr11:26961519-26962018	0.11555976477329	.	.
chr11	29172618	29173117	chr11	28929039	28929538	A630052C17Rik|chr11:28929039-28929538	0.147683239412907	.	.
chr11	29172618	29173117	chr11	28929039	28929538	Ppp4r3b|chr11:28929039-28929538	0.147683239412907	.	.
chr11	29172618	29173117	chr11	29052607	29053106	A630052C17Rik|chr11:29052607-29053106	0.165041833766935	.	.
chr11	29172618	29173117	chr11	29052607	29053106	Ppp4r3b|chr11:29052607-29053106	0.165041833766935	.	.
chr11	29373366	29373865	chr11	29052607	29053106	Ccdc88a|chr11:29052607-29053106	0.158782055602866	.	.
chr11	29373366	29373865	chr11	29636755	29637254	Ccdc88a|chr11:29636755-29637254	0.142095659766508	.	.
chr11	29373366	29373865	chr11	29718420	29718919	Ccdc88a|chr11:29718420-29718919	0.168678113323641	.	.
chr11	29514834	29515333	chr11	29718420	29718919	Gm12089|chr11:29718420-29718919	0.206027624967172	.	.
chr11	29514834	29515333	chr11	29718420	29718919	Prorsd1|chr11:29718420-29718919	0.206027624967172	.	.
chr11	29645405	29645904	chr11	29428683	29429182	Gm12092|chr11:29428683-29429182	0.140340847108098	.	.
chr11	29645405	29645904	chr11	29684778	29685277	Gm12092|chr11:29684778-29685277	0.289048343962557	.	.
chr11	29691915	29692414	chr11	29428683	29429182	Rtn4|chr11:29428683-29429182	0.457387968630407	.	.
chr11	29691915	29692414	chr11	29684778	29685277	Rtn4|chr11:29684778-29685277	0.448154544687476	.	.
chr11	29692664	29693163	chr11	29636755	29637254	Rtn4|chr11:29636755-29637254	0.185628809181851	.	.
chr11	29693483	29693982	chr11	29694010	29694509	Rtn4|chr11:29694010-29694509	0.300991396178039	.	.
chr11	30267372	30267871	chr11	30657058	30657557	Gm8098|chr11:30657058-30657557	0.127254305511735	.	.
chr11	30267372	30267871	chr11	30657058	30657557	Sptbn1|chr11:30657058-30657557	0.127254305511735	.	.
chr11	30267892	30268391	chr11	30371831	30372330	Gm8098|chr11:30371831-30372330	0.219443858396922	.	.
chr11	30267892	30268391	chr11	30371831	30372330	Sptbn1|chr11:30371831-30372330	0.219443858396922	.	.
chr11	30267892	30268391	chr11	30372653	30373152	Gm8098|chr11:30372653-30373152	0.140978312905668	.	.
chr11	30267892	30268391	chr11	30372653	30373152	Sptbn1|chr11:30372653-30373152	0.140978312905668	.	.
chr11	30471695	30472194	chr11	30676047	30676546	4930505A04Rik|chr11:30676047-30676546	0.139236463696257	.	.
chr11	30648973	30649472	chr11	30394307	30394806	Acyp2|chr11:30394307-30394806	0.168757020045271	.	.
chr11	30771490	30771989	chr11	30676047	30676546	Psme4|chr11:30676047-30676546	0.160194375291235	.	.
chr11	30771490	30771989	chr11	30888059	30888558	Psme4|chr11:30888059-30888558	0.300121565244307	.	.
chr11	30771490	30771989	chr11	31169173	31169672	Psme4|chr11:31169173-31169672	0.141649460043661	.	.
chr11	30771490	30771989	chr11	31169869	31170368	Psme4|chr11:31169869-31170368	0.115302270623833	.	.
chr11	30885150	30885649	chr11	30676047	30676546	Asb3|chr11:30676047-30676546	0.118950855164613	.	.
chr11	30885150	30885649	chr11	30676047	30676546	Gpr75|chr11:30676047-30676546	0.118950855164613	.	.
chr11	30885150	30885649	chr11	30888059	30888558	Asb3|chr11:30888059-30888558	0.205222553541571	.	.
chr11	30885150	30885649	chr11	30888059	30888558	Gpr75|chr11:30888059-30888558	0.205222553541571	.	.
chr11	30954161	30954660	chr11	30657058	30657557	Erlec1|chr11:30657058-30657557	0.160373586934528	.	.
chr11	30954161	30954660	chr11	30888059	30888558	Erlec1|chr11:30888059-30888558	0.207616762492301	.	.
chr11	30954161	30954660	chr11	31169173	31169672	Erlec1|chr11:31169173-31169672	0.232344342929195	.	.
chr11	30986154	30986653	chr11	30676047	30676546	Chac2|chr11:30676047-30676546	0.1245797896722	.	.
chr11	30986154	30986653	chr11	30888059	30888558	Chac2|chr11:30888059-30888558	0.190572448009243	.	.
chr11	31369227	31369726	chr11	31593519	31594018	Stc2|chr11:31593519-31594018	0.175940214402748	.	.
chr11	31369227	31369726	chr11	31637979	31638478	Stc2|chr11:31637979-31638478	0.193750953670128	.	.
chr11	31369227	31369726	chr11	31703158	31703657	Stc2|chr11:31703158-31703657	0.121152746608077	.	.
chr11	31369227	31369726	chr11	31713510	31714009	Stc2|chr11:31713510-31714009	0.114824290126784	.	.
chr11	31369857	31370356	chr11	31637979	31638478	Stc2|chr11:31637979-31638478	0.118446052076129	.	.
chr11	31671728	31672227	chr11	31593519	31594018	Bod1|chr11:31593519-31594018	0.191642942627972	.	.
chr11	31671728	31672227	chr11	31610290	31610789	Bod1|chr11:31610290-31610789	0.12096113798077	.	.
chr11	31671728	31672227	chr11	31614050	31614549	Bod1|chr11:31614050-31614549	0.119072225433704	.	.
chr11	33147016	33147515	chr11	33148287	33148786	Fgf18|chr11:33148287-33148786	0.148105057541839	.	.
chr11	33147604	33148103	chr11	33148287	33148786	Fgf18|chr11:33148287-33148786	0.41061163753781	.	.
chr11	33162136	33162635	chr11	33176507	33177006	Npm1|chr11:33176507-33177006	0.238530501471426	.	.
chr11	33162905	33163404	chr11	33176507	33177006	Npm1|chr11:33176507-33177006	0.180371609672182	.	.
chr11	34833438	34833937	chr11	34843474	34843973	Spdl1|chr11:34843474-34843973	0.143328232786039	.	.
chr11	40754384	40754883	chr11	40879471	40879970	Ccng1|chr11:40879471-40879970	0.145832058940186	.	.
chr11	40755146	40755645	chr11	40846512	40847011	Ccng1|chr11:40846512-40847011	0.274639152996425	.	.
chr11	40755146	40755645	chr11	41238931	41239430	Ccng1|chr11:41238931-41239430	0.152322364183875	.	.
chr11	48799792	48800291	chr11	48565162	48565661	Rack1|chr11:48565162-48565661	0.275951836125189	.	.
chr11	48799792	48800291	chr11	48565682	48566181	Rack1|chr11:48565682-48566181	0.41527756689913	.	.
chr11	48799792	48800291	chr11	48588765	48589264	Rack1|chr11:48588765-48589264	0.290813156202446	.	.
chr11	48799792	48800291	chr11	48605270	48605769	Rack1|chr11:48605270-48605769	0.148693791452933	.	.
chr11	48799792	48800291	chr11	48790215	48790714	Rack1|chr11:48790215-48790714	0.357197560353751	.	.
chr11	48799792	48800291	chr11	48823505	48824004	Rack1|chr11:48823505-48824004	0.216620951439934	.	.
chr11	48799792	48800291	chr11	48837777	48838276	Rack1|chr11:48837777-48838276	0.212754947120197	.	.
chr11	48799792	48800291	chr11	48856073	48856572	Rack1|chr11:48856073-48856572	0.172769807974574	.	.
chr11	48799792	48800291	chr11	48856814	48857313	Rack1|chr11:48856814-48857313	0.122150082876758	.	.
chr11	48800315	48800814	chr11	48565162	48565661	Rack1|chr11:48565162-48565661	0.115214096803393	.	.
chr11	48800315	48800814	chr11	48565682	48566181	Rack1|chr11:48565682-48566181	0.254182901538067	.	.
chr11	48800315	48800814	chr11	48790215	48790714	Rack1|chr11:48790215-48790714	0.176425272801986	.	.
chr11	48800315	48800814	chr11	48823505	48824004	Rack1|chr11:48823505-48824004	0.289735135249601	.	.
chr11	48800315	48800814	chr11	48837777	48838276	Rack1|chr11:48837777-48838276	0.117959133311252	.	.
chr11	48800315	48800814	chr11	48856073	48856572	Rack1|chr11:48856073-48856572	0.20091936978978	.	.
chr11	48816857	48817356	chr11	48775412	48775911	Trim41|chr11:48775412-48775911	0.130483241559798	.	.
chr11	48816857	48817356	chr11	48859798	48860297	Trim41|chr11:48859798-48860297	0.161214162549886	.	.
chr11	48816857	48817356	chr11	49189707	49190206	Trim41|chr11:49189707-49190206	0.168344175079936	.	.
chr11	48825828	48826327	chr11	48764098	48764597	Gm12184|chr11:48764098-48764597	0.207767422772953	.	.
chr11	48825828	48826327	chr11	48764098	48764597	Trim7|chr11:48764098-48764597	0.207767422772953	.	.
chr11	48825828	48826327	chr11	48774647	48775146	Gm12184|chr11:48774647-48775146	0.193880978001114	.	.
chr11	48825828	48826327	chr11	48774647	48775146	Trim7|chr11:48774647-48775146	0.193880978001114	.	.
chr11	48825828	48826327	chr11	48833647	48834146	Gm12184|chr11:48833647-48834146	0.145541150091355	.	.
chr11	48825828	48826327	chr11	48833647	48834146	Trim7|chr11:48833647-48834146	0.145541150091355	.	.
chr11	48825828	48826327	chr11	48834168	48834667	Gm12184|chr11:48834168-48834667	0.190563562179422	.	.
chr11	48825828	48826327	chr11	48834168	48834667	Trim7|chr11:48834168-48834667	0.190563562179422	.	.
chr11	48825828	48826327	chr11	48856073	48856572	Gm12184|chr11:48856073-48856572	0.120524195510468	.	.
chr11	48825828	48826327	chr11	48856073	48856572	Trim7|chr11:48856073-48856572	0.120524195510468	.	.
chr11	48825828	48826327	chr11	48859798	48860297	Gm12184|chr11:48859798-48860297	0.171649928887878	.	.
chr11	48825828	48826327	chr11	48859798	48860297	Trim7|chr11:48859798-48860297	0.171649928887878	.	.
chr11	48826330	48826829	chr11	48774647	48775146	Gm12184|chr11:48774647-48775146	0.108486974357669	.	.
chr11	48826330	48826829	chr11	48774647	48775146	Trim7|chr11:48774647-48775146	0.108486974357669	.	.
chr11	48826330	48826829	chr11	48833647	48834146	Gm12184|chr11:48833647-48834146	0.137208264429217	.	.
chr11	48826330	48826829	chr11	48833647	48834146	Trim7|chr11:48833647-48834146	0.137208264429217	.	.
chr11	48826330	48826829	chr11	48834168	48834667	Gm12184|chr11:48834168-48834667	0.242478613183926	.	.
chr11	48826330	48826829	chr11	48834168	48834667	Trim7|chr11:48834168-48834667	0.242478613183926	.	.
chr11	48826330	48826829	chr11	48859798	48860297	Gm12184|chr11:48859798-48860297	0.26338403614188	.	.
chr11	48826330	48826829	chr11	48859798	48860297	Trim7|chr11:48859798-48860297	0.26338403614188	.	.
chr11	48853382	48853881	chr11	48565162	48565661	Gm16170|chr11:48565162-48565661	0.176774031098639	.	.
chr11	48853382	48853881	chr11	48565682	48566181	Gm16170|chr11:48565682-48566181	0.141550827558834	.	.
chr11	48853382	48853881	chr11	48605270	48605769	Gm16170|chr11:48605270-48605769	0.181604919714718	.	.
chr11	48853382	48853881	chr11	48856073	48856572	Gm16170|chr11:48856073-48856572	0.206504307768406	.	.
chr11	48853382	48853881	chr11	49189707	49190206	Gm16170|chr11:49189707-49190206	0.171026955512328	.	.
chr11	48871161	48871660	chr11	48631904	48632403	Irgm1|chr11:48631904-48632403	0.179489423325731	.	.
chr11	48871161	48871660	chr11	48765501	48766000	Irgm1|chr11:48765501-48766000	0.24658252736681	.	.
chr11	48871161	48871660	chr11	48834168	48834667	Irgm1|chr11:48834168-48834667	0.151420149850543	.	.
chr11	48871161	48871660	chr11	48837257	48837756	Irgm1|chr11:48837257-48837756	0.195072864548115	.	.
chr11	48871161	48871660	chr11	48837777	48838276	Irgm1|chr11:48837777-48838276	0.151333466340015	.	.
chr11	48871161	48871660	chr11	48855390	48855889	Irgm1|chr11:48855390-48855889	0.267910095696899	.	.
chr11	48871161	48871660	chr11	48856073	48856572	Irgm1|chr11:48856073-48856572	0.121291620919123	.	.
chr11	48871161	48871660	chr11	49169250	49169749	Irgm1|chr11:49169250-49169749	0.12877197472487	.	.
chr11	48872175	48872674	chr11	48837257	48837756	Irgm1|chr11:48837257-48837756	0.114189955175603	.	.
chr11	48872175	48872674	chr11	49169250	49169749	Irgm1|chr11:49169250-49169749	0.110058300741482	.	.
chr11	48872175	48872674	chr11	49189707	49190206	Irgm1|chr11:49189707-49190206	0.117387174623208	.	.
chr11	49203185	49203684	chr11	48775412	48775911	Zfp62|chr11:48775412-48775911	0.226018994294988	.	.
chr11	49203185	49203684	chr11	48856814	48857313	Zfp62|chr11:48856814-48857313	0.121823304204637	.	.
chr11	49203772	49204271	chr11	48788591	48789090	Zfp62|chr11:48788591-48789090	0.213236297229251	.	.
chr11	49203772	49204271	chr11	48823505	48824004	Zfp62|chr11:48823505-48824004	0.194109656902105	.	.
chr11	49243866	49244365	chr11	48765501	48766000	Mgat1|chr11:48765501-48766000	0.169789472876005	.	.
chr11	49243866	49244365	chr11	48833647	48834146	Mgat1|chr11:48833647-48834146	0.235298848143294	.	.
chr11	49243866	49244365	chr11	48834168	48834667	Mgat1|chr11:48834168-48834667	0.329327406190002	.	.
chr11	49243866	49244365	chr11	48856814	48857313	Mgat1|chr11:48856814-48857313	0.112013655319862	.	.
chr11	49243866	49244365	chr11	48859798	48860297	Mgat1|chr11:48859798-48860297	0.345438719715782	.	.
chr11	49243866	49244365	chr11	49271212	49271711	Mgat1|chr11:49271212-49271711	0.12136434396827	.	.
chr11	49243866	49244365	chr11	49497606	49498105	Mgat1|chr11:49497606-49498105	0.13764454560236	.	.
chr11	49712561	49713060	chr11	49575475	49575974	Cnot6|chr11:49575475-49575974	0.196271238789566	.	.
chr11	50827537	50828036	chr11	50769375	50769874	Zfp354c|chr11:50769375-50769874	0.114795699457978	.	.
chr11	50827537	50828036	chr11	50939868	50940367	Zfp354c|chr11:50939868-50940367	0.125555248561794	.	.
chr11	50827537	50828036	chr11	51162356	51162855	Zfp354c|chr11:51162356-51162855	0.18467344763243	.	.
chr11	50850845	50851344	chr11	50952287	50952786	Grm6|chr11:50952287-50952786	0.274169895269742	.	.
chr11	50850845	50851344	chr11	50952287	50952786	Grm6|chr11:50952287-50952786	0.274169895269743	.	.
chr11	50887467	50887966	chr11	50770973	50771472	Zfp454|chr11:50770973-50771472	0.411905933702329	.	.
chr11	50915869	50916368	chr11	50769375	50769874	Zfp2|chr11:50769375-50769874	0.125509249957356	.	.
chr11	50915869	50916368	chr11	50770973	50771472	Zfp2|chr11:50770973-50771472	0.149892815517365	.	.
chr11	51058989	51059488	chr11	50952287	50952786	Zfp354a|chr11:50952287-50952786	0.185837412633057	.	.
chr11	51058989	51059488	chr11	51162356	51162855	Zfp354a|chr11:51162356-51162855	0.307187822442287	.	.
chr11	51058989	51059488	chr11	51449788	51450287	Zfp354a|chr11:51449788-51450287	0.16844051315106	.	.
chr11	51262855	51263354	chr11	51336226	51336725	BC049762|chr11:51336226-51336725	0.136420360970334	.	.
chr11	51262855	51263354	chr11	51391471	51391970	BC049762|chr11:51391471-51391970	0.153440770809207	.	.
chr11	51289688	51290187	chr11	51391471	51391970	Col23a1|chr11:51391471-51391970	0.144127089716495	.	.
chr11	51763403	51763902	chr11	51805139	51805638	Sar1b|chr11:51805139-51805638	0.129210136942422	.	.
chr11	51763403	51763902	chr11	51805139	51805638	Sec24a|chr11:51805139-51805638	0.129210136942422	.	.
chr11	51763403	51763902	chr11	51855397	51855896	Sar1b|chr11:51855397-51855896	0.129185374558227	.	.
chr11	51763403	51763902	chr11	51855397	51855896	Sec24a|chr11:51855397-51855896	0.129185374558227	.	.
chr11	51763403	51763902	chr11	52085747	52086246	Sar1b|chr11:52085747-52086246	0.10859353863803	.	.
chr11	51763403	51763902	chr11	52085747	52086246	Sec24a|chr11:52085747-52086246	0.10859353863803	.	.
chr11	51856924	51857423	chr11	51756283	51756782	Jade2|chr11:51756283-51756782	0.115176284289797	.	.
chr11	51856924	51857423	chr11	51820783	51821282	Jade2|chr11:51820783-51821282	0.15109302634909	.	.
chr11	51856924	51857423	chr11	51855397	51855896	Jade2|chr11:51855397-51855896	0.245562544419273	.	.
chr11	51856924	51857423	chr11	51856134	51856633	Jade2|chr11:51856134-51856633	0.122231615691044	.	.
chr11	51856924	51857423	chr11	52035891	52036390	Jade2|chr11:52035891-52036390	0.14702381426837	.	.
chr11	51856924	51857423	chr11	52086506	52087005	Jade2|chr11:52086506-52087005	0.114380716556708	.	.
chr11	51857661	51858160	chr11	51779598	51780097	Jade2|chr11:51779598-51780097	0.22157612978016	.	.
chr11	51857661	51858160	chr11	51855397	51855896	Jade2|chr11:51855397-51855896	0.206509294568583	.	.
chr11	51857661	51858160	chr11	52079946	52080445	Jade2|chr11:52079946-52080445	0.158766195769147	.	.
chr11	51857661	51858160	chr11	52086506	52087005	Jade2|chr11:52086506-52087005	0.224818564169417	.	.
chr11	51967401	51967900	chr11	51756283	51756782	Cdkn2aipnl|chr11:51756283-51756782	0.109453489601731	.	.
chr11	51967401	51967900	chr11	52037572	52038071	Cdkn2aipnl|chr11:52037572-52038071	0.13117364041213	.	.
chr11	51967401	51967900	chr11	52085747	52086246	Cdkn2aipnl|chr11:52085747-52086246	0.22815876658545	.	.
chr11	51999945	52000444	chr11	52085747	52086246	Gm12204|chr11:52085747-52086246	0.14886587232079	.	.
chr11	51999945	52000444	chr11	52085747	52086246	Ube2b|chr11:52085747-52086246	0.14886587232079	.	.
chr11	51999945	52000444	chr11	52143607	52144106	Gm12204|chr11:52143607-52144106	0.120205131415001	.	.
chr11	51999945	52000444	chr11	52143607	52144106	Ube2b|chr11:52143607-52144106	0.120205131415001	.	.
chr11	51999945	52000444	chr11	52253862	52254361	Gm12204|chr11:52253862-52254361	0.226150029201512	.	.
chr11	51999945	52000444	chr11	52253862	52254361	Ube2b|chr11:52253862-52254361	0.226150029201512	.	.
chr11	51999945	52000444	chr11	52346543	52347042	Gm12204|chr11:52346543-52347042	0.199419123105632	.	.
chr11	51999945	52000444	chr11	52346543	52347042	Ube2b|chr11:52346543-52347042	0.199419123105632	.	.
chr11	51999945	52000444	chr11	52451147	52451646	Gm12204|chr11:52451147-52451646	0.186942116537116	.	.
chr11	51999945	52000444	chr11	52451147	52451646	Ube2b|chr11:52451147-52451646	0.186942116537116	.	.
chr11	51999945	52000444	chr11	52451846	52452345	Gm12204|chr11:52451846-52452345	0.145559132357829	.	.
chr11	51999945	52000444	chr11	52451846	52452345	Ube2b|chr11:52451846-52452345	0.145559132357829	.	.
chr11	52000555	52001054	chr11	51805139	51805638	Gm12204|chr11:51805139-51805638	0.125163826176562	.	.
chr11	52000555	52001054	chr11	51805139	51805638	Ube2b|chr11:51805139-51805638	0.125163826176562	.	.
chr11	52000555	52001054	chr11	52085747	52086246	Gm12204|chr11:52085747-52086246	0.260267663323381	.	.
chr11	52000555	52001054	chr11	52085747	52086246	Ube2b|chr11:52085747-52086246	0.260267663323381	.	.
chr11	52000555	52001054	chr11	52253862	52254361	Gm12204|chr11:52253862-52254361	0.151236682258709	.	.
chr11	52000555	52001054	chr11	52253862	52254361	Ube2b|chr11:52253862-52254361	0.151236682258709	.	.
chr11	52000555	52001054	chr11	52451147	52451646	Gm12204|chr11:52451147-52451646	0.272603671862586	.	.
chr11	52000555	52001054	chr11	52451147	52451646	Ube2b|chr11:52451147-52451646	0.272603671862586	.	.
chr11	52003968	52004467	chr11	52253862	52254361	Cdkl3|chr11:52253862-52254361	0.173074975398759	.	.
chr11	52003968	52004467	chr11	52332817	52333316	Cdkl3|chr11:52332817-52333316	0.127076662149432	.	.
chr11	52003968	52004467	chr11	52346543	52347042	Cdkl3|chr11:52346543-52347042	0.263642433753385	.	.
chr11	52003968	52004467	chr11	52451147	52451646	Cdkl3|chr11:52451147-52451646	0.184696038488858	.	.
chr11	52003968	52004467	chr11	52451846	52452345	Cdkl3|chr11:52451846-52452345	0.224132230025917	.	.
chr11	52097965	52098464	chr11	51805139	51805638	Ppp2ca|chr11:51805139-51805638	0.193933130383396	.	.
chr11	52097965	52098464	chr11	52085747	52086246	Ppp2ca|chr11:52085747-52086246	0.221607647938678	.	.
chr11	52097965	52098464	chr11	52253862	52254361	Ppp2ca|chr11:52253862-52254361	0.151671190574964	.	.
chr11	52097965	52098464	chr11	52332817	52333316	Ppp2ca|chr11:52332817-52333316	0.125071288368817	.	.
chr11	52097965	52098464	chr11	52335866	52336365	Ppp2ca|chr11:52335866-52336365	0.244948163579976	.	.
chr11	52097965	52098464	chr11	52436667	52437166	Ppp2ca|chr11:52436667-52437166	0.122728086074229	.	.
chr11	52098497	52098996	chr11	51855397	51855896	Ppp2ca|chr11:51855397-51855896	0.240244496034613	.	.
chr11	52098497	52098996	chr11	51856134	51856633	Ppp2ca|chr11:51856134-51856633	0.207621280423292	.	.
chr11	52098497	52098996	chr11	52086506	52087005	Ppp2ca|chr11:52086506-52087005	0.180837915380184	.	.
chr11	52098497	52098996	chr11	52129085	52129584	Ppp2ca|chr11:52129085-52129584	0.287029019447225	.	.
chr11	52098497	52098996	chr11	52129600	52130099	Ppp2ca|chr11:52129600-52130099	0.213668645961879	.	.
chr11	52098497	52098996	chr11	52253862	52254361	Ppp2ca|chr11:52253862-52254361	0.185521217546471	.	.
chr11	52098497	52098996	chr11	52332817	52333316	Ppp2ca|chr11:52332817-52333316	0.22385839772214	.	.
chr11	52098497	52098996	chr11	52346543	52347042	Ppp2ca|chr11:52346543-52347042	0.116276717988448	.	.
chr11	52098497	52098996	chr11	52451846	52452345	Ppp2ca|chr11:52451846-52452345	0.216568828703983	.	.
chr11	52099118	52099617	chr11	51856134	51856633	Ppp2ca|chr11:51856134-51856633	0.114860473128075	.	.
chr11	52099118	52099617	chr11	52129085	52129584	Ppp2ca|chr11:52129085-52129584	0.171805088564764	.	.
chr11	52099118	52099617	chr11	52129600	52130099	Ppp2ca|chr11:52129600-52130099	0.136084686001428	.	.
chr11	52099118	52099617	chr11	52253862	52254361	Ppp2ca|chr11:52253862-52254361	0.311046860627335	.	.
chr11	52099118	52099617	chr11	52332817	52333316	Ppp2ca|chr11:52332817-52333316	0.395448896870076	.	.
chr11	52099118	52099617	chr11	52335866	52336365	Ppp2ca|chr11:52335866-52336365	0.241354872267152	.	.
chr11	52099118	52099617	chr11	52346543	52347042	Ppp2ca|chr11:52346543-52347042	0.372251253387252	.	.
chr11	52099118	52099617	chr11	52451147	52451646	Ppp2ca|chr11:52451147-52451646	0.119278167733623	.	.
chr11	52099118	52099617	chr11	52451846	52452345	Ppp2ca|chr11:52451846-52452345	0.273784988600543	.	.
chr11	52231721	52232220	chr11	52037572	52038071	Skp1a|chr11:52037572-52038071	0.1098563223159	.	.
chr11	52231721	52232220	chr11	52332817	52333316	Skp1a|chr11:52332817-52333316	0.227824299761606	.	.
chr11	52231721	52232220	chr11	52346543	52347042	Skp1a|chr11:52346543-52347042	0.114882608681631	.	.
chr11	52231721	52232220	chr11	52451147	52451646	Skp1a|chr11:52451147-52451646	0.204521801026619	.	.
chr11	52231721	52232220	chr11	52451846	52452345	Skp1a|chr11:52451846-52452345	0.134133544983009	.	.
chr11	52283195	52283694	chr11	52079946	52080445	Tcf7|chr11:52079946-52080445	0.115043473225932	.	.
chr11	52283195	52283694	chr11	52086506	52087005	Tcf7|chr11:52086506-52087005	0.18836655275352	.	.
chr11	52283195	52283694	chr11	52448965	52449464	Tcf7|chr11:52448965-52449464	0.114488114095148	.	.
chr11	52360124	52360623	chr11	52085747	52086246	Vdac1|chr11:52085747-52086246	0.222028011953906	.	.
chr11	52360124	52360623	chr11	52253862	52254361	Vdac1|chr11:52253862-52254361	0.301883656352935	.	.
chr11	52360124	52360623	chr11	52313969	52314468	Vdac1|chr11:52313969-52314468	0.163095061155515	.	.
chr11	52360124	52360623	chr11	52451147	52451646	Vdac1|chr11:52451147-52451646	0.177454569348695	.	.
chr11	52360764	52361263	chr11	52035891	52036390	Vdac1|chr11:52035891-52036390	0.22133255144461	.	.
chr11	52360764	52361263	chr11	52037572	52038071	Vdac1|chr11:52037572-52038071	0.179283352122124	.	.
chr11	52360764	52361263	chr11	52451846	52452345	Vdac1|chr11:52451846-52452345	0.169409180619915	.	.
chr11	52361439	52361938	chr11	52345887	52346386	Vdac1|chr11:52345887-52346386	0.121978218804003	.	.
chr11	52361439	52361938	chr11	52437190	52437689	Vdac1|chr11:52437190-52437689	0.145293212162646	.	.
chr11	52396175	52396674	chr11	52035891	52036390	9530068E07Rik|chr11:52035891-52036390	0.189993048081261	.	.
chr11	52396175	52396674	chr11	52037572	52038071	9530068E07Rik|chr11:52037572-52038071	0.114463233612519	.	.
chr11	52396175	52396674	chr11	52079946	52080445	9530068E07Rik|chr11:52079946-52080445	0.146436232407894	.	.
chr11	52396175	52396674	chr11	52129085	52129584	9530068E07Rik|chr11:52129085-52129584	0.186200368473929	.	.
chr11	52396175	52396674	chr11	52297304	52297803	9530068E07Rik|chr11:52297304-52297803	0.168419092486404	.	.
chr11	52396175	52396674	chr11	52332817	52333316	9530068E07Rik|chr11:52332817-52333316	0.157513009340512	.	.
chr11	52396175	52396674	chr11	52451846	52452345	9530068E07Rik|chr11:52451846-52452345	0.13758939438721	.	.
chr11	54303873	54304372	chr11	54654579	54655078	Acsl6|chr11:54654579-54655078	0.178299517586055	.	.
chr11	54303873	54304372	chr11	54703248	54703747	Acsl6|chr11:54703248-54703747	0.172475928378562	.	.
chr11	54437826	54438325	chr11	54703248	54703747	Fnip1|chr11:54703248-54703747	0.213728678118557	.	.
chr11	54522599	54523098	chr11	54301977	54302476	Rapgef6|chr11:54301977-54302476	0.120275447812937	.	.
chr11	54522599	54523098	chr11	54703248	54703747	Rapgef6|chr11:54703248-54703747	0.23547110952476	.	.
chr11	55460969	55461468	chr11	55389729	55390228	Atox1|chr11:55389729-55390228	0.142035534434468	.	.
chr11	55460969	55461468	chr11	55402600	55403099	Atox1|chr11:55402600-55403099	0.175912564509661	.	.
chr11	55460969	55461468	chr11	55497808	55498307	Atox1|chr11:55497808-55498307	0.212437523904055	.	.
chr11	55460969	55461468	chr11	55539940	55540439	Atox1|chr11:55539940-55540439	0.113908606917466	.	.
chr11	55469134	55469633	chr11	55402600	55403099	G3bp1|chr11:55402600-55403099	0.535841991958085	.	.
chr11	55469134	55469633	chr11	55446542	55447041	G3bp1|chr11:55446542-55447041	0.182749020810071	.	.
chr11	55469134	55469633	chr11	55518735	55519234	G3bp1|chr11:55518735-55519234	0.210862008198193	.	.
chr11	55469134	55469633	chr11	55574479	55574978	G3bp1|chr11:55574479-55574978	0.29910667621182	.	.
chr11	55469134	55469633	chr11	55589228	55589727	G3bp1|chr11:55589228-55589727	0.208879231060769	.	.
chr11	55469134	55469633	chr11	55589741	55590240	G3bp1|chr11:55589741-55590240	0.146502315604897	.	.
chr11	55469134	55469633	chr11	55747975	55748474	G3bp1|chr11:55747975-55748474	0.259724852562187	.	.
chr11	55469713	55470212	chr11	55389729	55390228	G3bp1|chr11:55389729-55390228	0.264869244778596	.	.
chr11	55469713	55470212	chr11	55497808	55498307	G3bp1|chr11:55497808-55498307	0.133152410279017	.	.
chr11	55469713	55470212	chr11	55518735	55519234	G3bp1|chr11:55518735-55519234	0.139846858310206	.	.
chr11	55469713	55470212	chr11	55582454	55582953	G3bp1|chr11:55582454-55582953	0.150185191119163	.	.
chr11	55607008	55607507	chr11	55444722	55445221	Glra1|chr11:55444722-55445221	0.134357825286984	.	.
chr11	55607008	55607507	chr11	55533358	55533857	Glra1|chr11:55533358-55533857	0.117162889394942	.	.
chr11	55607008	55607507	chr11	55574479	55574978	Glra1|chr11:55574479-55574978	0.22301917456895	.	.
chr11	55607008	55607507	chr11	55589228	55589727	Glra1|chr11:55589228-55589727	0.292597719542114	.	.
chr11	55607008	55607507	chr11	55589741	55590240	Glra1|chr11:55589741-55590240	0.238743287196236	.	.
chr11	55607728	55608227	chr11	55533358	55533857	Glra1|chr11:55533358-55533857	0.167214350489088	.	.
chr11	55608465	55608964	chr11	55402600	55403099	Glra1|chr11:55402600-55403099	0.148251760413815	.	.
chr11	55608465	55608964	chr11	55446542	55447041	Glra1|chr11:55446542-55447041	0.199869928019372	.	.
chr11	55608465	55608964	chr11	55497808	55498307	Glra1|chr11:55497808-55498307	0.114610409493297	.	.
chr11	55608465	55608964	chr11	55582454	55582953	Glra1|chr11:55582454-55582953	0.330611429109888	.	.
chr11	58008513	58009012	chr11	58016342	58016841	Larp1|chr11:58016342-58016841	0.227807102909744	.	.
chr11	58008513	58009012	chr11	58301694	58302193	Larp1|chr11:58301694-58302193	0.131348893195085	.	.
chr11	58009181	58009680	chr11	58302580	58303079	Larp1|chr11:58302580-58303079	0.1124586189217	.	.
chr11	58009711	58010210	chr11	58179510	58180009	Larp1|chr11:58179510-58180009	0.176383261179404	.	.
chr11	58009711	58010210	chr11	58302580	58303079	Larp1|chr11:58302580-58303079	0.153830800305806	.	.
chr11	58103758	58104257	chr11	58057420	58057919	Cnot8|chr11:58057420-58057919	0.214787232913811	.	.
chr11	58103758	58104257	chr11	58067446	58067945	Cnot8|chr11:58067446-58067945	0.154019301103259	.	.
chr11	58103758	58104257	chr11	58301694	58302193	Cnot8|chr11:58301694-58302193	0.176920150218265	.	.
chr11	58168278	58168777	chr11	58057420	58057919	Gemin5|chr11:58057420-58057919	0.160930590754857	.	.
chr11	58168278	58168777	chr11	58374903	58375402	Gemin5|chr11:58374903-58375402	0.120093695046724	.	.
chr11	58171472	58171971	chr11	58057420	58057919	Mrpl22|chr11:58057420-58057919	0.148486260322052	.	.
chr11	58171472	58171971	chr11	58067446	58067945	Mrpl22|chr11:58067446-58067945	0.143133368515777	.	.
chr11	58171472	58171971	chr11	58225527	58226026	Mrpl22|chr11:58225527-58226026	0.177027938803534	.	.
chr11	58171472	58171971	chr11	58302580	58303079	Mrpl22|chr11:58302580-58303079	0.154498065194215	.	.
chr11	58306797	58307296	chr11	58057420	58057919	Zfp692|chr11:58057420-58057919	0.193517131845248	.	.
chr11	58306797	58307296	chr11	58113910	58114409	Zfp692|chr11:58113910-58114409	0.157314486352965	.	.
chr11	58307549	58308048	chr11	58057420	58057919	Zfp692|chr11:58057420-58057919	0.132254859441056	.	.
chr11	58307549	58308048	chr11	58067446	58067945	Zfp692|chr11:58067446-58067945	0.438093792547926	.	.
chr11	58307549	58308048	chr11	58113910	58114409	Zfp692|chr11:58113910-58114409	0.29735275315661	.	.
chr11	58307549	58308048	chr11	58402057	58402556	Zfp692|chr11:58402057-58402556	0.230590947370228	.	.
chr11	58322621	58323120	chr11	58301163	58301662	1700047K16Rik|chr11:58301163-58301662	0.255695917346777	.	.
chr11	58322621	58323120	chr11	58302580	58303079	1700047K16Rik|chr11:58302580-58303079	0.13402949964299	.	.
chr11	58323135	58323634	chr11	58057420	58057919	1700047K16Rik|chr11:58057420-58057919	0.120998642386038	.	.
chr11	58323135	58323634	chr11	58301163	58301662	1700047K16Rik|chr11:58301163-58301662	0.189712864035263	.	.
chr11	58329854	58330353	chr11	58113910	58114409	Sh3bp5l|chr11:58113910-58114409	0.111097812061649	.	.
chr11	58329854	58330353	chr11	58113910	58114409	Zfp672|chr11:58113910-58114409	0.111097812061649	.	.
chr11	58330424	58330923	chr11	58302580	58303079	Sh3bp5l|chr11:58302580-58303079	0.207656244542031	.	.
chr11	58330424	58330923	chr11	58302580	58303079	Zfp672|chr11:58302580-58303079	0.207656244542031	.	.
chr11	58866990	58867489	chr11	58981819	58982318	2810021J22Rik|chr11:58981819-58982318	0.119931607241493	.	.
chr11	58904043	58904542	chr11	58981819	58982318	Gm12257|chr11:58981819-58982318	0.21809349707836	.	.
chr11	58904043	58904542	chr11	58981819	58982318	Zfp39|chr11:58981819-58982318	0.21809349707836	.	.
chr11	58938679	58939178	chr11	58959825	58960324	Rnf187|chr11:58959825-58960324	0.179129469452083	.	.
chr11	58949416	58949915	chr11	58789494	58789993	Hist3h2ba|chr11:58789494-58789993	0.116634700190571	.	.
chr11	58954353	58954852	chr11	59209071	59209570	Hist3h2a|chr11:59209071-59209570	0.204686505965616	.	.
chr11	58954353	58954852	chr11	59209071	59209570	Trim17|chr11:59209071-59209570	0.204686505965616	.	.
chr11	59163194	59163693	chr11	58981819	58982318	Iba57|chr11:58981819-58982318	0.112402400324492	.	.
chr11	59163194	59163693	chr11	59209071	59209570	Iba57|chr11:59209071-59209570	0.111037133152485	.	.
chr11	59183774	59184273	chr11	58981819	58982318	Gjc2|chr11:58981819-58982318	0.144573927214214	.	.
chr11	59191644	59192143	chr11	58981819	58982318	Guk1|chr11:58981819-58982318	0.144273213448519	.	.
chr11	59191644	59192143	chr11	58994394	58994893	Guk1|chr11:58994394-58994893	0.141449571454954	.	.
chr11	59191644	59192143	chr11	59302669	59303168	Guk1|chr11:59302669-59303168	0.187342579256691	.	.
chr11	59202207	59202706	chr11	59307735	59308234	2610507I01Rik|chr11:59307735-59308234	0.19742243858646	.	.
chr11	59202207	59202706	chr11	59307735	59308234	Mrpl55|chr11:59307735-59308234	0.19742243858646	.	.
chr11	59208124	59208623	chr11	59209071	59209570	2310033P09Rik|chr11:59209071-59209570	0.161793178677512	.	.
chr11	59208124	59208623	chr11	59297877	59298376	2310033P09Rik|chr11:59297877-59298376	0.158951303049188	.	.
chr11	59228020	59228519	chr11	58959825	58960324	Arf1|chr11:58959825-58960324	0.124678376511574	.	.
chr11	59228020	59228519	chr11	59307735	59308234	Arf1|chr11:59307735-59308234	0.145964877991746	.	.
chr11	59449807	59450306	chr11	59209071	59209570	Jmjd4|chr11:59209071-59209570	0.249447346983958	.	.
chr11	59449807	59450306	chr11	59302669	59303168	Jmjd4|chr11:59302669-59303168	0.205162598109721	.	.
chr11	60352303	60352802	chr11	60316824	60317323	Drc3|chr11:60316824-60317323	0.11280354132508	.	.
chr11	60352303	60352802	chr11	60316824	60317323	Tom1l2|chr11:60316824-60317323	0.11280354132508	.	.
chr11	60352303	60352802	chr11	60559239	60559738	Drc3|chr11:60559239-60559738	0.149015881728809	.	.
chr11	60352303	60352802	chr11	60559239	60559738	Tom1l2|chr11:60559239-60559738	0.149015881728809	.	.
chr11	60352835	60353334	chr11	60294173	60294672	Drc3|chr11:60294173-60294672	0.120229252167831	.	.
chr11	60352835	60353334	chr11	60294173	60294672	Tom1l2|chr11:60294173-60294672	0.120229252167831	.	.
chr11	60352835	60353334	chr11	60316824	60317323	Drc3|chr11:60316824-60317323	0.246894369837374	.	.
chr11	60352835	60353334	chr11	60316824	60317323	Tom1l2|chr11:60316824-60317323	0.246894369837374	.	.
chr11	60352835	60353334	chr11	60537735	60538234	Drc3|chr11:60537735-60538234	0.17409449164972	.	.
chr11	60352835	60353334	chr11	60537735	60538234	Tom1l2|chr11:60537735-60538234	0.17409449164972	.	.
chr11	60416982	60417481	chr11	60294173	60294672	Gid4|chr11:60294173-60294672	0.131113635498336	.	.
chr11	60416982	60417481	chr11	60316824	60317323	Gid4|chr11:60316824-60317323	0.194613764733433	.	.
chr11	60416982	60417481	chr11	60384581	60385080	Gid4|chr11:60384581-60385080	0.230278726128513	.	.
chr11	60416982	60417481	chr11	60385093	60385592	Gid4|chr11:60385093-60385592	0.223164079950931	.	.
chr11	60416982	60417481	chr11	60537735	60538234	Gid4|chr11:60537735-60538234	0.259081676504261	.	.
chr11	60454364	60454863	chr11	60294173	60294672	Drg2|chr11:60294173-60294672	0.222247166296723	.	.
chr11	60454364	60454863	chr11	60316824	60317323	Drg2|chr11:60316824-60317323	0.205065795723883	.	.
chr11	60454364	60454863	chr11	60537735	60538234	Drg2|chr11:60537735-60538234	0.284172340821758	.	.
chr11	60536988	60537487	chr11	60301216	60301715	Alkbh5|chr11:60301216-60301715	0.143285332430898	.	.
chr11	60536988	60537487	chr11	60321564	60322063	Alkbh5|chr11:60321564-60322063	0.204706744693958	.	.
chr11	60536988	60537487	chr11	60953740	60954239	Alkbh5|chr11:60953740-60954239	0.205266665468149	.	.
chr11	60699509	60700008	chr11	60294173	60294672	Llgl1|chr11:60294173-60294672	0.115023347944504	.	.
chr11	60699509	60700008	chr11	60316824	60317323	Llgl1|chr11:60316824-60317323	0.283863596826521	.	.
chr11	60699509	60700008	chr11	60321564	60322063	Llgl1|chr11:60321564-60322063	0.142967352978322	.	.
chr11	60699509	60700008	chr11	60338232	60338731	Llgl1|chr11:60338232-60338731	0.171188959296552	.	.
chr11	60699509	60700008	chr11	60384581	60385080	Llgl1|chr11:60384581-60385080	0.176009603959581	.	.
chr11	60699509	60700008	chr11	60996876	60997375	Llgl1|chr11:60996876-60997375	0.259998644013377	.	.
chr11	60699509	60700008	chr11	60997441	60997940	Llgl1|chr11:60997441-60997940	0.175881735567816	.	.
chr11	60727028	60727527	chr11	60301216	60301715	Flii|chr11:60301216-60301715	0.210480054395917	.	.
chr11	60727028	60727527	chr11	60316824	60317323	Flii|chr11:60316824-60317323	0.114773219391783	.	.
chr11	60727028	60727527	chr11	60321564	60322063	Flii|chr11:60321564-60322063	0.133919077885154	.	.
chr11	60727028	60727527	chr11	60384581	60385080	Flii|chr11:60384581-60385080	0.227794880644306	.	.
chr11	60727028	60727527	chr11	60953740	60954239	Flii|chr11:60953740-60954239	0.225697674515	.	.
chr11	60727028	60727527	chr11	60997441	60997940	Flii|chr11:60997441-60997940	0.15072717321974	.	.
chr11	60728149	60728648	chr11	60293638	60294137	Mief2|chr11:60293638-60294137	0.244914274655988	.	.
chr11	60728149	60728648	chr11	60311396	60311895	Mief2|chr11:60311396-60311895	0.127050862524558	.	.
chr11	60728149	60728648	chr11	60316824	60317323	Mief2|chr11:60316824-60317323	0.272463964294978	.	.
chr11	60830383	60830882	chr11	60537735	60538234	Dhrs7b|chr11:60537735-60538234	0.190560179556804	.	.
chr11	60830383	60830882	chr11	60559239	60559738	Dhrs7b|chr11:60559239-60559738	0.150234579612714	.	.
chr11	60830383	60830882	chr11	60935243	60935742	Dhrs7b|chr11:60935243-60935742	0.1639655833758	.	.
chr11	60878582	60879081	chr11	60537735	60538234	Tmem11|chr11:60537735-60538234	0.134295026916621	.	.
chr11	60878582	60879081	chr11	60997441	60997940	Tmem11|chr11:60997441-60997940	0.111124260724923	.	.
chr11	60931712	60932211	chr11	60537735	60538234	Map2k3|chr11:60537735-60538234	0.248596607401439	.	.
chr11	60931712	60932211	chr11	60537735	60538234	Map2k3os|chr11:60537735-60538234	0.248596607401439	.	.
chr11	60931712	60932211	chr11	60927207	60927706	Map2k3|chr11:60927207-60927706	0.115506685744449	.	.
chr11	60931712	60932211	chr11	60927207	60927706	Map2k3os|chr11:60927207-60927706	0.115506685744449	.	.
chr11	69008204	69008703	chr11	69040826	69041325	Pfas|chr11:69040826-69041325	0.125041598999886	.	.
chr11	69008204	69008703	chr11	69062858	69063357	Pfas|chr11:69062858-69063357	0.149980848026795	.	.
chr11	69008204	69008703	chr11	69097443	69097942	Pfas|chr11:69097443-69097942	0.158604447781603	.	.
chr11	69008204	69008703	chr11	69211362	69211861	Pfas|chr11:69211362-69211861	0.1396503089106	.	.
chr11	69008204	69008703	chr11	69235731	69236230	Pfas|chr11:69235731-69236230	0.175947916196127	.	.
chr11	69008204	69008703	chr11	69235731	69236230	Pfas|chr11:69235731-69236230	0.175947916196128	.	.
chr11	69008204	69008703	chr11	69418783	69419282	Pfas|chr11:69418783-69419282	0.177946772918786	.	.
chr11	69008204	69008703	chr11	69452074	69452573	Pfas|chr11:69452074-69452573	0.211612405146936	.	.
chr11	69015807	69016306	chr11	69035859	69036358	Ctc1|chr11:69035859-69036358	0.181214933415363	.	.
chr11	69015807	69016306	chr11	69062858	69063357	Ctc1|chr11:69062858-69063357	0.196977113557534	.	.
chr11	69015807	69016306	chr11	69266287	69266786	Ctc1|chr11:69266287-69266786	0.118625534776569	.	.
chr11	69015807	69016306	chr11	69471428	69471927	Ctc1|chr11:69471428-69471927	0.14052587423373	.	.
chr11	69059376	69059875	chr11	69036759	69037258	9330160F10Rik|chr11:69036759-69037258	0.287166968341656	.	.
chr11	69059376	69059875	chr11	69036759	69037258	Borcs6|chr11:69036759-69037258	0.287166968341656	.	.
chr11	69059376	69059875	chr11	69037259	69037758	9330160F10Rik|chr11:69037259-69037758	0.200842963427561	.	.
chr11	69059376	69059875	chr11	69037259	69037758	Borcs6|chr11:69037259-69037758	0.200842963427561	.	.
chr11	69059376	69059875	chr11	69110171	69110670	9330160F10Rik|chr11:69110171-69110670	0.21168352003483	.	.
chr11	69059376	69059875	chr11	69110171	69110670	Borcs6|chr11:69110171-69110670	0.21168352003483	.	.
chr11	69059376	69059875	chr11	69110694	69111193	9330160F10Rik|chr11:69110694-69111193	0.121332615043485	.	.
chr11	69059376	69059875	chr11	69110694	69111193	Borcs6|chr11:69110694-69111193	0.121332615043485	.	.
chr11	69059376	69059875	chr11	69133869	69134368	9330160F10Rik|chr11:69133869-69134368	0.137127480130302	.	.
chr11	69059376	69059875	chr11	69133869	69134368	Borcs6|chr11:69133869-69134368	0.137127480130302	.	.
chr11	69059376	69059875	chr11	69211362	69211861	9330160F10Rik|chr11:69211362-69211861	0.122191753532701	.	.
chr11	69059376	69059875	chr11	69211362	69211861	Borcs6|chr11:69211362-69211861	0.122191753532701	.	.
chr11	69059376	69059875	chr11	69235119	69235618	9330160F10Rik|chr11:69235119-69235618	0.140914276051817	.	.
chr11	69059376	69059875	chr11	69235119	69235618	Borcs6|chr11:69235119-69235618	0.140914276051817	.	.
chr11	69059376	69059875	chr11	69258260	69258759	9330160F10Rik|chr11:69258260-69258759	0.139109785256839	.	.
chr11	69059376	69059875	chr11	69258260	69258759	Borcs6|chr11:69258260-69258759	0.139109785256839	.	.
chr11	69059376	69059875	chr11	69366372	69366871	9330160F10Rik|chr11:69366372-69366871	0.142870649508099	.	.
chr11	69059376	69059875	chr11	69366372	69366871	Borcs6|chr11:69366372-69366871	0.142870649508099	.	.
chr11	69059376	69059875	chr11	69410578	69411077	9330160F10Rik|chr11:69410578-69411077	0.151621711360245	.	.
chr11	69059376	69059875	chr11	69410578	69411077	Borcs6|chr11:69410578-69411077	0.151621711360245	.	.
chr11	69070533	69071032	chr11	69036759	69037258	Tmem107|chr11:69036759-69037258	0.12949033460397	.	.
chr11	69070533	69071032	chr11	69040826	69041325	Tmem107|chr11:69040826-69041325	0.175413252781842	.	.
chr11	69070533	69071032	chr11	69062858	69063357	Tmem107|chr11:69062858-69063357	0.15233839872287	.	.
chr11	69070533	69071032	chr11	69110694	69111193	Tmem107|chr11:69110694-69111193	0.168246663943584	.	.
chr11	69070533	69071032	chr11	69150433	69150932	Tmem107|chr11:69150433-69150932	0.141382790309235	.	.
chr11	69070533	69071032	chr11	69211362	69211861	Tmem107|chr11:69211362-69211861	0.218111407946974	.	.
chr11	69070533	69071032	chr11	69211362	69211861	Tmem107|chr11:69211362-69211861	0.218111407946975	.	.
chr11	69070533	69071032	chr11	69235731	69236230	Tmem107|chr11:69235731-69236230	0.212584816197936	.	.
chr11	69070533	69071032	chr11	69366372	69366871	Tmem107|chr11:69366372-69366871	0.226380152593523	.	.
chr11	69070533	69071032	chr11	69408494	69408993	Tmem107|chr11:69408494-69408993	0.119491303443074	.	.
chr11	69070533	69071032	chr11	69415989	69416488	Tmem107|chr11:69415989-69416488	0.196238082825698	.	.
chr11	69070533	69071032	chr11	69418783	69419282	Tmem107|chr11:69418783-69419282	0.123121136260698	.	.
chr11	69088264	69088763	chr11	69037259	69037758	Vamp2|chr11:69037259-69037758	0.267850142123907	.	.
chr11	69088264	69088763	chr11	69040105	69040604	Vamp2|chr11:69040105-69040604	0.145377512195616	.	.
chr11	69088264	69088763	chr11	69040826	69041325	Vamp2|chr11:69040826-69041325	0.283392836397586	.	.
chr11	69088264	69088763	chr11	69072941	69073440	Vamp2|chr11:69072941-69073440	0.266856277128704	.	.
chr11	69088264	69088763	chr11	69110171	69110670	Vamp2|chr11:69110171-69110670	0.179559386278877	.	.
chr11	69088264	69088763	chr11	69110694	69111193	Vamp2|chr11:69110694-69111193	0.329810036426422	.	.
chr11	69088264	69088763	chr11	69150433	69150932	Vamp2|chr11:69150433-69150932	0.184681752566597	.	.
chr11	69088264	69088763	chr11	69211362	69211861	Vamp2|chr11:69211362-69211861	0.162423385694184	.	.
chr11	69088264	69088763	chr11	69235119	69235618	Vamp2|chr11:69235119-69235618	0.19480647085283	.	.
chr11	69088264	69088763	chr11	69244828	69245327	Vamp2|chr11:69244828-69245327	0.130884807709019	.	.
chr11	69088264	69088763	chr11	69258260	69258759	Vamp2|chr11:69258260-69258759	0.128034643873242	.	.
chr11	69088264	69088763	chr11	69366372	69366871	Vamp2|chr11:69366372-69366871	0.182188115935935	.	.
chr11	69088264	69088763	chr11	69411079	69411578	Vamp2|chr11:69411079-69411578	0.250846978286716	.	.
chr11	69088264	69088763	chr11	69418783	69419282	Vamp2|chr11:69418783-69419282	0.139929221882262	.	.
chr11	69094565	69095064	chr11	69035859	69036358	Per1|chr11:69035859-69036358	0.147834828374716	.	.
chr11	69094565	69095064	chr11	69041550	69042049	Per1|chr11:69041550-69042049	0.171438348662161	.	.
chr11	69094565	69095064	chr11	69099868	69100367	Per1|chr11:69099868-69100367	0.125861234235675	.	.
chr11	69094565	69095064	chr11	69111785	69112284	Per1|chr11:69111785-69112284	0.211103170104185	.	.
chr11	69094565	69095064	chr11	69118634	69119133	Per1|chr11:69118634-69119133	0.212593700858835	.	.
chr11	69094565	69095064	chr11	69124043	69124542	Per1|chr11:69124043-69124542	0.184892462366456	.	.
chr11	69094565	69095064	chr11	69266287	69266786	Per1|chr11:69266287-69266786	0.177837574301152	.	.
chr11	69094565	69095064	chr11	69408494	69408993	Per1|chr11:69408494-69408993	0.162372923996033	.	.
chr11	69094565	69095064	chr11	69411079	69411578	Per1|chr11:69411079-69411578	0.156722331286009	.	.
chr11	69094565	69095064	chr11	69415989	69416488	Per1|chr11:69415989-69416488	0.239769685517303	.	.
chr11	69094565	69095064	chr11	69417439	69417938	Per1|chr11:69417439-69417938	0.214080616442169	.	.
chr11	69094565	69095064	chr11	69418783	69419282	Per1|chr11:69418783-69419282	0.160258562766875	.	.
chr11	69094565	69095064	chr11	69452074	69452573	Per1|chr11:69452074-69452573	0.122758383104113	.	.
chr11	69094565	69095064	chr11	69471428	69471927	Per1|chr11:69471428-69471927	0.164856820742629	.	.
chr11	69122526	69123025	chr11	69035859	69036358	9130213A22Rik|chr11:69035859-69036358	0.224540285472459	.	.
chr11	69122526	69123025	chr11	69040826	69041325	9130213A22Rik|chr11:69040826-69041325	0.145657790358648	.	.
chr11	69122526	69123025	chr11	69062858	69063357	9130213A22Rik|chr11:69062858-69063357	0.25221268920947	.	.
chr11	69122526	69123025	chr11	69110694	69111193	9130213A22Rik|chr11:69110694-69111193	0.155125220973852	.	.
chr11	69122526	69123025	chr11	69118634	69119133	9130213A22Rik|chr11:69118634-69119133	0.15361204533686	.	.
chr11	69122526	69123025	chr11	69124043	69124542	9130213A22Rik|chr11:69124043-69124542	0.116806339550418	.	.
chr11	69122526	69123025	chr11	69211362	69211861	9130213A22Rik|chr11:69211362-69211861	0.1518019729191	.	.
chr11	69122526	69123025	chr11	69417439	69417938	9130213A22Rik|chr11:69417439-69417938	0.112542457837314	.	.
chr11	69122526	69123025	chr11	69418783	69419282	9130213A22Rik|chr11:69418783-69419282	0.253404851238993	.	.
chr11	69122526	69123025	chr11	69471428	69471927	9130213A22Rik|chr11:69471428-69471927	0.213914815291484	.	.
chr11	69124945	69125444	chr11	69035859	69036358	Aloxe3|chr11:69035859-69036358	0.242304401168935	.	.
chr11	69124945	69125444	chr11	69037259	69037758	Aloxe3|chr11:69037259-69037758	0.166946842508725	.	.
chr11	69124945	69125444	chr11	69040826	69041325	Aloxe3|chr11:69040826-69041325	0.108427245971125	.	.
chr11	69124945	69125444	chr11	69097443	69097942	Aloxe3|chr11:69097443-69097942	0.109992700035085	.	.
chr11	69124945	69125444	chr11	69098641	69099140	Aloxe3|chr11:69098641-69099140	0.122994811322226	.	.
chr11	69124945	69125444	chr11	69124043	69124542	Aloxe3|chr11:69124043-69124542	0.233991817572577	.	.
chr11	69124945	69125444	chr11	69409677	69410176	Aloxe3|chr11:69409677-69410176	0.13155254903358	.	.
chr11	69124945	69125444	chr11	69411079	69411578	Aloxe3|chr11:69411079-69411578	0.175125481367018	.	.
chr11	69124945	69125444	chr11	69415989	69416488	Aloxe3|chr11:69415989-69416488	0.139573286827038	.	.
chr11	69124945	69125444	chr11	69417948	69418447	Aloxe3|chr11:69417948-69418447	0.213267557156508	.	.
chr11	69124945	69125444	chr11	69471428	69471927	Aloxe3|chr11:69471428-69471927	0.229527787077455	.	.
chr11	69125531	69126030	chr11	69012265	69012764	Aloxe3|chr11:69012265-69012764	0.138147313163309	.	.
chr11	69125531	69126030	chr11	69037259	69037758	Aloxe3|chr11:69037259-69037758	0.113033687025943	.	.
chr11	69125531	69126030	chr11	69096928	69097427	Aloxe3|chr11:69096928-69097427	0.144337383507627	.	.
chr11	69125531	69126030	chr11	69123372	69123871	Aloxe3|chr11:69123372-69123871	0.138156127627172	.	.
chr11	69125531	69126030	chr11	69124043	69124542	Aloxe3|chr11:69124043-69124542	0.131795069316797	.	.
chr11	69125531	69126030	chr11	69410578	69411077	Aloxe3|chr11:69410578-69411077	0.182787417390188	.	.
chr11	69125531	69126030	chr11	69411079	69411578	Aloxe3|chr11:69411079-69411578	0.117701633073686	.	.
chr11	69323667	69324166	chr11	69040826	69041325	Cntrob|chr11:69040826-69041325	0.139184377589369	.	.
chr11	69323667	69324166	chr11	69040826	69041325	Trappc1|chr11:69040826-69041325	0.139184377589369	.	.
chr11	69323667	69324166	chr11	69110694	69111193	Cntrob|chr11:69110694-69111193	0.24955899580865	.	.
chr11	69323667	69324166	chr11	69110694	69111193	Trappc1|chr11:69110694-69111193	0.24955899580865	.	.
chr11	69323667	69324166	chr11	69123372	69123871	Cntrob|chr11:69123372-69123871	0.201093850287425	.	.
chr11	69323667	69324166	chr11	69123372	69123871	Trappc1|chr11:69123372-69123871	0.201093850287425	.	.
chr11	69323667	69324166	chr11	69133869	69134368	Cntrob|chr11:69133869-69134368	0.112168605426909	.	.
chr11	69323667	69324166	chr11	69133869	69134368	Trappc1|chr11:69133869-69134368	0.112168605426909	.	.
chr11	69323667	69324166	chr11	69211362	69211861	Cntrob|chr11:69211362-69211861	0.218313526424769	.	.
chr11	69323667	69324166	chr11	69211362	69211861	Trappc1|chr11:69211362-69211861	0.218313526424769	.	.
chr11	69323667	69324166	chr11	69418783	69419282	Cntrob|chr11:69418783-69419282	0.139690757988059	.	.
chr11	69323667	69324166	chr11	69418783	69419282	Trappc1|chr11:69418783-69419282	0.139690757988059	.	.
chr11	69323667	69324166	chr11	69526867	69527366	Cntrob|chr11:69526867-69527366	0.25881256269472	.	.
chr11	69323667	69324166	chr11	69526867	69527366	Trappc1|chr11:69526867-69527366	0.25881256269472	.	.
chr11	69323667	69324166	chr11	69581263	69581762	Cntrob|chr11:69581263-69581762	0.118845534130772	.	.
chr11	69323667	69324166	chr11	69581263	69581762	Trappc1|chr11:69581263-69581762	0.118845534130772	.	.
chr11	69325977	69326476	chr11	69035859	69036358	Kcnab3|chr11:69035859-69036358	0.130778092619775	.	.
chr11	69325977	69326476	chr11	69040826	69041325	Kcnab3|chr11:69040826-69041325	0.113798281183553	.	.
[truncated: 19,866 more rows]
