# Supplementary material for: Single-cell analysis of chromatin accessibility in the adult mouse brain
Source: Nature. 2023 Dec 13;624(7991):378–89. doi: 10.1038/s41586-023-06824-9 (PMC10719105; doi:10.1038/s41586-023-06824-9)
Supplement: Supplementary file 3 — Supplementary Tables 1–25 and their legends. [file 41586_2023_6824_MOESM3_ESM.zip › 2023-03-05453B-s3/SI Tables/SI Table 13 Summary of all the gene-cCRE correlations/sa2subclass.PAG_Pou4f2_Glut.pdc.bedpe]

chr1	3672048	3672547	chr1	3703020	3703519	Xkr4|chr1:3703020-3703519	0.100623092749866	.	.
chr1	4785497	4785996	chr1	4516478	4516977	Mrpl15|chr1:4516478-4516977	0.100857836141843	.	.
chr1	4785497	4785996	chr1	4571692	4572191	Mrpl15|chr1:4571692-4572191	0.155967990447068	.	.
chr1	4785497	4785996	chr1	5019201	5019700	Mrpl15|chr1:5019201-5019700	0.10831204984317	.	.
chr1	4785497	4785996	chr1	5082818	5083317	Mrpl15|chr1:5082818-5083317	0.108010005970311	.	.
chr1	4807592	4808091	chr1	4516478	4516977	Lypla1|chr1:4516478-4516977	0.135382098230177	.	.
chr1	4807592	4808091	chr1	4571692	4572191	Lypla1|chr1:4571692-4572191	0.15737976742048	.	.
chr1	4807592	4808091	chr1	4640938	4641437	Lypla1|chr1:4640938-4641437	0.194714352356594	.	.
chr1	4807592	4808091	chr1	4670469	4670968	Lypla1|chr1:4670469-4670968	0.233246985189533	.	.
chr1	4857480	4857979	chr1	5082818	5083317	Tcea1|chr1:5082818-5083317	0.116467445177519	.	.
chr1	4858123	4858622	chr1	4640938	4641437	Tcea1|chr1:4640938-4641437	0.124320512723592	.	.
chr1	4858123	4858622	chr1	4670469	4670968	Tcea1|chr1:4670469-4670968	0.184316233433515	.	.
chr1	4858123	4858622	chr1	5068621	5069120	Tcea1|chr1:5068621-5069120	0.109259576192397	.	.
chr1	4858123	4858622	chr1	5082818	5083317	Tcea1|chr1:5082818-5083317	0.098075595232766	.	.
chr1	4969660	4970159	chr1	5018611	5019110	Gm16041|chr1:5018611-5019110	0.187098634923403	.	.
chr1	4969660	4970159	chr1	5019201	5019700	Gm16041|chr1:5019201-5019700	0.12550623519321	.	.
chr1	4969660	4970159	chr1	5068621	5069120	Gm16041|chr1:5068621-5069120	0.553045630733905	.	.
chr1	4969660	4970159	chr1	5208080	5208579	Gm16041|chr1:5208080-5208579	0.240869787250867	.	.
chr1	6214899	6215398	chr1	6406344	6406843	4732440D04Rik|chr1:6406344-6406843	0.191143543432508	.	.
chr1	7088594	7089093	chr1	7138562	7139061	Pcmtd1|chr1:7138562-7139061	0.10065085228037	.	.
chr1	7088594	7089093	chr1	7204719	7205218	Pcmtd1|chr1:7204719-7205218	0.132123564696191	.	.
chr1	7088594	7089093	chr1	7218866	7219365	Pcmtd1|chr1:7218866-7219365	0.111164280891052	.	.
chr1	7088594	7089093	chr1	7466966	7467465	Pcmtd1|chr1:7466966-7467465	0.162239063584579	.	.
chr1	7088594	7089093	chr1	7467469	7467968	Pcmtd1|chr1:7467469-7467968	0.099372972566138	.	.
chr1	7397174	7397673	chr1	7111444	7111943	Gm26901|chr1:7111444-7111943	0.130420321254453	.	.
chr1	7397174	7397673	chr1	7697073	7697572	Gm26901|chr1:7697073-7697572	0.178837917695135	.	.
chr1	7397837	7398336	chr1	7218866	7219365	Gm26901|chr1:7218866-7219365	0.144388572210763	.	.
chr1	7397837	7398336	chr1	7543474	7543973	Gm26901|chr1:7543474-7543973	0.229875985775661	.	.
chr1	7398342	7398841	chr1	7218866	7219365	Gm26901|chr1:7218866-7219365	0.164685919029217	.	.
chr1	7398342	7398841	chr1	7466966	7467465	Gm26901|chr1:7466966-7467465	0.177731005600519	.	.
chr1	7398342	7398841	chr1	7543474	7543973	Gm26901|chr1:7543474-7543973	0.132008284565553	.	.
chr1	9298975	9299474	chr1	9100719	9101218	Sntg1|chr1:9100719-9101218	0.126633140227657	.	.
chr1	9298975	9299474	chr1	9248389	9248888	Sntg1|chr1:9248389-9248888	0.0998824776268842	.	.
chr1	9299496	9299995	chr1	9541113	9541612	Sntg1|chr1:9541113-9541612	0.125395034846046	.	.
chr1	10719138	10719637	chr1	10523457	10523956	Cpa6|chr1:10523457-10523956	0.394621184487215	.	.
chr1	10719138	10719637	chr1	10565921	10566420	Cpa6|chr1:10565921-10566420	0.142193173870951	.	.
chr1	10719138	10719637	chr1	10596332	10596831	Cpa6|chr1:10596332-10596831	0.161620306962228	.	.
chr1	10719713	10720212	chr1	10285509	10286008	Cpa6|chr1:10285509-10286008	0.0994659986167407	.	.
chr1	10719713	10720212	chr1	10523457	10523956	Cpa6|chr1:10523457-10523956	0.193815054432485	.	.
chr1	10719713	10720212	chr1	10565921	10566420	Cpa6|chr1:10565921-10566420	0.0994295519066248	.	.
chr1	10719713	10720212	chr1	10596332	10596831	Cpa6|chr1:10596332-10596831	0.144676067313105	.	.
chr1	10719713	10720212	chr1	10835602	10836101	Cpa6|chr1:10835602-10836101	0.133249005730075	.	.
chr1	10993243	10993742	chr1	10523457	10523956	Prex2|chr1:10523457-10523956	0.336634797573321	.	.
chr1	10993243	10993742	chr1	10565921	10566420	Prex2|chr1:10565921-10566420	0.320818897401627	.	.
chr1	10993772	10994271	chr1	10759501	10760000	Prex2|chr1:10759501-10760000	0.0985937962107585	.	.
chr1	10993772	10994271	chr1	10850572	10851071	Prex2|chr1:10850572-10851071	0.102258928011486	.	.
chr1	10993772	10994271	chr1	10877384	10877883	Prex2|chr1:10877384-10877883	0.24502555534574	.	.
chr1	13588843	13589342	chr1	13561529	13562028	Tram1|chr1:13561529-13562028	0.148145162032107	.	.
chr1	13660314	13660813	chr1	13561529	13562028	Lactb2|chr1:13561529-13562028	0.184826256414086	.	.
chr1	13660314	13660813	chr1	13784344	13784843	Lactb2|chr1:13784344-13784843	0.159552274836248	.	.
chr1	13660314	13660813	chr1	13789111	13789610	Lactb2|chr1:13789111-13789610	0.213181091863633	.	.
chr1	13660314	13660813	chr1	13870553	13871052	Lactb2|chr1:13870553-13871052	0.102080242867527	.	.
chr1	14309549	14310048	chr1	14570645	14571144	Eya1|chr1:14570645-14571144	0.302897189134431	.	.
chr1	14309549	14310048	chr1	14728986	14729485	Eya1|chr1:14728986-14729485	0.0992987497699729	.	.
chr1	14755218	14755717	chr1	14739996	14740495	Msc|chr1:14739996-14740495	0.194580439996766	.	.
chr1	14917929	14918428	chr1	14908960	14909459	Trpa1|chr1:14908960-14909459	0.259402847997874	.	.
chr1	14917929	14918428	chr1	14937678	14938177	Trpa1|chr1:14937678-14938177	0.199084693186185	.	.
chr1	14917929	14918428	chr1	14980277	14980776	Trpa1|chr1:14980277-14980776	0.142519504126388	.	.
chr1	14918622	14919121	chr1	14630564	14631063	Trpa1|chr1:14630564-14631063	0.112521815700359	.	.
chr1	14918622	14919121	chr1	14908960	14909459	Trpa1|chr1:14908960-14909459	0.509562554019291	.	.
chr1	14918622	14919121	chr1	14937678	14938177	Trpa1|chr1:14937678-14938177	0.455336129717002	.	.
chr1	15805340	15805839	chr1	15791827	15792326	Terf1|chr1:15791827-15792326	0.122544875083072	.	.
chr1	15805340	15805839	chr1	15853301	15853800	Terf1|chr1:15853301-15853800	0.165224137529745	.	.
chr1	15805340	15805839	chr1	16236428	16236927	Terf1|chr1:16236428-16236927	0.101471845175764	.	.
chr1	16103947	16104446	chr1	15853301	15853800	Rpl7|chr1:15853301-15853800	0.126509574322735	.	.
chr1	16103947	16104446	chr1	16235860	16236359	Rpl7|chr1:16235860-16236359	0.163835615491733	.	.
chr1	16103947	16104446	chr1	16236428	16236927	Rpl7|chr1:16236428-16236927	0.103049921152962	.	.
chr1	16104999	16105498	chr1	15853301	15853800	Rdh10|chr1:15853301-15853800	0.181534069765305	.	.
chr1	16104999	16105498	chr1	15853301	15853800	Rpl7|chr1:15853301-15853800	0.181534069765305	.	.
chr1	16104999	16105498	chr1	16235860	16236359	Rdh10|chr1:16235860-16236359	0.107762536332552	.	.
chr1	16104999	16105498	chr1	16235860	16236359	Rpl7|chr1:16235860-16236359	0.107762536332552	.	.
chr1	16105563	16106062	chr1	16248932	16249431	Rdh10|chr1:16248932-16249431	0.168936460767099	.	.
chr1	16227445	16227944	chr1	15853301	15853800	Gm28095|chr1:15853301-15853800	0.484885295066574	.	.
chr1	16227445	16227944	chr1	16116059	16116558	Gm28095|chr1:16116059-16116558	0.379290063025868	.	.
chr1	16227445	16227944	chr1	16235860	16236359	Gm28095|chr1:16235860-16236359	0.361459404862299	.	.
chr1	16227445	16227944	chr1	16236428	16236927	Gm28095|chr1:16236428-16236927	0.336319568965376	.	.
chr1	16519035	16519534	chr1	16545111	16545610	Stau2|chr1:16545111-16545610	0.21392310366559	.	.
chr1	16519761	16520260	chr1	16512456	16512955	Stau2|chr1:16512456-16512955	0.112974193607727	.	.
chr1	16618483	16618982	chr1	16798252	16798751	Ube2w|chr1:16798252-16798751	0.118526357504216	.	.
chr1	16619102	16619601	chr1	16815946	16816445	Ube2w|chr1:16815946-16816445	0.193883959472425	.	.
chr1	16619102	16619601	chr1	16979390	16979889	Ube2w|chr1:16979390-16979889	0.108188392896052	.	.
chr1	16619102	16619601	chr1	16979971	16980470	Ube2w|chr1:16979971-16980470	0.100342613315081	.	.
chr1	16656744	16657243	chr1	16545111	16545610	D030040B21Rik|chr1:16545111-16545610	0.106368809821442	.	.
chr1	16656744	16657243	chr1	16545111	16545610	Eloc|chr1:16545111-16545610	0.106368809821442	.	.
chr1	16657258	16657757	chr1	16979390	16979889	D030040B21Rik|chr1:16979390-16979889	0.107752772364257	.	.
chr1	16657258	16657757	chr1	16979390	16979889	Eloc|chr1:16979390-16979889	0.107752772364257	.	.
chr1	16664905	16665404	chr1	16979390	16979889	Tmem70|chr1:16979390-16979889	0.289945319850259	.	.
chr1	16664905	16665404	chr1	16979971	16980470	Tmem70|chr1:16979971-16980470	0.355955410856975	.	.
chr1	16687901	16688400	chr1	16979390	16979889	Ly96|chr1:16979390-16979889	0.257720717877997	.	.
chr1	16687901	16688400	chr1	16979971	16980470	Ly96|chr1:16979971-16980470	0.274666923840429	.	.
chr1	16688506	16689005	chr1	16545111	16545610	Ly96|chr1:16545111-16545610	0.123694995933763	.	.
chr1	16688506	16689005	chr1	16979390	16979889	Ly96|chr1:16979390-16979889	0.248810235302251	.	.
chr1	16688506	16689005	chr1	16979971	16980470	Ly96|chr1:16979971-16980470	0.315754252154569	.	.
chr1	17097665	17098164	chr1	16815946	16816445	Jph1|chr1:16815946-16816445	0.160231809327072	.	.
chr1	17097665	17098164	chr1	16979390	16979889	Jph1|chr1:16979390-16979889	0.62098356129353	.	.
chr1	17097665	17098164	chr1	16979971	16980470	Jph1|chr1:16979971-16980470	0.57577880052494	.	.
chr1	17145142	17145641	chr1	16798252	16798751	Gdap1|chr1:16798252-16798751	0.122375206713897	.	.
chr1	17727070	17727569	chr1	17309890	17310389	Crispld1|chr1:17309890-17310389	0.0981967137268669	.	.
chr1	17727070	17727569	chr1	17309890	17310389	Gm16070|chr1:17309890-17310389	0.0981967137268669	.	.
chr1	17727070	17727569	chr1	17735428	17735927	Crispld1|chr1:17735428-17735927	0.223372952761677	.	.
chr1	17727070	17727569	chr1	17735428	17735927	Gm16070|chr1:17735428-17735927	0.223372952761677	.	.
chr1	17727070	17727569	chr1	17980561	17981060	Crispld1|chr1:17980561-17981060	0.10468598827783	.	.
chr1	17727070	17727569	chr1	17980561	17981060	Gm16070|chr1:17980561-17981060	0.10468598827783	.	.
chr1	17727608	17728107	chr1	17382067	17382566	Crispld1|chr1:17382067-17382566	0.212311391809179	.	.
chr1	17727608	17728107	chr1	17382067	17382566	Gm16070|chr1:17382067-17382566	0.212311391809179	.	.
chr1	17727608	17728107	chr1	17416797	17417296	Crispld1|chr1:17416797-17417296	0.110477349332406	.	.
chr1	17727608	17728107	chr1	17416797	17417296	Gm16070|chr1:17416797-17417296	0.110477349332406	.	.
chr1	17727608	17728107	chr1	17735428	17735927	Crispld1|chr1:17735428-17735927	0.173296331768611	.	.
chr1	17727608	17728107	chr1	17735428	17735927	Gm16070|chr1:17735428-17735927	0.173296331768611	.	.
chr1	17727608	17728107	chr1	17980561	17981060	Crispld1|chr1:17980561-17981060	0.19024958309262	.	.
chr1	17727608	17728107	chr1	17980561	17981060	Gm16070|chr1:17980561-17981060	0.19024958309262	.	.
chr1	18057998	18058497	chr1	18131151	18131650	Gm28756|chr1:18131151-18131650	0.21166514020453	.	.
chr1	18057998	18058497	chr1	18461995	18462494	Gm28756|chr1:18461995-18462494	0.134150862947591	.	.
chr1	18058553	18059052	chr1	17825827	17826326	Gm28756|chr1:17825827-17826326	0.10822574312755	.	.
chr1	18058553	18059052	chr1	18144527	18145026	Gm28756|chr1:18144527-18145026	0.113175246924914	.	.
chr1	18058553	18059052	chr1	18359936	18360435	Gm28756|chr1:18359936-18360435	0.137496710023355	.	.
chr1	18058553	18059052	chr1	18416187	18416686	Gm28756|chr1:18416187-18416686	0.157235068704492	.	.
chr1	18058553	18059052	chr1	18461995	18462494	Gm28756|chr1:18461995-18462494	0.161325819208993	.	.
chr1	19104658	19105157	chr1	18848981	18849480	Gm15825|chr1:18848981-18849480	0.196357373247163	.	.
chr1	19104658	19105157	chr1	18936348	18936847	Gm15825|chr1:18936348-18936847	0.452382587662606	.	.
chr1	19104658	19105157	chr1	18976830	18977329	Gm15825|chr1:18976830-18977329	0.515147122537753	.	.
chr1	19104658	19105157	chr1	19087977	19088476	Gm15825|chr1:19087977-19088476	0.49926947266241	.	.
chr1	19104658	19105157	chr1	19096816	19097315	Gm15825|chr1:19096816-19097315	0.703411908366995	.	.
chr1	19104658	19105157	chr1	19110974	19111473	Gm15825|chr1:19110974-19111473	0.708195380693987	.	.
chr1	20670495	20670994	chr1	20450027	20450526	Gm28653|chr1:20450027-20450526	0.195954128650989	.	.
chr1	20670495	20670994	chr1	20461872	20462371	Gm28653|chr1:20461872-20462371	0.238415145415172	.	.
chr1	20670495	20670994	chr1	20466317	20466816	Gm28653|chr1:20466317-20466816	0.146177228700983	.	.
chr1	20670495	20670994	chr1	20540367	20540866	Gm28653|chr1:20540367-20540866	0.263708697042684	.	.
chr1	20670495	20670994	chr1	20612697	20613196	Gm28653|chr1:20612697-20613196	0.0995558737649815	.	.
chr1	20670495	20670994	chr1	20634870	20635369	Gm28653|chr1:20634870-20635369	0.440589608012497	.	.
chr1	20670495	20670994	chr1	20671052	20671551	Gm28653|chr1:20671052-20671551	0.581328738388265	.	.
chr1	20670495	20670994	chr1	20801628	20802127	Gm28653|chr1:20801628-20802127	0.239021642402657	.	.
chr1	20670495	20670994	chr1	20919657	20920156	Gm28653|chr1:20919657-20920156	0.223587228321375	.	.
chr1	20670495	20670994	chr1	20922285	20922784	Gm28653|chr1:20922285-20922784	0.179874904615742	.	.
chr1	20820187	20820686	chr1	20554332	20554831	Mcm3|chr1:20554332-20554831	0.273135852182482	.	.
chr1	20820187	20820686	chr1	20699955	20700454	Mcm3|chr1:20699955-20700454	0.1365203662057	.	.
chr1	20890311	20890810	chr1	20513637	20514136	6720483E21Rik|chr1:20513637-20514136	0.112626152287167	.	.
chr1	20890311	20890810	chr1	20513637	20514136	Paqr8|chr1:20513637-20514136	0.112626152287167	.	.
chr1	20890311	20890810	chr1	20612697	20613196	6720483E21Rik|chr1:20612697-20613196	0.146543425691732	.	.
chr1	20890311	20890810	chr1	20612697	20613196	Paqr8|chr1:20612697-20613196	0.146543425691732	.	.
chr1	20890311	20890810	chr1	20785451	20785950	6720483E21Rik|chr1:20785451-20785950	0.106803254767521	.	.
chr1	20890311	20890810	chr1	20785451	20785950	Paqr8|chr1:20785451-20785950	0.106803254767521	.	.
chr1	20890311	20890810	chr1	20786199	20786698	6720483E21Rik|chr1:20786199-20786698	0.15048190004305	.	.
chr1	20890311	20890810	chr1	20786199	20786698	Paqr8|chr1:20786199-20786698	0.15048190004305	.	.
chr1	20890311	20890810	chr1	20795765	20796264	6720483E21Rik|chr1:20795765-20796264	0.135765106812858	.	.
chr1	20890311	20890810	chr1	20795765	20796264	Paqr8|chr1:20795765-20796264	0.135765106812858	.	.
chr1	20890311	20890810	chr1	20922285	20922784	6720483E21Rik|chr1:20922285-20922784	0.210561635459774	.	.
chr1	20890311	20890810	chr1	20922285	20922784	Paqr8|chr1:20922285-20922784	0.210561635459774	.	.
chr1	20890857	20891356	chr1	20513637	20514136	6720483E21Rik|chr1:20513637-20514136	0.111247279532465	.	.
chr1	20890857	20891356	chr1	20513637	20514136	Paqr8|chr1:20513637-20514136	0.111247279532465	.	.
chr1	20951400	20951899	chr1	20699955	20700454	Efhc1|chr1:20699955-20700454	0.100842309660485	.	.
chr1	20951400	20951899	chr1	20786199	20786698	Efhc1|chr1:20786199-20786698	0.125849853925535	.	.
chr1	20951400	20951899	chr1	20950004	20950503	Efhc1|chr1:20950004-20950503	0.185824235062896	.	.
chr1	30872795	30873294	chr1	30700382	30700881	Phf3|chr1:30700382-30700881	0.134195182428386	.	.
chr1	30872795	30873294	chr1	30716282	30716781	Phf3|chr1:30716282-30716781	0.185841077042465	.	.
chr1	30872795	30873294	chr1	30718559	30719058	Phf3|chr1:30718559-30719058	0.158300194391762	.	.
chr1	30872795	30873294	chr1	30751054	30751553	Phf3|chr1:30751054-30751553	0.169660516061011	.	.
chr1	30873430	30873929	chr1	30639815	30640314	Phf3|chr1:30639815-30640314	0.267435314951396	.	.
chr1	30873430	30873929	chr1	30716282	30716781	Phf3|chr1:30716282-30716781	0.210101730192486	.	.
chr1	30873430	30873929	chr1	30718559	30719058	Phf3|chr1:30718559-30719058	0.118804911374971	.	.
chr1	30873430	30873929	chr1	30751054	30751553	Phf3|chr1:30751054-30751553	0.292075524761545	.	.
chr1	30873430	30873929	chr1	30808259	30808758	Phf3|chr1:30808259-30808758	0.111743344956896	.	.
chr1	30873430	30873929	chr1	30821665	30822164	Phf3|chr1:30821665-30822164	0.11864606974121	.	.
chr1	30873942	30874441	chr1	30590651	30591150	Phf3|chr1:30590651-30591150	0.120320458752603	.	.
chr1	30873942	30874441	chr1	30639815	30640314	Phf3|chr1:30639815-30640314	0.182717614043549	.	.
chr1	30873942	30874441	chr1	30656202	30656701	Phf3|chr1:30656202-30656701	0.206712736800423	.	.
chr1	30873942	30874441	chr1	30716282	30716781	Phf3|chr1:30716282-30716781	0.109565074436546	.	.
chr1	30873942	30874441	chr1	30808259	30808758	Phf3|chr1:30808259-30808758	0.120146483061065	.	.
chr1	30949080	30949579	chr1	30503190	30503689	Ptp4a1|chr1:30503190-30503689	0.206798532776033	.	.
chr1	30949080	30949579	chr1	30756800	30757299	Ptp4a1|chr1:30756800-30757299	0.111344143269543	.	.
chr1	30949080	30949579	chr1	30808259	30808758	Ptp4a1|chr1:30808259-30808758	0.125374038569206	.	.
chr1	30949080	30949579	chr1	30930527	30931026	Ptp4a1|chr1:30930527-30931026	0.179700359892709	.	.
chr1	30949582	30950081	chr1	30930527	30931026	Ptp4a1|chr1:30930527-30931026	0.200351439356113	.	.
chr1	31040863	31041362	chr1	31040355	31040854	Gm28644|chr1:31040355-31040854	0.502008815306581	.	.
chr1	31040863	31041362	chr1	31218781	31219280	Gm28644|chr1:31218781-31219280	0.134496921489776	.	.
chr1	31040863	31041362	chr1	31419458	31419957	Gm28644|chr1:31419458-31419957	0.282571354219642	.	.
chr1	31040863	31041362	chr1	31477078	31477577	Gm28644|chr1:31477078-31477577	0.111781434523015	.	.
chr1	32172459	32172958	chr1	32033312	32033811	Khdrbs2|chr1:32033312-32033811	0.133476339225468	.	.
chr1	32172459	32172958	chr1	32116500	32116999	Khdrbs2|chr1:32116500-32116999	0.120810800011975	.	.
chr1	44102213	44102712	chr1	44064570	44065069	Tex30|chr1:44064570-44065069	0.137545854038581	.	.
chr1	44102213	44102712	chr1	44134895	44135394	Tex30|chr1:44134895-44135394	0.129282354834577	.	.
chr1	44118638	44119137	chr1	44064570	44065069	Bivm|chr1:44064570-44065069	0.150451178822483	.	.
chr1	44118638	44119137	chr1	44064570	44065069	Poglut2|chr1:44064570-44065069	0.150451178822483	.	.
chr1	44119144	44119643	chr1	44135494	44135993	Bivm|chr1:44135494-44135993	0.111966944594171	.	.
chr1	44119144	44119643	chr1	44135494	44135993	Poglut2|chr1:44135494-44135993	0.111966944594171	.	.
chr1	44119144	44119643	chr1	44451529	44452028	Bivm|chr1:44451529-44452028	0.152011972429286	.	.
chr1	44119144	44119643	chr1	44451529	44452028	Poglut2|chr1:44451529-44452028	0.152011972429286	.	.
chr1	44119144	44119643	chr1	44459127	44459626	Bivm|chr1:44459127-44459626	0.152602701994604	.	.
chr1	44119144	44119643	chr1	44459127	44459626	Poglut2|chr1:44459127-44459626	0.152602701994604	.	.
chr1	44119663	44120162	chr1	44134895	44135394	Bivm|chr1:44134895-44135394	0.115228988460546	.	.
chr1	44119663	44120162	chr1	44135494	44135993	Bivm|chr1:44135494-44135993	0.133959664318523	.	.
chr1	44147693	44148192	chr1	44134895	44135394	Ercc5|chr1:44134895-44135394	0.14956935495299	.	.
chr1	44147693	44148192	chr1	44135494	44135993	Ercc5|chr1:44135494-44135993	0.128220068629641	.	.
chr1	44147693	44148192	chr1	44451529	44452028	Ercc5|chr1:44451529-44452028	0.142248698465192	.	.
chr1	44551396	44551895	chr1	44348028	44348527	Gulp1|chr1:44348028-44348527	0.386516577207653	.	.
chr1	44551396	44551895	chr1	44451529	44452028	Gulp1|chr1:44451529-44452028	0.482884499001346	.	.
chr1	44551396	44551895	chr1	44584753	44585252	Gulp1|chr1:44584753-44585252	0.252746484012083	.	.
chr1	44551396	44551895	chr1	44613098	44613597	Gulp1|chr1:44613098-44613597	0.146131389005093	.	.
chr1	44551396	44551895	chr1	44613600	44614099	Gulp1|chr1:44613600-44614099	0.179268825804829	.	.
chr1	44551396	44551895	chr1	44716287	44716786	Gulp1|chr1:44716287-44716786	0.151850936923081	.	.
chr1	44551396	44551895	chr1	44741191	44741690	Gulp1|chr1:44741191-44741690	0.138074697958841	.	.
chr1	44552204	44552703	chr1	44348028	44348527	Gulp1|chr1:44348028-44348527	0.120356957595839	.	.
chr1	44552204	44552703	chr1	44451529	44452028	Gulp1|chr1:44451529-44452028	0.408279591339016	.	.
chr1	44552204	44552703	chr1	44584753	44585252	Gulp1|chr1:44584753-44585252	0.180869401742533	.	.
chr1	44552204	44552703	chr1	44659614	44660113	Gulp1|chr1:44659614-44660113	0.206498899603094	.	.
chr1	44552204	44552703	chr1	44664471	44664970	Gulp1|chr1:44664471-44664970	0.137814390133268	.	.
chr1	44552204	44552703	chr1	44716287	44716786	Gulp1|chr1:44716287-44716786	0.306502707311373	.	.
chr1	44552204	44552703	chr1	44741191	44741690	Gulp1|chr1:44741191-44741690	0.184167722247499	.	.
chr1	44552204	44552703	chr1	44838772	44839271	Gulp1|chr1:44838772-44839271	0.180651833224591	.	.
chr1	44745649	44746148	chr1	44613098	44613597	4930521E06Rik|chr1:44613098-44613597	0.104488025686599	.	.
chr1	45794689	45795188	chr1	45816821	45817320	Wdr75|chr1:45816821-45817320	0.12305679336066	.	.
chr1	45795197	45795696	chr1	45672672	45673171	Wdr75|chr1:45672672-45673171	0.101595972094132	.	.
chr1	45795197	45795696	chr1	45780721	45781220	Wdr75|chr1:45780721-45781220	0.0981766783448879	.	.
chr1	46065930	46066429	chr1	46427387	46427886	Dnah7b|chr1:46427387-46427886	0.18158014309158	.	.
chr1	46066566	46067065	chr1	45766100	45766599	Dnah7b|chr1:45766100-45766599	0.0986695480795179	.	.
chr1	46066566	46067065	chr1	45825095	45825594	Dnah7b|chr1:45825095-45825594	0.296831857040979	.	.
chr1	46066566	46067065	chr1	45859740	45860239	Dnah7b|chr1:45859740-45860239	0.195863324566416	.	.
chr1	46066566	46067065	chr1	46022239	46022738	Dnah7b|chr1:46022239-46022738	0.199981209712206	.	.
chr1	46425176	46425675	chr1	46427387	46427886	Dnah7c|chr1:46427387-46427886	0.162770656471461	.	.
chr1	46425176	46425675	chr1	46433613	46434112	Dnah7c|chr1:46433613-46434112	0.177062291046482	.	.
chr1	52816845	52817344	chr1	52952486	52952985	Inpp1|chr1:52952486-52952985	0.21436749013064	.	.
chr1	52817513	52818012	chr1	52799343	52799842	Inpp1|chr1:52799343-52799842	0.143078296026448	.	.
chr1	52817513	52818012	chr1	52951973	52952472	Inpp1|chr1:52951973-52952472	0.310431229822951	.	.
chr1	53196261	53196760	chr1	52752671	52753170	Gm28777|chr1:52752671-52753170	0.23771455322509	.	.
chr1	53196261	53196760	chr1	52854016	52854515	Gm28777|chr1:52854016-52854515	0.221141964914644	.	.
chr1	53196261	53196760	chr1	52951973	52952472	Gm28777|chr1:52951973-52952472	0.135414185628312	.	.
chr1	53196261	53196760	chr1	53018688	53019187	Gm28777|chr1:53018688-53019187	0.154836975605942	.	.
chr1	53196261	53196760	chr1	53434745	53435244	Gm28777|chr1:53434745-53435244	0.477782075575743	.	.
chr1	53296806	53297305	chr1	53385322	53385821	Ormdl1|chr1:53385322-53385821	0.200993237915011	.	.
chr1	53296806	53297305	chr1	53385322	53385821	Pms1|chr1:53385322-53385821	0.200993237915011	.	.
chr1	53296806	53297305	chr1	53434745	53435244	Ormdl1|chr1:53434745-53435244	0.177371719614608	.	.
chr1	53296806	53297305	chr1	53434745	53435244	Pms1|chr1:53434745-53435244	0.177371719614608	.	.
chr1	53296806	53297305	chr1	53607591	53608090	Ormdl1|chr1:53607591-53608090	0.0986506859367356	.	.
chr1	53296806	53297305	chr1	53607591	53608090	Pms1|chr1:53607591-53608090	0.0986506859367356	.	.
chr1	53706596	53707095	chr1	53709563	53710062	Dnah7a|chr1:53709563-53710062	0.161395408225637	.	.
chr1	53707111	53707610	chr1	53709563	53710062	Dnah7a|chr1:53709563-53710062	0.132664684436289	.	.
chr1	54250459	54250958	chr1	54584699	54585198	Ccdc150|chr1:54584699-54585198	0.153473116463554	.	.
chr1	54438767	54439266	chr1	54688768	54689267	Gtf3c3|chr1:54688768-54689267	0.168617067086837	.	.
chr1	54557443	54557942	chr1	54707058	54707557	Pgap1|chr1:54707058-54707557	0.116150643618405	.	.
chr1	54557443	54557942	chr1	54734870	54735369	Pgap1|chr1:54734870-54735369	0.186345488707163	.	.
chr1	54557443	54557942	chr1	54735435	54735934	Pgap1|chr1:54735435-54735934	0.174770325734853	.	.
chr1	54557443	54557942	chr1	54747681	54748180	Pgap1|chr1:54747681-54748180	0.330369334349286	.	.
chr1	55026688	55027187	chr1	55171875	55172374	Sf3b1|chr1:55171875-55172374	0.117653974731275	.	.
chr1	55026688	55027187	chr1	55192060	55192559	Sf3b1|chr1:55192060-55192559	0.104602787410909	.	.
chr1	55087908	55088407	chr1	55192060	55192559	Hspd1|chr1:55192060-55192559	0.10280492324806	.	.
chr1	55087908	55088407	chr1	55192060	55192559	Hspe1|chr1:55192060-55192559	0.10280492324806	.	.
chr1	55131471	55131970	chr1	55449768	55450267	Mob4|chr1:55449768-55450267	0.164022416655638	.	.
chr1	55236881	55237380	chr1	55488757	55489256	Mars2|chr1:55488757-55489256	0.189182017417643	.	.
chr1	55405572	55406071	chr1	55488757	55489256	Plcl1|chr1:55488757-55489256	0.131661081261102	.	.
chr1	55405572	55406071	chr1	55489281	55489780	Plcl1|chr1:55489281-55489780	0.188448487305174	.	.
chr1	55406395	55406894	chr1	55449768	55450267	Plcl1|chr1:55449768-55450267	0.299720345486473	.	.
chr1	55406395	55406894	chr1	55488757	55489256	Plcl1|chr1:55488757-55489256	0.248087507983382	.	.
chr1	55406395	55406894	chr1	55489281	55489780	Plcl1|chr1:55489281-55489780	0.309426913292334	.	.
chr1	56972152	56972651	chr1	56972961	56973460	9130024F11Rik|chr1:56972961-56973460	0.165591297800813	.	.
chr1	57377374	57377873	chr1	57205521	57206020	1700066M21Rik|chr1:57205521-57206020	0.107152737109082	.	.
chr1	57377374	57377873	chr1	57205521	57206020	4930558J18Rik|chr1:57205521-57206020	0.107152737109082	.	.
chr1	57377374	57377873	chr1	57400829	57401328	1700066M21Rik|chr1:57400829-57401328	0.110617089260041	.	.
chr1	57377374	57377873	chr1	57400829	57401328	4930558J18Rik|chr1:57400829-57401328	0.110617089260041	.	.
chr1	57377374	57377873	chr1	57430057	57430556	1700066M21Rik|chr1:57430057-57430556	0.106094350765122	.	.
chr1	57377374	57377873	chr1	57430057	57430556	4930558J18Rik|chr1:57430057-57430556	0.106094350765122	.	.
chr1	57377374	57377873	chr1	57436901	57437400	1700066M21Rik|chr1:57436901-57437400	0.131935063856381	.	.
chr1	57377374	57377873	chr1	57436901	57437400	4930558J18Rik|chr1:57436901-57437400	0.131935063856381	.	.
chr1	57377988	57378487	chr1	57107289	57107788	1700066M21Rik|chr1:57107289-57107788	0.166266494066663	.	.
chr1	57377988	57378487	chr1	57107289	57107788	4930558J18Rik|chr1:57107289-57107788	0.166266494066663	.	.
chr1	57377988	57378487	chr1	57269706	57270205	1700066M21Rik|chr1:57269706-57270205	0.193273230467496	.	.
chr1	57377988	57378487	chr1	57269706	57270205	4930558J18Rik|chr1:57269706-57270205	0.193273230467496	.	.
chr1	57406257	57406756	chr1	57205521	57206020	Maip1|chr1:57205521-57206020	0.19748670074885	.	.
chr1	57406257	57406756	chr1	57205521	57206020	Tyw5|chr1:57205521-57206020	0.19748670074885	.	.
chr1	59762644	59763143	chr1	59883669	59884168	Bmpr2|chr1:59883669-59884168	0.143312187004906	.	.
chr1	59763159	59763658	chr1	59899192	59899691	Bmpr2|chr1:59899192-59899691	0.124914055730422	.	.
chr1	59763681	59764180	chr1	59848288	59848787	Bmpr2|chr1:59848288-59848787	0.148650095011081	.	.
chr1	59763681	59764180	chr1	60000360	60000859	Bmpr2|chr1:60000360-60000859	0.103532385613831	.	.
chr1	59763681	59764180	chr1	60033401	60033900	Bmpr2|chr1:60033401-60033900	0.107379955376647	.	.
chr1	59912662	59913161	chr1	59899192	59899691	Fam117b|chr1:59899192-59899691	0.237390461311274	.	.
chr1	59913211	59913710	chr1	59848288	59848787	Fam117b|chr1:59848288-59848787	0.120037441913523	.	.
chr1	59913211	59913710	chr1	59899192	59899691	Fam117b|chr1:59899192-59899691	0.296532278506225	.	.
chr1	60097980	60098479	chr1	59886825	59887324	Carf|chr1:59886825-59887324	0.168446597606368	.	.
chr1	60097980	60098479	chr1	59886825	59887324	Wdr12|chr1:59886825-59887324	0.168446597606368	.	.
chr1	60098487	60098986	chr1	59886825	59887324	Carf|chr1:59886825-59887324	0.12851686849073	.	.
chr1	60098487	60098986	chr1	59886825	59887324	Wdr12|chr1:59886825-59887324	0.12851686849073	.	.
chr1	60098487	60098986	chr1	60000360	60000859	Carf|chr1:60000360-60000859	0.124216843969468	.	.
chr1	60098487	60098986	chr1	60000360	60000859	Wdr12|chr1:60000360-60000859	0.124216843969468	.	.
chr1	60180257	60180756	chr1	59899192	59899691	Nbeal1|chr1:59899192-59899691	0.0990241400020557	.	.
chr1	60409462	60409961	chr1	60469405	60469904	Abi2|chr1:60469405-60469904	0.102683278099624	.	.
chr1	65282716	65283215	chr1	65311469	65311968	Pth2r|chr1:65311469-65311968	0.200780937584119	.	.
chr1	65282716	65283215	chr1	65312053	65312552	Pth2r|chr1:65312053-65312552	0.18808055482152	.	.
chr1	65282716	65283215	chr1	65347403	65347902	Pth2r|chr1:65347403-65347902	0.284064087579164	.	.
chr1	65282716	65283215	chr1	65379288	65379787	Pth2r|chr1:65379288-65379787	0.3437496301541	.	.
chr1	65282716	65283215	chr1	65388260	65388759	Pth2r|chr1:65388260-65388759	0.173739642836039	.	.
chr1	65282716	65283215	chr1	65545643	65546142	Pth2r|chr1:65545643-65546142	0.280950975614492	.	.
chr1	65282716	65283215	chr1	65645837	65646336	Pth2r|chr1:65645837-65646336	0.318407406959238	.	.
chr1	65282716	65283215	chr1	65664206	65664705	Pth2r|chr1:65664206-65664705	0.294315849977428	.	.
chr1	65282716	65283215	chr1	65687075	65687574	Pth2r|chr1:65687075-65687574	0.197485910721857	.	.
chr1	65282716	65283215	chr1	65687594	65688093	Pth2r|chr1:65687594-65688093	0.113503976934706	.	.
chr1	65282716	65283215	chr1	65737478	65737977	Pth2r|chr1:65737478-65737977	0.143215026337162	.	.
chr1	66174880	66175379	chr1	66164548	66165047	Map2|chr1:66164548-66165047	0.129383786528695	.	.
chr1	66174880	66175379	chr1	66205476	66205975	Map2|chr1:66205476-66205975	0.145570269605992	.	.
chr1	69687151	69687650	chr1	69656928	69657427	Ikzf2|chr1:69656928-69657427	0.138790781763525	.	.
chr1	69687151	69687650	chr1	69790210	69790709	Ikzf2|chr1:69790210-69790709	0.113968206092468	.	.
chr1	69687151	69687650	chr1	69810484	69810983	Ikzf2|chr1:69810484-69810983	0.275527578307229	.	.
chr1	69687151	69687650	chr1	69853673	69854172	Ikzf2|chr1:69853673-69854172	0.100456092692521	.	.
chr1	69687151	69687650	chr1	69882378	69882877	Ikzf2|chr1:69882378-69882877	0.253469260610494	.	.
chr1	74505730	74506229	chr1	74787775	74788274	Cnot9|chr1:74787775-74788274	0.130633127778283	.	.
chr1	74505730	74506229	chr1	74794449	74794948	Cnot9|chr1:74794449-74794948	0.108825061223173	.	.
chr1	74505730	74506229	chr1	74806444	74806943	Cnot9|chr1:74806444-74806943	0.133684980240939	.	.
chr1	74505730	74506229	chr1	74858307	74858806	Cnot9|chr1:74858307-74858806	0.149469481902016	.	.
chr1	74505730	74506229	chr1	74894978	74895477	Cnot9|chr1:74894978-74895477	0.182565123634046	.	.
chr1	74506443	74506942	chr1	74784124	74784623	Cnot9|chr1:74784124-74784623	0.104588960112074	.	.
chr1	74506443	74506942	chr1	74882110	74882609	Cnot9|chr1:74882110-74882609	0.159065027529609	.	.
chr1	74542596	74543095	chr1	74772969	74773468	Plcd4|chr1:74772969-74773468	0.189563505305751	.	.
chr1	74542596	74543095	chr1	74882110	74882609	Plcd4|chr1:74882110-74882609	0.387335999876196	.	.
chr1	74542596	74543095	chr1	74894978	74895477	Plcd4|chr1:74894978-74895477	0.114234977349952	.	.
chr1	74542596	74543095	chr1	74926640	74927139	Plcd4|chr1:74926640-74927139	0.162268554833804	.	.
chr1	74542596	74543095	chr1	74964428	74964927	Plcd4|chr1:74964428-74964927	0.16087896647311	.	.
chr1	74587962	74588461	chr1	74741997	74742496	Bcs1l|chr1:74741997-74742496	0.202124552965179	.	.
chr1	74587962	74588461	chr1	74741997	74742496	Zfp142|chr1:74741997-74742496	0.202124552965179	.	.
chr1	74587962	74588461	chr1	74787775	74788274	Bcs1l|chr1:74787775-74788274	0.0991529992916727	.	.
chr1	74587962	74588461	chr1	74787775	74788274	Zfp142|chr1:74787775-74788274	0.0991529992916727	.	.
chr1	74587962	74588461	chr1	74794449	74794948	Bcs1l|chr1:74794449-74794948	0.0980247291598229	.	.
chr1	74587962	74588461	chr1	74794449	74794948	Zfp142|chr1:74794449-74794948	0.0980247291598229	.	.
chr1	74587962	74588461	chr1	74806444	74806943	Bcs1l|chr1:74806444-74806943	0.214606378644381	.	.
chr1	74587962	74588461	chr1	74806444	74806943	Zfp142|chr1:74806444-74806943	0.214606378644381	.	.
chr1	74587962	74588461	chr1	74806952	74807451	Bcs1l|chr1:74806952-74807451	0.114673226409542	.	.
chr1	74587962	74588461	chr1	74806952	74807451	Zfp142|chr1:74806952-74807451	0.114673226409542	.	.
chr1	74587962	74588461	chr1	74858307	74858806	Bcs1l|chr1:74858307-74858806	0.200012548453199	.	.
chr1	74587962	74588461	chr1	74858307	74858806	Zfp142|chr1:74858307-74858806	0.200012548453199	.	.
chr1	74601175	74601674	chr1	74784124	74784623	Rnf25|chr1:74784124-74784623	0.120708586340943	.	.
chr1	74601175	74601674	chr1	74784124	74784623	Stk36|chr1:74784124-74784623	0.120708586340943	.	.
chr1	74601175	74601674	chr1	74802933	74803432	Rnf25|chr1:74802933-74803432	0.178170476745849	.	.
chr1	74601175	74601674	chr1	74802933	74803432	Stk36|chr1:74802933-74803432	0.178170476745849	.	.
chr1	74601175	74601674	chr1	74894978	74895477	Rnf25|chr1:74894978-74895477	0.101631982511824	.	.
chr1	74601175	74601674	chr1	74894978	74895477	Stk36|chr1:74894978-74895477	0.101631982511824	.	.
chr1	74661495	74661994	chr1	74784124	74784623	Ttll4|chr1:74784124-74784623	0.141871443336708	.	.
chr1	74661495	74661994	chr1	74794449	74794948	Ttll4|chr1:74794449-74794948	0.161629972745612	.	.
chr1	74661495	74661994	chr1	74816731	74817230	Ttll4|chr1:74816731-74817230	0.098614329989031	.	.
chr1	74661495	74661994	chr1	74858307	74858806	Ttll4|chr1:74858307-74858806	0.208190781573753	.	.
chr1	74712949	74713448	chr1	74772969	74773468	Cyp27a1|chr1:74772969-74773468	0.291686473060877	.	.
chr1	74713683	74714182	chr1	74772969	74773468	Cyp27a1|chr1:74772969-74773468	0.20930032834029	.	.
chr1	74854708	74855207	chr1	74784124	74784623	Cdk5r2|chr1:74784124-74784623	0.175549032138243	.	.
chr1	74854708	74855207	chr1	74794449	74794948	Cdk5r2|chr1:74794449-74794948	0.101583420338011	.	.
chr1	74854708	74855207	chr1	74806444	74806943	Cdk5r2|chr1:74806444-74806943	0.114927253609453	.	.
chr1	74854708	74855207	chr1	74806952	74807451	Cdk5r2|chr1:74806952-74807451	0.132723317430632	.	.
chr1	74854708	74855207	chr1	74816731	74817230	Cdk5r2|chr1:74816731-74817230	0.110996353548922	.	.
chr1	74854708	74855207	chr1	74858307	74858806	Cdk5r2|chr1:74858307-74858806	0.134056342372829	.	.
chr1	74854708	74855207	chr1	75141393	75141892	Cdk5r2|chr1:75141393-75141892	0.181221453260163	.	.
chr1	74893408	74893907	chr1	74772969	74773468	Cryba2|chr1:74772969-74773468	0.129422095581569	.	.
chr1	74893408	74893907	chr1	74872216	74872715	Cryba2|chr1:74872216-74872715	0.170005577661473	.	.
chr1	74893408	74893907	chr1	74882110	74882609	Cryba2|chr1:74882110-74882609	0.122932398168449	.	.
chr1	74893408	74893907	chr1	75244823	75245322	Cryba2|chr1:75244823-75245322	0.107584949259173	.	.
chr1	74935357	74935856	chr1	74787775	74788274	Cfap65|chr1:74787775-74788274	0.111518091941942	.	.
chr1	74935357	74935856	chr1	74872216	74872715	Cfap65|chr1:74872216-74872715	0.132563199535031	.	.
chr1	74935357	74935856	chr1	74880737	74881236	Cfap65|chr1:74880737-74881236	0.17754003820191	.	.
chr1	74935357	74935856	chr1	74894978	74895477	Cfap65|chr1:74894978-74895477	0.100896686606786	.	.
chr1	74935357	74935856	chr1	75141393	75141892	Cfap65|chr1:75141393-75141892	0.213799980804041	.	.
chr1	75124760	75125259	chr1	74784124	74784623	Nhej1|chr1:74784124-74784623	0.115533681789588	.	.
chr1	75124760	75125259	chr1	74787775	74788274	Nhej1|chr1:74787775-74788274	0.168213277004077	.	.
chr1	75124760	75125259	chr1	74794449	74794948	Nhej1|chr1:74794449-74794948	0.151008920544631	.	.
chr1	75124760	75125259	chr1	74802933	74803432	Nhej1|chr1:74802933-74803432	0.133417292576003	.	.
chr1	75124760	75125259	chr1	74806444	74806943	Nhej1|chr1:74806444-74806943	0.156996219761016	.	.
chr1	75124760	75125259	chr1	74806952	74807451	Nhej1|chr1:74806952-74807451	0.0982663642771882	.	.
chr1	75124760	75125259	chr1	74858307	74858806	Nhej1|chr1:74858307-74858806	0.161573846710206	.	.
chr1	75142499	75142998	chr1	74858307	74858806	Cnppd1|chr1:74858307-74858806	0.0978063512383982	.	.
chr1	75142499	75142998	chr1	74858307	74858806	Retreg2|chr1:74858307-74858806	0.0978063512383982	.	.
chr1	75168424	75168923	chr1	74787775	74788274	Zfand2b|chr1:74787775-74788274	0.182083497185019	.	.
chr1	75168424	75168923	chr1	74802933	74803432	Zfand2b|chr1:74802933-74803432	0.310093087956266	.	.
chr1	75168424	75168923	chr1	74806444	74806943	Zfand2b|chr1:74806444-74806943	0.10710896319019	.	.
chr1	75168424	75168923	chr1	74948735	74949234	Zfand2b|chr1:74948735-74949234	0.308492491270512	.	.
chr1	75168424	75168923	chr1	75016818	75017317	Zfand2b|chr1:75016818-75017317	0.164618887136802	.	.
chr1	75168424	75168923	chr1	75141393	75141892	Zfand2b|chr1:75141393-75141892	0.3730802076808	.	.
chr1	75168424	75168923	chr1	75218312	75218811	Zfand2b|chr1:75218312-75218811	0.147978771129074	.	.
chr1	75180079	75180578	chr1	74794449	74794948	Abcb6|chr1:74794449-74794948	0.207203376861942	.	.
chr1	75180079	75180578	chr1	74816731	74817230	Abcb6|chr1:74816731-74817230	0.100562810916322	.	.
chr1	75180079	75180578	chr1	74858307	74858806	Abcb6|chr1:74858307-74858806	0.189707793396099	.	.
chr1	75191753	75192252	chr1	74787775	74788274	Ankzf1|chr1:74787775-74788274	0.146424819686524	.	.
chr1	75191753	75192252	chr1	74787775	74788274	Atg9a|chr1:74787775-74788274	0.146424819686524	.	.
chr1	75191753	75192252	chr1	74794449	74794948	Ankzf1|chr1:74794449-74794948	0.149635278575452	.	.
chr1	75191753	75192252	chr1	74794449	74794948	Atg9a|chr1:74794449-74794948	0.149635278575452	.	.
chr1	75191753	75192252	chr1	74802933	74803432	Ankzf1|chr1:74802933-74803432	0.243377733815229	.	.
chr1	75191753	75192252	chr1	74802933	74803432	Atg9a|chr1:74802933-74803432	0.243377733815229	.	.
chr1	75191753	75192252	chr1	74806952	74807451	Ankzf1|chr1:74806952-74807451	0.244917400162269	.	.
chr1	75191753	75192252	chr1	74806952	74807451	Atg9a|chr1:74806952-74807451	0.244917400162269	.	.
chr1	75191753	75192252	chr1	74858307	74858806	Ankzf1|chr1:74858307-74858806	0.132250582184764	.	.
chr1	75191753	75192252	chr1	74858307	74858806	Atg9a|chr1:74858307-74858806	0.132250582184764	.	.
chr1	75191753	75192252	chr1	74948735	74949234	Ankzf1|chr1:74948735-74949234	0.138262263099284	.	.
chr1	75191753	75192252	chr1	74948735	74949234	Atg9a|chr1:74948735-74949234	0.138262263099284	.	.
chr1	75191753	75192252	chr1	75016818	75017317	Ankzf1|chr1:75016818-75017317	0.13479462709066	.	.
chr1	75191753	75192252	chr1	75016818	75017317	Atg9a|chr1:75016818-75017317	0.13479462709066	.	.
chr1	75191753	75192252	chr1	75141393	75141892	Ankzf1|chr1:75141393-75141892	0.156571064873061	.	.
chr1	75191753	75192252	chr1	75141393	75141892	Atg9a|chr1:75141393-75141892	0.156571064873061	.	.
chr1	75192415	75192914	chr1	74763029	74763528	Ankzf1|chr1:74763029-74763528	0.136739408765771	.	.
chr1	75192415	75192914	chr1	74763029	74763528	Atg9a|chr1:74763029-74763528	0.136739408765771	.	.
chr1	75192415	75192914	chr1	74787775	74788274	Ankzf1|chr1:74787775-74788274	0.1886418547101	.	.
chr1	75192415	75192914	chr1	74787775	74788274	Atg9a|chr1:74787775-74788274	0.1886418547101	.	.
chr1	75192415	75192914	chr1	75141393	75141892	Ankzf1|chr1:75141393-75141892	0.188281757954325	.	.
chr1	75192415	75192914	chr1	75141393	75141892	Atg9a|chr1:75141393-75141892	0.188281757954325	.	.
chr1	75210546	75211045	chr1	75244823	75245322	Glb1l|chr1:75244823-75245322	0.132812992238408	.	.
chr1	75210546	75211045	chr1	75244823	75245322	Stk16|chr1:75244823-75245322	0.132812992238408	.	.
chr1	75219086	75219585	chr1	74763029	74763528	Tuba4a|chr1:74763029-74763528	0.166691045362376	.	.
chr1	75219086	75219585	chr1	74787775	74788274	Tuba4a|chr1:74787775-74788274	0.108820382721511	.	.
chr1	75219086	75219585	chr1	74858307	74858806	Tuba4a|chr1:74858307-74858806	0.165394445419037	.	.
chr1	75219640	75220139	chr1	74816731	74817230	Tuba4a|chr1:74816731-74817230	0.177450757417625	.	.
chr1	75219640	75220139	chr1	74858307	74858806	Tuba4a|chr1:74858307-74858806	0.148636372170039	.	.
chr1	75219640	75220139	chr1	74872216	74872715	Tuba4a|chr1:74872216-74872715	0.157009514378746	.	.
chr1	75219640	75220139	chr1	74882110	74882609	Tuba4a|chr1:74882110-74882609	0.11467373947459	.	.
chr1	75236144	75236643	chr1	74787775	74788274	Dnajb2|chr1:74787775-74788274	0.113665510350351	.	.
chr1	75236144	75236643	chr1	74802933	74803432	Dnajb2|chr1:74802933-74803432	0.123502479732949	.	.
chr1	75236651	75237150	chr1	74787775	74788274	Dnajb2|chr1:74787775-74788274	0.118302547830049	.	.
chr1	75236651	75237150	chr1	74802933	74803432	Dnajb2|chr1:74802933-74803432	0.216056090096221	.	.
chr1	75236651	75237150	chr1	74926640	74927139	Dnajb2|chr1:74926640-74927139	0.101155723902728	.	.
chr1	75236651	75237150	chr1	74948735	74949234	Dnajb2|chr1:74948735-74949234	0.158089633302548	.	.
chr1	75236651	75237150	chr1	75016818	75017317	Dnajb2|chr1:75016818-75017317	0.242811123163609	.	.
chr1	75236651	75237150	chr1	75141393	75141892	Dnajb2|chr1:75141393-75141892	0.143354879453636	.	.
chr1	75236651	75237150	chr1	75218312	75218811	Dnajb2|chr1:75218312-75218811	0.151731594401524	.	.
chr1	84839165	84839664	chr1	84838531	84839030	Fbxo36|chr1:84838531-84839030	0.286046080638762	.	.
chr1	84839165	84839664	chr1	85114670	85115169	Fbxo36|chr1:85114670-85115169	0.215508316064168	.	.
chr1	84839808	84840307	chr1	84838531	84839030	Fbxo36|chr1:84838531-84839030	0.209572066984924	.	.
chr1	84839808	84840307	chr1	84838531	84839030	Trip12|chr1:84838531-84839030	0.209572066984924	.	.
chr1	84839808	84840307	chr1	85114670	85115169	Fbxo36|chr1:85114670-85115169	0.124996548178537	.	.
chr1	84839808	84840307	chr1	85114670	85115169	Trip12|chr1:85114670-85115169	0.124996548178537	.	.
chr1	87755700	87756199	chr1	87790212	87790711	Atg16l1|chr1:87790212-87790711	0.127007367826897	.	.
chr1	87755700	87756199	chr1	87925537	87926036	Atg16l1|chr1:87925537-87926036	0.134578050747869	.	.
chr1	87853973	87854472	chr1	87790212	87790711	Dgkd|chr1:87790212-87790711	0.154442616927188	.	.
chr1	87853973	87854472	chr1	87790212	87790711	Gm19582|chr1:87790212-87790711	0.154442616927188	.	.
chr1	87853973	87854472	chr1	87993478	87993977	Dgkd|chr1:87993478-87993977	0.133802662519246	.	.
chr1	87853973	87854472	chr1	87993478	87993977	Gm19582|chr1:87993478-87993977	0.133802662519246	.	.
chr1	88133830	88134329	chr1	87789687	87790186	Ugt1a6a|chr1:87789687-87790186	0.178766320190067	.	.
chr1	88133830	88134329	chr1	87925537	87926036	Ugt1a6a|chr1:87925537-87926036	0.197851383435328	.	.
chr1	88133830	88134329	chr1	87993478	87993977	Ugt1a6a|chr1:87993478-87993977	0.201205518875391	.	.
chr1	88205505	88206004	chr1	87798300	87798799	Dnajb3|chr1:87798300-87798799	0.119166965437249	.	.
chr1	88205505	88206004	chr1	87925537	87926036	Dnajb3|chr1:87925537-87926036	0.379461907943775	.	.
chr1	93305687	93306186	chr1	93401523	93402022	Gm28535|chr1:93401523-93402022	0.100951043515445	.	.
chr1	93305687	93306186	chr1	93401523	93402022	Mterf4|chr1:93401523-93402022	0.100951043515445	.	.
chr1	93342619	93343118	chr1	93445454	93445953	Pask|chr1:93445454-93445953	0.160199496994972	.	.
chr1	93342619	93343118	chr1	93445454	93445953	Ppp1r7|chr1:93445454-93445953	0.160199496994972	.	.
chr1	93343358	93343857	chr1	93445454	93445953	Pask|chr1:93445454-93445953	0.131924169807886	.	.
chr1	93343358	93343857	chr1	93445454	93445953	Ppp1r7|chr1:93445454-93445953	0.131924169807886	.	.
chr1	93478107	93478606	chr1	93349690	93350189	Hdlbp|chr1:93349690-93350189	0.192610623776452	.	.
chr1	93478107	93478606	chr1	93349690	93350189	Sept2|chr1:93349690-93350189	0.192610623776452	.	.
chr1	93478107	93478606	chr1	93444675	93445174	Hdlbp|chr1:93444675-93445174	0.170735236860783	.	.
chr1	93478107	93478606	chr1	93444675	93445174	Sept2|chr1:93444675-93445174	0.170735236860783	.	.
chr1	93478107	93478606	chr1	93445454	93445953	Hdlbp|chr1:93445454-93445953	0.120357300240224	.	.
chr1	93478107	93478606	chr1	93445454	93445953	Sept2|chr1:93445454-93445953	0.120357300240224	.	.
chr1	93511801	93512300	chr1	93401523	93402022	Farp2|chr1:93401523-93402022	0.319717333447734	.	.
chr1	93511801	93512300	chr1	93560595	93561094	Farp2|chr1:93560595-93561094	0.229775989915122	.	.
chr1	93634975	93635474	chr1	93401523	93402022	Gm28536|chr1:93401523-93402022	0.173438885722755	.	.
chr1	93634975	93635474	chr1	93761646	93762145	Gm28536|chr1:93761646-93762145	0.300729487386783	.	.
chr1	93685241	93685740	chr1	93761646	93762145	Bok|chr1:93761646-93762145	0.105017467332883	.	.
chr1	93686360	93686859	chr1	93401523	93402022	Bok|chr1:93401523-93402022	0.189133350890393	.	.
chr1	93754617	93755116	chr1	93560595	93561094	Thap4|chr1:93560595-93561094	0.130237033185671	.	.
chr1	93803720	93804219	chr1	94079039	94079538	Ing5|chr1:94079039-94079538	0.1292933097738	.	.
chr1	93825281	93825780	chr1	94139409	94139908	D2hgdh|chr1:94139409-94139908	0.197632778196672	.	.
chr1	95667921	95668420	chr1	95680161	95680660	St8sia4|chr1:95680161-95680660	0.130889826457379	.	.
chr1	95667921	95668420	chr1	95965369	95965868	St8sia4|chr1:95965369-95965868	0.1448300943613	.	.
chr1	97661204	97661703	chr1	97615345	97615844	D1Ertd622e|chr1:97615345-97615844	0.130973661767305	.	.
chr1	97661204	97661703	chr1	97623122	97623621	D1Ertd622e|chr1:97623122-97623621	0.111805640837154	.	.
chr1	97661204	97661703	chr1	97660435	97660934	D1Ertd622e|chr1:97660435-97660934	0.20220900742443	.	.
chr1	97661800	97662299	chr1	97624341	97624840	D1Ertd622e|chr1:97624341-97624840	0.117284636382328	.	.
chr1	106796474	106796973	chr1	107159524	107160023	Vps4b|chr1:107159524-107160023	0.105164344592522	.	.
chr1	107386382	107386881	chr1	107127397	107127896	Gm15391|chr1:107127397-107127896	0.119014608609527	.	.
chr1	107386382	107386881	chr1	107127397	107127896	Gm15391|chr1:107127397-107127896	0.119014608609528	.	.
chr1	107386382	107386881	chr1	107159524	107160023	Gm15391|chr1:107159524-107160023	0.120455493185502	.	.
chr1	107386382	107386881	chr1	107272929	107273428	Gm15391|chr1:107272929-107273428	0.333838667181314	.	.
chr1	107386382	107386881	chr1	107425261	107425760	Gm15391|chr1:107425261-107425760	0.431517858975664	.	.
chr1	107386382	107386881	chr1	107431636	107432135	Gm15391|chr1:107431636-107432135	0.405321009024369	.	.
chr1	109982394	109982893	chr1	109998723	109999222	Cdh7|chr1:109998723-109999222	0.311926964321641	.	.
chr1	109982994	109983493	chr1	109998723	109999222	Cdh7|chr1:109998723-109999222	0.23878135954954	.	.
chr1	111864757	111865256	chr1	111754425	111754924	Dsel|chr1:111754425-111754924	0.148473690024109	.	.
chr1	111864757	111865256	chr1	112129057	112129556	Dsel|chr1:112129057-112129556	0.153546334308322	.	.
chr1	118310992	118311491	chr1	118481184	118481683	Tsn|chr1:118481184-118481683	0.103084028129352	.	.
chr1	118459308	118459807	chr1	118275095	118275594	2900060B14Rik|chr1:118275095-118275594	0.155493417619888	.	.
chr1	120602016	120602515	chr1	120594518	120595017	En1|chr1:120594518-120595017	0.105796271058507	.	.
chr1	120602016	120602515	chr1	120687835	120688334	En1|chr1:120687835-120688334	0.177844669046167	.	.
chr1	120602016	120602515	chr1	120701853	120702352	En1|chr1:120701853-120702352	0.253183220670963	.	.
chr1	120602016	120602515	chr1	120702366	120702865	En1|chr1:120702366-120702865	0.248007375976936	.	.
chr1	120602767	120603266	chr1	120586412	120586911	En1|chr1:120586412-120586911	0.181376334874829	.	.
chr1	130462505	130463004	chr1	130297564	130298063	Cd55|chr1:130297564-130298063	0.212459045580948	.	.
chr1	130462505	130463004	chr1	130297564	130298063	Gm16083|chr1:130297564-130298063	0.212459045580948	.	.
chr1	130462505	130463004	chr1	130715647	130716146	Cd55|chr1:130715647-130716146	0.125731351371853	.	.
chr1	130462505	130463004	chr1	130715647	130716146	Gm16083|chr1:130715647-130716146	0.125731351371853	.	.
chr1	130717229	130717728	chr1	130278103	130278602	Yod1|chr1:130278103-130278602	0.108448699943796	.	.
chr1	130717229	130717728	chr1	130301769	130302268	Yod1|chr1:130301769-130302268	0.106164019091554	.	.
chr1	130717229	130717728	chr1	130371157	130371656	Yod1|chr1:130371157-130371656	0.0984068532836899	.	.
chr1	130717229	130717728	chr1	130715647	130716146	Yod1|chr1:130715647-130716146	0.126926947130493	.	.
chr1	130717229	130717728	chr1	130715647	130716146	Yod1|chr1:130715647-130716146	0.126926947130494	.	.
chr1	139376823	139377322	chr1	139281393	139281892	Crb1|chr1:139281393-139281892	0.387773059877398	.	.
chr1	139376823	139377322	chr1	139308889	139309388	Crb1|chr1:139308889-139309388	0.408842814525536	.	.
chr1	139376823	139377322	chr1	139346540	139347039	Crb1|chr1:139346540-139347039	0.406102329367536	.	.
chr1	139376823	139377322	chr1	139371385	139371884	Crb1|chr1:139371385-139371884	0.441654999748457	.	.
chr1	139376823	139377322	chr1	139481086	139481585	Crb1|chr1:139481086-139481585	0.102965556358656	.	.
chr1	139421972	139422471	chr1	139481086	139481585	Zbtb41|chr1:139481086-139481585	0.223704033507151	.	.
chr1	139421972	139422471	chr1	139524914	139525413	Zbtb41|chr1:139524914-139525413	0.196880921616565	.	.
chr1	139454477	139454976	chr1	139281393	139281892	Aspm|chr1:139281393-139281892	0.207634524520588	.	.
chr1	139454477	139454976	chr1	139346540	139347039	Aspm|chr1:139346540-139347039	0.184248443275106	.	.
chr1	139454477	139454976	chr1	139371385	139371884	Aspm|chr1:139371385-139371884	0.261258036563989	.	.
chr1	140245186	140245685	chr1	140171485	140171984	Kcnt2|chr1:140171485-140171984	0.195739128359033	.	.
chr1	140245186	140245685	chr1	140268490	140268989	Kcnt2|chr1:140268490-140268989	0.173806822690184	.	.
chr1	140245186	140245685	chr1	140290111	140290610	Kcnt2|chr1:140290111-140290610	0.280416140015433	.	.
chr1	140245186	140245685	chr1	140294946	140295445	Kcnt2|chr1:140294946-140295445	0.223707480894111	.	.
chr1	140245186	140245685	chr1	140332750	140333249	Kcnt2|chr1:140332750-140333249	0.156593180562322	.	.
chr1	140245186	140245685	chr1	140339188	140339687	Kcnt2|chr1:140339188-140339687	0.237180472670187	.	.
chr1	140245761	140246260	chr1	140268490	140268989	Kcnt2|chr1:140268490-140268989	0.132148298202479	.	.
chr1	140245761	140246260	chr1	140290111	140290610	Kcnt2|chr1:140290111-140290610	0.170617937949089	.	.
chr1	140245761	140246260	chr1	140294946	140295445	Kcnt2|chr1:140294946-140295445	0.146454896369996	.	.
chr1	140245761	140246260	chr1	140339188	140339687	Kcnt2|chr1:140339188-140339687	0.247454101761189	.	.
chr1	140246413	140246912	chr1	140268490	140268989	Kcnt2|chr1:140268490-140268989	0.133882888208095	.	.
chr1	140246413	140246912	chr1	140339188	140339687	Kcnt2|chr1:140339188-140339687	0.182927928438972	.	.
chr1	143640493	143640992	chr1	143308396	143308895	B3galt2|chr1:143308396-143308895	0.232776063478651	.	.
chr1	143640493	143640992	chr1	143308932	143309431	B3galt2|chr1:143308932-143309431	0.127658675162965	.	.
chr1	143640493	143640992	chr1	143553112	143553611	B3galt2|chr1:143553112-143553611	0.101277966284448	.	.
chr1	143641020	143641519	chr1	143308396	143308895	B3galt2|chr1:143308396-143308895	0.197482657788188	.	.
chr1	143641020	143641519	chr1	143308932	143309431	B3galt2|chr1:143308932-143309431	0.103032390278473	.	.
chr1	143702603	143703102	chr1	143318379	143318878	Cdc73|chr1:143318379-143318878	0.131724718822646	.	.
chr1	143702603	143703102	chr1	143502217	143502716	Cdc73|chr1:143502217-143502716	0.163954816670855	.	.
chr1	143702603	143703102	chr1	143644121	143644620	Cdc73|chr1:143644121-143644620	0.214157357165848	.	.
chr1	143702603	143703102	chr1	143739248	143739747	Cdc73|chr1:143739248-143739747	0.162615754025999	.	.
chr1	150099643	150100142	chr1	150382525	150383024	Ptgs2|chr1:150382525-150383024	0.261005701635648	.	.
chr1	150099643	150100142	chr1	150382525	150383024	Ptgs2os|chr1:150382525-150383024	0.261005701635648	.	.
chr1	150392883	150393382	chr1	150256782	150257281	Odr4|chr1:150256782-150257281	0.226204404324828	.	.
chr1	150392883	150393382	chr1	150256782	150257281	Tpr|chr1:150256782-150257281	0.226204404324828	.	.
chr1	150392883	150393382	chr1	150512333	150512832	Odr4|chr1:150512333-150512832	0.170499474792472	.	.
chr1	150392883	150393382	chr1	150512333	150512832	Tpr|chr1:150512333-150512832	0.170499474792472	.	.
chr1	155812620	155813119	chr1	156040577	156041076	Qsox1|chr1:156040577-156041076	0.146864429054978	.	.
chr1	155973115	155973614	chr1	156040577	156041076	Cep350|chr1:156040577-156041076	0.108710934486677	.	.
chr1	155973115	155973614	chr1	156229365	156229864	Cep350|chr1:156229365-156229864	0.201340608074397	.	.
chr1	156035878	156036377	chr1	156040577	156041076	Tor1aip1|chr1:156040577-156041076	0.228903663915119	.	.
chr1	156035878	156036377	chr1	156040577	156041076	Tor1aip2|chr1:156040577-156041076	0.228903663915119	.	.
chr1	156204775	156205274	chr1	156085751	156086250	Fam163a|chr1:156085751-156086250	0.147723107993609	.	.
chr1	156204775	156205274	chr1	156108321	156108820	Fam163a|chr1:156108321-156108820	0.268324083264333	.	.
chr1	156204775	156205274	chr1	156241652	156242151	Fam163a|chr1:156241652-156242151	0.199237053029339	.	.
chr1	156302600	156303099	chr1	156040577	156041076	4930518J20Rik|chr1:156040577-156041076	0.162497575234108	.	.
chr1	156302600	156303099	chr1	156040577	156041076	Tdrd5|chr1:156040577-156041076	0.162497575234108	.	.
chr1	156303125	156303624	chr1	156040577	156041076	4930518J20Rik|chr1:156040577-156041076	0.177303962164817	.	.
chr1	156303125	156303624	chr1	156040577	156041076	Tdrd5|chr1:156040577-156041076	0.177303962164817	.	.
chr1	156420903	156421402	chr1	156229365	156229864	Axdnd1|chr1:156229365-156229864	0.206525436066252	.	.
chr1	156474061	156474560	chr1	156043002	156043501	Soat1|chr1:156043002-156043501	0.15013770722032	.	.
chr1	156474061	156474560	chr1	156108321	156108820	Soat1|chr1:156108321-156108820	0.217823599115521	.	.
chr1	159231910	159232409	chr1	158953431	158953930	Cop1|chr1:158953431-158953930	0.0985689054365739	.	.
chr1	159231910	159232409	chr1	158960957	158961456	Cop1|chr1:158960957-158961456	0.105958687711085	.	.
chr1	159231910	159232409	chr1	158994776	158995275	Cop1|chr1:158994776-158995275	0.128444616331862	.	.
chr1	159231910	159232409	chr1	159135252	159135751	Cop1|chr1:159135252-159135751	0.154760490639782	.	.
chr1	166253817	166254316	chr1	166259550	166260049	Ildr2|chr1:166259550-166260049	0.14371524661523	.	.
chr1	166253817	166254316	chr1	166282640	166283139	Ildr2|chr1:166282640-166283139	0.12781601265768	.	.
chr1	166253817	166254316	chr1	166325692	166326191	Ildr2|chr1:166325692-166326191	0.235297771229161	.	.
chr1	166253817	166254316	chr1	166343030	166343529	Ildr2|chr1:166343030-166343529	0.190722742151322	.	.
chr1	166253817	166254316	chr1	166428926	166429425	Ildr2|chr1:166428926-166429425	0.100846115580627	.	.
chr1	166253817	166254316	chr1	166737948	166738447	Ildr2|chr1:166737948-166738447	0.204306299596364	.	.
chr1	166254415	166254914	chr1	166259550	166260049	Ildr2|chr1:166259550-166260049	0.142597176730622	.	.
chr1	166254415	166254914	chr1	166737948	166738447	Ildr2|chr1:166737948-166738447	0.130849188126407	.	.
chr1	166308696	166309195	chr1	166669186	166669685	5330438I03Rik|chr1:166669186-166669685	0.154913394664124	.	.
chr1	166379002	166379501	chr1	166296977	166297476	Tada1|chr1:166296977-166297476	0.14314257438898	.	.
chr1	166379002	166379501	chr1	166302681	166303180	Tada1|chr1:166302681-166303180	0.215588630102049	.	.
chr1	166379002	166379501	chr1	166360121	166360620	Tada1|chr1:166360121-166360620	0.100071470296888	.	.
chr1	166409578	166410077	chr1	166296977	166297476	Pogk|chr1:166296977-166297476	0.118865379139018	.	.
chr1	166409578	166410077	chr1	166344303	166344802	Pogk|chr1:166344303-166344802	0.212963075805208	.	.
chr1	171503198	171503697	chr1	171566785	171567284	Alyref2|chr1:171566785-171567284	0.206032422880942	.	.
chr1	171503198	171503697	chr1	171566785	171567284	B930036N10Rik|chr1:171566785-171567284	0.206032422880942	.	.
chr1	171503848	171504347	chr1	171815706	171816205	Alyref2|chr1:171815706-171816205	0.127662145398714	.	.
chr1	171503848	171504347	chr1	171815706	171816205	B930036N10Rik|chr1:171815706-171816205	0.127662145398714	.	.
chr1	173212106	173212605	chr1	172786689	172787188	Olfr1404|chr1:172786689-172787188	0.555749511106008	.	.
chr1	173212106	173212605	chr1	172945737	172946236	Olfr1404|chr1:172945737-172946236	0.719878764803195	.	.
chr1	173212106	173212605	chr1	172990604	172991103	Olfr1404|chr1:172990604-172991103	0.330488527508551	.	.
chr1	173212106	173212605	chr1	173044475	173044974	Olfr1404|chr1:173044475-173044974	0.261961742983404	.	.
chr1	173212106	173212605	chr1	173067134	173067633	Olfr1404|chr1:173067134-173067633	0.366882731227524	.	.
chr1	173349883	173350382	chr1	173294321	173294820	Aim2|chr1:173294321-173294820	0.10572001336213	.	.
chr1	173349883	173350382	chr1	173339459	173339958	Aim2|chr1:173339459-173339958	0.136756993087907	.	.
chr1	173366644	173367143	chr1	173356595	173357094	Cadm3|chr1:173356595-173357094	0.114561483944776	.	.
chr1	173366644	173367143	chr1	173365810	173366309	Cadm3|chr1:173365810-173366309	0.154791512935636	.	.
chr1	173366644	173367143	chr1	173377444	173377943	Cadm3|chr1:173377444-173377943	0.123728805996477	.	.
chr1	173366644	173367143	chr1	173389447	173389946	Cadm3|chr1:173389447-173389946	0.107532915879579	.	.
chr1	173366644	173367143	chr1	173390016	173390515	Cadm3|chr1:173390016-173390515	0.11376065164111	.	.
chr1	173366644	173367143	chr1	173404854	173405353	Cadm3|chr1:173404854-173405353	0.0978455555667181	.	.
chr1	173366644	173367143	chr1	173508283	173508782	Cadm3|chr1:173508283-173508782	0.115703158152352	.	.
chr1	173367390	173367889	chr1	173294321	173294820	Cadm3|chr1:173294321-173294820	0.192871798077839	.	.
chr1	173367390	173367889	chr1	173356595	173357094	Cadm3|chr1:173356595-173357094	0.113379496081915	.	.
chr1	173367390	173367889	chr1	173431447	173431946	Cadm3|chr1:173431447-173431946	0.157082980184645	.	.
chr1	173367390	173367889	chr1	173508283	173508782	Cadm3|chr1:173508283-173508782	0.107881528560371	.	.
chr1	178187311	178187810	chr1	178368821	178369320	Desi2|chr1:178368821-178369320	0.122979901089656	.	.
chr1	178187311	178187810	chr1	178463658	178464157	Desi2|chr1:178463658-178464157	0.106894295885591	.	.
chr1	178276142	178276641	chr1	178336353	178336852	4930527J03Rik|chr1:178336353-178336852	0.0992919089961569	.	.
chr1	178276142	178276641	chr1	178368821	178369320	4930527J03Rik|chr1:178368821-178369320	0.267722207994851	.	.
chr1	178317988	178318487	chr1	178219602	178220101	B230369F24Rik|chr1:178219602-178220101	0.102535299011111	.	.
chr1	178317988	178318487	chr1	178219602	178220101	Cox20|chr1:178219602-178220101	0.102535299011111	.	.
chr1	178317988	178318487	chr1	178449116	178449615	B230369F24Rik|chr1:178449116-178449615	0.126568214248105	.	.
chr1	178317988	178318487	chr1	178449116	178449615	Cox20|chr1:178449116-178449615	0.126568214248105	.	.
chr1	178318532	178319031	chr1	178336353	178336852	B230369F24Rik|chr1:178336353-178336852	0.21076886057764	.	.
chr1	178318532	178319031	chr1	178336353	178336852	Cox20|chr1:178336353-178336852	0.21076886057764	.	.
chr1	178318532	178319031	chr1	178368821	178369320	B230369F24Rik|chr1:178368821-178369320	0.0990207666082505	.	.
chr1	178318532	178319031	chr1	178368821	178369320	Cox20|chr1:178368821-178369320	0.0990207666082505	.	.
chr1	178318532	178319031	chr1	178444160	178444659	B230369F24Rik|chr1:178444160-178444659	0.0987595860023271	.	.
chr1	178318532	178319031	chr1	178444160	178444659	Cox20|chr1:178444160-178444659	0.0987595860023271	.	.
chr1	178337559	178338058	chr1	178368821	178369320	Hnrnpu|chr1:178368821-178369320	0.283716748472278	.	.
chr1	178337559	178338058	chr1	178449116	178449615	Hnrnpu|chr1:178449116-178449615	0.163662261794431	.	.
chr1	194976111	194976610	chr1	194977967	194978466	A330023F24Rik|chr1:194977967-194978466	0.153630764864562	.	.
chr1	194976111	194976610	chr1	194977967	194978466	Gm16897|chr1:194977967-194978466	0.153630764864562	.	.
chr1	194976111	194976610	chr1	195016706	195017205	A330023F24Rik|chr1:195016706-195017205	0.161954160225278	.	.
chr1	194976111	194976610	chr1	195016706	195017205	Gm16897|chr1:195016706-195017205	0.161954160225278	.	.
chr1	194976725	194977224	chr1	194977967	194978466	A330023F24Rik|chr1:194977967-194978466	0.18060553135015	.	.
chr1	194976725	194977224	chr1	194977967	194978466	Gm16897|chr1:194977967-194978466	0.18060553135015	.	.
chr1	194976725	194977224	chr1	195016706	195017205	A330023F24Rik|chr1:195016706-195017205	0.139580528557226	.	.
chr1	194976725	194977224	chr1	195016706	195017205	Gm16897|chr1:195016706-195017205	0.139580528557226	.	.
chr1	194976725	194977224	chr1	195040386	195040885	A330023F24Rik|chr1:195040386-195040885	0.148865324827927	.	.
chr1	194976725	194977224	chr1	195040386	195040885	Gm16897|chr1:195040386-195040885	0.148865324827927	.	.
chr1	194977431	194977930	chr1	194962131	194962630	Gm16897|chr1:194962131-194962630	0.166928091905941	.	.
chr1	194977431	194977930	chr1	194977967	194978466	Gm16897|chr1:194977967-194978466	0.258752355685472	.	.
chr1	194977431	194977930	chr1	195018996	195019495	Gm16897|chr1:195018996-195019495	0.120087980170146	.	.
chr1	195018071	195018570	chr1	194816816	194817315	Gm37027|chr1:194816816-194817315	0.160127516864439	.	.
chr1	195018071	195018570	chr1	194879521	194880020	Gm37027|chr1:194879521-194880020	0.118000553519816	.	.
chr1	195018071	195018570	chr1	195018996	195019495	Gm37027|chr1:195018996-195019495	0.130088162604122	.	.
chr1	195130829	195131328	chr1	194761366	194761865	Cr1l|chr1:194761366-194761865	0.258145457202411	.	.
chr1	195130829	195131328	chr1	195016706	195017205	Cr1l|chr1:195016706-195017205	0.261506062836805	.	.
chr1	195131381	195131880	chr1	194761366	194761865	Cr1l|chr1:194761366-194761865	0.154020093906199	.	.
chr1	195131381	195131880	chr1	194977967	194978466	Cr1l|chr1:194977967-194978466	0.164321495234458	.	.
chr1	195131381	195131880	chr1	195016706	195017205	Cr1l|chr1:195016706-195017205	0.132641910405781	.	.
chr1	195131381	195131880	chr1	195018996	195019495	Cr1l|chr1:195018996-195019495	0.112852043684601	.	.
chr1	195176500	195176999	chr1	194879521	194880020	Cr2|chr1:194879521-194880020	0.133430966706957	.	.
chr10	3366298	3366797	chr10	3366890	3367389	Ppp1r14c|chr10:3366890-3367389	0.3600927564126	.	.
chr10	3366298	3366797	chr10	3367391	3367890	Ppp1r14c|chr10:3367391-3367890	0.123367974564421	.	.
chr10	5550504	5551003	chr10	5540197	5540696	Syne1|chr10:5540197-5540696	0.099857465337608	.	.
chr10	5550504	5551003	chr10	5549987	5550486	Syne1|chr10:5549987-5550486	0.482583598568975	.	.
chr10	5550504	5551003	chr10	5868026	5868525	Syne1|chr10:5868026-5868525	0.203740418374017	.	.
chr10	5550504	5551003	chr10	5886106	5886605	Syne1|chr10:5886106-5886605	0.160814670522993	.	.
chr10	5550504	5551003	chr10	5976944	5977443	Syne1|chr10:5976944-5977443	0.126020824130499	.	.
chr10	5805395	5805894	chr10	5886106	5886605	Fbxo5|chr10:5886106-5886605	0.120248449477867	.	.
chr10	5823844	5824343	chr10	5600051	5600550	Mtrf1l|chr10:5600051-5600550	0.166182429552333	.	.
chr10	5823844	5824343	chr10	5846889	5847388	Mtrf1l|chr10:5846889-5847388	0.105538332984955	.	.
chr10	5921342	5921841	chr10	5554911	5555410	Rgs17|chr10:5554911-5555410	0.207499245579978	.	.
chr10	5921342	5921841	chr10	5600051	5600550	Rgs17|chr10:5600051-5600550	0.138034358735387	.	.
chr10	5921342	5921841	chr10	6238534	6239033	Rgs17|chr10:6238534-6239033	0.10271568231226	.	.
chr10	5922199	5922698	chr10	5540197	5540696	Rgs17|chr10:5540197-5540696	0.190945074839816	.	.
chr10	5922199	5922698	chr10	5912713	5913212	Rgs17|chr10:5912713-5913212	0.183345555441498	.	.
chr10	5922199	5922698	chr10	6123027	6123526	Rgs17|chr10:6123027-6123526	0.11162129853475	.	.
chr10	5922199	5922698	chr10	6151873	6152372	Rgs17|chr10:6151873-6152372	0.132028861472479	.	.
chr10	5923047	5923546	chr10	5568911	5569410	Rgs17|chr10:5568911-5569410	0.173749766337733	.	.
chr10	5923047	5923546	chr10	5841371	5841870	Rgs17|chr10:5841371-5841870	0.175043126241033	.	.
chr10	5923047	5923546	chr10	6035780	6036279	Rgs17|chr10:6035780-6036279	0.109127826678619	.	.
chr10	5923047	5923546	chr10	6162640	6163139	Rgs17|chr10:6162640-6163139	0.143969455261293	.	.
chr10	7052495	7052994	chr10	7029173	7029672	Ipcef1|chr10:7029173-7029672	0.169487987195637	.	.
chr10	7052495	7052994	chr10	7070014	7070513	Ipcef1|chr10:7070014-7070513	0.177080993067422	.	.
chr10	7052495	7052994	chr10	7076118	7076617	Ipcef1|chr10:7076118-7076617	0.46417812440909	.	.
chr10	7052495	7052994	chr10	7078071	7078570	Ipcef1|chr10:7078071-7078570	0.214461413909229	.	.
chr10	7052495	7052994	chr10	7085261	7085760	Ipcef1|chr10:7085261-7085760	0.404189778225053	.	.
chr10	7052495	7052994	chr10	7111549	7112048	Ipcef1|chr10:7111549-7112048	0.462332542712055	.	.
chr10	7052495	7052994	chr10	7124937	7125436	Ipcef1|chr10:7124937-7125436	0.368045713304143	.	.
chr10	7052495	7052994	chr10	7158283	7158782	Ipcef1|chr10:7158283-7158782	0.189297753868454	.	.
chr10	7052495	7052994	chr10	7158863	7159362	Ipcef1|chr10:7158863-7159362	0.194360942188465	.	.
chr10	7052495	7052994	chr10	7390606	7391105	Ipcef1|chr10:7390606-7391105	0.153198188851333	.	.
chr10	7211500	7211999	chr10	7210985	7211484	Cnksr3|chr10:7210985-7211484	0.387514564411215	.	.
chr10	7212004	7212503	chr10	7210985	7211484	Cnksr3|chr10:7210985-7211484	0.187162247887111	.	.
chr10	7589567	7590066	chr10	7662484	7662983	Lrp11|chr10:7662484-7662983	0.182309992767905	.	.
chr10	7589567	7590066	chr10	7809906	7810405	Lrp11|chr10:7809906-7810405	0.193831375494747	.	.
chr10	7590117	7590616	chr10	7333209	7333708	Lrp11|chr10:7333209-7333708	0.237702356276517	.	.
chr10	7590117	7590616	chr10	7861153	7861652	Lrp11|chr10:7861153-7861652	0.166094229936766	.	.
chr10	7680943	7681442	chr10	7663092	7663591	Lats1|chr10:7663092-7663591	0.225964304561878	.	.
chr10	7680943	7681442	chr10	7663092	7663591	Pcmt1|chr10:7663092-7663591	0.225964304561878	.	.
chr10	7680943	7681442	chr10	7809906	7810405	Lats1|chr10:7809906-7810405	0.10444881769142	.	.
chr10	7680943	7681442	chr10	7809906	7810405	Pcmt1|chr10:7809906-7810405	0.10444881769142	.	.
chr10	7725685	7726184	chr10	7469964	7470463	Katna1|chr10:7469964-7470463	0.103935381639697	.	.
chr10	7725685	7726184	chr10	7861153	7861652	Katna1|chr10:7861153-7861652	0.15752129239922	.	.
chr10	7725685	7726184	chr10	7900869	7901368	Katna1|chr10:7900869-7901368	0.116145753582469	.	.
chr10	7780721	7781220	chr10	7809906	7810405	B430219N15Rik|chr10:7809906-7810405	0.119474110861292	.	.
chr10	7792631	7793130	chr10	7809906	7810405	Ginm1|chr10:7809906-7810405	0.108487764441744	.	.
chr10	7792631	7793130	chr10	7809906	7810405	Ppil4|chr10:7809906-7810405	0.108487764441744	.	.
chr10	14759884	14760383	chr10	14875160	14875659	B230364G03Rik|chr10:14875160-14875659	0.263225561858667	.	.
chr10	14759884	14760383	chr10	14952921	14953420	B230364G03Rik|chr10:14952921-14953420	0.220667737254396	.	.
chr10	14759884	14760383	chr10	15105924	15106423	B230364G03Rik|chr10:15105924-15106423	0.105948864113679	.	.
chr10	15299471	15299970	chr10	15243415	15243914	Gm47710|chr10:15243415-15243914	0.153029359332413	.	.
chr10	15299471	15299970	chr10	15377034	15377533	Gm47710|chr10:15377034-15377533	0.216922204351011	.	.
chr10	15299471	15299970	chr10	15449961	15450460	Gm47710|chr10:15449961-15450460	0.237284692127666	.	.
chr10	15299471	15299970	chr10	15541699	15542198	Gm47710|chr10:15541699-15542198	0.144478502662481	.	.
chr10	15299471	15299970	chr10	15552392	15552891	Gm47710|chr10:15552392-15552891	0.474557456864156	.	.
chr10	15299471	15299970	chr10	15553058	15553557	Gm47710|chr10:15553058-15553557	0.220131786615677	.	.
chr10	15300071	15300570	chr10	15243415	15243914	Gm47710|chr10:15243415-15243914	0.217194247101934	.	.
chr10	15300071	15300570	chr10	15449961	15450460	Gm47710|chr10:15449961-15450460	0.102078563920136	.	.
chr10	15300071	15300570	chr10	15541699	15542198	Gm47710|chr10:15541699-15542198	0.188463321631198	.	.
chr10	15300071	15300570	chr10	15552392	15552891	Gm47710|chr10:15552392-15552891	0.319271160548263	.	.
chr10	15300071	15300570	chr10	15553058	15553557	Gm47710|chr10:15553058-15553557	0.113634556527815	.	.
chr10	15738620	15739119	chr10	15320782	15321281	Gm32283|chr10:15320782-15321281	0.13403987792167	.	.
chr10	15759897	15760396	chr10	15541699	15542198	Gm40604|chr10:15541699-15542198	0.117146173238699	.	.
chr10	15759897	15760396	chr10	15702519	15703018	Gm40604|chr10:15702519-15703018	0.102855029048404	.	.
chr10	15759897	15760396	chr10	16123901	16124400	Gm40604|chr10:16123901-16124400	0.136962921468893	.	.
chr10	15759897	15760396	chr10	16171253	16171752	Gm40604|chr10:16171253-16171752	0.311327625456178	.	.
chr10	15760590	15761089	chr10	15702519	15703018	Gm40604|chr10:15702519-15703018	0.463530829057752	.	.
chr10	19014684	19015183	chr10	19103287	19103786	Tnfaip3|chr10:19103287-19103786	0.103705833320214	.	.
chr10	19014684	19015183	chr10	19185903	19186402	Tnfaip3|chr10:19185903-19186402	0.123667097411276	.	.
chr10	19014684	19015183	chr10	19188055	19188554	Tnfaip3|chr10:19188055-19188554	0.190399331723499	.	.
chr10	19015270	19015769	chr10	19043787	19044286	Tnfaip3|chr10:19043787-19044286	0.142286958958186	.	.
chr10	19015270	19015769	chr10	19103287	19103786	Tnfaip3|chr10:19103287-19103786	0.142711966829096	.	.
chr10	19015270	19015769	chr10	19239936	19240435	Tnfaip3|chr10:19239936-19240435	0.123543630597375	.	.
chr10	19015270	19015769	chr10	19396734	19397233	Tnfaip3|chr10:19396734-19397233	0.141375938185982	.	.
chr10	19591671	19592170	chr10	19292349	19292848	Ifngr1|chr10:19292349-19292848	0.259053422646364	.	.
chr10	19712255	19712754	chr10	19396734	19397233	Il20ra|chr10:19396734-19397233	0.18444475906272	.	.
chr10	19712255	19712754	chr10	19578316	19578815	Il20ra|chr10:19578316-19578815	0.21292758513437	.	.
chr10	19712255	19712754	chr10	19578961	19579460	Il20ra|chr10:19578961-19579460	0.278604573763109	.	.
chr10	19712255	19712754	chr10	19578961	19579460	Il20ra|chr10:19578961-19579460	0.27860457376311	.	.
chr10	19712255	19712754	chr10	19693066	19693565	Il20ra|chr10:19693066-19693565	0.117836451040597	.	.
chr10	21881933	21882432	chr10	21754936	21755435	Sgk1|chr10:21754936-21755435	0.173282690141085	.	.
chr10	21881933	21882432	chr10	22058487	22058986	Sgk1|chr10:22058487-22058986	0.109143822857394	.	.
chr10	21881933	21882432	chr10	22140879	22141378	Sgk1|chr10:22140879-22141378	0.236163347424684	.	.
chr10	21881933	21882432	chr10	22140879	22141378	Sgk1|chr10:22140879-22141378	0.236163347424685	.	.
chr10	21882814	21883313	chr10	21883505	21884004	Sgk1|chr10:21883505-21884004	0.323478075881911	.	.
chr10	21882814	21883313	chr10	21957803	21958302	Sgk1|chr10:21957803-21958302	0.170634223741588	.	.
chr10	21882814	21883313	chr10	21992970	21993469	Sgk1|chr10:21992970-21993469	0.171236230492828	.	.
chr10	21882814	21883313	chr10	21994360	21994859	Sgk1|chr10:21994360-21994859	0.197440069929459	.	.
chr10	21882814	21883313	chr10	22140879	22141378	Sgk1|chr10:22140879-22141378	0.2274210297165	.	.
chr10	22731681	22732180	chr10	22714849	22715348	AC166256.1|chr10:22714849-22715348	0.20405977031256	.	.
chr10	22731681	22732180	chr10	22714849	22715348	Tbpl1|chr10:22714849-22715348	0.20405977031256	.	.
chr10	23349982	23350481	chr10	23348757	23349256	Eya4|chr10:23348757-23349256	0.140377615082858	.	.
chr10	23349982	23350481	chr10	23349351	23349850	Eya4|chr10:23349351-23349850	0.148909475846452	.	.
chr10	23609518	23610017	chr10	23348757	23349256	Gm47843|chr10:23348757-23349256	0.113690556294665	.	.
chr10	23609518	23610017	chr10	23611164	23611663	Gm47843|chr10:23611164-23611663	0.269333089632632	.	.
chr10	29143386	29143885	chr10	28844081	28844580	Soga3|chr10:28844081-28844580	0.120441797743007	.	.
chr10	29143386	29143885	chr10	28880597	28881096	Soga3|chr10:28880597-28881096	0.235742124999822	.	.
chr10	29143386	29143885	chr10	29087791	29088290	Soga3|chr10:29087791-29088290	0.122784973753078	.	.
chr10	29143386	29143885	chr10	29146428	29146927	Soga3|chr10:29146428-29146927	0.259345685116781	.	.
chr10	29143386	29143885	chr10	29146930	29147429	Soga3|chr10:29146930-29147429	0.161543679590542	.	.
chr10	29143913	29144412	chr10	28844081	28844580	Soga3|chr10:28844081-28844580	0.149284161774941	.	.
chr10	29143913	29144412	chr10	28880597	28881096	Soga3|chr10:28880597-28881096	0.116181741482376	.	.
chr10	29143913	29144412	chr10	29106909	29107408	Soga3|chr10:29106909-29107408	0.142188723660214	.	.
chr10	29143913	29144412	chr10	29146428	29146927	Soga3|chr10:29146428-29146927	0.160614680641466	.	.
chr10	29313161	29313660	chr10	29413635	29414134	Echdc1|chr10:29413635-29414134	0.140458167466998	.	.
chr10	29313161	29313660	chr10	29413635	29414134	Gm46218|chr10:29413635-29414134	0.140458167466998	.	.
chr10	29361318	29361817	chr10	29413635	29414134	Rnf146|chr10:29413635-29414134	0.147333321583376	.	.
chr10	29361318	29361817	chr10	29514967	29515466	Rnf146|chr10:29514967-29515466	0.10159233384227	.	.
chr10	29361838	29362337	chr10	29514967	29515466	Rnf146|chr10:29514967-29515466	0.106578908662202	.	.
chr10	29535581	29536080	chr10	29420642	29421141	Rspo3|chr10:29420642-29421141	0.354363174609286	.	.
chr10	29535581	29536080	chr10	29479311	29479810	Rspo3|chr10:29479311-29479810	0.118590526357818	.	.
chr10	29535581	29536080	chr10	29532753	29533252	Rspo3|chr10:29532753-29533252	0.162209761697876	.	.
chr10	29535581	29536080	chr10	29804096	29804595	Rspo3|chr10:29804096-29804595	0.208051216174335	.	.
chr10	29535581	29536080	chr10	29824350	29824849	Rspo3|chr10:29824350-29824849	0.130301288221135	.	.
chr10	30600453	30600952	chr10	30587016	30587515	Trmt11|chr10:30587016-30587515	0.147465714417494	.	.
chr10	30600453	30600952	chr10	30746529	30747028	Trmt11|chr10:30746529-30747028	0.190094740577206	.	.
chr10	30802619	30803118	chr10	30801947	30802446	Ncoa7|chr10:30801947-30802446	0.121909633166523	.	.
chr10	30802619	30803118	chr10	30810769	30811268	Ncoa7|chr10:30810769-30811268	0.111590744577392	.	.
chr10	30802619	30803118	chr10	30824988	30825487	Ncoa7|chr10:30824988-30825487	0.126771523582315	.	.
chr10	30802619	30803118	chr10	31241259	31241758	Ncoa7|chr10:31241259-31241758	0.112772954012854	.	.
chr10	30802619	30803118	chr10	31241880	31242379	Ncoa7|chr10:31241880-31242379	0.105256814576345	.	.
chr10	30803126	30803625	chr10	30979641	30980140	Ncoa7|chr10:30979641-30980140	0.204589786996134	.	.
chr10	30803126	30803625	chr10	30985141	30985640	Ncoa7|chr10:30985141-30985640	0.156624161026521	.	.
chr10	30803126	30803625	chr10	30992142	30992641	Ncoa7|chr10:30992142-30992641	0.228113732702415	.	.
chr10	30803126	30803625	chr10	31164397	31164896	Ncoa7|chr10:31164397-31164896	0.123233272482604	.	.
chr10	30803126	30803625	chr10	31171282	31171781	Ncoa7|chr10:31171282-31171781	0.145025231357547	.	.
chr10	30803835	30804334	chr10	30801947	30802446	Ncoa7|chr10:30801947-30802446	0.102859752806009	.	.
chr10	30803835	30804334	chr10	30810769	30811268	Ncoa7|chr10:30810769-30811268	0.151066246646961	.	.
chr10	30803835	30804334	chr10	30927929	30928428	Ncoa7|chr10:30927929-30928428	0.118588641042988	.	.
chr10	30803835	30804334	chr10	30979641	30980140	Ncoa7|chr10:30979641-30980140	0.128637911438002	.	.
chr10	30803835	30804334	chr10	30992142	30992641	Ncoa7|chr10:30992142-30992641	0.236695263562934	.	.
chr10	30803835	30804334	chr10	31164397	31164896	Ncoa7|chr10:31164397-31164896	0.147781650758604	.	.
chr10	30842620	30843119	chr10	30810769	30811268	Hey2|chr10:30810769-30811268	0.137559313449988	.	.
chr10	30842620	30843119	chr10	30945022	30945521	Hey2|chr10:30945022-30945521	0.166732461836106	.	.
chr10	30842620	30843119	chr10	30992733	30993232	Hey2|chr10:30992733-30993232	0.101125084889848	.	.
chr10	30842620	30843119	chr10	31026379	31026878	Hey2|chr10:31026379-31026878	0.106830511691348	.	.
chr10	30842620	30843119	chr10	31164397	31164896	Hey2|chr10:31164397-31164896	0.132565386495605	.	.
chr10	30842620	30843119	chr10	31241259	31241758	Hey2|chr10:31241259-31241758	0.10251057406041	.	.
chr10	30842620	30843119	chr10	31241880	31242379	Hey2|chr10:31241880-31242379	0.23302474115127	.	.
chr10	32890706	32891205	chr10	32571288	32571787	Nkain2|chr10:32571288-32571787	0.192274414669507	.	.
chr10	32890706	32891205	chr10	32711709	32712208	Nkain2|chr10:32711709-32712208	0.13420663139411	.	.
chr10	33623420	33623919	chr10	33255008	33255507	Gm15939|chr10:33255008-33255507	0.123178193600976	.	.
chr10	33623420	33623919	chr10	33287750	33288249	Gm15939|chr10:33287750-33288249	0.176428232584778	.	.
chr10	33623420	33623919	chr10	33288292	33288791	Gm15939|chr10:33288292-33288791	0.138137620307183	.	.
chr10	33623420	33623919	chr10	33410335	33410834	Gm15939|chr10:33410335-33410834	0.1039778403898	.	.
chr10	33623420	33623919	chr10	33765715	33766214	Gm15939|chr10:33765715-33766214	0.145500819621172	.	.
chr10	33623953	33624452	chr10	33410335	33410834	Clvs2|chr10:33410335-33410834	0.178728414027136	.	.
chr10	33623953	33624452	chr10	33410335	33410834	Gm15939|chr10:33410335-33410834	0.178728414027136	.	.
chr10	33904718	33905217	chr10	34091720	34092219	Rsph4a|chr10:34091720-34092219	0.144522915029402	.	.
chr10	33951019	33951518	chr10	33703373	33703872	Zup1|chr10:33703373-33703872	0.103462649129763	.	.
chr10	33951019	33951518	chr10	34091720	34092219	Zup1|chr10:34091720-34092219	0.210434860260601	.	.
chr10	34018867	34019366	chr10	33940587	33941086	Gm48045|chr10:33940587-33941086	0.110140280880051	.	.
chr10	34018867	34019366	chr10	33940587	33941086	Rwdd1|chr10:33940587-33941086	0.110140280880051	.	.
chr10	34019491	34019990	chr10	33940587	33941086	Gm48045|chr10:33940587-33941086	0.241350684191575	.	.
chr10	34019491	34019990	chr10	33940587	33941086	Rwdd1|chr10:33940587-33941086	0.241350684191575	.	.
chr10	34019491	34019990	chr10	34091720	34092219	Gm48045|chr10:34091720-34092219	0.217545774161164	.	.
chr10	34019491	34019990	chr10	34091720	34092219	Rwdd1|chr10:34091720-34092219	0.217545774161164	.	.
chr10	34036511	34037010	chr10	34033850	34034349	Trappc3l|chr10:34033850-34034349	0.1159606515476	.	.
chr10	34036511	34037010	chr10	34068703	34069202	Trappc3l|chr10:34068703-34069202	0.193198330256153	.	.
chr10	34095347	34095846	chr10	33765715	33766214	Calhm5|chr10:33765715-33766214	0.317708062630147	.	.
chr10	34096225	34096724	chr10	33986736	33987235	Calhm5|chr10:33986736-33987235	0.15653184813241	.	.
chr10	34096225	34096724	chr10	34033850	34034349	Calhm5|chr10:34033850-34034349	0.157484442028085	.	.
chr10	34127449	34127948	chr10	33914866	33915365	Calhm6|chr10:33914866-33915365	0.136506599639053	.	.
chr10	34127449	34127948	chr10	33986736	33987235	Calhm6|chr10:33986736-33987235	0.121876616587606	.	.
chr10	34127449	34127948	chr10	34033850	34034349	Calhm6|chr10:34033850-34034349	0.13962368468909	.	.
chr10	34206579	34207078	chr10	34033850	34034349	Dse|chr10:34033850-34034349	0.141104792248979	.	.
chr10	34207257	34207756	chr10	33765715	33766214	Dse|chr10:33765715-33766214	0.100304425544433	.	.
chr10	34207257	34207756	chr10	33914866	33915365	Dse|chr10:33914866-33915365	0.102054605571686	.	.
chr10	34207257	34207756	chr10	34033850	34034349	Dse|chr10:34033850-34034349	0.203319129437969	.	.
chr10	34207257	34207756	chr10	34068703	34069202	Dse|chr10:34068703-34069202	0.118711148139237	.	.
chr10	34207759	34208258	chr10	34033850	34034349	Dse|chr10:34033850-34034349	0.219832626078308	.	.
chr10	34281970	34282469	chr10	34315695	34316194	Tspyl1|chr10:34315695-34316194	0.11115949293775	.	.
chr10	34281970	34282469	chr10	34388679	34389178	Tspyl1|chr10:34388679-34389178	0.100334489615262	.	.
chr10	34282484	34282983	chr10	34592283	34592782	Tspyl1|chr10:34592283-34592782	0.117903482924974	.	.
chr10	34297174	34297673	chr10	34328221	34328720	Tspyl4|chr10:34328221-34328720	0.189663169453296	.	.
chr10	34297174	34297673	chr10	34617147	34617646	Tspyl4|chr10:34617147-34617646	0.17477117524441	.	.
chr10	34297174	34297673	chr10	34664028	34664527	Tspyl4|chr10:34664028-34664527	0.318892283150874	.	.
chr10	34418335	34418834	chr10	34328221	34328720	Nt5dc1|chr10:34328221-34328720	0.121452830864524	.	.
chr10	34418335	34418834	chr10	34617147	34617646	Nt5dc1|chr10:34617147-34617646	0.102810263780873	.	.
chr10	38121886	38122385	chr10	37988893	37989392	Gm31378|chr10:37988893-37989392	0.218931980209017	.	.
chr10	38121886	38122385	chr10	38008268	38008767	Gm31378|chr10:38008268-38008767	0.119243493250225	.	.
chr10	38965296	38965795	chr10	38540007	38540506	Lama4|chr10:38540007-38540506	0.241471449939866	.	.
chr10	38965296	38965795	chr10	38572993	38573492	Lama4|chr10:38572993-38573492	0.102614104816491	.	.
chr10	38965296	38965795	chr10	38724294	38724793	Lama4|chr10:38724294-38724793	0.121645130486046	.	.
chr10	38965296	38965795	chr10	38994464	38994963	Lama4|chr10:38994464-38994963	0.196319283803701	.	.
chr10	38965924	38966423	chr10	38540007	38540506	Lama4|chr10:38540007-38540506	0.11775691734225	.	.
chr10	38965924	38966423	chr10	38553660	38554159	Lama4|chr10:38553660-38554159	0.111646910372472	.	.
chr10	38965924	38966423	chr10	38572993	38573492	Lama4|chr10:38572993-38573492	0.130464652650707	.	.
chr10	38965924	38966423	chr10	38908193	38908692	Lama4|chr10:38908193-38908692	0.105726249133159	.	.
chr10	38965924	38966423	chr10	38994464	38994963	Lama4|chr10:38994464-38994963	0.211426667940468	.	.
chr10	45289129	45289628	chr10	45658545	45659044	Gm15934|chr10:45658545-45659044	0.15329486924956	.	.
chr10	45335421	45335920	chr10	45658545	45659044	Bves|chr10:45658545-45659044	0.107140829773337	.	.
chr10	45335958	45336457	chr10	45658545	45659044	Bves|chr10:45658545-45659044	0.229933616658657	.	.
chr10	45335958	45336457	chr10	45658545	45659044	Bves|chr10:45658545-45659044	0.229933616658658	.	.
chr10	45335958	45336457	chr10	45659067	45659566	Bves|chr10:45659067-45659566	0.14330424656832	.	.
chr10	45486237	45486736	chr10	45470048	45470547	Lin28b|chr10:45470048-45470547	0.146213414722696	.	.
chr10	45486237	45486736	chr10	45658545	45659044	Lin28b|chr10:45658545-45659044	0.13789882931226	.	.
chr10	45486237	45486736	chr10	45659067	45659566	Lin28b|chr10:45659067-45659566	0.0985172157079457	.	.
chr10	45577590	45578089	chr10	45658545	45659044	Hace1|chr10:45658545-45659044	0.10351667344025	.	.
chr10	45577590	45578089	chr10	45659067	45659566	Hace1|chr10:45659067-45659566	0.101525382418041	.	.
chr10	45578214	45578713	chr10	45366969	45367468	Hace1|chr10:45366969-45367468	0.112117289418987	.	.
chr10	45578214	45578713	chr10	45446148	45446647	Hace1|chr10:45446148-45446647	0.112175929490395	.	.
chr10	45578214	45578713	chr10	45659067	45659566	Hace1|chr10:45659067-45659566	0.109312879480135	.	.
chr10	47102545	47103044	chr10	46817778	46818277	Gm35552|chr10:46817778-46818277	0.475644883182495	.	.
chr10	47102545	47103044	chr10	46922777	46923276	Gm35552|chr10:46922777-46923276	0.31821991562275	.	.
chr10	47102545	47103044	chr10	47006921	47007420	Gm35552|chr10:47006921-47007420	0.231357011416666	.	.
chr10	49788557	49789056	chr10	49782586	49783085	Grik2|chr10:49782586-49783085	0.100737828411227	.	.
chr10	49788557	49789056	chr10	49783245	49783744	Grik2|chr10:49783245-49783744	0.244832797955186	.	.
chr10	52022446	52022945	chr10	52106115	52106614	Vgll2|chr10:52106115-52106614	0.12796323047792	.	.
chr10	52022446	52022945	chr10	52336486	52336985	Vgll2|chr10:52336486-52336985	0.173289900498591	.	.
chr10	52233366	52233865	chr10	51779583	51780082	Dcbld1|chr10:51779583-51780082	0.107467285263728	.	.
chr10	52233366	52233865	chr10	52258294	52258793	Dcbld1|chr10:52258294-52258793	0.120702767587876	.	.
chr10	52233366	52233865	chr10	52463891	52464390	Dcbld1|chr10:52463891-52464390	0.0989542961131926	.	.
chr10	52233366	52233865	chr10	52464455	52464954	Dcbld1|chr10:52464455-52464954	0.0988410028081946	.	.
chr10	52233867	52234366	chr10	51923606	51924105	Dcbld1|chr10:51923606-51924105	0.115430635978568	.	.
chr10	52381975	52382474	chr10	52258294	52258793	Gopc|chr10:52258294-52258793	0.241351500759675	.	.
chr10	52381975	52382474	chr10	52464455	52464954	Gopc|chr10:52464455-52464954	0.185422678126395	.	.
chr10	52417238	52417737	chr10	52258294	52258793	Nus1|chr10:52258294-52258793	0.208345098749808	.	.
chr10	52690218	52690717	chr10	52464455	52464954	Slc35f1|chr10:52464455-52464954	0.102626218217795	.	.
chr10	52690218	52690717	chr10	52704503	52705002	Slc35f1|chr10:52704503-52705002	0.122616507179427	.	.
chr10	52690801	52691300	chr10	52471563	52472062	Slc35f1|chr10:52471563-52472062	0.146906072270037	.	.
chr10	52690801	52691300	chr10	52691301	52691800	Slc35f1|chr10:52691301-52691800	0.406102334830864	.	.
chr10	52690801	52691300	chr10	52712103	52712602	Slc35f1|chr10:52712103-52712602	0.177726856556421	.	.
chr10	56106501	56107000	chr10	56165636	56166135	Msl3l2|chr10:56165636-56166135	0.195725642255798	.	.
chr10	56228732	56229231	chr10	56070936	56071435	Tbc1d32|chr10:56070936-56071435	0.117361280829856	.	.
chr10	56431168	56431667	chr10	56089819	56090318	Gm36595|chr10:56089819-56090318	0.100969028382601	.	.
chr10	56431168	56431667	chr10	56165636	56166135	Gm36595|chr10:56165636-56166135	0.313213503971304	.	.
chr10	56431168	56431667	chr10	56339053	56339552	Gm36595|chr10:56339053-56339552	0.299087836049104	.	.
chr10	56431168	56431667	chr10	56369070	56369569	Gm36595|chr10:56369070-56369569	0.147600957250597	.	.
chr10	56431168	56431667	chr10	56372970	56373469	Gm36595|chr10:56372970-56373469	0.169422693571656	.	.
chr10	56431764	56432263	chr10	56165636	56166135	Gm36595|chr10:56165636-56166135	0.234929653102019	.	.
chr10	56431764	56432263	chr10	56339053	56339552	Gm36595|chr10:56339053-56339552	0.22459909696068	.	.
chr10	56431764	56432263	chr10	56369070	56369569	Gm36595|chr10:56369070-56369569	0.222575351934393	.	.
chr10	56431764	56432263	chr10	56372970	56373469	Gm36595|chr10:56372970-56373469	0.17417534595696	.	.
chr10	57486054	57486553	chr10	57084592	57085091	4930467K11Rik|chr10:57084592-57085091	0.208159544853131	.	.
chr10	57486054	57486553	chr10	57084592	57085091	Hsf2|chr10:57084592-57085091	0.208159544853131	.	.
chr10	57486054	57486553	chr10	57447879	57448378	4930467K11Rik|chr10:57447879-57448378	0.126155307785689	.	.
chr10	57486054	57486553	chr10	57447879	57448378	Hsf2|chr10:57447879-57448378	0.126155307785689	.	.
chr10	57486054	57486553	chr10	57568996	57569495	4930467K11Rik|chr10:57568996-57569495	0.172840437898948	.	.
chr10	57486054	57486553	chr10	57568996	57569495	Hsf2|chr10:57568996-57569495	0.172840437898948	.	.
chr10	57486054	57486553	chr10	57569528	57570027	4930467K11Rik|chr10:57569528-57570027	0.11024689309242	.	.
chr10	57486054	57486553	chr10	57569528	57570027	Hsf2|chr10:57569528-57570027	0.11024689309242	.	.
chr10	57631815	57632314	chr10	57568996	57569495	Pkib|chr10:57568996-57569495	0.224932244634972	.	.
chr10	57631815	57632314	chr10	57569528	57570027	Pkib|chr10:57569528-57570027	0.357195033470001	.	.
chr10	57631815	57632314	chr10	57848308	57848807	Pkib|chr10:57848308-57848807	0.175288942241183	.	.
chr10	57794436	57794935	chr10	57783465	57783964	Smpdl3a|chr10:57783465-57783964	0.209179255085596	.	.
chr10	57794939	57795438	chr10	57744060	57744559	Smpdl3a|chr10:57744060-57744559	0.181108091731039	.	.
chr10	57794939	57795438	chr10	57783465	57783964	Smpdl3a|chr10:57783465-57783964	0.115202989272562	.	.
chr10	57794939	57795438	chr10	57795519	57796018	Smpdl3a|chr10:57795519-57796018	0.238565439149447	.	.
chr10	58446597	58447096	chr10	58377737	58378236	Ranbp2|chr10:58377737-58378236	0.162498533680196	.	.
chr10	58446597	58447096	chr10	58401851	58402350	Ranbp2|chr10:58401851-58402350	0.177178486942581	.	.
chr10	62231026	62231525	chr10	62182988	62183487	Tspan15|chr10:62182988-62183487	0.132470003628129	.	.
chr10	62231026	62231525	chr10	62260971	62261470	Tspan15|chr10:62260971-62261470	0.125000936605246	.	.
chr10	62231026	62231525	chr10	62300269	62300768	Tspan15|chr10:62300269-62300768	0.127706855167851	.	.
chr10	62231026	62231525	chr10	62332391	62332890	Tspan15|chr10:62332391-62332890	0.120799891655463	.	.
chr10	62340040	62340539	chr10	62101434	62101933	Hk1os|chr10:62101434-62101933	0.105877881811769	.	.
chr10	62340040	62340539	chr10	62110799	62111298	Hk1os|chr10:62110799-62111298	0.165931649452843	.	.
chr10	62340040	62340539	chr10	62300269	62300768	Hk1os|chr10:62300269-62300768	0.177540847675559	.	.
chr10	62340040	62340539	chr10	62674652	62675151	Hk1os|chr10:62674652-62675151	0.220822105740979	.	.
chr10	62449224	62449723	chr10	62110799	62111298	4930507D05Rik|chr10:62110799-62111298	0.266505506357276	.	.
chr10	62449224	62449723	chr10	62110799	62111298	Supv3l1|chr10:62110799-62111298	0.266505506357276	.	.
chr10	62449224	62449723	chr10	62500120	62500619	4930507D05Rik|chr10:62500120-62500619	0.221501809415874	.	.
chr10	62449224	62449723	chr10	62500120	62500619	Supv3l1|chr10:62500120-62500619	0.221501809415874	.	.
chr10	62449224	62449723	chr10	62674652	62675151	4930507D05Rik|chr10:62674652-62675151	0.104969220339322	.	.
chr10	62449224	62449723	chr10	62674652	62675151	Supv3l1|chr10:62674652-62675151	0.104969220339322	.	.
chr10	62449766	62450265	chr10	62101434	62101933	4930507D05Rik|chr10:62101434-62101933	0.176302378811844	.	.
chr10	62449766	62450265	chr10	62101434	62101933	Supv3l1|chr10:62101434-62101933	0.176302378811844	.	.
chr10	62449766	62450265	chr10	62110799	62111298	4930507D05Rik|chr10:62110799-62111298	0.119661461405806	.	.
chr10	62449766	62450265	chr10	62110799	62111298	Supv3l1|chr10:62110799-62111298	0.119661461405806	.	.
chr10	62449766	62450265	chr10	62500120	62500619	4930507D05Rik|chr10:62500120-62500619	0.234155194390894	.	.
chr10	62449766	62450265	chr10	62500120	62500619	Supv3l1|chr10:62500120-62500619	0.234155194390894	.	.
chr10	62449766	62450265	chr10	62590203	62590702	4930507D05Rik|chr10:62590203-62590702	0.181198085540993	.	.
chr10	62449766	62450265	chr10	62590203	62590702	Supv3l1|chr10:62590203-62590702	0.181198085540993	.	.
chr10	62449766	62450265	chr10	62739951	62740450	4930507D05Rik|chr10:62739951-62740450	0.0986774644112904	.	.
chr10	62449766	62450265	chr10	62739951	62740450	Supv3l1|chr10:62739951-62740450	0.0986774644112904	.	.
chr10	62486129	62486628	chr10	62260971	62261470	Vps26a|chr10:62260971-62261470	0.128021643534411	.	.
chr10	62486629	62487128	chr10	62110799	62111298	Vps26a|chr10:62110799-62111298	0.159553457603322	.	.
chr10	62486629	62487128	chr10	62410887	62411386	Vps26a|chr10:62410887-62411386	0.168326312277122	.	.
chr10	62486629	62487128	chr10	62500120	62500619	Vps26a|chr10:62500120-62500619	0.170763125934237	.	.
chr10	62486629	62487128	chr10	62590203	62590702	Vps26a|chr10:62590203-62590702	0.174204296017993	.	.
chr10	62486629	62487128	chr10	62739951	62740450	Vps26a|chr10:62739951-62740450	0.138602014191673	.	.
chr10	62577623	62578122	chr10	62260971	62261470	4933428P19Rik|chr10:62260971-62261470	0.192993736530448	.	.
chr10	62577623	62578122	chr10	62260971	62261470	Kif1bp|chr10:62260971-62261470	0.192993736530448	.	.
chr10	62578211	62578710	chr10	62500120	62500619	4933428P19Rik|chr10:62500120-62500619	0.308562187748085	.	.
chr10	62578211	62578710	chr10	62500120	62500619	Kif1bp|chr10:62500120-62500619	0.308562187748085	.	.
chr10	62578211	62578710	chr10	62856650	62857149	4933428P19Rik|chr10:62856650-62857149	0.190956371321421	.	.
chr10	62578211	62578710	chr10	62856650	62857149	Kif1bp|chr10:62856650-62857149	0.190956371321421	.	.
chr10	62578211	62578710	chr10	62857169	62857668	4933428P19Rik|chr10:62857169-62857668	0.152863383552923	.	.
chr10	62578211	62578710	chr10	62857169	62857668	Kif1bp|chr10:62857169-62857668	0.152863383552923	.	.
chr10	62602059	62602558	chr10	62739951	62740450	Ddx21|chr10:62739951-62740450	0.0977349165223446	.	.
chr10	62602059	62602558	chr10	62739951	62740450	Gm47257|chr10:62739951-62740450	0.0977349165223446	.	.
chr10	62602059	62602558	chr10	62850934	62851433	Ddx21|chr10:62850934-62851433	0.1178933460933	.	.
chr10	62602059	62602558	chr10	62850934	62851433	Gm47257|chr10:62850934-62851433	0.1178933460933	.	.
chr10	62602590	62603089	chr10	62739951	62740450	Ddx21|chr10:62739951-62740450	0.1808188204984	.	.
chr10	62602590	62603089	chr10	62739951	62740450	Gm47257|chr10:62739951-62740450	0.1808188204984	.	.
chr10	62602590	62603089	chr10	62846898	62847397	Ddx21|chr10:62846898-62847397	0.108787644123008	.	.
chr10	62602590	62603089	chr10	62846898	62847397	Gm47257|chr10:62846898-62847397	0.108787644123008	.	.
chr10	62602590	62603089	chr10	62850934	62851433	Ddx21|chr10:62850934-62851433	0.215317963636117	.	.
chr10	62602590	62603089	chr10	62850934	62851433	Gm47257|chr10:62850934-62851433	0.215317963636117	.	.
chr10	62602590	62603089	chr10	62865210	62865709	Ddx21|chr10:62865210-62865709	0.218850798745763	.	.
chr10	62602590	62603089	chr10	62865210	62865709	Gm47257|chr10:62865210-62865709	0.218850798745763	.	.
chr10	62602590	62603089	chr10	62865795	62866294	Ddx21|chr10:62865795-62866294	0.17435795656431	.	.
chr10	62602590	62603089	chr10	62865795	62866294	Gm47257|chr10:62865795-62866294	0.17435795656431	.	.
chr10	62651098	62651597	chr10	62500120	62500619	Ddx50|chr10:62500120-62500619	0.255596828478685	.	.
chr10	62651098	62651597	chr10	62856650	62857149	Ddx50|chr10:62856650-62857149	0.13101783719652	.	.
chr10	62725538	62726037	chr10	62500120	62500619	Stox1|chr10:62500120-62500619	0.194455133890451	.	.
chr10	62725538	62726037	chr10	62590203	62590702	Stox1|chr10:62590203-62590702	0.136083733217166	.	.
chr10	62726313	62726812	chr10	62590203	62590702	Stox1|chr10:62590203-62590702	0.100838065375969	.	.
chr10	62726313	62726812	chr10	62856650	62857149	Stox1|chr10:62856650-62857149	0.230262726469963	.	.
chr10	62726313	62726812	chr10	62857169	62857668	Stox1|chr10:62857169-62857668	0.153503075770298	.	.
chr10	62792172	62792671	chr10	62500120	62500619	Ccar1|chr10:62500120-62500619	0.126310247532574	.	.
chr10	62792172	62792671	chr10	62590203	62590702	Ccar1|chr10:62590203-62590702	0.0992878380506827	.	.
chr10	62792172	62792671	chr10	62674652	62675151	Ccar1|chr10:62674652-62675151	0.127833863872226	.	.
chr10	62919701	62920200	chr10	62739951	62740450	Slc25a16|chr10:62739951-62740450	0.11311666709534	.	.
chr10	62919701	62920200	chr10	62831702	62832201	Slc25a16|chr10:62831702-62832201	0.102299951462821	.	.
chr10	62919701	62920200	chr10	62865795	62866294	Slc25a16|chr10:62865795-62866294	0.218373699585537	.	.
chr10	62919701	62920200	chr10	62866298	62866797	Slc25a16|chr10:62866298-62866797	0.111941748686153	.	.
chr10	62946840	62947339	chr10	62674652	62675151	Dna2|chr10:62674652-62675151	0.16095329950969	.	.
chr10	62946840	62947339	chr10	62739951	62740450	Dna2|chr10:62739951-62740450	0.102955605982155	.	.
chr10	62946840	62947339	chr10	62850934	62851433	Dna2|chr10:62850934-62851433	0.109113064703943	.	.
chr10	62946840	62947339	chr10	62865210	62865709	Dna2|chr10:62865210-62865709	0.221236625659715	.	.
chr10	62946840	62947339	chr10	62865795	62866294	Dna2|chr10:62865795-62866294	0.232598550742179	.	.
chr10	62946840	62947339	chr10	62866298	62866797	Dna2|chr10:62866298-62866797	0.119430047269557	.	.
chr10	62979983	62980482	chr10	62500120	62500619	Rufy2|chr10:62500120-62500619	0.294626332329365	.	.
chr10	62979983	62980482	chr10	62739951	62740450	Rufy2|chr10:62739951-62740450	0.186189477963893	.	.
chr10	62979983	62980482	chr10	62865795	62866294	Rufy2|chr10:62865795-62866294	0.207584576518396	.	.
chr10	62979983	62980482	chr10	62865795	62866294	Rufy2|chr10:62865795-62866294	0.207584576518397	.	.
chr10	72026284	72026783	chr10	72327248	72327747	Gm34609|chr10:72327248-72327747	0.142562837256464	.	.
chr10	72026284	72026783	chr10	72345979	72346478	Gm34609|chr10:72345979-72346478	0.440402257877072	.	.
chr10	75773277	75773776	chr10	75834209	75834708	Ddt|chr10:75834209-75834708	0.210150169119223	.	.
chr10	75773277	75773776	chr10	75872865	75873364	Ddt|chr10:75872865-75873364	0.0995484739537181	.	.
chr10	75773277	75773776	chr10	76203887	76204386	Ddt|chr10:76203887-76204386	0.145862767992307	.	.
chr10	75797531	75798030	chr10	75834209	75834708	Gstt1|chr10:75834209-75834708	0.23380314382381	.	.
chr10	75797531	75798030	chr10	75834209	75834708	Gstt1|chr10:75834209-75834708	0.233803143823811	.	.
chr10	75797531	75798030	chr10	75872865	75873364	Gstt1|chr10:75872865-75873364	0.151104299651018	.	.
chr10	75797531	75798030	chr10	76203887	76204386	Gstt1|chr10:76203887-76204386	0.127622622876742	.	.
chr10	75837242	75837741	chr10	76203887	76204386	Gstt2|chr10:76203887-76204386	0.120701674009149	.	.
chr10	75859343	75859842	chr10	75834209	75834708	Mif|chr10:75834209-75834708	0.173633500244851	.	.
chr10	75859343	75859842	chr10	75853409	75853908	Mif|chr10:75853409-75853908	0.11250429706241	.	.
chr10	75859343	75859842	chr10	75951750	75952249	Mif|chr10:75951750-75952249	0.153918400328126	.	.
chr10	75860073	75860572	chr10	75951750	75952249	Mif|chr10:75951750-75952249	0.183442385551717	.	.
chr10	75893088	75893587	chr10	75951750	75952249	Derl3|chr10:75951750-75952249	0.139743230688428	.	.
chr10	75921379	75921878	chr10	75951750	75952249	Smarcb1|chr10:75951750-75952249	0.136281143644416	.	.
chr10	75935571	75936070	chr10	75950691	75951190	Mmp11|chr10:75950691-75951190	0.15844102685086	.	.
chr10	75935571	75936070	chr10	75951750	75952249	Mmp11|chr10:75951750-75952249	0.102881601633667	.	.
chr10	75936223	75936722	chr10	75951750	75952249	Mmp11|chr10:75951750-75952249	0.236539357614465	.	.
chr10	75936223	75936722	chr10	76203887	76204386	Mmp11|chr10:76203887-76204386	0.116742993538737	.	.
chr10	75936223	75936722	chr10	76203887	76204386	Mmp11|chr10:76203887-76204386	0.116742993538738	.	.
chr10	76032290	76032789	chr10	75951750	75952249	Zfp280b|chr10:75951750-75952249	0.135889641794431	.	.
chr10	76237626	76238125	chr10	75950691	75951190	Prmt2|chr10:75950691-75951190	0.14230853175491	.	.
chr10	76253541	76254040	chr10	76271186	76271685	S100b|chr10:76271186-76271685	0.216272891630561	.	.
chr10	76468680	76469179	chr10	76260344	76260843	Mcm3ap|chr10:76260344-76260843	0.113587912435966	.	.
chr10	76468680	76469179	chr10	76260344	76260843	Ybey|chr10:76260344-76260843	0.113587912435966	.	.
chr10	78574182	78574681	chr10	78632261	78632760	Ilvbl|chr10:78632261-78632760	0.22175416074465	.	.
chr10	78574691	78575190	chr10	78632261	78632760	Ilvbl|chr10:78632261-78632760	0.30008068907497	.	.
chr10	78574691	78575190	chr10	78686751	78687250	Ilvbl|chr10:78686751-78687250	0.116586478586072	.	.
chr10	78746859	78747358	chr10	78686751	78687250	Gm30400|chr10:78686751-78687250	0.100598822723924	.	.
chr10	78747414	78747913	chr10	78812600	78813099	Gm30400|chr10:78812600-78813099	0.21878862495708	.	.
chr10	78752339	78752838	chr10	78686751	78687250	Ccdc105|chr10:78686751-78687250	0.148230296233665	.	.
chr10	78752339	78752838	chr10	78787724	78788223	Ccdc105|chr10:78787724-78788223	0.175269266481004	.	.
chr10	78752339	78752838	chr10	78812600	78813099	Ccdc105|chr10:78812600-78813099	0.101035388566956	.	.
chr10	78780051	78780550	chr10	78585151	78585650	Slc1a6|chr10:78585151-78585650	0.101279505908142	.	.
chr10	78780051	78780550	chr10	78787724	78788223	Slc1a6|chr10:78787724-78788223	0.145351936572854	.	.
chr10	78780051	78780550	chr10	78812600	78813099	Slc1a6|chr10:78812600-78813099	0.129094788683347	.	.
chr10	78780607	78781106	chr10	78585151	78585650	Slc1a6|chr10:78585151-78585650	0.190599132036341	.	.
chr10	78780607	78781106	chr10	79116275	79116774	Slc1a6|chr10:79116275-79116774	0.162839557790889	.	.
chr10	78851934	78852433	chr10	78686751	78687250	Olfr1356|chr10:78686751-78687250	0.226508521198491	.	.
chr10	79097368	79097867	chr10	78787724	78788223	2610008E11Rik|chr10:78787724-78788223	0.132925909613381	.	.
chr10	79533018	79533517	chr10	79654793	79655292	Plpp2|chr10:79654793-79655292	0.109268040309171	.	.
chr10	79533559	79534058	chr10	79595188	79595687	Plpp2|chr10:79595188-79595687	0.120177090683468	.	.
chr10	79533559	79534058	chr10	79654793	79655292	Plpp2|chr10:79654793-79655292	0.110138282330024	.	.
chr10	79554879	79555378	chr10	79502760	79503259	Mier2|chr10:79502760-79503259	0.120542135339113	.	.
chr10	79613886	79614385	chr10	79654793	79655292	C2cd4c|chr10:79654793-79655292	0.39579379010882	.	.
chr10	79613886	79614385	chr10	79655302	79655801	C2cd4c|chr10:79655302-79655801	0.316049927436105	.	.
chr10	79637007	79637506	chr10	79654793	79655292	Gm47163|chr10:79654793-79655292	0.147372314740331	.	.
chr10	79637007	79637506	chr10	79654793	79655292	Shc2|chr10:79654793-79655292	0.147372314740331	.	.
chr10	79637007	79637506	chr10	79655302	79655801	Gm47163|chr10:79655302-79655801	0.186512182028428	.	.
chr10	79637007	79637506	chr10	79655302	79655801	Shc2|chr10:79655302-79655801	0.186512182028428	.	.
chr10	79637658	79638157	chr10	79502760	79503259	Gm47163|chr10:79502760-79503259	0.122232601749995	.	.
chr10	79637658	79638157	chr10	79502760	79503259	Shc2|chr10:79502760-79503259	0.122232601749995	.	.
chr10	79637658	79638157	chr10	79655302	79655801	Gm47163|chr10:79655302-79655801	0.106702342484375	.	.
chr10	79637658	79638157	chr10	79655302	79655801	Shc2|chr10:79655302-79655801	0.106702342484375	.	.
chr10	79668658	79669157	chr10	79654793	79655292	Tpgs1|chr10:79654793-79655292	0.28016728158476	.	.
chr10	79668658	79669157	chr10	79655302	79655801	Tpgs1|chr10:79655302-79655801	0.179743336526074	.	.
chr10	79669185	79669684	chr10	79654793	79655292	Tpgs1|chr10:79654793-79655292	0.178269089240236	.	.
chr10	79669743	79670242	chr10	79595188	79595687	Tpgs1|chr10:79595188-79595687	0.108984827116686	.	.
chr10	79681760	79682259	chr10	79654793	79655292	Cdc34|chr10:79654793-79655292	0.302736270202878	.	.
chr10	79681760	79682259	chr10	79655302	79655801	Cdc34|chr10:79655302-79655801	0.201355250266879	.	.
chr10	79704113	79704612	chr10	79654793	79655292	Bsg|chr10:79654793-79655292	0.502763877900324	.	.
chr10	79704113	79704612	chr10	79655302	79655801	Bsg|chr10:79655302-79655801	0.292429009216172	.	.
chr10	79716415	79716914	chr10	79638841	79639340	Hcn2|chr10:79638841-79639340	0.104759950780267	.	.
chr10	79717010	79717509	chr10	79654793	79655292	Hcn2|chr10:79654793-79655292	0.183537920627247	.	.
chr10	79717010	79717509	chr10	79655302	79655801	Hcn2|chr10:79655302-79655801	0.13356761414304	.	.
chr10	79746371	79746870	chr10	79654793	79655292	Polrmt|chr10:79654793-79655292	0.213977009996514	.	.
chr10	81252204	81252703	chr10	81407442	81407941	Matk|chr10:81407442-81407941	0.105681637670533	.	.
chr10	81252204	81252703	chr10	81430157	81430656	Matk|chr10:81430157-81430656	0.119833288129158	.	.
chr10	81252204	81252703	chr10	81472805	81473304	Matk|chr10:81472805-81473304	0.133291617172169	.	.
chr10	81253019	81253518	chr10	81257877	81258376	Matk|chr10:81257877-81258376	0.113627152919812	.	.
chr10	81253019	81253518	chr10	81407442	81407941	Matk|chr10:81407442-81407941	0.141655773383899	.	.
chr10	81253019	81253518	chr10	81430157	81430656	Matk|chr10:81430157-81430656	0.100171484239092	.	.
chr10	81253019	81253518	chr10	81571498	81571997	Matk|chr10:81571498-81571997	0.132088177304673	.	.
chr10	81266395	81266894	chr10	81267945	81268444	Apba3|chr10:81267945-81268444	0.13209285368836	.	.
chr10	81266395	81266894	chr10	81267945	81268444	Mrpl54|chr10:81267945-81268444	0.13209285368836	.	.
chr10	81266395	81266894	chr10	81285670	81286169	Apba3|chr10:81285670-81286169	0.202120732032442	.	.
chr10	81266395	81266894	chr10	81285670	81286169	Mrpl54|chr10:81285670-81286169	0.202120732032442	.	.
chr10	81266395	81266894	chr10	81407442	81407941	Apba3|chr10:81407442-81407941	0.148380943912746	.	.
chr10	81266395	81266894	chr10	81407442	81407941	Mrpl54|chr10:81407442-81407941	0.148380943912746	.	.
chr10	81266395	81266894	chr10	81413787	81414286	Apba3|chr10:81413787-81414286	0.181035799212111	.	.
chr10	81266395	81266894	chr10	81413787	81414286	Mrpl54|chr10:81413787-81414286	0.181035799212111	.	.
chr10	81266395	81266894	chr10	81430157	81430656	Apba3|chr10:81430157-81430656	0.142880355617762	.	.
chr10	81266395	81266894	chr10	81430157	81430656	Mrpl54|chr10:81430157-81430656	0.142880355617762	.	.
chr10	81266395	81266894	chr10	81484387	81484886	Apba3|chr10:81484387-81484886	0.339992141576543	.	.
chr10	81266395	81266894	chr10	81484387	81484886	Mrpl54|chr10:81484387-81484886	0.339992141576543	.	.
chr10	81266395	81266894	chr10	81502626	81503125	Apba3|chr10:81502626-81503125	0.105524029855112	.	.
chr10	81266395	81266894	chr10	81502626	81503125	Mrpl54|chr10:81502626-81503125	0.105524029855112	.	.
chr10	81266395	81266894	chr10	81551522	81552021	Apba3|chr10:81551522-81552021	0.297584600670961	.	.
chr10	81266395	81266894	chr10	81551522	81552021	Mrpl54|chr10:81551522-81552021	0.297584600670961	.	.
chr10	81266395	81266894	chr10	81570705	81571204	Apba3|chr10:81570705-81571204	0.108045829344853	.	.
chr10	81266395	81266894	chr10	81570705	81571204	Mrpl54|chr10:81570705-81571204	0.108045829344853	.	.
chr10	81266395	81266894	chr10	81605015	81605514	Apba3|chr10:81605015-81605514	0.17852196391216	.	.
chr10	81266395	81266894	chr10	81605015	81605514	Mrpl54|chr10:81605015-81605514	0.17852196391216	.	.
chr10	81266395	81266894	chr10	81643405	81643904	Apba3|chr10:81643405-81643904	0.112285509448823	.	.
chr10	81266395	81266894	chr10	81643405	81643904	Mrpl54|chr10:81643405-81643904	0.112285509448823	.	.
chr10	81292618	81293117	chr10	81257213	81257712	Pip5k1c|chr10:81257213-81257712	0.125009889082179	.	.
chr10	81292618	81293117	chr10	81285670	81286169	Pip5k1c|chr10:81285670-81286169	0.15236115758254	.	.
chr10	81292618	81293117	chr10	81407442	81407941	Pip5k1c|chr10:81407442-81407941	0.163460752870663	.	.
chr10	81292618	81293117	chr10	81430157	81430656	Pip5k1c|chr10:81430157-81430656	0.287419014485799	.	.
chr10	81292618	81293117	chr10	81430826	81431325	Pip5k1c|chr10:81430826-81431325	0.217281991244993	.	.
chr10	81292618	81293117	chr10	81472805	81473304	Pip5k1c|chr10:81472805-81473304	0.164565256257323	.	.
chr10	81292618	81293117	chr10	81551522	81552021	Pip5k1c|chr10:81551522-81552021	0.275632587070383	.	.
chr10	81292618	81293117	chr10	81605015	81605514	Pip5k1c|chr10:81605015-81605514	0.151786885235295	.	.
chr10	81292618	81293117	chr10	81605015	81605514	Pip5k1c|chr10:81605015-81605514	0.151786885235296	.	.
chr10	81292618	81293117	chr10	81643405	81643904	Pip5k1c|chr10:81643405-81643904	0.373453016112111	.	.
chr10	81320497	81320996	chr10	81267945	81268444	Cactin|chr10:81267945-81268444	0.1377847272575	.	.
chr10	81320497	81320996	chr10	81285670	81286169	Cactin|chr10:81285670-81286169	0.108277386672185	.	.
chr10	81320497	81320996	chr10	81407442	81407941	Cactin|chr10:81407442-81407941	0.16212815279493	.	.
chr10	81320497	81320996	chr10	81430157	81430656	Cactin|chr10:81430157-81430656	0.285639673050297	.	.
chr10	81320497	81320996	chr10	81430826	81431325	Cactin|chr10:81430826-81431325	0.126683831743761	.	.
chr10	81320497	81320996	chr10	81472805	81473304	Cactin|chr10:81472805-81473304	0.112568995668741	.	.
chr10	81320497	81320996	chr10	81484387	81484886	Cactin|chr10:81484387-81484886	0.306438241126288	.	.
chr10	81320497	81320996	chr10	81551522	81552021	Cactin|chr10:81551522-81552021	0.2728516920468	.	.
chr10	81320497	81320996	chr10	81605015	81605514	Cactin|chr10:81605015-81605514	0.232777252191247	.	.
chr10	81320497	81320996	chr10	81633421	81633920	Cactin|chr10:81633421-81633920	0.252819974461291	.	.
chr10	81350327	81350826	chr10	81257213	81257712	Hmg20b|chr10:81257213-81257712	0.207584336940276	.	.
chr10	81350327	81350826	chr10	81267945	81268444	Hmg20b|chr10:81267945-81268444	0.103778710641569	.	.
chr10	81350327	81350826	chr10	81285670	81286169	Hmg20b|chr10:81285670-81286169	0.226056489475778	.	.
chr10	81350327	81350826	chr10	81430157	81430656	Hmg20b|chr10:81430157-81430656	0.151143151701907	.	.
chr10	81350327	81350826	chr10	81430826	81431325	Hmg20b|chr10:81430826-81431325	0.182411930015788	.	.
chr10	81350327	81350826	chr10	81432821	81433320	Hmg20b|chr10:81432821-81433320	0.136070780247028	.	.
chr10	81350327	81350826	chr10	81472805	81473304	Hmg20b|chr10:81472805-81473304	0.201081340992055	.	.
chr10	81350327	81350826	chr10	81484387	81484886	Hmg20b|chr10:81484387-81484886	0.183631438548949	.	.
chr10	81350327	81350826	chr10	81551522	81552021	Hmg20b|chr10:81551522-81552021	0.296930245666471	.	.
chr10	81350327	81350826	chr10	81551522	81552021	Hmg20b|chr10:81551522-81552021	0.296930245666472	.	.
chr10	81350327	81350826	chr10	81605015	81605514	Hmg20b|chr10:81605015-81605514	0.230674777060462	.	.
chr10	81350327	81350826	chr10	81643405	81643904	Hmg20b|chr10:81643405-81643904	0.305689107601851	.	.
chr10	81357211	81357710	chr10	81257213	81257712	Mfsd12|chr10:81257213-81257712	0.120965891319713	.	.
chr10	81357211	81357710	chr10	81285670	81286169	Mfsd12|chr10:81285670-81286169	0.181402340292457	.	.
chr10	81357211	81357710	chr10	81430826	81431325	Mfsd12|chr10:81430826-81431325	0.0977655140802979	.	.
chr10	81357211	81357710	chr10	81502626	81503125	Mfsd12|chr10:81502626-81503125	0.131480361005238	.	.
chr10	81357211	81357710	chr10	81551522	81552021	Mfsd12|chr10:81551522-81552021	0.118942067792767	.	.
chr10	81357211	81357710	chr10	81570705	81571204	Mfsd12|chr10:81570705-81571204	0.175861569470821	.	.
chr10	81357211	81357710	chr10	81643405	81643904	Mfsd12|chr10:81643405-81643904	0.314783027419407	.	.
chr10	81378395	81378894	chr10	81257213	81257712	Fzr1|chr10:81257213-81257712	0.214669630851067	.	.
chr10	81378395	81378894	chr10	81285670	81286169	Fzr1|chr10:81285670-81286169	0.202025086633764	.	.
chr10	81378395	81378894	chr10	81413787	81414286	Fzr1|chr10:81413787-81414286	0.185468661182173	.	.
chr10	81378395	81378894	chr10	81430157	81430656	Fzr1|chr10:81430157-81430656	0.268065273971828	.	.
chr10	81378395	81378894	chr10	81430826	81431325	Fzr1|chr10:81430826-81431325	0.0980591100398467	.	.
chr10	81378395	81378894	chr10	81472805	81473304	Fzr1|chr10:81472805-81473304	0.122540539251533	.	.
chr10	81378395	81378894	chr10	81484387	81484886	Fzr1|chr10:81484387-81484886	0.170743248120387	.	.
chr10	81378395	81378894	chr10	81502626	81503125	Fzr1|chr10:81502626-81503125	0.186702478209064	.	.
chr10	81378395	81378894	chr10	81551522	81552021	Fzr1|chr10:81551522-81552021	0.216281672192919	.	.
chr10	81378395	81378894	chr10	81605015	81605514	Fzr1|chr10:81605015-81605514	0.170279913350327	.	.
chr10	81378395	81378894	chr10	81633421	81633920	Fzr1|chr10:81633421-81633920	0.150728163819188	.	.
chr10	81378395	81378894	chr10	81643405	81643904	Fzr1|chr10:81643405-81643904	0.319754215043782	.	.
chr10	81384063	81384562	chr10	81257213	81257712	Dohh|chr10:81257213-81257712	0.163374976654307	.	.
chr10	81384063	81384562	chr10	81285670	81286169	Dohh|chr10:81285670-81286169	0.279528371448464	.	.
chr10	81384063	81384562	chr10	81346675	81347174	Dohh|chr10:81346675-81347174	0.100981973585468	.	.
chr10	81384063	81384562	chr10	81472805	81473304	Dohh|chr10:81472805-81473304	0.128151406143009	.	.
chr10	81384063	81384562	chr10	81484387	81484886	Dohh|chr10:81484387-81484886	0.160982268490029	.	.
chr10	81384063	81384562	chr10	81551522	81552021	Dohh|chr10:81551522-81552021	0.170588586248773	.	.
chr10	81384063	81384562	chr10	81570705	81571204	Dohh|chr10:81570705-81571204	0.106215958270455	.	.
chr10	81384063	81384562	chr10	81633421	81633920	Dohh|chr10:81633421-81633920	0.186847285600303	.	.
chr10	81384063	81384562	chr10	81643405	81643904	Dohh|chr10:81643405-81643904	0.103041984995893	.	.
chr10	81389740	81390239	chr10	81285670	81286169	Gm48552|chr10:81285670-81286169	0.149772358254013	.	.
chr10	81389740	81390239	chr10	81346675	81347174	Gm48552|chr10:81346675-81347174	0.138663835133258	.	.
chr10	81389740	81390239	chr10	81484387	81484886	Gm48552|chr10:81484387-81484886	0.114103811302681	.	.
chr10	81389740	81390239	chr10	81484387	81484886	Gm48552|chr10:81484387-81484886	0.114103811302682	.	.
chr10	81481874	81482373	chr10	81413787	81414286	Celf5|chr10:81413787-81414286	0.119989157993476	.	.
chr10	81481874	81482373	chr10	81432821	81433320	Celf5|chr10:81432821-81433320	0.104532556336083	.	.
chr10	81481874	81482373	chr10	81484387	81484886	Celf5|chr10:81484387-81484886	0.249811363989236	.	.
chr10	81481874	81482373	chr10	81502626	81503125	Celf5|chr10:81502626-81503125	0.134104303196531	.	.
chr10	81481874	81482373	chr10	81551522	81552021	Celf5|chr10:81551522-81552021	0.315000568613363	.	.
chr10	81481874	81482373	chr10	81570705	81571204	Celf5|chr10:81570705-81571204	0.122785217369542	.	.
chr10	81481874	81482373	chr10	81605015	81605514	Celf5|chr10:81605015-81605514	0.26416796104958	.	.
chr10	81481874	81482373	chr10	81643405	81643904	Celf5|chr10:81643405-81643904	0.202273319867203	.	.
chr10	81482441	81482940	chr10	81257213	81257712	Celf5|chr10:81257213-81257712	0.255306975737896	.	.
chr10	81482441	81482940	chr10	81285670	81286169	Celf5|chr10:81285670-81286169	0.258975727704213	.	.
chr10	81482441	81482940	chr10	81430826	81431325	Celf5|chr10:81430826-81431325	0.154239523413057	.	.
chr10	81482441	81482940	chr10	81432821	81433320	Celf5|chr10:81432821-81433320	0.122443015932789	.	.
chr10	81482441	81482940	chr10	81472805	81473304	Celf5|chr10:81472805-81473304	0.173188750556124	.	.
chr10	81482441	81482940	chr10	81484387	81484886	Celf5|chr10:81484387-81484886	0.179172864439385	.	.
chr10	81482441	81482940	chr10	81502626	81503125	Celf5|chr10:81502626-81503125	0.138073442102895	.	.
chr10	81482441	81482940	chr10	81571498	81571997	Celf5|chr10:81571498-81571997	0.115156906663893	.	.
chr10	81482441	81482940	chr10	81643405	81643904	Celf5|chr10:81643405-81643904	0.215819823165068	.	.
chr10	81496231	81496730	chr10	81285670	81286169	Ncln|chr10:81285670-81286169	0.178754223890493	.	.
chr10	81496231	81496730	chr10	81413787	81414286	Ncln|chr10:81413787-81414286	0.103361532652833	.	.
chr10	81496231	81496730	chr10	81430157	81430656	Ncln|chr10:81430157-81430656	0.182412337817415	.	.
chr10	81496231	81496730	chr10	81484387	81484886	Ncln|chr10:81484387-81484886	0.201173323530222	.	.
chr10	81496231	81496730	chr10	81502626	81503125	Ncln|chr10:81502626-81503125	0.231920278986553	.	.
chr10	81496231	81496730	chr10	81551522	81552021	Ncln|chr10:81551522-81552021	0.246447665534825	.	.
chr10	81496231	81496730	chr10	81605015	81605514	Ncln|chr10:81605015-81605514	0.139962201157659	.	.
chr10	81496231	81496730	chr10	81643405	81643904	Ncln|chr10:81643405-81643904	0.185016345740004	.	.
chr10	81545004	81545503	chr10	81346675	81347174	Gna11|chr10:81346675-81347174	0.280093004532347	.	.
chr10	81545004	81545503	chr10	81430157	81430656	Gna11|chr10:81430157-81430656	0.223451511000236	.	.
chr10	81545004	81545503	chr10	81430826	81431325	Gna11|chr10:81430826-81431325	0.245073328268773	.	.
chr10	81545004	81545503	chr10	81484387	81484886	Gna11|chr10:81484387-81484886	0.135120295033294	.	.
chr10	81559200	81559699	chr10	81267945	81268444	Tle5|chr10:81267945-81268444	0.1648814181649	.	.
chr10	81559200	81559699	chr10	81346675	81347174	Tle5|chr10:81346675-81347174	0.129649575799832	.	.
chr10	81559200	81559699	chr10	81413787	81414286	Tle5|chr10:81413787-81414286	0.181235168616598	.	.
chr10	81559200	81559699	chr10	81430157	81430656	Tle5|chr10:81430157-81430656	0.125953857422847	.	.
chr10	81559200	81559699	chr10	81432821	81433320	Tle5|chr10:81432821-81433320	0.187514245265811	.	.
chr10	81559200	81559699	chr10	81484387	81484886	Tle5|chr10:81484387-81484886	0.277328604151483	.	.
chr10	81559200	81559699	chr10	81551522	81552021	Tle5|chr10:81551522-81552021	0.210647405579243	.	.
chr10	81559200	81559699	chr10	81570705	81571204	Tle5|chr10:81570705-81571204	0.170281041161238	.	.
chr10	81559200	81559699	chr10	81643405	81643904	Tle5|chr10:81643405-81643904	0.169080375799877	.	.
chr10	81559200	81559699	chr10	81997141	81997640	Tle5|chr10:81997141-81997640	0.215843561328732	.	.
chr10	81560176	81560675	chr10	81416888	81417387	Tle5|chr10:81416888-81417387	0.195577254938413	.	.
chr10	81560176	81560675	chr10	81484387	81484886	Tle5|chr10:81484387-81484886	0.134964050678524	.	.
chr10	81560176	81560675	chr10	81605015	81605514	Tle5|chr10:81605015-81605514	0.12542735700696	.	.
chr10	81600731	81601230	chr10	81403462	81403961	Tle6|chr10:81403462-81403961	0.121476189799297	.	.
chr10	81600731	81601230	chr10	81643405	81643904	Tle6|chr10:81643405-81643904	0.118449689651363	.	.
chr10	81605948	81606447	chr10	81257213	81257712	BC025920|chr10:81257213-81257712	0.101563710907823	.	.
chr10	81605948	81606447	chr10	81267945	81268444	BC025920|chr10:81267945-81268444	0.114501905638155	.	.
chr10	81605948	81606447	chr10	81285670	81286169	BC025920|chr10:81285670-81286169	0.202492474065759	.	.
chr10	81605948	81606447	chr10	81426092	81426591	BC025920|chr10:81426092-81426591	0.106421143418491	.	.
chr10	81605948	81606447	chr10	81430826	81431325	BC025920|chr10:81430826-81431325	0.144409854243458	.	.
chr10	81605948	81606447	chr10	81432821	81433320	BC025920|chr10:81432821-81433320	0.180047754080981	.	.
chr10	81605948	81606447	chr10	81472805	81473304	BC025920|chr10:81472805-81473304	0.106617202502561	.	.
chr10	81605948	81606447	chr10	81502626	81503125	BC025920|chr10:81502626-81503125	0.153318819704761	.	.
chr10	81605948	81606447	chr10	81551522	81552021	BC025920|chr10:81551522-81552021	0.111357459633544	.	.
chr10	81605948	81606447	chr10	81605015	81605514	BC025920|chr10:81605015-81605514	0.232285493518168	.	.
chr10	81605948	81606447	chr10	81643405	81643904	BC025920|chr10:81643405-81643904	0.265051627055942	.	.
chr10	81627379	81627878	chr10	81416888	81417387	Ankrd24|chr10:81416888-81417387	0.113792981506526	.	.
chr10	81627379	81627878	chr10	81416888	81417387	Sirt6|chr10:81416888-81417387	0.113792981506526	.	.
chr10	81627379	81627878	chr10	81426092	81426591	Ankrd24|chr10:81426092-81426591	0.125375348091305	.	.
chr10	81627379	81627878	chr10	81426092	81426591	Sirt6|chr10:81426092-81426591	0.125375348091305	.	.
chr10	81627379	81627878	chr10	81432821	81433320	Ankrd24|chr10:81432821-81433320	0.152248883373743	.	.
chr10	81627379	81627878	chr10	81432821	81433320	Sirt6|chr10:81432821-81433320	0.152248883373743	.	.
chr10	81627379	81627878	chr10	81472805	81473304	Ankrd24|chr10:81472805-81473304	0.241185089376755	.	.
chr10	81627379	81627878	chr10	81472805	81473304	Sirt6|chr10:81472805-81473304	0.241185089376755	.	.
chr10	81627379	81627878	chr10	81484387	81484886	Ankrd24|chr10:81484387-81484886	0.104380630871722	.	.
chr10	81627379	81627878	chr10	81484387	81484886	Ankrd24|chr10:81484387-81484886	0.104380630871723	.	.
chr10	81627379	81627878	chr10	81484387	81484886	Sirt6|chr10:81484387-81484886	0.104380630871722	.	.
chr10	81627379	81627878	chr10	81484387	81484886	Sirt6|chr10:81484387-81484886	0.104380630871723	.	.
chr10	81627379	81627878	chr10	81643405	81643904	Ankrd24|chr10:81643405-81643904	0.237709939945908	.	.
chr10	81627379	81627878	chr10	81643405	81643904	Sirt6|chr10:81643405-81643904	0.237709939945908	.	.
chr10	81648748	81649247	chr10	81304769	81305268	Gm10778|chr10:81304769-81305268	0.146471717243477	.	.
chr10	81648748	81649247	chr10	81346675	81347174	Gm10778|chr10:81346675-81347174	0.141250404075955	.	.
chr10	81648748	81649247	chr10	81413787	81414286	Gm10778|chr10:81413787-81414286	0.163741309093186	.	.
chr10	81648748	81649247	chr10	81430826	81431325	Gm10778|chr10:81430826-81431325	0.147140774857832	.	.
chr10	81648748	81649247	chr10	81432821	81433320	Gm10778|chr10:81432821-81433320	0.139946613126598	.	.
chr10	82127723	82128222	chr10	81997141	81997640	AU041133|chr10:81997141-81997640	0.211780134039509	.	.
chr10	82128235	82128734	chr10	81997141	81997640	AU041133|chr10:81997141-81997640	0.143770700871505	.	.
chr10	82241066	82241565	chr10	81997141	81997640	Zfp938|chr10:81997141-81997640	0.201986037739118	.	.
chr10	82353950	82354449	chr10	82698823	82699322	Gm4924|chr10:82698823-82699322	0.134987917721641	.	.
chr10	82622905	82623404	chr10	82762756	82763255	1190007I07Rik|chr10:82762756-82763255	0.101098610352578	.	.
chr10	82622905	82623404	chr10	82860253	82860752	1190007I07Rik|chr10:82860253-82860752	0.151386378292961	.	.
chr10	82629507	82630006	chr10	82698823	82699322	Tdg|chr10:82698823-82699322	0.25313165100598	.	.
chr10	82629507	82630006	chr10	82860253	82860752	Tdg|chr10:82860253-82860752	0.237974789851254	.	.
chr10	82629507	82630006	chr10	82909239	82909738	Tdg|chr10:82909239-82909738	0.281180308156155	.	.
chr10	82689726	82690225	chr10	82666399	82666898	Glt8d2|chr10:82666399-82666898	0.100093098340269	.	.
chr10	82689726	82690225	chr10	82795313	82795812	Glt8d2|chr10:82795313-82795812	0.10721616338459	.	.
chr10	82763329	82763828	chr10	82762756	82763255	Nfyb|chr10:82762756-82763255	0.372748867906241	.	.
chr10	82763329	82763828	chr10	82813955	82814454	Nfyb|chr10:82813955-82814454	0.181891653809204	.	.
chr10	82763329	82763828	chr10	82844712	82845211	Nfyb|chr10:82844712-82845211	0.104384186644877	.	.
chr10	82763329	82763828	chr10	82909239	82909738	Nfyb|chr10:82909239-82909738	0.14935287969955	.	.
chr10	82763879	82764378	chr10	82698823	82699322	Nfyb|chr10:82698823-82699322	0.210862879341105	.	.
chr10	82763879	82764378	chr10	82698823	82699322	Nfyb|chr10:82698823-82699322	0.210862879341106	.	.
chr10	82763879	82764378	chr10	82813955	82814454	Nfyb|chr10:82813955-82814454	0.108968604514311	.	.
chr10	82763879	82764378	chr10	82860253	82860752	Nfyb|chr10:82860253-82860752	0.149748413352436	.	.
chr10	82763879	82764378	chr10	82900594	82901093	Nfyb|chr10:82900594-82901093	0.102793926706059	.	.
chr10	82811778	82812277	chr10	82698823	82699322	1700028I16Rik|chr10:82698823-82699322	0.14377314937686	.	.
chr10	82985064	82985563	chr10	82698823	82699322	Chst11|chr10:82698823-82699322	0.183914745156318	.	.
chr10	82985064	82985563	chr10	82813955	82814454	Chst11|chr10:82813955-82814454	0.132618659340054	.	.
chr10	82985064	82985563	chr10	82844171	82844670	Chst11|chr10:82844171-82844670	0.203225535310953	.	.
chr10	82985064	82985563	chr10	82844712	82845211	Chst11|chr10:82844712-82845211	0.158008686939768	.	.
chr10	82985064	82985563	chr10	82886052	82886551	Chst11|chr10:82886052-82886551	0.150603316909413	.	.
chr10	82985754	82986253	chr10	82698823	82699322	Chst11|chr10:82698823-82699322	0.178763412941831	.	.
chr10	85829194	85829693	chr10	85598046	85598545	Pwp1|chr10:85598046-85598545	0.226092504359844	.	.
chr10	85829194	85829693	chr10	85598554	85599053	Pwp1|chr10:85598554-85599053	0.126579646700579	.	.
chr10	85829194	85829693	chr10	85624915	85625414	Pwp1|chr10:85624915-85625414	0.158857501708007	.	.
chr10	85829194	85829693	chr10	85651694	85652193	Pwp1|chr10:85651694-85652193	0.0999698518596363	.	.
chr10	85829194	85829693	chr10	85928481	85928980	Pwp1|chr10:85928481-85928980	0.235818253689964	.	.
chr10	85916334	85916833	chr10	85678556	85679055	Prdm4|chr10:85678556-85679055	0.137696916693259	.	.
chr10	85916334	85916833	chr10	85871543	85872042	Prdm4|chr10:85871543-85872042	0.152850056352289	.	.
chr10	85916334	85916833	chr10	85928481	85928980	Prdm4|chr10:85928481-85928980	0.0997315332203175	.	.
chr10	85916863	85917362	chr10	85871543	85872042	Prdm4|chr10:85871543-85872042	0.215506947236183	.	.
chr10	85916863	85917362	chr10	85928481	85928980	Prdm4|chr10:85928481-85928980	0.25828667883548	.	.
chr10	85957553	85958052	chr10	85526114	85526613	Rtcb|chr10:85526114-85526613	0.106967496243895	.	.
chr10	85957553	85958052	chr10	85535751	85536250	Rtcb|chr10:85535751-85536250	0.134303077400218	.	.
chr10	85957553	85958052	chr10	85575589	85576088	Rtcb|chr10:85575589-85576088	0.207078991740264	.	.
chr10	85957553	85958052	chr10	85578596	85579095	Rtcb|chr10:85578596-85579095	0.0992825468350094	.	.
chr10	85957553	85958052	chr10	85928481	85928980	Rtcb|chr10:85928481-85928980	0.167686749188265	.	.
chr10	85957553	85958052	chr10	85967965	85968464	Rtcb|chr10:85967965-85968464	0.104441427014158	.	.
chr10	88503248	88503747	chr10	88781999	88782498	Chpt1|chr10:88781999-88782498	0.0996685488443249	.	.
chr10	88503789	88504288	chr10	88738951	88739450	Chpt1|chr10:88738951-88739450	0.126915633452006	.	.
chr10	88730714	88731213	chr10	88738951	88739450	Arl1|chr10:88738951-88739450	0.144550767263558	.	.
chr10	88730714	88731213	chr10	88781999	88782498	Arl1|chr10:88781999-88782498	0.166713530716369	.	.
chr10	88731569	88732068	chr10	88738951	88739450	Arl1|chr10:88738951-88739450	0.18739201778084	.	.
chr10	88826571	88827070	chr10	88538222	88538721	Utp20|chr10:88538222-88538721	0.172583312299954	.	.
chr10	88826571	88827070	chr10	88738951	88739450	Utp20|chr10:88738951-88739450	0.153426255147315	.	.
chr10	100015452	100015951	chr10	100054115	100054614	Kitl|chr10:100054115-100054614	0.390313880983673	.	.
chr10	100015452	100015951	chr10	100054935	100055434	Kitl|chr10:100054935-100055434	0.162293518398521	.	.
chr10	100015452	100015951	chr10	100152774	100153273	Kitl|chr10:100152774-100153273	0.112812246497439	.	.
chr10	100015452	100015951	chr10	100152774	100153273	Kitl|chr10:100152774-100153273	0.11281224649744	.	.
chr10	100015452	100015951	chr10	100186234	100186733	Kitl|chr10:100186234-100186733	0.147281649829099	.	.
chr10	100015452	100015951	chr10	100186234	100186733	Kitl|chr10:100186234-100186733	0.1472816498291	.	.
chr10	100015452	100015951	chr10	100186790	100187289	Kitl|chr10:100186790-100187289	0.17150372207296	.	.
chr10	100015452	100015951	chr10	100449036	100449535	Kitl|chr10:100449036-100449535	0.14443710586715	.	.
chr10	100016298	100016797	chr10	100054115	100054614	Kitl|chr10:100054115-100054614	0.363002202658375	.	.
chr10	100016298	100016797	chr10	100186234	100186733	Kitl|chr10:100186234-100186733	0.11510730094635	.	.
chr10	100016298	100016797	chr10	100186790	100187289	Kitl|chr10:100186790-100187289	0.135726163762927	.	.
chr10	100487126	100487625	chr10	100621306	100621805	Cep290|chr10:100621306-100621805	0.136236166793429	.	.
chr10	100487126	100487625	chr10	100621306	100621805	Tmtc3|chr10:100621306-100621805	0.136236166793429	.	.
chr10	100487126	100487625	chr10	100696347	100696846	Cep290|chr10:100696347-100696846	0.128018737111664	.	.
chr10	100487126	100487625	chr10	100696347	100696846	Tmtc3|chr10:100696347-100696846	0.128018737111664	.	.
chr10	100742024	100742523	chr10	100629708	100630207	Gm35722|chr10:100629708-100630207	0.212593221570878	.	.
chr10	100742024	100742523	chr10	100696347	100696846	Gm35722|chr10:100696347-100696846	0.211893313835678	.	.
chr10	101681454	101681953	chr10	101316618	101317117	Mgat4c|chr10:101316618-101317117	0.127318782217681	.	.
chr10	101681454	101681953	chr10	101320938	101321437	Mgat4c|chr10:101320938-101321437	0.230989628460217	.	.
chr10	101681454	101681953	chr10	101373822	101374321	Mgat4c|chr10:101373822-101374321	0.318614265621324	.	.
chr10	101681454	101681953	chr10	101374511	101375010	Mgat4c|chr10:101374511-101375010	0.310916733331686	.	.
chr10	101681454	101681953	chr10	101614213	101614712	Mgat4c|chr10:101614213-101614712	0.274634537661947	.	.
chr10	101681454	101681953	chr10	101615689	101616188	Mgat4c|chr10:101615689-101616188	0.230283631235833	.	.
chr10	102435035	102435534	chr10	102303037	102303536	Gm47101|chr10:102303037-102303536	0.121727506393921	.	.
chr10	103236075	103236574	chr10	102836504	102837003	Lrriq1|chr10:102836504-102837003	0.120352150510537	.	.
chr10	103236075	103236574	chr10	103194864	103195363	Lrriq1|chr10:103194864-103195363	0.174575608172052	.	.
chr10	103236075	103236574	chr10	103402151	103402650	Lrriq1|chr10:103402151-103402650	0.268782597325418	.	.
chr10	103367473	103367972	chr10	103402151	103402650	Slc6a15|chr10:103402151-103402650	0.241726864762858	.	.
chr10	103367473	103367972	chr10	103443007	103443506	Slc6a15|chr10:103443007-103443506	0.254672810828345	.	.
chr10	105841096	105841595	chr10	106242145	106242644	Ccdc59|chr10:106242145-106242644	0.112682025674753	.	.
chr10	105841096	105841595	chr10	106242145	106242644	Mettl25|chr10:106242145-106242644	0.112682025674753	.	.
chr10	106469497	106469996	chr10	106468917	106469416	Ppfia2|chr10:106468917-106469416	0.219006082013476	.	.
chr10	106470005	106470504	chr10	106005409	106005908	Ppfia2|chr10:106005409-106005908	0.279066485951861	.	.
chr10	106470005	106470504	chr10	106468917	106469416	Ppfia2|chr10:106468917-106469416	0.109641891539062	.	.
chr10	112928298	112928797	chr10	112681545	112682044	Atxn7l3b|chr10:112681545-112682044	0.143240508848884	.	.
chr10	112928805	112929304	chr10	112629721	112630220	Atxn7l3b|chr10:112629721-112630220	0.126758122660619	.	.
chr10	112928805	112929304	chr10	112649463	112649962	Atxn7l3b|chr10:112649463-112649962	0.138939305136363	.	.
chr10	112928805	112929304	chr10	112681545	112682044	Atxn7l3b|chr10:112681545-112682044	0.110030388749784	.	.
chr10	112928805	112929304	chr10	113049381	113049880	Atxn7l3b|chr10:113049381-113049880	0.123133613716496	.	.
chr10	112928805	112929304	chr10	113103060	113103559	Atxn7l3b|chr10:113103060-113103559	0.210506079349689	.	.
chr10	112928805	112929304	chr10	113240690	113241189	Atxn7l3b|chr10:113240690-113241189	0.189122725944738	.	.
chr10	118141391	118141890	chr10	118110038	118110537	Mdm1|chr10:118110038-118110537	0.127169384700263	.	.
chr10	118141391	118141890	chr10	118172902	118173401	Mdm1|chr10:118172902-118173401	0.161125775208852	.	.
chr10	127759434	127759933	chr10	128212738	128213237	Rdh1|chr10:128212738-128213237	0.101291134232871	.	.
chr10	127759434	127759933	chr10	128237698	128238197	Rdh1|chr10:128237698-128238197	0.24292996604273	.	.
chr10	128014912	128015411	chr10	127750299	127750798	Prim1|chr10:127750299-127750798	0.428921017067003	.	.
chr10	128014912	128015411	chr10	128092468	128092967	Prim1|chr10:128092468-128092967	0.224194603886327	.	.
chr10	128014912	128015411	chr10	128212738	128213237	Prim1|chr10:128212738-128213237	0.123445511339404	.	.
chr10	128035316	128035815	chr10	127936225	127936724	Naca|chr10:127936225-127936724	0.272314955607634	.	.
chr10	128058600	128059099	chr10	127891983	127892482	Ptges3|chr10:127891983-127892482	0.106791426822269	.	.
chr10	128058600	128059099	chr10	128096604	128097103	Ptges3|chr10:128096604-128097103	0.265740250783565	.	.
chr10	128059140	128059639	chr10	127891983	127892482	Ptges3|chr10:127891983-127892482	0.250802356842391	.	.
chr10	128059140	128059639	chr10	128237698	128238197	Ptges3|chr10:128237698-128238197	0.273488433922099	.	.
chr10	128059140	128059639	chr10	128409597	128410096	Ptges3|chr10:128409597-128410096	0.12500116311732	.	.
chr10	128082998	128083497	chr10	128237698	128238197	Atp5b|chr10:128237698-128238197	0.121998286597069	.	.
chr10	128082998	128083497	chr10	128237698	128238197	Gm47438|chr10:128237698-128238197	0.121998286597069	.	.
chr10	128082998	128083497	chr10	128409597	128410096	Atp5b|chr10:128409597-128410096	0.112221234916488	.	.
chr10	128082998	128083497	chr10	128409597	128410096	Gm47438|chr10:128409597-128410096	0.112221234916488	.	.
chr10	128090792	128091291	chr10	128096604	128097103	Baz2a|chr10:128096604-128097103	0.281604691992012	.	.
chr10	128090792	128091291	chr10	128212738	128213237	Baz2a|chr10:128212738-128213237	0.163277220647041	.	.
chr10	128091322	128091821	chr10	128212738	128213237	Baz2a|chr10:128212738-128213237	0.160628996661262	.	.
chr10	128194133	128194632	chr10	127937421	127937920	Gls2|chr10:127937421-127937920	0.16263169006361	.	.
chr10	128194133	128194632	chr10	128092468	128092967	Gls2|chr10:128092468-128092967	0.124416291807093	.	.
chr10	128195155	128195654	chr10	127750299	127750798	AC135859.1|chr10:127750299-127750798	0.261137935330855	.	.
chr10	128195155	128195654	chr10	127750299	127750798	Gls2|chr10:127750299-127750798	0.261137935330855	.	.
chr10	128195155	128195654	chr10	128212738	128213237	AC135859.1|chr10:128212738-128213237	0.166256638187576	.	.
chr10	128195155	128195654	chr10	128212738	128213237	Gls2|chr10:128212738-128213237	0.166256638187576	.	.
chr10	128195155	128195654	chr10	128237698	128238197	AC135859.1|chr10:128237698-128238197	0.165527099372901	.	.
chr10	128195155	128195654	chr10	128237698	128238197	Gls2|chr10:128237698-128238197	0.165527099372901	.	.
chr10	128232067	128232566	chr10	127891983	127892482	Timeless|chr10:127891983-127892482	0.132422093974729	.	.
chr10	128232067	128232566	chr10	128096604	128097103	Timeless|chr10:128096604-128097103	0.193819881765097	.	.
chr10	128232586	128233085	chr10	128237698	128238197	Timeless|chr10:128237698-128238197	0.298103980317281	.	.
chr10	128270187	128270686	chr10	128096604	128097103	Stat2|chr10:128096604-128097103	0.298928785464475	.	.
chr10	128270187	128270686	chr10	128237698	128238197	Stat2|chr10:128237698-128238197	0.13404917506231	.	.
chr10	128270187	128270686	chr10	128409597	128410096	Stat2|chr10:128409597-128410096	0.311901506295581	.	.
chr10	128303050	128303549	chr10	128096604	128097103	Pan2|chr10:128096604-128097103	0.100779533424579	.	.
chr10	128303050	128303549	chr10	128409597	128410096	Pan2|chr10:128409597-128410096	0.190501625537972	.	.
chr10	128303050	128303549	chr10	128536166	128536665	Pan2|chr10:128536166-128536665	0.162345623770894	.	.
chr10	128322676	128323175	chr10	128096604	128097103	Cnpy2|chr10:128096604-128097103	0.130423790526648	.	.
chr10	128322676	128323175	chr10	128409597	128410096	Cnpy2|chr10:128409597-128410096	0.140984188753038	.	.
chr10	128337438	128337937	chr10	128096604	128097103	Cs|chr10:128096604-128097103	0.286689598908286	.	.
chr10	128337438	128337937	chr10	128237698	128238197	Cs|chr10:128237698-128238197	0.191191190248853	.	.
chr10	128368518	128369017	chr10	128092468	128092967	Coq10a|chr10:128092468-128092967	0.185920264869895	.	.
chr10	128368518	128369017	chr10	128096604	128097103	Coq10a|chr10:128096604-128097103	0.226967460302004	.	.
chr10	128368518	128369017	chr10	128237698	128238197	Coq10a|chr10:128237698-128238197	0.101918393891088	.	.
chr10	128368518	128369017	chr10	128283593	128284092	Coq10a|chr10:128283593-128284092	0.111600868816375	.	.
chr10	128368518	128369017	chr10	128612569	128613068	Coq10a|chr10:128612569-128613068	0.213170477572516	.	.
chr10	128376834	128377333	chr10	128092468	128092967	Ankrd52|chr10:128092468-128092967	0.221966927113657	.	.
chr10	128376834	128377333	chr10	128096604	128097103	Ankrd52|chr10:128096604-128097103	0.281570959035712	.	.
chr10	128376834	128377333	chr10	128237698	128238197	Ankrd52|chr10:128237698-128238197	0.171412256662702	.	.
chr10	128376834	128377333	chr10	128409597	128410096	Ankrd52|chr10:128409597-128410096	0.205855357967842	.	.
chr10	128411355	128411854	chr10	128096604	128097103	Nabp2|chr10:128096604-128097103	0.139713549594908	.	.
chr10	128411355	128411854	chr10	128096604	128097103	Rnf41|chr10:128096604-128097103	0.139713549594908	.	.
chr10	128411355	128411854	chr10	128409597	128410096	Nabp2|chr10:128409597-128410096	0.182225217012517	.	.
chr10	128411355	128411854	chr10	128409597	128410096	Rnf41|chr10:128409597-128410096	0.182225217012517	.	.
chr10	128458309	128458808	chr10	128612569	128613068	Smarcc2|chr10:128612569-128613068	0.102414536738341	.	.
chr10	128458968	128459467	chr10	128096604	128097103	Smarcc2|chr10:128096604-128097103	0.192765007081141	.	.
chr10	128458968	128459467	chr10	128409597	128410096	Smarcc2|chr10:128409597-128410096	0.270175174817174	.	.
chr10	128493613	128494112	chr10	128092468	128092967	Myl6|chr10:128092468-128092967	0.110172185484204	.	.
chr10	128493613	128494112	chr10	128176400	128176899	Myl6|chr10:128176400-128176899	0.0983937456694398	.	.
chr10	128493613	128494112	chr10	128283593	128284092	Myl6|chr10:128283593-128284092	0.119271272175893	.	.
chr10	128498636	128499135	chr10	128092468	128092967	Myl6b|chr10:128092468-128092967	0.185004656178076	.	.
chr10	128498636	128499135	chr10	128409597	128410096	Myl6b|chr10:128409597-128410096	0.309197800351347	.	.
chr10	128498636	128499135	chr10	128743509	128744008	Myl6b|chr10:128743509-128744008	0.132628476336403	.	.
chr10	128524971	128525470	chr10	128612569	128613068	Esyt1|chr10:128612569-128613068	0.122169434737275	.	.
chr10	128525706	128526205	chr10	128409597	128410096	Esyt1|chr10:128409597-128410096	0.109453090214483	.	.
chr10	128525706	128526205	chr10	128612569	128613068	Esyt1|chr10:128612569-128613068	0.099627186460865	.	.
chr10	128525706	128526205	chr10	128743509	128744008	Esyt1|chr10:128743509-128744008	0.229773964858551	.	.
chr10	128547478	128547977	chr10	128536166	128536665	Zc3h10|chr10:128536166-128536665	0.105413763176458	.	.
chr10	128547478	128547977	chr10	128612569	128613068	Zc3h10|chr10:128612569-128613068	0.0997082554194766	.	.
chr10	128547478	128547977	chr10	128805195	128805694	Zc3h10|chr10:128805195-128805694	0.174721001297434	.	.
chr10	128547478	128547977	chr10	128977436	128977935	Zc3h10|chr10:128977436-128977935	0.188492874789052	.	.
chr10	128547478	128547977	chr10	128994855	128995354	Zc3h10|chr10:128994855-128995354	0.142145537055461	.	.
chr10	128548928	128549427	chr10	128409597	128410096	Rpl41|chr10:128409597-128410096	0.235160787594171	.	.
chr10	128548928	128549427	chr10	128805195	128805694	Rpl41|chr10:128805195-128805694	0.103749395790909	.	.
chr10	128565862	128566361	chr10	128536166	128536665	Pa2g4|chr10:128536166-128536665	0.109204636047113	.	.
chr10	128565862	128566361	chr10	128805195	128805694	Pa2g4|chr10:128805195-128805694	0.156146732167441	.	.
chr10	128565862	128566361	chr10	128977436	128977935	Pa2g4|chr10:128977436-128977935	0.156431645149125	.	.
chr10	128626582	128627081	chr10	128805195	128805694	Rps26|chr10:128805195-128805694	0.132544546036607	.	.
chr10	128644871	128645370	chr10	128283593	128284092	Gm26876|chr10:128283593-128284092	0.12435275671236	.	.
chr10	128644871	128645370	chr10	128994855	128995354	Gm26876|chr10:128994855-128995354	0.123398998369152	.	.
chr10	128645519	128646018	chr10	128409597	128410096	Gm26876|chr10:128409597-128410096	0.175784071540703	.	.
chr10	128645519	128646018	chr10	128805195	128805694	Gm26876|chr10:128805195-128805694	0.318340107164153	.	.
chr10	128646026	128646525	chr10	128805195	128805694	Gm26876|chr10:128805195-128805694	0.159158579311379	.	.
chr10	128646026	128646525	chr10	128913212	128913711	Gm26876|chr10:128913212-128913711	0.129159311438392	.	.
chr10	128646026	128646525	chr10	128978710	128979209	Gm26876|chr10:128978710-128979209	0.104602306000381	.	.
chr10	128646613	128647112	chr10	128978710	128979209	Gm26876|chr10:128978710-128979209	0.24679626189752	.	.
chr10	128668336	128668835	chr10	128536166	128536665	Ikzf4|chr10:128536166-128536665	0.126994457734577	.	.
chr10	128668336	128668835	chr10	128612569	128613068	Ikzf4|chr10:128612569-128613068	0.115026319569304	.	.
chr10	128668336	128668835	chr10	128743509	128744008	Ikzf4|chr10:128743509-128744008	0.100968712134434	.	.
chr10	128669128	128669627	chr10	128978710	128979209	Ikzf4|chr10:128978710-128979209	0.119368350383741	.	.
chr10	128673679	128674178	chr10	128978710	128979209	Suox|chr10:128978710-128979209	0.120258213514561	.	.
chr10	128695638	128696137	chr10	128612569	128613068	Rab5b|chr10:128612569-128613068	0.221460773835133	.	.
chr10	128695638	128696137	chr10	128913212	128913711	Rab5b|chr10:128913212-128913711	0.0994351778050734	.	.
chr10	128695638	128696137	chr10	128977436	128977935	Rab5b|chr10:128977436-128977935	0.146722289192498	.	.
chr10	128695638	128696137	chr10	128994855	128995354	Rab5b|chr10:128994855-128995354	0.161834871390828	.	.
chr10	128696211	128696710	chr10	128805195	128805694	Rab5b|chr10:128805195-128805694	0.114850317598082	.	.
chr10	128696211	128696710	chr10	128977436	128977935	Rab5b|chr10:128977436-128977935	0.134515108770722	.	.
chr10	128696211	128696710	chr10	128978710	128979209	Rab5b|chr10:128978710-128979209	0.102866304915989	.	.
chr10	128696211	128696710	chr10	128994855	128995354	Rab5b|chr10:128994855-128995354	0.18372688689501	.	.
chr10	128704864	128705363	chr10	128978710	128979209	Cdk2|chr10:128978710-128979209	0.14562079807108	.	.
chr10	128704864	128705363	chr10	128978710	128979209	Pmel|chr10:128978710-128979209	0.14562079807108	.	.
chr10	128748233	128748732	chr10	128743509	128744008	Pym1|chr10:128743509-128744008	0.121351558040987	.	.
chr10	128803676	128804175	chr10	128977436	128977935	Dnajc14|chr10:128977436-128977935	0.110654067249907	.	.
chr10	128803676	128804175	chr10	128977436	128977935	Tmem198b|chr10:128977436-128977935	0.110654067249907	.	.
chr10	128804210	128804709	chr10	129025948	129026447	Dnajc14|chr10:129025948-129026447	0.227010753300342	.	.
chr10	128804210	128804709	chr10	129025948	129026447	Tmem198b|chr10:129025948-129026447	0.227010753300342	.	.
chr10	128821529	128822028	chr10	128612569	128613068	Ormdl2|chr10:128612569-128613068	0.0984367316752574	.	.
chr10	128821529	128822028	chr10	128805195	128805694	Ormdl2|chr10:128805195-128805694	0.125364166976978	.	.
chr10	128891038	128891537	chr10	128536166	128536665	Gdf11|chr10:128536166-128536665	0.242938353171654	.	.
chr10	128891683	128892182	chr10	128994855	128995354	Gdf11|chr10:128994855-128995354	0.10056415382215	.	.
chr10	128922870	128923369	chr10	128612569	128613068	Bloc1s1|chr10:128612569-128613068	0.208070556343949	.	.
chr10	128922870	128923369	chr10	128612569	128613068	Rdh5|chr10:128612569-128613068	0.208070556343949	.	.
chr10	128922870	128923369	chr10	128805195	128805694	Bloc1s1|chr10:128805195-128805694	0.121522910965269	.	.
chr10	128922870	128923369	chr10	128805195	128805694	Rdh5|chr10:128805195-128805694	0.121522910965269	.	.
chr10	128922870	128923369	chr10	128994855	128995354	Bloc1s1|chr10:128994855-128995354	0.132523435858542	.	.
chr10	128922870	128923369	chr10	128994855	128995354	Rdh5|chr10:128994855-128995354	0.132523435858542	.	.
chr10	128933513	128934012	chr10	128743509	128744008	Itga7|chr10:128743509-128744008	0.119222684837824	.	.
chr10	128933513	128934012	chr10	128978710	128979209	Itga7|chr10:128978710-128979209	0.323525760785547	.	.
chr10	128933513	128934012	chr10	128994855	128995354	Itga7|chr10:128994855-128995354	0.10236196039686	.	.
chr10	128934528	128935027	chr10	128994855	128995354	Itga7|chr10:128994855-128995354	0.206394817884216	.	.
chr10	129068777	129069276	chr10	128895386	128895885	Olfr766-ps1|chr10:128895386-128895885	0.185330195975745	.	.
chr10	129068777	129069276	chr10	128978710	128979209	Olfr766-ps1|chr10:128978710-128979209	0.638335523807048	.	.
chr10	129068777	129069276	chr10	128978710	128979209	Olfr766-ps1|chr10:128978710-128979209	0.638335523807049	.	.
chr10	129164196	129164695	chr10	128805195	128805694	Olfr771|chr10:128805195-128805694	0.31572727540264	.	.
chr10	129164196	129164695	chr10	128895386	128895885	Olfr771|chr10:128895386-128895885	0.196086400164023	.	.
chr10	129164196	129164695	chr10	128978710	128979209	Olfr771|chr10:128978710-128979209	0.250103606742076	.	.
chr10	130542081	130542580	chr10	130287166	130287665	Gm31793|chr10:130287166-130287665	0.249477742088398	.	.
chr10	130542081	130542580	chr10	130469681	130470180	Gm31793|chr10:130469681-130470180	0.145796710424394	.	.
chr10	130542081	130542580	chr10	130470391	130470890	Gm31793|chr10:130470391-130470890	0.234619631017087	.	.
chr10	130542081	130542580	chr10	130594658	130595157	Gm31793|chr10:130594658-130595157	0.105909847573506	.	.
chr11	3202390	3202889	chr11	3221479	3221978	Eif4enif1|chr11:3221479-3221978	0.136877595037228	.	.
chr11	3202390	3202889	chr11	3289935	3290434	Eif4enif1|chr11:3289935-3290434	0.29215613159527	.	.
chr11	3202390	3202889	chr11	3371193	3371692	Eif4enif1|chr11:3371193-3371692	0.203361089309184	.	.
chr11	3266213	3266712	chr11	3221479	3221978	Drg1|chr11:3221479-3221978	0.249772415182934	.	.
chr11	3266213	3266712	chr11	3289935	3290434	Drg1|chr11:3289935-3290434	0.279699516895403	.	.
chr11	3266213	3266712	chr11	3332133	3332632	Drg1|chr11:3332133-3332632	0.281687625476503	.	.
chr11	3266213	3266712	chr11	3371193	3371692	Drg1|chr11:3371193-3371692	0.209491370219334	.	.
chr11	3289366	3289865	chr11	3123799	3124298	Patz1|chr11:3123799-3124298	0.107441259705143	.	.
chr11	3289366	3289865	chr11	3221479	3221978	Patz1|chr11:3221479-3221978	0.128327035604913	.	.
chr11	3289366	3289865	chr11	3289935	3290434	Patz1|chr11:3289935-3290434	0.148782330682935	.	.
chr11	3289366	3289865	chr11	3371193	3371692	Patz1|chr11:3371193-3371692	0.126784103462674	.	.
chr11	3289366	3289865	chr11	3386996	3387495	Patz1|chr11:3386996-3387495	0.102869878393627	.	.
chr11	3330389	3330888	chr11	3332133	3332632	Gm12592|chr11:3332133-3332632	0.105596033683096	.	.
chr11	3330389	3330888	chr11	3332133	3332632	Pik3ip1|chr11:3332133-3332632	0.105596033683096	.	.
chr11	3452086	3452585	chr11	3123799	3124298	8430429K09Rik|chr11:3123799-3124298	0.113899324103246	.	.
chr11	3452086	3452585	chr11	3123799	3124298	Rnf185|chr11:3123799-3124298	0.113899324103246	.	.
chr11	3452086	3452585	chr11	3221479	3221978	8430429K09Rik|chr11:3221479-3221978	0.140351097595678	.	.
chr11	3452086	3452585	chr11	3221479	3221978	Rnf185|chr11:3221479-3221978	0.140351097595678	.	.
chr11	5261501	5262000	chr11	5415504	5416003	Kremen1|chr11:5415504-5416003	0.120810972517559	.	.
chr11	5261501	5262000	chr11	5421777	5422276	Kremen1|chr11:5421777-5422276	0.120908372848593	.	.
chr11	5261501	5262000	chr11	5474061	5474560	Kremen1|chr11:5474061-5474560	0.203215396255506	.	.
chr11	5444680	5445179	chr11	5290637	5291136	Znrf3|chr11:5290637-5291136	0.182794710991032	.	.
chr11	5444680	5445179	chr11	5318376	5318875	Znrf3|chr11:5318376-5318875	0.126876064345151	.	.
chr11	5444680	5445179	chr11	5415504	5416003	Znrf3|chr11:5415504-5416003	0.138096878603545	.	.
chr11	5444680	5445179	chr11	5427152	5427651	Znrf3|chr11:5427152-5427651	0.226980917506738	.	.
chr11	5444680	5445179	chr11	5707491	5707990	Znrf3|chr11:5707491-5707990	0.174068497788274	.	.
chr11	5444680	5445179	chr11	5740921	5741420	Znrf3|chr11:5740921-5741420	0.374259598559685	.	.
chr11	5520703	5521202	chr11	5415504	5416003	Xbp1|chr11:5415504-5416003	0.15414905914197	.	.
chr11	5520703	5521202	chr11	5485226	5485725	Xbp1|chr11:5485226-5485725	0.125071793852137	.	.
chr11	5520703	5521202	chr11	5707491	5707990	Xbp1|chr11:5707491-5707990	0.116464941196465	.	.
chr11	5520703	5521202	chr11	5729889	5730388	Xbp1|chr11:5729889-5730388	0.174016883697954	.	.
chr11	5520703	5521202	chr11	5740921	5741420	Xbp1|chr11:5740921-5741420	0.150439868375785	.	.
chr11	5520703	5521202	chr11	5901921	5902420	Xbp1|chr11:5901921-5902420	0.148127545143805	.	.
chr11	5520703	5521202	chr11	5912555	5913054	Xbp1|chr11:5912555-5913054	0.199477862935703	.	.
chr11	5520703	5521202	chr11	5942737	5943236	Xbp1|chr11:5942737-5943236	0.137402269863216	.	.
chr11	5520703	5521202	chr11	5995902	5996401	Xbp1|chr11:5995902-5996401	0.221231182098807	.	.
chr11	5521396	5521895	chr11	5729889	5730388	Xbp1|chr11:5729889-5730388	0.142395178206744	.	.
chr11	5521396	5521895	chr11	5740921	5741420	Xbp1|chr11:5740921-5741420	0.130466833792446	.	.
chr11	5521396	5521895	chr11	5886153	5886652	Xbp1|chr11:5886153-5886652	0.1880942760949	.	.
chr11	5762152	5762651	chr11	5707491	5707990	Urgcp|chr11:5707491-5707990	0.238348885202847	.	.
chr11	5762152	5762651	chr11	5901921	5902420	Urgcp|chr11:5901921-5902420	0.10073176777333	.	.
chr11	5788237	5788736	chr11	5901921	5902420	Dbnl|chr11:5901921-5902420	0.216521250755992	.	.
chr11	5837178	5837677	chr11	5991199	5991698	Polm|chr11:5991199-5991698	0.166358713979415	.	.
chr11	5837806	5838305	chr11	5886153	5886652	Polm|chr11:5886153-5886652	0.104527113195238	.	.
chr11	5837806	5838305	chr11	5901921	5902420	Polm|chr11:5901921-5902420	0.191939808112552	.	.
chr11	5837806	5838305	chr11	5995902	5996401	Polm|chr11:5995902-5996401	0.222346698595126	.	.
chr11	5955521	5956020	chr11	5707491	5707990	Ykt6|chr11:5707491-5707990	0.155050914267206	.	.
chr11	5955521	5956020	chr11	5886153	5886652	Ykt6|chr11:5886153-5886652	0.108557959372815	.	.
chr11	5955521	5956020	chr11	5901921	5902420	Ykt6|chr11:5901921-5902420	0.109006423803841	.	.
chr11	5955521	5956020	chr11	5942737	5943236	Ykt6|chr11:5942737-5943236	0.105322454258109	.	.
chr11	5955521	5956020	chr11	5995902	5996401	Ykt6|chr11:5995902-5996401	0.189639583564266	.	.
chr11	9010276	9010775	chr11	9432573	9433072	Hus1|chr11:9432573-9433072	0.254774194257378	.	.
chr11	9010962	9011461	chr11	9481461	9481960	Hus1|chr11:9481461-9481960	0.200219396041338	.	.
chr11	9048265	9048764	chr11	9165010	9165509	Gm11992|chr11:9165010-9165509	0.139950639706505	.	.
chr11	9048265	9048764	chr11	9165010	9165509	Sun3|chr11:9165010-9165509	0.139950639706505	.	.
chr11	9048888	9049387	chr11	9317260	9317759	Gm11992|chr11:9317260-9317759	0.199092480684456	.	.
chr11	9048888	9049387	chr11	9317260	9317759	Sun3|chr11:9317260-9317759	0.199092480684456	.	.
chr11	11113765	11114264	chr11	11115591	11116090	Vwc2|chr11:11115591-11116090	0.339839532284676	.	.
chr11	11113765	11114264	chr11	11116114	11116613	Vwc2|chr11:11116114-11116613	0.356941271843238	.	.
chr11	11113765	11114264	chr11	11168112	11168611	Vwc2|chr11:11168112-11168611	0.135048260745883	.	.
chr11	11113765	11114264	chr11	11176626	11177125	Vwc2|chr11:11176626-11177125	0.114997733506787	.	.
chr11	11113765	11114264	chr11	11215427	11215926	Vwc2|chr11:11215427-11215926	0.187557136575802	.	.
chr11	11114876	11115375	chr11	11115591	11116090	Vwc2|chr11:11115591-11116090	0.323865813019963	.	.
chr11	11114876	11115375	chr11	11116114	11116613	Vwc2|chr11:11116114-11116613	0.245970162931064	.	.
chr11	11114876	11115375	chr11	11168112	11168611	Vwc2|chr11:11168112-11168611	0.164624233597118	.	.
chr11	11114876	11115375	chr11	11168807	11169306	Vwc2|chr11:11168807-11169306	0.163947687184231	.	.
chr11	11114876	11115375	chr11	11176626	11177125	Vwc2|chr11:11176626-11177125	0.15639632222268	.	.
chr11	11114876	11115375	chr11	11215427	11215926	Vwc2|chr11:11215427-11215926	0.222482195350334	.	.
chr11	11461833	11462332	chr11	11168112	11168611	Spata48|chr11:11168112-11168611	0.104482615408387	.	.
chr11	11461833	11462332	chr11	11168112	11168611	Zpbp|chr11:11168112-11168611	0.104482615408387	.	.
chr11	11461833	11462332	chr11	11218811	11219310	Spata48|chr11:11218811-11219310	0.185998252593889	.	.
chr11	11461833	11462332	chr11	11218811	11219310	Zpbp|chr11:11218811-11219310	0.185998252593889	.	.
chr11	11461833	11462332	chr11	11219369	11219868	Spata48|chr11:11219369-11219868	0.163165990214123	.	.
chr11	11461833	11462332	chr11	11219369	11219868	Zpbp|chr11:11219369-11219868	0.163165990214123	.	.
chr11	11462374	11462873	chr11	11131662	11132161	Spata48|chr11:11131662-11132161	0.185128995528366	.	.
chr11	11462374	11462873	chr11	11131662	11132161	Zpbp|chr11:11131662-11132161	0.185128995528366	.	.
chr11	11462374	11462873	chr11	11215427	11215926	Spata48|chr11:11215427-11215926	0.197880959350718	.	.
chr11	11462374	11462873	chr11	11215427	11215926	Zpbp|chr11:11215427-11215926	0.197880959350718	.	.
chr11	11462374	11462873	chr11	11218811	11219310	Spata48|chr11:11218811-11219310	0.19679167976453	.	.
chr11	11462374	11462873	chr11	11218811	11219310	Zpbp|chr11:11218811-11219310	0.19679167976453	.	.
chr11	11462374	11462873	chr11	11219369	11219868	Spata48|chr11:11219369-11219868	0.196619429403786	.	.
chr11	11462374	11462873	chr11	11219369	11219868	Zpbp|chr11:11219369-11219868	0.196619429403786	.	.
chr11	16257496	16257995	chr11	16361963	16362462	Vstm2a|chr11:16361963-16362462	0.115950698336149	.	.
chr11	16507927	16508426	chr11	16361303	16361802	Sec61g|chr11:16361303-16361802	0.0994824265571833	.	.
chr11	16507927	16508426	chr11	16361963	16362462	Sec61g|chr11:16361963-16362462	0.195172015591013	.	.
chr11	16507927	16508426	chr11	16524834	16525333	Sec61g|chr11:16524834-16525333	0.19781051624259	.	.
chr11	17257330	17257829	chr11	17279822	17280321	C1d|chr11:17279822-17280321	0.198103800862452	.	.
chr11	17257330	17257829	chr11	17371185	17371684	C1d|chr11:17371185-17371684	0.255717320266974	.	.
chr11	17257330	17257829	chr11	17379943	17380442	C1d|chr11:17379943-17380442	0.156157407802658	.	.
chr11	17257330	17257829	chr11	17632215	17632714	C1d|chr11:17632215-17632714	0.220068156370161	.	.
chr11	17257330	17257829	chr11	17680933	17681432	C1d|chr11:17680933-17681432	0.198789787951659	.	.
chr11	22512298	22512797	chr11	22638096	22638595	Tmem17|chr11:22638096-22638595	0.154024859669074	.	.
chr11	22512298	22512797	chr11	22672055	22672554	Tmem17|chr11:22672055-22672554	0.127058953068347	.	.
chr11	22617528	22618027	chr11	22376543	22377042	Gm12052|chr11:22376543-22377042	0.179473973952932	.	.
chr11	22617528	22618027	chr11	22560704	22561203	Gm12052|chr11:22560704-22561203	0.118604060467116	.	.
chr11	22617528	22618027	chr11	22564639	22565138	Gm12052|chr11:22564639-22565138	0.157109983419137	.	.
chr11	23008099	23008598	chr11	23124342	23124841	Fam161a|chr11:23124342-23124841	0.140658776867318	.	.
chr11	23008099	23008598	chr11	23305598	23306097	Fam161a|chr11:23305598-23306097	0.108931908181992	.	.
chr11	23067612	23068111	chr11	23124342	23124841	Gm12059|chr11:23124342-23124841	0.110055896535714	.	.
chr11	23254930	23255429	chr11	23124342	23124841	Xpo1|chr11:23124342-23124841	0.103489724189291	.	.
chr11	23254930	23255429	chr11	23271994	23272493	Xpo1|chr11:23271994-23272493	0.114893924535484	.	.
chr11	23254930	23255429	chr11	23305598	23306097	Xpo1|chr11:23305598-23306097	0.334935622470986	.	.
chr11	23255618	23256117	chr11	23305598	23306097	Xpo1|chr11:23305598-23306097	0.174379992755338	.	.
chr11	23306148	23306647	chr11	23124342	23124841	Usp34|chr11:23124342-23124841	0.101750640175516	.	.
chr11	23306148	23306647	chr11	23305598	23306097	Usp34|chr11:23305598-23306097	0.129031684029724	.	.
chr11	23497257	23497756	chr11	23305598	23306097	1700030C12Rik|chr11:23305598-23306097	0.131829503244098	.	.
chr11	23497257	23497756	chr11	23305598	23306097	Ahsa2|chr11:23305598-23306097	0.131829503244098	.	.
chr11	23633475	23633974	chr11	23970486	23970985	0610010F05Rik|chr11:23970486-23970985	0.133734162941145	.	.
chr11	23633475	23633974	chr11	23979266	23979765	0610010F05Rik|chr11:23979266-23979765	0.142145453556733	.	.
chr11	23770091	23770590	chr11	23565751	23566250	Rel|chr11:23565751-23566250	0.141288463863281	.	.
chr11	23770091	23770590	chr11	23735606	23736105	Rel|chr11:23735606-23736105	0.169371244538159	.	.
chr11	23770091	23770590	chr11	23736129	23736628	Rel|chr11:23736129-23736628	0.111239796807434	.	.
chr11	23770091	23770590	chr11	23970486	23970985	Rel|chr11:23970486-23970985	0.129693040015212	.	.
chr11	23770813	23771312	chr11	23735606	23736105	Rel|chr11:23735606-23736105	0.11571858295132	.	.
chr11	23770813	23771312	chr11	23970486	23970985	Rel|chr11:23970486-23970985	0.121456039869771	.	.
chr11	23894432	23894931	chr11	23970486	23970985	Gm12061|chr11:23970486-23970985	0.118295654776995	.	.
chr11	23894432	23894931	chr11	23970486	23970985	Gm12061|chr11:23970486-23970985	0.118295654776996	.	.
chr11	23894432	23894931	chr11	23970486	23970985	Papolg|chr11:23970486-23970985	0.118295654776995	.	.
chr11	23894432	23894931	chr11	23970486	23970985	Papolg|chr11:23970486-23970985	0.118295654776996	.	.
chr11	23894432	23894931	chr11	23979266	23979765	Gm12061|chr11:23979266-23979765	0.0996662677538229	.	.
chr11	23894432	23894931	chr11	23979266	23979765	Papolg|chr11:23979266-23979765	0.0996662677538229	.	.
chr11	26593447	26593946	chr11	26587444	26587943	Vrk2|chr11:26587444-26587943	0.197314315398045	.	.
chr11	29130465	29130964	chr11	29267797	29268296	Pnpt1|chr11:29267797-29268296	0.102172910426127	.	.
chr11	29172618	29173117	chr11	29052607	29053106	A630052C17Rik|chr11:29052607-29053106	0.276561263442607	.	.
chr11	29172618	29173117	chr11	29052607	29053106	Ppp4r3b|chr11:29052607-29053106	0.276561263442607	.	.
chr11	29172618	29173117	chr11	29144353	29144852	A630052C17Rik|chr11:29144353-29144852	0.0977521567588368	.	.
chr11	29172618	29173117	chr11	29144353	29144852	Ppp4r3b|chr11:29144353-29144852	0.0977521567588368	.	.
chr11	29172618	29173117	chr11	29267797	29268296	A630052C17Rik|chr11:29267797-29268296	0.10497739377678	.	.
chr11	29172618	29173117	chr11	29267797	29268296	Ppp4r3b|chr11:29267797-29268296	0.10497739377678	.	.
chr11	29247161	29247660	chr11	29144353	29144852	Cfap36|chr11:29144353-29144852	0.236300519960135	.	.
chr11	29373366	29373865	chr11	29744884	29745383	Ccdc88a|chr11:29744884-29745383	0.124234556070348	.	.
chr11	29373877	29374376	chr11	29267797	29268296	Ccdc88a|chr11:29267797-29268296	0.105029124838746	.	.
chr11	29373877	29374376	chr11	29484902	29485401	Ccdc88a|chr11:29484902-29485401	0.149936659812785	.	.
chr11	29373877	29374376	chr11	29744884	29745383	Ccdc88a|chr11:29744884-29745383	0.106835307021333	.	.
chr11	29514834	29515333	chr11	29694010	29694509	Gm12089|chr11:29694010-29694509	0.225456311309663	.	.
chr11	29514834	29515333	chr11	29694010	29694509	Prorsd1|chr11:29694010-29694509	0.225456311309663	.	.
chr11	29514834	29515333	chr11	29718420	29718919	Gm12089|chr11:29718420-29718919	0.146312869808444	.	.
chr11	29514834	29515333	chr11	29718420	29718919	Prorsd1|chr11:29718420-29718919	0.146312869808444	.	.
chr11	29514834	29515333	chr11	29744349	29744848	Gm12089|chr11:29744349-29744848	0.25421825960297	.	.
chr11	29514834	29515333	chr11	29744349	29744848	Prorsd1|chr11:29744349-29744848	0.25421825960297	.	.
chr11	29514834	29515333	chr11	29744884	29745383	Gm12089|chr11:29744884-29745383	0.2915521604258	.	.
chr11	29514834	29515333	chr11	29744884	29745383	Prorsd1|chr11:29744884-29745383	0.2915521604258	.	.
chr11	29547417	29547916	chr11	29718420	29718919	Clhc1|chr11:29718420-29718919	0.100906659878702	.	.
chr11	29547417	29547916	chr11	29718420	29718919	Rps27a|chr11:29718420-29718919	0.100906659878702	.	.
chr11	29547417	29547916	chr11	29744349	29744848	Clhc1|chr11:29744349-29744848	0.223562992729221	.	.
chr11	29547417	29547916	chr11	29744349	29744848	Rps27a|chr11:29744349-29744848	0.223562992729221	.	.
chr11	29547417	29547916	chr11	29744884	29745383	Clhc1|chr11:29744884-29745383	0.172093365971069	.	.
chr11	29547417	29547916	chr11	29744884	29745383	Rps27a|chr11:29744884-29745383	0.172093365971069	.	.
chr11	29547982	29548481	chr11	29718420	29718919	Clhc1|chr11:29718420-29718919	0.116208619454941	.	.
chr11	29547982	29548481	chr11	29718420	29718919	Rps27a|chr11:29718420-29718919	0.116208619454941	.	.
chr11	29547982	29548481	chr11	29744884	29745383	Clhc1|chr11:29744884-29745383	0.122270734899845	.	.
chr11	29547982	29548481	chr11	29744884	29745383	Rps27a|chr11:29744884-29745383	0.122270734899845	.	.
chr11	29692664	29693163	chr11	29484902	29485401	Rtn4|chr11:29484902-29485401	0.193724705466411	.	.
chr11	29692664	29693163	chr11	29694010	29694509	Rtn4|chr11:29694010-29694509	0.20790616981411	.	.
chr11	29693483	29693982	chr11	29484902	29485401	Rtn4|chr11:29484902-29485401	0.115782005786304	.	.
chr11	30267892	30268391	chr11	30635588	30636087	Gm8098|chr11:30635588-30636087	0.207068650331146	.	.
chr11	30267892	30268391	chr11	30635588	30636087	Sptbn1|chr11:30635588-30636087	0.207068650331146	.	.
chr11	30648973	30649472	chr11	30635588	30636087	Acyp2|chr11:30635588-30636087	0.156972018023379	.	.
chr11	30771490	30771989	chr11	30635588	30636087	Psme4|chr11:30635588-30636087	0.172296859607877	.	.
chr11	30771490	30771989	chr11	30888059	30888558	Psme4|chr11:30888059-30888558	0.11364119838932	.	.
chr11	30771490	30771989	chr11	31248449	31248948	Psme4|chr11:31248449-31248948	0.141915592473827	.	.
chr11	30772221	30772720	chr11	30754917	30755416	Psme4|chr11:30754917-30755416	0.225617770259041	.	.
chr11	30772221	30772720	chr11	30888059	30888558	Psme4|chr11:30888059-30888558	0.12640644857671	.	.
chr11	30772221	30772720	chr11	31199090	31199589	Psme4|chr11:31199090-31199589	0.1459908653745	.	.
chr11	30885150	30885649	chr11	31169173	31169672	Asb3|chr11:31169173-31169672	0.180309177425036	.	.
chr11	30885150	30885649	chr11	31169173	31169672	Gpr75|chr11:31169173-31169672	0.180309177425036	.	.
chr11	30885150	30885649	chr11	31247920	31248419	Asb3|chr11:31247920-31248419	0.148151959911802	.	.
chr11	30885150	30885649	chr11	31247920	31248419	Gpr75|chr11:31247920-31248419	0.148151959911802	.	.
chr11	30953645	30954144	chr11	31169173	31169672	Erlec1|chr11:31169173-31169672	0.132229230463168	.	.
chr11	30954161	30954660	chr11	30888059	30888558	Erlec1|chr11:30888059-30888558	0.116572310809375	.	.
chr11	30986154	30986653	chr11	30888059	30888558	Chac2|chr11:30888059-30888558	0.143262248841769	.	.
chr11	31369227	31369726	chr11	31610290	31610789	Stc2|chr11:31610290-31610789	0.114433023673719	.	.
chr11	31369227	31369726	chr11	31657130	31657629	Stc2|chr11:31657130-31657629	0.144125122425596	.	.
chr11	31369227	31369726	chr11	31694883	31695382	Stc2|chr11:31694883-31695382	0.117216705804491	.	.
chr11	31369857	31370356	chr11	31169869	31170368	Stc2|chr11:31169869-31170368	0.105180569281445	.	.
chr11	31369857	31370356	chr11	31637979	31638478	Stc2|chr11:31637979-31638478	0.127738695951692	.	.
chr11	31369857	31370356	chr11	31694883	31695382	Stc2|chr11:31694883-31695382	0.117694059596914	.	.
chr11	31369857	31370356	chr11	31713510	31714009	Stc2|chr11:31713510-31714009	0.10403472462965	.	.
chr11	31671728	31672227	chr11	31717891	31718390	Bod1|chr11:31717891-31718390	0.208499439256503	.	.
chr11	31671728	31672227	chr11	31733978	31734477	Bod1|chr11:31733978-31734477	0.201755840471853	.	.
chr11	33147016	33147515	chr11	33148287	33148786	Fgf18|chr11:33148287-33148786	0.138009842535057	.	.
chr11	33147016	33147515	chr11	33399363	33399862	Fgf18|chr11:33399363-33399862	0.159799964913066	.	.
chr11	33147604	33148103	chr11	33078000	33078499	Fgf18|chr11:33078000-33078499	0.136529506539823	.	.
chr11	33147604	33148103	chr11	33148287	33148786	Fgf18|chr11:33148287-33148786	0.218432509469108	.	.
chr11	33147604	33148103	chr11	33399363	33399862	Fgf18|chr11:33399363-33399862	0.203045708593645	.	.
chr11	33162905	33163404	chr11	33078000	33078499	Npm1|chr11:33078000-33078499	0.114643469083684	.	.
chr11	40755146	40755645	chr11	40927171	40927670	Ccng1|chr11:40927171-40927670	0.242495022922133	.	.
chr11	48799792	48800291	chr11	48837777	48838276	Rack1|chr11:48837777-48838276	0.141158966888107	.	.
chr11	48799792	48800291	chr11	48856814	48857313	Rack1|chr11:48856814-48857313	0.18604187796003	.	.
chr11	48799792	48800291	chr11	48874421	48874920	Rack1|chr11:48874421-48874920	0.144273507963459	.	.
chr11	48800315	48800814	chr11	48631904	48632403	Rack1|chr11:48631904-48632403	0.169060726549151	.	.
chr11	48800315	48800814	chr11	48837257	48837756	Rack1|chr11:48837257-48837756	0.129358246923324	.	.
chr11	48800315	48800814	chr11	48837777	48838276	Rack1|chr11:48837777-48838276	0.208438697031473	.	.
chr11	48800315	48800814	chr11	48856073	48856572	Rack1|chr11:48856073-48856572	0.173091725378844	.	.
chr11	48800315	48800814	chr11	48856814	48857313	Rack1|chr11:48856814-48857313	0.362889604944217	.	.
chr11	48816857	48817356	chr11	48584555	48585054	Trim41|chr11:48584555-48585054	0.102767016980878	.	.
chr11	48816857	48817356	chr11	48640244	48640743	Trim41|chr11:48640244-48640743	0.193086067447783	.	.
chr11	48816857	48817356	chr11	48837777	48838276	Trim41|chr11:48837777-48838276	0.124226776145475	.	.
chr11	48825828	48826327	chr11	48566825	48567324	Gm12184|chr11:48566825-48567324	0.113931263015166	.	.
chr11	48825828	48826327	chr11	48566825	48567324	Trim7|chr11:48566825-48567324	0.113931263015166	.	.
chr11	48825828	48826327	chr11	48658284	48658783	Gm12184|chr11:48658284-48658783	0.172895066578352	.	.
chr11	48825828	48826327	chr11	48658284	48658783	Trim7|chr11:48658284-48658783	0.172895066578352	.	.
chr11	48825828	48826327	chr11	48689988	48690487	Gm12184|chr11:48689988-48690487	0.128171422829771	.	.
chr11	48825828	48826327	chr11	48689988	48690487	Trim7|chr11:48689988-48690487	0.128171422829771	.	.
chr11	48825828	48826327	chr11	48818245	48818744	Gm12184|chr11:48818245-48818744	0.160422766642208	.	.
chr11	48825828	48826327	chr11	48818245	48818744	Trim7|chr11:48818245-48818744	0.160422766642208	.	.
chr11	48825828	48826327	chr11	48834168	48834667	Gm12184|chr11:48834168-48834667	0.163030768700977	.	.
chr11	48825828	48826327	chr11	48834168	48834667	Trim7|chr11:48834168-48834667	0.163030768700977	.	.
chr11	48825828	48826327	chr11	48855390	48855889	Gm12184|chr11:48855390-48855889	0.150010338484014	.	.
chr11	48825828	48826327	chr11	48855390	48855889	Trim7|chr11:48855390-48855889	0.150010338484014	.	.
chr11	48825828	48826327	chr11	48856073	48856572	Gm12184|chr11:48856073-48856572	0.112373183792261	.	.
chr11	48825828	48826327	chr11	48856073	48856572	Trim7|chr11:48856073-48856572	0.112373183792261	.	.
chr11	48826330	48826829	chr11	48774647	48775146	Gm12184|chr11:48774647-48775146	0.10459594192556	.	.
chr11	48826330	48826829	chr11	48774647	48775146	Trim7|chr11:48774647-48775146	0.10459594192556	.	.
chr11	48826330	48826829	chr11	48833647	48834146	Gm12184|chr11:48833647-48834146	0.135399737074717	.	.
chr11	48826330	48826829	chr11	48833647	48834146	Trim7|chr11:48833647-48834146	0.135399737074717	.	.
chr11	48826330	48826829	chr11	48834168	48834667	Gm12184|chr11:48834168-48834667	0.3076091893051	.	.
chr11	48826330	48826829	chr11	48834168	48834667	Trim7|chr11:48834168-48834667	0.3076091893051	.	.
chr11	48853382	48853881	chr11	48640244	48640743	Gm16170|chr11:48640244-48640743	0.132741273702438	.	.
chr11	48853382	48853881	chr11	48689988	48690487	Gm16170|chr11:48689988-48690487	0.105365553943228	.	.
chr11	48853382	48853881	chr11	49169250	49169749	Gm16170|chr11:49169250-49169749	0.200119913068231	.	.
chr11	48871161	48871660	chr11	48566825	48567324	Irgm1|chr11:48566825-48567324	0.158078298195735	.	.
chr11	48871161	48871660	chr11	48605270	48605769	Irgm1|chr11:48605270-48605769	0.10273969696525	.	.
chr11	48871161	48871660	chr11	48631904	48632403	Irgm1|chr11:48631904-48632403	0.338962626321007	.	.
chr11	48871161	48871660	chr11	48640244	48640743	Irgm1|chr11:48640244-48640743	0.263671234445091	.	.
chr11	48871161	48871660	chr11	48689988	48690487	Irgm1|chr11:48689988-48690487	0.123910961495237	.	.
chr11	48871161	48871660	chr11	48788591	48789090	Irgm1|chr11:48788591-48789090	0.135783283865322	.	.
chr11	48871161	48871660	chr11	48837257	48837756	Irgm1|chr11:48837257-48837756	0.440645600353284	.	.
chr11	48871161	48871660	chr11	49189707	49190206	Irgm1|chr11:49189707-49190206	0.179109124620025	.	.
chr11	49203185	49203684	chr11	48837777	48838276	Zfp62|chr11:48837777-48838276	0.114945575644877	.	.
chr11	49203185	49203684	chr11	48856814	48857313	Zfp62|chr11:48856814-48857313	0.141699137316357	.	.
chr11	49203185	49203684	chr11	48874421	48874920	Zfp62|chr11:48874421-48874920	0.149272274879007	.	.
chr11	49203772	49204271	chr11	48771618	48772117	Zfp62|chr11:48771618-48772117	0.16282985222615	.	.
chr11	49203772	49204271	chr11	48823505	48824004	Zfp62|chr11:48823505-48824004	0.200321591040868	.	.
chr11	49203772	49204271	chr11	48834168	48834667	Zfp62|chr11:48834168-48834667	0.163971980437413	.	.
chr11	49203772	49204271	chr11	48837257	48837756	Zfp62|chr11:48837257-48837756	0.112692956700868	.	.
chr11	49203772	49204271	chr11	49189707	49190206	Zfp62|chr11:49189707-49190206	0.121971189676034	.	.
chr11	49243866	49244365	chr11	48775412	48775911	Mgat1|chr11:48775412-48775911	0.127512700986591	.	.
chr11	49243866	49244365	chr11	48856814	48857313	Mgat1|chr11:48856814-48857313	0.132664476533055	.	.
chr11	50827537	50828036	chr11	51066828	51067327	Zfp354c|chr11:51066828-51067327	0.120247459012298	.	.
chr11	50841323	50841822	chr11	50992524	50993023	Zfp879|chr11:50992524-50993023	0.192381671832941	.	.
chr11	50887467	50887966	chr11	50992524	50993023	Zfp454|chr11:50992524-50993023	0.126231135113293	.	.
chr11	50887467	50887966	chr11	50992524	50993023	Zfp454|chr11:50992524-50993023	0.126231135113294	.	.
chr11	50915869	50916368	chr11	50769375	50769874	Zfp2|chr11:50769375-50769874	0.0997700260490197	.	.
chr11	50915869	50916368	chr11	51066828	51067327	Zfp2|chr11:51066828-51067327	0.128580953634645	.	.
chr11	50930921	50931420	chr11	50769375	50769874	Zfp354b|chr11:50769375-50769874	0.183020802156985	.	.
chr11	50930921	50931420	chr11	50930246	50930745	Zfp354b|chr11:50930246-50930745	0.204193286697008	.	.
chr11	50931438	50931937	chr11	50769375	50769874	Zfp354b|chr11:50769375-50769874	0.266394635087303	.	.
chr11	50952817	50953316	chr11	50930246	50930745	Prop1|chr11:50930246-50930745	0.104511785393831	.	.
chr11	50952817	50953316	chr11	50952287	50952786	Prop1|chr11:50952287-50952786	0.548359579347155	.	.
chr11	50952817	50953316	chr11	51162356	51162855	Prop1|chr11:51162356-51162855	0.12243697744945	.	.
chr11	51058989	51059488	chr11	50769375	50769874	Zfp354a|chr11:50769375-50769874	0.105052764647612	.	.
chr11	51058989	51059488	chr11	50952287	50952786	Zfp354a|chr11:50952287-50952786	0.120819037321231	.	.
chr11	51262855	51263354	chr11	51162356	51162855	BC049762|chr11:51162356-51162855	0.135604796005437	.	.
chr11	51262855	51263354	chr11	51449788	51450287	BC049762|chr11:51449788-51450287	0.109573049456546	.	.
chr11	51263421	51263920	chr11	51336226	51336725	BC049762|chr11:51336226-51336725	0.144949473656473	.	.
chr11	51263421	51263920	chr11	51449788	51450287	BC049762|chr11:51449788-51450287	0.166565546594089	.	.
chr11	51289688	51290187	chr11	51336226	51336725	Col23a1|chr11:51336226-51336725	0.136441991291667	.	.
chr11	51763403	51763902	chr11	51755773	51756272	Sar1b|chr11:51755773-51756272	0.105770202389077	.	.
chr11	51763403	51763902	chr11	51755773	51756272	Sec24a|chr11:51755773-51756272	0.105770202389077	.	.
chr11	51763403	51763902	chr11	51856134	51856633	Sar1b|chr11:51856134-51856633	0.165085135111746	.	.
chr11	51763403	51763902	chr11	51856134	51856633	Sec24a|chr11:51856134-51856633	0.165085135111746	.	.
chr11	51763403	51763902	chr11	52220229	52220728	Sar1b|chr11:52220229-52220728	0.0993907397883268	.	.
chr11	51763403	51763902	chr11	52220229	52220728	Sec24a|chr11:52220229-52220728	0.0993907397883268	.	.
chr11	51856924	51857423	chr11	51755773	51756272	Jade2|chr11:51755773-51756272	0.117971729377529	.	.
chr11	51856924	51857423	chr11	51856134	51856633	Jade2|chr11:51856134-51856633	0.212938971474968	.	.
chr11	51857661	51858160	chr11	51805139	51805638	Jade2|chr11:51805139-51805638	0.111172896977982	.	.
chr11	51857661	51858160	chr11	51945350	51945849	Jade2|chr11:51945350-51945849	0.143738124292855	.	.
chr11	51967401	51967900	chr11	52079946	52080445	Cdkn2aipnl|chr11:52079946-52080445	0.153368623164239	.	.
chr11	51999945	52000444	chr11	51855397	51855896	Gm12204|chr11:51855397-51855896	0.100214984656381	.	.
chr11	51999945	52000444	chr11	51855397	51855896	Ube2b|chr11:51855397-51855896	0.100214984656381	.	.
chr11	51999945	52000444	chr11	51945350	51945849	Gm12204|chr11:51945350-51945849	0.370450642817273	.	.
chr11	51999945	52000444	chr11	51945350	51945849	Ube2b|chr11:51945350-51945849	0.370450642817273	.	.
chr11	51999945	52000444	chr11	52129600	52130099	Gm12204|chr11:52129600-52130099	0.168083480227822	.	.
chr11	51999945	52000444	chr11	52129600	52130099	Ube2b|chr11:52129600-52130099	0.168083480227822	.	.
chr11	51999945	52000444	chr11	52332817	52333316	Gm12204|chr11:52332817-52333316	0.328917029243182	.	.
chr11	51999945	52000444	chr11	52332817	52333316	Ube2b|chr11:52332817-52333316	0.328917029243182	.	.
chr11	52000555	52001054	chr11	51805139	51805638	Gm12204|chr11:51805139-51805638	0.0998737763963086	.	.
chr11	52000555	52001054	chr11	51805139	51805638	Ube2b|chr11:51805139-51805638	0.0998737763963086	.	.
chr11	52000555	52001054	chr11	51945350	51945849	Gm12204|chr11:51945350-51945849	0.215682004819867	.	.
chr11	52000555	52001054	chr11	51945350	51945849	Ube2b|chr11:51945350-51945849	0.215682004819867	.	.
chr11	52000555	52001054	chr11	52129600	52130099	Gm12204|chr11:52129600-52130099	0.184011065731712	.	.
chr11	52000555	52001054	chr11	52129600	52130099	Ube2b|chr11:52129600-52130099	0.184011065731712	.	.
chr11	52000555	52001054	chr11	52332817	52333316	Gm12204|chr11:52332817-52333316	0.551909068830869	.	.
chr11	52000555	52001054	chr11	52332817	52333316	Ube2b|chr11:52332817-52333316	0.551909068830869	.	.
chr11	52003968	52004467	chr11	51945350	51945849	Cdkl3|chr11:51945350-51945849	0.143631971735438	.	.
chr11	52003968	52004467	chr11	52129600	52130099	Cdkl3|chr11:52129600-52130099	0.109995453422241	.	.
chr11	52003968	52004467	chr11	52220229	52220728	Cdkl3|chr11:52220229-52220728	0.149589707647485	.	.
chr11	52003968	52004467	chr11	52332817	52333316	Cdkl3|chr11:52332817-52333316	0.13769805773402	.	.
chr11	52098497	52098996	chr11	51756283	51756782	Ppp2ca|chr11:51756283-51756782	0.127290960765757	.	.
chr11	52098497	52098996	chr11	51855397	51855896	Ppp2ca|chr11:51855397-51855896	0.109253336002214	.	.
chr11	52098497	52098996	chr11	51856134	51856633	Ppp2ca|chr11:51856134-51856633	0.187033741169154	.	.
chr11	52098497	52098996	chr11	51945350	51945849	Ppp2ca|chr11:51945350-51945849	0.150434486213853	.	.
chr11	52098497	52098996	chr11	52220229	52220728	Ppp2ca|chr11:52220229-52220728	0.109366276445005	.	.
chr11	52098497	52098996	chr11	52253862	52254361	Ppp2ca|chr11:52253862-52254361	0.125289712498029	.	.
chr11	52099118	52099617	chr11	51755773	51756272	Ppp2ca|chr11:51755773-51756272	0.161256171516193	.	.
chr11	52099118	52099617	chr11	51855397	51855896	Ppp2ca|chr11:51855397-51855896	0.138449309449188	.	.
chr11	52099118	52099617	chr11	51945350	51945849	Ppp2ca|chr11:51945350-51945849	0.185068696652163	.	.
chr11	52231721	52232220	chr11	51855397	51855896	Skp1a|chr11:51855397-51855896	0.293218649683056	.	.
chr11	52231721	52232220	chr11	51856134	51856633	Skp1a|chr11:51856134-51856633	0.10122987264587	.	.
chr11	52231721	52232220	chr11	52079946	52080445	Skp1a|chr11:52079946-52080445	0.199519351424786	.	.
chr11	52231721	52232220	chr11	52220229	52220728	Skp1a|chr11:52220229-52220728	0.153424175253265	.	.
chr11	52231721	52232220	chr11	52343092	52343591	Skp1a|chr11:52343092-52343591	0.179001270437682	.	.
chr11	52276094	52276593	chr11	52297304	52297803	A630014C17Rik|chr11:52297304-52297803	0.210548392767843	.	.
chr11	52276094	52276593	chr11	52437190	52437689	A630014C17Rik|chr11:52437190-52437689	0.182455689059102	.	.
chr11	52283195	52283694	chr11	52129600	52130099	Tcf7|chr11:52129600-52130099	0.166360157498182	.	.
chr11	52283195	52283694	chr11	52220229	52220728	Tcf7|chr11:52220229-52220728	0.176844524958963	.	.
chr11	52283195	52283694	chr11	52343092	52343591	Tcf7|chr11:52343092-52343591	0.174151131567973	.	.
chr11	52360124	52360623	chr11	52079946	52080445	Vdac1|chr11:52079946-52080445	0.18650447162894	.	.
chr11	52360124	52360623	chr11	52332817	52333316	Vdac1|chr11:52332817-52333316	0.142149143814768	.	.
chr11	52360124	52360623	chr11	52346543	52347042	Vdac1|chr11:52346543-52347042	0.111271242966442	.	.
chr11	52360764	52361263	chr11	52079946	52080445	Vdac1|chr11:52079946-52080445	0.270984299866557	.	.
chr11	52360764	52361263	chr11	52332817	52333316	Vdac1|chr11:52332817-52333316	0.170432655125335	.	.
chr11	52360764	52361263	chr11	52346543	52347042	Vdac1|chr11:52346543-52347042	0.152894076934823	.	.
chr11	52396175	52396674	chr11	52129600	52130099	9530068E07Rik|chr11:52129600-52130099	0.184498485254743	.	.
chr11	52396175	52396674	chr11	52220229	52220728	9530068E07Rik|chr11:52220229-52220728	0.156041491811673	.	.
chr11	52396175	52396674	chr11	52297304	52297803	9530068E07Rik|chr11:52297304-52297803	0.125861383236538	.	.
chr11	52396175	52396674	chr11	52332817	52333316	9530068E07Rik|chr11:52332817-52333316	0.214473186170709	.	.
chr11	54437826	54438325	chr11	54354965	54355464	Fnip1|chr11:54354965-54355464	0.147919516791924	.	.
chr11	54437826	54438325	chr11	54594941	54595440	Fnip1|chr11:54594941-54595440	0.225263077295033	.	.
chr11	54522599	54523098	chr11	54256924	54257423	Rapgef6|chr11:54256924-54257423	0.105206900409566	.	.
chr11	54522599	54523098	chr11	54595867	54596366	Rapgef6|chr11:54595867-54596366	0.287205477897175	.	.
chr11	58008513	58009012	chr11	58239145	58239644	Larp1|chr11:58239145-58239644	0.0992676055539337	.	.
chr11	58008513	58009012	chr11	58402057	58402556	Larp1|chr11:58402057-58402556	0.101622353463378	.	.
chr11	58009711	58010210	chr11	58302580	58303079	Larp1|chr11:58302580-58303079	0.101057782770758	.	.
chr11	58103758	58104257	chr11	58239145	58239644	Cnot8|chr11:58239145-58239644	0.253741078919853	.	.
chr11	58103758	58104257	chr11	58302580	58303079	Cnot8|chr11:58302580-58303079	0.105499773573294	.	.
chr11	58103758	58104257	chr11	58402057	58402556	Cnot8|chr11:58402057-58402556	0.148677236123359	.	.
chr11	58103758	58104257	chr11	58437906	58438405	Cnot8|chr11:58437906-58438405	0.244847196556371	.	.
chr11	58103758	58104257	chr11	58499238	58499737	Cnot8|chr11:58499238-58499737	0.233658854537034	.	.
chr11	58171472	58171971	chr11	58057420	58057919	Mrpl22|chr11:58057420-58057919	0.226425634761515	.	.
chr11	58171472	58171971	chr11	58402057	58402556	Mrpl22|chr11:58402057-58402556	0.157822943260007	.	.
chr11	58171472	58171971	chr11	58437906	58438405	Mrpl22|chr11:58437906-58438405	0.276726131841243	.	.
chr11	58306797	58307296	chr11	58301694	58302193	Zfp692|chr11:58301694-58302193	0.108019145503041	.	.
chr11	58306797	58307296	chr11	58437906	58438405	Zfp692|chr11:58437906-58438405	0.143875304442559	.	.
chr11	58307549	58308048	chr11	58301694	58302193	Zfp692|chr11:58301694-58302193	0.124556064758	.	.
chr11	58307549	58308048	chr11	58402057	58402556	Zfp692|chr11:58402057-58402556	0.190364674673709	.	.
chr11	58322621	58323120	chr11	58057420	58057919	1700047K16Rik|chr11:58057420-58057919	0.153276240176073	.	.
chr11	58322621	58323120	chr11	58301694	58302193	1700047K16Rik|chr11:58301694-58302193	0.139520936611039	.	.
chr11	58323135	58323634	chr11	58057420	58057919	1700047K16Rik|chr11:58057420-58057919	0.135091810697396	.	.
chr11	58323135	58323634	chr11	58301694	58302193	1700047K16Rik|chr11:58301694-58302193	0.147296079029681	.	.
chr11	58323135	58323634	chr11	58302580	58303079	1700047K16Rik|chr11:58302580-58303079	0.174009214862503	.	.
chr11	58323135	58323634	chr11	58402057	58402556	1700047K16Rik|chr11:58402057-58402556	0.170564208891589	.	.
chr11	58330424	58330923	chr11	58113910	58114409	Sh3bp5l|chr11:58113910-58114409	0.154576507211762	.	.
chr11	58330424	58330923	chr11	58113910	58114409	Zfp672|chr11:58113910-58114409	0.154576507211762	.	.
chr11	58640299	58640798	chr11	58302580	58303079	Trim58|chr11:58302580-58303079	0.178435412451919	.	.
chr11	58801810	58802309	chr11	58959825	58960324	Fam183b|chr11:58959825-58960324	0.298048748396491	.	.
chr11	58866990	58867489	chr11	58959825	58960324	2810021J22Rik|chr11:58959825-58960324	0.114590538816657	.	.
chr11	58866990	58867489	chr11	58994394	58994893	2810021J22Rik|chr11:58994394-58994893	0.22124614914546	.	.
chr11	58903534	58904033	chr11	58914522	58915021	Gm12257|chr11:58914522-58915021	0.165742503645737	.	.
chr11	58903534	58904033	chr11	58914522	58915021	Zfp39|chr11:58914522-58915021	0.165742503645737	.	.
chr11	58903534	58904033	chr11	58959825	58960324	Gm12257|chr11:58959825-58960324	0.168959250516249	.	.
chr11	58903534	58904033	chr11	58959825	58960324	Zfp39|chr11:58959825-58960324	0.168959250516249	.	.
chr11	58904043	58904542	chr11	58789494	58789993	Gm12257|chr11:58789494-58789993	0.202193018312745	.	.
chr11	58904043	58904542	chr11	58789494	58789993	Zfp39|chr11:58789494-58789993	0.202193018312745	.	.
chr11	58904043	58904542	chr11	58914522	58915021	Gm12257|chr11:58914522-58915021	0.117081138867909	.	.
chr11	58904043	58904542	chr11	58914522	58915021	Zfp39|chr11:58914522-58915021	0.117081138867909	.	.
chr11	58904043	58904542	chr11	58959825	58960324	Gm12257|chr11:58959825-58960324	0.117477163700598	.	.
chr11	58904043	58904542	chr11	58959825	58960324	Zfp39|chr11:58959825-58960324	0.117477163700598	.	.
chr11	58949416	58949915	chr11	58959825	58960324	Hist3h2ba|chr11:58959825-58960324	0.124591340181235	.	.
chr11	58954353	58954852	chr11	58959825	58960324	Hist3h2a|chr11:58959825-58960324	0.103840057424367	.	.
chr11	58954353	58954852	chr11	58959825	58960324	Trim17|chr11:58959825-58960324	0.103840057424367	.	.
chr11	58977851	58978350	chr11	58789494	58789993	2310058D17Rik|chr11:58789494-58789993	0.122957398982168	.	.
chr11	58977851	58978350	chr11	58789494	58789993	Trim11|chr11:58789494-58789993	0.122957398982168	.	.
chr11	58977851	58978350	chr11	58959825	58960324	2310058D17Rik|chr11:58959825-58960324	0.219863037971239	.	.
chr11	58977851	58978350	chr11	58959825	58960324	Trim11|chr11:58959825-58960324	0.219863037971239	.	.
chr11	58977851	58978350	chr11	58994394	58994893	2310058D17Rik|chr11:58994394-58994893	0.161192430493726	.	.
chr11	58977851	58978350	chr11	58994394	58994893	Trim11|chr11:58994394-58994893	0.161192430493726	.	.
chr11	59163194	59163693	chr11	58789494	58789993	Iba57|chr11:58789494-58789993	0.170985296612036	.	.
chr11	59163194	59163693	chr11	58914522	58915021	Iba57|chr11:58914522-58915021	0.130491679921996	.	.
chr11	59163194	59163693	chr11	59329543	59330042	Iba57|chr11:59329543-59330042	0.322382412935727	.	.
chr11	59183774	59184273	chr11	59329543	59330042	Gjc2|chr11:59329543-59330042	0.211722647242097	.	.
chr11	59191644	59192143	chr11	59302669	59303168	Guk1|chr11:59302669-59303168	0.174721629491739	.	.
chr11	59191644	59192143	chr11	59329543	59330042	Guk1|chr11:59329543-59330042	0.330329483771807	.	.
chr11	59202207	59202706	chr11	58959825	58960324	2610507I01Rik|chr11:58959825-58960324	0.13431262932636	.	.
chr11	59202207	59202706	chr11	58959825	58960324	Mrpl55|chr11:58959825-58960324	0.13431262932636	.	.
chr11	59449807	59450306	chr11	59329543	59330042	Jmjd4|chr11:59329543-59330042	0.236123699621038	.	.
chr11	59471615	59472114	chr11	59174162	59174661	Zfp867|chr11:59174162-59174661	0.132243107629284	.	.
chr11	59471615	59472114	chr11	59297877	59298376	Zfp867|chr11:59297877-59298376	0.169484660718418	.	.
chr11	59471615	59472114	chr11	59333070	59333569	Zfp867|chr11:59333070-59333569	0.157351078706428	.	.
chr11	59471615	59472114	chr11	59417964	59418463	Zfp867|chr11:59417964-59418463	0.102372067528981	.	.
chr11	59472277	59472776	chr11	59329543	59330042	Zfp867|chr11:59329543-59330042	0.158470435541382	.	.
chr11	59472277	59472776	chr11	59417964	59418463	Zfp867|chr11:59417964-59418463	0.123920625546528	.	.
chr11	59472277	59472776	chr11	59418625	59419124	Zfp867|chr11:59418625-59419124	0.25869772303381	.	.
chr11	60352303	60352802	chr11	60316214	60316713	Drc3|chr11:60316214-60316713	0.118738369013597	.	.
chr11	60352303	60352802	chr11	60316214	60316713	Tom1l2|chr11:60316214-60316713	0.118738369013597	.	.
chr11	60352303	60352802	chr11	60559239	60559738	Drc3|chr11:60559239-60559738	0.098811701752337	.	.
chr11	60352303	60352802	chr11	60559239	60559738	Tom1l2|chr11:60559239-60559738	0.098811701752337	.	.
chr11	60352835	60353334	chr11	60305553	60306052	Drc3|chr11:60305553-60306052	0.225412657881154	.	.
chr11	60352835	60353334	chr11	60305553	60306052	Tom1l2|chr11:60305553-60306052	0.225412657881154	.	.
chr11	60352835	60353334	chr11	60385093	60385592	Drc3|chr11:60385093-60385592	0.111682399471661	.	.
chr11	60352835	60353334	chr11	60385093	60385592	Tom1l2|chr11:60385093-60385592	0.111682399471661	.	.
chr11	60352835	60353334	chr11	60559239	60559738	Drc3|chr11:60559239-60559738	0.111105440523252	.	.
chr11	60352835	60353334	chr11	60559239	60559738	Tom1l2|chr11:60559239-60559738	0.111105440523252	.	.
chr11	60416982	60417481	chr11	60385093	60385592	Gid4|chr11:60385093-60385592	0.207642820120647	.	.
chr11	60416982	60417481	chr11	60537735	60538234	Gid4|chr11:60537735-60538234	0.161992275157178	.	.
chr11	60417557	60418056	chr11	60286290	60286789	Atpaf2|chr11:60286290-60286789	0.107382038300258	.	.
chr11	60417557	60418056	chr11	60286290	60286789	Gid4|chr11:60286290-60286789	0.107382038300258	.	.
chr11	60417557	60418056	chr11	60311396	60311895	Atpaf2|chr11:60311396-60311895	0.134384274358424	.	.
chr11	60417557	60418056	chr11	60311396	60311895	Gid4|chr11:60311396-60311895	0.134384274358424	.	.
chr11	60454364	60454863	chr11	60310891	60311390	Drg2|chr11:60310891-60311390	0.146648303366566	.	.
chr11	60454364	60454863	chr11	60316214	60316713	Drg2|chr11:60316214-60316713	0.165181241748478	.	.
chr11	60454364	60454863	chr11	60320706	60321205	Drg2|chr11:60320706-60321205	0.1268233000462	.	.
chr11	60454364	60454863	chr11	60537735	60538234	Drg2|chr11:60537735-60538234	0.172841701606587	.	.
chr11	60536988	60537487	chr11	60311396	60311895	Alkbh5|chr11:60311396-60311895	0.107436363213805	.	.
chr11	60536988	60537487	chr11	60384581	60385080	Alkbh5|chr11:60384581-60385080	0.133533154361405	.	.
chr11	60536988	60537487	chr11	60385093	60385592	Alkbh5|chr11:60385093-60385592	0.219338535378408	.	.
chr11	60536988	60537487	chr11	60559239	60559738	Alkbh5|chr11:60559239-60559738	0.210387054693356	.	.
chr11	60536988	60537487	chr11	60927207	60927706	Alkbh5|chr11:60927207-60927706	0.249233157119604	.	.
chr11	60699509	60700008	chr11	60316214	60316713	Llgl1|chr11:60316214-60316713	0.152061516790659	.	.
chr11	60699509	60700008	chr11	60385093	60385592	Llgl1|chr11:60385093-60385592	0.1083494271366	.	.
chr11	60699509	60700008	chr11	60927207	60927706	Llgl1|chr11:60927207-60927706	0.185795162333027	.	.
chr11	60699509	60700008	chr11	60953740	60954239	Llgl1|chr11:60953740-60954239	0.234969471990756	.	.
chr11	60727028	60727527	chr11	60385093	60385592	Flii|chr11:60385093-60385592	0.246940243630266	.	.
chr11	60727028	60727527	chr11	60927207	60927706	Flii|chr11:60927207-60927706	0.22764778923128	.	.
chr11	60728149	60728648	chr11	60385093	60385592	Mief2|chr11:60385093-60385592	0.099445513217871	.	.
chr11	60728149	60728648	chr11	60537735	60538234	Mief2|chr11:60537735-60538234	0.155875989417904	.	.
chr11	60728149	60728648	chr11	60982026	60982525	Mief2|chr11:60982026-60982525	0.351820941944612	.	.
chr11	60777078	60777577	chr11	60559239	60559738	Smcr8|chr11:60559239-60559738	0.157265983094181	.	.
chr11	60777078	60777577	chr11	60559239	60559738	Top3a|chr11:60559239-60559738	0.157265983094181	.	.
chr11	60777078	60777577	chr11	60927207	60927706	Smcr8|chr11:60927207-60927706	0.129407754140368	.	.
chr11	60777078	60777577	chr11	60927207	60927706	Top3a|chr11:60927207-60927706	0.129407754140368	.	.
chr11	60777078	60777577	chr11	60953740	60954239	Smcr8|chr11:60953740-60954239	0.195037255643987	.	.
chr11	60777078	60777577	chr11	60953740	60954239	Top3a|chr11:60953740-60954239	0.195037255643987	.	.
chr11	60811047	60811546	chr11	60559239	60559738	Shmt1|chr11:60559239-60559738	0.108375956474249	.	.
chr11	60811047	60811546	chr11	60953740	60954239	Shmt1|chr11:60953740-60954239	0.230840908299727	.	.
chr11	60830383	60830882	chr11	60537735	60538234	Dhrs7b|chr11:60537735-60538234	0.139130856176006	.	.
chr11	60830383	60830882	chr11	60953740	60954239	Dhrs7b|chr11:60953740-60954239	0.262963492947007	.	.
chr11	60878582	60879081	chr11	60537735	60538234	Tmem11|chr11:60537735-60538234	0.157931022414128	.	.
chr11	60878582	60879081	chr11	60927207	60927706	Tmem11|chr11:60927207-60927706	0.0981524348334797	.	.
chr11	60913533	60914032	chr11	60537735	60538234	Natd1|chr11:60537735-60538234	0.246617702711352	.	.
chr11	60913533	60914032	chr11	60927207	60927706	Natd1|chr11:60927207-60927706	0.108084866288883	.	.
chr11	60931712	60932211	chr11	60982026	60982525	Map2k3|chr11:60982026-60982525	0.191676460599847	.	.
chr11	60931712	60932211	chr11	60982026	60982525	Map2k3os|chr11:60982026-60982525	0.191676460599847	.	.
chr11	69008204	69008703	chr11	69012265	69012764	Pfas|chr11:69012265-69012764	0.120545237899631	.	.
chr11	69008204	69008703	chr11	69110694	69111193	Pfas|chr11:69110694-69111193	0.200976172387077	.	.
chr11	69008204	69008703	chr11	69133869	69134368	Pfas|chr11:69133869-69134368	0.11789417553266	.	.
chr11	69008204	69008703	chr11	69235119	69235618	Pfas|chr11:69235119-69235618	0.202566039586871	.	.
chr11	69008204	69008703	chr11	69417948	69418447	Pfas|chr11:69417948-69418447	0.204877149945194	.	.
chr11	69015807	69016306	chr11	69040105	69040604	Ctc1|chr11:69040105-69040604	0.151329246546245	.	.
chr11	69015807	69016306	chr11	69041550	69042049	Ctc1|chr11:69041550-69042049	0.148140076277246	.	.
chr11	69015807	69016306	chr11	69062858	69063357	Ctc1|chr11:69062858-69063357	0.108984458826859	.	.
chr11	69015807	69016306	chr11	69063367	69063866	Ctc1|chr11:69063367-69063866	0.102370355797619	.	.
chr11	69015807	69016306	chr11	69110694	69111193	Ctc1|chr11:69110694-69111193	0.113346588029436	.	.
chr11	69015807	69016306	chr11	69118634	69119133	Ctc1|chr11:69118634-69119133	0.10306203277787	.	.
chr11	69015807	69016306	chr11	69124043	69124542	Ctc1|chr11:69124043-69124542	0.172512959393036	.	.
chr11	69015807	69016306	chr11	69266287	69266786	Ctc1|chr11:69266287-69266786	0.155702539169329	.	.
chr11	69015807	69016306	chr11	69431883	69432382	Ctc1|chr11:69431883-69432382	0.145103848559405	.	.
chr11	69059376	69059875	chr11	69012265	69012764	9330160F10Rik|chr11:69012265-69012764	0.206802946054137	.	.
chr11	69059376	69059875	chr11	69012265	69012764	Borcs6|chr11:69012265-69012764	0.206802946054137	.	.
chr11	69059376	69059875	chr11	69036759	69037258	9330160F10Rik|chr11:69036759-69037258	0.210565119936777	.	.
chr11	69059376	69059875	chr11	69036759	69037258	Borcs6|chr11:69036759-69037258	0.210565119936777	.	.
chr11	69059376	69059875	chr11	69037259	69037758	9330160F10Rik|chr11:69037259-69037758	0.112946436376235	.	.
chr11	69059376	69059875	chr11	69037259	69037758	Borcs6|chr11:69037259-69037758	0.112946436376235	.	.
chr11	69059376	69059875	chr11	69040826	69041325	9330160F10Rik|chr11:69040826-69041325	0.135500096844027	.	.
chr11	69059376	69059875	chr11	69040826	69041325	Borcs6|chr11:69040826-69041325	0.135500096844027	.	.
chr11	69059376	69059875	chr11	69062858	69063357	9330160F10Rik|chr11:69062858-69063357	0.218042186082009	.	.
chr11	69059376	69059875	chr11	69062858	69063357	Borcs6|chr11:69062858-69063357	0.218042186082009	.	.
chr11	69059376	69059875	chr11	69072941	69073440	9330160F10Rik|chr11:69072941-69073440	0.115472095327003	.	.
chr11	69059376	69059875	chr11	69072941	69073440	Borcs6|chr11:69072941-69073440	0.115472095327003	.	.
chr11	69059376	69059875	chr11	69098641	69099140	9330160F10Rik|chr11:69098641-69099140	0.1134016331161	.	.
chr11	69059376	69059875	chr11	69098641	69099140	Borcs6|chr11:69098641-69099140	0.1134016331161	.	.
chr11	69059376	69059875	chr11	69110171	69110670	9330160F10Rik|chr11:69110171-69110670	0.171926926275287	.	.
chr11	69059376	69059875	chr11	69110171	69110670	Borcs6|chr11:69110171-69110670	0.171926926275287	.	.
chr11	69059376	69059875	chr11	69110694	69111193	9330160F10Rik|chr11:69110694-69111193	0.110750212007016	.	.
chr11	69059376	69059875	chr11	69110694	69111193	Borcs6|chr11:69110694-69111193	0.110750212007016	.	.
chr11	69059376	69059875	chr11	69124043	69124542	9330160F10Rik|chr11:69124043-69124542	0.137171759478348	.	.
chr11	69059376	69059875	chr11	69124043	69124542	Borcs6|chr11:69124043-69124542	0.137171759478348	.	.
chr11	69059376	69059875	chr11	69192826	69193325	9330160F10Rik|chr11:69192826-69193325	0.252408478809484	.	.
chr11	69059376	69059875	chr11	69192826	69193325	Borcs6|chr11:69192826-69193325	0.252408478809484	.	.
chr11	69059376	69059875	chr11	69211362	69211861	9330160F10Rik|chr11:69211362-69211861	0.207030845319739	.	.
chr11	69059376	69059875	chr11	69211362	69211861	Borcs6|chr11:69211362-69211861	0.207030845319739	.	.
chr11	69059376	69059875	chr11	69235119	69235618	9330160F10Rik|chr11:69235119-69235618	0.263631415966528	.	.
chr11	69059376	69059875	chr11	69235119	69235618	Borcs6|chr11:69235119-69235618	0.263631415966528	.	.
chr11	69059376	69059875	chr11	69366372	69366871	9330160F10Rik|chr11:69366372-69366871	0.145589719771143	.	.
chr11	69059376	69059875	chr11	69366372	69366871	Borcs6|chr11:69366372-69366871	0.145589719771143	.	.
chr11	69059376	69059875	chr11	69411079	69411578	9330160F10Rik|chr11:69411079-69411578	0.134956763748347	.	.
chr11	69059376	69059875	chr11	69411079	69411578	Borcs6|chr11:69411079-69411578	0.134956763748347	.	.
chr11	69059376	69059875	chr11	69417948	69418447	9330160F10Rik|chr11:69417948-69418447	0.222943202431529	.	.
chr11	69059376	69059875	chr11	69417948	69418447	Borcs6|chr11:69417948-69418447	0.222943202431529	.	.
chr11	69059376	69059875	chr11	69418783	69419282	9330160F10Rik|chr11:69418783-69419282	0.181490674115527	.	.
chr11	69059376	69059875	chr11	69418783	69419282	Borcs6|chr11:69418783-69419282	0.181490674115527	.	.
chr11	69070533	69071032	chr11	69012265	69012764	Tmem107|chr11:69012265-69012764	0.224946589122545	.	.
chr11	69070533	69071032	chr11	69035859	69036358	Tmem107|chr11:69035859-69036358	0.113049318708551	.	.
chr11	69070533	69071032	chr11	69036759	69037258	Tmem107|chr11:69036759-69037258	0.149691948447956	.	.
chr11	69070533	69071032	chr11	69062858	69063357	Tmem107|chr11:69062858-69063357	0.150835342259019	.	.
chr11	69070533	69071032	chr11	69072941	69073440	Tmem107|chr11:69072941-69073440	0.220338336446617	.	.
chr11	69070533	69071032	chr11	69192826	69193325	Tmem107|chr11:69192826-69193325	0.249423402063291	.	.
chr11	69070533	69071032	chr11	69211362	69211861	Tmem107|chr11:69211362-69211861	0.153649161464772	.	.
chr11	69070533	69071032	chr11	69235119	69235618	Tmem107|chr11:69235119-69235618	0.215720172814763	.	.
chr11	69070533	69071032	chr11	69235731	69236230	Tmem107|chr11:69235731-69236230	0.100796707788465	.	.
chr11	69070533	69071032	chr11	69366372	69366871	Tmem107|chr11:69366372-69366871	0.245262972729508	.	.
chr11	69070533	69071032	chr11	69408494	69408993	Tmem107|chr11:69408494-69408993	0.172489640719978	.	.
chr11	69070533	69071032	chr11	69417948	69418447	Tmem107|chr11:69417948-69418447	0.113807602062657	.	.
chr11	69070533	69071032	chr11	69431883	69432382	Tmem107|chr11:69431883-69432382	0.184719592455601	.	.
chr11	69088264	69088763	chr11	69040826	69041325	Vamp2|chr11:69040826-69041325	0.150275590012247	.	.
chr11	69088264	69088763	chr11	69150433	69150932	Vamp2|chr11:69150433-69150932	0.122885744628972	.	.
chr11	69088264	69088763	chr11	69211362	69211861	Vamp2|chr11:69211362-69211861	0.13742694491033	.	.
chr11	69088264	69088763	chr11	69269513	69270012	Vamp2|chr11:69269513-69270012	0.146621601626333	.	.
chr11	69088264	69088763	chr11	69411079	69411578	Vamp2|chr11:69411079-69411578	0.137063434681941	.	.
chr11	69088264	69088763	chr11	69418783	69419282	Vamp2|chr11:69418783-69419282	0.109608154924534	.	.
chr11	69088264	69088763	chr11	69431883	69432382	Vamp2|chr11:69431883-69432382	0.0988974682190498	.	.
chr11	69094565	69095064	chr11	69012265	69012764	Per1|chr11:69012265-69012764	0.18677741270858	.	.
chr11	69094565	69095064	chr11	69040826	69041325	Per1|chr11:69040826-69041325	0.192068951603881	.	.
chr11	69094565	69095064	chr11	69063367	69063866	Per1|chr11:69063367-69063866	0.141165736420979	.	.
chr11	69094565	69095064	chr11	69098641	69099140	Per1|chr11:69098641-69099140	0.219411505333675	.	.
chr11	69094565	69095064	chr11	69133869	69134368	Per1|chr11:69133869-69134368	0.376994742980188	.	.
chr11	69094565	69095064	chr11	69417439	69417938	Per1|chr11:69417439-69417938	0.122351843900261	.	.
chr11	69094565	69095064	chr11	69417948	69418447	Per1|chr11:69417948-69418447	0.188252561897639	.	.
chr11	69094565	69095064	chr11	69418783	69419282	Per1|chr11:69418783-69419282	0.206098927655814	.	.
chr11	69094565	69095064	chr11	69471428	69471927	Per1|chr11:69471428-69471927	0.107758556146557	.	.
chr11	69122526	69123025	chr11	69035859	69036358	9130213A22Rik|chr11:69035859-69036358	0.106113015289407	.	.
chr11	69122526	69123025	chr11	69041550	69042049	9130213A22Rik|chr11:69041550-69042049	0.190552424884087	.	.
chr11	69122526	69123025	chr11	69063367	69063866	9130213A22Rik|chr11:69063367-69063866	0.167131994736127	.	.
chr11	69122526	69123025	chr11	69072941	69073440	9130213A22Rik|chr11:69072941-69073440	0.157132927878086	.	.
chr11	69122526	69123025	chr11	69098641	69099140	9130213A22Rik|chr11:69098641-69099140	0.147265382093106	.	.
chr11	69122526	69123025	chr11	69117847	69118346	9130213A22Rik|chr11:69117847-69118346	0.106702768230983	.	.
chr11	69122526	69123025	chr11	69124043	69124542	9130213A22Rik|chr11:69124043-69124542	0.196392015608122	.	.
chr11	69122526	69123025	chr11	69133869	69134368	9130213A22Rik|chr11:69133869-69134368	0.100332450974482	.	.
chr11	69122526	69123025	chr11	69269513	69270012	9130213A22Rik|chr11:69269513-69270012	0.175732304291111	.	.
chr11	69122526	69123025	chr11	69366372	69366871	9130213A22Rik|chr11:69366372-69366871	0.12298032382966	.	.
chr11	69124945	69125444	chr11	69012265	69012764	Aloxe3|chr11:69012265-69012764	0.0994019787186555	.	.
chr11	69124945	69125444	chr11	69040826	69041325	Aloxe3|chr11:69040826-69041325	0.207651833155145	.	.
chr11	69124945	69125444	chr11	69098641	69099140	Aloxe3|chr11:69098641-69099140	0.195118968173596	.	.
chr11	69124945	69125444	chr11	69110694	69111193	Aloxe3|chr11:69110694-69111193	0.210801228189755	.	.
chr11	69124945	69125444	chr11	69133869	69134368	Aloxe3|chr11:69133869-69134368	0.113811706722929	.	.
chr11	69124945	69125444	chr11	69431883	69432382	Aloxe3|chr11:69431883-69432382	0.167991789686628	.	.
chr11	69125531	69126030	chr11	69012265	69012764	Aloxe3|chr11:69012265-69012764	0.160425653909463	.	.
chr11	69125531	69126030	chr11	69110694	69111193	Aloxe3|chr11:69110694-69111193	0.160977691082003	.	.
chr11	69196677	69197176	chr11	69110694	69111193	Alox8|chr11:69110694-69111193	0.169619963053526	.	.
chr11	69196677	69197176	chr11	69235731	69236230	Alox8|chr11:69235731-69236230	0.125358226842475	.	.
chr11	69196677	69197176	chr11	69411079	69411578	Alox8|chr11:69411079-69411578	0.186019106804783	.	.
chr11	69196677	69197176	chr11	69431883	69432382	Alox8|chr11:69431883-69432382	0.109760760159998	.	.
chr11	69197242	69197741	chr11	69035859	69036358	Alox8|chr11:69035859-69036358	0.148171078821966	.	.
chr11	69197242	69197741	chr11	69036759	69037258	Alox8|chr11:69036759-69037258	0.133774039856196	.	.
chr11	69197242	69197741	chr11	69037259	69037758	Alox8|chr11:69037259-69037758	0.12457914936961	.	.
chr11	69197242	69197741	chr11	69235731	69236230	Alox8|chr11:69235731-69236230	0.112468803924082	.	.
chr11	69197242	69197741	chr11	69408494	69408993	Alox8|chr11:69408494-69408993	0.124958742857248	.	.
chr11	69197242	69197741	chr11	69411079	69411578	Alox8|chr11:69411079-69411578	0.141133289801674	.	.
chr11	69323667	69324166	chr11	69035859	69036358	Cntrob|chr11:69035859-69036358	0.243543353188401	.	.
chr11	69323667	69324166	chr11	69035859	69036358	Trappc1|chr11:69035859-69036358	0.243543353188401	.	.
chr11	69323667	69324166	chr11	69062858	69063357	Cntrob|chr11:69062858-69063357	0.100350677242247	.	.
chr11	69323667	69324166	chr11	69062858	69063357	Trappc1|chr11:69062858-69063357	0.100350677242247	.	.
chr11	69323667	69324166	chr11	69063367	69063866	Cntrob|chr11:69063367-69063866	0.164269442948087	.	.
chr11	69323667	69324166	chr11	69063367	69063866	Trappc1|chr11:69063367-69063866	0.164269442948087	.	.
chr11	69323667	69324166	chr11	69072941	69073440	Cntrob|chr11:69072941-69073440	0.106936338135546	.	.
chr11	69323667	69324166	chr11	69072941	69073440	Trappc1|chr11:69072941-69073440	0.106936338135546	.	.
chr11	69323667	69324166	chr11	69098641	69099140	Cntrob|chr11:69098641-69099140	0.307979859598397	.	.
chr11	69323667	69324166	chr11	69098641	69099140	Trappc1|chr11:69098641-69099140	0.307979859598397	.	.
chr11	69323667	69324166	chr11	69099868	69100367	Cntrob|chr11:69099868-69100367	0.189860679858409	.	.
chr11	69323667	69324166	chr11	69099868	69100367	Trappc1|chr11:69099868-69100367	0.189860679858409	.	.
chr11	69323667	69324166	chr11	69117847	69118346	Cntrob|chr11:69117847-69118346	0.115851479503157	.	.
chr11	69323667	69324166	chr11	69117847	69118346	Trappc1|chr11:69117847-69118346	0.115851479503157	.	.
chr11	69323667	69324166	chr11	69366372	69366871	Cntrob|chr11:69366372-69366871	0.308206274987181	.	.
chr11	69323667	69324166	chr11	69366372	69366871	Trappc1|chr11:69366372-69366871	0.308206274987181	.	.
chr11	69323667	69324166	chr11	69410578	69411077	Cntrob|chr11:69410578-69411077	0.270966078548721	.	.
chr11	69323667	69324166	chr11	69410578	69411077	Trappc1|chr11:69410578-69411077	0.270966078548721	.	.
chr11	69323667	69324166	chr11	69411079	69411578	Cntrob|chr11:69411079-69411578	0.192845113574835	.	.
chr11	69323667	69324166	chr11	69411079	69411578	Trappc1|chr11:69411079-69411578	0.192845113574835	.	.
chr11	69323667	69324166	chr11	69417948	69418447	Cntrob|chr11:69417948-69418447	0.108004650222349	.	.
chr11	69323667	69324166	chr11	69417948	69418447	Trappc1|chr11:69417948-69418447	0.108004650222349	.	.
chr11	69323667	69324166	chr11	69557442	69557941	Cntrob|chr11:69557442-69557941	0.130526311161781	.	.
chr11	69323667	69324166	chr11	69557442	69557941	Trappc1|chr11:69557442-69557941	0.130526311161781	.	.
chr11	69325977	69326476	chr11	69036759	69037258	Kcnab3|chr11:69036759-69037258	0.18679213715325	.	.
chr11	69325977	69326476	chr11	69037259	69037758	Kcnab3|chr11:69037259-69037758	0.10649924615949	.	.
chr11	69325977	69326476	chr11	69037259	69037758	Kcnab3|chr11:69037259-69037758	0.106499246159491	.	.
chr11	69325977	69326476	chr11	69062858	69063357	Kcnab3|chr11:69062858-69063357	0.127966078202423	.	.
chr11	69325977	69326476	chr11	69098641	69099140	Kcnab3|chr11:69098641-69099140	0.157925055019746	.	.
chr11	69325977	69326476	chr11	69110171	69110670	Kcnab3|chr11:69110171-69110670	0.163935751557305	.	.
chr11	69325977	69326476	chr11	69110694	69111193	Kcnab3|chr11:69110694-69111193	0.108659993601957	.	.
chr11	69325977	69326476	chr11	69124043	69124542	Kcnab3|chr11:69124043-69124542	0.137460151579908	.	.
chr11	69325977	69326476	chr11	69192826	69193325	Kcnab3|chr11:69192826-69193325	0.120058597973794	.	.
chr11	69325977	69326476	chr11	69235119	69235618	Kcnab3|chr11:69235119-69235618	0.182164193043206	.	.
chr11	69325977	69326476	chr11	69410578	69411077	Kcnab3|chr11:69410578-69411077	0.21151437951604	.	.
chr11	69325977	69326476	chr11	69513753	69514252	Kcnab3|chr11:69513753-69514252	0.154028150031972	.	.
chr11	69332026	69332525	chr11	69040105	69040604	Kcnab3os|chr11:69040105-69040604	0.139484464762482	.	.
chr11	69332026	69332525	chr11	69041550	69042049	Kcnab3os|chr11:69041550-69042049	0.153252023941003	.	.
chr11	69332026	69332525	chr11	69062858	69063357	Kcnab3os|chr11:69062858-69063357	0.192127369250528	.	.
chr11	69332026	69332525	chr11	69063367	69063866	Kcnab3os|chr11:69063367-69063866	0.183005654868036	.	.
chr11	69332026	69332525	chr11	69072941	69073440	Kcnab3os|chr11:69072941-69073440	0.098365695311761	.	.
chr11	69332026	69332525	chr11	69110171	69110670	Kcnab3os|chr11:69110171-69110670	0.127411428107237	.	.
chr11	69332026	69332525	chr11	69110694	69111193	Kcnab3os|chr11:69110694-69111193	0.297461439969239	.	.
chr11	69332026	69332525	chr11	69124043	69124542	Kcnab3os|chr11:69124043-69124542	0.138288551238507	.	.
chr11	69332026	69332525	chr11	69133869	69134368	Kcnab3os|chr11:69133869-69134368	0.164760165291085	.	.
chr11	69332026	69332525	chr11	69526867	69527366	Kcnab3os|chr11:69526867-69527366	0.122113959222247	.	.
chr11	69332026	69332525	chr11	69545898	69546397	Kcnab3os|chr11:69545898-69546397	0.210237163145407	.	.
chr11	69332026	69332525	chr11	69546679	69547178	Kcnab3os|chr11:69546679-69547178	0.107647833036545	.	.
chr11	69332026	69332525	chr11	69581263	69581762	Kcnab3os|chr11:69581263-69581762	0.190399297362214	.	.
chr11	69332026	69332525	chr11	69671079	69671578	Kcnab3os|chr11:69671079-69671578	0.14354591599744	.	.
chr11	69340459	69340958	chr11	69040105	69040604	Rnf227|chr11:69040105-69040604	0.142804721357174	.	.
chr11	69340459	69340958	chr11	69040826	69041325	Rnf227|chr11:69040826-69041325	0.162101619810315	.	.
chr11	69340459	69340958	chr11	69041550	69042049	Rnf227|chr11:69041550-69042049	0.10925358741514	.	.
chr11	69340459	69340958	chr11	69098641	69099140	Rnf227|chr11:69098641-69099140	0.119606951277856	.	.
chr11	69340459	69340958	chr11	69118634	69119133	Rnf227|chr11:69118634-69119133	0.149505396944822	.	.
chr11	69340459	69340958	chr11	69124043	69124542	Rnf227|chr11:69124043-69124542	0.24976784928524	.	.
chr11	69340459	69340958	chr11	69133869	69134368	Rnf227|chr11:69133869-69134368	0.271832134195077	.	.
chr11	69340459	69340958	chr11	69211362	69211861	Rnf227|chr11:69211362-69211861	0.103305679175827	.	.
chr11	69340459	69340958	chr11	69266287	69266786	Rnf227|chr11:69266287-69266786	0.114133345649413	.	.
chr11	69340459	69340958	chr11	69471428	69471927	Rnf227|chr11:69471428-69471927	0.209269651331099	.	.
chr11	69340459	69340958	chr11	69546679	69547178	Rnf227|chr11:69546679-69547178	0.127745649184022	.	.
chr11	69340459	69340958	chr11	69557442	69557941	Rnf227|chr11:69557442-69557941	0.10625424029479	.	.
chr11	69340459	69340958	chr11	69671079	69671578	Rnf227|chr11:69671079-69671578	0.178736486614138	.	.
chr11	69368683	69369182	chr11	69035859	69036358	Chd3|chr11:69035859-69036358	0.238902069436592	.	.
[truncated: 20,967 more rows]
