# Supplementary material for: Single-cell analysis of chromatin accessibility in the adult mouse brain
Source: Nature. 2023 Dec 13;624(7991):378–89. doi: 10.1038/s41586-023-06824-9 (PMC10719105; doi:10.1038/s41586-023-06824-9)
Supplement: Supplementary file 3 — Supplementary Tables 1–25 and their legends. [file 41586_2023_6824_MOESM3_ESM.zip › 2023-03-05453B-s3/SI Tables/SI Table 13 Summary of all the gene-cCRE correlations/sa2subclass.PAG_Pou4f2_Mesi2_Glut.pdc.bedpe]

chr1	4785497	4785996	chr1	4571692	4572191	Mrpl15|chr1:4571692-4572191	0.142998849333234	.	.
chr1	4807592	4808091	chr1	4516478	4516977	Lypla1|chr1:4516478-4516977	0.195955071763642	.	.
chr1	4807592	4808091	chr1	5019201	5019700	Lypla1|chr1:5019201-5019700	0.280962708819547	.	.
chr1	4807592	4808091	chr1	5082818	5083317	Lypla1|chr1:5082818-5083317	0.238259271834427	.	.
chr1	4857480	4857979	chr1	4926263	4926762	Tcea1|chr1:4926263-4926762	0.254589452834678	.	.
chr1	4857480	4857979	chr1	5018611	5019110	Tcea1|chr1:5018611-5019110	0.154451688207651	.	.
chr1	4857480	4857979	chr1	5019201	5019700	Tcea1|chr1:5019201-5019700	0.151181488936717	.	.
chr1	4857480	4857979	chr1	5082818	5083317	Tcea1|chr1:5082818-5083317	0.306190796158974	.	.
chr1	4857480	4857979	chr1	5208080	5208579	Tcea1|chr1:5208080-5208579	0.142104534708266	.	.
chr1	4858123	4858622	chr1	4571692	4572191	Tcea1|chr1:4571692-4572191	0.125233642860198	.	.
chr1	4858123	4858622	chr1	5170387	5170886	Tcea1|chr1:5170387-5170886	0.125620655798596	.	.
chr1	5070122	5070621	chr1	5103120	5103619	Atp6v1h|chr1:5103120-5103619	0.161711431258426	.	.
chr1	5070122	5070621	chr1	5103120	5103619	Rgs20|chr1:5103120-5103619	0.161711431258426	.	.
chr1	5070122	5070621	chr1	5170387	5170886	Atp6v1h|chr1:5170387-5170886	0.132074215536516	.	.
chr1	5070122	5070621	chr1	5170387	5170886	Rgs20|chr1:5170387-5170886	0.132074215536516	.	.
chr1	6214386	6214885	chr1	6272212	6272711	4732440D04Rik|chr1:6272212-6272711	0.336449198795434	.	.
chr1	6214386	6214885	chr1	6410037	6410536	4732440D04Rik|chr1:6410037-6410536	0.31343743284371	.	.
chr1	7088594	7089093	chr1	7138562	7139061	Pcmtd1|chr1:7138562-7139061	0.342810604687853	.	.
chr1	7088594	7089093	chr1	7218866	7219365	Pcmtd1|chr1:7218866-7219365	0.272136374057521	.	.
chr1	7397174	7397673	chr1	7010156	7010655	Gm26901|chr1:7010156-7010655	0.206790293263284	.	.
chr1	7397174	7397673	chr1	7204719	7205218	Gm26901|chr1:7204719-7205218	0.227175359819821	.	.
chr1	7397837	7398336	chr1	7138562	7139061	Gm26901|chr1:7138562-7139061	0.222063815650863	.	.
chr1	7397837	7398336	chr1	7201580	7202079	Gm26901|chr1:7201580-7202079	0.179240116830736	.	.
chr1	7397837	7398336	chr1	7218866	7219365	Gm26901|chr1:7218866-7219365	0.149545941377032	.	.
chr1	7398342	7398841	chr1	7010156	7010655	Gm26901|chr1:7010156-7010655	0.140675345428975	.	.
chr1	7398342	7398841	chr1	7201580	7202079	Gm26901|chr1:7201580-7202079	0.408612825411682	.	.
chr1	7398342	7398841	chr1	7218866	7219365	Gm26901|chr1:7218866-7219365	0.185585989917004	.	.
chr1	9298975	9299474	chr1	9248389	9248888	Sntg1|chr1:9248389-9248888	0.136232188207065	.	.
chr1	9299496	9299995	chr1	9248913	9249412	Sntg1|chr1:9248913-9249412	0.130675250601973	.	.
chr1	9299496	9299995	chr1	9298270	9298769	Sntg1|chr1:9298270-9298769	0.204556692336622	.	.
chr1	9545042	9545541	chr1	9541113	9541612	Rrs1|chr1:9541113-9541612	0.224928168669273	.	.
chr1	9545042	9545541	chr1	9848033	9848532	Rrs1|chr1:9848033-9848532	0.144722852191056	.	.
chr1	9601474	9601973	chr1	9848033	9848532	Vxn|chr1:9848033-9848532	0.153233028219535	.	.
chr1	9700259	9700758	chr1	9298270	9298769	Mybl1|chr1:9298270-9298769	0.173458452096002	.	.
chr1	9700259	9700758	chr1	9772700	9773199	Mybl1|chr1:9772700-9773199	0.141373365938729	.	.
chr1	9747574	9748073	chr1	9573148	9573647	1700034P13Rik|chr1:9573148-9573647	0.128810171489008	.	.
chr1	9747574	9748073	chr1	9573148	9573647	Vcpip1|chr1:9573148-9573647	0.128810171489008	.	.
chr1	9747574	9748073	chr1	9848033	9848532	1700034P13Rik|chr1:9848033-9848532	0.2030363063418	.	.
chr1	9747574	9748073	chr1	9848033	9848532	Vcpip1|chr1:9848033-9848532	0.2030363063418	.	.
chr1	9748256	9748755	chr1	9573148	9573647	1700034P13Rik|chr1:9573148-9573647	0.154182476775712	.	.
chr1	9748256	9748755	chr1	9573148	9573647	Vcpip1|chr1:9573148-9573647	0.154182476775712	.	.
chr1	9943920	9944419	chr1	9848033	9848532	Snhg6|chr1:9848033-9848532	0.152102374567294	.	.
chr1	10993243	10993742	chr1	10771716	10772215	Prex2|chr1:10771716-10772215	0.142545397547656	.	.
chr1	10993243	10993742	chr1	10835602	10836101	Prex2|chr1:10835602-10836101	0.214040793882601	.	.
chr1	10993243	10993742	chr1	10877384	10877883	Prex2|chr1:10877384-10877883	0.205483268751455	.	.
chr1	10993243	10993742	chr1	11057337	11057836	Prex2|chr1:11057337-11057836	0.129189582123164	.	.
chr1	10993243	10993742	chr1	11097221	11097720	Prex2|chr1:11097221-11097720	0.232826606356373	.	.
chr1	10993243	10993742	chr1	11139848	11140347	Prex2|chr1:11139848-11140347	0.156284335448821	.	.
chr1	10993772	10994271	chr1	10523457	10523956	Prex2|chr1:10523457-10523956	0.167290956855347	.	.
chr1	10993772	10994271	chr1	10835602	10836101	Prex2|chr1:10835602-10836101	0.223693392678247	.	.
chr1	10993772	10994271	chr1	10877384	10877883	Prex2|chr1:10877384-10877883	0.266805072166765	.	.
chr1	10993772	10994271	chr1	11097221	11097720	Prex2|chr1:11097221-11097720	0.173008146672288	.	.
chr1	10993772	10994271	chr1	11139848	11140347	Prex2|chr1:11139848-11140347	0.220021872973462	.	.
chr1	13588843	13589342	chr1	13682912	13683411	Tram1|chr1:13682912-13683411	0.15390556449551	.	.
chr1	13588843	13589342	chr1	13784344	13784843	Tram1|chr1:13784344-13784843	0.126953729848512	.	.
chr1	13589563	13590062	chr1	13789111	13789610	Tram1|chr1:13789111-13789610	0.250019235679786	.	.
chr1	13589563	13590062	chr1	13870553	13871052	Tram1|chr1:13870553-13871052	0.203804865141112	.	.
chr1	13659706	13660205	chr1	13682912	13683411	Lactb2|chr1:13682912-13683411	0.198506049426289	.	.
chr1	13659706	13660205	chr1	13784344	13784843	Lactb2|chr1:13784344-13784843	0.28512489091092	.	.
chr1	13659706	13660205	chr1	13870553	13871052	Lactb2|chr1:13870553-13871052	0.150484951148343	.	.
chr1	14309549	14310048	chr1	14739996	14740495	Eya1|chr1:14739996-14740495	0.197408819863	.	.
chr1	14755218	14755717	chr1	14728986	14729485	Msc|chr1:14728986-14729485	0.15949151741668	.	.
chr1	14755218	14755717	chr1	15007624	15008123	Msc|chr1:15007624-15008123	0.204191103963587	.	.
chr1	14918622	14919121	chr1	14908960	14909459	Trpa1|chr1:14908960-14909459	0.283629186318211	.	.
chr1	14918622	14919121	chr1	14980277	14980776	Trpa1|chr1:14980277-14980776	0.199890207363879	.	.
chr1	15805340	15805839	chr1	16249569	16250068	Terf1|chr1:16249569-16250068	0.165270601095567	.	.
chr1	15892493	15892992	chr1	15791827	15792326	Sbspon|chr1:15791827-15792326	0.155406222273829	.	.
chr1	16104453	16104952	chr1	15993491	15993990	Rpl7|chr1:15993491-15993990	0.165455822682313	.	.
chr1	16104453	16104952	chr1	16179087	16179586	Rpl7|chr1:16179087-16179586	0.272388664694215	.	.
chr1	16105563	16106062	chr1	15770806	15771305	Rdh10|chr1:15770806-15771305	0.231506895162505	.	.
chr1	16105563	16106062	chr1	16249569	16250068	Rdh10|chr1:16249569-16250068	0.239657238484753	.	.
chr1	16227445	16227944	chr1	16248932	16249431	Gm28095|chr1:16248932-16249431	0.263064634250801	.	.
chr1	16519035	16519534	chr1	16798252	16798751	Stau2|chr1:16798252-16798751	0.147708395435074	.	.
chr1	16619102	16619601	chr1	16798252	16798751	Ube2w|chr1:16798252-16798751	0.123317728364732	.	.
chr1	16656744	16657243	chr1	16979971	16980470	D030040B21Rik|chr1:16979971-16980470	0.230496424036461	.	.
chr1	16656744	16657243	chr1	16979971	16980470	Eloc|chr1:16979971-16980470	0.230496424036461	.	.
chr1	16664905	16665404	chr1	16979971	16980470	Tmem70|chr1:16979971-16980470	0.180933902468555	.	.
chr1	16688506	16689005	chr1	16798252	16798751	Ly96|chr1:16798252-16798751	0.139005916161135	.	.
chr1	17145142	17145641	chr1	17123369	17123868	Gdap1|chr1:17123369-17123868	0.190862609890549	.	.
chr1	18057998	18058497	chr1	18308053	18308552	Gm28756|chr1:18308053-18308552	0.311142600141498	.	.
chr1	18058553	18059052	chr1	18416187	18416686	Gm28756|chr1:18416187-18416686	0.238299744924259	.	.
chr1	18145754	18146253	chr1	18308053	18308552	Crisp4|chr1:18308053-18308552	0.298801847899022	.	.
chr1	19103925	19104424	chr1	18976830	18977329	Gm15825|chr1:18976830-18977329	0.123498496187831	.	.
chr1	19103925	19104424	chr1	19096816	19097315	Gm15825|chr1:19096816-19097315	0.230930343917898	.	.
chr1	19103925	19104424	chr1	19110974	19111473	Gm15825|chr1:19110974-19111473	0.24042105444031	.	.
chr1	19104658	19105157	chr1	19110974	19111473	Gm15825|chr1:19110974-19111473	0.282643191418963	.	.
chr1	19104658	19105157	chr1	19245036	19245535	Gm15825|chr1:19245036-19245535	0.250039416237738	.	.
chr1	20820187	20820686	chr1	20938964	20939463	Mcm3|chr1:20938964-20939463	0.143039385470239	.	.
chr1	20890311	20890810	chr1	20671052	20671551	6720483E21Rik|chr1:20671052-20671551	0.131281411303866	.	.
chr1	20890311	20890810	chr1	20671052	20671551	Paqr8|chr1:20671052-20671551	0.131281411303866	.	.
chr1	20890311	20890810	chr1	20725382	20725881	6720483E21Rik|chr1:20725382-20725881	0.318116558943348	.	.
chr1	20890311	20890810	chr1	20725382	20725881	Paqr8|chr1:20725382-20725881	0.318116558943348	.	.
chr1	20890311	20890810	chr1	20922285	20922784	6720483E21Rik|chr1:20922285-20922784	0.262635790359895	.	.
chr1	20890311	20890810	chr1	20922285	20922784	Paqr8|chr1:20922285-20922784	0.262635790359895	.	.
chr1	20890857	20891356	chr1	20725382	20725881	6720483E21Rik|chr1:20725382-20725881	0.188480877040598	.	.
chr1	20890857	20891356	chr1	20725382	20725881	6720483E21Rik|chr1:20725382-20725881	0.188480877040599	.	.
chr1	20890857	20891356	chr1	20725382	20725881	Paqr8|chr1:20725382-20725881	0.188480877040598	.	.
chr1	20890857	20891356	chr1	20725382	20725881	Paqr8|chr1:20725382-20725881	0.188480877040599	.	.
chr1	20951400	20951899	chr1	20725382	20725881	Efhc1|chr1:20725382-20725881	0.14944989817745	.	.
chr1	20951400	20951899	chr1	20867294	20867793	Efhc1|chr1:20867294-20867793	0.169839080186228	.	.
chr1	20951400	20951899	chr1	20922285	20922784	Efhc1|chr1:20922285-20922784	0.122682203391648	.	.
chr1	24586286	24586785	chr1	24613347	24613846	Col19a1|chr1:24613347-24613846	0.156756954875392	.	.
chr1	24586286	24586785	chr1	24614093	24614592	Col19a1|chr1:24614093-24614592	0.140939003710845	.	.
chr1	24586286	24586785	chr1	24614797	24615296	Col19a1|chr1:24614797-24615296	0.137825635400289	.	.
chr1	24586286	24586785	chr1	24633681	24634180	Col19a1|chr1:24633681-24634180	0.20257872147377	.	.
chr1	24586286	24586785	chr1	24901204	24901703	Col19a1|chr1:24901204-24901703	0.144516970149877	.	.
chr1	24587149	24587648	chr1	24745245	24745744	Col19a1|chr1:24745245-24745744	0.128138786904434	.	.
chr1	24587149	24587648	chr1	24901204	24901703	Col19a1|chr1:24901204-24901703	0.220890053518924	.	.
chr1	24678265	24678764	chr1	24613347	24613846	Lmbrd1|chr1:24613347-24613846	0.124273035541253	.	.
chr1	24678265	24678764	chr1	24901204	24901703	Lmbrd1|chr1:24901204-24901703	0.216566112824575	.	.
chr1	30872795	30873294	chr1	30595347	30595846	Phf3|chr1:30595347-30595846	0.12448507975588	.	.
chr1	30949582	30950081	chr1	30755349	30755848	Ptp4a1|chr1:30755349-30755848	0.189924799016159	.	.
chr1	30949582	30950081	chr1	30771766	30772265	Ptp4a1|chr1:30771766-30772265	0.157447162976441	.	.
chr1	34459438	34459937	chr1	34602327	34602826	Ptpn18|chr1:34602327-34602826	0.151588598860989	.	.
chr1	34459438	34459937	chr1	34738307	34738806	Ptpn18|chr1:34738307-34738806	0.170572343775757	.	.
chr1	34579442	34579941	chr1	34642414	34642913	1700101I19Rik|chr1:34642414-34642913	0.231977619200687	.	.
chr1	34579442	34579941	chr1	34642414	34642913	Amer3|chr1:34642414-34642913	0.231977619200687	.	.
chr1	37719678	37720177	chr1	37639092	37639591	2010300C02Rik|chr1:37639092-37639591	0.28497442826533	.	.
chr1	37719678	37720177	chr1	37726317	37726816	2010300C02Rik|chr1:37726317-37726816	0.164741171118329	.	.
chr1	37719678	37720177	chr1	37872597	37873096	2010300C02Rik|chr1:37872597-37873096	0.189076449348129	.	.
chr1	37864699	37865198	chr1	37698123	37698622	Gm26805|chr1:37698123-37698622	0.123966989012805	.	.
chr1	37871955	37872454	chr1	37678238	37678737	Lipt1|chr1:37678238-37678737	0.281522771619574	.	.
chr1	37871955	37872454	chr1	37726317	37726816	Lipt1|chr1:37726317-37726816	0.185636224944082	.	.
chr1	37871955	37872454	chr1	37872597	37873096	Lipt1|chr1:37872597-37873096	0.222870600062714	.	.
chr1	37997082	37997581	chr1	37639092	37639591	Eif5b|chr1:37639092-37639591	0.173438609116672	.	.
chr1	37997082	37997581	chr1	37639092	37639591	Txndc9|chr1:37639092-37639591	0.173438609116672	.	.
chr1	37997082	37997581	chr1	37698123	37698622	Eif5b|chr1:37698123-37698622	0.210334738817728	.	.
chr1	37997082	37997581	chr1	37698123	37698622	Txndc9|chr1:37698123-37698622	0.210334738817728	.	.
chr1	44102213	44102712	chr1	44041766	44042265	Tex30|chr1:44041766-44042265	0.201970357144705	.	.
chr1	44102213	44102712	chr1	44064570	44065069	Tex30|chr1:44064570-44065069	0.177958243589592	.	.
chr1	44102213	44102712	chr1	44198134	44198633	Tex30|chr1:44198134-44198633	0.187753762006654	.	.
chr1	44118638	44119137	chr1	44198134	44198633	Bivm|chr1:44198134-44198633	0.329923225971168	.	.
chr1	44118638	44119137	chr1	44198134	44198633	Poglut2|chr1:44198134-44198633	0.329923225971168	.	.
chr1	44118638	44119137	chr1	44228990	44229489	Bivm|chr1:44228990-44229489	0.155826744346385	.	.
chr1	44118638	44119137	chr1	44228990	44229489	Poglut2|chr1:44228990-44229489	0.155826744346385	.	.
chr1	44118638	44119137	chr1	44451529	44452028	Bivm|chr1:44451529-44452028	0.306912535559084	.	.
chr1	44118638	44119137	chr1	44451529	44452028	Poglut2|chr1:44451529-44452028	0.306912535559084	.	.
chr1	44118638	44119137	chr1	44459127	44459626	Bivm|chr1:44459127-44459626	0.212543889991562	.	.
chr1	44118638	44119137	chr1	44459127	44459626	Poglut2|chr1:44459127-44459626	0.212543889991562	.	.
chr1	44119144	44119643	chr1	44198134	44198633	Bivm|chr1:44198134-44198633	0.433414039392904	.	.
chr1	44119144	44119643	chr1	44198134	44198633	Poglut2|chr1:44198134-44198633	0.433414039392904	.	.
chr1	44119144	44119643	chr1	44451529	44452028	Bivm|chr1:44451529-44452028	0.251369029954527	.	.
chr1	44119144	44119643	chr1	44451529	44452028	Poglut2|chr1:44451529-44452028	0.251369029954527	.	.
chr1	44119144	44119643	chr1	44459127	44459626	Bivm|chr1:44459127-44459626	0.135317861899762	.	.
chr1	44119144	44119643	chr1	44459127	44459626	Poglut2|chr1:44459127-44459626	0.135317861899762	.	.
chr1	44147693	44148192	chr1	44228990	44229489	Ercc5|chr1:44228990-44229489	0.142538451126454	.	.
chr1	44551396	44551895	chr1	44348028	44348527	Gulp1|chr1:44348028-44348527	0.604890305882789	.	.
chr1	44551396	44551895	chr1	44451529	44452028	Gulp1|chr1:44451529-44452028	0.619328213341308	.	.
chr1	44551396	44551895	chr1	44459127	44459626	Gulp1|chr1:44459127-44459626	0.369835687606245	.	.
chr1	44551396	44551895	chr1	44459127	44459626	Gulp1|chr1:44459127-44459626	0.369835687606246	.	.
chr1	44551396	44551895	chr1	44613098	44613597	Gulp1|chr1:44613098-44613597	0.299547400533728	.	.
chr1	44551396	44551895	chr1	44613600	44614099	Gulp1|chr1:44613600-44614099	0.370336239923714	.	.
chr1	44551396	44551895	chr1	44659614	44660113	Gulp1|chr1:44659614-44660113	0.448376119692442	.	.
chr1	44551396	44551895	chr1	44716287	44716786	Gulp1|chr1:44716287-44716786	0.649891618687045	.	.
chr1	44551396	44551895	chr1	44721675	44722174	Gulp1|chr1:44721675-44722174	0.406349229730202	.	.
chr1	44552204	44552703	chr1	44348028	44348527	Gulp1|chr1:44348028-44348527	0.304896905032061	.	.
chr1	44552204	44552703	chr1	44451529	44452028	Gulp1|chr1:44451529-44452028	0.637745302106194	.	.
chr1	44552204	44552703	chr1	44459127	44459626	Gulp1|chr1:44459127-44459626	0.270357778499865	.	.
chr1	44552204	44552703	chr1	44613098	44613597	Gulp1|chr1:44613098-44613597	0.414471029759236	.	.
chr1	44552204	44552703	chr1	44613600	44614099	Gulp1|chr1:44613600-44614099	0.452718069222904	.	.
chr1	44552204	44552703	chr1	44659614	44660113	Gulp1|chr1:44659614-44660113	0.491700536015882	.	.
chr1	44552204	44552703	chr1	44716287	44716786	Gulp1|chr1:44716287-44716786	0.439382840848135	.	.
chr1	44552204	44552703	chr1	44721675	44722174	Gulp1|chr1:44721675-44722174	0.356403005135981	.	.
chr1	44745649	44746148	chr1	44613098	44613597	4930521E06Rik|chr1:44613098-44613597	0.177281225143568	.	.
chr1	44745649	44746148	chr1	44613600	44614099	4930521E06Rik|chr1:44613600-44614099	0.22209325299999	.	.
chr1	45795197	45795696	chr1	45766100	45766599	Wdr75|chr1:45766100-45766599	0.220409864384248	.	.
chr1	46066566	46067065	chr1	45766100	45766599	Dnah7b|chr1:45766100-45766599	0.145399382535388	.	.
chr1	46066566	46067065	chr1	45816821	45817320	Dnah7b|chr1:45816821-45817320	0.139548985496409	.	.
chr1	52817513	52818012	chr1	52951973	52952472	Inpp1|chr1:52951973-52952472	0.135904863266032	.	.
chr1	52817513	52818012	chr1	52952486	52952985	Inpp1|chr1:52952486-52952985	0.192242725178698	.	.
chr1	54250459	54250958	chr1	54381234	54381733	Ccdc150|chr1:54381234-54381733	0.182399486434479	.	.
chr1	54250459	54250958	chr1	54734870	54735369	Ccdc150|chr1:54734870-54735369	0.161549013548979	.	.
chr1	55026688	55027187	chr1	55192060	55192559	Sf3b1|chr1:55192060-55192559	0.130575581875713	.	.
chr1	57377374	57377873	chr1	57423605	57424104	1700066M21Rik|chr1:57423605-57424104	0.245777430750608	.	.
chr1	57377374	57377873	chr1	57423605	57424104	4930558J18Rik|chr1:57423605-57424104	0.245777430750608	.	.
chr1	57377374	57377873	chr1	57430057	57430556	1700066M21Rik|chr1:57430057-57430556	0.213667207047486	.	.
chr1	57377374	57377873	chr1	57430057	57430556	4930558J18Rik|chr1:57430057-57430556	0.213667207047486	.	.
chr1	57377374	57377873	chr1	57436393	57436892	1700066M21Rik|chr1:57436393-57436892	0.140183949484488	.	.
chr1	57377374	57377873	chr1	57436393	57436892	4930558J18Rik|chr1:57436393-57436892	0.140183949484488	.	.
chr1	57377988	57378487	chr1	57107289	57107788	1700066M21Rik|chr1:57107289-57107788	0.185296206867455	.	.
chr1	57377988	57378487	chr1	57107289	57107788	4930558J18Rik|chr1:57107289-57107788	0.185296206867455	.	.
chr1	57377988	57378487	chr1	57430057	57430556	1700066M21Rik|chr1:57430057-57430556	0.176435661256829	.	.
chr1	57377988	57378487	chr1	57430057	57430556	4930558J18Rik|chr1:57430057-57430556	0.176435661256829	.	.
chr1	58423825	58424324	chr1	58712890	58713389	Clk1|chr1:58712890-58713389	0.14122686877961	.	.
chr1	58445384	58445883	chr1	58296260	58296759	Nif3l1|chr1:58296260-58296759	0.160132851651863	.	.
chr1	58445384	58445883	chr1	58296260	58296759	Ppil3|chr1:58296260-58296759	0.160132851651863	.	.
chr1	58445384	58445883	chr1	58652543	58653042	Nif3l1|chr1:58652543-58653042	0.204122795781579	.	.
chr1	58445384	58445883	chr1	58652543	58653042	Ppil3|chr1:58652543-58653042	0.204122795781579	.	.
chr1	58504734	58505233	chr1	58897489	58897988	Gm15834|chr1:58897489-58897988	0.214149384623127	.	.
chr1	58504734	58505233	chr1	58897489	58897988	Orc2|chr1:58897489-58897988	0.214149384623127	.	.
chr1	58586034	58586533	chr1	58296260	58296759	Fam126b|chr1:58296260-58296759	0.127765385031909	.	.
chr1	58586034	58586533	chr1	58296260	58296759	Ndufb3|chr1:58296260-58296759	0.127765385031909	.	.
chr1	58586552	58587051	chr1	58271090	58271589	Fam126b|chr1:58271090-58271589	0.129371748164774	.	.
chr1	58586552	58587051	chr1	58271090	58271589	Ndufb3|chr1:58271090-58271589	0.129371748164774	.	.
chr1	58586552	58587051	chr1	58296260	58296759	Fam126b|chr1:58296260-58296759	0.201097616946103	.	.
chr1	58586552	58587051	chr1	58296260	58296759	Ndufb3|chr1:58296260-58296759	0.201097616946103	.	.
chr1	58586552	58587051	chr1	58422814	58423313	Fam126b|chr1:58422814-58423313	0.14211671264634	.	.
chr1	58586552	58587051	chr1	58422814	58423313	Ndufb3|chr1:58422814-58423313	0.14211671264634	.	.
chr1	58973284	58973783	chr1	59247600	59248099	Stradb|chr1:59247600-59248099	0.256398786007003	.	.
chr1	58973284	58973783	chr1	59247600	59248099	Trak2|chr1:59247600-59248099	0.256398786007003	.	.
chr1	59119578	59120077	chr1	58897489	58897988	G730003C15Rik|chr1:58897489-58897988	0.2286947061079	.	.
chr1	59119578	59120077	chr1	58897489	58897988	Tmem237|chr1:58897489-58897988	0.2286947061079	.	.
chr1	59237006	59237505	chr1	58897489	58897988	Als2|chr1:58897489-58897988	0.185548997364123	.	.
chr1	59237895	59238394	chr1	59247600	59248099	Als2|chr1:59247600-59248099	0.168877203745105	.	.
chr1	59762644	59763143	chr1	59883669	59884168	Bmpr2|chr1:59883669-59884168	0.139389128856654	.	.
chr1	59762644	59763143	chr1	59886825	59887324	Bmpr2|chr1:59886825-59887324	0.247072485442215	.	.
chr1	59763159	59763658	chr1	59886825	59887324	Bmpr2|chr1:59886825-59887324	0.229381654389289	.	.
chr1	59763681	59764180	chr1	59886825	59887324	Bmpr2|chr1:59886825-59887324	0.139820206014676	.	.
chr1	59913211	59913710	chr1	60198896	60199395	Fam117b|chr1:60198896-60199395	0.139028905533538	.	.
chr1	60042935	60043434	chr1	59886825	59887324	Ica1l|chr1:59886825-59887324	0.15124771158052	.	.
chr1	60098487	60098986	chr1	59848288	59848787	Carf|chr1:59848288-59848787	0.124654901962877	.	.
chr1	60098487	60098986	chr1	59848288	59848787	Wdr12|chr1:59848288-59848787	0.124654901962877	.	.
chr1	60180257	60180756	chr1	60198896	60199395	Nbeal1|chr1:60198896-60199395	0.137360291275637	.	.
chr1	65282716	65283215	chr1	65010101	65010600	Pth2r|chr1:65010101-65010600	0.28907048407514	.	.
chr1	65282716	65283215	chr1	65046378	65046877	Pth2r|chr1:65046378-65046877	0.210200976660864	.	.
chr1	65925476	65925975	chr1	65830858	65831357	Crygf|chr1:65830858-65831357	0.217092899178641	.	.
chr1	65925476	65925975	chr1	66003779	66004278	Crygf|chr1:66003779-66004278	0.275691648392078	.	.
chr1	65925476	65925975	chr1	66004304	66004803	Crygf|chr1:66004304-66004803	0.353165513198193	.	.
chr1	65925476	65925975	chr1	66148756	66149255	Crygf|chr1:66148756-66149255	0.19846275899272	.	.
chr1	65925476	65925975	chr1	66187006	66187505	Crygf|chr1:66187006-66187505	0.202881599496033	.	.
chr1	65925476	65925975	chr1	66211343	66211842	Crygf|chr1:66211343-66211842	0.129842910487867	.	.
chr1	66174880	66175379	chr1	66104487	66104986	Map2|chr1:66104487-66104986	0.124340153133471	.	.
chr1	66174880	66175379	chr1	66165064	66165563	Map2|chr1:66165064-66165563	0.257702230232206	.	.
chr1	69687151	69687650	chr1	69656928	69657427	Ikzf2|chr1:69656928-69657427	0.333714062885731	.	.
chr1	69826647	69827146	chr1	69865706	69866205	Spag16|chr1:69865706-69866205	0.168492042369232	.	.
chr1	70724978	70725477	chr1	70462305	70462804	Vwc2l|chr1:70462305-70462804	0.171571042565242	.	.
chr1	70724978	70725477	chr1	70552528	70553027	Vwc2l|chr1:70552528-70553027	0.289453596089279	.	.
chr1	70724978	70725477	chr1	70656489	70656988	Vwc2l|chr1:70656489-70656988	0.161322227941895	.	.
chr1	74505730	74506229	chr1	74784124	74784623	Cnot9|chr1:74784124-74784623	0.234297294371072	.	.
chr1	74505730	74506229	chr1	74858307	74858806	Cnot9|chr1:74858307-74858806	0.353717072012204	.	.
chr1	74505730	74506229	chr1	74880737	74881236	Cnot9|chr1:74880737-74881236	0.134822833711363	.	.
chr1	74505730	74506229	chr1	74894978	74895477	Cnot9|chr1:74894978-74895477	0.14786972009188	.	.
chr1	74506443	74506942	chr1	74787775	74788274	Cnot9|chr1:74787775-74788274	0.141545811571294	.	.
chr1	74506443	74506942	chr1	74802933	74803432	Cnot9|chr1:74802933-74803432	0.209445510433325	.	.
chr1	74506443	74506942	chr1	74806444	74806943	Cnot9|chr1:74806444-74806943	0.142179529267188	.	.
chr1	74506443	74506942	chr1	74872216	74872715	Cnot9|chr1:74872216-74872715	0.167558283781023	.	.
chr1	74506443	74506942	chr1	74880737	74881236	Cnot9|chr1:74880737-74881236	0.142463302963452	.	.
chr1	74506443	74506942	chr1	74948735	74949234	Cnot9|chr1:74948735-74949234	0.200280866211072	.	.
chr1	74542596	74543095	chr1	74787775	74788274	Plcd4|chr1:74787775-74788274	0.180566790439581	.	.
chr1	74542596	74543095	chr1	74880737	74881236	Plcd4|chr1:74880737-74881236	0.183476518769437	.	.
chr1	74587962	74588461	chr1	74784124	74784623	Bcs1l|chr1:74784124-74784623	0.287728316742555	.	.
chr1	74587962	74588461	chr1	74784124	74784623	Zfp142|chr1:74784124-74784623	0.287728316742555	.	.
chr1	74587962	74588461	chr1	74802933	74803432	Bcs1l|chr1:74802933-74803432	0.231908696881068	.	.
chr1	74587962	74588461	chr1	74802933	74803432	Zfp142|chr1:74802933-74803432	0.231908696881068	.	.
chr1	74587962	74588461	chr1	74808065	74808564	Bcs1l|chr1:74808065-74808564	0.329027547364755	.	.
chr1	74587962	74588461	chr1	74808065	74808564	Zfp142|chr1:74808065-74808564	0.329027547364755	.	.
chr1	74587962	74588461	chr1	74858307	74858806	Bcs1l|chr1:74858307-74858806	0.326824601735656	.	.
chr1	74587962	74588461	chr1	74858307	74858806	Zfp142|chr1:74858307-74858806	0.326824601735656	.	.
chr1	74587962	74588461	chr1	74880737	74881236	Bcs1l|chr1:74880737-74881236	0.208278938181205	.	.
chr1	74587962	74588461	chr1	74880737	74881236	Zfp142|chr1:74880737-74881236	0.208278938181205	.	.
chr1	74587962	74588461	chr1	74882110	74882609	Bcs1l|chr1:74882110-74882609	0.245474498811532	.	.
chr1	74587962	74588461	chr1	74882110	74882609	Zfp142|chr1:74882110-74882609	0.245474498811532	.	.
chr1	74601175	74601674	chr1	74794449	74794948	Rnf25|chr1:74794449-74794948	0.162341130525751	.	.
chr1	74601175	74601674	chr1	74794449	74794948	Stk36|chr1:74794449-74794948	0.162341130525751	.	.
chr1	74601175	74601674	chr1	74802933	74803432	Rnf25|chr1:74802933-74803432	0.171799781711506	.	.
chr1	74601175	74601674	chr1	74802933	74803432	Stk36|chr1:74802933-74803432	0.171799781711506	.	.
chr1	74601175	74601674	chr1	74806444	74806943	Rnf25|chr1:74806444-74806943	0.276604763389587	.	.
chr1	74601175	74601674	chr1	74806444	74806943	Stk36|chr1:74806444-74806943	0.276604763389587	.	.
chr1	74601175	74601674	chr1	74806952	74807451	Rnf25|chr1:74806952-74807451	0.197040000284595	.	.
chr1	74601175	74601674	chr1	74806952	74807451	Stk36|chr1:74806952-74807451	0.197040000284595	.	.
chr1	74601175	74601674	chr1	74816731	74817230	Rnf25|chr1:74816731-74817230	0.185556500264706	.	.
chr1	74601175	74601674	chr1	74816731	74817230	Stk36|chr1:74816731-74817230	0.185556500264706	.	.
chr1	74661495	74661994	chr1	74816731	74817230	Ttll4|chr1:74816731-74817230	0.196255119637388	.	.
chr1	74854708	74855207	chr1	74858307	74858806	Cdk5r2|chr1:74858307-74858806	0.21039966634771	.	.
chr1	74854708	74855207	chr1	74948735	74949234	Cdk5r2|chr1:74948735-74949234	0.141443716813676	.	.
chr1	74892867	74893366	chr1	74741997	74742496	Cryba2|chr1:74741997-74742496	0.286312465109657	.	.
chr1	74892867	74893366	chr1	74806444	74806943	Cryba2|chr1:74806444-74806943	0.172471921160214	.	.
chr1	74892867	74893366	chr1	74806952	74807451	Cryba2|chr1:74806952-74807451	0.318034224257787	.	.
chr1	74893408	74893907	chr1	74808065	74808564	Cryba2|chr1:74808065-74808564	0.177622298885164	.	.
chr1	74893408	74893907	chr1	74880737	74881236	Cryba2|chr1:74880737-74881236	0.137138336089363	.	.
chr1	74893408	74893907	chr1	74894978	74895477	Cryba2|chr1:74894978-74895477	0.176867476168086	.	.
chr1	74935357	74935856	chr1	74858307	74858806	Cfap65|chr1:74858307-74858806	0.229211159218244	.	.
chr1	74935357	74935856	chr1	74882110	74882609	Cfap65|chr1:74882110-74882609	0.168423519973063	.	.
chr1	74935357	74935856	chr1	75141393	75141892	Cfap65|chr1:75141393-75141892	0.151922569684382	.	.
chr1	75124760	75125259	chr1	74787775	74788274	Nhej1|chr1:74787775-74788274	0.318193872816392	.	.
chr1	75124760	75125259	chr1	74802933	74803432	Nhej1|chr1:74802933-74803432	0.134584795987064	.	.
chr1	75124760	75125259	chr1	74858307	74858806	Nhej1|chr1:74858307-74858806	0.154343866241046	.	.
chr1	75124760	75125259	chr1	74894978	74895477	Nhej1|chr1:74894978-74895477	0.127125967638741	.	.
chr1	75124760	75125259	chr1	74948735	74949234	Nhej1|chr1:74948735-74949234	0.36543059681207	.	.
chr1	75124760	75125259	chr1	75290547	75291046	Nhej1|chr1:75290547-75291046	0.140163085969915	.	.
chr1	75124760	75125259	chr1	75398631	75399130	Nhej1|chr1:75398631-75399130	0.268211341738279	.	.
chr1	75124760	75125259	chr1	75467494	75467993	Nhej1|chr1:75467494-75467993	0.2214953787468	.	.
chr1	75124760	75125259	chr1	75477362	75477861	Nhej1|chr1:75477362-75477861	0.200578949214608	.	.
chr1	75124760	75125259	chr1	75487834	75488333	Nhej1|chr1:75487834-75488333	0.140486990943309	.	.
chr1	75142499	75142998	chr1	74806444	74806943	Cnppd1|chr1:74806444-74806943	0.128018497781813	.	.
chr1	75142499	75142998	chr1	74806444	74806943	Retreg2|chr1:74806444-74806943	0.128018497781813	.	.
chr1	75142499	75142998	chr1	74806952	74807451	Cnppd1|chr1:74806952-74807451	0.238661551566522	.	.
chr1	75142499	75142998	chr1	74806952	74807451	Retreg2|chr1:74806952-74807451	0.238661551566522	.	.
chr1	75142499	75142998	chr1	75052015	75052514	Cnppd1|chr1:75052015-75052514	0.275658895915955	.	.
chr1	75142499	75142998	chr1	75052015	75052514	Retreg2|chr1:75052015-75052514	0.275658895915955	.	.
chr1	75142499	75142998	chr1	75289342	75289841	Cnppd1|chr1:75289342-75289841	0.122172407086502	.	.
chr1	75142499	75142998	chr1	75289342	75289841	Retreg2|chr1:75289342-75289841	0.122172407086502	.	.
chr1	75142499	75142998	chr1	75382615	75383114	Cnppd1|chr1:75382615-75383114	0.198170812354644	.	.
chr1	75142499	75142998	chr1	75382615	75383114	Retreg2|chr1:75382615-75383114	0.198170812354644	.	.
chr1	75142499	75142998	chr1	75434262	75434761	Cnppd1|chr1:75434262-75434761	0.156892614542405	.	.
chr1	75142499	75142998	chr1	75434262	75434761	Retreg2|chr1:75434262-75434761	0.156892614542405	.	.
chr1	75142499	75142998	chr1	75487834	75488333	Cnppd1|chr1:75487834-75488333	0.267969613190382	.	.
chr1	75142499	75142998	chr1	75487834	75488333	Retreg2|chr1:75487834-75488333	0.267969613190382	.	.
chr1	75168424	75168923	chr1	74806952	74807451	Zfand2b|chr1:74806952-74807451	0.212877118396595	.	.
chr1	75168424	75168923	chr1	74882110	74882609	Zfand2b|chr1:74882110-74882609	0.152981733931006	.	.
chr1	75168424	75168923	chr1	74894978	74895477	Zfand2b|chr1:74894978-74895477	0.174499371116363	.	.
chr1	75168424	75168923	chr1	75289342	75289841	Zfand2b|chr1:75289342-75289841	0.158740068030765	.	.
chr1	75168424	75168923	chr1	75290547	75291046	Zfand2b|chr1:75290547-75291046	0.20289846680242	.	.
chr1	75168424	75168923	chr1	75365427	75365926	Zfand2b|chr1:75365427-75365926	0.124683863843631	.	.
chr1	75168424	75168923	chr1	75381822	75382321	Zfand2b|chr1:75381822-75382321	0.143766351867127	.	.
chr1	75168424	75168923	chr1	75382615	75383114	Zfand2b|chr1:75382615-75383114	0.18903825735113	.	.
chr1	75168424	75168923	chr1	75467494	75467993	Zfand2b|chr1:75467494-75467993	0.165404371281063	.	.
chr1	75168424	75168923	chr1	75495129	75495628	Zfand2b|chr1:75495129-75495628	0.160896180040389	.	.
chr1	75180079	75180578	chr1	74806444	74806943	Abcb6|chr1:74806444-74806943	0.131302526891395	.	.
chr1	75180079	75180578	chr1	74806952	74807451	Abcb6|chr1:74806952-74807451	0.162208690051691	.	.
chr1	75180079	75180578	chr1	74858307	74858806	Abcb6|chr1:74858307-74858806	0.156495691528275	.	.
chr1	75180079	75180578	chr1	74880737	74881236	Abcb6|chr1:74880737-74881236	0.17204642931694	.	.
chr1	75180079	75180578	chr1	74948735	74949234	Abcb6|chr1:74948735-74949234	0.148856275252786	.	.
chr1	75180079	75180578	chr1	75052015	75052514	Abcb6|chr1:75052015-75052514	0.181565124792981	.	.
chr1	75180079	75180578	chr1	75282920	75283419	Abcb6|chr1:75282920-75283419	0.194022963888263	.	.
chr1	75180079	75180578	chr1	75289342	75289841	Abcb6|chr1:75289342-75289841	0.250654942006552	.	.
chr1	75180079	75180578	chr1	75290547	75291046	Abcb6|chr1:75290547-75291046	0.204594943546677	.	.
chr1	75180079	75180578	chr1	75487302	75487801	Abcb6|chr1:75487302-75487801	0.227617809652949	.	.
chr1	75180079	75180578	chr1	75487834	75488333	Abcb6|chr1:75487834-75488333	0.167243153259834	.	.
chr1	75191753	75192252	chr1	74802933	74803432	Ankzf1|chr1:74802933-74803432	0.266245745431066	.	.
chr1	75191753	75192252	chr1	74802933	74803432	Atg9a|chr1:74802933-74803432	0.266245745431066	.	.
chr1	75191753	75192252	chr1	74806444	74806943	Ankzf1|chr1:74806444-74806943	0.249991056258437	.	.
chr1	75191753	75192252	chr1	74806444	74806943	Atg9a|chr1:74806444-74806943	0.249991056258437	.	.
chr1	75191753	75192252	chr1	75398631	75399130	Ankzf1|chr1:75398631-75399130	0.226670411466259	.	.
chr1	75191753	75192252	chr1	75398631	75399130	Atg9a|chr1:75398631-75399130	0.226670411466259	.	.
chr1	75191753	75192252	chr1	75458368	75458867	Ankzf1|chr1:75458368-75458867	0.154688697271446	.	.
chr1	75191753	75192252	chr1	75458368	75458867	Atg9a|chr1:75458368-75458867	0.154688697271446	.	.
chr1	75191753	75192252	chr1	75487834	75488333	Ankzf1|chr1:75487834-75488333	0.133845384756017	.	.
chr1	75191753	75192252	chr1	75487834	75488333	Atg9a|chr1:75487834-75488333	0.133845384756017	.	.
chr1	75191753	75192252	chr1	75495129	75495628	Ankzf1|chr1:75495129-75495628	0.221774785515771	.	.
chr1	75191753	75192252	chr1	75495129	75495628	Atg9a|chr1:75495129-75495628	0.221774785515771	.	.
chr1	75192415	75192914	chr1	74806444	74806943	Ankzf1|chr1:74806444-74806943	0.363704588552913	.	.
chr1	75192415	75192914	chr1	74806444	74806943	Atg9a|chr1:74806444-74806943	0.363704588552913	.	.
chr1	75192415	75192914	chr1	74806952	74807451	Ankzf1|chr1:74806952-74807451	0.252940490651242	.	.
chr1	75192415	75192914	chr1	74806952	74807451	Atg9a|chr1:74806952-74807451	0.252940490651242	.	.
chr1	75192415	75192914	chr1	74872216	74872715	Ankzf1|chr1:74872216-74872715	0.130622824563029	.	.
chr1	75192415	75192914	chr1	74872216	74872715	Atg9a|chr1:74872216-74872715	0.130622824563029	.	.
chr1	75192415	75192914	chr1	75434262	75434761	Ankzf1|chr1:75434262-75434761	0.514360684839588	.	.
chr1	75192415	75192914	chr1	75434262	75434761	Atg9a|chr1:75434262-75434761	0.514360684839588	.	.
chr1	75192415	75192914	chr1	75458368	75458867	Ankzf1|chr1:75458368-75458867	0.234695688688801	.	.
chr1	75192415	75192914	chr1	75458368	75458867	Atg9a|chr1:75458368-75458867	0.234695688688801	.	.
chr1	75210546	75211045	chr1	74784124	74784623	Glb1l|chr1:74784124-74784623	0.183395476752778	.	.
chr1	75210546	75211045	chr1	74784124	74784623	Stk16|chr1:74784124-74784623	0.183395476752778	.	.
chr1	75210546	75211045	chr1	74794449	74794948	Glb1l|chr1:74794449-74794948	0.185142169618501	.	.
chr1	75210546	75211045	chr1	74794449	74794948	Stk16|chr1:74794449-74794948	0.185142169618501	.	.
chr1	75210546	75211045	chr1	74806444	74806943	Glb1l|chr1:74806444-74806943	0.134002535277491	.	.
chr1	75210546	75211045	chr1	74806444	74806943	Stk16|chr1:74806444-74806943	0.134002535277491	.	.
chr1	75210546	75211045	chr1	75282920	75283419	Glb1l|chr1:75282920-75283419	0.128777873648835	.	.
chr1	75210546	75211045	chr1	75282920	75283419	Stk16|chr1:75282920-75283419	0.128777873648835	.	.
chr1	75210546	75211045	chr1	75289342	75289841	Glb1l|chr1:75289342-75289841	0.142766083323088	.	.
chr1	75210546	75211045	chr1	75289342	75289841	Stk16|chr1:75289342-75289841	0.142766083323088	.	.
chr1	75210546	75211045	chr1	75382615	75383114	Glb1l|chr1:75382615-75383114	0.139015862802961	.	.
chr1	75210546	75211045	chr1	75382615	75383114	Stk16|chr1:75382615-75383114	0.139015862802961	.	.
chr1	75210546	75211045	chr1	75487302	75487801	Glb1l|chr1:75487302-75487801	0.159828724505363	.	.
chr1	75210546	75211045	chr1	75487302	75487801	Stk16|chr1:75487302-75487801	0.159828724505363	.	.
chr1	75219086	75219585	chr1	74787775	74788274	Tuba4a|chr1:74787775-74788274	0.165143808712638	.	.
chr1	75219086	75219585	chr1	74816731	74817230	Tuba4a|chr1:74816731-74817230	0.178466042995253	.	.
chr1	75219086	75219585	chr1	74858307	74858806	Tuba4a|chr1:74858307-74858806	0.200546675339049	.	.
chr1	75219086	75219585	chr1	75141393	75141892	Tuba4a|chr1:75141393-75141892	0.143889100336248	.	.
chr1	75219086	75219585	chr1	75382615	75383114	Tuba4a|chr1:75382615-75383114	0.129391652437676	.	.
chr1	75219086	75219585	chr1	75398631	75399130	Tuba4a|chr1:75398631-75399130	0.157887185998406	.	.
chr1	75219086	75219585	chr1	75495129	75495628	Tuba4a|chr1:75495129-75495628	0.254465168421658	.	.
chr1	75219640	75220139	chr1	74794449	74794948	Tuba4a|chr1:74794449-74794948	0.182872736801252	.	.
chr1	75219640	75220139	chr1	74806952	74807451	Tuba4a|chr1:74806952-74807451	0.128899029803778	.	.
chr1	75219640	75220139	chr1	74894978	74895477	Tuba4a|chr1:74894978-74895477	0.256800579367054	.	.
chr1	75219640	75220139	chr1	74948735	74949234	Tuba4a|chr1:74948735-74949234	0.288197044631555	.	.
chr1	75219640	75220139	chr1	75381822	75382321	Tuba4a|chr1:75381822-75382321	0.162654710036505	.	.
chr1	75219640	75220139	chr1	75398631	75399130	Tuba4a|chr1:75398631-75399130	0.132681138897807	.	.
chr1	75219640	75220139	chr1	75434262	75434761	Tuba4a|chr1:75434262-75434761	0.143130407819063	.	.
chr1	75219640	75220139	chr1	75434262	75434761	Tuba4a|chr1:75434262-75434761	0.143130407819064	.	.
chr1	75236144	75236643	chr1	74894978	74895477	Dnajb2|chr1:74894978-74895477	0.145687344098335	.	.
chr1	75236144	75236643	chr1	74948735	74949234	Dnajb2|chr1:74948735-74949234	0.196195611276816	.	.
chr1	75236144	75236643	chr1	75052015	75052514	Dnajb2|chr1:75052015-75052514	0.137182386380359	.	.
chr1	75236144	75236643	chr1	75289342	75289841	Dnajb2|chr1:75289342-75289841	0.167801001743239	.	.
chr1	75236144	75236643	chr1	75290547	75291046	Dnajb2|chr1:75290547-75291046	0.158724362925927	.	.
chr1	75236144	75236643	chr1	75487834	75488333	Dnajb2|chr1:75487834-75488333	0.142339795375765	.	.
chr1	75236651	75237150	chr1	74784124	74784623	Dnajb2|chr1:74784124-74784623	0.239478630927286	.	.
chr1	75236651	75237150	chr1	74802933	74803432	Dnajb2|chr1:74802933-74803432	0.228580163077189	.	.
chr1	75236651	75237150	chr1	74808065	74808564	Dnajb2|chr1:74808065-74808564	0.243941742769587	.	.
chr1	75236651	75237150	chr1	74858307	74858806	Dnajb2|chr1:74858307-74858806	0.24233200312082	.	.
chr1	75236651	75237150	chr1	74880737	74881236	Dnajb2|chr1:74880737-74881236	0.15892588019138	.	.
chr1	75236651	75237150	chr1	74882110	74882609	Dnajb2|chr1:74882110-74882609	0.161570394528309	.	.
chr1	75236651	75237150	chr1	75052015	75052514	Dnajb2|chr1:75052015-75052514	0.174496333906226	.	.
chr1	75236651	75237150	chr1	75289342	75289841	Dnajb2|chr1:75289342-75289841	0.143247916171018	.	.
chr1	75236651	75237150	chr1	75290547	75291046	Dnajb2|chr1:75290547-75291046	0.140823773358312	.	.
chr1	75236651	75237150	chr1	75445624	75446123	Dnajb2|chr1:75445624-75446123	0.206836963857145	.	.
chr1	75236651	75237150	chr1	75467494	75467993	Dnajb2|chr1:75467494-75467993	0.139173080683055	.	.
chr1	75236651	75237150	chr1	75477362	75477861	Dnajb2|chr1:75477362-75477861	0.29037946347447	.	.
chr1	75236651	75237150	chr1	75487302	75487801	Dnajb2|chr1:75487302-75487801	0.302953749823824	.	.
chr1	75236651	75237150	chr1	75487834	75488333	Dnajb2|chr1:75487834-75488333	0.411509382983435	.	.
chr1	75251521	75252020	chr1	75398631	75399130	Gm28294|chr1:75398631-75399130	0.449386473323095	.	.
chr1	75251521	75252020	chr1	75487302	75487801	Gm28294|chr1:75487302-75487801	0.229059667939128	.	.
chr1	75251521	75252020	chr1	75487834	75488333	Gm28294|chr1:75487834-75488333	0.263505650777648	.	.
chr1	75264008	75264507	chr1	75052015	75052514	Ptprn|chr1:75052015-75052514	0.259902605050055	.	.
chr1	75264008	75264507	chr1	75254226	75254725	Ptprn|chr1:75254226-75254725	0.134375819563414	.	.
chr1	75264008	75264507	chr1	75289342	75289841	Ptprn|chr1:75289342-75289841	0.160196017792368	.	.
chr1	75264008	75264507	chr1	75487834	75488333	Ptprn|chr1:75487834-75488333	0.162737269030876	.	.
chr1	75278167	75278666	chr1	75244823	75245322	Resp18|chr1:75244823-75245322	0.135937227025054	.	.
chr1	75278167	75278666	chr1	75282920	75283419	Resp18|chr1:75282920-75283419	0.20858500749563	.	.
chr1	75278167	75278666	chr1	75458368	75458867	Resp18|chr1:75458368-75458867	0.250079366282609	.	.
chr1	75278167	75278666	chr1	75477362	75477861	Resp18|chr1:75477362-75477861	0.163207497493751	.	.
chr1	75278167	75278666	chr1	75487302	75487801	Resp18|chr1:75487302-75487801	0.305926168373098	.	.
chr1	75316812	75317311	chr1	75141393	75141892	Dnpep|chr1:75141393-75141892	0.195861247509427	.	.
chr1	75316812	75317311	chr1	75254226	75254725	Dnpep|chr1:75254226-75254725	0.175249079138912	.	.
chr1	75316812	75317311	chr1	75382615	75383114	Dnpep|chr1:75382615-75383114	0.22883106731525	.	.
chr1	75316812	75317311	chr1	75398631	75399130	Dnpep|chr1:75398631-75399130	0.247715653440741	.	.
chr1	75317346	75317845	chr1	75052015	75052514	Dnpep|chr1:75052015-75052514	0.283679556985665	.	.
chr1	75317346	75317845	chr1	75382615	75383114	Dnpep|chr1:75382615-75383114	0.16573268519697	.	.
chr1	75317346	75317845	chr1	75398631	75399130	Dnpep|chr1:75398631-75399130	0.412961054535234	.	.
chr1	75317346	75317845	chr1	75487302	75487801	Dnpep|chr1:75487302-75487801	0.226587851995043	.	.
chr1	75317346	75317845	chr1	75487834	75488333	Dnpep|chr1:75487834-75488333	0.400740570232864	.	.
chr1	75435709	75436208	chr1	75382615	75383114	Gmppa|chr1:75382615-75383114	0.142782282215863	.	.
chr1	75435709	75436208	chr1	75398631	75399130	Gmppa|chr1:75398631-75399130	0.321822365343951	.	.
chr1	75435709	75436208	chr1	75458368	75458867	Gmppa|chr1:75458368-75458867	0.141586949487938	.	.
chr1	75479156	75479655	chr1	75052015	75052514	Chpf|chr1:75052015-75052514	0.144684998274522	.	.
chr1	75479156	75479655	chr1	75052015	75052514	Tmem198|chr1:75052015-75052514	0.144684998274522	.	.
chr1	75479156	75479655	chr1	75290547	75291046	Chpf|chr1:75290547-75291046	0.122357942871266	.	.
chr1	75479156	75479655	chr1	75290547	75291046	Tmem198|chr1:75290547-75291046	0.122357942871266	.	.
chr1	75479156	75479655	chr1	75381822	75382321	Chpf|chr1:75381822-75382321	0.177874672954155	.	.
chr1	75479156	75479655	chr1	75381822	75382321	Tmem198|chr1:75381822-75382321	0.177874672954155	.	.
chr1	75479156	75479655	chr1	75382615	75383114	Chpf|chr1:75382615-75383114	0.266270204790919	.	.
chr1	75479156	75479655	chr1	75382615	75383114	Tmem198|chr1:75382615-75383114	0.266270204790919	.	.
chr1	75479156	75479655	chr1	75398631	75399130	Chpf|chr1:75398631-75399130	0.277084619223495	.	.
chr1	75479156	75479655	chr1	75398631	75399130	Tmem198|chr1:75398631-75399130	0.277084619223495	.	.
chr1	75479156	75479655	chr1	75487834	75488333	Chpf|chr1:75487834-75488333	0.208487731094146	.	.
chr1	75479156	75479655	chr1	75487834	75488333	Tmem198|chr1:75487834-75488333	0.208487731094146	.	.
chr1	75479156	75479655	chr1	75495129	75495628	Chpf|chr1:75495129-75495628	0.141402378048146	.	.
chr1	75479156	75479655	chr1	75495129	75495628	Tmem198|chr1:75495129-75495628	0.141402378048146	.	.
chr1	78488387	78488886	chr1	78217089	78217588	Farsb|chr1:78217089-78217588	0.150976347379431	.	.
chr1	85793160	85793659	chr1	85895455	85895954	Cab39|chr1:85895455-85895954	0.166970453255165	.	.
chr1	85793160	85793659	chr1	85895455	85895954	Cab39|chr1:85895455-85895954	0.166970453255166	.	.
chr1	85793728	85794227	chr1	85895455	85895954	Cab39|chr1:85895455-85895954	0.230417558180564	.	.
chr1	85894274	85894773	chr1	85895455	85895954	Itm2c|chr1:85895455-85895954	0.288400480414179	.	.
chr1	85894955	85895454	chr1	85895455	85895954	Itm2c|chr1:85895455-85895954	0.458076419017826	.	.
chr1	85928201	85928700	chr1	85794440	85794939	4933407L21Rik|chr1:85794440-85794939	0.18361570460245	.	.
chr1	85928201	85928700	chr1	85916833	85917332	4933407L21Rik|chr1:85916833-85917332	0.231321623374123	.	.
chr1	85928201	85928700	chr1	85958147	85958646	4933407L21Rik|chr1:85958147-85958646	0.234204104188918	.	.
chr1	85928201	85928700	chr1	85965753	85966252	4933407L21Rik|chr1:85965753-85966252	0.263624505309081	.	.
chr1	85936216	85936715	chr1	85703519	85704018	Gm28884|chr1:85703519-85704018	0.232261898277914	.	.
chr1	85936216	85936715	chr1	85703519	85704018	Gm28884|chr1:85703519-85704018	0.232261898277915	.	.
chr1	85936216	85936715	chr1	85895455	85895954	Gm28884|chr1:85895455-85895954	0.221229985445663	.	.
chr1	85936216	85936715	chr1	85958147	85958646	Gm28884|chr1:85958147-85958646	0.176201460783646	.	.
chr1	85936743	85937242	chr1	85703519	85704018	Gm28884|chr1:85703519-85704018	0.652720030662448	.	.
chr1	85936743	85937242	chr1	85703519	85704018	Gm28884|chr1:85703519-85704018	0.652720030662449	.	.
chr1	85936743	85937242	chr1	85853262	85853761	Gm28884|chr1:85853262-85853761	0.296432629859608	.	.
chr1	85936743	85937242	chr1	85958147	85958646	Gm28884|chr1:85958147-85958646	0.523825158205298	.	.
chr1	87755700	87756199	chr1	87813063	87813562	Atg16l1|chr1:87813063-87813562	0.244981036042448	.	.
chr1	87755700	87756199	chr1	87925537	87926036	Atg16l1|chr1:87925537-87926036	0.200447781012498	.	.
chr1	87755700	87756199	chr1	87935966	87936465	Atg16l1|chr1:87935966-87936465	0.193909622449774	.	.
chr1	87755700	87756199	chr1	87993478	87993977	Atg16l1|chr1:87993478-87993977	0.222297800394777	.	.
chr1	87853973	87854472	chr1	87813063	87813562	Dgkd|chr1:87813063-87813562	0.152827994419353	.	.
chr1	87853973	87854472	chr1	87813063	87813562	Gm19582|chr1:87813063-87813562	0.152827994419353	.	.
chr1	87853973	87854472	chr1	87993478	87993977	Dgkd|chr1:87993478-87993977	0.286134418427771	.	.
chr1	87853973	87854472	chr1	87993478	87993977	Gm19582|chr1:87993478-87993977	0.286134418427771	.	.
chr1	88007504	88008003	chr1	87925537	87926036	Usp40|chr1:87925537-87926036	0.19189133532538	.	.
chr1	88007504	88008003	chr1	87935966	87936465	Usp40|chr1:87935966-87936465	0.187121915138208	.	.
chr1	88007504	88008003	chr1	87936469	87936968	Usp40|chr1:87936469-87936968	0.157034274633636	.	.
chr1	88007504	88008003	chr1	88330580	88331079	Usp40|chr1:88330580-88331079	0.306252192219864	.	.
chr1	88007504	88008003	chr1	88357393	88357892	Usp40|chr1:88357393-88357892	0.150006254463347	.	.
chr1	88007504	88008003	chr1	88456267	88456766	Usp40|chr1:88456267-88456766	0.235833155149279	.	.
chr1	88008031	88008530	chr1	87813063	87813562	Usp40|chr1:87813063-87813562	0.131525641639629	.	.
chr1	88008031	88008530	chr1	87925537	87926036	Usp40|chr1:87925537-87926036	0.15333284431882	.	.
chr1	88008031	88008530	chr1	87993478	87993977	Usp40|chr1:87993478-87993977	0.184971404424278	.	.
chr1	88205505	88206004	chr1	88357393	88357892	Dnajb3|chr1:88357393-88357892	0.132778999545772	.	.
chr1	88277410	88277909	chr1	88397850	88398349	Hjurp|chr1:88397850-88398349	0.137617963830201	.	.
chr1	88277410	88277909	chr1	88397850	88398349	Trpm8|chr1:88397850-88398349	0.137617963830201	.	.
chr1	92647708	92648207	chr1	92545847	92546346	Otos|chr1:92545847-92546346	0.352801255542904	.	.
chr1	92647708	92648207	chr1	92895020	92895519	Otos|chr1:92895020-92895519	0.14654230402893	.	.
chr1	92648213	92648712	chr1	92521236	92521735	Otos|chr1:92521236-92521735	0.189666080190182	.	.
chr1	92648213	92648712	chr1	92545847	92546346	Otos|chr1:92545847-92546346	0.174623331014553	.	.
chr1	92648720	92649219	chr1	92545847	92546346	Otos|chr1:92545847-92546346	0.127764754331759	.	.
chr1	92831030	92831529	chr1	92545847	92546346	Gpc1|chr1:92545847-92546346	0.203836207394894	.	.
chr1	92847595	92848094	chr1	92521236	92521735	Gm29480|chr1:92521236-92521735	0.149043000415529	.	.
chr1	92847595	92848094	chr1	92610875	92611374	Gm29480|chr1:92610875-92611374	0.122398979203653	.	.
chr1	92907215	92907714	chr1	92521236	92521735	Dusp28|chr1:92521236-92521735	0.187829967913893	.	.
chr1	92907215	92907714	chr1	92833921	92834420	Dusp28|chr1:92833921-92834420	0.23422595073035	.	.
chr1	92910422	92910921	chr1	92521236	92521735	5033417F24Rik|chr1:92521236-92521735	0.162606958329206	.	.
chr1	92910422	92910921	chr1	92521236	92521735	Rnpepl1|chr1:92521236-92521735	0.162606958329206	.	.
chr1	92910928	92911427	chr1	92545847	92546346	5033417F24Rik|chr1:92545847-92546346	0.149709174389273	.	.
chr1	92910928	92911427	chr1	92545847	92546346	Rnpepl1|chr1:92545847-92546346	0.149709174389273	.	.
chr1	93305687	93306186	chr1	93349690	93350189	Gm28535|chr1:93349690-93350189	0.17101059466837	.	.
chr1	93305687	93306186	chr1	93349690	93350189	Mterf4|chr1:93349690-93350189	0.17101059466837	.	.
chr1	93305687	93306186	chr1	93401523	93402022	Gm28535|chr1:93401523-93402022	0.307953492969706	.	.
chr1	93305687	93306186	chr1	93401523	93402022	Mterf4|chr1:93401523-93402022	0.307953492969706	.	.
chr1	93305687	93306186	chr1	93445454	93445953	Gm28535|chr1:93445454-93445953	0.166277846411509	.	.
chr1	93305687	93306186	chr1	93445454	93445953	Mterf4|chr1:93445454-93445953	0.166277846411509	.	.
chr1	93343358	93343857	chr1	93401523	93402022	Pask|chr1:93401523-93402022	0.270523736822258	.	.
chr1	93343358	93343857	chr1	93401523	93402022	Ppp1r7|chr1:93401523-93402022	0.270523736822258	.	.
chr1	93478107	93478606	chr1	93401523	93402022	Hdlbp|chr1:93401523-93402022	0.157779308910932	.	.
chr1	93478107	93478606	chr1	93401523	93402022	Sept2|chr1:93401523-93402022	0.157779308910932	.	.
chr1	93478107	93478606	chr1	93445454	93445953	Hdlbp|chr1:93445454-93445953	0.281098911631582	.	.
chr1	93478107	93478606	chr1	93445454	93445953	Hdlbp|chr1:93445454-93445953	0.281098911631583	.	.
chr1	93478107	93478606	chr1	93445454	93445953	Sept2|chr1:93445454-93445953	0.281098911631582	.	.
chr1	93478107	93478606	chr1	93445454	93445953	Sept2|chr1:93445454-93445953	0.281098911631583	.	.
chr1	93478622	93479121	chr1	93445454	93445953	Hdlbp|chr1:93445454-93445953	0.130316156227262	.	.
chr1	93478622	93479121	chr1	93445454	93445953	Sept2|chr1:93445454-93445953	0.130316156227262	.	.
chr1	93511801	93512300	chr1	93401523	93402022	Farp2|chr1:93401523-93402022	0.290296404424305	.	.
chr1	93511801	93512300	chr1	93444675	93445174	Farp2|chr1:93444675-93445174	0.245112189725409	.	.
chr1	93731754	93732253	chr1	93401523	93402022	Gm10550|chr1:93401523-93402022	0.198887304727296	.	.
chr1	93731754	93732253	chr1	93444675	93445174	Gm10550|chr1:93444675-93445174	0.266057598210449	.	.
chr1	93731754	93732253	chr1	93445454	93445953	Gm10550|chr1:93445454-93445953	0.232774366802548	.	.
chr1	93731754	93732253	chr1	93560595	93561094	Gm10550|chr1:93560595-93561094	0.398816534678163	.	.
chr1	93754078	93754577	chr1	94053474	94053973	Thap4|chr1:94053474-94053973	0.199846733548527	.	.
chr1	93754078	93754577	chr1	94085369	94085868	Thap4|chr1:94085369-94085868	0.188153546591334	.	.
chr1	93754617	93755116	chr1	94079039	94079538	Thap4|chr1:94079039-94079538	0.169377385786948	.	.
chr1	93801756	93802255	chr1	93560595	93561094	Dtymk|chr1:93560595-93561094	0.131682361332808	.	.
chr1	93801756	93802255	chr1	94139409	94139908	Dtymk|chr1:94139409-94139908	0.352953922947703	.	.
chr1	93803720	93804219	chr1	94079039	94079538	Ing5|chr1:94079039-94079538	0.123841167174963	.	.
chr1	93803720	93804219	chr1	94217195	94217694	Ing5|chr1:94217195-94217694	0.235848215801538	.	.
chr1	93825281	93825780	chr1	93560595	93561094	D2hgdh|chr1:93560595-93561094	0.204743544975406	.	.
chr1	93825281	93825780	chr1	94079039	94079538	D2hgdh|chr1:94079039-94079538	0.222491119624366	.	.
chr1	95313851	95314350	chr1	95470504	95471003	Fam174a|chr1:95470504-95471003	0.207719786296838	.	.
chr1	95667416	95667915	chr1	95638954	95639453	St8sia4|chr1:95638954-95639453	0.271623511685893	.	.
chr1	95667416	95667915	chr1	95965369	95965868	St8sia4|chr1:95965369-95965868	0.140776693811212	.	.
chr1	95667921	95668420	chr1	95996051	95996550	St8sia4|chr1:95996051-95996550	0.13339944246967	.	.
chr1	97661204	97661703	chr1	97552882	97553381	D1Ertd622e|chr1:97552882-97553381	0.172717349839576	.	.
chr1	98056963	98057462	chr1	98002767	98003266	B230216N24Rik|chr1:98002767-98003266	0.442399007537415	.	.
chr1	98056963	98057462	chr1	98020753	98021252	B230216N24Rik|chr1:98020753-98021252	0.195797621622591	.	.
chr1	98056963	98057462	chr1	98107574	98108073	B230216N24Rik|chr1:98107574-98108073	0.576742489993313	.	.
chr1	98056963	98057462	chr1	98180450	98180949	B230216N24Rik|chr1:98180450-98180949	0.194117750391922	.	.
chr1	98056963	98057462	chr1	98300120	98300619	B230216N24Rik|chr1:98300120-98300619	0.202016580408148	.	.
chr1	98056963	98057462	chr1	98349951	98350450	B230216N24Rik|chr1:98349951-98350450	0.307852955604515	.	.
chr1	98094805	98095304	chr1	98011051	98011550	Pam|chr1:98011051-98011550	0.178859974127248	.	.
chr1	98094805	98095304	chr1	98020753	98021252	Pam|chr1:98020753-98021252	0.129333997001636	.	.
chr1	98094805	98095304	chr1	98047553	98048052	Pam|chr1:98047553-98048052	0.194614261104564	.	.
chr1	98094805	98095304	chr1	98082889	98083388	Pam|chr1:98082889-98083388	0.144388902235883	.	.
chr1	98094805	98095304	chr1	98107574	98108073	Pam|chr1:98107574-98108073	0.270263902384945	.	.
chr1	98094805	98095304	chr1	98162266	98162765	Pam|chr1:98162266-98162765	0.201430467536094	.	.
chr1	98094805	98095304	chr1	98174728	98175227	Pam|chr1:98174728-98175227	0.248232743225003	.	.
chr1	98094805	98095304	chr1	98180450	98180949	Pam|chr1:98180450-98180949	0.161733309448963	.	.
chr1	98094805	98095304	chr1	98190086	98190585	Pam|chr1:98190086-98190585	0.321699252162556	.	.
chr1	98094805	98095304	chr1	98190632	98191131	Pam|chr1:98190632-98191131	0.27409255949004	.	.
chr1	98094805	98095304	chr1	98192708	98193207	Pam|chr1:98192708-98193207	0.238451971495675	.	.
chr1	98095430	98095929	chr1	98020753	98021252	Pam|chr1:98020753-98021252	0.258349976426167	.	.
chr1	98095430	98095929	chr1	98107574	98108073	Pam|chr1:98107574-98108073	0.235081807773133	.	.
chr1	98095430	98095929	chr1	98180450	98180949	Pam|chr1:98180450-98180949	0.124016510933525	.	.
chr1	98095430	98095929	chr1	98190086	98190585	Pam|chr1:98190086-98190585	0.184583224916459	.	.
chr1	98095430	98095929	chr1	98190632	98191131	Pam|chr1:98190632-98191131	0.158299231364685	.	.
chr1	106759529	106760028	chr1	106960663	106961162	Kdsr|chr1:106960663-106961162	0.229368368966752	.	.
chr1	106759529	106760028	chr1	107243170	107243669	Kdsr|chr1:107243170-107243669	0.133048343789984	.	.
chr1	106796474	106796973	chr1	107159524	107160023	Vps4b|chr1:107159524-107160023	0.152393974871019	.	.
chr1	111863863	111864362	chr1	112074197	112074696	Dsel|chr1:112074197-112074696	0.136817995100885	.	.
chr1	111864757	111865256	chr1	111967125	111967624	Dsel|chr1:111967125-111967624	0.177780644451584	.	.
chr1	111864757	111865256	chr1	112074197	112074696	Dsel|chr1:112074197-112074696	0.161105709033069	.	.
chr1	115684447	115684946	chr1	115744993	115745492	Cntnap5a|chr1:115744993-115745492	0.156284902474062	.	.
chr1	115684447	115684946	chr1	115745518	115746017	Cntnap5a|chr1:115745518-115746017	0.211262984544818	.	.
chr1	118310992	118311491	chr1	118492751	118493250	Tsn|chr1:118492751-118493250	0.13326111019731	.	.
chr1	118458765	118459264	chr1	118275095	118275594	2900060B14Rik|chr1:118275095-118275594	0.244267650706427	.	.
chr1	118458765	118459264	chr1	118434883	118435382	2900060B14Rik|chr1:118434883-118435382	0.165610145248864	.	.
chr1	118459308	118459807	chr1	118265579	118266078	2900060B14Rik|chr1:118265579-118266078	0.267448686318992	.	.
chr1	118459308	118459807	chr1	118275095	118275594	2900060B14Rik|chr1:118275095-118275594	0.158448304216427	.	.
chr1	118459308	118459807	chr1	118498277	118498776	2900060B14Rik|chr1:118498277-118498776	0.163238090572077	.	.
chr1	124845344	124845843	chr1	124853934	124854433	Dpp10|chr1:124853934-124854433	0.349123673517976	.	.
chr1	124845344	124845843	chr1	124871092	124871591	Dpp10|chr1:124871092-124871591	0.165422176573808	.	.
chr1	124845344	124845843	chr1	124978765	124979264	Dpp10|chr1:124978765-124979264	0.211961094504862	.	.
chr1	124845344	124845843	chr1	125037616	125038115	Dpp10|chr1:125037616-125038115	0.164365235560858	.	.
chr1	124845344	124845843	chr1	125202881	125203380	Dpp10|chr1:125202881-125203380	0.143515736841432	.	.
chr1	124845849	124846348	chr1	124790764	124791263	Dpp10|chr1:124790764-124791263	0.141642999726213	.	.
chr1	124845849	124846348	chr1	124853934	124854433	Dpp10|chr1:124853934-124854433	0.198720163544077	.	.
chr1	124845849	124846348	chr1	124978765	124979264	Dpp10|chr1:124978765-124979264	0.451217599480757	.	.
chr1	124845849	124846348	chr1	124980069	124980568	Dpp10|chr1:124980069-124980568	0.273734870704758	.	.
chr1	125434562	125435061	chr1	125010818	125011317	Actr3|chr1:125010818-125011317	0.130244797024393	.	.
chr1	125434562	125435061	chr1	125370731	125371230	Actr3|chr1:125370731-125371230	0.123925809121972	.	.
chr1	125434562	125435061	chr1	125542200	125542699	Actr3|chr1:125542200-125542699	0.199638801775948	.	.
chr1	130462505	130463004	chr1	130278103	130278602	Cd55|chr1:130278103-130278602	0.212788363493321	.	.
chr1	130462505	130463004	chr1	130278103	130278602	Gm16083|chr1:130278103-130278602	0.212788363493321	.	.
chr1	130462505	130463004	chr1	130297564	130298063	Cd55|chr1:130297564-130298063	0.135470263557433	.	.
chr1	130462505	130463004	chr1	130297564	130298063	Gm16083|chr1:130297564-130298063	0.135470263557433	.	.
chr1	130462505	130463004	chr1	130350205	130350704	Cd55|chr1:130350205-130350704	0.179773186736871	.	.
chr1	130462505	130463004	chr1	130350205	130350704	Gm16083|chr1:130350205-130350704	0.179773186736871	.	.
chr1	130717229	130717728	chr1	130278103	130278602	Yod1|chr1:130278103-130278602	0.127175298055817	.	.
chr1	130717229	130717728	chr1	130715647	130716146	Yod1|chr1:130715647-130716146	0.156916813457341	.	.
chr1	139376823	139377322	chr1	139281393	139281892	Crb1|chr1:139281393-139281892	0.183217171542136	.	.
chr1	139376823	139377322	chr1	139346540	139347039	Crb1|chr1:139346540-139347039	0.245446572534552	.	.
chr1	139421972	139422471	chr1	139524914	139525413	Zbtb41|chr1:139524914-139525413	0.185679969795669	.	.
chr1	139454477	139454976	chr1	139340430	139340929	Aspm|chr1:139340430-139340929	0.146307675993758	.	.
chr1	140246413	140246912	chr1	140294946	140295445	Kcnt2|chr1:140294946-140295445	0.280682926729634	.	.
chr1	140246413	140246912	chr1	140332750	140333249	Kcnt2|chr1:140332750-140333249	0.327843314489334	.	.
chr1	143640493	143640992	chr1	143317678	143318177	B3galt2|chr1:143317678-143318177	0.201939596503839	.	.
chr1	143640493	143640992	chr1	143675664	143676163	B3galt2|chr1:143675664-143676163	0.141983488395729	.	.
chr1	143701942	143702441	chr1	143739932	143740431	Cdc73|chr1:143739932-143740431	0.187159582729052	.	.
chr1	146495368	146495867	chr1	146497237	146497736	Brinp3|chr1:146497237-146497736	0.167691403769335	.	.
chr1	146495368	146495867	chr1	146497237	146497736	Gm29514|chr1:146497237-146497736	0.167691403769335	.	.
chr1	150099643	150100142	chr1	149758331	149758830	Ptgs2|chr1:149758331-149758830	0.228847758585914	.	.
chr1	150099643	150100142	chr1	149758331	149758830	Ptgs2os|chr1:149758331-149758830	0.228847758585914	.	.
chr1	150392883	150393382	chr1	150680903	150681402	Odr4|chr1:150680903-150681402	0.295837551550895	.	.
chr1	150392883	150393382	chr1	150680903	150681402	Tpr|chr1:150680903-150681402	0.295837551550895	.	.
chr1	150392883	150393382	chr1	150681421	150681920	Odr4|chr1:150681421-150681920	0.231794986648132	.	.
chr1	150392883	150393382	chr1	150681421	150681920	Tpr|chr1:150681421-150681920	0.231794986648132	.	.
chr1	155973115	155973614	chr1	156085751	156086250	Cep350|chr1:156085751-156086250	0.128092692659935	.	.
chr1	155973668	155974167	chr1	156043002	156043501	Cep350|chr1:156043002-156043501	0.135911546488272	.	.
chr1	156035878	156036377	chr1	156085751	156086250	Tor1aip1|chr1:156085751-156086250	0.127315137980532	.	.
chr1	156035878	156036377	chr1	156085751	156086250	Tor1aip2|chr1:156085751-156086250	0.127315137980532	.	.
chr1	156204775	156205274	chr1	156085751	156086250	Fam163a|chr1:156085751-156086250	0.354530006238123	.	.
chr1	156204775	156205274	chr1	156241652	156242151	Fam163a|chr1:156241652-156242151	0.145012041900502	.	.
chr1	156204775	156205274	chr1	156254780	156255279	Fam163a|chr1:156254780-156255279	0.14860478585865	.	.
chr1	156204775	156205274	chr1	156263255	156263754	Fam163a|chr1:156263255-156263754	0.1629867073259	.	.
chr1	156204775	156205274	chr1	156270379	156270878	Fam163a|chr1:156270379-156270878	0.145842379512376	.	.
chr1	156303125	156303624	chr1	156270379	156270878	4930518J20Rik|chr1:156270379-156270878	0.194603631359887	.	.
chr1	156303125	156303624	chr1	156270379	156270878	Tdrd5|chr1:156270379-156270878	0.194603631359887	.	.
chr1	156420903	156421402	chr1	156040577	156041076	Axdnd1|chr1:156040577-156041076	0.164010000362368	.	.
chr1	156420903	156421402	chr1	156043002	156043501	Axdnd1|chr1:156043002-156043501	0.165489104388364	.	.
chr1	156474061	156474560	chr1	156043002	156043501	Soat1|chr1:156043002-156043501	0.157824714783392	.	.
chr1	159231910	159232409	chr1	159358560	159359059	Cop1|chr1:159358560-159359059	0.187348899087271	.	.
chr1	162813756	162814255	chr1	163070445	163070944	Fmo4|chr1:163070445-163070944	0.12867714483479	.	.
chr1	163312463	163312962	chr1	163311828	163312327	Prrx1|chr1:163311828-163312327	0.127440374327195	.	.
chr1	166253817	166254316	chr1	166282640	166283139	Ildr2|chr1:166282640-166283139	0.258949668083039	.	.
chr1	166253817	166254316	chr1	166360121	166360620	Ildr2|chr1:166360121-166360620	0.212114916906387	.	.
chr1	166308696	166309195	chr1	166282640	166283139	5330438I03Rik|chr1:166282640-166283139	0.1692173980862	.	.
chr1	166308696	166309195	chr1	166296977	166297476	5330438I03Rik|chr1:166296977-166297476	0.158517306345771	.	.
chr1	166309200	166309699	chr1	166282640	166283139	5330438I03Rik|chr1:166282640-166283139	0.293557540285113	.	.
chr1	166309200	166309699	chr1	166343030	166343529	5330438I03Rik|chr1:166343030-166343529	0.212377574649717	.	.
chr1	166379002	166379501	chr1	166282640	166283139	Tada1|chr1:166282640-166283139	0.481295142610579	.	.
chr1	166379002	166379501	chr1	166296977	166297476	Tada1|chr1:166296977-166297476	0.233563183591066	.	.
chr1	166379002	166379501	chr1	166319038	166319537	Tada1|chr1:166319038-166319537	0.266127750363602	.	.
chr1	166408940	166409439	chr1	166296977	166297476	Pogk|chr1:166296977-166297476	0.128401112196399	.	.
chr1	166408940	166409439	chr1	166343030	166343529	Pogk|chr1:166343030-166343529	0.200217497954224	.	.
chr1	166408940	166409439	chr1	166360121	166360620	Pogk|chr1:166360121-166360620	0.222643510253951	.	.
chr1	166408940	166409439	chr1	166428926	166429425	Pogk|chr1:166428926-166429425	0.199608098083073	.	.
chr1	166409578	166410077	chr1	166319038	166319537	Pogk|chr1:166319038-166319537	0.160934818889341	.	.
chr1	166409578	166410077	chr1	166360121	166360620	Pogk|chr1:166360121-166360620	0.153284841512361	.	.
chr1	166409578	166410077	chr1	166428926	166429425	Pogk|chr1:166428926-166429425	0.155358186524307	.	.
chr1	171270057	171270556	chr1	171262470	171262969	B4galt3|chr1:171262470-171262969	0.217728241385483	.	.
chr1	171281054	171281553	chr1	171478928	171479427	Ppox|chr1:171478928-171479427	0.150791376519126	.	.
chr1	171281054	171281553	chr1	171478928	171479427	Ppox|chr1:171478928-171479427	0.150791376519127	.	.
chr1	171287719	171288218	chr1	171263038	171263537	Usp21|chr1:171263038-171263537	0.187886042573025	.	.
chr1	171294566	171295065	chr1	171379865	171380364	Ufc1|chr1:171379865-171380364	0.136880408701666	.	.
chr1	171294566	171295065	chr1	171478928	171479427	Ufc1|chr1:171478928-171479427	0.19391497193993	.	.
chr1	171294566	171295065	chr1	171545775	171546274	Ufc1|chr1:171545775-171546274	0.252727719891742	.	.
chr1	171329206	171329705	chr1	171262470	171262969	Dedd|chr1:171262470-171262969	0.137337076807883	.	.
chr1	171329206	171329705	chr1	171263038	171263537	Dedd|chr1:171263038-171263537	0.131087256070973	.	.
chr1	171329206	171329705	chr1	171545775	171546274	Dedd|chr1:171545775-171546274	0.429806554708018	.	.
chr1	171345437	171345936	chr1	171262470	171262969	Nit1|chr1:171262470-171262969	0.159710204136081	.	.
chr1	171345437	171345936	chr1	171262470	171262969	Pfdn2|chr1:171262470-171262969	0.159710204136081	.	.
chr1	171345437	171345936	chr1	171263038	171263537	Nit1|chr1:171263038-171263537	0.132077902559156	.	.
chr1	171345437	171345936	chr1	171263038	171263537	Pfdn2|chr1:171263038-171263537	0.132077902559156	.	.
chr1	171345437	171345936	chr1	171545775	171546274	Nit1|chr1:171545775-171546274	0.134837014666694	.	.
chr1	171345437	171345936	chr1	171545775	171546274	Pfdn2|chr1:171545775-171546274	0.134837014666694	.	.
chr1	171411068	171411567	chr1	171545775	171546274	Usf1|chr1:171545775-171546274	0.170330858779458	.	.
chr1	171437234	171437733	chr1	171545775	171546274	F11r|chr1:171545775-171546274	0.145046347256145	.	.
chr1	171503198	171503697	chr1	171262470	171262969	Alyref2|chr1:171262470-171262969	0.13076619750648	.	.
chr1	171503198	171503697	chr1	171262470	171262969	B930036N10Rik|chr1:171262470-171262969	0.13076619750648	.	.
chr1	173366644	173367143	chr1	173365810	173366309	Cadm3|chr1:173365810-173366309	0.376197848606053	.	.
chr1	173366644	173367143	chr1	173398534	173399033	Cadm3|chr1:173398534-173399033	0.187377707530148	.	.
chr1	173367390	173367889	chr1	173404854	173405353	Cadm3|chr1:173404854-173405353	0.141910367761982	.	.
chr1	173367390	173367889	chr1	173456303	173456802	Cadm3|chr1:173456303-173456802	0.224364240589325	.	.
chr1	177795766	177796265	chr1	177702809	177703308	Adss|chr1:177702809-177703308	0.150419006464484	.	.
chr1	177982967	177983466	chr1	177703313	177703812	Catspere2|chr1:177703313-177703812	0.185648196577285	.	.
chr1	177982967	177983466	chr1	178219602	178220101	Catspere2|chr1:178219602-178220101	0.28768402242907	.	.
chr1	178317988	178318487	chr1	178336353	178336852	B230369F24Rik|chr1:178336353-178336852	0.180646934591048	.	.
chr1	178317988	178318487	chr1	178336353	178336852	Cox20|chr1:178336353-178336852	0.180646934591048	.	.
chr1	178317988	178318487	chr1	178368821	178369320	B230369F24Rik|chr1:178368821-178369320	0.155608093707917	.	.
chr1	178317988	178318487	chr1	178368821	178369320	Cox20|chr1:178368821-178369320	0.155608093707917	.	.
chr1	178317988	178318487	chr1	178449116	178449615	B230369F24Rik|chr1:178449116-178449615	0.225952817809285	.	.
chr1	178317988	178318487	chr1	178449116	178449615	Cox20|chr1:178449116-178449615	0.225952817809285	.	.
chr1	178318532	178319031	chr1	178303332	178303831	B230369F24Rik|chr1:178303332-178303831	0.177684062637937	.	.
chr1	178318532	178319031	chr1	178303332	178303831	Cox20|chr1:178303332-178303831	0.177684062637937	.	.
chr1	178318532	178319031	chr1	178336353	178336852	B230369F24Rik|chr1:178336353-178336852	0.123331264249258	.	.
chr1	178318532	178319031	chr1	178336353	178336852	Cox20|chr1:178336353-178336852	0.123331264249258	.	.
chr1	178318532	178319031	chr1	178368821	178369320	B230369F24Rik|chr1:178368821-178369320	0.145959457424984	.	.
chr1	178318532	178319031	chr1	178368821	178369320	Cox20|chr1:178368821-178369320	0.145959457424984	.	.
chr1	178318532	178319031	chr1	178463658	178464157	B230369F24Rik|chr1:178463658-178464157	0.218704564446631	.	.
chr1	178318532	178319031	chr1	178463658	178464157	Cox20|chr1:178463658-178464157	0.218704564446631	.	.
chr1	178337559	178338058	chr1	178219602	178220101	Hnrnpu|chr1:178219602-178220101	0.124843403067553	.	.
chr1	178337559	178338058	chr1	178303332	178303831	Hnrnpu|chr1:178303332-178303831	0.229447277487496	.	.
chr1	178405450	178405949	chr1	178444160	178444659	Efcab2|chr1:178444160-178444659	0.201907386622893	.	.
chr1	180640407	180640906	chr1	180547908	180548407	Lin9|chr1:180547908-180548407	0.185495296948047	.	.
chr1	180640407	180640906	chr1	180863588	180864087	Lin9|chr1:180863588-180864087	0.169912030496956	.	.
chr1	180641033	180641532	chr1	180541199	180541698	Lin9|chr1:180541199-180541698	0.160091937816663	.	.
chr1	180641033	180641532	chr1	180763866	180764365	Lin9|chr1:180763866-180764365	0.128146744127442	.	.
chr1	180641033	180641532	chr1	180848038	180848537	Lin9|chr1:180848038-180848537	0.231036027189449	.	.
chr1	180725789	180726288	chr1	180541862	180542361	Acbd3|chr1:180541862-180542361	0.246120536817496	.	.
chr1	180767693	180768192	chr1	180547386	180547885	Gm38293|chr1:180547386-180547885	0.15009498223188	.	.
chr1	180767693	180768192	chr1	180777540	180778039	Gm38293|chr1:180777540-180778039	0.24348090038823	.	.
chr1	180767693	180768192	chr1	180778088	180778587	Gm38293|chr1:180778088-180778587	0.215379039073081	.	.
chr1	180768387	180768886	chr1	180547386	180547885	Gm38293|chr1:180547386-180547885	0.216677857239857	.	.
chr1	180768387	180768886	chr1	180550703	180551202	Gm38293|chr1:180550703-180551202	0.128073003255386	.	.
chr1	180768387	180768886	chr1	180777540	180778039	Gm38293|chr1:180777540-180778039	0.294882689400918	.	.
chr1	180768387	180768886	chr1	180778088	180778587	Gm38293|chr1:180778088-180778587	0.274024488919986	.	.
chr1	180768387	180768886	chr1	181016358	181016857	Gm38293|chr1:181016358-181016857	0.197574737250214	.	.
chr1	180813365	180813864	chr1	180541862	180542361	H3f3a|chr1:180541862-180542361	0.136886078409733	.	.
chr1	180813365	180813864	chr1	180541862	180542361	H3f3aos|chr1:180541862-180542361	0.136886078409733	.	.
chr1	180813365	180813864	chr1	180987738	180988237	H3f3a|chr1:180987738-180988237	0.157079015050952	.	.
chr1	180813365	180813864	chr1	180987738	180988237	H3f3aos|chr1:180987738-180988237	0.157079015050952	.	.
chr1	180813989	180814488	chr1	180540642	180541141	H3f3a|chr1:180540642-180541141	0.134036415604702	.	.
chr1	180813989	180814488	chr1	180540642	180541141	H3f3aos|chr1:180540642-180541141	0.134036415604702	.	.
chr1	180813989	180814488	chr1	180541862	180542361	H3f3a|chr1:180541862-180542361	0.172093670725108	.	.
chr1	180813989	180814488	chr1	180541862	180542361	H3f3aos|chr1:180541862-180542361	0.172093670725108	.	.
chr1	180813989	180814488	chr1	180547386	180547885	H3f3a|chr1:180547386-180547885	0.125942089572661	.	.
chr1	180813989	180814488	chr1	180547386	180547885	H3f3aos|chr1:180547386-180547885	0.125942089572661	.	.
chr1	180813989	180814488	chr1	180547908	180548407	H3f3a|chr1:180547908-180548407	0.284328967822255	.	.
chr1	180813989	180814488	chr1	180547908	180548407	H3f3aos|chr1:180547908-180548407	0.284328967822255	.	.
chr1	180813989	180814488	chr1	180763866	180764365	H3f3a|chr1:180763866-180764365	0.173241718890956	.	.
chr1	180813989	180814488	chr1	180763866	180764365	H3f3aos|chr1:180763866-180764365	0.173241718890956	.	.
chr1	180813989	180814488	chr1	180777540	180778039	H3f3a|chr1:180777540-180778039	0.131856429541692	.	.
chr1	180813989	180814488	chr1	180777540	180778039	H3f3aos|chr1:180777540-180778039	0.131856429541692	.	.
chr1	180813989	180814488	chr1	180848038	180848537	H3f3a|chr1:180848038-180848537	0.234408564796869	.	.
chr1	180813989	180814488	chr1	180848038	180848537	H3f3aos|chr1:180848038-180848537	0.234408564796869	.	.
chr1	180813989	180814488	chr1	181017318	181017817	H3f3a|chr1:181017318-181017817	0.163646239109997	.	.
chr1	180813989	180814488	chr1	181017318	181017817	H3f3aos|chr1:181017318-181017817	0.163646239109997	.	.
chr1	180849953	180850452	chr1	180550703	180551202	Sde2|chr1:180550703-180551202	0.283029621018755	.	.
chr1	180849953	180850452	chr1	180763866	180764365	Sde2|chr1:180763866-180764365	0.157248911553643	.	.
chr1	180849953	180850452	chr1	180777540	180778039	Sde2|chr1:180777540-180778039	0.123302651416036	.	.
chr1	180849953	180850452	chr1	180778088	180778587	Sde2|chr1:180778088-180778587	0.147355533083331	.	.
chr1	180903944	180904443	chr1	181150665	181151164	Pycr2|chr1:181150665-181151164	0.195002906180352	.	.
chr1	181144061	181144560	chr1	180987738	180988237	Cnih4|chr1:180987738-180988237	0.146955632665811	.	.
chr1	181144061	181144560	chr1	180987738	180988237	Nvl|chr1:180987738-180988237	0.146955632665811	.	.
chr1	181144061	181144560	chr1	181150665	181151164	Cnih4|chr1:181150665-181151164	0.15129539535046	.	.
chr1	181144061	181144560	chr1	181150665	181151164	Nvl|chr1:181150665-181151164	0.15129539535046	.	.
chr1	181211237	181211736	chr1	180763866	180764365	Wdr26|chr1:180763866-180764365	0.22713053813927	.	.
chr1	181211237	181211736	chr1	180777540	180778039	Wdr26|chr1:180777540-180778039	0.21352110820648	.	.
chr1	181211237	181211736	chr1	180778088	180778587	Wdr26|chr1:180778088-180778587	0.180617532781756	.	.
chr1	181211237	181211736	chr1	180848038	180848537	Wdr26|chr1:180848038-180848537	0.131553413291885	.	.
chr1	181211237	181211736	chr1	181150665	181151164	Wdr26|chr1:181150665-181151164	0.236536463628681	.	.
chr1	181211764	181212263	chr1	181150665	181151164	Wdr26|chr1:181150665-181151164	0.14540471797859	.	.
chr1	194976111	194976610	chr1	195033930	195034429	A330023F24Rik|chr1:195033930-195034429	0.19731337186275	.	.
chr1	194976111	194976610	chr1	195033930	195034429	Gm16897|chr1:195033930-195034429	0.19731337186275	.	.
chr1	194976725	194977224	chr1	195018996	195019495	A330023F24Rik|chr1:195018996-195019495	0.176216610399253	.	.
chr1	194976725	194977224	chr1	195018996	195019495	Gm16897|chr1:195018996-195019495	0.176216610399253	.	.
chr1	194976725	194977224	chr1	195232530	195233029	A330023F24Rik|chr1:195232530-195233029	0.186706851643661	.	.
chr1	194976725	194977224	chr1	195232530	195233029	Gm16897|chr1:195232530-195233029	0.186706851643661	.	.
chr1	194977431	194977930	chr1	194977967	194978466	Gm16897|chr1:194977967-194978466	0.329507679004099	.	.
chr1	194977431	194977930	chr1	195033930	195034429	Gm16897|chr1:195033930-195034429	0.290375738748524	.	.
chr1	195018071	195018570	chr1	194762865	194763364	Gm37027|chr1:194762865-194763364	0.278164061940133	.	.
chr1	195018071	195018570	chr1	194816816	194817315	Gm37027|chr1:194816816-194817315	0.132826222114398	.	.
chr1	195018071	195018570	chr1	195016706	195017205	Gm37027|chr1:195016706-195017205	0.153256744806888	.	.
chr1	195018071	195018570	chr1	195018996	195019495	Gm37027|chr1:195018996-195019495	0.288074250329402	.	.
chr1	195176500	195176999	chr1	194816816	194817315	Cr2|chr1:194816816-194817315	0.175634218126364	.	.
chr10	3366298	3366797	chr10	3366890	3367389	Ppp1r14c|chr10:3366890-3367389	0.185179584892621	.	.
chr10	3366298	3366797	chr10	3391710	3392209	Ppp1r14c|chr10:3391710-3392209	0.159111960587031	.	.
chr10	3366298	3366797	chr10	3531321	3531820	Ppp1r14c|chr10:3531321-3531820	0.182366148678045	.	.
chr10	3740116	3740615	chr10	3392309	3392808	Plekhg1|chr10:3392309-3392808	0.142138579579763	.	.
chr10	3973553	3974052	chr10	3996387	3996886	Mthfd1l|chr10:3996387-3996886	0.180900567172442	.	.
chr10	5550504	5551003	chr10	5549987	5550486	Syne1|chr10:5549987-5550486	0.391812715575789	.	.
chr10	5550504	5551003	chr10	5600051	5600550	Syne1|chr10:5600051-5600550	0.127238914062742	.	.
chr10	5550504	5551003	chr10	5841371	5841870	Syne1|chr10:5841371-5841870	0.244681939840266	.	.
chr10	5550504	5551003	chr10	5912713	5913212	Syne1|chr10:5912713-5913212	0.23668300736911	.	.
chr10	5550504	5551003	chr10	5912713	5913212	Syne1|chr10:5912713-5913212	0.236683007369111	.	.
chr10	5805395	5805894	chr10	5600051	5600550	Fbxo5|chr10:5600051-5600550	0.123598880189153	.	.
chr10	5805395	5805894	chr10	5841371	5841870	Fbxo5|chr10:5841371-5841870	0.14714501712531	.	.
chr10	5805395	5805894	chr10	6182792	6183291	Fbxo5|chr10:6182792-6183291	0.135983560497521	.	.
chr10	5921342	5921841	chr10	5841371	5841870	Rgs17|chr10:5841371-5841870	0.166284000120721	.	.
chr10	5921342	5921841	chr10	5886106	5886605	Rgs17|chr10:5886106-5886605	0.137119350782473	.	.
chr10	5922199	5922698	chr10	5634278	5634777	Rgs17|chr10:5634278-5634777	0.23128026787309	.	.
chr10	5922199	5922698	chr10	6151873	6152372	Rgs17|chr10:6151873-6152372	0.169017412370426	.	.
chr10	7051748	7052247	chr10	7076118	7076617	Ipcef1|chr10:7076118-7076617	0.214471606046482	.	.
chr10	7051748	7052247	chr10	7333209	7333708	Ipcef1|chr10:7333209-7333708	0.179001517123461	.	.
chr10	7052495	7052994	chr10	7076118	7076617	Ipcef1|chr10:7076118-7076617	0.339947135193946	.	.
chr10	7052495	7052994	chr10	7085261	7085760	Ipcef1|chr10:7085261-7085760	0.193111839800234	.	.
chr10	7211500	7211999	chr10	7158863	7159362	Cnksr3|chr10:7158863-7159362	0.207870378258026	.	.
chr10	7211500	7211999	chr10	7210985	7211484	Cnksr3|chr10:7210985-7211484	0.499107843545285	.	.
chr10	7211500	7211999	chr10	7333209	7333708	Cnksr3|chr10:7333209-7333708	0.213544366664256	.	.
chr10	7212004	7212503	chr10	7070014	7070513	Cnksr3|chr10:7070014-7070513	0.151957992918078	.	.
chr10	7212004	7212503	chr10	7078071	7078570	Cnksr3|chr10:7078071-7078570	0.149400913470895	.	.
chr10	7212004	7212503	chr10	7164227	7164726	Cnksr3|chr10:7164227-7164726	0.413783239376968	.	.
chr10	7212004	7212503	chr10	7390606	7391105	Cnksr3|chr10:7390606-7391105	0.180009328093549	.	.
chr10	7590117	7590616	chr10	7883479	7883978	Lrp11|chr10:7883479-7883978	0.16545396242025	.	.
chr10	7590117	7590616	chr10	7928966	7929465	Lrp11|chr10:7928966-7929465	0.343393112515147	.	.
chr10	7725685	7726184	chr10	7390606	7391105	Katna1|chr10:7390606-7391105	0.174783716306541	.	.
chr10	7725685	7726184	chr10	7900869	7901368	Katna1|chr10:7900869-7901368	0.219370839427794	.	.
chr10	7725685	7726184	chr10	7928966	7929465	Katna1|chr10:7928966-7929465	0.179115736381245	.	.
chr10	7780721	7781220	chr10	7820802	7821301	B430219N15Rik|chr10:7820802-7821301	0.177024410082776	.	.
chr10	7792631	7793130	chr10	7809906	7810405	Ginm1|chr10:7809906-7810405	0.138000810476558	.	.
chr10	7792631	7793130	chr10	7809906	7810405	Ppil4|chr10:7809906-7810405	0.138000810476558	.	.
chr10	7792631	7793130	chr10	7820802	7821301	Ginm1|chr10:7820802-7821301	0.270771208910256	.	.
chr10	7792631	7793130	chr10	7820802	7821301	Ppil4|chr10:7820802-7821301	0.270771208910256	.	.
chr10	7955534	7956033	chr10	7820802	7821301	Tab2|chr10:7820802-7821301	0.213469946771057	.	.
chr10	7956090	7956589	chr10	7663092	7663591	Tab2|chr10:7663092-7663591	0.13603210711216	.	.
chr10	7956090	7956589	chr10	7883479	7883978	Tab2|chr10:7883479-7883978	0.185215063856627	.	.
chr10	10472118	10472617	chr10	10252058	10252557	Adgb|chr10:10252058-10252557	0.144467545315372	.	.
chr10	10472118	10472617	chr10	10268401	10268900	Adgb|chr10:10268401-10268900	0.211289965924916	.	.
chr10	10472118	10472617	chr10	10268902	10269401	Adgb|chr10:10268902-10269401	0.190658163050681	.	.
chr10	10472118	10472617	chr10	10690581	10691080	Adgb|chr10:10690581-10691080	0.122688910917034	.	.
chr10	10557986	10558485	chr10	10268401	10268900	Rab32|chr10:10268401-10268900	0.249530569612725	.	.
chr10	10557986	10558485	chr10	10268902	10269401	Rab32|chr10:10268902-10269401	0.151418952166151	.	.
chr10	10557986	10558485	chr10	10699737	10700236	Rab32|chr10:10699737-10700236	0.246484797591015	.	.
chr10	11280524	11281023	chr10	11362273	11362772	4930432B10Rik|chr10:11362273-11362772	0.285115116518697	.	.
chr10	11280524	11281023	chr10	11362273	11362772	Fbxo30|chr10:11362273-11362772	0.285115116518697	.	.
chr10	11280524	11281023	chr10	11514144	11514643	4930432B10Rik|chr10:11514144-11514643	0.127680578975326	.	.
chr10	11280524	11281023	chr10	11514144	11514643	Fbxo30|chr10:11514144-11514643	0.127680578975326	.	.
chr10	11281047	11281546	chr10	11491884	11492383	4930432B10Rik|chr10:11491884-11492383	0.178945712937625	.	.
chr10	11281047	11281546	chr10	11491884	11492383	Fbxo30|chr10:11491884-11492383	0.178945712937625	.	.
chr10	11281047	11281546	chr10	11646748	11647247	4930432B10Rik|chr10:11646748-11647247	0.144023336658585	.	.
chr10	11281047	11281546	chr10	11646748	11647247	Fbxo30|chr10:11646748-11647247	0.144023336658585	.	.
chr10	11343450	11343949	chr10	11449856	11450355	Epm2a|chr10:11449856-11450355	0.165797282869466	.	.
chr10	11343450	11343949	chr10	11535223	11535722	Epm2a|chr10:11535223-11535722	0.217320639858062	.	.
chr10	11841343	11841842	chr10	11514144	11514643	Gm48697|chr10:11514144-11514643	0.280285475038394	.	.
chr10	11841343	11841842	chr10	11755360	11755859	Gm48697|chr10:11755360-11755859	0.200206953177007	.	.
chr10	11841343	11841842	chr10	11925332	11925831	Gm48697|chr10:11925332-11925831	0.254903292437635	.	.
chr10	11841343	11841842	chr10	11993116	11993615	Gm48697|chr10:11993116-11993615	0.295208886567946	.	.
chr10	14759884	14760383	chr10	14816992	14817491	B230364G03Rik|chr10:14816992-14817491	0.137694526334957	.	.
chr10	14759884	14760383	chr10	14860227	14860726	B230364G03Rik|chr10:14860227-14860726	0.169455603330938	.	.
chr10	18886878	18887377	chr10	18772723	18773222	Gm48483|chr10:18772723-18773222	0.204875879033481	.	.
chr10	18886878	18887377	chr10	19188055	19188554	Gm48483|chr10:19188055-19188554	0.173897607395231	.	.
chr10	19015270	19015769	chr10	18835886	18836385	Tnfaip3|chr10:18835886-18836385	0.196435117581719	.	.
chr10	19591671	19592170	chr10	19693066	19693565	Ifngr1|chr10:19693066-19693565	0.202890776738701	.	.
chr10	21881933	21882432	chr10	21754936	21755435	Sgk1|chr10:21754936-21755435	0.167301683475629	.	.
chr10	21881933	21882432	chr10	21776610	21777109	Sgk1|chr10:21776610-21777109	0.347666060970571	.	.
chr10	21881933	21882432	chr10	21994360	21994859	Sgk1|chr10:21994360-21994859	0.201421310099639	.	.
chr10	21881933	21882432	chr10	22140879	22141378	Sgk1|chr10:22140879-22141378	0.255600076235929	.	.
chr10	22645129	22645628	chr10	22337238	22337737	Slc2a12|chr10:22337238-22337737	0.192557083043597	.	.
chr10	22645129	22645628	chr10	22348130	22348629	Slc2a12|chr10:22348130-22348629	0.224025796619428	.	.
chr10	22645129	22645628	chr10	22579377	22579876	Slc2a12|chr10:22579377-22579876	0.222003079608545	.	.
chr10	22730224	22730723	chr10	22337238	22337737	AC166256.1|chr10:22337238-22337737	0.300733670122237	.	.
chr10	22730224	22730723	chr10	22348130	22348629	AC166256.1|chr10:22348130-22348629	0.347489935282889	.	.
chr10	22730224	22730723	chr10	22609034	22609533	AC166256.1|chr10:22609034-22609533	0.12867801162833	.	.
chr10	22731681	22732180	chr10	22337238	22337737	AC166256.1|chr10:22337238-22337737	0.172615546077804	.	.
chr10	22731681	22732180	chr10	22337238	22337737	Tbpl1|chr10:22337238-22337737	0.172615546077804	.	.
chr10	23349982	23350481	chr10	23086307	23086806	Eya4|chr10:23086307-23086806	0.304717701733639	.	.
chr10	23349982	23350481	chr10	23086807	23087306	Eya4|chr10:23086807-23087306	0.297749653071068	.	.
chr10	26374914	26375413	chr10	26328164	26328663	L3mbtl3|chr10:26328164-26328663	0.226151895031762	.	.
chr10	26374914	26375413	chr10	26372894	26373393	L3mbtl3|chr10:26372894-26373393	0.222949154023522	.	.
chr10	26374914	26375413	chr10	26479261	26479760	L3mbtl3|chr10:26479261-26479760	0.123883262588766	.	.
chr10	26374914	26375413	chr10	26639272	26639771	L3mbtl3|chr10:26639272-26639771	0.126525224375632	.	.
chr10	26375759	26376258	chr10	26303433	26303932	L3mbtl3|chr10:26303433-26303932	0.124668547035762	.	.
chr10	26375759	26376258	chr10	26374170	26374669	L3mbtl3|chr10:26374170-26374669	0.281450955433385	.	.
chr10	26375759	26376258	chr10	26675337	26675836	L3mbtl3|chr10:26675337-26675836	0.226758749782181	.	.
chr10	29313161	29313660	chr10	29146930	29147429	Echdc1|chr10:29146930-29147429	0.32681768196083	.	.
chr10	29313161	29313660	chr10	29146930	29147429	Gm46218|chr10:29146930-29147429	0.32681768196083	.	.
chr10	29361838	29362337	chr10	29146930	29147429	Rnf146|chr10:29146930-29147429	0.16770800132278	.	.
chr10	29361838	29362337	chr10	29147547	29148046	Rnf146|chr10:29147547-29148046	0.171499315332594	.	.
chr10	29534063	29534562	chr10	29532753	29533252	Gm48159|chr10:29532753-29533252	0.338009188607369	.	.
chr10	29535581	29536080	chr10	29532753	29533252	Rspo3|chr10:29532753-29533252	0.291386819421537	.	.
chr10	30600453	30600952	chr10	30676288	30676787	Trmt11|chr10:30676288-30676787	0.262928634627564	.	.
chr10	30600453	30600952	chr10	30676800	30677299	Trmt11|chr10:30676800-30677299	0.30894039738684	.	.
chr10	30803126	30803625	chr10	31026379	31026878	Ncoa7|chr10:31026379-31026878	0.166292986464294	.	.
chr10	31445701	31446200	chr10	31299140	31299639	Tpd52l1|chr10:31299140-31299639	0.169813182850304	.	.
chr10	31445701	31446200	chr10	31305588	31306087	Tpd52l1|chr10:31305588-31306087	0.149565097897871	.	.
chr10	32890706	32891205	chr10	32577101	32577600	Nkain2|chr10:32577101-32577600	0.159414731680585	.	.
chr10	33255519	33256018	chr10	33255008	33255507	D830005E20Rik|chr10:33255008-33255507	0.41748436726814	.	.
chr10	33255519	33256018	chr10	33288292	33288791	D830005E20Rik|chr10:33288292-33288791	0.128972701609809	.	.
chr10	33623953	33624452	chr10	33255008	33255507	Clvs2|chr10:33255008-33255507	0.221552626860644	.	.
chr10	33623953	33624452	chr10	33255008	33255507	Gm15939|chr10:33255008-33255507	0.221552626860644	.	.
chr10	33623953	33624452	chr10	33349826	33350325	Clvs2|chr10:33349826-33350325	0.144312229890851	.	.
chr10	33623953	33624452	chr10	33349826	33350325	Gm15939|chr10:33349826-33350325	0.144312229890851	.	.
chr10	33904718	33905217	chr10	33703373	33703872	Rsph4a|chr10:33703373-33703872	0.238748474261027	.	.
chr10	33904718	33905217	chr10	33986736	33987235	Rsph4a|chr10:33986736-33987235	0.17787710534061	.	.
chr10	33904718	33905217	chr10	34033850	34034349	Rsph4a|chr10:34033850-34034349	0.171168218245818	.	.
chr10	33905309	33905808	chr10	33986736	33987235	Rsph4a|chr10:33986736-33987235	0.239907013221603	.	.
chr10	34019491	34019990	chr10	34280491	34280990	Gm48045|chr10:34280491-34280990	0.273634872054851	.	.
chr10	34019491	34019990	chr10	34280491	34280990	Rwdd1|chr10:34280491-34280990	0.273634872054851	.	.
chr10	34019491	34019990	chr10	34316872	34317371	Gm48045|chr10:34316872-34317371	0.3195128397189	.	.
chr10	34019491	34019990	chr10	34316872	34317371	Rwdd1|chr10:34316872-34317371	0.3195128397189	.	.
chr10	34019491	34019990	chr10	34368075	34368574	Gm48045|chr10:34368075-34368574	0.252540196889883	.	.
chr10	34019491	34019990	chr10	34368075	34368574	Rwdd1|chr10:34368075-34368574	0.252540196889883	.	.
chr10	34019491	34019990	chr10	34431742	34432241	Gm48045|chr10:34431742-34432241	0.16642796863855	.	.
chr10	34019491	34019990	chr10	34431742	34432241	Rwdd1|chr10:34431742-34432241	0.16642796863855	.	.
chr10	34095347	34095846	chr10	34033850	34034349	Calhm5|chr10:34033850-34034349	0.318967674489127	.	.
chr10	34095347	34095846	chr10	34091720	34092219	Calhm5|chr10:34091720-34092219	0.246313222626329	.	.
chr10	34095347	34095846	chr10	34368075	34368574	Calhm5|chr10:34368075-34368574	0.182327590164386	.	.
chr10	34127449	34127948	chr10	34033850	34034349	Calhm6|chr10:34033850-34034349	0.155414957292796	.	.
chr10	34127449	34127948	chr10	34328221	34328720	Calhm6|chr10:34328221-34328720	0.219427664977436	.	.
chr10	34207257	34207756	chr10	34091720	34092219	Dse|chr10:34091720-34092219	0.204682331658597	.	.
chr10	34207257	34207756	chr10	34280491	34280990	Dse|chr10:34280491-34280990	0.277866306386777	.	.
chr10	34207257	34207756	chr10	34316872	34317371	Dse|chr10:34316872-34317371	0.160610197034734	.	.
chr10	34281970	34282469	chr10	34316872	34317371	Tspyl1|chr10:34316872-34317371	0.211231547036031	.	.
chr10	34297174	34297673	chr10	34431742	34432241	Tspyl4|chr10:34431742-34432241	0.143756136468345	.	.
chr10	34297174	34297673	chr10	34592283	34592782	Tspyl4|chr10:34592283-34592782	0.307109469312998	.	.
chr10	34297174	34297673	chr10	34617147	34617646	Tspyl4|chr10:34617147-34617646	0.1401750852921	.	.
chr10	34297174	34297673	chr10	34721390	34721889	Tspyl4|chr10:34721390-34721889	0.179870389928592	.	.
chr10	34297971	34298470	chr10	34033850	34034349	Gm47512|chr10:34033850-34034349	0.131624276201847	.	.
chr10	34297971	34298470	chr10	34033850	34034349	Tspyl4|chr10:34033850-34034349	0.131624276201847	.	.
chr10	34297971	34298470	chr10	34280491	34280990	Gm47512|chr10:34280491-34280990	0.204004887737784	.	.
chr10	34297971	34298470	chr10	34280491	34280990	Tspyl4|chr10:34280491-34280990	0.204004887737784	.	.
chr10	34297971	34298470	chr10	34316872	34317371	Gm47512|chr10:34316872-34317371	0.147102049443163	.	.
chr10	34297971	34298470	chr10	34316872	34317371	Tspyl4|chr10:34316872-34317371	0.147102049443163	.	.
chr10	34418335	34418834	chr10	34091720	34092219	Nt5dc1|chr10:34091720-34092219	0.318302906202056	.	.
chr10	36505968	36506467	chr10	36567264	36567763	Hs3st5|chr10:36567264-36567763	0.28511084724635	.	.
chr10	36505968	36506467	chr10	36726217	36726716	Hs3st5|chr10:36726217-36726716	0.347114998354715	.	.
chr10	36506584	36507083	chr10	36608625	36609124	Hs3st5|chr10:36608625-36609124	0.236837485563175	.	.
chr10	36506584	36507083	chr10	36695948	36696447	Hs3st5|chr10:36695948-36696447	0.157574026075039	.	.
chr10	38121886	38122385	chr10	38288880	38289379	Gm31378|chr10:38288880-38289379	0.129802454385405	.	.
chr10	38965296	38965795	chr10	38823810	38824309	Lama4|chr10:38823810-38824309	0.191242052021517	.	.
chr10	38965296	38965795	chr10	38987185	38987684	Lama4|chr10:38987185-38987684	0.189811033698407	.	.
chr10	38965296	38965795	chr10	39171636	39172135	Lama4|chr10:39171636-39172135	0.251174090936299	.	.
chr10	39133692	39134191	chr10	38908193	38908692	Fam229b|chr10:38908193-38908692	0.224143061397612	.	.
chr10	39133692	39134191	chr10	38908193	38908692	Tube1|chr10:38908193-38908692	0.224143061397612	.	.
chr10	39133692	39134191	chr10	38987185	38987684	Fam229b|chr10:38987185-38987684	0.246546733237895	.	.
chr10	39133692	39134191	chr10	38987185	38987684	Tube1|chr10:38987185-38987684	0.246546733237895	.	.
chr10	39133692	39134191	chr10	39171094	39171593	Fam229b|chr10:39171094-39171593	0.126929648846832	.	.
chr10	39133692	39134191	chr10	39171094	39171593	Tube1|chr10:39171094-39171593	0.126929648846832	.	.
chr10	39133692	39134191	chr10	39171636	39172135	Fam229b|chr10:39171636-39172135	0.136220085439703	.	.
chr10	39133692	39134191	chr10	39171636	39172135	Tube1|chr10:39171636-39172135	0.136220085439703	.	.
chr10	42276537	42277036	chr10	42277563	42278062	Foxo3|chr10:42277563-42278062	0.285140746703448	.	.
chr10	42276537	42277036	chr10	42678656	42679155	Foxo3|chr10:42678656-42679155	0.251360589568434	.	.
chr10	42276537	42277036	chr10	42696935	42697434	Foxo3|chr10:42696935-42697434	0.139992950593512	.	.
chr10	42477769	42478268	chr10	42696935	42697434	Afg1l|chr10:42696935-42697434	0.236516157835759	.	.
chr10	42478381	42478880	chr10	42277563	42278062	Afg1l|chr10:42277563-42278062	0.171083595529323	.	.
chr10	42501588	42502087	chr10	42277563	42278062	Snx3|chr10:42277563-42278062	0.28096904953174	.	.
chr10	42502326	42502825	chr10	42277563	42278062	Snx3|chr10:42277563-42278062	0.181108283736229	.	.
chr10	42502326	42502825	chr10	42396140	42396639	Snx3|chr10:42396140-42396639	0.220624160418759	.	.
chr10	42502326	42502825	chr10	42637134	42637633	Snx3|chr10:42637134-42637633	0.14625029401029	.	.
chr10	43901492	43901991	chr10	43944843	43945342	Qrsl1|chr10:43944843-43945342	0.135116744631756	.	.
chr10	43901492	43901991	chr10	43944843	43945342	Rtn4ip1|chr10:43944843-43945342	0.135116744631756	.	.
chr10	43901492	43901991	chr10	44071106	44071605	Qrsl1|chr10:44071106-44071605	0.137366969196754	.	.
chr10	43901492	43901991	chr10	44071106	44071605	Rtn4ip1|chr10:44071106-44071605	0.137366969196754	.	.
chr10	44268090	44268589	chr10	44388592	44389091	Atg5|chr10:44388592-44389091	0.185852370040118	.	.
chr10	44268090	44268589	chr10	44625171	44625670	Atg5|chr10:44625171-44625670	0.172035484598122	.	.
chr10	45289129	45289628	chr10	45327954	45328453	Gm15934|chr10:45327954-45328453	0.298164727901473	.	.
chr10	45289129	45289628	chr10	45328601	45329100	Gm15934|chr10:45328601-45329100	0.315171762424845	.	.
chr10	45577590	45578089	chr10	45736520	45737019	Hace1|chr10:45736520-45737019	0.20597190121311	.	.
chr10	52233366	52233865	chr10	52258294	52258793	Dcbld1|chr10:52258294-52258793	0.267562588368355	.	.
chr10	52233867	52234366	chr10	51791989	51792488	Dcbld1|chr10:51791989-51792488	0.27243842622675	.	.
chr10	52233867	52234366	chr10	52106115	52106614	Dcbld1|chr10:52106115-52106614	0.197664284341718	.	.
chr10	52233867	52234366	chr10	52258294	52258793	Dcbld1|chr10:52258294-52258793	0.321600617568988	.	.
chr10	52417238	52417737	chr10	52258294	52258793	Nus1|chr10:52258294-52258793	0.412082250047115	.	.
chr10	52690801	52691300	chr10	52691301	52691800	Slc35f1|chr10:52691301-52691800	0.342788085436254	.	.
chr10	56228732	56229231	chr10	56115133	56115632	Tbc1d32|chr10:56115133-56115632	0.339641503250417	.	.
chr10	56431168	56431667	chr10	56165636	56166135	Gm36595|chr10:56165636-56166135	0.205206548699424	.	.
chr10	56431764	56432263	chr10	56165636	56166135	Gm36595|chr10:56165636-56166135	0.226394095507976	.	.
chr10	57486054	57486553	chr10	57001179	57001678	4930467K11Rik|chr10:57001179-57001678	0.128079034830475	.	.
chr10	57486054	57486553	chr10	57001179	57001678	Hsf2|chr10:57001179-57001678	0.128079034830475	.	.
chr10	57631815	57632314	chr10	57841830	57842329	Pkib|chr10:57841830-57842329	0.310497391953622	.	.
chr10	57794436	57794935	chr10	57795519	57796018	Smpdl3a|chr10:57795519-57796018	0.12756443434902	.	.
chr10	57794436	57794935	chr10	57841830	57842329	Smpdl3a|chr10:57841830-57842329	0.160565582558963	.	.
chr10	57794939	57795438	chr10	57795519	57796018	Smpdl3a|chr10:57795519-57796018	0.219898797127447	.	.
chr10	58255194	58255693	chr10	58362676	58363175	Gcc2|chr10:58362676-58363175	0.131906638365778	.	.
chr10	58446597	58447096	chr10	58362676	58363175	Ranbp2|chr10:58362676-58363175	0.192872504625263	.	.
chr10	58497623	58498122	chr10	58271634	58272133	Ccdc138|chr10:58271634-58272133	0.264336899188912	.	.
chr10	58497623	58498122	chr10	58363986	58364485	Ccdc138|chr10:58363986-58364485	0.155184587524938	.	.
chr10	58497623	58498122	chr10	58383254	58383753	Ccdc138|chr10:58383254-58383753	0.127946636905617	.	.
chr10	61978216	61978715	chr10	61838633	61839132	Col13a1|chr10:61838633-61839132	0.151014756573412	.	.
chr10	62231026	62231525	chr10	62260971	62261470	Tspan15|chr10:62260971-62261470	0.164603852535872	.	.
chr10	62231026	62231525	chr10	62374840	62375339	Tspan15|chr10:62374840-62375339	0.150805468319669	.	.
chr10	62339392	62339891	chr10	62110799	62111298	Hk1os|chr10:62110799-62111298	0.170954525604803	.	.
chr10	62339392	62339891	chr10	62374840	62375339	Hk1os|chr10:62374840-62375339	0.177159760458167	.	.
chr10	62339392	62339891	chr10	62410887	62411386	Hk1os|chr10:62410887-62411386	0.125612837103086	.	.
chr10	62340040	62340539	chr10	62260971	62261470	Hk1os|chr10:62260971-62261470	0.177425274134486	.	.
chr10	62449224	62449723	chr10	62549665	62550164	4930507D05Rik|chr10:62549665-62550164	0.205448702767067	.	.
chr10	62449224	62449723	chr10	62549665	62550164	Supv3l1|chr10:62549665-62550164	0.205448702767067	.	.
chr10	62449766	62450265	chr10	62101434	62101933	4930507D05Rik|chr10:62101434-62101933	0.140414149122468	.	.
chr10	62449766	62450265	chr10	62101434	62101933	Supv3l1|chr10:62101434-62101933	0.140414149122468	.	.
chr10	62449766	62450265	chr10	62105101	62105600	4930507D05Rik|chr10:62105101-62105600	0.179729924940737	.	.
chr10	62449766	62450265	chr10	62105101	62105600	Supv3l1|chr10:62105101-62105600	0.179729924940737	.	.
chr10	62449766	62450265	chr10	62590203	62590702	4930507D05Rik|chr10:62590203-62590702	0.147093035253546	.	.
chr10	62449766	62450265	chr10	62590203	62590702	Supv3l1|chr10:62590203-62590702	0.147093035253546	.	.
chr10	62486629	62487128	chr10	62275118	62275617	Vps26a|chr10:62275118-62275617	0.134670368431094	.	.
chr10	62486629	62487128	chr10	62300269	62300768	Vps26a|chr10:62300269-62300768	0.267902010847345	.	.
chr10	62577623	62578122	chr10	62294061	62294560	4933428P19Rik|chr10:62294061-62294560	0.193094119955593	.	.
chr10	62577623	62578122	chr10	62294061	62294560	Kif1bp|chr10:62294061-62294560	0.193094119955593	.	.
chr10	62577623	62578122	chr10	62332391	62332890	4933428P19Rik|chr10:62332391-62332890	0.231469422637184	.	.
chr10	62577623	62578122	chr10	62332391	62332890	Kif1bp|chr10:62332391-62332890	0.231469422637184	.	.
chr10	62577623	62578122	chr10	62549665	62550164	4933428P19Rik|chr10:62549665-62550164	0.13024236608999	.	.
chr10	62577623	62578122	chr10	62549665	62550164	Kif1bp|chr10:62549665-62550164	0.13024236608999	.	.
chr10	62577623	62578122	chr10	62850934	62851433	4933428P19Rik|chr10:62850934-62851433	0.145702464426078	.	.
chr10	62577623	62578122	chr10	62850934	62851433	Kif1bp|chr10:62850934-62851433	0.145702464426078	.	.
chr10	62577623	62578122	chr10	62856650	62857149	4933428P19Rik|chr10:62856650-62857149	0.131032783545315	.	.
chr10	62577623	62578122	chr10	62856650	62857149	Kif1bp|chr10:62856650-62857149	0.131032783545315	.	.
chr10	62577623	62578122	chr10	62865795	62866294	4933428P19Rik|chr10:62865795-62866294	0.167705513046481	.	.
chr10	62577623	62578122	chr10	62865795	62866294	Kif1bp|chr10:62865795-62866294	0.167705513046481	.	.
chr10	62578211	62578710	chr10	62332391	62332890	4933428P19Rik|chr10:62332391-62332890	0.356046120887925	.	.
chr10	62578211	62578710	chr10	62332391	62332890	Kif1bp|chr10:62332391-62332890	0.356046120887925	.	.
chr10	62578211	62578710	chr10	62549665	62550164	4933428P19Rik|chr10:62549665-62550164	0.129875019099112	.	.
chr10	62578211	62578710	chr10	62549665	62550164	Kif1bp|chr10:62549665-62550164	0.129875019099112	.	.
chr10	62578211	62578710	chr10	62856650	62857149	4933428P19Rik|chr10:62856650-62857149	0.340549840261097	.	.
chr10	62578211	62578710	chr10	62856650	62857149	Kif1bp|chr10:62856650-62857149	0.340549840261097	.	.
chr10	62602059	62602558	chr10	62374840	62375339	Ddx21|chr10:62374840-62375339	0.211692569062055	.	.
chr10	62602059	62602558	chr10	62374840	62375339	Gm47257|chr10:62374840-62375339	0.211692569062055	.	.
chr10	62602059	62602558	chr10	62549665	62550164	Ddx21|chr10:62549665-62550164	0.169081866134692	.	.
chr10	62602059	62602558	chr10	62549665	62550164	Gm47257|chr10:62549665-62550164	0.169081866134692	.	.
chr10	62651098	62651597	chr10	62500120	62500619	Ddx50|chr10:62500120-62500619	0.138672171428433	.	.
chr10	62651098	62651597	chr10	62590203	62590702	Ddx50|chr10:62590203-62590702	0.177644453477272	.	.
chr10	62651098	62651597	chr10	62857169	62857668	Ddx50|chr10:62857169-62857668	0.155339873949167	.	.
chr10	62725538	62726037	chr10	62410887	62411386	Stox1|chr10:62410887-62411386	0.132119784741787	.	.
chr10	62725538	62726037	chr10	62500120	62500619	Stox1|chr10:62500120-62500619	0.199711413661805	.	.
chr10	62725538	62726037	chr10	62865210	62865709	Stox1|chr10:62865210-62865709	0.158500904197404	.	.
chr10	62792172	62792671	chr10	62500120	62500619	Ccar1|chr10:62500120-62500619	0.134188995590495	.	.
chr10	62792172	62792671	chr10	62549665	62550164	Ccar1|chr10:62549665-62550164	0.228742746162107	.	.
chr10	62792172	62792671	chr10	62856650	62857149	Ccar1|chr10:62856650-62857149	0.127239496319642	.	.
chr10	62792172	62792671	chr10	62865795	62866294	Ccar1|chr10:62865795-62866294	0.232212897068499	.	.
chr10	62920395	62920894	chr10	62850934	62851433	Slc25a16|chr10:62850934-62851433	0.174897195486275	.	.
chr10	62920395	62920894	chr10	62865210	62865709	Slc25a16|chr10:62865210-62865709	0.186910983172601	.	.
chr10	62946840	62947339	chr10	62850934	62851433	Dna2|chr10:62850934-62851433	0.159646569770255	.	.
chr10	62946840	62947339	chr10	62856650	62857149	Dna2|chr10:62856650-62857149	0.154295217971619	.	.
chr10	62946840	62947339	chr10	62865795	62866294	Dna2|chr10:62865795-62866294	0.350603818758285	.	.
chr10	62946840	62947339	chr10	62866298	62866797	Dna2|chr10:62866298-62866797	0.247729873444761	.	.
chr10	62979983	62980482	chr10	62549665	62550164	Rufy2|chr10:62549665-62550164	0.25959847833288	.	.
chr10	62979983	62980482	chr10	62590203	62590702	Rufy2|chr10:62590203-62590702	0.211807041827181	.	.
chr10	62979983	62980482	chr10	62856650	62857149	Rufy2|chr10:62856650-62857149	0.172103871776984	.	.
chr10	62979983	62980482	chr10	62857169	62857668	Rufy2|chr10:62857169-62857668	0.237244869495936	.	.
chr10	62979983	62980482	chr10	62865795	62866294	Rufy2|chr10:62865795-62866294	0.220587714559444	.	.
chr10	63023030	63023529	chr10	62865210	62865709	Hnrnph3|chr10:62865210-62865709	0.152556226475051	.	.
chr10	63023030	63023529	chr10	62865795	62866294	Hnrnph3|chr10:62865795-62866294	0.201606786691352	.	.
chr10	63023030	63023529	chr10	62866298	62866797	Hnrnph3|chr10:62866298-62866797	0.267793405524061	.	.
chr10	63023030	63023529	chr10	63492987	63493486	Hnrnph3|chr10:63492987-63493486	0.297323415490448	.	.
chr10	63023688	63024187	chr10	63338814	63339313	Hnrnph3|chr10:63338814-63339313	0.342699590393532	.	.
chr10	63023688	63024187	chr10	63338814	63339313	Pbld2|chr10:63338814-63339313	0.342699590393532	.	.
chr10	63023688	63024187	chr10	63386349	63386848	Hnrnph3|chr10:63386349-63386848	0.167525506965617	.	.
chr10	63023688	63024187	chr10	63386349	63386848	Pbld2|chr10:63386349-63386848	0.167525506965617	.	.
chr10	63099999	63100498	chr10	62850934	62851433	Atoh7|chr10:62850934-62851433	0.135547395277691	.	.
chr10	63243618	63244117	chr10	63089243	63089742	1700120B22Rik|chr10:63089243-63089742	0.141637695078687	.	.
chr10	63243618	63244117	chr10	63089243	63089742	Herc4|chr10:63089243-63089742	0.141637695078687	.	.
chr10	63243618	63244117	chr10	63089921	63090420	1700120B22Rik|chr10:63089921-63090420	0.172144400965798	.	.
chr10	63243618	63244117	chr10	63089921	63090420	Herc4|chr10:63089921-63090420	0.172144400965798	.	.
chr10	63243618	63244117	chr10	63308515	63309014	1700120B22Rik|chr10:63308515-63309014	0.197482219640565	.	.
chr10	63243618	63244117	chr10	63308515	63309014	Herc4|chr10:63308515-63309014	0.197482219640565	.	.
chr10	63243618	63244117	chr10	63338211	63338710	1700120B22Rik|chr10:63338211-63338710	0.268528012153813	.	.
chr10	63243618	63244117	chr10	63338211	63338710	Herc4|chr10:63338211-63338710	0.268528012153813	.	.
chr10	63243618	63244117	chr10	63386349	63386848	1700120B22Rik|chr10:63386349-63386848	0.215414620617868	.	.
chr10	63243618	63244117	chr10	63386349	63386848	Herc4|chr10:63386349-63386848	0.215414620617868	.	.
chr10	63382558	63383057	chr10	63089921	63090420	Dnajc12|chr10:63089921-63090420	0.125778418270737	.	.
chr10	63382558	63383057	chr10	63386349	63386848	Dnajc12|chr10:63386349-63386848	0.145495398265843	.	.
chr10	63429313	63429812	chr10	63065948	63066447	Ctnna3|chr10:63065948-63066447	0.167230177891517	.	.
chr10	63429313	63429812	chr10	63492987	63493486	Ctnna3|chr10:63492987-63493486	0.241130521687843	.	.
chr10	63429957	63430456	chr10	63065948	63066447	Ctnna3|chr10:63065948-63066447	0.203613185257007	.	.
chr10	63429957	63430456	chr10	63492987	63493486	Ctnna3|chr10:63492987-63493486	0.171289876654872	.	.
chr10	63429957	63430456	chr10	63582526	63583025	Ctnna3|chr10:63582526-63583025	0.150721269811756	.	.
chr10	72026284	72026783	chr10	71837996	71838495	Gm34609|chr10:71837996-71838495	0.450958793202072	.	.
chr10	72026284	72026783	chr10	72228220	72228719	Gm34609|chr10:72228220-72228719	0.559895989059106	.	.
chr10	72026284	72026783	chr10	72452832	72453331	Gm34609|chr10:72452832-72453331	0.333543121883939	.	.
chr10	72654602	72655101	chr10	72403182	72403681	Zwint|chr10:72403182-72403681	0.167605707897771	.	.
chr10	72655128	72655627	chr10	72452832	72453331	Zwint|chr10:72452832-72453331	0.317378652188823	.	.
chr10	72655128	72655627	chr10	72714098	72714597	Zwint|chr10:72714098-72714597	0.306490569426156	.	.
chr10	72655128	72655627	chr10	72981251	72981750	Zwint|chr10:72981251-72981750	0.329517660641556	.	.
chr10	74966773	74967272	chr10	74723962	74724461	Gnaz|chr10:74723962-74724461	0.220054332304408	.	.
chr10	74966773	74967272	chr10	74920811	74921310	Gnaz|chr10:74920811-74921310	0.131600901789398	.	.
chr10	74966773	74967272	chr10	74936945	74937444	Gnaz|chr10:74936945-74937444	0.192903765831171	.	.
chr10	75764120	75764619	chr10	75873531	75874030	Cabin1|chr10:75873531-75874030	0.194261630768786	.	.
chr10	75773277	75773776	chr10	75853409	75853908	Ddt|chr10:75853409-75853908	0.127842857181727	.	.
chr10	75893088	75893587	chr10	75883039	75883538	Derl3|chr10:75883039-75883538	0.229974268752194	.	.
chr10	75921379	75921878	chr10	75834209	75834708	Smarcb1|chr10:75834209-75834708	0.140825461315358	.	.
chr10	75921379	75921878	chr10	75853409	75853908	Smarcb1|chr10:75853409-75853908	0.257118486550699	.	.
chr10	75921379	75921878	chr10	75872865	75873364	Smarcb1|chr10:75872865-75873364	0.296352412777146	.	.
chr10	75921379	75921878	chr10	75873531	75874030	Smarcb1|chr10:75873531-75874030	0.132857332765712	.	.
chr10	75921379	75921878	chr10	75950691	75951190	Smarcb1|chr10:75950691-75951190	0.139112821204506	.	.
chr10	75935571	75936070	chr10	75872865	75873364	Mmp11|chr10:75872865-75873364	0.190037757610812	.	.
chr10	75935571	75936070	chr10	75950691	75951190	Mmp11|chr10:75950691-75951190	0.191461607551999	.	.
chr10	76032290	76032789	chr10	76275404	76275903	Zfp280b|chr10:76275404-76275903	0.163993631866721	.	.
chr10	76032290	76032789	chr10	76455222	76455721	Zfp280b|chr10:76455222-76455721	0.162714572559577	.	.
chr10	76237626	76238125	chr10	76275404	76275903	Prmt2|chr10:76275404-76275903	0.126012860962527	.	.
chr10	76237626	76238125	chr10	76455222	76455721	Prmt2|chr10:76455222-76455721	0.125045259183051	.	.
chr10	76345090	76345589	chr10	76455222	76455721	Dip2a|chr10:76455222-76455721	0.169399084944785	.	.
chr10	76531225	76531724	chr10	76835726	76836225	Lss|chr10:76835726-76836225	0.171511343641995	.	.
chr10	76623163	76623662	chr10	76882803	76883302	Col6a2|chr10:76882803-76883302	0.144573865618005	.	.
chr10	76961928	76962427	chr10	76801944	76802443	Pcbp3|chr10:76801944-76802443	0.158065230329883	.	.
chr10	78352152	78352651	chr10	78279111	78279610	Agpat3|chr10:78279111-78279610	0.230159508148018	.	.
chr10	78352152	78352651	chr10	78279111	78279610	Gm40709|chr10:78279111-78279610	0.230159508148018	.	.
chr10	78352152	78352651	chr10	78388512	78389011	Agpat3|chr10:78388512-78389011	0.280335170873966	.	.
chr10	78352152	78352651	chr10	78388512	78389011	Gm40709|chr10:78388512-78389011	0.280335170873966	.	.
chr10	78352152	78352651	chr10	78457906	78458405	Agpat3|chr10:78457906-78458405	0.145766840394007	.	.
chr10	78352152	78352651	chr10	78457906	78458405	Gm40709|chr10:78457906-78458405	0.145766840394007	.	.
chr10	78352152	78352651	chr10	78686751	78687250	Agpat3|chr10:78686751-78687250	0.125440708443744	.	.
chr10	78352152	78352651	chr10	78686751	78687250	Gm40709|chr10:78686751-78687250	0.125440708443744	.	.
chr10	78412126	78412625	chr10	78388512	78389011	Rrp1|chr10:78388512-78389011	0.185138298012861	.	.
chr10	78412126	78412625	chr10	78399195	78399694	Rrp1|chr10:78399195-78399694	0.215390746901439	.	.
chr10	78412126	78412625	chr10	78457906	78458405	Rrp1|chr10:78457906-78458405	0.195597604822696	.	.
chr10	78412126	78412625	chr10	78481893	78482392	Rrp1|chr10:78481893-78482392	0.183082587072756	.	.
chr10	78412126	78412625	chr10	78686751	78687250	Rrp1|chr10:78686751-78687250	0.190305731574089	.	.
chr10	78412843	78413342	chr10	78686751	78687250	Rrp1|chr10:78686751-78687250	0.158480584167101	.	.
chr10	78425391	78425890	chr10	78438115	78438614	Cstb|chr10:78438115-78438614	0.171339956998815	.	.
chr10	78425391	78425890	chr10	78457906	78458405	Cstb|chr10:78457906-78458405	0.257648683286601	.	.
chr10	78425391	78425890	chr10	78487672	78488171	Cstb|chr10:78487672-78488171	0.182805171486224	.	.
chr10	78425391	78425890	chr10	78632261	78632760	Cstb|chr10:78632261-78632760	0.196071892878885	.	.
chr10	78425391	78425890	chr10	78686751	78687250	Cstb|chr10:78686751-78687250	0.18080524523408	.	.
chr10	78464708	78465207	chr10	78396201	78396700	Pdxk|chr10:78396201-78396700	0.177483510938517	.	.
chr10	78464708	78465207	chr10	78438115	78438614	Pdxk|chr10:78438115-78438614	0.12937656434848	.	.
chr10	78464708	78465207	chr10	78481893	78482392	Pdxk|chr10:78481893-78482392	0.190477784217946	.	.
chr10	78574182	78574681	chr10	78396201	78396700	Ilvbl|chr10:78396201-78396700	0.162705842711517	.	.
chr10	78574182	78574681	chr10	78399195	78399694	Ilvbl|chr10:78399195-78399694	0.168218930588998	.	.
chr10	78574182	78574681	chr10	78812600	78813099	Ilvbl|chr10:78812600-78813099	0.176682190608188	.	.
chr10	78574691	78575190	chr10	78396201	78396700	Ilvbl|chr10:78396201-78396700	0.133808040781335	.	.
chr10	78574691	78575190	chr10	78686751	78687250	Ilvbl|chr10:78686751-78687250	0.227748225432999	.	.
chr10	78574691	78575190	chr10	78787724	78788223	Ilvbl|chr10:78787724-78788223	0.237532274065291	.	.
chr10	78746859	78747358	chr10	78396201	78396700	Gm30400|chr10:78396201-78396700	0.219122148637535	.	.
chr10	78746859	78747358	chr10	78399195	78399694	Gm30400|chr10:78399195-78399694	0.211147716498554	.	.
chr10	78746859	78747358	chr10	78457906	78458405	Gm30400|chr10:78457906-78458405	0.173687497766688	.	.
chr10	78746859	78747358	chr10	78487672	78488171	Gm30400|chr10:78487672-78488171	0.302548241191398	.	.
chr10	78747414	78747913	chr10	78388512	78389011	Gm30400|chr10:78388512-78389011	0.207610536314463	.	.
chr10	78747414	78747913	chr10	78457906	78458405	Gm30400|chr10:78457906-78458405	0.129253211533841	.	.
chr10	78747414	78747913	chr10	78686751	78687250	Gm30400|chr10:78686751-78687250	0.177917336081156	.	.
chr10	78747414	78747913	chr10	78812600	78813099	Gm30400|chr10:78812600-78813099	0.180943160127882	.	.
chr10	78752339	78752838	chr10	78686751	78687250	Ccdc105|chr10:78686751-78687250	0.336143190522785	.	.
chr10	78752339	78752838	chr10	78787724	78788223	Ccdc105|chr10:78787724-78788223	0.172104717396649	.	.
chr10	78752339	78752838	chr10	78812600	78813099	Ccdc105|chr10:78812600-78813099	0.158916196137003	.	.
chr10	78779460	78779959	chr10	78787724	78788223	Slc1a6|chr10:78787724-78788223	0.126874726442376	.	.
chr10	78780051	78780550	chr10	78632261	78632760	Slc1a6|chr10:78632261-78632760	0.13749255155955	.	.
chr10	78780051	78780550	chr10	78812600	78813099	Slc1a6|chr10:78812600-78813099	0.221258071621811	.	.
chr10	79533559	79534058	chr10	79595188	79595687	Plpp2|chr10:79595188-79595687	0.48045976241508	.	.
chr10	79554336	79554835	chr10	79654793	79655292	Mier2|chr10:79654793-79655292	0.302649238319745	.	.
chr10	79554879	79555378	chr10	79638841	79639340	Mier2|chr10:79638841-79639340	0.149473448000906	.	.
chr10	79613886	79614385	chr10	79654793	79655292	C2cd4c|chr10:79654793-79655292	0.336314849677804	.	.
chr10	79637007	79637506	chr10	79695112	79695611	Gm47163|chr10:79695112-79695611	0.161103462396034	.	.
chr10	79637007	79637506	chr10	79695112	79695611	Shc2|chr10:79695112-79695611	0.161103462396034	.	.
chr10	79637658	79638157	chr10	79595188	79595687	Gm47163|chr10:79595188-79595687	0.1863369134326	.	.
chr10	79637658	79638157	chr10	79595188	79595687	Shc2|chr10:79595188-79595687	0.1863369134326	.	.
chr10	79668658	79669157	chr10	79654793	79655292	Tpgs1|chr10:79654793-79655292	0.25782014228915	.	.
chr10	79669185	79669684	chr10	79638841	79639340	Tpgs1|chr10:79638841-79639340	0.22706408234193	.	.
chr10	79669185	79669684	chr10	79654793	79655292	Tpgs1|chr10:79654793-79655292	0.140384993401789	.	.
chr10	79704113	79704612	chr10	79638841	79639340	Bsg|chr10:79638841-79639340	0.255177317330464	.	.
chr10	79704113	79704612	chr10	79712388	79712887	Bsg|chr10:79712388-79712887	0.125938929891689	.	.
chr10	79717010	79717509	chr10	79654793	79655292	Hcn2|chr10:79654793-79655292	0.230097536981501	.	.
chr10	79717010	79717509	chr10	79717959	79718458	Hcn2|chr10:79717959-79718458	0.135488471256677	.	.
chr10	79746371	79746870	chr10	79638841	79639340	Polrmt|chr10:79638841-79639340	0.354055693826531	.	.
chr10	81252204	81252703	chr10	81285670	81286169	Matk|chr10:81285670-81286169	0.265211321943596	.	.
chr10	81252204	81252703	chr10	81346675	81347174	Matk|chr10:81346675-81347174	0.173762130379839	.	.
chr10	81252204	81252703	chr10	81416888	81417387	Matk|chr10:81416888-81417387	0.178541507358356	.	.
chr10	81253019	81253518	chr10	81346675	81347174	Matk|chr10:81346675-81347174	0.158527213704367	.	.
chr10	81253019	81253518	chr10	81416888	81417387	Matk|chr10:81416888-81417387	0.141459266201421	.	.
chr10	81253019	81253518	chr10	81432821	81433320	Matk|chr10:81432821-81433320	0.241101874188272	.	.
chr10	81253019	81253518	chr10	81502626	81503125	Matk|chr10:81502626-81503125	0.198995012963082	.	.
chr10	81253019	81253518	chr10	81551522	81552021	Matk|chr10:81551522-81552021	0.138897917220665	.	.
chr10	81266395	81266894	chr10	81416888	81417387	Apba3|chr10:81416888-81417387	0.210547884661743	.	.
chr10	81266395	81266894	chr10	81416888	81417387	Mrpl54|chr10:81416888-81417387	0.210547884661743	.	.
chr10	81266395	81266894	chr10	81472805	81473304	Apba3|chr10:81472805-81473304	0.268170917271812	.	.
chr10	81266395	81266894	chr10	81472805	81473304	Mrpl54|chr10:81472805-81473304	0.268170917271812	.	.
chr10	81266395	81266894	chr10	81571498	81571997	Apba3|chr10:81571498-81571997	0.157353403732106	.	.
chr10	81266395	81266894	chr10	81571498	81571997	Mrpl54|chr10:81571498-81571997	0.157353403732106	.	.
chr10	81266395	81266894	chr10	81633421	81633920	Apba3|chr10:81633421-81633920	0.214747564847411	.	.
chr10	81266395	81266894	chr10	81633421	81633920	Mrpl54|chr10:81633421-81633920	0.214747564847411	.	.
chr10	81292618	81293117	chr10	81346675	81347174	Pip5k1c|chr10:81346675-81347174	0.256232710430133	.	.
chr10	81292618	81293117	chr10	81416888	81417387	Pip5k1c|chr10:81416888-81417387	0.317386909821739	.	.
chr10	81292618	81293117	chr10	81430157	81430656	Pip5k1c|chr10:81430157-81430656	0.19684641415171	.	.
chr10	81292618	81293117	chr10	81464334	81464833	Pip5k1c|chr10:81464334-81464833	0.205971626898975	.	.
chr10	81292618	81293117	chr10	81472805	81473304	Pip5k1c|chr10:81472805-81473304	0.44209980830426	.	.
chr10	81292618	81293117	chr10	81484387	81484886	Pip5k1c|chr10:81484387-81484886	0.184750845494653	.	.
chr10	81292618	81293117	chr10	81551522	81552021	Pip5k1c|chr10:81551522-81552021	0.226128323418756	.	.
chr10	81292618	81293117	chr10	81570705	81571204	Pip5k1c|chr10:81570705-81571204	0.165407351203189	.	.
chr10	81292618	81293117	chr10	81571498	81571997	Pip5k1c|chr10:81571498-81571997	0.173555773149813	.	.
chr10	81292618	81293117	chr10	81633421	81633920	Pip5k1c|chr10:81633421-81633920	0.218567497143621	.	.
chr10	81320497	81320996	chr10	81432821	81433320	Cactin|chr10:81432821-81433320	0.133250073862854	.	.
chr10	81320497	81320996	chr10	81472805	81473304	Cactin|chr10:81472805-81473304	0.196254254653429	.	.
chr10	81320497	81320996	chr10	81472805	81473304	Cactin|chr10:81472805-81473304	0.19625425465343	.	.
chr10	81320497	81320996	chr10	81484387	81484886	Cactin|chr10:81484387-81484886	0.191359213019377	.	.
chr10	81320497	81320996	chr10	81571498	81571997	Cactin|chr10:81571498-81571997	0.234438791155897	.	.
chr10	81320497	81320996	chr10	81633421	81633920	Cactin|chr10:81633421-81633920	0.249064116329275	.	.
chr10	81320497	81320996	chr10	81643405	81643904	Cactin|chr10:81643405-81643904	0.139406100015651	.	.
chr10	81350327	81350826	chr10	81285670	81286169	Hmg20b|chr10:81285670-81286169	0.242004911162607	.	.
chr10	81350327	81350826	chr10	81430157	81430656	Hmg20b|chr10:81430157-81430656	0.249541036190646	.	.
chr10	81350327	81350826	chr10	81484387	81484886	Hmg20b|chr10:81484387-81484886	0.185905520146694	.	.
chr10	81350327	81350826	chr10	81551522	81552021	Hmg20b|chr10:81551522-81552021	0.189848855128211	.	.
chr10	81350327	81350826	chr10	81571498	81571997	Hmg20b|chr10:81571498-81571997	0.309278349375828	.	.
chr10	81350327	81350826	chr10	81643405	81643904	Hmg20b|chr10:81643405-81643904	0.406894114512343	.	.
chr10	81357211	81357710	chr10	81346675	81347174	Mfsd12|chr10:81346675-81347174	0.227019203133285	.	.
chr10	81357211	81357710	chr10	81472805	81473304	Mfsd12|chr10:81472805-81473304	0.173234282808332	.	.
chr10	81357211	81357710	chr10	81605015	81605514	Mfsd12|chr10:81605015-81605514	0.127071674382871	.	.
chr10	81378395	81378894	chr10	81416888	81417387	Fzr1|chr10:81416888-81417387	0.173863107101786	.	.
chr10	81378395	81378894	chr10	81430157	81430656	Fzr1|chr10:81430157-81430656	0.166560171954592	.	.
chr10	81378395	81378894	chr10	81464334	81464833	Fzr1|chr10:81464334-81464833	0.176187950020667	.	.
chr10	81378395	81378894	chr10	81472805	81473304	Fzr1|chr10:81472805-81473304	0.262182699657979	.	.
chr10	81378395	81378894	chr10	81484387	81484886	Fzr1|chr10:81484387-81484886	0.19512227633408	.	.
chr10	81378395	81378894	chr10	81502626	81503125	Fzr1|chr10:81502626-81503125	0.208098708410174	.	.
chr10	81378395	81378894	chr10	81551522	81552021	Fzr1|chr10:81551522-81552021	0.223167962435211	.	.
chr10	81378395	81378894	chr10	81571498	81571997	Fzr1|chr10:81571498-81571997	0.171951438385903	.	.
chr10	81378395	81378894	chr10	81643405	81643904	Fzr1|chr10:81643405-81643904	0.203389435830076	.	.
chr10	81384063	81384562	chr10	81416888	81417387	Dohh|chr10:81416888-81417387	0.331353449422104	.	.
chr10	81384063	81384562	chr10	81430157	81430656	Dohh|chr10:81430157-81430656	0.215800459813353	.	.
chr10	81384063	81384562	chr10	81432821	81433320	Dohh|chr10:81432821-81433320	0.201937736277168	.	.
chr10	81384063	81384562	chr10	81464334	81464833	Dohh|chr10:81464334-81464833	0.159910206467058	.	.
chr10	81384063	81384562	chr10	81472805	81473304	Dohh|chr10:81472805-81473304	0.255380817747652	.	.
chr10	81384063	81384562	chr10	81484387	81484886	Dohh|chr10:81484387-81484886	0.416280698105627	.	.
chr10	81384063	81384562	chr10	81551522	81552021	Dohh|chr10:81551522-81552021	0.437319461776226	.	.
chr10	81384063	81384562	chr10	81570705	81571204	Dohh|chr10:81570705-81571204	0.170871892343098	.	.
chr10	81384063	81384562	chr10	81571498	81571997	Dohh|chr10:81571498-81571997	0.444097305590634	.	.
chr10	81384063	81384562	chr10	81643405	81643904	Dohh|chr10:81643405-81643904	0.316475724113963	.	.
chr10	81389740	81390239	chr10	81430157	81430656	Gm48552|chr10:81430157-81430656	0.228603290204305	.	.
chr10	81481874	81482373	chr10	81413787	81414286	Celf5|chr10:81413787-81414286	0.250704187655224	.	.
chr10	81481874	81482373	chr10	81464334	81464833	Celf5|chr10:81464334-81464833	0.284844347145738	.	.
chr10	81481874	81482373	chr10	81472805	81473304	Celf5|chr10:81472805-81473304	0.142617713865764	.	.
chr10	81481874	81482373	chr10	81551522	81552021	Celf5|chr10:81551522-81552021	0.367941141428027	.	.
chr10	81481874	81482373	chr10	81571498	81571997	Celf5|chr10:81571498-81571997	0.197809500000289	.	.
chr10	81481874	81482373	chr10	81643405	81643904	Celf5|chr10:81643405-81643904	0.160395948306498	.	.
chr10	81482441	81482940	chr10	81464334	81464833	Celf5|chr10:81464334-81464833	0.202594773536884	.	.
chr10	81482441	81482940	chr10	81484387	81484886	Celf5|chr10:81484387-81484886	0.244419418173871	.	.
chr10	81482441	81482940	chr10	81643405	81643904	Celf5|chr10:81643405-81643904	0.132761914665948	.	.
chr10	81496231	81496730	chr10	81464334	81464833	Ncln|chr10:81464334-81464833	0.136878412764118	.	.
chr10	81496231	81496730	chr10	81484387	81484886	Ncln|chr10:81484387-81484886	0.196545816637784	.	.
chr10	81496231	81496730	chr10	81551522	81552021	Ncln|chr10:81551522-81552021	0.173026196894456	.	.
chr10	81496231	81496730	chr10	81571498	81571997	Ncln|chr10:81571498-81571997	0.21632045940931	.	.
chr10	81544468	81544967	chr10	81257213	81257712	Gna11|chr10:81257213-81257712	0.17423399478842	.	.
chr10	81544468	81544967	chr10	81464334	81464833	Gna11|chr10:81464334-81464833	0.143173123729998	.	.
chr10	81544468	81544967	chr10	81472805	81473304	Gna11|chr10:81472805-81473304	0.200630445101933	.	.
chr10	81544468	81544967	chr10	81571498	81571997	Gna11|chr10:81571498-81571997	0.125730033808993	.	.
chr10	81544468	81544967	chr10	81997141	81997640	Gna11|chr10:81997141-81997640	0.134741435314238	.	.
chr10	81545004	81545503	chr10	81267945	81268444	Gna11|chr10:81267945-81268444	0.189794442985031	.	.
chr10	81545004	81545503	chr10	81430826	81431325	Gna11|chr10:81430826-81431325	0.143982440465457	.	.
chr10	81545004	81545503	chr10	81464334	81464833	Gna11|chr10:81464334-81464833	0.17195277186189	.	.
chr10	81545004	81545503	chr10	81472805	81473304	Gna11|chr10:81472805-81473304	0.161440682448669	.	.
chr10	81545004	81545503	chr10	81484387	81484886	Gna11|chr10:81484387-81484886	0.176609366037118	.	.
chr10	81545004	81545503	chr10	81643405	81643904	Gna11|chr10:81643405-81643904	0.219444176948519	.	.
chr10	81559200	81559699	chr10	81430157	81430656	Tle5|chr10:81430157-81430656	0.174172844419269	.	.
chr10	81559200	81559699	chr10	81472805	81473304	Tle5|chr10:81472805-81473304	0.228143027845984	.	.
chr10	81559200	81559699	chr10	81484387	81484886	Tle5|chr10:81484387-81484886	0.144727207593483	.	.
chr10	81559200	81559699	chr10	81570705	81571204	Tle5|chr10:81570705-81571204	0.295443499696944	.	.
chr10	81559200	81559699	chr10	81571498	81571997	Tle5|chr10:81571498-81571997	0.291717428911274	.	.
chr10	81559200	81559699	chr10	81643405	81643904	Tle5|chr10:81643405-81643904	0.163767722708087	.	.
chr10	81559200	81559699	chr10	81997141	81997640	Tle5|chr10:81997141-81997640	0.319893327446033	.	.
chr10	81560176	81560675	chr10	81257213	81257712	Tle5|chr10:81257213-81257712	0.2108342705288	.	.
chr10	81560176	81560675	chr10	81285670	81286169	Tle5|chr10:81285670-81286169	0.145826700895237	.	.
chr10	81560176	81560675	chr10	81416888	81417387	Tle5|chr10:81416888-81417387	0.197315870707312	.	.
chr10	81560176	81560675	chr10	81432821	81433320	Tle5|chr10:81432821-81433320	0.276891007359934	.	.
chr10	81560176	81560675	chr10	81472805	81473304	Tle5|chr10:81472805-81473304	0.152171618177107	.	.
chr10	81560176	81560675	chr10	81571498	81571997	Tle5|chr10:81571498-81571997	0.150113734642269	.	.
chr10	81560176	81560675	chr10	81643405	81643904	Tle5|chr10:81643405-81643904	0.167495227436566	.	.
chr10	81600731	81601230	chr10	81257213	81257712	Tle6|chr10:81257213-81257712	0.307888325747399	.	.
chr10	81600731	81601230	chr10	81267945	81268444	Tle6|chr10:81267945-81268444	0.358155045070499	.	.
chr10	81600731	81601230	chr10	81413787	81414286	Tle6|chr10:81413787-81414286	0.182585928768064	.	.
chr10	81600731	81601230	chr10	81416888	81417387	Tle6|chr10:81416888-81417387	0.218821104108432	.	.
chr10	81600731	81601230	chr10	81430826	81431325	Tle6|chr10:81430826-81431325	0.18960943941851	.	.
chr10	81600731	81601230	chr10	81633421	81633920	Tle6|chr10:81633421-81633920	0.169846153782677	.	.
chr10	81605948	81606447	chr10	81267945	81268444	BC025920|chr10:81267945-81268444	0.281397965895981	.	.
chr10	81605948	81606447	chr10	81430157	81430656	BC025920|chr10:81430157-81430656	0.268151865374953	.	.
chr10	81605948	81606447	chr10	81450104	81450603	BC025920|chr10:81450104-81450603	0.132848440380087	.	.
chr10	81605948	81606447	chr10	81571498	81571997	BC025920|chr10:81571498-81571997	0.128965820446452	.	.
chr10	81605948	81606447	chr10	81643405	81643904	BC025920|chr10:81643405-81643904	0.208059113922979	.	.
chr10	81605948	81606447	chr10	81997141	81997640	BC025920|chr10:81997141-81997640	0.224432042479316	.	.
chr10	81627379	81627878	chr10	81267945	81268444	Ankrd24|chr10:81267945-81268444	0.128950275917237	.	.
chr10	81627379	81627878	chr10	81267945	81268444	Sirt6|chr10:81267945-81268444	0.128950275917237	.	.
chr10	81627379	81627878	chr10	81430826	81431325	Ankrd24|chr10:81430826-81431325	0.156408569640228	.	.
chr10	81627379	81627878	chr10	81430826	81431325	Sirt6|chr10:81430826-81431325	0.156408569640228	.	.
chr10	81627379	81627878	chr10	81472805	81473304	Ankrd24|chr10:81472805-81473304	0.140365777055302	.	.
chr10	81627379	81627878	chr10	81472805	81473304	Sirt6|chr10:81472805-81473304	0.140365777055302	.	.
chr10	81627379	81627878	chr10	81484387	81484886	Ankrd24|chr10:81484387-81484886	0.131208811389087	.	.
chr10	81627379	81627878	chr10	81484387	81484886	Sirt6|chr10:81484387-81484886	0.131208811389087	.	.
chr10	81627379	81627878	chr10	81643405	81643904	Ankrd24|chr10:81643405-81643904	0.132368132342079	.	.
chr10	81627379	81627878	chr10	81643405	81643904	Sirt6|chr10:81643405-81643904	0.132368132342079	.	.
chr10	81648748	81649247	chr10	81346675	81347174	Gm10778|chr10:81346675-81347174	0.138312187388439	.	.
chr10	81648748	81649247	chr10	81416888	81417387	Gm10778|chr10:81416888-81417387	0.140879909954982	.	.
chr10	81648748	81649247	chr10	81472805	81473304	Gm10778|chr10:81472805-81473304	0.143401580662643	.	.
chr10	81648748	81649247	chr10	81551522	81552021	Gm10778|chr10:81551522-81552021	0.231124949032644	.	.
chr10	81648748	81649247	chr10	81571498	81571997	Gm10778|chr10:81571498-81571997	0.313517312741735	.	.
chr10	81648748	81649247	chr10	81605015	81605514	Gm10778|chr10:81605015-81605514	0.131901779900113	.	.
chr10	82083575	82084074	chr10	81997141	81997640	BC024063|chr10:81997141-81997640	0.1567698681285	.	.
chr10	82178379	82178878	chr10	81997141	81997640	Gm15608|chr10:81997141-81997640	0.159672223123178	.	.
chr10	82353950	82354449	chr10	82666399	82666898	Gm4924|chr10:82666399-82666898	0.150587078458815	.	.
chr10	82622905	82623404	chr10	82698823	82699322	1190007I07Rik|chr10:82698823-82699322	0.344643788458432	.	.
chr10	82622905	82623404	chr10	82860253	82860752	1190007I07Rik|chr10:82860253-82860752	0.134106418589346	.	.
chr10	82629507	82630006	chr10	82698823	82699322	Tdg|chr10:82698823-82699322	0.321228986594988	.	.
chr10	82629507	82630006	chr10	82813955	82814454	Tdg|chr10:82813955-82814454	0.173249832798118	.	.
chr10	82629507	82630006	chr10	82860253	82860752	Tdg|chr10:82860253-82860752	0.137885473983935	.	.
chr10	82629507	82630006	chr10	82900594	82901093	Tdg|chr10:82900594-82901093	0.306856085766202	.	.
chr10	82690486	82690985	chr10	82795313	82795812	Glt8d2|chr10:82795313-82795812	0.253415328298493	.	.
chr10	82763879	82764378	chr10	82698823	82699322	Nfyb|chr10:82698823-82699322	0.354791317046409	.	.
chr10	82811778	82812277	chr10	82698823	82699322	1700028I16Rik|chr10:82698823-82699322	0.262789636683404	.	.
chr10	82811778	82812277	chr10	82813955	82814454	1700028I16Rik|chr10:82813955-82814454	0.30896030985968	.	.
chr10	82858893	82859392	chr10	82666399	82666898	Gm38560|chr10:82666399-82666898	0.161141889594122	.	.
chr10	82858893	82859392	chr10	82795313	82795812	Gm38560|chr10:82795313-82795812	0.260096950858756	.	.
chr10	82858893	82859392	chr10	82813955	82814454	Gm38560|chr10:82813955-82814454	0.159920518093726	.	.
chr10	82985064	82985563	chr10	82900594	82901093	Chst11|chr10:82900594-82901093	0.123353608647137	.	.
chr10	82985754	82986253	chr10	82813955	82814454	Chst11|chr10:82813955-82814454	0.156157607573619	.	.
chr10	85829194	85829693	chr10	85624915	85625414	Pwp1|chr10:85624915-85625414	0.304421254935578	.	.
chr10	85829194	85829693	chr10	85678556	85679055	Pwp1|chr10:85678556-85679055	0.151752743415653	.	.
chr10	85829194	85829693	chr10	85871543	85872042	Pwp1|chr10:85871543-85872042	0.389643267160802	.	.
chr10	85829194	85829693	chr10	85928481	85928980	Pwp1|chr10:85928481-85928980	0.348281494757906	.	.
chr10	85916863	85917362	chr10	85598554	85599053	Prdm4|chr10:85598554-85599053	0.132454078283048	.	.
chr10	85916863	85917362	chr10	85678556	85679055	Prdm4|chr10:85678556-85679055	0.243141865515791	.	.
chr10	85957553	85958052	chr10	85575589	85576088	Rtcb|chr10:85575589-85576088	0.231845886142848	.	.
chr10	85957553	85958052	chr10	85576112	85576611	Rtcb|chr10:85576112-85576611	0.172944665653692	.	.
chr10	86705281	86705780	chr10	86685259	86685758	Hsp90b1|chr10:86685259-86685758	0.192744856195088	.	.
chr10	86705281	86705780	chr10	86685259	86685758	Ttc41|chr10:86685259-86685758	0.192744856195088	.	.
chr10	86705281	86705780	chr10	86762245	86762744	Hsp90b1|chr10:86762245-86762744	0.182705083018612	.	.
chr10	86705281	86705780	chr10	86762245	86762744	Ttc41|chr10:86762245-86762744	0.182705083018612	.	.
chr10	86705811	86706310	chr10	86685259	86685758	Hsp90b1|chr10:86685259-86685758	0.187450363856601	.	.
chr10	86705811	86706310	chr10	86685259	86685758	Ttc41|chr10:86685259-86685758	0.187450363856601	.	.
chr10	86705811	86706310	chr10	86762245	86762744	Hsp90b1|chr10:86762245-86762744	0.266017673307635	.	.
chr10	86705811	86706310	chr10	86762245	86762744	Hsp90b1|chr10:86762245-86762744	0.266017673307636	.	.
chr10	86705811	86706310	chr10	86762245	86762744	Ttc41|chr10:86762245-86762744	0.266017673307635	.	.
chr10	86705811	86706310	chr10	86762245	86762744	Ttc41|chr10:86762245-86762744	0.266017673307636	.	.
chr10	86779348	86779847	chr10	86685259	86685758	Nt5dc3|chr10:86685259-86685758	0.135524314212656	.	.
chr10	86779348	86779847	chr10	86762245	86762744	Nt5dc3|chr10:86762245-86762744	0.274401603201984	.	.
chr10	87058237	87058736	chr10	87024821	87025320	1700113H08Rik|chr10:87024821-87025320	0.203581094094465	.	.
chr10	87058237	87058736	chr10	87485409	87485908	1700113H08Rik|chr10:87485409-87485908	0.269927436245996	.	.
chr10	87058237	87058736	chr10	87486178	87486677	1700113H08Rik|chr10:87486178-87486677	0.172809991842223	.	.
chr10	87058237	87058736	chr10	87494579	87495078	1700113H08Rik|chr10:87494579-87495078	0.334969427187944	.	.
chr10	87493100	87493599	chr10	87485409	87485908	Ascl1|chr10:87485409-87485908	0.227246654928647	.	.
chr10	87493100	87493599	chr10	87486178	87486677	Ascl1|chr10:87486178-87486677	0.264463337223671	.	.
chr10	87493100	87493599	chr10	87494579	87495078	Ascl1|chr10:87494579-87495078	0.274699065613539	.	.
chr10	88503789	88504288	chr10	88738951	88739450	Chpt1|chr10:88738951-88739450	0.227172045968241	.	.
chr10	88730714	88731213	chr10	88738951	88739450	Arl1|chr10:88738951-88739450	0.174605575669333	.	.
chr10	88731569	88732068	chr10	88669648	88670147	Arl1|chr10:88669648-88670147	0.138171750158026	.	.
chr10	97966895	97967394	chr10	98168262	98168761	Gm10754|chr10:98168262-98168761	0.542967971449714	.	.
chr10	97966895	97967394	chr10	98168262	98168761	Gm10754|chr10:98168262-98168761	0.542967971449715	.	.
chr10	100015452	100015951	chr10	100054115	100054614	Kitl|chr10:100054115-100054614	0.376989041060066	.	.
chr10	100015452	100015951	chr10	100185327	100185826	Kitl|chr10:100185327-100185826	0.487475915997777	.	.
chr10	100015452	100015951	chr10	100186790	100187289	Kitl|chr10:100186790-100187289	0.290469274201853	.	.
chr10	100015452	100015951	chr10	100289414	100289913	Kitl|chr10:100289414-100289913	0.2174904354	.	.
chr10	100016298	100016797	chr10	100185327	100185826	Kitl|chr10:100185327-100185826	0.289082534171435	.	.
chr10	100016298	100016797	chr10	100186234	100186733	Kitl|chr10:100186234-100186733	0.310895836433321	.	.
chr10	100016298	100016797	chr10	100186790	100187289	Kitl|chr10:100186790-100187289	0.371707055530217	.	.
chr10	100016298	100016797	chr10	100289414	100289913	Kitl|chr10:100289414-100289913	0.319410885729841	.	.
chr10	100487126	100487625	chr10	100289414	100289913	Cep290|chr10:100289414-100289913	0.132451725443381	.	.
chr10	100487126	100487625	chr10	100289414	100289913	Tmtc3|chr10:100289414-100289913	0.132451725443381	.	.
chr10	100487126	100487625	chr10	100589041	100589540	Cep290|chr10:100589041-100589540	0.214391121253805	.	.
chr10	100487126	100487625	chr10	100589041	100589540	Tmtc3|chr10:100589041-100589540	0.214391121253805	.	.
chr10	100742024	100742523	chr10	100603494	100603993	Gm35722|chr10:100603494-100603993	0.386826537544536	.	.
chr10	100742024	100742523	chr10	100604199	100604698	Gm35722|chr10:100604199-100604698	0.138966799964371	.	.
chr10	100742024	100742523	chr10	100629708	100630207	Gm35722|chr10:100629708-100630207	0.160922879966167	.	.
chr10	100742024	100742523	chr10	100630234	100630733	Gm35722|chr10:100630234-100630733	0.124873210576757	.	.
chr10	100742024	100742523	chr10	100670137	100670636	Gm35722|chr10:100670137-100670636	0.281407896578219	.	.
chr10	100742024	100742523	chr10	100748962	100749461	Gm35722|chr10:100748962-100749461	0.14809974170501	.	.
chr10	101681454	101681953	chr10	101256443	101256942	Mgat4c|chr10:101256443-101256942	0.143507289996824	.	.
chr10	103236075	103236574	chr10	102836504	102837003	Lrriq1|chr10:102836504-102837003	0.175106420734937	.	.
chr10	103236075	103236574	chr10	103443007	103443506	Lrriq1|chr10:103443007-103443506	0.232500477310883	.	.
chr10	103368022	103368521	chr10	103369009	103369508	Slc6a15|chr10:103369009-103369508	0.259884450871772	.	.
chr10	105841096	105841595	chr10	105774364	105774863	Ccdc59|chr10:105774364-105774863	0.142485981162647	.	.
chr10	105841096	105841595	chr10	105774364	105774863	Mettl25|chr10:105774364-105774863	0.142485981162647	.	.
chr10	106469497	106469996	chr10	106468917	106469416	Ppfia2|chr10:106468917-106469416	0.231908535705162	.	.
chr10	106470005	106470504	chr10	106195163	106195662	Ppfia2|chr10:106195163-106195662	0.206284896669404	.	.
chr10	106470005	106470504	chr10	106195163	106195662	Ppfia2|chr10:106195163-106195662	0.206284896669405	.	.
chr10	106470005	106470504	chr10	106242145	106242644	Ppfia2|chr10:106242145-106242644	0.251841897774867	.	.
chr10	112059933	112060432	chr10	112277963	112278462	Glipr1l1|chr10:112277963-112278462	0.200572240847083	.	.
chr10	112160072	112160571	chr10	112277963	112278462	Glipr1l3|chr10:112277963-112278462	0.31289297632276	.	.
chr10	112160072	112160571	chr10	112366743	112367242	Glipr1l3|chr10:112366743-112367242	0.319593522267508	.	.
chr10	112160072	112160571	chr10	112404143	112404642	Glipr1l3|chr10:112404143-112404642	0.20094664810002	.	.
chr10	112270038	112270537	chr10	112292516	112293015	Kcnc2|chr10:112292516-112293015	0.219048262129389	.	.
chr10	112270038	112270537	chr10	112481411	112481910	Kcnc2|chr10:112481411-112481910	0.152370947232236	.	.
chr10	112271231	112271730	chr10	112345539	112346038	Kcnc2|chr10:112345539-112346038	0.314575377652213	.	.
chr10	112271856	112272355	chr10	112481411	112481910	Kcnc2|chr10:112481411-112481910	0.13558948131495	.	.
chr10	112928298	112928797	chr10	112626686	112627185	Atxn7l3b|chr10:112626686-112627185	0.130112806875706	.	.
chr10	112928298	112928797	chr10	112681545	112682044	Atxn7l3b|chr10:112681545-112682044	0.274504266089786	.	.
chr10	112928805	112929304	chr10	112626686	112627185	Atxn7l3b|chr10:112626686-112627185	0.281056911648503	.	.
chr10	112928805	112929304	chr10	112629721	112630220	Atxn7l3b|chr10:112629721-112630220	0.19062022470702	.	.
chr10	112928805	112929304	chr10	112681545	112682044	Atxn7l3b|chr10:112681545-112682044	0.198244013488379	.	.
chr10	118141391	118141890	chr10	118047578	118048077	Mdm1|chr10:118047578-118048077	0.387902857481922	.	.
chr10	118141391	118141890	chr10	118087849	118088348	Mdm1|chr10:118087849-118088348	0.165765612234182	.	.
chr10	118141391	118141890	chr10	118250794	118251293	Mdm1|chr10:118250794-118251293	0.24804981540257	.	.
chr10	120112717	120113216	chr10	120130584	120131083	Helb|chr10:120130584-120131083	0.197948003267149	.	.
chr10	120112717	120113216	chr10	120233915	120234414	Helb|chr10:120233915-120234414	0.224840217019366	.	.
chr10	120801265	120801764	chr10	120646676	120647175	Gm15961|chr10:120646676-120647175	0.263346089874352	.	.
chr10	120801265	120801764	chr10	120864391	120864890	Gm15961|chr10:120864391-120864890	0.140775484126873	.	.
chr10	120857657	120858156	chr10	120938302	120938801	Gm15910|chr10:120938302-120938801	0.12760586868039	.	.
chr10	120898763	120899262	chr10	120646676	120647175	Gm4473|chr10:120646676-120647175	0.392799504716317	.	.
chr10	120898763	120899262	chr10	120646676	120647175	Msrb3|chr10:120646676-120647175	0.392799504716317	.	.
chr10	120898763	120899262	chr10	120701799	120702298	Gm4473|chr10:120701799-120702298	0.137080162756261	.	.
chr10	120898763	120899262	chr10	120701799	120702298	Msrb3|chr10:120701799-120702298	0.137080162756261	.	.
chr10	120898763	120899262	chr10	120843661	120844160	Gm4473|chr10:120843661-120844160	0.295865199813328	.	.
chr10	120898763	120899262	chr10	120843661	120844160	Msrb3|chr10:120843661-120844160	0.295865199813328	.	.
chr10	120898763	120899262	chr10	120864391	120864890	Gm4473|chr10:120864391-120864890	0.182005533850537	.	.
chr10	120898763	120899262	chr10	120864391	120864890	Msrb3|chr10:120864391-120864890	0.182005533850537	.	.
chr10	120898763	120899262	chr10	120876144	120876643	Gm4473|chr10:120876144-120876643	0.130021892126286	.	.
chr10	120898763	120899262	chr10	120876144	120876643	Msrb3|chr10:120876144-120876643	0.130021892126286	.	.
chr10	120898763	120899262	chr10	120882734	120883233	Gm4473|chr10:120882734-120883233	0.149384995356867	.	.
chr10	120898763	120899262	chr10	120882734	120883233	Msrb3|chr10:120882734-120883233	0.149384995356867	.	.
chr10	120898763	120899262	chr10	121055436	121055935	Gm4473|chr10:121055436-121055935	0.240850538303995	.	.
chr10	120898763	120899262	chr10	121055436	121055935	Msrb3|chr10:121055436-121055935	0.240850538303995	.	.
chr10	120898763	120899262	chr10	121056057	121056556	Gm4473|chr10:121056057-121056556	0.169950601629144	.	.
chr10	120898763	120899262	chr10	121056057	121056556	Msrb3|chr10:121056057-121056556	0.169950601629144	.	.
chr10	120978126	120978625	chr10	120882734	120883233	Lemd3|chr10:120882734-120883233	0.158418154416736	.	.
chr10	120979164	120979663	chr10	120938302	120938801	Lemd3|chr10:120938302-120938801	0.138018340356826	.	.
chr10	120979164	120979663	chr10	121016884	121017383	Lemd3|chr10:121016884-121017383	0.234703358588532	.	.
chr10	121033677	121034176	chr10	120938302	120938801	Wif1|chr10:120938302-120938801	0.189903504604842	.	.
chr10	121033677	121034176	chr10	121055436	121055935	Wif1|chr10:121055436-121055935	0.184780905146855	.	.
chr10	121033677	121034176	chr10	121056057	121056556	Wif1|chr10:121056057-121056556	0.235292864773966	.	.
chr10	121033677	121034176	chr10	121061424	121061923	Wif1|chr10:121061424-121061923	0.203576551369355	.	.
chr10	122047104	122047603	chr10	122120828	122121327	Srgap1|chr10:122120828-122121327	0.154448953953405	.	.
chr10	122097114	122097613	chr10	122193288	122193787	Rxylt1|chr10:122193288-122193787	0.253148061752023	.	.
chr10	122448406	122448905	chr10	122193288	122193787	Avpr1a|chr10:122193288-122193787	0.242509198664591	.	.
chr10	122448406	122448905	chr10	122406335	122406834	Avpr1a|chr10:122406335-122406834	0.220886505017163	.	.
chr10	122448406	122448905	chr10	122447221	122447720	Avpr1a|chr10:122447221-122447720	0.162728238964194	.	.
chr10	128014912	128015411	chr10	127750299	127750798	Prim1|chr10:127750299-127750798	0.193379144304659	.	.
chr10	128014912	128015411	chr10	128092468	128092967	Prim1|chr10:128092468-128092967	0.174956804642885	.	.
chr10	128014912	128015411	chr10	128237698	128238197	Prim1|chr10:128237698-128238197	0.193828347818732	.	.
chr10	128035316	128035815	chr10	128096604	128097103	Naca|chr10:128096604-128097103	0.172434871293773	.	.
chr10	128058600	128059099	chr10	128176400	128176899	Ptges3|chr10:128176400-128176899	0.185646727190104	.	.
chr10	128058600	128059099	chr10	128409597	128410096	Ptges3|chr10:128409597-128410096	0.184706290471981	.	.
chr10	128059140	128059639	chr10	128176400	128176899	Ptges3|chr10:128176400-128176899	0.173692463298772	.	.
chr10	128082998	128083497	chr10	127750299	127750798	Atp5b|chr10:127750299-127750798	0.224393806241098	.	.
chr10	128082998	128083497	chr10	127750299	127750798	Gm47438|chr10:127750299-127750798	0.224393806241098	.	.
chr10	128082998	128083497	chr10	128092468	128092967	Atp5b|chr10:128092468-128092967	0.218799193294003	.	.
chr10	128082998	128083497	chr10	128092468	128092967	Gm47438|chr10:128092468-128092967	0.218799193294003	.	.
chr10	128082998	128083497	chr10	128176400	128176899	Atp5b|chr10:128176400-128176899	0.136065442547763	.	.
chr10	128082998	128083497	chr10	128176400	128176899	Gm47438|chr10:128176400-128176899	0.136065442547763	.	.
chr10	128082998	128083497	chr10	128212738	128213237	Atp5b|chr10:128212738-128213237	0.250762190007354	.	.
chr10	128082998	128083497	chr10	128212738	128213237	Gm47438|chr10:128212738-128213237	0.250762190007354	.	.
chr10	128082998	128083497	chr10	128409597	128410096	Atp5b|chr10:128409597-128410096	0.181267428395538	.	.
chr10	128082998	128083497	chr10	128409597	128410096	Gm47438|chr10:128409597-128410096	0.181267428395538	.	.
chr10	128194133	128194632	chr10	128237698	128238197	Gls2|chr10:128237698-128238197	0.206692235483022	.	.
chr10	128194133	128194632	chr10	128409597	128410096	Gls2|chr10:128409597-128410096	0.188738103530758	.	.
chr10	128211581	128212080	chr10	128440394	128440893	Spryd4|chr10:128440394-128440893	0.127534110176221	.	.
chr10	128232067	128232566	chr10	128212738	128213237	Timeless|chr10:128212738-128213237	0.131233396769349	.	.
chr10	128232067	128232566	chr10	128409597	128410096	Timeless|chr10:128409597-128410096	0.123238547114378	.	.
chr10	128270187	128270686	chr10	128096604	128097103	Stat2|chr10:128096604-128097103	0.127104197048253	.	.
chr10	128270187	128270686	chr10	128409597	128410096	Stat2|chr10:128409597-128410096	0.338736020131824	.	.
chr10	128270187	128270686	chr10	128440394	128440893	Stat2|chr10:128440394-128440893	0.145651410521221	.	.
chr10	128303050	128303549	chr10	128440394	128440893	Pan2|chr10:128440394-128440893	0.256520042696985	.	.
chr10	128322161	128322660	chr10	128096604	128097103	Cnpy2|chr10:128096604-128097103	0.127152426799526	.	.
chr10	128337438	128337937	chr10	128176400	128176899	Cs|chr10:128176400-128176899	0.220844578095372	.	.
chr10	128337438	128337937	chr10	128536166	128536665	Cs|chr10:128536166-128536665	0.141343183313148	.	.
chr10	128368518	128369017	chr10	128176400	128176899	Coq10a|chr10:128176400-128176899	0.305441628461893	.	.
chr10	128368518	128369017	chr10	128212738	128213237	Coq10a|chr10:128212738-128213237	0.140984781969615	.	.
chr10	128376834	128377333	chr10	128176400	128176899	Ankrd52|chr10:128176400-128176899	0.271978890232214	.	.
chr10	128376834	128377333	chr10	128612569	128613068	Ankrd52|chr10:128612569-128613068	0.135342947998912	.	.
chr10	128411355	128411854	chr10	128096604	128097103	Nabp2|chr10:128096604-128097103	0.123374741360352	.	.
chr10	128411355	128411854	chr10	128096604	128097103	Rnf41|chr10:128096604-128097103	0.123374741360352	.	.
chr10	128411355	128411854	chr10	128212738	128213237	Nabp2|chr10:128212738-128213237	0.318713187840114	.	.
chr10	128411355	128411854	chr10	128212738	128213237	Rnf41|chr10:128212738-128213237	0.318713187840114	.	.
chr10	128411355	128411854	chr10	128536166	128536665	Nabp2|chr10:128536166-128536665	0.160180463416135	.	.
chr10	128411355	128411854	chr10	128536166	128536665	Rnf41|chr10:128536166-128536665	0.160180463416135	.	.
chr10	128458309	128458808	chr10	128237698	128238197	Smarcc2|chr10:128237698-128238197	0.153354234326723	.	.
chr10	128458309	128458808	chr10	128440394	128440893	Smarcc2|chr10:128440394-128440893	0.143555976830938	.	.
chr10	128458968	128459467	chr10	128092468	128092967	Smarcc2|chr10:128092468-128092967	0.143000702036928	.	.
chr10	128458968	128459467	chr10	128212738	128213237	Smarcc2|chr10:128212738-128213237	0.345466270038777	.	.
chr10	128493613	128494112	chr10	128092468	128092967	Myl6|chr10:128092468-128092967	0.211824656829109	.	.
chr10	128493613	128494112	chr10	128176400	128176899	Myl6|chr10:128176400-128176899	0.146251813786143	.	.
chr10	128493613	128494112	chr10	128409597	128410096	Myl6|chr10:128409597-128410096	0.1300529583751	.	.
chr10	128493613	128494112	chr10	128612569	128613068	Myl6|chr10:128612569-128613068	0.238794270358357	.	.
chr10	128493613	128494112	chr10	128743509	128744008	Myl6|chr10:128743509-128744008	0.189031153453412	.	.
chr10	128498636	128499135	chr10	128212738	128213237	Myl6b|chr10:128212738-128213237	0.33979768339831	.	.
chr10	128498636	128499135	chr10	128409597	128410096	Myl6b|chr10:128409597-128410096	0.161229824288366	.	.
chr10	128525706	128526205	chr10	128440394	128440893	Esyt1|chr10:128440394-128440893	0.214545798719281	.	.
chr10	128525706	128526205	chr10	128805195	128805694	Esyt1|chr10:128805195-128805694	0.157627386785849	.	.
chr10	128525706	128526205	chr10	128977436	128977935	Esyt1|chr10:128977436-128977935	0.253015769867517	.	.
chr10	128547478	128547977	chr10	128409597	128410096	Zc3h10|chr10:128409597-128410096	0.18753439818246	.	.
chr10	128547478	128547977	chr10	128440394	128440893	Zc3h10|chr10:128440394-128440893	0.182473079307562	.	.
chr10	128547478	128547977	chr10	128909639	128910138	Zc3h10|chr10:128909639-128910138	0.141104437516022	.	.
chr10	128548928	128549427	chr10	128440394	128440893	Rpl41|chr10:128440394-128440893	0.207487531733509	.	.
chr10	128548928	128549427	chr10	128805195	128805694	Rpl41|chr10:128805195-128805694	0.15717319395879	.	.
chr10	128548928	128549427	chr10	128913212	128913711	Rpl41|chr10:128913212-128913711	0.148328191604221	.	.
chr10	128565862	128566361	chr10	128612569	128613068	Pa2g4|chr10:128612569-128613068	0.204025385671841	.	.
chr10	128565862	128566361	chr10	128909639	128910138	Pa2g4|chr10:128909639-128910138	0.150378462198436	.	.
chr10	128626582	128627081	chr10	128612569	128613068	Rps26|chr10:128612569-128613068	0.190303355434799	.	.
chr10	128626582	128627081	chr10	128805195	128805694	Rps26|chr10:128805195-128805694	0.153249211826049	.	.
chr10	128644871	128645370	chr10	128536166	128536665	Gm26876|chr10:128536166-128536665	0.158640478731884	.	.
chr10	128644871	128645370	chr10	128977436	128977935	Gm26876|chr10:128977436-128977935	0.154183617893573	.	.
chr10	128645519	128646018	chr10	128409597	128410096	Gm26876|chr10:128409597-128410096	0.167897086616504	.	.
chr10	128645519	128646018	chr10	128909639	128910138	Gm26876|chr10:128909639-128910138	0.161325590734786	.	.
chr10	128646026	128646525	chr10	128409597	128410096	Gm26876|chr10:128409597-128410096	0.122292057778312	.	.
chr10	128646026	128646525	chr10	128536166	128536665	Gm26876|chr10:128536166-128536665	0.255181280318923	.	.
chr10	128646026	128646525	chr10	128743509	128744008	Gm26876|chr10:128743509-128744008	0.164535520022296	.	.
chr10	128646026	128646525	chr10	128909639	128910138	Gm26876|chr10:128909639-128910138	0.222205890971777	.	.
chr10	128646613	128647112	chr10	128440394	128440893	Gm26876|chr10:128440394-128440893	0.12847163867845	.	.
chr10	128646613	128647112	chr10	128805195	128805694	Gm26876|chr10:128805195-128805694	0.153598536555502	.	.
chr10	128668336	128668835	chr10	128805195	128805694	Ikzf4|chr10:128805195-128805694	0.286394099590066	.	.
chr10	128669128	128669627	chr10	128536166	128536665	Ikzf4|chr10:128536166-128536665	0.182262701218494	.	.
chr10	128673679	128674178	chr10	128440394	128440893	Suox|chr10:128440394-128440893	0.158949608603591	.	.
chr10	128673679	128674178	chr10	128536166	128536665	Suox|chr10:128536166-128536665	0.220575699058589	.	.
chr10	128695638	128696137	chr10	128612569	128613068	Rab5b|chr10:128612569-128613068	0.226895391561684	.	.
chr10	128695638	128696137	chr10	128743509	128744008	Rab5b|chr10:128743509-128744008	0.21730810881473	.	.
chr10	128695638	128696137	chr10	128805195	128805694	Rab5b|chr10:128805195-128805694	0.176532650058552	.	.
chr10	128695638	128696137	chr10	128909639	128910138	Rab5b|chr10:128909639-128910138	0.138534498227528	.	.
chr10	128696211	128696710	chr10	128805195	128805694	Rab5b|chr10:128805195-128805694	0.183491730001128	.	.
chr10	128747460	128747959	chr10	128612569	128613068	Pym1|chr10:128612569-128613068	0.125212994875686	.	.
chr10	128747460	128747959	chr10	128743509	128744008	Pym1|chr10:128743509-128744008	0.167475177785114	.	.
chr10	128804210	128804709	chr10	128536166	128536665	Dnajc14|chr10:128536166-128536665	0.143988895542118	.	.
chr10	128804210	128804709	chr10	128536166	128536665	Tmem198b|chr10:128536166-128536665	0.143988895542118	.	.
chr10	128821529	128822028	chr10	128805195	128805694	Ormdl2|chr10:128805195-128805694	0.171897437762398	.	.
chr10	128821529	128822028	chr10	128913212	128913711	Ormdl2|chr10:128913212-128913711	0.176501342039674	.	.
chr10	128821529	128822028	chr10	128977436	128977935	Ormdl2|chr10:128977436-128977935	0.125593900872108	.	.
chr10	128891038	128891537	chr10	128743509	128744008	Gdf11|chr10:128743509-128744008	0.13179996077126	.	.
chr10	128891683	128892182	chr10	128536166	128536665	Gdf11|chr10:128536166-128536665	0.185229853780073	.	.
chr10	128891683	128892182	chr10	128977436	128977935	Gdf11|chr10:128977436-128977935	0.198583540501436	.	.
chr10	128922870	128923369	chr10	128913212	128913711	Bloc1s1|chr10:128913212-128913711	0.281553659392761	.	.
chr10	128922870	128923369	chr10	128913212	128913711	Rdh5|chr10:128913212-128913711	0.281553659392761	.	.
chr10	128922870	128923369	chr10	128977436	128977935	Bloc1s1|chr10:128977436-128977935	0.141599842391284	.	.
chr10	128922870	128923369	chr10	128977436	128977935	Rdh5|chr10:128977436-128977935	0.141599842391284	.	.
chr10	128923385	128923884	chr10	128612569	128613068	Bloc1s1|chr10:128612569-128613068	0.210808906047162	.	.
chr10	128923385	128923884	chr10	128612569	128613068	Rdh5|chr10:128612569-128613068	0.210808906047162	.	.
chr10	128923385	128923884	chr10	128743509	128744008	Bloc1s1|chr10:128743509-128744008	0.235967224592802	.	.
chr10	128923385	128923884	chr10	128743509	128744008	Rdh5|chr10:128743509-128744008	0.235967224592802	.	.
chr10	128933513	128934012	chr10	128805195	128805694	Itga7|chr10:128805195-128805694	0.199404251973325	.	.
chr11	3202390	3202889	chr11	3123799	3124298	Eif4enif1|chr11:3123799-3124298	0.173470975125873	.	.
chr11	3202390	3202889	chr11	3332133	3332632	Eif4enif1|chr11:3332133-3332632	0.204052196931631	.	.
chr11	3202390	3202889	chr11	3374276	3374775	Eif4enif1|chr11:3374276-3374775	0.122559680656518	.	.
chr11	3202390	3202889	chr11	3472448	3472947	Eif4enif1|chr11:3472448-3472947	0.194918633785005	.	.
chr11	3289366	3289865	chr11	3123799	3124298	Patz1|chr11:3123799-3124298	0.397769876154756	.	.
chr11	3289366	3289865	chr11	3221479	3221978	Patz1|chr11:3221479-3221978	0.140071069492257	.	.
chr11	3289366	3289865	chr11	3289935	3290434	Patz1|chr11:3289935-3290434	0.141479038599873	.	.
chr11	3289366	3289865	chr11	3332133	3332632	Patz1|chr11:3332133-3332632	0.32620935490817	.	.
chr11	3331596	3332095	chr11	3332133	3332632	Gm12592|chr11:3332133-3332632	0.254445153083438	.	.
chr11	3452086	3452585	chr11	3123799	3124298	8430429K09Rik|chr11:3123799-3124298	0.122115712561031	.	.
chr11	3452086	3452585	chr11	3123799	3124298	Rnf185|chr11:3123799-3124298	0.122115712561031	.	.
chr11	3452086	3452585	chr11	3221479	3221978	8430429K09Rik|chr11:3221479-3221978	0.208631496978204	.	.
chr11	3452086	3452585	chr11	3221479	3221978	Rnf185|chr11:3221479-3221978	0.208631496978204	.	.
chr11	3452086	3452585	chr11	3289935	3290434	8430429K09Rik|chr11:3289935-3290434	0.466070723950591	.	.
chr11	3452086	3452585	chr11	3289935	3290434	Rnf185|chr11:3289935-3290434	0.466070723950591	.	.
chr11	3452086	3452585	chr11	3347023	3347522	8430429K09Rik|chr11:3347023-3347522	0.214237372779313	.	.
chr11	3452086	3452585	chr11	3347023	3347522	Rnf185|chr11:3347023-3347522	0.214237372779313	.	.
chr11	3452086	3452585	chr11	3386996	3387495	8430429K09Rik|chr11:3386996-3387495	0.176494970335668	.	.
chr11	3452086	3452585	chr11	3386996	3387495	Rnf185|chr11:3386996-3387495	0.176494970335668	.	.
chr11	3514597	3515096	chr11	3539001	3539500	Selenom|chr11:3539001-3539500	0.190693905564721	.	.
chr11	3514597	3515096	chr11	3774253	3774752	Selenom|chr11:3774253-3774752	0.23461552685837	.	.
chr11	3863689	3864188	chr11	3774253	3774752	Osbp2|chr11:3774253-3774752	0.139788261256311	.	.
chr11	3863689	3864188	chr11	4069578	4070077	Osbp2|chr11:4069578-4070077	0.126189071033662	.	.
chr11	3863689	3864188	chr11	4096446	4096945	Osbp2|chr11:4096446-4096945	0.187941604762218	.	.
chr11	3863689	3864188	chr11	4121657	4122156	Osbp2|chr11:4121657-4122156	0.229635068615808	.	.
chr11	3894950	3895449	chr11	4069578	4070077	4921536K21Rik|chr11:4069578-4070077	0.267080999311158	.	.
chr11	3894950	3895449	chr11	4069578	4070077	Dusp18|chr11:4069578-4070077	0.267080999311158	.	.
chr11	3913534	3914033	chr11	3714406	3714905	Slc35e4|chr11:3714406-3714905	0.150713615355007	.	.
chr11	3913534	3914033	chr11	3761927	3762426	Slc35e4|chr11:3761927-3762426	0.181120995687467	.	.
chr11	3913534	3914033	chr11	3773729	3774228	Slc35e4|chr11:3773729-3774228	0.173117153543143	.	.
chr11	3913534	3914033	chr11	4080180	4080679	Slc35e4|chr11:4080180-4080679	0.149901729562259	.	.
chr11	3963478	3963977	chr11	3761927	3762426	Pes1|chr11:3761927-3762426	0.149529111040701	.	.
chr11	3963478	3963977	chr11	3774253	3774752	Pes1|chr11:3774253-3774752	0.173149147225793	.	.
chr11	3963478	3963977	chr11	4080180	4080679	Pes1|chr11:4080180-4080679	0.154722511984845	.	.
chr11	3963478	3963977	chr11	4118067	4118566	Pes1|chr11:4118067-4118566	0.228506322337893	.	.
chr11	3963478	3963977	chr11	4118576	4119075	Pes1|chr11:4118576-4119075	0.289484644397828	.	.
chr11	3983350	3983849	chr11	3539001	3539500	Gal3st1|chr11:3539001-3539500	0.14555348678061	.	.
chr11	3983350	3983849	chr11	4080180	4080679	Gal3st1|chr11:4080180-4080679	0.415333682220516	.	.
chr11	4134899	4135398	chr11	4001562	4002061	Rnf215|chr11:4001562-4002061	0.134410921924224	.	.
chr11	4160019	4160518	chr11	3761927	3762426	Ccdc157|chr11:3761927-3762426	0.276255023785798	.	.
chr11	4160019	4160518	chr11	3761927	3762426	Sf3a1|chr11:3761927-3762426	0.276255023785798	.	.
chr11	4160019	4160518	chr11	3773729	3774228	Ccdc157|chr11:3773729-3774228	0.125073524306312	.	.
chr11	4160019	4160518	chr11	3773729	3774228	Sf3a1|chr11:3773729-3774228	0.125073524306312	.	.
chr11	4160019	4160518	chr11	3774253	3774752	Ccdc157|chr11:3774253-3774752	0.322261437169021	.	.
chr11	4160019	4160518	chr11	3774253	3774752	Sf3a1|chr11:3774253-3774752	0.322261437169021	.	.
chr11	4160019	4160518	chr11	3774785	3775284	Ccdc157|chr11:3774785-3775284	0.265239732190398	.	.
chr11	4160019	4160518	chr11	3774785	3775284	Sf3a1|chr11:3774785-3775284	0.265239732190398	.	.
chr11	4160019	4160518	chr11	4069578	4070077	Ccdc157|chr11:4069578-4070077	0.143349400932184	.	.
chr11	4160019	4160518	chr11	4069578	4070077	Sf3a1|chr11:4069578-4070077	0.143349400932184	.	.
chr11	4186479	4186978	chr11	3761927	3762426	Tbc1d10a|chr11:3761927-3762426	0.172986395915084	.	.
chr11	4186479	4186978	chr11	3774253	3774752	Tbc1d10a|chr11:3774253-3774752	0.182129495723904	.	.
chr11	5261501	5262000	chr11	5485226	5485725	Kremen1|chr11:5485226-5485725	0.227477965389333	.	.
chr11	5261501	5262000	chr11	5521967	5522466	Kremen1|chr11:5521967-5522466	0.135804714288331	.	.
chr11	5444680	5445179	chr11	5255190	5255689	Znrf3|chr11:5255190-5255689	0.378786238382568	.	.
chr11	5444680	5445179	chr11	5255726	5256225	Znrf3|chr11:5255726-5256225	0.351260163047138	.	.
chr11	5444680	5445179	chr11	5317848	5318347	Znrf3|chr11:5317848-5318347	0.141068647591861	.	.
chr11	5444680	5445179	chr11	5318376	5318875	Znrf3|chr11:5318376-5318875	0.259272869423903	.	.
chr11	5444680	5445179	chr11	5427152	5427651	Znrf3|chr11:5427152-5427651	0.353678221532119	.	.
chr11	5520703	5521202	chr11	5255190	5255689	Xbp1|chr11:5255190-5255689	0.160929133946797	.	.
chr11	5520703	5521202	chr11	5255726	5256225	Xbp1|chr11:5255726-5256225	0.180725280667815	.	.
chr11	5520703	5521202	chr11	5290637	5291136	Xbp1|chr11:5290637-5291136	0.139152938782538	.	.
chr11	5520703	5521202	chr11	5707491	5707990	Xbp1|chr11:5707491-5707990	0.167397250141723	.	.
chr11	5520703	5521202	chr11	5901921	5902420	Xbp1|chr11:5901921-5902420	0.124576933345146	.	.
chr11	5521396	5521895	chr11	5421777	5422276	Xbp1|chr11:5421777-5422276	0.135381146767604	.	.
chr11	5521396	5521895	chr11	5521967	5522466	Xbp1|chr11:5521967-5522466	0.2175081858125	.	.
chr11	5542005	5542504	chr11	5474061	5474560	Ccdc117|chr11:5474061-5474560	0.245364862273994	.	.
chr11	5542005	5542504	chr11	5729889	5730388	Ccdc117|chr11:5729889-5730388	0.137243072432094	.	.
chr11	5542005	5542504	chr11	5740921	5741420	Ccdc117|chr11:5740921-5741420	0.169051874411833	.	.
chr11	5762152	5762651	chr11	5521967	5522466	Urgcp|chr11:5521967-5522466	0.141973570498619	.	.
chr11	5762152	5762651	chr11	5729889	5730388	Urgcp|chr11:5729889-5730388	0.159428782743373	.	.
chr11	5762152	5762651	chr11	5740921	5741420	Urgcp|chr11:5740921-5741420	0.159308819006938	.	.
chr11	5762152	5762651	chr11	5995902	5996401	Urgcp|chr11:5995902-5996401	0.127900471779125	.	.
chr11	5788237	5788736	chr11	5707491	5707990	Dbnl|chr11:5707491-5707990	0.250799728751661	.	.
chr11	5788237	5788736	chr11	5740921	5741420	Dbnl|chr11:5740921-5741420	0.130144281541888	.	.
chr11	5837178	5837677	chr11	5521967	5522466	Polm|chr11:5521967-5522466	0.204167459034705	.	.
chr11	5837178	5837677	chr11	5886153	5886652	Polm|chr11:5886153-5886652	0.212290804411375	.	.
chr11	5837178	5837677	chr11	5901921	5902420	Polm|chr11:5901921-5902420	0.144794923100086	.	.
chr11	5837178	5837677	chr11	5995902	5996401	Polm|chr11:5995902-5996401	0.282977014357875	.	.
chr11	5837806	5838305	chr11	5901921	5902420	Polm|chr11:5901921-5902420	0.335956906651304	.	.
chr11	5878079	5878578	chr11	5740921	5741420	Pold2|chr11:5740921-5741420	0.225134910301883	.	.
chr11	5878079	5878578	chr11	5886153	5886652	Pold2|chr11:5886153-5886652	0.179310655169737	.	.
chr11	5878079	5878578	chr11	5991199	5991698	Pold2|chr11:5991199-5991698	0.246573498841029	.	.
chr11	5878079	5878578	chr11	5995902	5996401	Pold2|chr11:5995902-5996401	0.132444115579651	.	.
chr11	5955521	5956020	chr11	5740921	5741420	Ykt6|chr11:5740921-5741420	0.137861325909454	.	.
chr11	5955521	5956020	chr11	5886153	5886652	Ykt6|chr11:5886153-5886652	0.451370319619481	.	.
chr11	5955521	5956020	chr11	5901921	5902420	Ykt6|chr11:5901921-5902420	0.160612189159855	.	.
chr11	5955521	5956020	chr11	5995902	5996401	Ykt6|chr11:5995902-5996401	0.254753890878198	.	.
chr11	9010276	9010775	chr11	9136398	9136897	Hus1|chr11:9136398-9136897	0.165910113805904	.	.
chr11	9010276	9010775	chr11	9432573	9433072	Hus1|chr11:9432573-9433072	0.175312831552343	.	.
chr11	9010962	9011461	chr11	9347829	9348328	Hus1|chr11:9347829-9348328	0.165305984724896	.	.
chr11	9048265	9048764	chr11	9076600	9077099	Gm11992|chr11:9076600-9077099	0.157122091942244	.	.
chr11	9048265	9048764	chr11	9076600	9077099	Sun3|chr11:9076600-9077099	0.157122091942244	.	.
chr11	11113765	11114264	chr11	11176626	11177125	Vwc2|chr11:11176626-11177125	0.193534116015825	.	.
chr11	11113765	11114264	chr11	11215427	11215926	Vwc2|chr11:11215427-11215926	0.193779434939591	.	.
chr11	11113765	11114264	chr11	11242864	11243363	Vwc2|chr11:11242864-11243363	0.228678621341655	.	.
chr11	11113765	11114264	chr11	11246934	11247433	Vwc2|chr11:11246934-11247433	0.134777787611172	.	.
chr11	11114876	11115375	chr11	11116114	11116613	Vwc2|chr11:11116114-11116613	0.168488862882922	.	.
chr11	11114876	11115375	chr11	11150383	11150882	Vwc2|chr11:11150383-11150882	0.216266105009494	.	.
chr11	11461833	11462332	chr11	11240928	11241427	Spata48|chr11:11240928-11241427	0.182718475905823	.	.
chr11	11461833	11462332	chr11	11240928	11241427	Zpbp|chr11:11240928-11241427	0.182718475905823	.	.
chr11	11461833	11462332	chr11	11246934	11247433	Spata48|chr11:11246934-11247433	0.163094770577797	.	.
chr11	11461833	11462332	chr11	11246934	11247433	Zpbp|chr11:11246934-11247433	0.163094770577797	.	.
chr11	11462374	11462873	chr11	11116114	11116613	Spata48|chr11:11116114-11116613	0.160579597018542	.	.
chr11	11462374	11462873	chr11	11116114	11116613	Zpbp|chr11:11116114-11116613	0.160579597018542	.	.
chr11	11462374	11462873	chr11	11210040	11210539	Spata48|chr11:11210040-11210539	0.178217164390609	.	.
chr11	11462374	11462873	chr11	11210040	11210539	Zpbp|chr11:11210040-11210539	0.178217164390609	.	.
chr11	11462374	11462873	chr11	11215427	11215926	Spata48|chr11:11215427-11215926	0.147622492570714	.	.
chr11	11462374	11462873	chr11	11215427	11215926	Zpbp|chr11:11215427-11215926	0.147622492570714	.	.
chr11	11462374	11462873	chr11	11240928	11241427	Spata48|chr11:11240928-11241427	0.294130350640844	.	.
chr11	11462374	11462873	chr11	11240928	11241427	Spata48|chr11:11240928-11241427	0.294130350640845	.	.
chr11	11462374	11462873	chr11	11240928	11241427	Zpbp|chr11:11240928-11241427	0.294130350640844	.	.
chr11	11462374	11462873	chr11	11240928	11241427	Zpbp|chr11:11240928-11241427	0.294130350640845	.	.
chr11	11462374	11462873	chr11	11246934	11247433	Spata48|chr11:11246934-11247433	0.155479178831271	.	.
chr11	11462374	11462873	chr11	11246934	11247433	Zpbp|chr11:11246934-11247433	0.155479178831271	.	.
chr11	17051545	17052044	chr11	17305907	17306406	Cnrip1|chr11:17305907-17306406	0.148361467317789	.	.
chr11	17051545	17052044	chr11	17305907	17306406	Plek|chr11:17305907-17306406	0.148361467317789	.	.
chr11	17051545	17052044	chr11	17393901	17394400	Cnrip1|chr11:17393901-17394400	0.222749346352186	.	.
chr11	17051545	17052044	chr11	17393901	17394400	Plek|chr11:17393901-17394400	0.222749346352186	.	.
chr11	17052106	17052605	chr11	17441792	17442291	Cnrip1|chr11:17441792-17442291	0.193948531810001	.	.
chr11	17052106	17052605	chr11	17441792	17442291	Plek|chr11:17441792-17442291	0.193948531810001	.	.
chr11	17052630	17053129	chr11	17160193	17160692	Plek|chr11:17160193-17160692	0.186640504174822	.	.
chr11	17158989	17159488	chr11	17160193	17160692	Ppp3r1|chr11:17160193-17160692	0.220296472494516	.	.
chr11	17158989	17159488	chr11	17441792	17442291	Ppp3r1|chr11:17441792-17442291	0.162933004481275	.	.
chr11	17159610	17160109	chr11	17160193	17160692	Ppp3r1|chr11:17160193-17160692	0.321598095943813	.	.
chr11	17211641	17212140	chr11	17352018	17352517	Pno1|chr11:17352018-17352517	0.174381893529619	.	.
chr11	17211641	17212140	chr11	17441792	17442291	Pno1|chr11:17441792-17442291	0.141643442864799	.	.
chr11	17257330	17257829	chr11	17160193	17160692	C1d|chr11:17160193-17160692	0.290309327267188	.	.
chr11	19018819	19019318	chr11	18871457	18871956	Meis1|chr11:18871457-18871956	0.491976490623156	.	.
chr11	19018819	19019318	chr11	18877408	18877907	Meis1|chr11:18877408-18877907	0.316846681742049	.	.
chr11	19018819	19019318	chr11	19026199	19026698	Meis1|chr11:19026199-19026698	0.251164751808921	.	.
chr11	19018819	19019318	chr11	19160187	19160686	Meis1|chr11:19160187-19160686	0.395073843238916	.	.
chr11	20331966	20332465	chr11	20532483	20532982	Slc1a4|chr11:20532483-20532982	0.223981693655271	.	.
chr11	20332570	20333069	chr11	20531946	20532445	Slc1a4|chr11:20531946-20532445	0.146835828365477	.	.
chr11	20332570	20333069	chr11	20532483	20532982	Slc1a4|chr11:20532483-20532982	0.172582720058886	.	.
chr11	20332570	20333069	chr11	20631609	20632108	Slc1a4|chr11:20631609-20632108	0.208275321984697	.	.
chr11	20333072	20333571	chr11	20454941	20455440	Slc1a4|chr11:20454941-20455440	0.139281862736185	.	.
chr11	20542743	20543242	chr11	20445850	20446349	Sertad2|chr11:20445850-20446349	0.223590612563796	.	.
chr11	20542743	20543242	chr11	20456269	20456768	Sertad2|chr11:20456269-20456768	0.198165535903089	.	.
chr11	20542743	20543242	chr11	20631609	20632108	Sertad2|chr11:20631609-20632108	0.328331407056885	.	.
chr11	20543435	20543934	chr11	20456269	20456768	Sertad2|chr11:20456269-20456768	0.154336495329798	.	.
chr11	20543435	20543934	chr11	20690952	20691451	Sertad2|chr11:20690952-20691451	0.19700679392888	.	.
chr11	20741392	20741891	chr11	20308956	20309455	Aftph|chr11:20308956-20309455	0.252523024691944	.	.
chr11	20741392	20741891	chr11	20631609	20632108	Aftph|chr11:20631609-20632108	0.161179696676974	.	.
chr11	20741392	20741891	chr11	20632267	20632766	Aftph|chr11:20632267-20632766	0.245598706203031	.	.
chr11	21091624	21092123	chr11	21433622	21434121	Peli1|chr11:21433622-21434121	0.173232438846035	.	.
chr11	21371048	21371547	chr11	21178310	21178809	Gm12043|chr11:21178310-21178809	0.174534501061433	.	.
chr11	21371048	21371547	chr11	21178310	21178809	Ugp2|chr11:21178310-21178809	0.174534501061433	.	.
chr11	21571714	21572213	chr11	21309414	21309913	Mdh1|chr11:21309414-21309913	0.135252391087002	.	.
chr11	21571714	21572213	chr11	21309414	21309913	Wdpcp|chr11:21309414-21309913	0.135252391087002	.	.
chr11	22512298	22512797	chr11	22632311	22632810	Tmem17|chr11:22632311-22632810	0.281545478548876	.	.
chr11	22617528	22618027	chr11	22286837	22287336	Gm12052|chr11:22286837-22287336	0.247100562642653	.	.
chr11	22617528	22618027	chr11	22560704	22561203	Gm12052|chr11:22560704-22561203	0.149224717421265	.	.
chr11	22617528	22618027	chr11	22631510	22632009	Gm12052|chr11:22631510-22632009	0.225287212922487	.	.
chr11	22617528	22618027	chr11	22632311	22632810	Gm12052|chr11:22632311-22632810	0.138795143195206	.	.
chr11	23497257	23497756	chr11	23271994	23272493	1700030C12Rik|chr11:23271994-23272493	0.206339368919915	.	.
chr11	23497257	23497756	chr11	23271994	23272493	Ahsa2|chr11:23271994-23272493	0.206339368919915	.	.
chr11	23895039	23895538	chr11	23565751	23566250	Gm12061|chr11:23565751-23566250	0.161740702970543	.	.
chr11	23895039	23895538	chr11	23565751	23566250	Papolg|chr11:23565751-23566250	0.161740702970543	.	.
chr11	23895039	23895538	chr11	23996194	23996693	Gm12061|chr11:23996194-23996693	0.202833657069524	.	.
chr11	23895039	23895538	chr11	23996194	23996693	Papolg|chr11:23996194-23996693	0.202833657069524	.	.
chr11	26592945	26593444	chr11	26785120	26785619	Vrk2|chr11:26785120-26785619	0.220507496305124	.	.
chr11	26593447	26593946	chr11	26785120	26785619	Vrk2|chr11:26785120-26785619	0.190540224024522	.	.
chr11	26593447	26593946	chr11	26815075	26815574	Vrk2|chr11:26815075-26815574	0.19850808526589	.	.
chr11	26593447	26593946	chr11	26981105	26981604	Vrk2|chr11:26981105-26981604	0.265647512527967	.	.
chr11	26593447	26593946	chr11	26996674	26997173	Vrk2|chr11:26996674-26997173	0.238908998415712	.	.
chr11	29247161	29247660	chr11	29144353	29144852	Cfap36|chr11:29144353-29144852	0.226765820036781	.	.
chr11	29373877	29374376	chr11	29144353	29144852	Ccdc88a|chr11:29144353-29144852	0.163504796867482	.	.
chr11	29373877	29374376	chr11	29718420	29718919	Ccdc88a|chr11:29718420-29718919	0.140200770916395	.	.
chr11	29547417	29547916	chr11	29718420	29718919	Clhc1|chr11:29718420-29718919	0.144149053748637	.	.
chr11	29547417	29547916	chr11	29718420	29718919	Rps27a|chr11:29718420-29718919	0.144149053748637	.	.
chr11	29547982	29548481	chr11	29267797	29268296	Clhc1|chr11:29267797-29268296	0.149731380932628	.	.
chr11	29547982	29548481	chr11	29267797	29268296	Rps27a|chr11:29267797-29268296	0.149731380932628	.	.
chr11	29547982	29548481	chr11	29718420	29718919	Clhc1|chr11:29718420-29718919	0.226871920127267	.	.
chr11	29547982	29548481	chr11	29718420	29718919	Rps27a|chr11:29718420-29718919	0.226871920127267	.	.
chr11	29692664	29693163	chr11	29267797	29268296	Rtn4|chr11:29267797-29268296	0.153155946881086	.	.
chr11	29692664	29693163	chr11	29718420	29718919	Rtn4|chr11:29718420-29718919	0.219289725994821	.	.
chr11	29693483	29693982	chr11	29694010	29694509	Rtn4|chr11:29694010-29694509	0.319714188277997	.	.
chr11	30266844	30267343	chr11	30657058	30657557	Gm8098|chr11:30657058-30657557	0.177443517383754	.	.
chr11	30267372	30267871	chr11	30676047	30676546	Gm8098|chr11:30676047-30676546	0.237918358087963	.	.
chr11	30267372	30267871	chr11	30676047	30676546	Sptbn1|chr11:30676047-30676546	0.237918358087963	.	.
chr11	30471695	30472194	chr11	30657058	30657557	4930505A04Rik|chr11:30657058-30657557	0.313691999634951	.	.
chr11	30471695	30472194	chr11	30676047	30676546	4930505A04Rik|chr11:30676047-30676546	0.16117773937921	.	.
chr11	30648973	30649472	chr11	30754917	30755416	Acyp2|chr11:30754917-30755416	0.162748215931641	.	.
chr11	30771490	30771989	chr11	30754917	30755416	Psme4|chr11:30754917-30755416	0.368656380281211	.	.
chr11	30771490	30771989	chr11	30888059	30888558	Psme4|chr11:30888059-30888558	0.278451707197419	.	.
chr11	30885150	30885649	chr11	30888059	30888558	Asb3|chr11:30888059-30888558	0.211465718689388	.	.
chr11	30885150	30885649	chr11	30888059	30888558	Gpr75|chr11:30888059-30888558	0.211465718689388	.	.
chr11	30885150	30885649	chr11	31126944	31127443	Asb3|chr11:31126944-31127443	0.271354689943539	.	.
chr11	30885150	30885649	chr11	31126944	31127443	Gpr75|chr11:31126944-31127443	0.271354689943539	.	.
chr11	30953645	30954144	chr11	31126944	31127443	Erlec1|chr11:31126944-31127443	0.157012146224041	.	.
chr11	30953645	30954144	chr11	31169173	31169672	Erlec1|chr11:31169173-31169672	0.259708844697402	.	.
chr11	30954161	30954660	chr11	30676047	30676546	Erlec1|chr11:30676047-30676546	0.146075975189536	.	.
chr11	30986154	30986653	chr11	30676047	30676546	Chac2|chr11:30676047-30676546	0.165608513776279	.	.
chr11	30986154	30986653	chr11	31248449	31248948	Chac2|chr11:31248449-31248948	0.131349526154775	.	.
chr11	31671728	31672227	chr11	31637979	31638478	Bod1|chr11:31637979-31638478	0.228610966989693	.	.
chr11	33147016	33147515	chr11	33005261	33005760	Fgf18|chr11:33005261-33005760	0.182396653685963	.	.
chr11	33147016	33147515	chr11	33078000	33078499	Fgf18|chr11:33078000-33078499	0.176168707543814	.	.
chr11	33162136	33162635	chr11	33075180	33075679	Npm1|chr11:33075180-33075679	0.336607785942348	.	.
chr11	33162136	33162635	chr11	33078000	33078499	Npm1|chr11:33078000-33078499	0.164629298312358	.	.
chr11	33162136	33162635	chr11	33148287	33148786	Npm1|chr11:33148287-33148786	0.163097356253538	.	.
chr11	33162905	33163404	chr11	33078000	33078499	Npm1|chr11:33078000-33078499	0.122814257940626	.	.
chr11	34833438	34833937	chr11	34881493	34881992	Spdl1|chr11:34881493-34881992	0.198555617190739	.	.
chr11	40694618	40695117	chr11	40573530	40574029	Mat2b|chr11:40573530-40574029	0.322975356913648	.	.
chr11	40694618	40695117	chr11	40601442	40601941	Mat2b|chr11:40601442-40601941	0.266427991034779	.	.
chr11	40694618	40695117	chr11	40692427	40692926	Mat2b|chr11:40692427-40692926	0.263417545970394	.	.
chr11	40694618	40695117	chr11	40789670	40790169	Mat2b|chr11:40789670-40790169	0.213980261967977	.	.
chr11	40694618	40695117	chr11	40927171	40927670	Mat2b|chr11:40927171-40927670	0.315584997919375	.	.
chr11	40694618	40695117	chr11	40942569	40943068	Mat2b|chr11:40942569-40943068	0.219516144228304	.	.
chr11	40733291	40733790	chr11	40567319	40567818	Hmmr|chr11:40567319-40567818	0.158243882236531	.	.
chr11	40733291	40733790	chr11	40567319	40567818	Nudcd2|chr11:40567319-40567818	0.158243882236531	.	.
chr11	40733291	40733790	chr11	40596292	40596791	Hmmr|chr11:40596292-40596791	0.258219064408335	.	.
chr11	40733291	40733790	chr11	40596292	40596791	Nudcd2|chr11:40596292-40596791	0.258219064408335	.	.
chr11	40733291	40733790	chr11	40877305	40877804	Hmmr|chr11:40877305-40877804	0.237179902858702	.	.
chr11	40733291	40733790	chr11	40877305	40877804	Nudcd2|chr11:40877305-40877804	0.237179902858702	.	.
chr11	40733864	40734363	chr11	40550032	40550531	Hmmr|chr11:40550032-40550531	0.24766111857876	.	.
chr11	40733864	40734363	chr11	40550032	40550531	Nudcd2|chr11:40550032-40550531	0.24766111857876	.	.
chr11	40733864	40734363	chr11	40567319	40567818	Hmmr|chr11:40567319-40567818	0.153060414506183	.	.
chr11	40733864	40734363	chr11	40567319	40567818	Nudcd2|chr11:40567319-40567818	0.153060414506183	.	.
chr11	40733864	40734363	chr11	40865644	40866143	Hmmr|chr11:40865644-40866143	0.147554831873633	.	.
chr11	40733864	40734363	chr11	40865644	40866143	Nudcd2|chr11:40865644-40866143	0.147554831873633	.	.
chr11	40733864	40734363	chr11	40877305	40877804	Hmmr|chr11:40877305-40877804	0.21471403166697	.	.
chr11	40733864	40734363	chr11	40877305	40877804	Nudcd2|chr11:40877305-40877804	0.21471403166697	.	.
chr11	40755146	40755645	chr11	40692427	40692926	Ccng1|chr11:40692427-40692926	0.256990996360781	.	.
chr11	40755146	40755645	chr11	40877305	40877804	Ccng1|chr11:40877305-40877804	0.129637137262437	.	.
chr11	40755146	40755645	chr11	41009299	41009798	Ccng1|chr11:41009299-41009798	0.236441931042153	.	.
chr11	40755146	40755645	chr11	41150700	41151199	Ccng1|chr11:41150700-41151199	0.194180794819741	.	.
chr11	40755146	40755645	chr11	41247335	41247834	Ccng1|chr11:41247335-41247834	0.134099659193976	.	.
chr11	48799792	48800291	chr11	48588765	48589264	Rack1|chr11:48588765-48589264	0.350648085640858	.	.
chr11	48799792	48800291	chr11	48790215	48790714	Rack1|chr11:48790215-48790714	0.138950476845933	.	.
chr11	48799792	48800291	chr11	48818245	48818744	Rack1|chr11:48818245-48818744	0.158037413104786	.	.
chr11	48799792	48800291	chr11	48837777	48838276	Rack1|chr11:48837777-48838276	0.252516568601577	.	.
chr11	48800315	48800814	chr11	48728839	48729338	Rack1|chr11:48728839-48729338	0.204915518187736	.	.
chr11	48800315	48800814	chr11	48818245	48818744	Rack1|chr11:48818245-48818744	0.280749392539989	.	.
chr11	48816857	48817356	chr11	48775412	48775911	Trim41|chr11:48775412-48775911	0.17412662479026	.	.
chr11	48816857	48817356	chr11	48855390	48855889	Trim41|chr11:48855390-48855889	0.351951364887027	.	.
chr11	48816857	48817356	chr11	48856073	48856572	Trim41|chr11:48856073-48856572	0.157124493371337	.	.
chr11	48816857	48817356	chr11	48856814	48857313	Trim41|chr11:48856814-48857313	0.293976883246087	.	.
chr11	48825828	48826327	chr11	48856814	48857313	Gm12184|chr11:48856814-48857313	0.288610505958193	.	.
chr11	48825828	48826327	chr11	48856814	48857313	Trim7|chr11:48856814-48857313	0.288610505958193	.	.
chr11	48826330	48826829	chr11	48856814	48857313	Gm12184|chr11:48856814-48857313	0.172286230743087	.	.
chr11	48826330	48826829	chr11	48856814	48857313	Trim7|chr11:48856814-48857313	0.172286230743087	.	.
chr11	48826330	48826829	chr11	49169250	49169749	Gm12184|chr11:49169250-49169749	0.320393139658367	.	.
chr11	48826330	48826829	chr11	49169250	49169749	Trim7|chr11:49169250-49169749	0.320393139658367	.	.
chr11	48853382	48853881	chr11	48728839	48729338	Gm16170|chr11:48728839-48729338	0.185721219789623	.	.
chr11	48853382	48853881	chr11	48774647	48775146	Gm16170|chr11:48774647-48775146	0.201063869999551	.	.
chr11	48853382	48853881	chr11	48788591	48789090	Gm16170|chr11:48788591-48789090	0.129798383218765	.	.
chr11	48853382	48853881	chr11	48837257	48837756	Gm16170|chr11:48837257-48837756	0.163594018327686	.	.
chr11	48871161	48871660	chr11	48566825	48567324	Irgm1|chr11:48566825-48567324	0.149180759921955	.	.
chr11	48871161	48871660	chr11	48588765	48589264	Irgm1|chr11:48588765-48589264	0.176798198644458	.	.
chr11	48871161	48871660	chr11	48631904	48632403	Irgm1|chr11:48631904-48632403	0.312393592109813	.	.
chr11	48871161	48871660	chr11	48790215	48790714	Irgm1|chr11:48790215-48790714	0.203073727977604	.	.
chr11	48871161	48871660	chr11	48823505	48824004	Irgm1|chr11:48823505-48824004	0.308284352936763	.	.
chr11	48871161	48871660	chr11	49108737	49109236	Irgm1|chr11:49108737-49109236	0.152651187616062	.	.
chr11	48871161	48871660	chr11	49169250	49169749	Irgm1|chr11:49169250-49169749	0.227961465420136	.	.
chr11	48872175	48872674	chr11	48855390	48855889	Irgm1|chr11:48855390-48855889	0.178569338370212	.	.
chr11	48872175	48872674	chr11	49108737	49109236	Irgm1|chr11:49108737-49109236	0.182694638848877	.	.
chr11	49203185	49203684	chr11	48855390	48855889	Zfp62|chr11:48855390-48855889	0.236755356048449	.	.
chr11	49203185	49203684	chr11	48856073	48856572	Zfp62|chr11:48856073-48856572	0.136715202486668	.	.
chr11	49203772	49204271	chr11	48855390	48855889	Zfp62|chr11:48855390-48855889	0.141600399396904	.	.
chr11	49243866	49244365	chr11	48774647	48775146	Mgat1|chr11:48774647-48775146	0.214896364533715	.	.
chr11	49243866	49244365	chr11	48833647	48834146	Mgat1|chr11:48833647-48834146	0.152295434659512	.	.
chr11	49243866	49244365	chr11	49189707	49190206	Mgat1|chr11:49189707-49190206	0.190046491101283	.	.
chr11	49243866	49244365	chr11	49250271	49250770	Mgat1|chr11:49250271-49250770	0.171750578756459	.	.
chr11	49712561	49713060	chr11	49727806	49728305	Cnot6|chr11:49727806-49728305	0.187574442736503	.	.
chr11	50826870	50827369	chr11	50769375	50769874	Zfp354c|chr11:50769375-50769874	0.1401925808791	.	.
chr11	50826870	50827369	chr11	50952287	50952786	Zfp354c|chr11:50952287-50952786	0.132583559303788	.	.
chr11	50826870	50827369	chr11	50952287	50952786	Zfp354c|chr11:50952287-50952786	0.132583559303789	.	.
chr11	50827537	50828036	chr11	50769375	50769874	Zfp354c|chr11:50769375-50769874	0.203795131623437	.	.
chr11	50841323	50841822	chr11	50769375	50769874	Zfp879|chr11:50769375-50769874	0.133011879803904	.	.
chr11	50841323	50841822	chr11	50992524	50993023	Zfp879|chr11:50992524-50993023	0.377176299976462	.	.
chr11	50850845	50851344	chr11	50769375	50769874	Grm6|chr11:50769375-50769874	0.258818643235625	.	.
chr11	50850845	50851344	chr11	50939868	50940367	Grm6|chr11:50939868-50940367	0.208312360863966	.	.
chr11	50887467	50887966	chr11	50992524	50993023	Zfp454|chr11:50992524-50993023	0.144774879982169	.	.
chr11	50915869	50916368	chr11	50939868	50940367	Zfp2|chr11:50939868-50940367	0.182669178488468	.	.
chr11	50915869	50916368	chr11	50952287	50952786	Zfp2|chr11:50952287-50952786	0.268198355111623	.	.
chr11	50931438	50931937	chr11	50769375	50769874	Zfp354b|chr11:50769375-50769874	0.142718079259001	.	.
chr11	50952817	50953316	chr11	50952287	50952786	Prop1|chr11:50952287-50952786	0.500313369552251	.	.
chr11	51058989	51059488	chr11	50939868	50940367	Zfp354a|chr11:50939868-50940367	0.123626382653016	.	.
chr11	51084507	51085006	chr11	50952287	50952786	9230009I02Rik|chr11:50952287-50952786	0.307899487009451	.	.
chr11	51084507	51085006	chr11	50992524	50993023	9230009I02Rik|chr11:50992524-50993023	0.372355662271542	.	.
chr11	51763403	51763902	chr11	51805139	51805638	Sar1b|chr11:51805139-51805638	0.191135864496339	.	.
chr11	51763403	51763902	chr11	51805139	51805638	Sec24a|chr11:51805139-51805638	0.191135864496339	.	.
chr11	51763403	51763902	chr11	51855397	51855896	Sar1b|chr11:51855397-51855896	0.124487066110059	.	.
chr11	51763403	51763902	chr11	51855397	51855896	Sec24a|chr11:51855397-51855896	0.124487066110059	.	.
chr11	51763403	51763902	chr11	51858736	51859235	Sar1b|chr11:51858736-51859235	0.240635022734508	.	.
chr11	51763403	51763902	chr11	51858736	51859235	Sec24a|chr11:51858736-51859235	0.240635022734508	.	.
chr11	51856924	51857423	chr11	51756283	51756782	Jade2|chr11:51756283-51756782	0.190151042310305	.	.
chr11	51856924	51857423	chr11	51855397	51855896	Jade2|chr11:51855397-51855896	0.171331477166034	.	.
chr11	51856924	51857423	chr11	52086506	52087005	Jade2|chr11:52086506-52087005	0.212983597097147	.	.
chr11	51856924	51857423	chr11	52143607	52144106	Jade2|chr11:52143607-52144106	0.142608654162155	.	.
chr11	51857661	51858160	chr11	51756283	51756782	Jade2|chr11:51756283-51756782	0.129974693174502	.	.
chr11	51857661	51858160	chr11	52129600	52130099	Jade2|chr11:52129600-52130099	0.140366166011403	.	.
chr11	51857661	51858160	chr11	52143607	52144106	Jade2|chr11:52143607-52144106	0.176017320394931	.	.
chr11	51857661	51858160	chr11	52220229	52220728	Jade2|chr11:52220229-52220728	0.347805731997093	.	.
chr11	51967401	51967900	chr11	51805139	51805638	Cdkn2aipnl|chr11:51805139-51805638	0.162946639121162	.	.
chr11	51967401	51967900	chr11	51805139	51805638	Cdkn2aipnl|chr11:51805139-51805638	0.162946639121163	.	.
chr11	51967401	51967900	chr11	51856134	51856633	Cdkn2aipnl|chr11:51856134-51856633	0.218936370135377	.	.
chr11	52000555	52001054	chr11	51756283	51756782	Gm12204|chr11:51756283-51756782	0.180054118602594	.	.
chr11	52000555	52001054	chr11	51756283	51756782	Ube2b|chr11:51756283-51756782	0.180054118602594	.	.
chr11	52000555	52001054	chr11	52129600	52130099	Gm12204|chr11:52129600-52130099	0.250168528305005	.	.
chr11	52000555	52001054	chr11	52129600	52130099	Ube2b|chr11:52129600-52130099	0.250168528305005	.	.
chr11	52000555	52001054	chr11	52143607	52144106	Gm12204|chr11:52143607-52144106	0.218409074772772	.	.
chr11	52000555	52001054	chr11	52143607	52144106	Ube2b|chr11:52143607-52144106	0.218409074772772	.	.
chr11	52003968	52004467	chr11	51856134	51856633	Cdkl3|chr11:51856134-51856633	0.217680529451236	.	.
chr11	52003968	52004467	chr11	52220229	52220728	Cdkl3|chr11:52220229-52220728	0.304197501376476	.	.
chr11	52003968	52004467	chr11	52346543	52347042	Cdkl3|chr11:52346543-52347042	0.225987702906582	.	.
chr11	52097965	52098464	chr11	51755773	51756272	Ppp2ca|chr11:51755773-51756272	0.199975987310038	.	.
chr11	52097965	52098464	chr11	51756283	51756782	Ppp2ca|chr11:51756283-51756782	0.21147538819316	.	.
chr11	52097965	52098464	chr11	52220229	52220728	Ppp2ca|chr11:52220229-52220728	0.251289047853149	.	.
chr11	52098497	52098996	chr11	51756283	51756782	Ppp2ca|chr11:51756283-51756782	0.188513932434164	.	.
chr11	52098497	52098996	chr11	51858736	51859235	Ppp2ca|chr11:51858736-51859235	0.133159050153502	.	.
chr11	52098497	52098996	chr11	52253862	52254361	Ppp2ca|chr11:52253862-52254361	0.149860294421729	.	.
chr11	52099118	52099617	chr11	51943114	51943613	Ppp2ca|chr11:51943114-51943613	0.135600328253478	.	.
chr11	52099118	52099617	chr11	52079946	52080445	Ppp2ca|chr11:52079946-52080445	0.138833917567219	.	.
chr11	52099118	52099617	chr11	52086506	52087005	Ppp2ca|chr11:52086506-52087005	0.165819001326628	.	.
chr11	52099118	52099617	chr11	52143607	52144106	Ppp2ca|chr11:52143607-52144106	0.284939502758804	.	.
chr11	52099118	52099617	chr11	52345887	52346386	Ppp2ca|chr11:52345887-52346386	0.278279905293595	.	.
chr11	52231721	52232220	chr11	51756283	51756782	Skp1a|chr11:51756283-51756782	0.133915042644126	.	.
chr11	52231721	52232220	chr11	51856134	51856633	Skp1a|chr11:51856134-51856633	0.274628834979333	.	.
chr11	52231721	52232220	chr11	52220229	52220728	Skp1a|chr11:52220229-52220728	0.23372313942989	.	.
chr11	52231721	52232220	chr11	52346543	52347042	Skp1a|chr11:52346543-52347042	0.13039980390162	.	.
chr11	52283195	52283694	chr11	52079946	52080445	Tcf7|chr11:52079946-52080445	0.129655042238633	.	.
chr11	52361439	52361938	chr11	52253862	52254361	Vdac1|chr11:52253862-52254361	0.168713129621289	.	.
chr11	52396175	52396674	chr11	52253862	52254361	9530068E07Rik|chr11:52253862-52254361	0.165422717412352	.	.
chr11	52396175	52396674	chr11	52297304	52297803	9530068E07Rik|chr11:52297304-52297803	0.159791074762491	.	.
chr11	53519552	53520051	chr11	53520056	53520555	Sept8|chr11:53520056-53520555	0.458509591342909	.	.
chr11	53519552	53520051	chr11	53520591	53521090	Sept8|chr11:53520591-53521090	0.273816103180104	.	.
chr11	53769713	53770212	chr11	53520056	53520555	Irf1|chr11:53520056-53520555	0.170635366274209	.	.
chr11	53769713	53770212	chr11	53520591	53521090	Irf1|chr11:53520591-53521090	0.263739548634806	.	.
chr11	53769713	53770212	chr11	53796711	53797210	Irf1|chr11:53796711-53797210	0.154039694912618	.	.
chr11	53769713	53770212	chr11	53797399	53797898	Irf1|chr11:53797399-53797898	0.170984145460707	.	.
chr11	53769713	53770212	chr11	53842043	53842542	Irf1|chr11:53842043-53842542	0.184696235335306	.	.
chr11	53769713	53770212	chr11	53849889	53850388	Irf1|chr11:53849889-53850388	0.222841496819562	.	.
chr11	53769713	53770212	chr11	53849889	53850388	Irf1|chr11:53849889-53850388	0.222841496819563	.	.
chr11	53770230	53770729	chr11	53796711	53797210	Irf1|chr11:53796711-53797210	0.399020886242983	.	.
chr11	53770230	53770729	chr11	53797399	53797898	Irf1|chr11:53797399-53797898	0.264277396126733	.	.
chr11	53770230	53770729	chr11	53842043	53842542	Irf1|chr11:53842043-53842542	0.20911542298561	.	.
chr11	53859040	53859539	chr11	53520056	53520555	Gm12216|chr11:53520056-53520555	0.186705395220296	.	.
chr11	53859040	53859539	chr11	53762794	53763293	Gm12216|chr11:53762794-53763293	0.223202105940168	.	.
chr11	53859040	53859539	chr11	53796711	53797210	Gm12216|chr11:53796711-53797210	0.220943251524443	.	.
chr11	53859040	53859539	chr11	53797399	53797898	Gm12216|chr11:53797399-53797898	0.247677115468808	.	.
chr11	53859040	53859539	chr11	54122826	54123325	Gm12216|chr11:54122826-54123325	0.227295513669059	.	.
chr11	53979519	53980018	chr11	53627817	53628316	Slc22a21|chr11:53627817-53628316	0.220548314656941	.	.
chr11	53979519	53980018	chr11	53636042	53636541	Slc22a21|chr11:53636042-53636541	0.187035727808422	.	.
chr11	53979519	53980018	chr11	53762794	53763293	Slc22a21|chr11:53762794-53763293	0.254069641130886	.	.
chr11	53980083	53980582	chr11	53520591	53521090	Slc22a21|chr11:53520591-53521090	0.183304848277932	.	.
chr11	53980083	53980582	chr11	53796711	53797210	Slc22a21|chr11:53796711-53797210	0.127862617077074	.	.
chr11	53980083	53980582	chr11	53797399	53797898	Slc22a21|chr11:53797399-53797898	0.358995951514205	.	.
chr11	54027828	54028327	chr11	53842043	53842542	Slc22a4|chr11:53842043-53842542	0.127444233468266	.	.
chr11	54027828	54028327	chr11	53849889	53850388	Slc22a4|chr11:53849889-53850388	0.207708562863687	.	.
chr11	54100189	54100688	chr11	53797399	53797898	P4ha2|chr11:53797399-53797898	0.164540409393903	.	.
chr11	54100189	54100688	chr11	54002632	54003131	P4ha2|chr11:54002632-54003131	0.235099171474915	.	.
chr11	54100189	54100688	chr11	54112961	54113460	P4ha2|chr11:54112961-54113460	0.150139392562522	.	.
chr11	54100707	54101206	chr11	53797399	53797898	P4ha2|chr11:53797399-53797898	0.136455796815264	.	.
chr11	54100707	54101206	chr11	54112961	54113460	P4ha2|chr11:54112961-54113460	0.239026326118795	.	.
chr11	54100707	54101206	chr11	54256924	54257423	P4ha2|chr11:54256924-54257423	0.176992958368072	.	.
chr11	54100707	54101206	chr11	54354965	54355464	P4ha2|chr11:54354965-54355464	0.138326579464308	.	.
chr11	54303873	54304372	chr11	54002030	54002529	Acsl6|chr11:54002030-54002529	0.137013823436386	.	.
chr11	54303873	54304372	chr11	54256924	54257423	Acsl6|chr11:54256924-54257423	0.337217048201047	.	.
chr11	54437826	54438325	chr11	54002632	54003131	Fnip1|chr11:54002632-54003131	0.181870044316795	.	.
chr11	54437826	54438325	chr11	54088837	54089336	Fnip1|chr11:54088837-54089336	0.28026368430862	.	.
chr11	54437826	54438325	chr11	54595867	54596366	Fnip1|chr11:54595867-54596366	0.256071114968001	.	.
chr11	55460969	55461468	chr11	55511287	55511786	Atox1|chr11:55511287-55511786	0.129619695047094	.	.
chr11	55460969	55461468	chr11	55518735	55519234	Atox1|chr11:55518735-55519234	0.212061564406673	.	.
chr11	55469134	55469633	chr11	55402600	55403099	G3bp1|chr11:55402600-55403099	0.245320697563485	.	.
chr11	55469713	55470212	chr11	55511287	55511786	G3bp1|chr11:55511287-55511786	0.137359006239422	.	.
chr11	55469713	55470212	chr11	55518735	55519234	G3bp1|chr11:55518735-55519234	0.291522655876808	.	.
chr11	55607728	55608227	chr11	55444722	55445221	Glra1|chr11:55444722-55445221	0.128766176372025	.	.
chr11	55607728	55608227	chr11	55511287	55511786	Glra1|chr11:55511287-55511786	0.133960139803931	.	.
chr11	55608465	55608964	chr11	55444722	55445221	Glra1|chr11:55444722-55445221	0.1292218962058	.	.
chr11	55608465	55608964	chr11	55446542	55447041	Glra1|chr11:55446542-55447041	0.32824546730355	.	.
chr11	55608465	55608964	chr11	55511287	55511786	Glra1|chr11:55511287-55511786	0.287579712830301	.	.
chr11	55608465	55608964	chr11	55511287	55511786	Glra1|chr11:55511287-55511786	0.287579712830302	.	.
chr11	55608465	55608964	chr11	55518735	55519234	Glra1|chr11:55518735-55519234	0.234252996616945	.	.
chr11	58008513	58009012	chr11	58301694	58302193	Larp1|chr11:58301694-58302193	0.180541076925974	.	.
chr11	58009181	58009680	chr11	58057420	58057919	Larp1|chr11:58057420-58057919	0.240079692389317	.	.
chr11	58009711	58010210	chr11	58179510	58180009	Larp1|chr11:58179510-58180009	0.35510575198726	.	.
chr11	58009711	58010210	chr11	58302580	58303079	Larp1|chr11:58302580-58303079	0.27807543042545	.	.
chr11	58104268	58104767	chr11	58179510	58180009	Cnot8|chr11:58179510-58180009	0.161891226949663	.	.
chr11	58168278	58168777	chr11	58402057	58402556	Gemin5|chr11:58402057-58402556	0.143912791105102	.	.
chr11	58168278	58168777	chr11	58499238	58499737	Gemin5|chr11:58499238-58499737	0.209468275979544	.	.
chr11	58171472	58171971	chr11	58400177	58400676	Mrpl22|chr11:58400177-58400676	0.220131367097234	.	.
chr11	58171472	58171971	chr11	58400681	58401180	Mrpl22|chr11:58400681-58401180	0.14314275096483	.	.
chr11	58171472	58171971	chr11	58402057	58402556	Mrpl22|chr11:58402057-58402556	0.255376875202482	.	.
chr11	58306797	58307296	chr11	58301694	58302193	Zfp692|chr11:58301694-58302193	0.152834707590602	.	.
chr11	58322621	58323120	chr11	58301694	58302193	1700047K16Rik|chr11:58301694-58302193	0.177770928248157	.	.
chr11	58322621	58323120	chr11	58302580	58303079	1700047K16Rik|chr11:58302580-58303079	0.151524017390673	.	.
chr11	58322621	58323120	chr11	58402057	58402556	1700047K16Rik|chr11:58402057-58402556	0.141189986674406	.	.
chr11	58323135	58323634	chr11	58302580	58303079	1700047K16Rik|chr11:58302580-58303079	0.20219966948245	.	.
chr11	58330424	58330923	chr11	58301694	58302193	Sh3bp5l|chr11:58301694-58302193	0.294411825375464	.	.
chr11	58330424	58330923	chr11	58301694	58302193	Zfp672|chr11:58301694-58302193	0.294411825375464	.	.
chr11	58640299	58640798	chr11	58301694	58302193	Trim58|chr11:58301694-58302193	0.189423783088652	.	.
chr11	58640299	58640798	chr11	58955473	58955972	Trim58|chr11:58955473-58955972	0.292164015427406	.	.
chr11	58801810	58802309	chr11	58894364	58894863	Fam183b|chr11:58894364-58894863	0.226987266757084	.	.
chr11	58801810	58802309	chr11	58959825	58960324	Fam183b|chr11:58959825-58960324	0.256996630460069	.	.
chr11	58801810	58802309	chr11	59174162	59174661	Fam183b|chr11:59174162-59174661	0.130195281381261	.	.
chr11	58846859	58847358	chr11	59209071	59209570	Gm12258|chr11:59209071-59209570	0.172016218946443	.	.
chr11	58866990	58867489	chr11	58789494	58789993	2810021J22Rik|chr11:58789494-58789993	0.132097643601826	.	.
chr11	58903534	58904033	chr11	58981819	58982318	Gm12257|chr11:58981819-58982318	0.157109296238109	.	.
chr11	58903534	58904033	chr11	58981819	58982318	Zfp39|chr11:58981819-58982318	0.157109296238109	.	.
chr11	58904043	58904542	chr11	58789494	58789993	Gm12257|chr11:58789494-58789993	0.144749256632381	.	.
chr11	58904043	58904542	chr11	58789494	58789993	Zfp39|chr11:58789494-58789993	0.144749256632381	.	.
chr11	58904043	58904542	chr11	59174162	59174661	Gm12257|chr11:59174162-59174661	0.328832204373129	.	.
chr11	58904043	58904542	chr11	59174162	59174661	Zfp39|chr11:59174162-59174661	0.328832204373129	.	.
chr11	58938174	58938673	chr11	58994394	58994893	Rnf187|chr11:58994394-58994893	0.158205052087274	.	.
chr11	58938679	58939178	chr11	58894364	58894863	Rnf187|chr11:58894364-58894863	0.137585268110234	.	.
chr11	58938679	58939178	chr11	58955473	58955972	Rnf187|chr11:58955473-58955972	0.127099210799398	.	.
chr11	58938679	58939178	chr11	58959825	58960324	Rnf187|chr11:58959825-58960324	0.176970392009833	.	.
chr11	58938679	58939178	chr11	59174162	59174661	Rnf187|chr11:59174162-59174661	0.136096292980225	.	.
chr11	58938679	58939178	chr11	59209071	59209570	Rnf187|chr11:59209071-59209570	0.269435649537015	.	.
chr11	58948531	58949030	chr11	58981819	58982318	Hist3h2ba|chr11:58981819-58982318	0.171313727776105	.	.
chr11	58948531	58949030	chr11	59174162	59174661	Hist3h2ba|chr11:59174162-59174661	0.171969739654503	.	.
chr11	58949416	58949915	chr11	58894364	58894863	Hist3h2ba|chr11:58894364-58894863	0.167922158774687	.	.
chr11	58954353	58954852	chr11	58894364	58894863	Hist3h2a|chr11:58894364-58894863	0.134224616104543	.	.
chr11	58954353	58954852	chr11	58894364	58894863	Trim17|chr11:58894364-58894863	0.134224616104543	.	.
chr11	58954353	58954852	chr11	58959825	58960324	Hist3h2a|chr11:58959825-58960324	0.222051358964515	.	.
chr11	58954353	58954852	chr11	58959825	58960324	Trim17|chr11:58959825-58960324	0.222051358964515	.	.
chr11	58954862	58955361	chr11	58789494	58789993	Hist3h2a|chr11:58789494-58789993	0.1773721211838	.	.
chr11	58954862	58955361	chr11	58789494	58789993	Trim17|chr11:58789494-58789993	0.1773721211838	.	.
chr11	58954862	58955361	chr11	59174162	59174661	Hist3h2a|chr11:59174162-59174661	0.220122499022607	.	.
chr11	58954862	58955361	chr11	59174162	59174661	Trim17|chr11:59174162-59174661	0.220122499022607	.	.
chr11	58977851	58978350	chr11	58894364	58894863	2310058D17Rik|chr11:58894364-58894863	0.176411676128091	.	.
chr11	58977851	58978350	chr11	58894364	58894863	Trim11|chr11:58894364-58894863	0.176411676128091	.	.
chr11	58977851	58978350	chr11	58981819	58982318	2310058D17Rik|chr11:58981819-58982318	0.125696033669979	.	.
chr11	58977851	58978350	chr11	58981819	58982318	Trim11|chr11:58981819-58982318	0.125696033669979	.	.
chr11	58977851	58978350	chr11	59174162	59174661	2310058D17Rik|chr11:59174162-59174661	0.15068456261152	.	.
chr11	58977851	58978350	chr11	59174162	59174661	Trim11|chr11:59174162-59174661	0.15068456261152	.	.
chr11	58977851	58978350	chr11	59209071	59209570	2310058D17Rik|chr11:59209071-59209570	0.210779899484435	.	.
chr11	58977851	58978350	chr11	59209071	59209570	Trim11|chr11:59209071-59209570	0.210779899484435	.	.
chr11	59163194	59163693	chr11	58894364	58894863	Iba57|chr11:58894364-58894863	0.245104398348323	.	.
chr11	59163194	59163693	chr11	59297877	59298376	Iba57|chr11:59297877-59298376	0.12988360467427	.	.
chr11	59183774	59184273	chr11	58789494	58789993	Gjc2|chr11:58789494-58789993	0.134824243611555	.	.
chr11	59202207	59202706	chr11	58789494	58789993	2610507I01Rik|chr11:58789494-58789993	0.191611073686313	.	.
chr11	59202207	59202706	chr11	58789494	58789993	Mrpl55|chr11:58789494-58789993	0.191611073686313	.	.
chr11	59202207	59202706	chr11	59174162	59174661	2610507I01Rik|chr11:59174162-59174661	0.207412122373402	.	.
chr11	59202207	59202706	chr11	59174162	59174661	Mrpl55|chr11:59174162-59174661	0.207412122373402	.	.
chr11	59208124	59208623	chr11	58894364	58894863	2310033P09Rik|chr11:58894364-58894863	0.418727172744898	.	.
chr11	59208124	59208623	chr11	58959825	58960324	2310033P09Rik|chr11:58959825-58960324	0.180540721687324	.	.
chr11	59228020	59228519	chr11	58894364	58894863	Arf1|chr11:58894364-58894863	0.379227322434383	.	.
chr11	59228020	59228519	chr11	58994394	58994893	Arf1|chr11:58994394-58994893	0.224955675548953	.	.
chr11	59306656	59307155	chr11	59302669	59303168	Wnt9a|chr11:59302669-59303168	0.160480490480338	.	.
chr11	59449807	59450306	chr11	59297877	59298376	Jmjd4|chr11:59297877-59298376	0.166572998633273	.	.
chr11	59472277	59472776	chr11	59174162	59174661	Zfp867|chr11:59174162-59174661	0.148504000582174	.	.
chr11	60352303	60352802	chr11	60305553	60306052	Drc3|chr11:60305553-60306052	0.22990405968565	.	.
chr11	60352303	60352802	chr11	60305553	60306052	Tom1l2|chr11:60305553-60306052	0.22990405968565	.	.
chr11	60352303	60352802	chr11	60310891	60311390	Drc3|chr11:60310891-60311390	0.263428764698113	.	.
chr11	60352303	60352802	chr11	60310891	60311390	Tom1l2|chr11:60310891-60311390	0.263428764698113	.	.
chr11	60416982	60417481	chr11	60301216	60301715	Gid4|chr11:60301216-60301715	0.12669331427501	.	.
chr11	60416982	60417481	chr11	60301762	60302261	Gid4|chr11:60301762-60302261	0.21754290555086	.	.
chr11	60416982	60417481	chr11	60305553	60306052	Gid4|chr11:60305553-60306052	0.191752584144148	.	.
chr11	60416982	60417481	chr11	60509350	60509849	Gid4|chr11:60509350-60509849	0.166650942771289	.	.
chr11	60416982	60417481	chr11	60509867	60510366	Gid4|chr11:60509867-60510366	0.208557436598989	.	.
chr11	60454364	60454863	chr11	60311396	60311895	Drg2|chr11:60311396-60311895	0.122775599148925	.	.
chr11	60536988	60537487	chr11	60292688	60293187	Alkbh5|chr11:60292688-60293187	0.187982814692649	.	.
chr11	60536988	60537487	chr11	60301216	60301715	Alkbh5|chr11:60301216-60301715	0.156013351601752	.	.
chr11	60536988	60537487	chr11	60305553	60306052	Alkbh5|chr11:60305553-60306052	0.346793044584749	.	.
chr11	60536988	60537487	chr11	60509350	60509849	Alkbh5|chr11:60509350-60509849	0.138181939860295	.	.
chr11	60536988	60537487	chr11	60927207	60927706	Alkbh5|chr11:60927207-60927706	0.215363520105067	.	.
chr11	60699509	60700008	chr11	60286290	60286789	Llgl1|chr11:60286290-60286789	0.25129348562796	.	.
chr11	60699509	60700008	chr11	60301762	60302261	Llgl1|chr11:60301762-60302261	0.269421146851651	.	.
chr11	60699509	60700008	chr11	60305553	60306052	Llgl1|chr11:60305553-60306052	0.126614879349371	.	.
chr11	60699509	60700008	chr11	60316214	60316713	Llgl1|chr11:60316214-60316713	0.130189621301936	.	.
chr11	60699509	60700008	chr11	60316824	60317323	Llgl1|chr11:60316824-60317323	0.243179554248891	.	.
chr11	60727028	60727527	chr11	60301216	60301715	Flii|chr11:60301216-60301715	0.190669548216426	.	.
chr11	60727028	60727527	chr11	60537735	60538234	Flii|chr11:60537735-60538234	0.198151955381855	.	.
chr11	60727028	60727527	chr11	60982026	60982525	Flii|chr11:60982026-60982525	0.164980913744217	.	.
chr11	60728149	60728648	chr11	60286290	60286789	Mief2|chr11:60286290-60286789	0.14902311115209	.	.
chr11	60728149	60728648	chr11	60292688	60293187	Mief2|chr11:60292688-60293187	0.184865793634508	.	.
chr11	60728149	60728648	chr11	60311396	60311895	Mief2|chr11:60311396-60311895	0.122135298708902	.	.
chr11	60830383	60830882	chr11	60537735	60538234	Dhrs7b|chr11:60537735-60538234	0.170288011994581	.	.
chr11	60830928	60831427	chr11	60953740	60954239	Dhrs7b|chr11:60953740-60954239	0.175278986775975	.	.
chr11	60878582	60879081	chr11	60537735	60538234	Tmem11|chr11:60537735-60538234	0.205103771741962	.	.
chr11	60878582	60879081	chr11	60559239	60559738	Tmem11|chr11:60559239-60559738	0.175944410578024	.	.
chr11	60878582	60879081	chr11	60953740	60954239	Tmem11|chr11:60953740-60954239	0.180620440925181	.	.
chr11	60878582	60879081	chr11	60982026	60982525	Tmem11|chr11:60982026-60982525	0.249461342589779	.	.
chr11	60913533	60914032	chr11	60509350	60509849	Natd1|chr11:60509350-60509849	0.139098346121984	.	.
chr11	60913533	60914032	chr11	60509867	60510366	Natd1|chr11:60509867-60510366	0.149670774678349	.	.
chr11	60913533	60914032	chr11	60537735	60538234	Natd1|chr11:60537735-60538234	0.185011716790203	.	.
chr11	60931712	60932211	chr11	60953740	60954239	Map2k3|chr11:60953740-60954239	0.127476416429066	.	.
chr11	60931712	60932211	chr11	60953740	60954239	Map2k3os|chr11:60953740-60954239	0.127476416429066	.	.
chr11	60931712	60932211	chr11	60982026	60982525	Map2k3|chr11:60982026-60982525	0.257216000797242	.	.
chr11	60931712	60932211	chr11	60982026	60982525	Map2k3os|chr11:60982026-60982525	0.257216000797242	.	.
chr11	64435703	64436202	chr11	64489750	64490249	Hs3st3a1|chr11:64489750-64490249	0.18059198540045	.	.
chr11	64435703	64436202	chr11	64511211	64511710	Hs3st3a1|chr11:64511211-64511710	0.143794564487484	.	.
chr11	64435703	64436202	chr11	64663013	64663512	Hs3st3a1|chr11:64663013-64663512	0.189905200769729	.	.
chr11	64435703	64436202	chr11	64663565	64664064	Hs3st3a1|chr11:64663565-64664064	0.367275106320799	.	.
chr11	64435703	64436202	chr11	64673526	64674025	Hs3st3a1|chr11:64673526-64674025	0.205952965754963	.	.
chr11	64435703	64436202	chr11	64718610	64719109	Hs3st3a1|chr11:64718610-64719109	0.175030674220479	.	.
chr11	69008204	69008703	chr11	69037259	69037758	Pfas|chr11:69037259-69037758	0.214133025393326	.	.
chr11	69008204	69008703	chr11	69062858	69063357	Pfas|chr11:69062858-69063357	0.217045530805061	.	.
chr11	69008204	69008703	chr11	69063367	69063866	Pfas|chr11:69063367-69063866	0.23163205852795	.	.
chr11	69008204	69008703	chr11	69098641	69099140	Pfas|chr11:69098641-69099140	0.234485669433484	.	.
chr11	69008204	69008703	chr11	69099868	69100367	Pfas|chr11:69099868-69100367	0.18120442732503	.	.
chr11	69008204	69008703	chr11	69111785	69112284	Pfas|chr11:69111785-69112284	0.199671219429951	.	.
chr11	69008204	69008703	chr11	69118634	69119133	Pfas|chr11:69118634-69119133	0.321139112582629	.	.
chr11	69008204	69008703	chr11	69235119	69235618	Pfas|chr11:69235119-69235618	0.188002008528777	.	.
chr11	69008204	69008703	chr11	69269513	69270012	Pfas|chr11:69269513-69270012	0.302499014811227	.	.
chr11	69008204	69008703	chr11	69410578	69411077	Pfas|chr11:69410578-69411077	0.183714708263113	.	.
chr11	69008204	69008703	chr11	69411079	69411578	Pfas|chr11:69411079-69411578	0.129364823788258	.	.
chr11	69008204	69008703	chr11	69418783	69419282	Pfas|chr11:69418783-69419282	0.199915284691078	.	.
chr11	69008204	69008703	chr11	69431883	69432382	Pfas|chr11:69431883-69432382	0.2821168493863	.	.
chr11	69015807	69016306	chr11	69062858	69063357	Ctc1|chr11:69062858-69063357	0.201180474030317	.	.
chr11	69015807	69016306	chr11	69072941	69073440	Ctc1|chr11:69072941-69073440	0.296668234496766	.	.
chr11	69015807	69016306	chr11	69124043	69124542	Ctc1|chr11:69124043-69124542	0.127926661673539	.	.
chr11	69015807	69016306	chr11	69409677	69410176	Ctc1|chr11:69409677-69410176	0.140522595858811	.	.
chr11	69045366	69045865	chr11	69211362	69211861	Aurkb|chr11:69211362-69211861	0.150059538334581	.	.
chr11	69045366	69045865	chr11	69258260	69258759	Aurkb|chr11:69258260-69258759	0.247082773434764	.	.
chr11	69045366	69045865	chr11	69269513	69270012	Aurkb|chr11:69269513-69270012	0.124893941983966	.	.
chr11	69045366	69045865	chr11	69418783	69419282	Aurkb|chr11:69418783-69419282	0.149233886308106	.	.
chr11	69059376	69059875	chr11	69040105	69040604	9330160F10Rik|chr11:69040105-69040604	0.142230347830176	.	.
chr11	69059376	69059875	chr11	69040105	69040604	Borcs6|chr11:69040105-69040604	0.142230347830176	.	.
chr11	69059376	69059875	chr11	69041550	69042049	9330160F10Rik|chr11:69041550-69042049	0.210963876936921	.	.
chr11	69059376	69059875	chr11	69041550	69042049	Borcs6|chr11:69041550-69042049	0.210963876936921	.	.
chr11	69059376	69059875	chr11	69123372	69123871	9330160F10Rik|chr11:69123372-69123871	0.130742416000223	.	.
chr11	69059376	69059875	chr11	69123372	69123871	Borcs6|chr11:69123372-69123871	0.130742416000223	.	.
chr11	69059376	69059875	chr11	69133869	69134368	9330160F10Rik|chr11:69133869-69134368	0.189542591185777	.	.
chr11	69059376	69059875	chr11	69133869	69134368	Borcs6|chr11:69133869-69134368	0.189542591185777	.	.
chr11	69059376	69059875	chr11	69431883	69432382	9330160F10Rik|chr11:69431883-69432382	0.164487105558282	.	.
chr11	69059376	69059875	chr11	69431883	69432382	Borcs6|chr11:69431883-69432382	0.164487105558282	.	.
chr11	69059376	69059875	chr11	69471428	69471927	9330160F10Rik|chr11:69471428-69471927	0.224371384414958	.	.
chr11	69059376	69059875	chr11	69471428	69471927	Borcs6|chr11:69471428-69471927	0.224371384414958	.	.
chr11	69070533	69071032	chr11	69012265	69012764	Tmem107|chr11:69012265-69012764	0.219206332805816	.	.
chr11	69070533	69071032	chr11	69072941	69073440	Tmem107|chr11:69072941-69073440	0.281474450280715	.	.
chr11	69070533	69071032	chr11	69417948	69418447	Tmem107|chr11:69417948-69418447	0.181770420749983	.	.
chr11	69088264	69088763	chr11	69037259	69037758	Vamp2|chr11:69037259-69037758	0.173527275008582	.	.
chr11	69088264	69088763	chr11	69041550	69042049	Vamp2|chr11:69041550-69042049	0.188689749768595	.	.
chr11	69088264	69088763	chr11	69099868	69100367	Vamp2|chr11:69099868-69100367	0.263869220470024	.	.
chr11	69088264	69088763	chr11	69118634	69119133	Vamp2|chr11:69118634-69119133	0.184509873711667	.	.
chr11	69088264	69088763	chr11	69415989	69416488	Vamp2|chr11:69415989-69416488	0.203467826468321	.	.
chr11	69088264	69088763	chr11	69418783	69419282	Vamp2|chr11:69418783-69419282	0.193502919231147	.	.
chr11	69088264	69088763	chr11	69431883	69432382	Vamp2|chr11:69431883-69432382	0.124624703842964	.	.
chr11	69094565	69095064	chr11	69098641	69099140	Per1|chr11:69098641-69099140	0.177508431886917	.	.
chr11	69094565	69095064	chr11	69111785	69112284	Per1|chr11:69111785-69112284	0.147287005400035	.	.
chr11	69094565	69095064	chr11	69123372	69123871	Per1|chr11:69123372-69123871	0.288210205271514	.	.
chr11	69094565	69095064	chr11	69123372	69123871	Per1|chr11:69123372-69123871	0.288210205271515	.	.
chr11	69094565	69095064	chr11	69244828	69245327	Per1|chr11:69244828-69245327	0.125398671005058	.	.
chr11	69094565	69095064	chr11	69258260	69258759	Per1|chr11:69258260-69258759	0.246082745301792	.	.
chr11	69094565	69095064	chr11	69266287	69266786	Per1|chr11:69266287-69266786	0.229698405969014	.	.
chr11	69094565	69095064	chr11	69269513	69270012	Per1|chr11:69269513-69270012	0.132053041398813	.	.
chr11	69094565	69095064	chr11	69409677	69410176	Per1|chr11:69409677-69410176	0.214339534873527	.	.
chr11	69094565	69095064	chr11	69410578	69411077	Per1|chr11:69410578-69411077	0.46161436579491	.	.
chr11	69094565	69095064	chr11	69411079	69411578	Per1|chr11:69411079-69411578	0.266300173893189	.	.
chr11	69094565	69095064	chr11	69415989	69416488	Per1|chr11:69415989-69416488	0.139535421385787	.	.
chr11	69094565	69095064	chr11	69431883	69432382	Per1|chr11:69431883-69432382	0.137044189222039	.	.
chr11	69122526	69123025	chr11	69266287	69266786	9130213A22Rik|chr11:69266287-69266786	0.128487976936057	.	.
chr11	69122526	69123025	chr11	69410578	69411077	9130213A22Rik|chr11:69410578-69411077	0.251680849421145	.	.
chr11	69122526	69123025	chr11	69415989	69416488	9130213A22Rik|chr11:69415989-69416488	0.20264521558597	.	.
chr11	69124945	69125444	chr11	69118634	69119133	Aloxe3|chr11:69118634-69119133	0.134197257526622	.	.
chr11	69124945	69125444	chr11	69133869	69134368	Aloxe3|chr11:69133869-69134368	0.270235294146983	.	.
chr11	69124945	69125444	chr11	69417439	69417938	Aloxe3|chr11:69417439-69417938	0.238927823963548	.	.
chr11	69124945	69125444	chr11	69417948	69418447	Aloxe3|chr11:69417948-69418447	0.216756994604674	.	.
[truncated: 18,318 more rows]
