# Supplementary material for: Single-cell analysis of chromatin accessibility in the adult mouse brain
Source: Nature. 2023 Dec 13;624(7991):378–89. doi: 10.1038/s41586-023-06824-9 (PMC10719105; doi:10.1038/s41586-023-06824-9)
Supplement: Supplementary file 3 — Supplementary Tables 1–25 and their legends. [file 41586_2023_6824_MOESM3_ESM.zip › 2023-03-05453B-s3/SI Tables/SI Table 13 Summary of all the gene-cCRE correlations/sa2subclass.PAG_Pou4f3_Glut.pdc.bedpe]

chr1	3466260	3466759	chr1	3333581	3334080	Gm1992|chr1:3333581-3334080	0.185689780019638	.	.
chr1	4785497	4785996	chr1	4671676	4672175	Mrpl15|chr1:4671676-4672175	0.416515802664106	.	.
chr1	4785497	4785996	chr1	5019201	5019700	Mrpl15|chr1:5019201-5019700	0.204382997504737	.	.
chr1	4785497	4785996	chr1	5082818	5083317	Mrpl15|chr1:5082818-5083317	0.160383578679388	.	.
chr1	4785497	4785996	chr1	5170387	5170886	Mrpl15|chr1:5170387-5170886	0.164100807182104	.	.
chr1	4785497	4785996	chr1	5233031	5233530	Mrpl15|chr1:5233031-5233530	0.243909224468024	.	.
chr1	4807592	4808091	chr1	4671676	4672175	Lypla1|chr1:4671676-4672175	0.417248752101949	.	.
chr1	4807592	4808091	chr1	5019201	5019700	Lypla1|chr1:5019201-5019700	0.313762864063067	.	.
chr1	4807592	4808091	chr1	5170387	5170886	Lypla1|chr1:5170387-5170886	0.436630369319859	.	.
chr1	4807592	4808091	chr1	5220605	5221104	Lypla1|chr1:5220605-5221104	0.304255953708795	.	.
chr1	4807592	4808091	chr1	5233031	5233530	Lypla1|chr1:5233031-5233530	0.343904250657443	.	.
chr1	4857480	4857979	chr1	4571692	4572191	Tcea1|chr1:4571692-4572191	0.377557187397231	.	.
chr1	4857480	4857979	chr1	4671676	4672175	Tcea1|chr1:4671676-4672175	0.19079274264284	.	.
chr1	4857480	4857979	chr1	5019201	5019700	Tcea1|chr1:5019201-5019700	0.127606788614355	.	.
chr1	4857480	4857979	chr1	5082818	5083317	Tcea1|chr1:5082818-5083317	0.142681973991346	.	.
chr1	4857480	4857979	chr1	5170387	5170886	Tcea1|chr1:5170387-5170886	0.337161059497342	.	.
chr1	4857480	4857979	chr1	5220605	5221104	Tcea1|chr1:5220605-5221104	0.324396433022156	.	.
chr1	4857480	4857979	chr1	5233031	5233530	Tcea1|chr1:5233031-5233530	0.226851917833882	.	.
chr1	4858123	4858622	chr1	4671676	4672175	Tcea1|chr1:4671676-4672175	0.125746609459049	.	.
chr1	4858123	4858622	chr1	5019201	5019700	Tcea1|chr1:5019201-5019700	0.19955695670342	.	.
chr1	4970513	4971012	chr1	4910611	4911110	Gm16041|chr1:4910611-4911110	0.191401873305225	.	.
chr1	4970513	4971012	chr1	5019201	5019700	Gm16041|chr1:5019201-5019700	0.562115805594345	.	.
chr1	4970513	4971012	chr1	5082818	5083317	Gm16041|chr1:5082818-5083317	0.217891002349688	.	.
chr1	4970513	4971012	chr1	5170387	5170886	Gm16041|chr1:5170387-5170886	0.194509271343904	.	.
chr1	4970513	4971012	chr1	5220605	5221104	Gm16041|chr1:5220605-5221104	0.268550130674355	.	.
chr1	4970513	4971012	chr1	5233031	5233530	Gm16041|chr1:5233031-5233530	0.444573263479371	.	.
chr1	5588179	5588678	chr1	5278857	5279356	Oprk1|chr1:5278857-5279356	0.28439258758155	.	.
chr1	5916575	5917074	chr1	5915307	5915806	Npbwr1|chr1:5915307-5915806	0.260921498843431	.	.
chr1	5916575	5917074	chr1	6094097	6094596	Npbwr1|chr1:6094097-6094596	0.189000660791668	.	.
chr1	5916575	5917074	chr1	6134983	6135482	Npbwr1|chr1:6134983-6135482	0.284125631619849	.	.
chr1	6214386	6214885	chr1	5915307	5915806	4732440D04Rik|chr1:5915307-5915806	0.211528735842688	.	.
chr1	6214386	6214885	chr1	6094097	6094596	4732440D04Rik|chr1:6094097-6094596	0.133506079092426	.	.
chr1	7088594	7089093	chr1	6819846	6820345	Pcmtd1|chr1:6819846-6820345	0.157166357698323	.	.
chr1	7088594	7089093	chr1	6928800	6929299	Pcmtd1|chr1:6928800-6929299	0.356671271062208	.	.
chr1	7088594	7089093	chr1	7371658	7372157	Pcmtd1|chr1:7371658-7372157	0.267273234620848	.	.
chr1	7397174	7397673	chr1	7206575	7207074	Gm26901|chr1:7206575-7207074	0.14706784262459	.	.
chr1	7397837	7398336	chr1	7206575	7207074	Gm26901|chr1:7206575-7207074	0.180703228773067	.	.
chr1	7397837	7398336	chr1	7371658	7372157	Gm26901|chr1:7371658-7372157	0.228062001894423	.	.
chr1	9298975	9299474	chr1	9208779	9209278	Sntg1|chr1:9208779-9209278	0.138773206818724	.	.
chr1	9299496	9299995	chr1	9298270	9298769	Sntg1|chr1:9298270-9298769	0.124274277167306	.	.
chr1	9299496	9299995	chr1	9573148	9573647	Sntg1|chr1:9573148-9573647	0.136078046071493	.	.
chr1	9545042	9545541	chr1	9772700	9773199	Rrs1|chr1:9772700-9773199	0.185818228295337	.	.
chr1	9600949	9601448	chr1	9541113	9541612	Vxn|chr1:9541113-9541612	0.139787871754096	.	.
chr1	9600949	9601448	chr1	9573148	9573647	Vxn|chr1:9573148-9573647	0.206397587506154	.	.
chr1	9600949	9601448	chr1	9772700	9773199	Vxn|chr1:9772700-9773199	0.161289067286426	.	.
chr1	9601474	9601973	chr1	9573148	9573647	Vxn|chr1:9573148-9573647	0.127803418380285	.	.
chr1	9601474	9601973	chr1	9772700	9773199	Vxn|chr1:9772700-9773199	0.17228266315559	.	.
chr1	9630048	9630547	chr1	9298270	9298769	2610203C22Rik|chr1:9298270-9298769	0.324240902073709	.	.
chr1	9630048	9630547	chr1	9573148	9573647	2610203C22Rik|chr1:9573148-9573647	0.282229989289672	.	.
chr1	9700259	9700758	chr1	9772700	9773199	Mybl1|chr1:9772700-9773199	0.185350753229798	.	.
chr1	9747574	9748073	chr1	9573148	9573647	1700034P13Rik|chr1:9573148-9573647	0.297747958038767	.	.
chr1	9747574	9748073	chr1	9573148	9573647	Vcpip1|chr1:9573148-9573647	0.297747958038767	.	.
chr1	9748256	9748755	chr1	9541113	9541612	1700034P13Rik|chr1:9541113-9541612	0.189903727812198	.	.
chr1	9748256	9748755	chr1	9541113	9541612	Vcpip1|chr1:9541113-9541612	0.189903727812198	.	.
chr1	9798078	9798577	chr1	9541113	9541612	Sgk3|chr1:9541113-9541612	0.152432469314435	.	.
chr1	9943920	9944419	chr1	9541113	9541612	Snhg6|chr1:9541113-9541612	0.200355988528209	.	.
chr1	10008928	10009427	chr1	10089475	10089974	Ppp1r42|chr1:10089475-10089974	0.240859936551141	.	.
chr1	10232855	10233354	chr1	10039501	10040000	Arfgef1|chr1:10039501-10040000	0.297298162252064	.	.
chr1	10232855	10233354	chr1	10089475	10089974	Arfgef1|chr1:10089475-10089974	0.15832265368838	.	.
chr1	10232855	10233354	chr1	10267430	10267929	Arfgef1|chr1:10267430-10267929	0.321424613230077	.	.
chr1	10993243	10993742	chr1	10759501	10760000	Prex2|chr1:10759501-10760000	0.218446052620726	.	.
chr1	10993243	10993742	chr1	10771716	10772215	Prex2|chr1:10771716-10772215	0.248603664521427	.	.
chr1	10993243	10993742	chr1	10942845	10943344	Prex2|chr1:10942845-10943344	0.15666098813018	.	.
chr1	10993243	10993742	chr1	10943346	10943845	Prex2|chr1:10943346-10943845	0.254599042343999	.	.
chr1	10993243	10993742	chr1	11044870	11045369	Prex2|chr1:11044870-11045369	0.144780476971286	.	.
chr1	10993243	10993742	chr1	11246988	11247487	Prex2|chr1:11246988-11247487	0.191972351779127	.	.
chr1	10993772	10994271	chr1	10771716	10772215	Prex2|chr1:10771716-10772215	0.140537436809111	.	.
chr1	10993772	10994271	chr1	10943346	10943845	Prex2|chr1:10943346-10943845	0.206650400641596	.	.
chr1	10993772	10994271	chr1	11044870	11045369	Prex2|chr1:11044870-11045369	0.273137886974347	.	.
chr1	10993772	10994271	chr1	11045682	11046181	Prex2|chr1:11045682-11046181	0.124786134741098	.	.
chr1	10993772	10994271	chr1	11089494	11089993	Prex2|chr1:11089494-11089993	0.18482628033748	.	.
chr1	11413910	11414409	chr1	11294936	11295435	A830018L16Rik|chr1:11294936-11295435	0.131049306563607	.	.
chr1	11413910	11414409	chr1	11741179	11741678	A830018L16Rik|chr1:11741179-11741678	0.169546091537003	.	.
chr1	13659706	13660205	chr1	13870553	13871052	Lactb2|chr1:13870553-13871052	0.189348439158586	.	.
chr1	14309549	14310048	chr1	14168531	14169030	Eya1|chr1:14168531-14169030	0.23007366442056	.	.
chr1	14309549	14310048	chr1	14184228	14184727	Eya1|chr1:14184228-14184727	0.237216504062564	.	.
chr1	14309549	14310048	chr1	14231839	14232338	Eya1|chr1:14231839-14232338	0.31542243969287	.	.
chr1	14755218	14755717	chr1	14705513	14706012	Msc|chr1:14705513-14706012	0.171763437287529	.	.
chr1	14755218	14755717	chr1	14728986	14729485	Msc|chr1:14728986-14729485	0.208566902922498	.	.
chr1	14755218	14755717	chr1	14816469	14816968	Msc|chr1:14816469-14816968	0.121313866476185	.	.
chr1	14755218	14755717	chr1	15007624	15008123	Msc|chr1:15007624-15008123	0.16523427360298	.	.
chr1	15805340	15805839	chr1	16127077	16127576	Terf1|chr1:16127077-16127576	0.21396735547805	.	.
chr1	15805340	15805839	chr1	16249569	16250068	Terf1|chr1:16249569-16250068	0.135825849174877	.	.
chr1	15892493	15892992	chr1	15791827	15792326	Sbspon|chr1:15791827-15792326	0.176861918338706	.	.
chr1	15892493	15892992	chr1	15899561	15900060	Sbspon|chr1:15899561-15900060	0.150176423910446	.	.
chr1	15892493	15892992	chr1	15936337	15936836	Sbspon|chr1:15936337-15936836	0.230632457783566	.	.
chr1	15892493	15892992	chr1	15943655	15944154	Sbspon|chr1:15943655-15944154	0.132291385053727	.	.
chr1	15892493	15892992	chr1	15990959	15991458	Sbspon|chr1:15990959-15991458	0.125610284867635	.	.
chr1	15892493	15892992	chr1	15991489	15991988	Sbspon|chr1:15991489-15991988	0.186907033788903	.	.
chr1	15892493	15892992	chr1	15993491	15993990	Sbspon|chr1:15993491-15993990	0.19288071587671	.	.
chr1	15892493	15892992	chr1	16179087	16179586	Sbspon|chr1:16179087-16179586	0.217962627468783	.	.
chr1	16093096	16093595	chr1	15936337	15936836	4930444P10Rik|chr1:15936337-15936836	0.238545462475112	.	.
chr1	16093096	16093595	chr1	15943655	15944154	4930444P10Rik|chr1:15943655-15944154	0.168318471653196	.	.
chr1	16093096	16093595	chr1	15993491	15993990	4930444P10Rik|chr1:15993491-15993990	0.197197203273125	.	.
chr1	16093096	16093595	chr1	16115053	16115552	4930444P10Rik|chr1:16115053-16115552	0.189401494136024	.	.
chr1	16093096	16093595	chr1	16179087	16179586	4930444P10Rik|chr1:16179087-16179586	0.156283847675533	.	.
chr1	16103947	16104446	chr1	15899561	15900060	Rpl7|chr1:15899561-15900060	0.141492972931993	.	.
chr1	16103947	16104446	chr1	15936337	15936836	Rpl7|chr1:15936337-15936836	0.161121285796925	.	.
chr1	16103947	16104446	chr1	15993491	15993990	Rpl7|chr1:15993491-15993990	0.234174157109661	.	.
chr1	16103947	16104446	chr1	16216324	16216823	Rpl7|chr1:16216324-16216823	0.133685120094241	.	.
chr1	16103947	16104446	chr1	16248932	16249431	Rpl7|chr1:16248932-16249431	0.341093383522934	.	.
chr1	16103947	16104446	chr1	16248932	16249431	Rpl7|chr1:16248932-16249431	0.341093383522935	.	.
chr1	16103947	16104446	chr1	16249569	16250068	Rpl7|chr1:16249569-16250068	0.135311502976068	.	.
chr1	16104453	16104952	chr1	15990959	15991458	Rpl7|chr1:15990959-15991458	0.176706496224361	.	.
chr1	16104453	16104952	chr1	16122764	16123263	Rpl7|chr1:16122764-16123263	0.158032942613007	.	.
chr1	16104453	16104952	chr1	16216324	16216823	Rpl7|chr1:16216324-16216823	0.169457921010182	.	.
chr1	16104999	16105498	chr1	16216324	16216823	Rdh10|chr1:16216324-16216823	0.209356860033999	.	.
chr1	16104999	16105498	chr1	16216324	16216823	Rpl7|chr1:16216324-16216823	0.209356860033999	.	.
chr1	16105563	16106062	chr1	15990959	15991458	Rdh10|chr1:15990959-15991458	0.203991801901514	.	.
chr1	16519035	16519534	chr1	16979971	16980470	Stau2|chr1:16979971-16980470	0.268632197983334	.	.
chr1	16519761	16520260	chr1	16979390	16979889	Stau2|chr1:16979390-16979889	0.132785102725667	.	.
chr1	16618483	16618982	chr1	16979390	16979889	Ube2w|chr1:16979390-16979889	0.251504438870232	.	.
chr1	16618483	16618982	chr1	16979971	16980470	Ube2w|chr1:16979971-16980470	0.362423262818602	.	.
chr1	16656744	16657243	chr1	16979971	16980470	D030040B21Rik|chr1:16979971-16980470	0.138955407362986	.	.
chr1	16656744	16657243	chr1	16979971	16980470	Eloc|chr1:16979971-16980470	0.138955407362986	.	.
chr1	16657258	16657757	chr1	16979390	16979889	D030040B21Rik|chr1:16979390-16979889	0.305337283576165	.	.
chr1	16657258	16657757	chr1	16979390	16979889	Eloc|chr1:16979390-16979889	0.305337283576165	.	.
chr1	16657258	16657757	chr1	16979971	16980470	D030040B21Rik|chr1:16979971-16980470	0.30745785729752	.	.
chr1	16657258	16657757	chr1	16979971	16980470	Eloc|chr1:16979971-16980470	0.30745785729752	.	.
chr1	16664905	16665404	chr1	16815946	16816445	Tmem70|chr1:16815946-16816445	0.344575025670308	.	.
chr1	16665581	16666080	chr1	16815946	16816445	Tmem70|chr1:16815946-16816445	0.263630675594267	.	.
chr1	16688506	16689005	chr1	16979390	16979889	Ly96|chr1:16979390-16979889	0.222504277617517	.	.
chr1	16688506	16689005	chr1	16979971	16980470	Ly96|chr1:16979971-16980470	0.325110011995246	.	.
chr1	17097078	17097577	chr1	16815946	16816445	Jph1|chr1:16815946-16816445	0.140025908314827	.	.
chr1	17097078	17097577	chr1	16979971	16980470	Jph1|chr1:16979971-16980470	0.171969829450534	.	.
chr1	17097665	17098164	chr1	16979390	16979889	Jph1|chr1:16979390-16979889	0.176269804279119	.	.
chr1	17097665	17098164	chr1	16979971	16980470	Jph1|chr1:16979971-16980470	0.445373471515188	.	.
chr1	17097665	17098164	chr1	17123369	17123868	Jph1|chr1:17123369-17123868	0.131120779767858	.	.
chr1	17098192	17098691	chr1	16815946	16816445	Jph1|chr1:16815946-16816445	0.130300989151149	.	.
chr1	17098192	17098691	chr1	16979971	16980470	Jph1|chr1:16979971-16980470	0.345125225136809	.	.
chr1	17098192	17098691	chr1	17123369	17123868	Jph1|chr1:17123369-17123868	0.134291413732026	.	.
chr1	17145142	17145641	chr1	16798252	16798751	Gdap1|chr1:16798252-16798751	0.152794968232608	.	.
chr1	18057998	18058497	chr1	18463317	18463816	Gm28756|chr1:18463317-18463816	0.149570426356129	.	.
chr1	18058553	18059052	chr1	18295092	18295591	Gm28756|chr1:18295092-18295591	0.252611813237152	.	.
chr1	18058553	18059052	chr1	18384029	18384528	Gm28756|chr1:18384029-18384528	0.125322215167647	.	.
chr1	18058553	18059052	chr1	18461995	18462494	Gm28756|chr1:18461995-18462494	0.195072276131418	.	.
chr1	18058553	18059052	chr1	18468390	18468889	Gm28756|chr1:18468390-18468889	0.355360259760049	.	.
chr1	19103097	19103596	chr1	18758428	18758927	Tfap2d|chr1:18758428-18758927	0.203753505439771	.	.
chr1	19103097	19103596	chr1	18848981	18849480	Tfap2d|chr1:18848981-18849480	0.422760230788067	.	.
chr1	19103097	19103596	chr1	18905009	18905508	Tfap2d|chr1:18905009-18905508	0.223309807218069	.	.
chr1	19103097	19103596	chr1	18911475	18911974	Tfap2d|chr1:18911475-18911974	0.15828331170344	.	.
chr1	19103097	19103596	chr1	18936348	18936847	Tfap2d|chr1:18936348-18936847	0.241804124258381	.	.
chr1	19103097	19103596	chr1	18961800	18962299	Tfap2d|chr1:18961800-18962299	0.124799771247669	.	.
chr1	19103097	19103596	chr1	19110974	19111473	Tfap2d|chr1:19110974-19111473	0.154101675804992	.	.
chr1	19103097	19103596	chr1	19245036	19245535	Tfap2d|chr1:19245036-19245535	0.308093955495806	.	.
chr1	19103925	19104424	chr1	18848981	18849480	Gm15825|chr1:18848981-18849480	0.158326362787017	.	.
chr1	19103925	19104424	chr1	18905009	18905508	Gm15825|chr1:18905009-18905508	0.202829229122248	.	.
chr1	19103925	19104424	chr1	18936348	18936847	Gm15825|chr1:18936348-18936847	0.231620075988568	.	.
chr1	19103925	19104424	chr1	18961800	18962299	Gm15825|chr1:18961800-18962299	0.189236813811804	.	.
chr1	19103925	19104424	chr1	18976830	18977329	Gm15825|chr1:18976830-18977329	0.244239586066343	.	.
chr1	19103925	19104424	chr1	19032346	19032845	Gm15825|chr1:19032346-19032845	0.125029366744365	.	.
chr1	19103925	19104424	chr1	19096816	19097315	Gm15825|chr1:19096816-19097315	0.235004333712323	.	.
chr1	19103925	19104424	chr1	19110974	19111473	Gm15825|chr1:19110974-19111473	0.166717113834975	.	.
chr1	19103925	19104424	chr1	19245036	19245535	Gm15825|chr1:19245036-19245535	0.126464895870177	.	.
chr1	19104658	19105157	chr1	18848981	18849480	Gm15825|chr1:18848981-18849480	0.379823875433754	.	.
chr1	19104658	19105157	chr1	19245036	19245535	Gm15825|chr1:19245036-19245535	0.331850717220135	.	.
chr1	20670495	20670994	chr1	20554332	20554831	Gm28653|chr1:20554332-20554831	0.149782736929208	.	.
chr1	20670495	20670994	chr1	20671052	20671551	Gm28653|chr1:20671052-20671551	0.791871993750118	.	.
chr1	20670495	20670994	chr1	20699955	20700454	Gm28653|chr1:20699955-20700454	0.189862064699999	.	.
chr1	20670495	20670994	chr1	20759760	20760259	Gm28653|chr1:20759760-20760259	0.56579663849651	.	.
chr1	20670495	20670994	chr1	20786199	20786698	Gm28653|chr1:20786199-20786698	0.368628970836237	.	.
chr1	20670495	20670994	chr1	20832376	20832875	Gm28653|chr1:20832376-20832875	0.144613972247006	.	.
chr1	20670495	20670994	chr1	20839839	20840338	Gm28653|chr1:20839839-20840338	0.530804348921809	.	.
chr1	20670495	20670994	chr1	20919657	20920156	Gm28653|chr1:20919657-20920156	0.166258053965654	.	.
chr1	20670495	20670994	chr1	20921118	20921617	Gm28653|chr1:20921118-20921617	0.240708468866603	.	.
chr1	20670495	20670994	chr1	20938964	20939463	Gm28653|chr1:20938964-20939463	0.159801043884936	.	.
chr1	20820187	20820686	chr1	20801628	20802127	Mcm3|chr1:20801628-20802127	0.126129996209052	.	.
chr1	20820187	20820686	chr1	20921118	20921617	Mcm3|chr1:20921118-20921617	0.183104117110822	.	.
chr1	20890311	20890810	chr1	20554332	20554831	6720483E21Rik|chr1:20554332-20554831	0.23983614215235	.	.
chr1	20890311	20890810	chr1	20554332	20554831	Paqr8|chr1:20554332-20554831	0.23983614215235	.	.
chr1	20890311	20890810	chr1	20938964	20939463	6720483E21Rik|chr1:20938964-20939463	0.15304754147554	.	.
chr1	20890311	20890810	chr1	20938964	20939463	Paqr8|chr1:20938964-20939463	0.15304754147554	.	.
chr1	20890857	20891356	chr1	20513637	20514136	6720483E21Rik|chr1:20513637-20514136	0.203703376267512	.	.
chr1	20890857	20891356	chr1	20513637	20514136	Paqr8|chr1:20513637-20514136	0.203703376267512	.	.
chr1	20890857	20891356	chr1	20554332	20554831	6720483E21Rik|chr1:20554332-20554831	0.446621559371407	.	.
chr1	20890857	20891356	chr1	20554332	20554831	Paqr8|chr1:20554332-20554831	0.446621559371407	.	.
chr1	20890857	20891356	chr1	20612697	20613196	6720483E21Rik|chr1:20612697-20613196	0.220683878848872	.	.
chr1	20890857	20891356	chr1	20612697	20613196	Paqr8|chr1:20612697-20613196	0.220683878848872	.	.
chr1	20890857	20891356	chr1	20671052	20671551	6720483E21Rik|chr1:20671052-20671551	0.344655822409103	.	.
chr1	20890857	20891356	chr1	20671052	20671551	6720483E21Rik|chr1:20671052-20671551	0.344655822409104	.	.
chr1	20890857	20891356	chr1	20671052	20671551	Paqr8|chr1:20671052-20671551	0.344655822409103	.	.
chr1	20890857	20891356	chr1	20671052	20671551	Paqr8|chr1:20671052-20671551	0.344655822409104	.	.
chr1	20890857	20891356	chr1	20759760	20760259	6720483E21Rik|chr1:20759760-20760259	0.146959899463254	.	.
chr1	20890857	20891356	chr1	20759760	20760259	Paqr8|chr1:20759760-20760259	0.146959899463254	.	.
chr1	20890857	20891356	chr1	20786199	20786698	6720483E21Rik|chr1:20786199-20786698	0.220763974562356	.	.
chr1	20890857	20891356	chr1	20786199	20786698	Paqr8|chr1:20786199-20786698	0.220763974562356	.	.
chr1	20890857	20891356	chr1	20933361	20933860	6720483E21Rik|chr1:20933361-20933860	0.206192297947585	.	.
chr1	20890857	20891356	chr1	20933361	20933860	Paqr8|chr1:20933361-20933860	0.206192297947585	.	.
chr1	20890857	20891356	chr1	20938964	20939463	6720483E21Rik|chr1:20938964-20939463	0.138405639159937	.	.
chr1	20890857	20891356	chr1	20938964	20939463	Paqr8|chr1:20938964-20939463	0.138405639159937	.	.
chr1	20951400	20951899	chr1	20554332	20554831	Efhc1|chr1:20554332-20554831	0.342068274195788	.	.
chr1	20951400	20951899	chr1	20933361	20933860	Efhc1|chr1:20933361-20933860	0.123939114071737	.	.
chr1	25829930	25830429	chr1	25974588	25975087	Adgrb3|chr1:25974588-25975087	0.123636108343695	.	.
chr1	30719264	30719763	chr1	30391846	30392345	Gm9898|chr1:30391846-30392345	0.209947340916633	.	.
chr1	30719264	30719763	chr1	30639815	30640314	Gm9898|chr1:30639815-30640314	0.188059689253079	.	.
chr1	30949080	30949579	chr1	30539633	30540132	Ptp4a1|chr1:30539633-30540132	0.158140610470319	.	.
chr1	30949080	30949579	chr1	30584783	30585282	Ptp4a1|chr1:30584783-30585282	0.188398025379957	.	.
chr1	30949080	30949579	chr1	30595347	30595846	Ptp4a1|chr1:30595347-30595846	0.190754587572488	.	.
chr1	30949080	30949579	chr1	30740784	30741283	Ptp4a1|chr1:30740784-30741283	0.123619347563546	.	.
chr1	30949582	30950081	chr1	30656202	30656701	Ptp4a1|chr1:30656202-30656701	0.145205301448773	.	.
chr1	30949582	30950081	chr1	30751054	30751553	Ptp4a1|chr1:30751054-30751553	0.179472900204142	.	.
chr1	32172459	32172958	chr1	31751256	31751755	Khdrbs2|chr1:31751256-31751755	0.434459322477004	.	.
chr1	32172459	32172958	chr1	31988401	31988900	Khdrbs2|chr1:31988401-31988900	0.374831141723365	.	.
chr1	32172459	32172958	chr1	32033312	32033811	Khdrbs2|chr1:32033312-32033811	0.421671788953692	.	.
chr1	32172459	32172958	chr1	32105129	32105628	Khdrbs2|chr1:32105129-32105628	0.137203282275407	.	.
chr1	32172459	32172958	chr1	32209657	32210156	Khdrbs2|chr1:32209657-32210156	0.21719729333916	.	.
chr1	37614024	37614523	chr1	37512879	37513378	4930556I23Rik|chr1:37512879-37513378	0.364199938544137	.	.
chr1	37614024	37614523	chr1	37687575	37688074	4930556I23Rik|chr1:37687575-37688074	0.212645833165604	.	.
chr1	37614024	37614523	chr1	37698123	37698622	4930556I23Rik|chr1:37698123-37698622	0.38663756217184	.	.
chr1	37614024	37614523	chr1	37698784	37699283	4930556I23Rik|chr1:37698784-37699283	0.210689022724421	.	.
chr1	37614024	37614523	chr1	37959295	37959794	4930556I23Rik|chr1:37959295-37959794	0.20952746556946	.	.
chr1	37719678	37720177	chr1	37512879	37513378	2010300C02Rik|chr1:37512879-37513378	0.413932993045017	.	.
chr1	37719678	37720177	chr1	37687575	37688074	2010300C02Rik|chr1:37687575-37688074	0.289304963754407	.	.
chr1	37719678	37720177	chr1	37698123	37698622	2010300C02Rik|chr1:37698123-37698622	0.188480951014704	.	.
chr1	37719678	37720177	chr1	37698784	37699283	2010300C02Rik|chr1:37698784-37699283	0.268021996618372	.	.
chr1	37719678	37720177	chr1	37959295	37959794	2010300C02Rik|chr1:37959295-37959794	0.286845874447222	.	.
chr1	37864699	37865198	chr1	37512879	37513378	Gm26805|chr1:37512879-37513378	0.182275670590516	.	.
chr1	37864699	37865198	chr1	37698123	37698622	Gm26805|chr1:37698123-37698622	0.149805178128061	.	.
chr1	37864699	37865198	chr1	37698784	37699283	Gm26805|chr1:37698784-37699283	0.145382111553072	.	.
chr1	37865263	37865762	chr1	37512879	37513378	Gm26805|chr1:37512879-37513378	0.171312204051681	.	.
chr1	37865263	37865762	chr1	37512879	37513378	Tsga10|chr1:37512879-37513378	0.171312204051681	.	.
chr1	37865263	37865762	chr1	37686791	37687290	Gm26805|chr1:37686791-37687290	0.236293469306884	.	.
chr1	37865263	37865762	chr1	37686791	37687290	Tsga10|chr1:37686791-37687290	0.236293469306884	.	.
chr1	37865263	37865762	chr1	37698123	37698622	Gm26805|chr1:37698123-37698622	0.221733522077168	.	.
chr1	37865263	37865762	chr1	37698123	37698622	Tsga10|chr1:37698123-37698622	0.221733522077168	.	.
chr1	37865263	37865762	chr1	37698784	37699283	Gm26805|chr1:37698784-37699283	0.154969167416302	.	.
chr1	37865263	37865762	chr1	37698784	37699283	Tsga10|chr1:37698784-37699283	0.154969167416302	.	.
chr1	37865263	37865762	chr1	37959295	37959794	Gm26805|chr1:37959295-37959794	0.169850293290574	.	.
chr1	37865263	37865762	chr1	37959295	37959794	Tsga10|chr1:37959295-37959794	0.169850293290574	.	.
chr1	37871955	37872454	chr1	37678238	37678737	Lipt1|chr1:37678238-37678737	0.135351995692122	.	.
chr1	37871955	37872454	chr1	37872597	37873096	Lipt1|chr1:37872597-37873096	0.250521903949877	.	.
chr1	37890241	37890740	chr1	37512879	37513378	Mitd1|chr1:37512879-37513378	0.126015750925825	.	.
chr1	37890241	37890740	chr1	37512879	37513378	Mrpl30|chr1:37512879-37513378	0.126015750925825	.	.
chr1	37890241	37890740	chr1	37698123	37698622	Mitd1|chr1:37698123-37698622	0.155926727636387	.	.
chr1	37890241	37890740	chr1	37698123	37698622	Mrpl30|chr1:37698123-37698622	0.155926727636387	.	.
chr1	37997082	37997581	chr1	37512879	37513378	Eif5b|chr1:37512879-37513378	0.353130343991011	.	.
chr1	37997082	37997581	chr1	37512879	37513378	Txndc9|chr1:37512879-37513378	0.353130343991011	.	.
chr1	37997082	37997581	chr1	37687575	37688074	Eif5b|chr1:37687575-37688074	0.178262799532828	.	.
chr1	37997082	37997581	chr1	37687575	37688074	Txndc9|chr1:37687575-37688074	0.178262799532828	.	.
chr1	37997082	37997581	chr1	37698123	37698622	Eif5b|chr1:37698123-37698622	0.218510469510845	.	.
chr1	37997082	37997581	chr1	37698123	37698622	Txndc9|chr1:37698123-37698622	0.218510469510845	.	.
chr1	37997082	37997581	chr1	37698784	37699283	Eif5b|chr1:37698784-37699283	0.301954322175782	.	.
chr1	37997082	37997581	chr1	37698784	37699283	Txndc9|chr1:37698784-37699283	0.301954322175782	.	.
chr1	37997082	37997581	chr1	37959295	37959794	Eif5b|chr1:37959295-37959794	0.319448595342206	.	.
chr1	37997082	37997581	chr1	37959295	37959794	Txndc9|chr1:37959295-37959794	0.319448595342206	.	.
chr1	37997778	37998277	chr1	37872597	37873096	Eif5b|chr1:37872597-37873096	0.142278210068293	.	.
chr1	37997778	37998277	chr1	37872597	37873096	Txndc9|chr1:37872597-37873096	0.142278210068293	.	.
chr1	42229631	42230130	chr1	42145571	42146070	Gm9915|chr1:42145571-42146070	0.164970047301428	.	.
chr1	44118638	44119137	chr1	44064570	44065069	Bivm|chr1:44064570-44065069	0.155538958232404	.	.
chr1	44118638	44119137	chr1	44064570	44065069	Poglut2|chr1:44064570-44065069	0.155538958232404	.	.
chr1	44119144	44119643	chr1	44228990	44229489	Bivm|chr1:44228990-44229489	0.147366580667328	.	.
chr1	44119144	44119643	chr1	44228990	44229489	Poglut2|chr1:44228990-44229489	0.147366580667328	.	.
chr1	44119663	44120162	chr1	44228990	44229489	Bivm|chr1:44228990-44229489	0.257953615384841	.	.
chr1	44147693	44148192	chr1	44041766	44042265	Ercc5|chr1:44041766-44042265	0.240255626898725	.	.
chr1	44147693	44148192	chr1	44459127	44459626	Ercc5|chr1:44459127-44459626	0.167137978256708	.	.
chr1	44551396	44551895	chr1	44584753	44585252	Gulp1|chr1:44584753-44585252	0.331925522843352	.	.
chr1	44552204	44552703	chr1	44584753	44585252	Gulp1|chr1:44584753-44585252	0.453494811071244	.	.
chr1	44745649	44746148	chr1	44584753	44585252	4930521E06Rik|chr1:44584753-44585252	0.160879468933462	.	.
chr1	45795197	45795696	chr1	45837607	45838106	Wdr75|chr1:45837607-45838106	0.188381052017582	.	.
chr1	45925424	45925923	chr1	45825095	45825594	Slc40a1|chr1:45825095-45825594	0.311581508470016	.	.
chr1	45925424	45925923	chr1	46022239	46022738	Slc40a1|chr1:46022239-46022738	0.209939346877388	.	.
chr1	46065930	46066429	chr1	46112571	46113070	Dnah7b|chr1:46112571-46113070	0.139228890174581	.	.
chr1	46066566	46067065	chr1	45816821	45817320	Dnah7b|chr1:45816821-45817320	0.240857562386155	.	.
chr1	46066566	46067065	chr1	45825095	45825594	Dnah7b|chr1:45825095-45825594	0.230189317313311	.	.
chr1	46066566	46067065	chr1	46022239	46022738	Dnah7b|chr1:46022239-46022738	0.213271583887377	.	.
chr1	46066566	46067065	chr1	46067115	46067614	Dnah7b|chr1:46067115-46067614	0.185636411565597	.	.
chr1	46425176	46425675	chr1	46067115	46067614	Dnah7c|chr1:46067115-46067614	0.336621604175924	.	.
chr1	46425176	46425675	chr1	46112571	46113070	Dnah7c|chr1:46112571-46113070	0.208387263980834	.	.
chr1	52816845	52817344	chr1	52953081	52953580	Inpp1|chr1:52953081-52953580	0.201357029592575	.	.
chr1	52817513	52818012	chr1	52953081	52953580	Inpp1|chr1:52953081-52953580	0.213168293597209	.	.
chr1	52817513	52818012	chr1	53032502	53033001	Inpp1|chr1:53032502-53033001	0.163341825168038	.	.
chr1	52844734	52845233	chr1	52953081	52953580	Hibch|chr1:52953081-52953580	0.235132768106762	.	.
chr1	53296806	53297305	chr1	53377388	53377887	Ormdl1|chr1:53377388-53377887	0.192650061356501	.	.
chr1	53296806	53297305	chr1	53377388	53377887	Pms1|chr1:53377388-53377887	0.192650061356501	.	.
chr1	53296806	53297305	chr1	53610872	53611371	Ormdl1|chr1:53610872-53611371	0.398301441087232	.	.
chr1	53296806	53297305	chr1	53610872	53611371	Pms1|chr1:53610872-53611371	0.398301441087232	.	.
chr1	54194329	54194828	chr1	54492251	54492750	Hecw2|chr1:54492251-54492750	0.177274780859709	.	.
chr1	54250459	54250958	chr1	54046897	54047396	Ccdc150|chr1:54046897-54047396	0.168201740342606	.	.
chr1	54250459	54250958	chr1	54707058	54707557	Ccdc150|chr1:54707058-54707557	0.146484693151467	.	.
chr1	54557443	54557942	chr1	54614925	54615424	Pgap1|chr1:54614925-54615424	0.122565304953121	.	.
chr1	54557443	54557942	chr1	54639464	54639963	Pgap1|chr1:54639464-54639963	0.121060480770462	.	.
chr1	54557443	54557942	chr1	54640136	54640635	Pgap1|chr1:54640136-54640635	0.182244902286867	.	.
chr1	54557443	54557942	chr1	54707058	54707557	Pgap1|chr1:54707058-54707557	0.129863415060361	.	.
chr1	54557443	54557942	chr1	54734870	54735369	Pgap1|chr1:54734870-54735369	0.320043123629495	.	.
chr1	54557443	54557942	chr1	54735435	54735934	Pgap1|chr1:54735435-54735934	0.154630064200826	.	.
chr1	54558030	54558529	chr1	54707737	54708236	Pgap1|chr1:54707737-54708236	0.140738103790327	.	.
chr1	55027198	55027697	chr1	55488757	55489256	Sf3b1|chr1:55488757-55489256	0.27524815440941	.	.
chr1	55027198	55027697	chr1	55489281	55489780	Sf3b1|chr1:55489281-55489780	0.268364792916229	.	.
chr1	55052491	55052990	chr1	55192060	55192559	Coq10b|chr1:55192060-55192559	0.193365729997218	.	.
chr1	55053010	55053509	chr1	55171875	55172374	Coq10b|chr1:55171875-55172374	0.134627698280524	.	.
chr1	55053010	55053509	chr1	55202211	55202710	Coq10b|chr1:55202211-55202710	0.153668516123914	.	.
chr1	55087395	55087894	chr1	55488757	55489256	Hspd1|chr1:55488757-55489256	0.138665508987036	.	.
chr1	55087395	55087894	chr1	55488757	55489256	Hspe1|chr1:55488757-55489256	0.138665508987036	.	.
chr1	55087395	55087894	chr1	55489281	55489780	Hspd1|chr1:55489281-55489780	0.26051105867807	.	.
chr1	55087395	55087894	chr1	55489281	55489780	Hspe1|chr1:55489281-55489780	0.26051105867807	.	.
chr1	56972152	56972651	chr1	56705816	56706315	9130024F11Rik|chr1:56705816-56706315	0.131709078273276	.	.
chr1	57377374	57377873	chr1	57224009	57224508	1700066M21Rik|chr1:57224009-57224508	0.175190476021976	.	.
chr1	57377374	57377873	chr1	57224009	57224508	4930558J18Rik|chr1:57224009-57224508	0.175190476021976	.	.
chr1	57377374	57377873	chr1	57224682	57225181	1700066M21Rik|chr1:57224682-57225181	0.189111853321946	.	.
chr1	57377374	57377873	chr1	57224682	57225181	4930558J18Rik|chr1:57224682-57225181	0.189111853321946	.	.
chr1	57377374	57377873	chr1	57296198	57296697	1700066M21Rik|chr1:57296198-57296697	0.163425476409043	.	.
chr1	57377374	57377873	chr1	57296198	57296697	4930558J18Rik|chr1:57296198-57296697	0.163425476409043	.	.
chr1	57377374	57377873	chr1	57430057	57430556	1700066M21Rik|chr1:57430057-57430556	0.124098904169511	.	.
chr1	57377374	57377873	chr1	57430057	57430556	4930558J18Rik|chr1:57430057-57430556	0.124098904169511	.	.
chr1	57406257	57406756	chr1	57107289	57107788	Maip1|chr1:57107289-57107788	0.179566770897514	.	.
chr1	57406257	57406756	chr1	57107289	57107788	Tyw5|chr1:57107289-57107788	0.179566770897514	.	.
chr1	57406257	57406756	chr1	57205521	57206020	Maip1|chr1:57205521-57206020	0.157437605642049	.	.
chr1	57406257	57406756	chr1	57205521	57206020	Tyw5|chr1:57205521-57206020	0.157437605642049	.	.
chr1	57406257	57406756	chr1	57436901	57437400	Maip1|chr1:57436901-57437400	0.121906163746158	.	.
chr1	57406257	57406756	chr1	57436901	57437400	Tyw5|chr1:57436901-57437400	0.121906163746158	.	.
chr1	57406257	57406756	chr1	57445657	57446156	Maip1|chr1:57445657-57446156	0.236839714917514	.	.
chr1	57406257	57406756	chr1	57445657	57446156	Tyw5|chr1:57445657-57446156	0.236839714917514	.	.
chr1	58392818	58393317	chr1	58422814	58423313	Bzw1|chr1:58422814-58423313	0.184918245971314	.	.
chr1	58393482	58393981	chr1	58422814	58423313	Bzw1|chr1:58422814-58423313	0.198573678500528	.	.
chr1	58393482	58393981	chr1	58622546	58623045	Bzw1|chr1:58622546-58623045	0.185892385004255	.	.
chr1	58393482	58393981	chr1	58652543	58653042	Bzw1|chr1:58652543-58653042	0.224631314526939	.	.
chr1	58423825	58424324	chr1	58296260	58296759	Clk1|chr1:58296260-58296759	0.148280396287303	.	.
chr1	58445384	58445883	chr1	58352106	58352605	Nif3l1|chr1:58352106-58352605	0.180184190437241	.	.
chr1	58445384	58445883	chr1	58352106	58352605	Ppil3|chr1:58352106-58352605	0.180184190437241	.	.
chr1	58445384	58445883	chr1	58359437	58359936	Nif3l1|chr1:58359437-58359936	0.228186374001188	.	.
chr1	58445384	58445883	chr1	58359437	58359936	Ppil3|chr1:58359437-58359936	0.228186374001188	.	.
chr1	58445384	58445883	chr1	58621956	58622455	Nif3l1|chr1:58621956-58622455	0.156525077759944	.	.
chr1	58445384	58445883	chr1	58621956	58622455	Ppil3|chr1:58621956-58622455	0.156525077759944	.	.
chr1	58504734	58505233	chr1	58422814	58423313	Gm15834|chr1:58422814-58423313	0.300419255014138	.	.
chr1	58504734	58505233	chr1	58422814	58423313	Orc2|chr1:58422814-58423313	0.300419255014138	.	.
chr1	58504734	58505233	chr1	58652543	58653042	Gm15834|chr1:58652543-58653042	0.312090468166388	.	.
chr1	58504734	58505233	chr1	58652543	58653042	Orc2|chr1:58652543-58653042	0.312090468166388	.	.
chr1	58504734	58505233	chr1	58770010	58770509	Gm15834|chr1:58770010-58770509	0.220424179528799	.	.
chr1	58504734	58505233	chr1	58770010	58770509	Orc2|chr1:58770010-58770509	0.220424179528799	.	.
chr1	58586034	58586533	chr1	58296260	58296759	Fam126b|chr1:58296260-58296759	0.222996789696353	.	.
chr1	58586034	58586533	chr1	58296260	58296759	Ndufb3|chr1:58296260-58296759	0.222996789696353	.	.
chr1	58586034	58586533	chr1	58422814	58423313	Fam126b|chr1:58422814-58423313	0.127486746417676	.	.
chr1	58586034	58586533	chr1	58422814	58423313	Ndufb3|chr1:58422814-58423313	0.127486746417676	.	.
chr1	58586034	58586533	chr1	58652543	58653042	Fam126b|chr1:58652543-58653042	0.257071911554862	.	.
chr1	58586034	58586533	chr1	58652543	58653042	Ndufb3|chr1:58652543-58653042	0.257071911554862	.	.
chr1	58586034	58586533	chr1	58677513	58678012	Fam126b|chr1:58677513-58678012	0.151614500610115	.	.
chr1	58586034	58586533	chr1	58677513	58678012	Ndufb3|chr1:58677513-58678012	0.151614500610115	.	.
chr1	58586552	58587051	chr1	58621956	58622455	Fam126b|chr1:58621956-58622455	0.285914991528276	.	.
chr1	58586552	58587051	chr1	58621956	58622455	Ndufb3|chr1:58621956-58622455	0.285914991528276	.	.
chr1	58586552	58587051	chr1	58652543	58653042	Fam126b|chr1:58652543-58653042	0.143709983862159	.	.
chr1	58586552	58587051	chr1	58652543	58653042	Ndufb3|chr1:58652543-58653042	0.143709983862159	.	.
chr1	58711489	58711988	chr1	58341563	58342062	Cflar|chr1:58341563-58342062	0.125630033036264	.	.
chr1	58711489	58711988	chr1	58359437	58359936	Cflar|chr1:58359437-58359936	0.194181578515995	.	.
chr1	58711489	58711988	chr1	58652543	58653042	Cflar|chr1:58652543-58653042	0.264552956992764	.	.
chr1	58973886	58974385	chr1	58770010	58770509	Stradb|chr1:58770010-58770509	0.206429361379351	.	.
chr1	58973886	58974385	chr1	58770010	58770509	Trak2|chr1:58770010-58770509	0.206429361379351	.	.
chr1	58973886	58974385	chr1	59170223	59170722	Stradb|chr1:59170223-59170722	0.139885031840455	.	.
chr1	58973886	58974385	chr1	59170223	59170722	Trak2|chr1:59170223-59170722	0.139885031840455	.	.
chr1	59120147	59120646	chr1	59067948	59068447	G730003C15Rik|chr1:59067948-59068447	0.15952914953276	.	.
chr1	59120147	59120646	chr1	59067948	59068447	Tmem237|chr1:59067948-59068447	0.15952914953276	.	.
chr1	59162341	59162840	chr1	59067948	59068447	Mpp4|chr1:59067948-59068447	0.142962164975931	.	.
chr1	59162883	59163382	chr1	59170223	59170722	Mpp4|chr1:59170223-59170722	0.12158985440877	.	.
chr1	59237895	59238394	chr1	59170223	59170722	Als2|chr1:59170223-59170722	0.247677315150497	.	.
chr1	59237895	59238394	chr1	59247600	59248099	Als2|chr1:59247600-59248099	0.157626095994706	.	.
chr1	59912662	59913161	chr1	59883669	59884168	Fam117b|chr1:59883669-59884168	0.210233616252855	.	.
chr1	59912662	59913161	chr1	59944025	59944524	Fam117b|chr1:59944025-59944524	0.299475491113827	.	.
chr1	60097393	60097892	chr1	59883669	59884168	Carf|chr1:59883669-59884168	0.140318739531229	.	.
chr1	65122893	65123392	chr1	65010101	65010600	D630023F18Rik|chr1:65010101-65010600	0.216614200088	.	.
chr1	65122893	65123392	chr1	65111968	65112467	D630023F18Rik|chr1:65111968-65112467	0.226625029048283	.	.
chr1	65122893	65123392	chr1	65179041	65179540	D630023F18Rik|chr1:65179041-65179540	0.313944898828092	.	.
chr1	65122893	65123392	chr1	65312053	65312552	D630023F18Rik|chr1:65312053-65312552	0.12885279159864	.	.
chr1	65122893	65123392	chr1	65347403	65347902	D630023F18Rik|chr1:65347403-65347902	0.227184077631057	.	.
chr1	65186396	65186895	chr1	65111968	65112467	Idh1|chr1:65111968-65112467	0.135935445401116	.	.
chr1	65186396	65186895	chr1	65111968	65112467	Pikfyve|chr1:65111968-65112467	0.135935445401116	.	.
chr1	65186396	65186895	chr1	65178123	65178622	Idh1|chr1:65178123-65178622	0.205552712167531	.	.
chr1	65186396	65186895	chr1	65178123	65178622	Pikfyve|chr1:65178123-65178622	0.205552712167531	.	.
chr1	65186396	65186895	chr1	65312053	65312552	Idh1|chr1:65312053-65312552	0.1229011636644	.	.
chr1	65186396	65186895	chr1	65312053	65312552	Pikfyve|chr1:65312053-65312552	0.1229011636644	.	.
chr1	65282716	65283215	chr1	65046378	65046877	Pth2r|chr1:65046378-65046877	0.337702726046893	.	.
chr1	65925476	65925975	chr1	65761036	65761535	Crygf|chr1:65761036-65761535	0.324636980167791	.	.
chr1	65925476	65925975	chr1	65830858	65831357	Crygf|chr1:65830858-65831357	0.327310192640777	.	.
chr1	65925476	65925975	chr1	66148756	66149255	Crygf|chr1:66148756-66149255	0.335641042175576	.	.
chr1	65925476	65925975	chr1	66177771	66178270	Crygf|chr1:66177771-66178270	0.177589375905019	.	.
chr1	65925476	65925975	chr1	66187006	66187505	Crygf|chr1:66187006-66187505	0.124330260207313	.	.
chr1	66174880	66175379	chr1	65990985	65991484	Map2|chr1:65990985-65991484	0.207205076226542	.	.
chr1	66174880	66175379	chr1	66003779	66004278	Map2|chr1:66003779-66004278	0.23734205536552	.	.
chr1	66174880	66175379	chr1	66165064	66165563	Map2|chr1:66165064-66165563	0.149212397500415	.	.
chr1	66174880	66175379	chr1	66223267	66223766	Map2|chr1:66223267-66223766	0.13229610142639	.	.
chr1	69687151	69687650	chr1	69295907	69296406	Ikzf2|chr1:69295907-69296406	0.171023069996134	.	.
chr1	69687151	69687650	chr1	69854213	69854712	Ikzf2|chr1:69854213-69854712	0.15245780361256	.	.
chr1	69687151	69687650	chr1	69956556	69957055	Ikzf2|chr1:69956556-69957055	0.131808806196512	.	.
chr1	70725497	70725996	chr1	70656489	70656988	Vwc2l|chr1:70656489-70656988	0.3763814741079	.	.
chr1	70725497	70725996	chr1	70684092	70684591	Vwc2l|chr1:70684092-70684591	0.120997143701159	.	.
chr1	70725497	70725996	chr1	70692535	70693034	Vwc2l|chr1:70692535-70693034	0.211084086861549	.	.
chr1	70725497	70725996	chr1	70700160	70700659	Vwc2l|chr1:70700160-70700659	0.142474372235747	.	.
chr1	70725497	70725996	chr1	70700714	70701213	Vwc2l|chr1:70700714-70701213	0.271233926892199	.	.
chr1	74505730	74506229	chr1	74784124	74784623	Cnot9|chr1:74784124-74784623	0.121151435085427	.	.
chr1	74505730	74506229	chr1	74802933	74803432	Cnot9|chr1:74802933-74803432	0.227265095733924	.	.
chr1	74505730	74506229	chr1	74808065	74808564	Cnot9|chr1:74808065-74808564	0.253025012811252	.	.
chr1	74505730	74506229	chr1	74816731	74817230	Cnot9|chr1:74816731-74817230	0.178714153001079	.	.
chr1	74505730	74506229	chr1	74858307	74858806	Cnot9|chr1:74858307-74858806	0.30343082100656	.	.
chr1	74505730	74506229	chr1	74880737	74881236	Cnot9|chr1:74880737-74881236	0.213347051298103	.	.
chr1	74505730	74506229	chr1	74882110	74882609	Cnot9|chr1:74882110-74882609	0.43504966855821	.	.
chr1	74505730	74506229	chr1	74964428	74964927	Cnot9|chr1:74964428-74964927	0.143264804152439	.	.
chr1	74506443	74506942	chr1	74784124	74784623	Cnot9|chr1:74784124-74784623	0.233190298450216	.	.
chr1	74506443	74506942	chr1	74802933	74803432	Cnot9|chr1:74802933-74803432	0.194550291213899	.	.
chr1	74506443	74506942	chr1	74808065	74808564	Cnot9|chr1:74808065-74808564	0.143402509009073	.	.
chr1	74506443	74506942	chr1	74858307	74858806	Cnot9|chr1:74858307-74858806	0.275224377168162	.	.
chr1	74542596	74543095	chr1	74808065	74808564	Plcd4|chr1:74808065-74808564	0.231192543584702	.	.
chr1	74542596	74543095	chr1	74882110	74882609	Plcd4|chr1:74882110-74882609	0.288055304418622	.	.
chr1	74542596	74543095	chr1	74894978	74895477	Plcd4|chr1:74894978-74895477	0.250418737319747	.	.
chr1	74587962	74588461	chr1	74808065	74808564	Bcs1l|chr1:74808065-74808564	0.175117644799466	.	.
chr1	74587962	74588461	chr1	74808065	74808564	Zfp142|chr1:74808065-74808564	0.175117644799466	.	.
chr1	74587962	74588461	chr1	74816731	74817230	Bcs1l|chr1:74816731-74817230	0.272619304967622	.	.
chr1	74587962	74588461	chr1	74816731	74817230	Zfp142|chr1:74816731-74817230	0.272619304967622	.	.
chr1	74587962	74588461	chr1	74858307	74858806	Bcs1l|chr1:74858307-74858806	0.409698984953856	.	.
chr1	74587962	74588461	chr1	74858307	74858806	Zfp142|chr1:74858307-74858806	0.409698984953856	.	.
chr1	74587962	74588461	chr1	74880737	74881236	Bcs1l|chr1:74880737-74881236	0.233219119406273	.	.
chr1	74587962	74588461	chr1	74880737	74881236	Zfp142|chr1:74880737-74881236	0.233219119406273	.	.
chr1	74587962	74588461	chr1	74882110	74882609	Bcs1l|chr1:74882110-74882609	0.191605167935826	.	.
chr1	74587962	74588461	chr1	74882110	74882609	Zfp142|chr1:74882110-74882609	0.191605167935826	.	.
chr1	74587962	74588461	chr1	74964428	74964927	Bcs1l|chr1:74964428-74964927	0.166702212300484	.	.
chr1	74587962	74588461	chr1	74964428	74964927	Zfp142|chr1:74964428-74964927	0.166702212300484	.	.
chr1	74601175	74601674	chr1	74806952	74807451	Rnf25|chr1:74806952-74807451	0.209759278420009	.	.
chr1	74601175	74601674	chr1	74806952	74807451	Stk36|chr1:74806952-74807451	0.209759278420009	.	.
chr1	74601175	74601674	chr1	74816731	74817230	Rnf25|chr1:74816731-74817230	0.15828838696403	.	.
chr1	74601175	74601674	chr1	74816731	74817230	Stk36|chr1:74816731-74817230	0.15828838696403	.	.
chr1	74601175	74601674	chr1	74880737	74881236	Rnf25|chr1:74880737-74881236	0.172414271231672	.	.
chr1	74601175	74601674	chr1	74880737	74881236	Stk36|chr1:74880737-74881236	0.172414271231672	.	.
chr1	74601175	74601674	chr1	74964428	74964927	Rnf25|chr1:74964428-74964927	0.123289386938187	.	.
chr1	74601175	74601674	chr1	74964428	74964927	Stk36|chr1:74964428-74964927	0.123289386938187	.	.
chr1	74661495	74661994	chr1	74784124	74784623	Ttll4|chr1:74784124-74784623	0.140160993709881	.	.
chr1	74661495	74661994	chr1	74816731	74817230	Ttll4|chr1:74816731-74817230	0.222415330312904	.	.
chr1	74661495	74661994	chr1	74858307	74858806	Ttll4|chr1:74858307-74858806	0.273684232259162	.	.
chr1	74661495	74661994	chr1	74880737	74881236	Ttll4|chr1:74880737-74881236	0.146481135533137	.	.
chr1	74661495	74661994	chr1	74882110	74882609	Ttll4|chr1:74882110-74882609	0.232887066556815	.	.
chr1	74854708	74855207	chr1	74784124	74784623	Cdk5r2|chr1:74784124-74784623	0.246545106664756	.	.
chr1	74854708	74855207	chr1	74794449	74794948	Cdk5r2|chr1:74794449-74794948	0.256230428576393	.	.
chr1	74854708	74855207	chr1	74802933	74803432	Cdk5r2|chr1:74802933-74803432	0.208864937116812	.	.
chr1	74854708	74855207	chr1	74894978	74895477	Cdk5r2|chr1:74894978-74895477	0.157482339196199	.	.
chr1	74854708	74855207	chr1	74948735	74949234	Cdk5r2|chr1:74948735-74949234	0.165175219174045	.	.
chr1	74854708	74855207	chr1	75016818	75017317	Cdk5r2|chr1:75016818-75017317	0.126103686037303	.	.
chr1	74854708	74855207	chr1	75141393	75141892	Cdk5r2|chr1:75141393-75141892	0.184111771220812	.	.
chr1	74893408	74893907	chr1	74948735	74949234	Cryba2|chr1:74948735-74949234	0.185235682438519	.	.
chr1	74893408	74893907	chr1	75016818	75017317	Cryba2|chr1:75016818-75017317	0.173086487712226	.	.
chr1	74935357	74935856	chr1	74794449	74794948	Cfap65|chr1:74794449-74794948	0.178031600222857	.	.
chr1	74935357	74935856	chr1	74802933	74803432	Cfap65|chr1:74802933-74803432	0.123534337946197	.	.
chr1	74935357	74935856	chr1	74894978	74895477	Cfap65|chr1:74894978-74895477	0.28235720373757	.	.
chr1	74935357	74935856	chr1	74948735	74949234	Cfap65|chr1:74948735-74949234	0.206626809730569	.	.
chr1	75124760	75125259	chr1	74802933	74803432	Nhej1|chr1:74802933-74803432	0.215406931810017	.	.
chr1	75124760	75125259	chr1	74808065	74808564	Nhej1|chr1:74808065-74808564	0.207983871029287	.	.
chr1	75124760	75125259	chr1	74816731	74817230	Nhej1|chr1:74816731-74817230	0.413582194493182	.	.
chr1	75124760	75125259	chr1	74880737	74881236	Nhej1|chr1:74880737-74881236	0.272480036109866	.	.
chr1	75142499	75142998	chr1	74802933	74803432	Cnppd1|chr1:74802933-74803432	0.156046991454556	.	.
chr1	75142499	75142998	chr1	74802933	74803432	Retreg2|chr1:74802933-74803432	0.156046991454556	.	.
chr1	75142499	75142998	chr1	74808065	74808564	Cnppd1|chr1:74808065-74808564	0.266528599419208	.	.
chr1	75142499	75142998	chr1	74808065	74808564	Retreg2|chr1:74808065-74808564	0.266528599419208	.	.
chr1	75142499	75142998	chr1	74880737	74881236	Cnppd1|chr1:74880737-74881236	0.230054172390955	.	.
chr1	75142499	75142998	chr1	74880737	74881236	Retreg2|chr1:74880737-74881236	0.230054172390955	.	.
chr1	75142499	75142998	chr1	74894978	74895477	Cnppd1|chr1:74894978-74895477	0.161260419826418	.	.
chr1	75142499	75142998	chr1	74894978	74895477	Retreg2|chr1:74894978-74895477	0.161260419826418	.	.
chr1	75142499	75142998	chr1	74964428	74964927	Cnppd1|chr1:74964428-74964927	0.34615801426503	.	.
chr1	75142499	75142998	chr1	74964428	74964927	Retreg2|chr1:74964428-74964927	0.34615801426503	.	.
chr1	75168424	75168923	chr1	74806444	74806943	Zfand2b|chr1:74806444-74806943	0.176029556436784	.	.
chr1	75168424	75168923	chr1	74858307	74858806	Zfand2b|chr1:74858307-74858806	0.155530294360834	.	.
chr1	75168424	75168923	chr1	74880737	74881236	Zfand2b|chr1:74880737-74881236	0.179372205745756	.	.
chr1	75168424	75168923	chr1	74882110	74882609	Zfand2b|chr1:74882110-74882609	0.15143001508964	.	.
chr1	75168424	75168923	chr1	74894978	74895477	Zfand2b|chr1:74894978-74895477	0.183551885325791	.	.
chr1	75168424	75168923	chr1	74964428	74964927	Zfand2b|chr1:74964428-74964927	0.1861256729662	.	.
chr1	75168424	75168923	chr1	75016818	75017317	Zfand2b|chr1:75016818-75017317	0.17550579533041	.	.
chr1	75168424	75168923	chr1	75244823	75245322	Zfand2b|chr1:75244823-75245322	0.13064746686412	.	.
chr1	75180079	75180578	chr1	74784124	74784623	Abcb6|chr1:74784124-74784623	0.125813477529801	.	.
chr1	75180079	75180578	chr1	74808065	74808564	Abcb6|chr1:74808065-74808564	0.248527186193698	.	.
chr1	75180079	75180578	chr1	74894978	74895477	Abcb6|chr1:74894978-74895477	0.188662848644838	.	.
chr1	75180079	75180578	chr1	74964428	74964927	Abcb6|chr1:74964428-74964927	0.197244459184571	.	.
chr1	75180079	75180578	chr1	75001124	75001623	Abcb6|chr1:75001124-75001623	0.152454235832441	.	.
chr1	75191753	75192252	chr1	74880737	74881236	Ankzf1|chr1:74880737-74881236	0.163122420995607	.	.
chr1	75191753	75192252	chr1	74880737	74881236	Atg9a|chr1:74880737-74881236	0.163122420995607	.	.
chr1	75191753	75192252	chr1	74964428	74964927	Ankzf1|chr1:74964428-74964927	0.220697764913198	.	.
chr1	75191753	75192252	chr1	74964428	74964927	Atg9a|chr1:74964428-74964927	0.220697764913198	.	.
chr1	75192415	75192914	chr1	74880737	74881236	Ankzf1|chr1:74880737-74881236	0.151827586682344	.	.
chr1	75192415	75192914	chr1	74880737	74881236	Atg9a|chr1:74880737-74881236	0.151827586682344	.	.
chr1	75192415	75192914	chr1	75141393	75141892	Ankzf1|chr1:75141393-75141892	0.212276643305176	.	.
chr1	75192415	75192914	chr1	75141393	75141892	Atg9a|chr1:75141393-75141892	0.212276643305176	.	.
chr1	75210546	75211045	chr1	74802933	74803432	Glb1l|chr1:74802933-74803432	0.214000522637343	.	.
chr1	75210546	75211045	chr1	74802933	74803432	Stk16|chr1:74802933-74803432	0.214000522637343	.	.
chr1	75210546	75211045	chr1	74806444	74806943	Glb1l|chr1:74806444-74806943	0.13033044243611	.	.
chr1	75210546	75211045	chr1	74806444	74806943	Stk16|chr1:74806444-74806943	0.13033044243611	.	.
chr1	75210546	75211045	chr1	74806952	74807451	Glb1l|chr1:74806952-74807451	0.21796945006776	.	.
chr1	75210546	75211045	chr1	74806952	74807451	Stk16|chr1:74806952-74807451	0.21796945006776	.	.
chr1	75210546	75211045	chr1	74858307	74858806	Glb1l|chr1:74858307-74858806	0.246273478841603	.	.
chr1	75210546	75211045	chr1	74858307	74858806	Stk16|chr1:74858307-74858806	0.246273478841603	.	.
chr1	75210546	75211045	chr1	74880737	74881236	Glb1l|chr1:74880737-74881236	0.16955119491833	.	.
chr1	75210546	75211045	chr1	74880737	74881236	Stk16|chr1:74880737-74881236	0.16955119491833	.	.
chr1	75210546	75211045	chr1	74882110	74882609	Glb1l|chr1:74882110-74882609	0.149314177978656	.	.
chr1	75210546	75211045	chr1	74882110	74882609	Stk16|chr1:74882110-74882609	0.149314177978656	.	.
chr1	75210546	75211045	chr1	75141393	75141892	Glb1l|chr1:75141393-75141892	0.156411372106718	.	.
chr1	75210546	75211045	chr1	75141393	75141892	Stk16|chr1:75141393-75141892	0.156411372106718	.	.
chr1	75219086	75219585	chr1	74802933	74803432	Tuba4a|chr1:74802933-74803432	0.139864841396734	.	.
chr1	75219086	75219585	chr1	74806444	74806943	Tuba4a|chr1:74806444-74806943	0.280958090271735	.	.
chr1	75219086	75219585	chr1	74806952	74807451	Tuba4a|chr1:74806952-74807451	0.332089183109695	.	.
chr1	75219086	75219585	chr1	74808065	74808564	Tuba4a|chr1:74808065-74808564	0.153002085927206	.	.
chr1	75219086	75219585	chr1	74816731	74817230	Tuba4a|chr1:74816731-74817230	0.147598044652777	.	.
chr1	75219086	75219585	chr1	74880737	74881236	Tuba4a|chr1:74880737-74881236	0.176201086230628	.	.
chr1	75219086	75219585	chr1	74948735	74949234	Tuba4a|chr1:74948735-74949234	0.19340750189564	.	.
chr1	75219086	75219585	chr1	75234571	75235070	Tuba4a|chr1:75234571-75235070	0.207676419034646	.	.
chr1	75219640	75220139	chr1	74806444	74806943	Tuba4a|chr1:74806444-74806943	0.300789858986859	.	.
chr1	75219640	75220139	chr1	74806952	74807451	Tuba4a|chr1:74806952-74807451	0.404366077867517	.	.
chr1	75219640	75220139	chr1	74808065	74808564	Tuba4a|chr1:74808065-74808564	0.201554149909811	.	.
chr1	75219640	75220139	chr1	74816731	74817230	Tuba4a|chr1:74816731-74817230	0.140144483680639	.	.
chr1	75219640	75220139	chr1	74858307	74858806	Tuba4a|chr1:74858307-74858806	0.15214222360671	.	.
chr1	75219640	75220139	chr1	74880737	74881236	Tuba4a|chr1:74880737-74881236	0.357986105043887	.	.
chr1	75219640	75220139	chr1	74882110	74882609	Tuba4a|chr1:74882110-74882609	0.284161542709588	.	.
chr1	75219640	75220139	chr1	75141393	75141892	Tuba4a|chr1:75141393-75141892	0.24084194703645	.	.
chr1	75219640	75220139	chr1	75234571	75235070	Tuba4a|chr1:75234571-75235070	0.14513525949325	.	.
chr1	75219640	75220139	chr1	75244823	75245322	Tuba4a|chr1:75244823-75245322	0.216903150269733	.	.
chr1	75219640	75220139	chr1	75244823	75245322	Tuba4a|chr1:75244823-75245322	0.216903150269734	.	.
chr1	75236144	75236643	chr1	74802933	74803432	Dnajb2|chr1:74802933-74803432	0.30960466166112	.	.
chr1	75236144	75236643	chr1	74808065	74808564	Dnajb2|chr1:74808065-74808564	0.227642215854292	.	.
chr1	75236144	75236643	chr1	74858307	74858806	Dnajb2|chr1:74858307-74858806	0.272732435121248	.	.
chr1	75236144	75236643	chr1	74894978	74895477	Dnajb2|chr1:74894978-74895477	0.200961816115914	.	.
chr1	75236144	75236643	chr1	74964428	74964927	Dnajb2|chr1:74964428-74964927	0.161908204691902	.	.
chr1	75236651	75237150	chr1	74802933	74803432	Dnajb2|chr1:74802933-74803432	0.194302109150043	.	.
chr1	75236651	75237150	chr1	74808065	74808564	Dnajb2|chr1:74808065-74808564	0.2367311262259	.	.
chr1	75236651	75237150	chr1	74816731	74817230	Dnajb2|chr1:74816731-74817230	0.338443155125371	.	.
chr1	75236651	75237150	chr1	74858307	74858806	Dnajb2|chr1:74858307-74858806	0.175117555936958	.	.
chr1	75236651	75237150	chr1	74880737	74881236	Dnajb2|chr1:74880737-74881236	0.309895079472244	.	.
chr1	75236651	75237150	chr1	74964428	74964927	Dnajb2|chr1:74964428-74964927	0.261138612788829	.	.
chr1	75236651	75237150	chr1	75141393	75141892	Dnajb2|chr1:75141393-75141892	0.208012921287525	.	.
chr1	78310032	78310531	chr1	78355094	78355593	Sgpp2|chr1:78355094-78355593	0.126359651050471	.	.
chr1	78310931	78311430	chr1	78103508	78104007	Sgpp2|chr1:78103508-78104007	0.139697768792062	.	.
chr1	78310931	78311430	chr1	78216563	78217062	Sgpp2|chr1:78216563-78217062	0.239978271044751	.	.
chr1	78488387	78488886	chr1	78216563	78217062	Farsb|chr1:78216563-78217062	0.133993926863239	.	.
chr1	78488387	78488886	chr1	78425895	78426394	Farsb|chr1:78425895-78426394	0.162537076811058	.	.
chr1	78488900	78489399	chr1	78425895	78426394	Farsb|chr1:78425895-78426394	0.132824738908146	.	.
chr1	79439807	79440306	chr1	79014983	79015482	Scg2|chr1:79014983-79015482	0.131800720020006	.	.
chr1	79439807	79440306	chr1	79464620	79465119	Scg2|chr1:79464620-79465119	0.155644595961967	.	.
chr1	84839165	84839664	chr1	84838531	84839030	Fbxo36|chr1:84838531-84839030	0.237786490784946	.	.
chr1	84839165	84839664	chr1	84933383	84933882	Fbxo36|chr1:84933383-84933882	0.134421827448731	.	.
chr1	84839808	84840307	chr1	84838531	84839030	Fbxo36|chr1:84838531-84839030	0.189238884229213	.	.
chr1	84839808	84840307	chr1	84838531	84839030	Trip12|chr1:84838531-84839030	0.189238884229213	.	.
chr1	84934371	84934870	chr1	84881481	84881980	Slc16a14|chr1:84881481-84881980	0.327659905060417	.	.
chr1	84934883	84935382	chr1	84881481	84881980	Slc16a14|chr1:84881481-84881980	0.330010079751835	.	.
chr1	85894274	85894773	chr1	85687254	85687753	Itm2c|chr1:85687254-85687753	0.188312856048797	.	.
chr1	85894955	85895454	chr1	85687254	85687753	Itm2c|chr1:85687254-85687753	0.178069953819588	.	.
chr1	85894955	85895454	chr1	85703519	85704018	Itm2c|chr1:85703519-85704018	0.276490007771796	.	.
chr1	85894955	85895454	chr1	85720188	85720687	Itm2c|chr1:85720188-85720687	0.21680944895715	.	.
chr1	85894955	85895454	chr1	85895455	85895954	Itm2c|chr1:85895455-85895954	0.334119092378188	.	.
chr1	85928201	85928700	chr1	85958147	85958646	4933407L21Rik|chr1:85958147-85958646	0.392239233978077	.	.
chr1	85928201	85928700	chr1	85965753	85966252	4933407L21Rik|chr1:85965753-85966252	0.152407534219405	.	.
chr1	87755700	87756199	chr1	87798300	87798799	Atg16l1|chr1:87798300-87798799	0.238060034393352	.	.
chr1	87755700	87756199	chr1	87879632	87880131	Atg16l1|chr1:87879632-87880131	0.265156817851541	.	.
chr1	87853009	87853508	chr1	87925537	87926036	Dgkd|chr1:87925537-87926036	0.201398726231379	.	.
chr1	87853973	87854472	chr1	87879632	87880131	Dgkd|chr1:87879632-87880131	0.178048098692293	.	.
chr1	87853973	87854472	chr1	87879632	87880131	Gm19582|chr1:87879632-87880131	0.178048098692293	.	.
chr1	92641765	92642264	chr1	92774751	92775250	Cops9|chr1:92774751-92775250	0.267523810800497	.	.
chr1	92641765	92642264	chr1	92840219	92840718	Cops9|chr1:92840219-92840718	0.264187501538684	.	.
chr1	92647708	92648207	chr1	92730498	92730997	Otos|chr1:92730498-92730997	0.397675291762042	.	.
chr1	92647708	92648207	chr1	92774751	92775250	Otos|chr1:92774751-92775250	0.131789172523286	.	.
chr1	92647708	92648207	chr1	92799618	92800117	Otos|chr1:92799618-92800117	0.126060033623014	.	.
chr1	92648213	92648712	chr1	92730498	92730997	Otos|chr1:92730498-92730997	0.21115215879795	.	.
chr1	92648213	92648712	chr1	92956591	92957090	Otos|chr1:92956591-92957090	0.236148487984868	.	.
chr1	92831616	92832115	chr1	92840219	92840718	Gpc1|chr1:92840219-92840718	0.120965066707592	.	.
chr1	92848463	92848962	chr1	92730498	92730997	Gm29480|chr1:92730498-92730997	0.172625276562926	.	.
chr1	92849473	92849972	chr1	92799618	92800117	Gm29480|chr1:92799618-92800117	0.164422936995159	.	.
chr1	92906632	92907131	chr1	92799618	92800117	Dusp28|chr1:92799618-92800117	0.131544230295334	.	.
chr1	92907215	92907714	chr1	92799618	92800117	Dusp28|chr1:92799618-92800117	0.12619402784332	.	.
chr1	92910422	92910921	chr1	92730498	92730997	5033417F24Rik|chr1:92730498-92730997	0.258149172752121	.	.
chr1	92910422	92910921	chr1	92730498	92730997	Rnpepl1|chr1:92730498-92730997	0.258149172752121	.	.
chr1	92910422	92910921	chr1	92755118	92755617	5033417F24Rik|chr1:92755118-92755617	0.136837044896715	.	.
chr1	92910422	92910921	chr1	92755118	92755617	Rnpepl1|chr1:92755118-92755617	0.136837044896715	.	.
chr1	92910422	92910921	chr1	92799618	92800117	5033417F24Rik|chr1:92799618-92800117	0.132975893677964	.	.
chr1	92910422	92910921	chr1	92799618	92800117	Rnpepl1|chr1:92799618-92800117	0.132975893677964	.	.
chr1	92910928	92911427	chr1	92610875	92611374	5033417F24Rik|chr1:92610875-92611374	0.197488659929027	.	.
chr1	92910928	92911427	chr1	92610875	92611374	Rnpepl1|chr1:92610875-92611374	0.197488659929027	.	.
chr1	92910928	92911427	chr1	92730498	92730997	5033417F24Rik|chr1:92730498-92730997	0.194393975945348	.	.
chr1	92910928	92911427	chr1	92730498	92730997	Rnpepl1|chr1:92730498-92730997	0.194393975945348	.	.
chr1	92910928	92911427	chr1	92774751	92775250	5033417F24Rik|chr1:92774751-92775250	0.185682128129663	.	.
chr1	92910928	92911427	chr1	92774751	92775250	Rnpepl1|chr1:92774751-92775250	0.185682128129663	.	.
chr1	92934435	92934934	chr1	92840219	92840718	Capn10|chr1:92840219-92840718	0.209097514722579	.	.
chr1	93342619	93343118	chr1	93445454	93445953	Pask|chr1:93445454-93445953	0.155476091272398	.	.
chr1	93342619	93343118	chr1	93445454	93445953	Ppp1r7|chr1:93445454-93445953	0.155476091272398	.	.
chr1	93343358	93343857	chr1	93401523	93402022	Pask|chr1:93401523-93402022	0.133478401869755	.	.
chr1	93343358	93343857	chr1	93401523	93402022	Ppp1r7|chr1:93401523-93402022	0.133478401869755	.	.
chr1	93478107	93478606	chr1	93401523	93402022	Hdlbp|chr1:93401523-93402022	0.17226323470285	.	.
chr1	93478107	93478606	chr1	93401523	93402022	Sept2|chr1:93401523-93402022	0.17226323470285	.	.
chr1	93478622	93479121	chr1	93401523	93402022	Hdlbp|chr1:93401523-93402022	0.311490345821036	.	.
chr1	93478622	93479121	chr1	93401523	93402022	Sept2|chr1:93401523-93402022	0.311490345821036	.	.
chr1	93634975	93635474	chr1	93445454	93445953	Gm28536|chr1:93445454-93445953	0.190782511063148	.	.
chr1	93686360	93686859	chr1	93445454	93445953	Bok|chr1:93445454-93445953	0.243591090727834	.	.
chr1	93754617	93755116	chr1	94085369	94085868	Thap4|chr1:94085369-94085868	0.158268078137638	.	.
chr1	93801756	93802255	chr1	94085369	94085868	Dtymk|chr1:94085369-94085868	0.13895159999945	.	.
chr1	93825281	93825780	chr1	94079039	94079538	D2hgdh|chr1:94079039-94079538	0.255306111350759	.	.
chr1	93825281	93825780	chr1	94085369	94085868	D2hgdh|chr1:94085369-94085868	0.20225004990792	.	.
chr1	95313851	95314350	chr1	95223122	95223621	Fam174a|chr1:95223122-95223621	0.124353860495364	.	.
chr1	95313851	95314350	chr1	95241628	95242127	Fam174a|chr1:95241628-95242127	0.26810265626288	.	.
chr1	95313851	95314350	chr1	95263807	95264306	Fam174a|chr1:95263807-95264306	0.162698219947886	.	.
chr1	95667416	95667915	chr1	95268183	95268682	St8sia4|chr1:95268183-95268682	0.316092637714314	.	.
chr1	95667416	95667915	chr1	95288013	95288512	St8sia4|chr1:95288013-95288512	0.305950629915411	.	.
chr1	95667416	95667915	chr1	95375446	95375945	St8sia4|chr1:95375446-95375945	0.151196891496863	.	.
chr1	95667416	95667915	chr1	95936953	95937452	St8sia4|chr1:95936953-95937452	0.251936838026967	.	.
chr1	95667921	95668420	chr1	95375446	95375945	St8sia4|chr1:95375446-95375945	0.140794441933692	.	.
chr1	96871948	96872447	chr1	97038495	97038994	Slco4c1|chr1:97038495-97038994	0.186389727964401	.	.
chr1	97661204	97661703	chr1	97618040	97618539	D1Ertd622e|chr1:97618040-97618539	0.16379191125208	.	.
chr1	97661204	97661703	chr1	97629914	97630413	D1Ertd622e|chr1:97629914-97630413	0.187323624897465	.	.
chr1	97661204	97661703	chr1	97630417	97630916	D1Ertd622e|chr1:97630417-97630916	0.269521817663844	.	.
chr1	97661204	97661703	chr1	97736933	97737432	D1Ertd622e|chr1:97736933-97737432	0.126182781740535	.	.
chr1	97661800	97662299	chr1	97618040	97618539	D1Ertd622e|chr1:97618040-97618539	0.167332621784839	.	.
chr1	98094805	98095304	chr1	98020753	98021252	Pam|chr1:98020753-98021252	0.149575344038157	.	.
chr1	98094805	98095304	chr1	98031757	98032256	Pam|chr1:98031757-98032256	0.179007636967785	.	.
chr1	98094805	98095304	chr1	98349951	98350450	Pam|chr1:98349951-98350450	0.215826581199538	.	.
chr1	98095430	98095929	chr1	98020753	98021252	Pam|chr1:98020753-98021252	0.164279856348424	.	.
chr1	98095430	98095929	chr1	98031757	98032256	Pam|chr1:98031757-98032256	0.174138588177933	.	.
chr1	98095430	98095929	chr1	98174728	98175227	Pam|chr1:98174728-98175227	0.197656878489432	.	.
chr1	98173889	98174388	chr1	98020753	98021252	Gm29461|chr1:98020753-98021252	0.187640255649062	.	.
chr1	98173889	98174388	chr1	98031757	98032256	Gm29461|chr1:98031757-98032256	0.200688398018508	.	.
chr1	98173889	98174388	chr1	98174728	98175227	Gm29461|chr1:98174728-98175227	0.126125518916548	.	.
chr1	98173889	98174388	chr1	98280459	98280958	Gm29461|chr1:98280459-98280958	0.139825327339812	.	.
chr1	98173889	98174388	chr1	98349951	98350450	Gm29461|chr1:98349951-98350450	0.127575409927155	.	.
chr1	106759529	106760028	chr1	107005139	107005638	Kdsr|chr1:107005139-107005638	0.355064558707175	.	.
chr1	106759529	106760028	chr1	107079430	107079929	Kdsr|chr1:107079430-107079929	0.178299322541831	.	.
chr1	106796474	106796973	chr1	106818348	106818847	Vps4b|chr1:106818348-106818847	0.297192401348201	.	.
chr1	106796474	106796973	chr1	106875134	106875633	Vps4b|chr1:106875134-106875633	0.255830117323819	.	.
chr1	106796474	106796973	chr1	106875635	106876134	Vps4b|chr1:106875635-106876134	0.223336854931578	.	.
chr1	107386382	107386881	chr1	107243170	107243669	Gm15391|chr1:107243170-107243669	0.240034067478734	.	.
chr1	107386382	107386881	chr1	107346138	107346637	Gm15391|chr1:107346138-107346637	0.296453848290923	.	.
chr1	107386382	107386881	chr1	107350051	107350550	Gm15391|chr1:107350051-107350550	0.57297246440999	.	.
chr1	107386382	107386881	chr1	107350568	107351067	Gm15391|chr1:107350568-107351067	0.541523423500065	.	.
chr1	107386382	107386881	chr1	107473898	107474397	Gm15391|chr1:107473898-107474397	0.321072347102864	.	.
chr1	109982394	109982893	chr1	110215922	110216421	Cdh7|chr1:110215922-110216421	0.299818902619791	.	.
chr1	109982994	109983493	chr1	109537659	109538158	Cdh7|chr1:109537659-109538158	0.294789086090725	.	.
chr1	109982994	109983493	chr1	109722370	109722869	Cdh7|chr1:109722370-109722869	0.123892810687486	.	.
chr1	109982994	109983493	chr1	110031807	110032306	Cdh7|chr1:110031807-110032306	0.213833544333869	.	.
chr1	109982994	109983493	chr1	110118767	110119266	Cdh7|chr1:110118767-110119266	0.275124442714206	.	.
chr1	109982994	109983493	chr1	110215922	110216421	Cdh7|chr1:110215922-110216421	0.167418871307067	.	.
chr1	118321592	118322091	chr1	118422766	118423265	Nifk|chr1:118422766-118423265	0.152363953736331	.	.
chr1	118321592	118322091	chr1	118498277	118498776	Nifk|chr1:118498277-118498776	0.129410834680081	.	.
chr1	118389052	118389551	chr1	118265579	118266078	Clasp1|chr1:118265579-118266078	0.145175370561712	.	.
chr1	118389052	118389551	chr1	118434883	118435382	Clasp1|chr1:118434883-118435382	0.21075349354002	.	.
chr1	118458765	118459264	chr1	118481738	118482237	2900060B14Rik|chr1:118481738-118482237	0.132578796922548	.	.
chr1	120340287	120340786	chr1	120265100	120265599	C1ql2|chr1:120265100-120265599	0.363760202987727	.	.
chr1	120340287	120340786	chr1	120380488	120380987	C1ql2|chr1:120380488-120380987	0.35932537274779	.	.
chr1	120340287	120340786	chr1	120424844	120425343	C1ql2|chr1:120424844-120425343	0.317204878968332	.	.
chr1	120340287	120340786	chr1	120468841	120469340	C1ql2|chr1:120468841-120469340	0.358772794058283	.	.
chr1	120340287	120340786	chr1	120594518	120595017	C1ql2|chr1:120594518-120595017	0.193363320276166	.	.
chr1	120340287	120340786	chr1	120655115	120655614	C1ql2|chr1:120655115-120655614	0.167290462821588	.	.
chr1	120340860	120341359	chr1	120265100	120265599	C1ql2|chr1:120265100-120265599	0.324363116401722	.	.
chr1	120340860	120341359	chr1	120380488	120380987	C1ql2|chr1:120380488-120380987	0.509381774107292	.	.
chr1	120340860	120341359	chr1	120424844	120425343	C1ql2|chr1:120424844-120425343	0.398920483009172	.	.
chr1	120340860	120341359	chr1	120468841	120469340	C1ql2|chr1:120468841-120469340	0.400162076658294	.	.
chr1	120340860	120341359	chr1	120594518	120595017	C1ql2|chr1:120594518-120595017	0.273747490753703	.	.
chr1	120602016	120602515	chr1	120851710	120852209	En1|chr1:120851710-120852209	0.225590881131872	.	.
chr1	124845344	124845843	chr1	124866193	124866692	Dpp10|chr1:124866193-124866692	0.378676771757443	.	.
chr1	124845344	124845843	chr1	124866193	124866692	Dpp10|chr1:124866193-124866692	0.378676771757444	.	.
chr1	124845344	124845843	chr1	124914375	124914874	Dpp10|chr1:124914375-124914874	0.263875226354871	.	.
chr1	124845849	124846348	chr1	124772118	124772617	Dpp10|chr1:124772118-124772617	0.132401792424443	.	.
chr1	124845849	124846348	chr1	124853934	124854433	Dpp10|chr1:124853934-124854433	0.160545508081306	.	.
chr1	124845849	124846348	chr1	124866193	124866692	Dpp10|chr1:124866193-124866692	0.198917007113564	.	.
chr1	124845849	124846348	chr1	124914375	124914874	Dpp10|chr1:124914375-124914874	0.368113292284675	.	.
chr1	124845849	124846348	chr1	125037616	125038115	Dpp10|chr1:125037616-125038115	0.282799882235954	.	.
chr1	125434562	125435061	chr1	125236925	125237424	Actr3|chr1:125236925-125237424	0.157238117207405	.	.
chr1	125434562	125435061	chr1	125370731	125371230	Actr3|chr1:125370731-125371230	0.151815711547894	.	.
chr1	125434562	125435061	chr1	125482327	125482826	Actr3|chr1:125482327-125482826	0.167944526961706	.	.
chr1	125435289	125435788	chr1	125033604	125034103	Actr3|chr1:125033604-125034103	0.163136634574865	.	.
chr1	125435289	125435788	chr1	125380763	125381262	Actr3|chr1:125380763-125381262	0.224198296102661	.	.
chr1	125435289	125435788	chr1	125482327	125482826	Actr3|chr1:125482327-125482826	0.260913268223719	.	.
chr1	125435289	125435788	chr1	125607368	125607867	Actr3|chr1:125607368-125607867	0.239319212152316	.	.
chr1	125435289	125435788	chr1	125643580	125644079	Actr3|chr1:125643580-125644079	0.234463617680113	.	.
chr1	125560306	125560805	chr1	125482327	125482826	Slc35f5|chr1:125482327-125482826	0.151616133644032	.	.
chr1	130462505	130463004	chr1	130350205	130350704	Cd55|chr1:130350205-130350704	0.143637980905645	.	.
chr1	130462505	130463004	chr1	130350205	130350704	Gm16083|chr1:130350205-130350704	0.143637980905645	.	.
chr1	130462505	130463004	chr1	130633945	130634444	Cd55|chr1:130633945-130634444	0.149071734304437	.	.
chr1	130462505	130463004	chr1	130633945	130634444	Gm16083|chr1:130633945-130634444	0.149071734304437	.	.
chr1	130462505	130463004	chr1	130715647	130716146	Cd55|chr1:130715647-130716146	0.300950682182341	.	.
chr1	130462505	130463004	chr1	130715647	130716146	Gm16083|chr1:130715647-130716146	0.300950682182341	.	.
chr1	130717229	130717728	chr1	130995515	130996014	Yod1|chr1:130995515-130996014	0.160989868086301	.	.
chr1	139376823	139377322	chr1	139400419	139400918	Crb1|chr1:139400419-139400918	0.205444949014253	.	.
chr1	140246413	140246912	chr1	140171485	140171984	Kcnt2|chr1:140171485-140171984	0.182879094426931	.	.
chr1	140246413	140246912	chr1	140438069	140438568	Kcnt2|chr1:140438069-140438568	0.346688797936438	.	.
chr1	143640493	143640992	chr1	143391791	143392290	B3galt2|chr1:143391791-143392290	0.27730886706786	.	.
chr1	143702603	143703102	chr1	143553112	143553611	Cdc73|chr1:143553112-143553611	0.17547577962862	.	.
chr1	143702603	143703102	chr1	143739248	143739747	Cdc73|chr1:143739248-143739747	0.207390707012589	.	.
chr1	144004041	144004540	chr1	144006526	144007025	Rgs2|chr1:144006526-144007025	0.206003164754451	.	.
chr1	144004041	144004540	chr1	144379964	144380463	Rgs2|chr1:144379964-144380463	0.134972861207533	.	.
chr1	144177193	144177692	chr1	144054630	144055129	Rgs13|chr1:144054630-144055129	0.441731009044091	.	.
chr1	144177193	144177692	chr1	144436958	144437457	Rgs13|chr1:144436958-144437457	0.227786260324324	.	.
chr1	150099643	150100142	chr1	149882561	149883060	Ptgs2|chr1:149882561-149883060	0.296073719752051	.	.
chr1	150099643	150100142	chr1	149882561	149883060	Ptgs2os|chr1:149882561-149883060	0.296073719752051	.	.
chr1	150099643	150100142	chr1	150266492	150266991	Ptgs2|chr1:150266492-150266991	0.148479894294906	.	.
chr1	150099643	150100142	chr1	150266492	150266991	Ptgs2os|chr1:150266492-150266991	0.148479894294906	.	.
chr1	155812620	155813119	chr1	155784767	155785266	Qsox1|chr1:155784767-155785266	0.208332989388549	.	.
chr1	155812620	155813119	chr1	156040577	156041076	Qsox1|chr1:156040577-156041076	0.185202748407356	.	.
chr1	155812620	155813119	chr1	156040577	156041076	Qsox1|chr1:156040577-156041076	0.185202748407357	.	.
chr1	156035878	156036377	chr1	156040577	156041076	Tor1aip1|chr1:156040577-156041076	0.322529539928808	.	.
chr1	156035878	156036377	chr1	156040577	156041076	Tor1aip2|chr1:156040577-156041076	0.322529539928808	.	.
chr1	156035878	156036377	chr1	156270379	156270878	Tor1aip1|chr1:156270379-156270878	0.266504944401854	.	.
chr1	156035878	156036377	chr1	156270379	156270878	Tor1aip2|chr1:156270379-156270878	0.266504944401854	.	.
chr1	156035878	156036377	chr1	156271559	156272058	Tor1aip1|chr1:156271559-156272058	0.350339893876845	.	.
chr1	156035878	156036377	chr1	156271559	156272058	Tor1aip2|chr1:156271559-156272058	0.350339893876845	.	.
chr1	156204053	156204552	chr1	155790417	155790916	Fam163a|chr1:155790417-155790916	0.13229861063522	.	.
chr1	156204053	156204552	chr1	156040577	156041076	Fam163a|chr1:156040577-156041076	0.137711213974815	.	.
chr1	156204775	156205274	chr1	155785863	155786362	Fam163a|chr1:155785863-155786362	0.167863536654749	.	.
chr1	156204775	156205274	chr1	156241652	156242151	Fam163a|chr1:156241652-156242151	0.157628759800115	.	.
chr1	156303125	156303624	chr1	156229365	156229864	4930518J20Rik|chr1:156229365-156229864	0.180563614603508	.	.
chr1	156303125	156303624	chr1	156229365	156229864	Tdrd5|chr1:156229365-156229864	0.180563614603508	.	.
chr1	156303125	156303624	chr1	156270379	156270878	4930518J20Rik|chr1:156270379-156270878	0.162967952818037	.	.
chr1	156303125	156303624	chr1	156270379	156270878	Tdrd5|chr1:156270379-156270878	0.162967952818037	.	.
chr1	156420903	156421402	chr1	156645076	156645575	Axdnd1|chr1:156645076-156645575	0.161525507534227	.	.
chr1	156474061	156474560	chr1	156229365	156229864	Soat1|chr1:156229365-156229864	0.145854619921792	.	.
chr1	156474061	156474560	chr1	156270379	156270878	Soat1|chr1:156270379-156270878	0.160782288698971	.	.
chr1	156474061	156474560	chr1	156565326	156565825	Soat1|chr1:156565326-156565825	0.275143733157398	.	.
chr1	156474061	156474560	chr1	156581092	156581591	Soat1|chr1:156581092-156581591	0.225057198408487	.	.
chr1	156474061	156474560	chr1	156620855	156621354	Soat1|chr1:156620855-156621354	0.148479814553587	.	.
chr1	156558476	156558975	chr1	156270379	156270878	Abl2|chr1:156270379-156270878	0.133310385802038	.	.
chr1	156558476	156558975	chr1	156271559	156272058	Abl2|chr1:156271559-156272058	0.384802335279728	.	.
chr1	156558476	156558975	chr1	156271559	156272058	Abl2|chr1:156271559-156272058	0.384802335279729	.	.
chr1	156558476	156558975	chr1	156741799	156742298	Abl2|chr1:156741799-156742298	0.164539226325902	.	.
chr1	156674112	156674611	chr1	156620855	156621354	Tor3a|chr1:156620855-156621354	0.178035413811824	.	.
chr1	156674112	156674611	chr1	156645076	156645575	Tor3a|chr1:156645076-156645575	0.125540759976115	.	.
chr1	156674112	156674611	chr1	156741799	156742298	Tor3a|chr1:156741799-156742298	0.17688095295471	.	.
chr1	156674619	156675118	chr1	156620855	156621354	Tor3a|chr1:156620855-156621354	0.151952275990597	.	.
chr1	156674619	156675118	chr1	156645076	156645575	Tor3a|chr1:156645076-156645575	0.128309352403421	.	.
chr1	156674619	156675118	chr1	156741799	156742298	Tor3a|chr1:156741799-156742298	0.175285925487594	.	.
chr1	156718320	156718819	chr1	156270379	156270878	Fam20b|chr1:156270379-156270878	0.158687737882002	.	.
chr1	159231910	159232409	chr1	159388481	159388980	Cop1|chr1:159388481-159388980	0.167305585375028	.	.
chr1	159231910	159232409	chr1	159389979	159390478	Cop1|chr1:159389979-159390478	0.131633370316456	.	.
chr1	163403421	163403920	chr1	163476364	163476863	Gorab|chr1:163476364-163476863	0.212222162592718	.	.
chr1	163403421	163403920	chr1	163477726	163478225	Gorab|chr1:163477726-163478225	0.200071735004898	.	.
chr1	166253817	166254316	chr1	166282640	166283139	Ildr2|chr1:166282640-166283139	0.273445260163327	.	.
chr1	166253817	166254316	chr1	166344303	166344802	Ildr2|chr1:166344303-166344802	0.147818324747942	.	.
chr1	166254415	166254914	chr1	166319038	166319537	Ildr2|chr1:166319038-166319537	0.149624207930407	.	.
chr1	166254415	166254914	chr1	166360121	166360620	Ildr2|chr1:166360121-166360620	0.292549025748615	.	.
chr1	166309200	166309699	chr1	166282640	166283139	5330438I03Rik|chr1:166282640-166283139	0.141948458312572	.	.
chr1	166379002	166379501	chr1	166282640	166283139	Tada1|chr1:166282640-166283139	0.183720890686772	.	.
chr1	166379002	166379501	chr1	166360121	166360620	Tada1|chr1:166360121-166360620	0.179556375783715	.	.
chr1	166408940	166409439	chr1	166428926	166429425	Pogk|chr1:166428926-166429425	0.286931414992508	.	.
chr1	166409578	166410077	chr1	166282640	166283139	Pogk|chr1:166282640-166283139	0.137115006702	.	.
chr1	166409578	166410077	chr1	166344303	166344802	Pogk|chr1:166344303-166344802	0.186541518707455	.	.
chr1	171270057	171270556	chr1	171380549	171381048	B4galt3|chr1:171380549-171381048	0.192859794436115	.	.
chr1	171270057	171270556	chr1	171478928	171479427	B4galt3|chr1:171478928-171479427	0.14424685478445	.	.
chr1	171270057	171270556	chr1	171672998	171673497	B4galt3|chr1:171672998-171673497	0.398662426968236	.	.
chr1	171281054	171281553	chr1	171379865	171380364	Ppox|chr1:171379865-171380364	0.255076951882974	.	.
chr1	171281054	171281553	chr1	171380549	171381048	Ppox|chr1:171380549-171381048	0.208438534109353	.	.
chr1	171287719	171288218	chr1	171263038	171263537	Usp21|chr1:171263038-171263537	0.25877368566769	.	.
chr1	171287719	171288218	chr1	171672998	171673497	Usp21|chr1:171672998-171673497	0.173153664081673	.	.
chr1	171294566	171295065	chr1	171566785	171567284	Ufc1|chr1:171566785-171567284	0.12438119406135	.	.
chr1	171294566	171295065	chr1	171672998	171673497	Ufc1|chr1:171672998-171673497	0.298511198424455	.	.
chr1	171328705	171329204	chr1	171263038	171263537	Dedd|chr1:171263038-171263537	0.189593243381603	.	.
chr1	171329206	171329705	chr1	171263038	171263537	Dedd|chr1:171263038-171263537	0.331738598881988	.	.
chr1	171345437	171345936	chr1	171263038	171263537	Nit1|chr1:171263038-171263537	0.175276851310223	.	.
chr1	171345437	171345936	chr1	171263038	171263537	Pfdn2|chr1:171263038-171263537	0.175276851310223	.	.
chr1	171360576	171361075	chr1	171379865	171380364	Klhdc9|chr1:171379865-171380364	0.147360745801286	.	.
chr1	171360576	171361075	chr1	171380549	171381048	Klhdc9|chr1:171380549-171381048	0.145161225736718	.	.
chr1	171361088	171361587	chr1	171379865	171380364	Klhdc9|chr1:171379865-171380364	0.307208599951351	.	.
chr1	171361088	171361587	chr1	171380549	171381048	Klhdc9|chr1:171380549-171381048	0.403703278313049	.	.
chr1	171411068	171411567	chr1	171263038	171263537	Usf1|chr1:171263038-171263537	0.433981524042857	.	.
chr1	172520879	172521378	chr1	172512868	172513367	Cfap45|chr1:172512868-172513367	0.173041124047815	.	.
chr1	172520879	172521378	chr1	172616964	172617463	Cfap45|chr1:172616964-172617463	0.226806032856716	.	.
chr1	172520879	172521378	chr1	172667603	172668102	Cfap45|chr1:172667603-172668102	0.130743253067969	.	.
chr1	172632827	172633326	chr1	172539821	172540320	Dusp23|chr1:172539821-172540320	0.174728270312513	.	.
chr1	172632827	172633326	chr1	172550479	172550978	Dusp23|chr1:172550479-172550978	0.189031457029544	.	.
chr1	172632827	172633326	chr1	172562878	172563377	Dusp23|chr1:172562878-172563377	0.246984501752636	.	.
chr1	172632827	172633326	chr1	172616964	172617463	Dusp23|chr1:172616964-172617463	0.226813065660064	.	.
chr1	172632827	172633326	chr1	172616964	172617463	Dusp23|chr1:172616964-172617463	0.226813065660065	.	.
chr1	173366644	173367143	chr1	173404854	173405353	Cadm3|chr1:173404854-173405353	0.26077648871124	.	.
chr1	173367390	173367889	chr1	173356595	173357094	Cadm3|chr1:173356595-173357094	0.191120767589426	.	.
chr1	173367390	173367889	chr1	173404854	173405353	Cadm3|chr1:173404854-173405353	0.161783405647197	.	.
chr1	178276142	178276641	chr1	178463658	178464157	4930527J03Rik|chr1:178463658-178464157	0.230529105029611	.	.
chr1	178317988	178318487	chr1	178205873	178206372	B230369F24Rik|chr1:178205873-178206372	0.161336436017386	.	.
chr1	178317988	178318487	chr1	178205873	178206372	Cox20|chr1:178205873-178206372	0.161336436017386	.	.
chr1	178317988	178318487	chr1	178336353	178336852	B230369F24Rik|chr1:178336353-178336852	0.235712445450742	.	.
chr1	178317988	178318487	chr1	178336353	178336852	Cox20|chr1:178336353-178336852	0.235712445450742	.	.
chr1	178317988	178318487	chr1	178449116	178449615	B230369F24Rik|chr1:178449116-178449615	0.149329486705395	.	.
chr1	178317988	178318487	chr1	178449116	178449615	Cox20|chr1:178449116-178449615	0.149329486705395	.	.
chr1	178318532	178319031	chr1	178336353	178336852	B230369F24Rik|chr1:178336353-178336852	0.309205481513365	.	.
chr1	178318532	178319031	chr1	178336353	178336852	Cox20|chr1:178336353-178336852	0.309205481513365	.	.
chr1	178337559	178338058	chr1	178368821	178369320	Hnrnpu|chr1:178368821-178369320	0.178144123971499	.	.
chr1	178337559	178338058	chr1	178463658	178464157	Hnrnpu|chr1:178463658-178464157	0.174776715499862	.	.
chr1	178405450	178405949	chr1	178463658	178464157	Efcab2|chr1:178463658-178464157	0.134204376774109	.	.
chr1	182019822	182020321	chr1	181864710	181865209	Enah|chr1:181864710-181865209	0.22247152211904	.	.
chr1	182019822	182020321	chr1	181888749	181889248	Enah|chr1:181888749-181889248	0.211180508243628	.	.
chr1	182020341	182020840	chr1	181923286	181923785	Enah|chr1:181923286-181923785	0.162338945393255	.	.
chr1	182124497	182124996	chr1	182088811	182089310	Srp9|chr1:182088811-182089310	0.280728708423033	.	.
chr1	182125000	182125499	chr1	181959782	181960281	Srp9|chr1:181959782-181960281	0.123762846739348	.	.
chr1	184357752	184358251	chr1	184266033	184266532	Gm37223|chr1:184266033-184266532	0.18517137706182	.	.
chr1	184357752	184358251	chr1	184737758	184738257	Gm37223|chr1:184737758-184738257	0.12735209685344	.	.
chr1	194976725	194977224	chr1	194771998	194772497	A330023F24Rik|chr1:194771998-194772497	0.202362589068746	.	.
chr1	194976725	194977224	chr1	194771998	194772497	Gm16897|chr1:194771998-194772497	0.202362589068746	.	.
chr1	194977431	194977930	chr1	195040386	195040885	Gm16897|chr1:195040386-195040885	0.120622573511501	.	.
chr1	195018071	195018570	chr1	194761366	194761865	Gm37027|chr1:194761366-194761865	0.14655197276429	.	.
chr1	195018071	195018570	chr1	194851569	194852068	Gm37027|chr1:194851569-194852068	0.15708492158447	.	.
chr1	195018071	195018570	chr1	194879521	194880020	Gm37027|chr1:194879521-194880020	0.168197336795427	.	.
chr1	195018071	195018570	chr1	194962131	194962630	Gm37027|chr1:194962131-194962630	0.27869286729627	.	.
chr1	195130829	195131328	chr1	194839176	194839675	Cr1l|chr1:194839176-194839675	0.196833321025954	.	.
chr1	195130829	195131328	chr1	194851569	194852068	Cr1l|chr1:194851569-194852068	0.188759969241051	.	.
chr1	195130829	195131328	chr1	195033930	195034429	Cr1l|chr1:195033930-195034429	0.142709055762196	.	.
chr1	195176500	195176999	chr1	194771998	194772497	Cr2|chr1:194771998-194772497	0.154003082805611	.	.
chr1	195176500	195176999	chr1	194879521	194880020	Cr2|chr1:194879521-194880020	0.121269181154266	.	.
chr10	3365487	3365986	chr10	3286874	3287373	Ppp1r14c|chr10:3286874-3287373	0.281448904151693	.	.
chr10	3366298	3366797	chr10	3286874	3287373	Ppp1r14c|chr10:3286874-3287373	0.234515681040104	.	.
chr10	3741065	3741564	chr10	3332842	3333341	Plekhg1|chr10:3332842-3333341	0.190985619140932	.	.
chr10	3741065	3741564	chr10	3536280	3536779	Plekhg1|chr10:3536280-3536779	0.286802646795438	.	.
chr10	3741065	3741564	chr10	3920389	3920888	Plekhg1|chr10:3920389-3920888	0.2778370447778	.	.
chr10	3972861	3973360	chr10	3920389	3920888	Mthfd1l|chr10:3920389-3920888	0.216449487230717	.	.
chr10	3973553	3974052	chr10	3531321	3531820	Mthfd1l|chr10:3531321-3531820	0.194388901506101	.	.
chr10	3973553	3974052	chr10	3920389	3920888	Mthfd1l|chr10:3920389-3920888	0.241075158792382	.	.
chr10	3973553	3974052	chr10	3996387	3996886	Mthfd1l|chr10:3996387-3996886	0.350785161505831	.	.
chr10	3973553	3974052	chr10	3996387	3996886	Mthfd1l|chr10:3996387-3996886	0.350785161505832	.	.
chr10	4265552	4266051	chr10	4341358	4341857	Akap12|chr10:4341358-4341857	0.144513764079763	.	.
chr10	4265552	4266051	chr10	4386733	4387232	Akap12|chr10:4386733-4387232	0.163623321112768	.	.
chr10	4265552	4266051	chr10	4712513	4713012	Akap12|chr10:4712513-4713012	0.163157389876538	.	.
chr10	4266269	4266768	chr10	4386733	4387232	Akap12|chr10:4386733-4387232	0.182862456257567	.	.
chr10	4266269	4266768	chr10	4386733	4387232	Akap12|chr10:4386733-4387232	0.182862456257568	.	.
chr10	4266269	4266768	chr10	4412828	4413327	Akap12|chr10:4412828-4413327	0.15979849380517	.	.
chr10	4266269	4266768	chr10	4712513	4713012	Akap12|chr10:4712513-4713012	0.257193700320836	.	.
chr10	4266915	4267414	chr10	4386733	4387232	Akap12|chr10:4386733-4387232	0.282574301969608	.	.
chr10	4266915	4267414	chr10	4412828	4413327	Akap12|chr10:4412828-4413327	0.141750102011079	.	.
chr10	4266915	4267414	chr10	4712513	4713012	Akap12|chr10:4712513-4713012	0.154624175766483	.	.
chr10	4387235	4387734	chr10	4371868	4372367	Zbtb2|chr10:4371868-4372367	0.125854353547826	.	.
chr10	4387235	4387734	chr10	4386733	4387232	Zbtb2|chr10:4386733-4387232	0.360182171908024	.	.
chr10	4387235	4387734	chr10	4404832	4405331	Zbtb2|chr10:4404832-4405331	0.223030644568979	.	.
chr10	4387235	4387734	chr10	4412828	4413327	Zbtb2|chr10:4412828-4413327	0.285246666235504	.	.
chr10	4387235	4387734	chr10	4581799	4582298	Zbtb2|chr10:4581799-4582298	0.167031717787937	.	.
chr10	4387235	4387734	chr10	4711962	4712461	Zbtb2|chr10:4711962-4712461	0.202506115107765	.	.
chr10	4387235	4387734	chr10	4712513	4713012	Zbtb2|chr10:4712513-4713012	0.264979478866162	.	.
chr10	4387909	4388408	chr10	4386733	4387232	Zbtb2|chr10:4386733-4387232	0.215243829371032	.	.
chr10	4387909	4388408	chr10	4404832	4405331	Zbtb2|chr10:4404832-4405331	0.125915084472782	.	.
chr10	4387909	4388408	chr10	4425240	4425739	Zbtb2|chr10:4425240-4425739	0.128870122522428	.	.
chr10	4387909	4388408	chr10	4581799	4582298	Zbtb2|chr10:4581799-4582298	0.208034931074423	.	.
chr10	4387909	4388408	chr10	4665331	4665830	Zbtb2|chr10:4665331-4665830	0.152162084178577	.	.
chr10	4432192	4432691	chr10	4334196	4334695	Armt1|chr10:4334196-4334695	0.197329257100241	.	.
chr10	4432192	4432691	chr10	4334196	4334695	Rmnd1|chr10:4334196-4334695	0.197329257100241	.	.
chr10	4432192	4432691	chr10	4386733	4387232	Armt1|chr10:4386733-4387232	0.185235507679942	.	.
chr10	4432192	4432691	chr10	4386733	4387232	Rmnd1|chr10:4386733-4387232	0.185235507679942	.	.
chr10	4432192	4432691	chr10	4404832	4405331	Armt1|chr10:4404832-4405331	0.125251552868005	.	.
chr10	4432192	4432691	chr10	4404832	4405331	Rmnd1|chr10:4404832-4405331	0.125251552868005	.	.
chr10	4432192	4432691	chr10	4711962	4712461	Armt1|chr10:4711962-4712461	0.124601044049853	.	.
chr10	4432192	4432691	chr10	4711962	4712461	Rmnd1|chr10:4711962-4712461	0.124601044049853	.	.
chr10	5550504	5551003	chr10	5549987	5550486	Syne1|chr10:5549987-5550486	0.419819974872572	.	.
chr10	5550504	5551003	chr10	5846889	5847388	Syne1|chr10:5846889-5847388	0.135909561506717	.	.
chr10	5550504	5551003	chr10	5886106	5886605	Syne1|chr10:5886106-5886605	0.18441127213458	.	.
chr10	5550504	5551003	chr10	5906931	5907430	Syne1|chr10:5906931-5907430	0.121162449156597	.	.
chr10	5550504	5551003	chr10	5912713	5913212	Syne1|chr10:5912713-5913212	0.16243733908797	.	.
chr10	5805395	5805894	chr10	5846889	5847388	Fbxo5|chr10:5846889-5847388	0.274053725489462	.	.
chr10	5823844	5824343	chr10	5549987	5550486	Mtrf1l|chr10:5549987-5550486	0.169125918791088	.	.
chr10	5823844	5824343	chr10	5610192	5610691	Mtrf1l|chr10:5610192-5610691	0.136060120292762	.	.
chr10	5921342	5921841	chr10	5549987	5550486	Rgs17|chr10:5549987-5550486	0.312510667916116	.	.
chr10	5921342	5921841	chr10	5846889	5847388	Rgs17|chr10:5846889-5847388	0.127478819566262	.	.
chr10	5921342	5921841	chr10	5906931	5907430	Rgs17|chr10:5906931-5907430	0.159156101437612	.	.
chr10	5922199	5922698	chr10	5520445	5520944	Rgs17|chr10:5520445-5520944	0.327749860384132	.	.
chr10	7211500	7211999	chr10	7158283	7158782	Cnksr3|chr10:7158283-7158782	0.189148825411362	.	.
chr10	7211500	7211999	chr10	7210985	7211484	Cnksr3|chr10:7210985-7211484	0.417996058482558	.	.
chr10	7211500	7211999	chr10	7390606	7391105	Cnksr3|chr10:7390606-7391105	0.13377189330485	.	.
chr10	7211500	7211999	chr10	7498166	7498665	Cnksr3|chr10:7498166-7498665	0.200967289220222	.	.
chr10	7212004	7212503	chr10	7076118	7076617	Cnksr3|chr10:7076118-7076617	0.143468622122015	.	.
chr10	7212004	7212503	chr10	7210985	7211484	Cnksr3|chr10:7210985-7211484	0.177502963805219	.	.
chr10	7212004	7212503	chr10	7239966	7240465	Cnksr3|chr10:7239966-7240465	0.176782501087611	.	.
chr10	7212004	7212503	chr10	7333209	7333708	Cnksr3|chr10:7333209-7333708	0.278704864594222	.	.
chr10	7212518	7213017	chr10	7333209	7333708	Cnksr3|chr10:7333209-7333708	0.130649877749482	.	.
chr10	7589567	7590066	chr10	7600611	7601110	Lrp11|chr10:7600611-7601110	0.12787487540088	.	.
chr10	7589567	7590066	chr10	7900869	7901368	Lrp11|chr10:7900869-7901368	0.132975727316801	.	.
chr10	7590117	7590616	chr10	7883479	7883978	Lrp11|chr10:7883479-7883978	0.143150982522281	.	.
chr10	7667254	7667753	chr10	7663092	7663591	Nup43|chr10:7663092-7663591	0.273700256648188	.	.
chr10	7680943	7681442	chr10	7469964	7470463	Lats1|chr10:7469964-7470463	0.202134387775486	.	.
chr10	7680943	7681442	chr10	7469964	7470463	Pcmt1|chr10:7469964-7470463	0.202134387775486	.	.
chr10	7680943	7681442	chr10	7883479	7883978	Lats1|chr10:7883479-7883978	0.171715110218224	.	.
chr10	7680943	7681442	chr10	7883479	7883978	Pcmt1|chr10:7883479-7883978	0.171715110218224	.	.
chr10	7681670	7682169	chr10	7663092	7663591	Lats1|chr10:7663092-7663591	0.164608918123488	.	.
chr10	7681670	7682169	chr10	7663092	7663591	Pcmt1|chr10:7663092-7663591	0.164608918123488	.	.
chr10	7725685	7726184	chr10	7333209	7333708	Katna1|chr10:7333209-7333708	0.187490649885664	.	.
chr10	7725685	7726184	chr10	7663092	7663591	Katna1|chr10:7663092-7663591	0.132387050563071	.	.
chr10	7725685	7726184	chr10	7809906	7810405	Katna1|chr10:7809906-7810405	0.191835197053357	.	.
chr10	7780721	7781220	chr10	7582125	7582624	B430219N15Rik|chr10:7582125-7582624	0.229657103373655	.	.
chr10	7780721	7781220	chr10	7663092	7663591	B430219N15Rik|chr10:7663092-7663591	0.217977259773349	.	.
chr10	7780721	7781220	chr10	7839497	7839996	B430219N15Rik|chr10:7839497-7839996	0.265678486210749	.	.
chr10	7792631	7793130	chr10	7663092	7663591	Ginm1|chr10:7663092-7663591	0.132777718201171	.	.
chr10	7792631	7793130	chr10	7663092	7663591	Ppil4|chr10:7663092-7663591	0.132777718201171	.	.
chr10	7792631	7793130	chr10	7809906	7810405	Ginm1|chr10:7809906-7810405	0.198855920513041	.	.
chr10	7792631	7793130	chr10	7809906	7810405	Ppil4|chr10:7809906-7810405	0.198855920513041	.	.
chr10	7955534	7956033	chr10	7809906	7810405	Tab2|chr10:7809906-7810405	0.161015595588057	.	.
chr10	7956090	7956589	chr10	7662484	7662983	Tab2|chr10:7662484-7662983	0.140013786265773	.	.
chr10	10472118	10472617	chr10	10320999	10321498	Adgb|chr10:10320999-10321498	0.156840131711487	.	.
chr10	10472118	10472617	chr10	10355499	10355998	Adgb|chr10:10355499-10355998	0.303731568602169	.	.
chr10	10557986	10558485	chr10	10699737	10700236	Rab32|chr10:10699737-10700236	0.187662264569262	.	.
chr10	11280524	11281023	chr10	11449856	11450355	4930432B10Rik|chr10:11449856-11450355	0.292762584434557	.	.
chr10	11280524	11281023	chr10	11449856	11450355	Fbxo30|chr10:11449856-11450355	0.292762584434557	.	.
chr10	11281047	11281546	chr10	11491884	11492383	4930432B10Rik|chr10:11491884-11492383	0.281451868574562	.	.
chr10	11281047	11281546	chr10	11491884	11492383	Fbxo30|chr10:11491884-11492383	0.281451868574562	.	.
chr10	11343450	11343949	chr10	11647325	11647824	Epm2a|chr10:11647325-11647824	0.255934638576924	.	.
chr10	14759884	14760383	chr10	14952921	14953420	B230364G03Rik|chr10:14952921-14953420	0.124107633343004	.	.
chr10	15300071	15300570	chr10	15434844	15435343	Gm47710|chr10:15434844-15435343	0.148610007677912	.	.
chr10	15759897	15760396	chr10	15541699	15542198	Gm40604|chr10:15541699-15542198	0.163916276286342	.	.
chr10	15759897	15760396	chr10	16156912	16157411	Gm40604|chr10:16156912-16157411	0.313589999981353	.	.
chr10	15760590	15761089	chr10	16156912	16157411	Gm40604|chr10:16156912-16157411	0.346232599078172	.	.
chr10	15760590	15761089	chr10	16171253	16171752	Gm40604|chr10:16171253-16171752	0.165790260400139	.	.
chr10	18844729	18845228	chr10	18772723	18773222	Perp|chr10:18772723-18773222	0.522432733109117	.	.
chr10	18844729	18845228	chr10	18963882	18964381	Perp|chr10:18963882-18964381	0.151341798533141	.	.
chr10	18844729	18845228	chr10	19188055	19188554	Perp|chr10:19188055-19188554	0.50589379419632	.	.
chr10	19014684	19015183	chr10	18916956	18917455	Tnfaip3|chr10:18916956-18917455	0.152277168206642	.	.
chr10	19014684	19015183	chr10	18963882	18964381	Tnfaip3|chr10:18963882-18964381	0.122546094431641	.	.
chr10	19015270	19015769	chr10	18772723	18773222	Tnfaip3|chr10:18772723-18773222	0.17257542180891	.	.
chr10	19015270	19015769	chr10	19239936	19240435	Tnfaip3|chr10:19239936-19240435	0.142686305025807	.	.
chr10	19591671	19592170	chr10	19396734	19397233	Ifngr1|chr10:19396734-19397233	0.205906619372799	.	.
chr10	19591671	19592170	chr10	19396734	19397233	Ifngr1|chr10:19396734-19397233	0.2059066193728	.	.
chr10	19712255	19712754	chr10	19255038	19255537	Il20ra|chr10:19255038-19255537	0.204386875706309	.	.
chr10	19712255	19712754	chr10	19396734	19397233	Il20ra|chr10:19396734-19397233	0.132312673406934	.	.
chr10	21881933	21882432	chr10	21775872	21776371	Sgk1|chr10:21775872-21776371	0.172484665443979	.	.
chr10	21881933	21882432	chr10	21824340	21824839	Sgk1|chr10:21824340-21824839	0.26056596909606	.	.
chr10	21881933	21882432	chr10	21883505	21884004	Sgk1|chr10:21883505-21884004	0.184326781760379	.	.
chr10	22645129	22645628	chr10	22609034	22609533	Slc2a12|chr10:22609034-22609533	0.330546338050131	.	.
chr10	22645129	22645628	chr10	22615297	22615796	Slc2a12|chr10:22615297-22615796	0.281998578851337	.	.
chr10	22645129	22645628	chr10	22746238	22746737	Slc2a12|chr10:22746238-22746737	0.479962979797384	.	.
chr10	22731152	22731651	chr10	22609034	22609533	AC166256.1|chr10:22609034-22609533	0.325527690992996	.	.
chr10	22731152	22731651	chr10	22609034	22609533	Tbpl1|chr10:22609034-22609533	0.325527690992996	.	.
chr10	22731681	22732180	chr10	22479767	22480266	AC166256.1|chr10:22479767-22480266	0.251980973460754	.	.
chr10	22731681	22732180	chr10	22479767	22480266	Tbpl1|chr10:22479767-22480266	0.251980973460754	.	.
chr10	23349982	23350481	chr10	23080947	23081446	Eya4|chr10:23080947-23081446	0.183923502150224	.	.
chr10	23349982	23350481	chr10	23086307	23086806	Eya4|chr10:23086307-23086806	0.120685907579845	.	.
chr10	23349982	23350481	chr10	23116739	23117238	Eya4|chr10:23116739-23117238	0.145127395900534	.	.
chr10	23349982	23350481	chr10	23216704	23217203	Eya4|chr10:23216704-23217203	0.155932938947614	.	.
chr10	26374914	26375413	chr10	26500511	26501010	L3mbtl3|chr10:26500511-26501010	0.207256323298241	.	.
chr10	26374914	26375413	chr10	26544688	26545187	L3mbtl3|chr10:26544688-26545187	0.308555671861454	.	.
chr10	26375759	26376258	chr10	26374170	26374669	L3mbtl3|chr10:26374170-26374669	0.219882576099325	.	.
chr10	26375759	26376258	chr10	26668251	26668750	L3mbtl3|chr10:26668251-26668750	0.257261916315653	.	.
chr10	26695050	26695549	chr10	26303433	26303932	Gm48893|chr10:26303433-26303932	0.158161574504841	.	.
chr10	26695050	26695549	chr10	26327653	26328152	Gm48893|chr10:26327653-26328152	0.143157726860372	.	.
chr10	29313161	29313660	chr10	29106909	29107408	Echdc1|chr10:29106909-29107408	0.152000386141574	.	.
chr10	29313161	29313660	chr10	29106909	29107408	Gm46218|chr10:29106909-29107408	0.152000386141574	.	.
chr10	29313161	29313660	chr10	29206679	29207178	Echdc1|chr10:29206679-29207178	0.142169874885134	.	.
chr10	29313161	29313660	chr10	29206679	29207178	Gm46218|chr10:29206679-29207178	0.142169874885134	.	.
chr10	29313161	29313660	chr10	29635782	29636281	Echdc1|chr10:29635782-29636281	0.141207019349779	.	.
chr10	29313161	29313660	chr10	29635782	29636281	Gm46218|chr10:29635782-29636281	0.141207019349779	.	.
chr10	29361838	29362337	chr10	29106909	29107408	Rnf146|chr10:29106909-29107408	0.316280422459058	.	.
chr10	29361838	29362337	chr10	29146930	29147429	Rnf146|chr10:29146930-29147429	0.125240500590028	.	.
chr10	29535581	29536080	chr10	29532753	29533252	Rspo3|chr10:29532753-29533252	0.154557844207351	.	.
chr10	29535581	29536080	chr10	29635782	29636281	Rspo3|chr10:29635782-29636281	0.121691997854555	.	.
chr10	29535581	29536080	chr10	29804096	29804595	Rspo3|chr10:29804096-29804595	0.19542727635107	.	.
chr10	29535581	29536080	chr10	29897809	29898308	Rspo3|chr10:29897809-29898308	0.19130628085609	.	.
chr10	29535581	29536080	chr10	29921490	29921989	Rspo3|chr10:29921490-29921989	0.249527784457972	.	.
chr10	29535581	29536080	chr10	29967172	29967671	Rspo3|chr10:29967172-29967671	0.160210015328836	.	.
chr10	30200346	30200845	chr10	29921490	29921989	Cenpw|chr10:29921490-29921989	0.145294055920249	.	.
chr10	30200346	30200845	chr10	30089389	30089888	Cenpw|chr10:30089389-30089888	0.134231188980324	.	.
chr10	30600453	30600952	chr10	30537972	30538471	Trmt11|chr10:30537972-30538471	0.211995380676635	.	.
chr10	30803835	30804334	chr10	30801947	30802446	Ncoa7|chr10:30801947-30802446	0.139929443906914	.	.
chr10	30842620	30843119	chr10	30824988	30825487	Hey2|chr10:30824988-30825487	0.186264456340703	.	.
chr10	31609486	31609985	chr10	31573210	31573709	Rnf217|chr10:31573210-31573709	0.196449967247224	.	.
chr10	32889817	32890316	chr10	32716048	32716547	Nkain2|chr10:32716048-32716547	0.199373689222682	.	.
chr10	32889817	32890316	chr10	32777490	32777989	Nkain2|chr10:32777490-32777989	0.129457623286411	.	.
chr10	32889817	32890316	chr10	33125900	33126399	Nkain2|chr10:33125900-33126399	0.141782481991172	.	.
chr10	33623953	33624452	chr10	33986736	33987235	Clvs2|chr10:33986736-33987235	0.132805787167249	.	.
chr10	33623953	33624452	chr10	33986736	33987235	Gm15939|chr10:33986736-33987235	0.132805787167249	.	.
chr10	33904718	33905217	chr10	34033850	34034349	Rsph4a|chr10:34033850-34034349	0.129073193009383	.	.
chr10	33904718	33905217	chr10	34091720	34092219	Rsph4a|chr10:34091720-34092219	0.399454404423762	.	.
chr10	33951019	33951518	chr10	34091720	34092219	Zup1|chr10:34091720-34092219	0.17944210956257	.	.
chr10	34036511	34037010	chr10	34091720	34092219	Trappc3l|chr10:34091720-34092219	0.355839669282938	.	.
chr10	34096225	34096724	chr10	34033850	34034349	Calhm5|chr10:34033850-34034349	0.191218333891646	.	.
chr10	34096225	34096724	chr10	34280491	34280990	Calhm5|chr10:34280491-34280990	0.206001873791202	.	.
chr10	34096225	34096724	chr10	34328221	34328720	Calhm5|chr10:34328221-34328720	0.186785516000723	.	.
chr10	34206579	34207078	chr10	33986736	33987235	Dse|chr10:33986736-33987235	0.181972635461637	.	.
chr10	34206579	34207078	chr10	34431742	34432241	Dse|chr10:34431742-34432241	0.146341668801355	.	.
chr10	34207257	34207756	chr10	34033850	34034349	Dse|chr10:34033850-34034349	0.158319618699408	.	.
chr10	34207257	34207756	chr10	34431742	34432241	Dse|chr10:34431742-34432241	0.29578556649068	.	.
chr10	34207257	34207756	chr10	34431742	34432241	Dse|chr10:34431742-34432241	0.295785566490681	.	.
chr10	34281970	34282469	chr10	34091720	34092219	Tspyl1|chr10:34091720-34092219	0.184398862585648	.	.
chr10	34281970	34282469	chr10	34316872	34317371	Tspyl1|chr10:34316872-34317371	0.133430825388925	.	.
chr10	34282484	34282983	chr10	34512501	34513000	Tspyl1|chr10:34512501-34513000	0.167272928500719	.	.
chr10	34297174	34297673	chr10	34316872	34317371	Tspyl4|chr10:34316872-34317371	0.283901398437129	.	.
chr10	34297174	34297673	chr10	34431742	34432241	Tspyl4|chr10:34431742-34432241	0.153482256042077	.	.
chr10	34418335	34418834	chr10	34091720	34092219	Nt5dc1|chr10:34091720-34092219	0.179493159147764	.	.
chr10	34484055	34484554	chr10	34592283	34592782	Frk|chr10:34592283-34592782	0.212290304642295	.	.
chr10	36505968	36506467	chr10	36695948	36696447	Hs3st5|chr10:36695948-36696447	0.129821218098553	.	.
chr10	36505968	36506467	chr10	36726217	36726716	Hs3st5|chr10:36726217-36726716	0.136863917496721	.	.
chr10	36506584	36507083	chr10	36567264	36567763	Hs3st5|chr10:36567264-36567763	0.222179305181982	.	.
chr10	36506584	36507083	chr10	36608625	36609124	Hs3st5|chr10:36608625-36609124	0.221660722411442	.	.
chr10	36506584	36507083	chr10	36695948	36696447	Hs3st5|chr10:36695948-36696447	0.207675570320189	.	.
chr10	36507177	36507676	chr10	36608625	36609124	Hs3st5|chr10:36608625-36609124	0.239018170509585	.	.
chr10	36507177	36507676	chr10	36695948	36696447	Hs3st5|chr10:36695948-36696447	0.372460797913563	.	.
chr10	36974002	36974501	chr10	36898107	36898606	Hdac2|chr10:36898107-36898606	0.171968352862044	.	.
chr10	36974002	36974501	chr10	37136025	37136524	Hdac2|chr10:37136025-37136524	0.169510978439699	.	.
chr10	36974002	36974501	chr10	37136922	37137421	Hdac2|chr10:37136922-37137421	0.156671033021191	.	.
chr10	36974613	36975112	chr10	36751220	36751719	Hdac2|chr10:36751220-36751719	0.324332232707566	.	.
chr10	36974613	36975112	chr10	36812362	36812861	Hdac2|chr10:36812362-36812861	0.166266848829931	.	.
chr10	36974613	36975112	chr10	37172292	37172791	Hdac2|chr10:37172292-37172791	0.153449848575652	.	.
chr10	36975153	36975652	chr10	36751220	36751719	Hdac2|chr10:36751220-36751719	0.181771078713537	.	.
chr10	36975153	36975652	chr10	36812362	36812861	Hdac2|chr10:36812362-36812861	0.133304658146096	.	.
chr10	36975153	36975652	chr10	37078418	37078917	Hdac2|chr10:37078418-37078917	0.122838457978267	.	.
chr10	36975153	36975652	chr10	37155048	37155547	Hdac2|chr10:37155048-37155547	0.185246529477624	.	.
chr10	36975153	36975652	chr10	37172292	37172791	Hdac2|chr10:37172292-37172791	0.129322482328578	.	.
chr10	37138712	37139211	chr10	36751220	36751719	5930403N24Rik|chr10:36751220-36751719	0.143691496060638	.	.
chr10	37138712	37139211	chr10	36751220	36751719	Marcks|chr10:36751220-36751719	0.143691496060638	.	.
chr10	37138712	37139211	chr10	37140760	37141259	5930403N24Rik|chr10:37140760-37141259	0.299207369879061	.	.
chr10	37138712	37139211	chr10	37140760	37141259	Marcks|chr10:37140760-37141259	0.299207369879061	.	.
chr10	38965296	38965795	chr10	38540007	38540506	Lama4|chr10:38540007-38540506	0.192766162875713	.	.
chr10	38965296	38965795	chr10	38554167	38554666	Lama4|chr10:38554167-38554666	0.150456591083789	.	.
chr10	38965296	38965795	chr10	38886374	38886873	Lama4|chr10:38886374-38886873	0.297371954353594	.	.
chr10	38965296	38965795	chr10	39023452	39023951	Lama4|chr10:39023452-39023951	0.212794751390108	.	.
chr10	38965296	38965795	chr10	39209125	39209624	Lama4|chr10:39209125-39209624	0.285016705019781	.	.
chr10	38965296	38965795	chr10	39227562	39228061	Lama4|chr10:39227562-39228061	0.203828327136136	.	.
chr10	38965296	38965795	chr10	39239839	39240338	Lama4|chr10:39239839-39240338	0.130807575281708	.	.
chr10	39133692	39134191	chr10	38886374	38886873	Fam229b|chr10:38886374-38886873	0.209760505792679	.	.
chr10	39133692	39134191	chr10	38886374	38886873	Tube1|chr10:38886374-38886873	0.209760505792679	.	.
chr10	39133692	39134191	chr10	38987185	38987684	Fam229b|chr10:38987185-38987684	0.317046320218084	.	.
chr10	39133692	39134191	chr10	38987185	38987684	Tube1|chr10:38987185-38987684	0.317046320218084	.	.
chr10	39133692	39134191	chr10	38995001	38995500	Fam229b|chr10:38995001-38995500	0.173056921693763	.	.
chr10	39133692	39134191	chr10	38995001	38995500	Tube1|chr10:38995001-38995500	0.173056921693763	.	.
chr10	39133692	39134191	chr10	39227562	39228061	Fam229b|chr10:39227562-39228061	0.217845429712586	.	.
chr10	39133692	39134191	chr10	39227562	39228061	Tube1|chr10:39227562-39228061	0.217845429712586	.	.
chr10	39133692	39134191	chr10	39239839	39240338	Fam229b|chr10:39239839-39240338	0.147021321522972	.	.
chr10	39133692	39134191	chr10	39239839	39240338	Tube1|chr10:39239839-39240338	0.147021321522972	.	.
chr10	41071321	41071820	chr10	41098111	41098610	Gpr6|chr10:41098111-41098610	0.153548058442006	.	.
chr10	41071321	41071820	chr10	41100073	41100572	Gpr6|chr10:41100073-41100572	0.299291949384178	.	.
chr10	41071321	41071820	chr10	41344679	41345178	Gpr6|chr10:41344679-41345178	0.122686768901435	.	.
chr10	41072083	41072582	chr10	41042198	41042697	Gpr6|chr10:41042198-41042697	0.309298790287284	.	.
chr10	41072083	41072582	chr10	41098111	41098610	Gpr6|chr10:41098111-41098610	0.213527550537587	.	.
chr10	41072083	41072582	chr10	41100073	41100572	Gpr6|chr10:41100073-41100572	0.231519196709479	.	.
chr10	41303028	41303527	chr10	41100073	41100572	Ak9|chr10:41100073-41100572	0.157063847761309	.	.
chr10	41303028	41303527	chr10	41100073	41100572	Fig4|chr10:41100073-41100572	0.157063847761309	.	.
chr10	41303028	41303527	chr10	41245521	41246020	Ak9|chr10:41245521-41246020	0.213495109289894	.	.
chr10	41303028	41303527	chr10	41245521	41246020	Fig4|chr10:41245521-41246020	0.213495109289894	.	.
chr10	41303028	41303527	chr10	41434516	41435015	Ak9|chr10:41434516-41435015	0.229600593060174	.	.
chr10	41303028	41303527	chr10	41434516	41435015	Fig4|chr10:41434516-41435015	0.229600593060174	.	.
chr10	41303669	41304168	chr10	41004323	41004822	Ak9|chr10:41004323-41004822	0.149645476828308	.	.
chr10	41303669	41304168	chr10	41004323	41004822	Fig4|chr10:41004323-41004822	0.149645476828308	.	.
chr10	41303669	41304168	chr10	41015647	41016146	Ak9|chr10:41015647-41016146	0.129815793207872	.	.
chr10	41303669	41304168	chr10	41015647	41016146	Fig4|chr10:41015647-41016146	0.129815793207872	.	.
chr10	41303669	41304168	chr10	41100073	41100572	Ak9|chr10:41100073-41100572	0.230067314674833	.	.
chr10	41303669	41304168	chr10	41100073	41100572	Fig4|chr10:41100073-41100572	0.230067314674833	.	.
chr10	41303669	41304168	chr10	41245521	41246020	Ak9|chr10:41245521-41246020	0.202337979968191	.	.
chr10	41303669	41304168	chr10	41245521	41246020	Fig4|chr10:41245521-41246020	0.202337979968191	.	.
chr10	41303669	41304168	chr10	41280158	41280657	Ak9|chr10:41280158-41280657	0.288757062679792	.	.
chr10	41303669	41304168	chr10	41280158	41280657	Fig4|chr10:41280158-41280657	0.288757062679792	.	.
chr10	41303669	41304168	chr10	41288740	41289239	Ak9|chr10:41288740-41289239	0.222442721268696	.	.
chr10	41303669	41304168	chr10	41288740	41289239	Fig4|chr10:41288740-41289239	0.222442721268696	.	.
chr10	41303669	41304168	chr10	41434516	41435015	Ak9|chr10:41434516-41435015	0.203980117211743	.	.
chr10	41303669	41304168	chr10	41434516	41435015	Fig4|chr10:41434516-41435015	0.203980117211743	.	.
chr10	41450048	41450547	chr10	41042198	41042697	Zbtb24|chr10:41042198-41042697	0.175241591899258	.	.
chr10	41450048	41450547	chr10	41100073	41100572	Zbtb24|chr10:41100073-41100572	0.167557059881571	.	.
chr10	41450048	41450547	chr10	41280158	41280657	Zbtb24|chr10:41280158-41280657	0.156177266360995	.	.
chr10	41450048	41450547	chr10	41288740	41289239	Zbtb24|chr10:41288740-41289239	0.122129642430927	.	.
chr10	41490156	41490655	chr10	41004323	41004822	Ppil6|chr10:41004323-41004822	0.276813311190286	.	.
chr10	41490156	41490655	chr10	41004323	41004822	Smpd2|chr10:41004323-41004822	0.276813311190286	.	.
chr10	41490156	41490655	chr10	41246073	41246572	Ppil6|chr10:41246073-41246572	0.212172638544087	.	.
chr10	41490156	41490655	chr10	41246073	41246572	Smpd2|chr10:41246073-41246572	0.212172638544087	.	.
chr10	41490156	41490655	chr10	41280158	41280657	Ppil6|chr10:41280158-41280657	0.318252634827719	.	.
chr10	41490156	41490655	chr10	41280158	41280657	Smpd2|chr10:41280158-41280657	0.318252634827719	.	.
chr10	41490156	41490655	chr10	41288740	41289239	Ppil6|chr10:41288740-41289239	0.140507784303734	.	.
chr10	41490156	41490655	chr10	41288740	41289239	Smpd2|chr10:41288740-41289239	0.140507784303734	.	.
chr10	42276537	42277036	chr10	42277563	42278062	Foxo3|chr10:42277563-42278062	0.342088903394181	.	.
chr10	42276537	42277036	chr10	42396140	42396639	Foxo3|chr10:42396140-42396639	0.21525044762054	.	.
chr10	42478381	42478880	chr10	42277563	42278062	Afg1l|chr10:42277563-42278062	0.386075839323081	.	.
chr10	42478381	42478880	chr10	42278179	42278678	Afg1l|chr10:42278179-42278678	0.243862852396865	.	.
chr10	42478381	42478880	chr10	42294980	42295479	Afg1l|chr10:42294980-42295479	0.160470421178278	.	.
chr10	42478381	42478880	chr10	42396140	42396639	Afg1l|chr10:42396140-42396639	0.411586129163543	.	.
chr10	42478381	42478880	chr10	42678656	42679155	Afg1l|chr10:42678656-42679155	0.165796008603227	.	.
chr10	42501588	42502087	chr10	42277563	42278062	Snx3|chr10:42277563-42278062	0.295833464852875	.	.
chr10	42501588	42502087	chr10	42396140	42396639	Snx3|chr10:42396140-42396639	0.223442054057362	.	.
chr10	42502326	42502825	chr10	42251261	42251760	Snx3|chr10:42251261-42251760	0.135374688172723	.	.
chr10	42502326	42502825	chr10	42696935	42697434	Snx3|chr10:42696935-42697434	0.137573489468226	.	.
chr10	43901492	43901991	chr10	43944843	43945342	Qrsl1|chr10:43944843-43945342	0.149031921331769	.	.
chr10	43901492	43901991	chr10	43944843	43945342	Rtn4ip1|chr10:43944843-43945342	0.149031921331769	.	.
chr10	44268090	44268589	chr10	44292161	44292660	Atg5|chr10:44292161-44292660	0.162256350522767	.	.
chr10	45289129	45289628	chr10	45328601	45329100	Gm15934|chr10:45328601-45329100	0.224172543533961	.	.
chr10	45289129	45289628	chr10	45366969	45367468	Gm15934|chr10:45366969-45367468	0.195846376712483	.	.
chr10	45335421	45335920	chr10	45327954	45328453	Bves|chr10:45327954-45328453	0.126124692848658	.	.
chr10	45335421	45335920	chr10	45328601	45329100	Bves|chr10:45328601-45329100	0.272897721766106	.	.
chr10	45335421	45335920	chr10	45366969	45367468	Bves|chr10:45366969-45367468	0.438822237184644	.	.
chr10	45335421	45335920	chr10	45711324	45711823	Bves|chr10:45711324-45711823	0.129304695994004	.	.
chr10	45335958	45336457	chr10	45327954	45328453	Bves|chr10:45327954-45328453	0.142860779212209	.	.
chr10	45335958	45336457	chr10	45328601	45329100	Bves|chr10:45328601-45329100	0.329355606200491	.	.
chr10	45335958	45336457	chr10	45366969	45367468	Bves|chr10:45366969-45367468	0.479436005179807	.	.
chr10	45335958	45336457	chr10	45711324	45711823	Bves|chr10:45711324-45711823	0.151068277147499	.	.
chr10	45577590	45578089	chr10	45328601	45329100	Hace1|chr10:45328601-45329100	0.22321364852087	.	.
chr10	49788557	49789056	chr10	49542176	49542675	Grik2|chr10:49542176-49542675	0.200612994145051	.	.
chr10	49788557	49789056	chr10	49597534	49598033	Grik2|chr10:49597534-49598033	0.300088672293324	.	.
chr10	49788557	49789056	chr10	49673321	49673820	Grik2|chr10:49673321-49673820	0.162416443934249	.	.
chr10	49788557	49789056	chr10	50199870	50200369	Grik2|chr10:50199870-50200369	0.132662957334906	.	.
chr10	51677907	51678406	chr10	51628200	51628699	Rfx6|chr10:51628200-51628699	0.343508587237988	.	.
chr10	52233366	52233865	chr10	52258294	52258793	Dcbld1|chr10:52258294-52258793	0.217790423141629	.	.
chr10	52381180	52381679	chr10	52330961	52331460	Gopc|chr10:52330961-52331460	0.139780865148515	.	.
chr10	52381180	52381679	chr10	52691301	52691800	Gopc|chr10:52691301-52691800	0.207904367949035	.	.
chr10	52381975	52382474	chr10	52691301	52691800	Gopc|chr10:52691301-52691800	0.310698429362939	.	.
chr10	52417238	52417737	chr10	52691301	52691800	Nus1|chr10:52691301-52691800	0.257603507484476	.	.
chr10	52418019	52418518	chr10	52216726	52217225	Nus1|chr10:52216726-52217225	0.167098950658688	.	.
chr10	52418019	52418518	chr10	52704503	52705002	Nus1|chr10:52704503-52705002	0.145338326894867	.	.
chr10	52690801	52691300	chr10	52258294	52258793	Slc35f1|chr10:52258294-52258793	0.141859372592228	.	.
chr10	52690801	52691300	chr10	52576913	52577412	Slc35f1|chr10:52576913-52577412	0.175631466614573	.	.
chr10	52690801	52691300	chr10	52577766	52578265	Slc35f1|chr10:52577766-52578265	0.453064154929164	.	.
chr10	52690801	52691300	chr10	52691301	52691800	Slc35f1|chr10:52691301-52691800	0.531295548969862	.	.
chr10	52690801	52691300	chr10	52742634	52743133	Slc35f1|chr10:52742634-52743133	0.1942297794386	.	.
chr10	56228732	56229231	chr10	56115133	56115632	Tbc1d32|chr10:56115133-56115632	0.162514398565242	.	.
chr10	56228732	56229231	chr10	56115644	56116143	Tbc1d32|chr10:56115644-56116143	0.146836609690784	.	.
chr10	56431168	56431667	chr10	56069626	56070125	Gm36595|chr10:56069626-56070125	0.291907635120115	.	.
chr10	56431168	56431667	chr10	56372970	56373469	Gm36595|chr10:56372970-56373469	0.249963508206843	.	.
chr10	56431168	56431667	chr10	56573549	56574048	Gm36595|chr10:56573549-56574048	0.165854381598162	.	.
chr10	56431168	56431667	chr10	56734080	56734579	Gm36595|chr10:56734080-56734579	0.317429365615062	.	.
chr10	56431764	56432263	chr10	56069626	56070125	Gm36595|chr10:56069626-56070125	0.265847078462478	.	.
chr10	56431764	56432263	chr10	56115133	56115632	Gm36595|chr10:56115133-56115632	0.177936403878411	.	.
chr10	56431764	56432263	chr10	56372970	56373469	Gm36595|chr10:56372970-56373469	0.169672677471101	.	.
chr10	56431764	56432263	chr10	56573549	56574048	Gm36595|chr10:56573549-56574048	0.196516861669903	.	.
chr10	56431764	56432263	chr10	56734080	56734579	Gm36595|chr10:56734080-56734579	0.150395784711538	.	.
chr10	57486054	57486553	chr10	57568996	57569495	4930467K11Rik|chr10:57568996-57569495	0.159309768832024	.	.
chr10	57486054	57486553	chr10	57568996	57569495	Hsf2|chr10:57568996-57569495	0.159309768832024	.	.
chr10	57486054	57486553	chr10	57569528	57570027	4930467K11Rik|chr10:57569528-57570027	0.135793455122585	.	.
chr10	57486054	57486553	chr10	57569528	57570027	4930467K11Rik|chr10:57569528-57570027	0.135793455122586	.	.
chr10	57486054	57486553	chr10	57569528	57570027	Hsf2|chr10:57569528-57570027	0.135793455122585	.	.
chr10	57486054	57486553	chr10	57569528	57570027	Hsf2|chr10:57569528-57570027	0.135793455122586	.	.
chr10	57486054	57486553	chr10	57743482	57743981	4930467K11Rik|chr10:57743482-57743981	0.162057831720284	.	.
chr10	57486054	57486553	chr10	57743482	57743981	Hsf2|chr10:57743482-57743981	0.162057831720284	.	.
chr10	57486054	57486553	chr10	57744060	57744559	4930467K11Rik|chr10:57744060-57744559	0.147961524526307	.	.
chr10	57486054	57486553	chr10	57744060	57744559	Hsf2|chr10:57744060-57744559	0.147961524526307	.	.
chr10	57486588	57487087	chr10	57317064	57317563	4930467K11Rik|chr10:57317064-57317563	0.206935399001879	.	.
chr10	57486588	57487087	chr10	57317064	57317563	Hsf2|chr10:57317064-57317563	0.206935399001879	.	.
chr10	57486588	57487087	chr10	57568996	57569495	4930467K11Rik|chr10:57568996-57569495	0.161221021032496	.	.
chr10	57486588	57487087	chr10	57568996	57569495	Hsf2|chr10:57568996-57569495	0.161221021032496	.	.
chr10	57486588	57487087	chr10	57572089	57572588	4930467K11Rik|chr10:57572089-57572588	0.133909326998253	.	.
chr10	57486588	57487087	chr10	57572089	57572588	Hsf2|chr10:57572089-57572588	0.133909326998253	.	.
chr10	57532304	57532803	chr10	57349549	57350048	Serinc1|chr10:57349549-57350048	0.161622725527243	.	.
chr10	57532304	57532803	chr10	57568996	57569495	Serinc1|chr10:57568996-57569495	0.177288819975382	.	.
chr10	57631815	57632314	chr10	57568996	57569495	Pkib|chr10:57568996-57569495	0.163163013602252	.	.
chr10	57631815	57632314	chr10	57569528	57570027	Pkib|chr10:57569528-57570027	0.139951444864439	.	.
chr10	57631815	57632314	chr10	57848308	57848807	Pkib|chr10:57848308-57848807	0.229907063370607	.	.
chr10	57631815	57632314	chr10	57848308	57848807	Pkib|chr10:57848308-57848807	0.229907063370608	.	.
chr10	57632515	57633014	chr10	57289108	57289607	Pkib|chr10:57289108-57289607	0.14589309637364	.	.
chr10	57632515	57633014	chr10	57317064	57317563	Pkib|chr10:57317064-57317563	0.145766437269398	.	.
chr10	57794939	57795438	chr10	57568996	57569495	Smpdl3a|chr10:57568996-57569495	0.23643797296646	.	.
chr10	57794939	57795438	chr10	57569528	57570027	Smpdl3a|chr10:57569528-57570027	0.27738847782634	.	.
chr10	57794939	57795438	chr10	57795519	57796018	Smpdl3a|chr10:57795519-57796018	0.382727085302123	.	.
chr10	58446597	58447096	chr10	58383254	58383753	Ranbp2|chr10:58383254-58383753	0.163427457051361	.	.
chr10	58497623	58498122	chr10	58383254	58383753	Ccdc138|chr10:58383254-58383753	0.179983189387766	.	.
chr10	58497623	58498122	chr10	58401851	58402350	Ccdc138|chr10:58401851-58402350	0.232421070951673	.	.
chr10	61783021	61783520	chr10	61838633	61839132	H2afy2|chr10:61838633-61839132	0.174185882413234	.	.
chr10	61783021	61783520	chr10	62055333	62055832	H2afy2|chr10:62055333-62055832	0.2284500033243	.	.
chr10	61783021	61783520	chr10	62101434	62101933	H2afy2|chr10:62101434-62101933	0.218082729691859	.	.
chr10	61783021	61783520	chr10	62105101	62105600	H2afy2|chr10:62105101-62105600	0.259946489066615	.	.
chr10	61978216	61978715	chr10	62101434	62101933	Col13a1|chr10:62101434-62101933	0.208002099129796	.	.
chr10	62231026	62231525	chr10	62102023	62102522	Tspan15|chr10:62102023-62102522	0.138637325152366	.	.
chr10	62231026	62231525	chr10	62182988	62183487	Tspan15|chr10:62182988-62183487	0.20956164466669	.	.
chr10	62231026	62231525	chr10	62332391	62332890	Tspan15|chr10:62332391-62332890	0.19363229741348	.	.
chr10	62340040	62340539	chr10	62101434	62101933	Hk1os|chr10:62101434-62101933	0.2424769264196	.	.
chr10	62340040	62340539	chr10	62182988	62183487	Hk1os|chr10:62182988-62183487	0.146181931308487	.	.
chr10	62340040	62340539	chr10	62260971	62261470	Hk1os|chr10:62260971-62261470	0.216878920809372	.	.
chr10	62340040	62340539	chr10	62332391	62332890	Hk1os|chr10:62332391-62332890	0.241549861131704	.	.
chr10	62340040	62340539	chr10	62590203	62590702	Hk1os|chr10:62590203-62590702	0.314414838368197	.	.
chr10	62449224	62449723	chr10	62110799	62111298	4930507D05Rik|chr10:62110799-62111298	0.376802900305648	.	.
chr10	62449224	62449723	chr10	62110799	62111298	Supv3l1|chr10:62110799-62111298	0.376802900305648	.	.
chr10	62449224	62449723	chr10	62242877	62243376	4930507D05Rik|chr10:62242877-62243376	0.139887677498994	.	.
chr10	62449224	62449723	chr10	62242877	62243376	Supv3l1|chr10:62242877-62243376	0.139887677498994	.	.
chr10	62449224	62449723	chr10	62260971	62261470	4930507D05Rik|chr10:62260971-62261470	0.401431285769231	.	.
chr10	62449224	62449723	chr10	62260971	62261470	Supv3l1|chr10:62260971-62261470	0.401431285769231	.	.
chr10	62449224	62449723	chr10	62332391	62332890	4930507D05Rik|chr10:62332391-62332890	0.156264919481512	.	.
chr10	62449224	62449723	chr10	62332391	62332890	Supv3l1|chr10:62332391-62332890	0.156264919481512	.	.
chr10	62449224	62449723	chr10	62410887	62411386	4930507D05Rik|chr10:62410887-62411386	0.222957287250498	.	.
chr10	62449224	62449723	chr10	62410887	62411386	Supv3l1|chr10:62410887-62411386	0.222957287250498	.	.
chr10	62449224	62449723	chr10	62549665	62550164	4930507D05Rik|chr10:62549665-62550164	0.1630650542501	.	.
chr10	62449224	62449723	chr10	62549665	62550164	Supv3l1|chr10:62549665-62550164	0.1630650542501	.	.
chr10	62449224	62449723	chr10	62590203	62590702	4930507D05Rik|chr10:62590203-62590702	0.135975369694782	.	.
chr10	62449224	62449723	chr10	62590203	62590702	Supv3l1|chr10:62590203-62590702	0.135975369694782	.	.
chr10	62449766	62450265	chr10	62055333	62055832	4930507D05Rik|chr10:62055333-62055832	0.214006228586903	.	.
chr10	62449766	62450265	chr10	62055333	62055832	Supv3l1|chr10:62055333-62055832	0.214006228586903	.	.
chr10	62449766	62450265	chr10	62101434	62101933	4930507D05Rik|chr10:62101434-62101933	0.246396614977812	.	.
chr10	62449766	62450265	chr10	62101434	62101933	Supv3l1|chr10:62101434-62101933	0.246396614977812	.	.
chr10	62449766	62450265	chr10	62102023	62102522	4930507D05Rik|chr10:62102023-62102522	0.207680554921706	.	.
chr10	62449766	62450265	chr10	62102023	62102522	Supv3l1|chr10:62102023-62102522	0.207680554921706	.	.
chr10	62449766	62450265	chr10	62110799	62111298	4930507D05Rik|chr10:62110799-62111298	0.136805784465092	.	.
chr10	62449766	62450265	chr10	62110799	62111298	Supv3l1|chr10:62110799-62111298	0.136805784465092	.	.
chr10	62486129	62486628	chr10	62101434	62101933	Vps26a|chr10:62101434-62101933	0.267824486288911	.	.
chr10	62486129	62486628	chr10	62102023	62102522	Vps26a|chr10:62102023-62102522	0.294581008801078	.	.
chr10	62486129	62486628	chr10	62105101	62105600	Vps26a|chr10:62105101-62105600	0.131926534457077	.	.
chr10	62486129	62486628	chr10	62182988	62183487	Vps26a|chr10:62182988-62183487	0.141811732579411	.	.
chr10	62486129	62486628	chr10	62294061	62294560	Vps26a|chr10:62294061-62294560	0.133735332849817	.	.
chr10	62486129	62486628	chr10	62410887	62411386	Vps26a|chr10:62410887-62411386	0.170319662633417	.	.
chr10	62486629	62487128	chr10	62101434	62101933	Vps26a|chr10:62101434-62101933	0.146728543959269	.	.
chr10	62486629	62487128	chr10	62102023	62102522	Vps26a|chr10:62102023-62102522	0.344178791774416	.	.
chr10	62486629	62487128	chr10	62182988	62183487	Vps26a|chr10:62182988-62183487	0.200636995232218	.	.
chr10	62486629	62487128	chr10	62186811	62187310	Vps26a|chr10:62186811-62187310	0.149130786703596	.	.
chr10	62486629	62487128	chr10	62186811	62187310	Vps26a|chr10:62186811-62187310	0.149130786703597	.	.
chr10	62486629	62487128	chr10	62300269	62300768	Vps26a|chr10:62300269-62300768	0.241908254692698	.	.
chr10	62486629	62487128	chr10	62306351	62306850	Vps26a|chr10:62306351-62306850	0.163709021327631	.	.
chr10	62486629	62487128	chr10	62410887	62411386	Vps26a|chr10:62410887-62411386	0.164320341631268	.	.
chr10	62486629	62487128	chr10	62590203	62590702	Vps26a|chr10:62590203-62590702	0.254727156517744	.	.
chr10	62577623	62578122	chr10	62294061	62294560	4933428P19Rik|chr10:62294061-62294560	0.219919892115463	.	.
chr10	62577623	62578122	chr10	62294061	62294560	Kif1bp|chr10:62294061-62294560	0.219919892115463	.	.
chr10	62577623	62578122	chr10	62410887	62411386	4933428P19Rik|chr10:62410887-62411386	0.142344793481864	.	.
chr10	62577623	62578122	chr10	62410887	62411386	Kif1bp|chr10:62410887-62411386	0.142344793481864	.	.
chr10	62577623	62578122	chr10	62549665	62550164	4933428P19Rik|chr10:62549665-62550164	0.122036563291037	.	.
chr10	62577623	62578122	chr10	62549665	62550164	Kif1bp|chr10:62549665-62550164	0.122036563291037	.	.
chr10	62578211	62578710	chr10	62260971	62261470	4933428P19Rik|chr10:62260971-62261470	0.191496460273426	.	.
chr10	62578211	62578710	chr10	62260971	62261470	Kif1bp|chr10:62260971-62261470	0.191496460273426	.	.
chr10	62578211	62578710	chr10	62332391	62332890	4933428P19Rik|chr10:62332391-62332890	0.311428219267821	.	.
chr10	62578211	62578710	chr10	62332391	62332890	Kif1bp|chr10:62332391-62332890	0.311428219267821	.	.
chr10	62578211	62578710	chr10	62739951	62740450	4933428P19Rik|chr10:62739951-62740450	0.123947285119016	.	.
chr10	62578211	62578710	chr10	62739951	62740450	Kif1bp|chr10:62739951-62740450	0.123947285119016	.	.
chr10	62578211	62578710	chr10	62846898	62847397	4933428P19Rik|chr10:62846898-62847397	0.172872251166164	.	.
chr10	62578211	62578710	chr10	62846898	62847397	Kif1bp|chr10:62846898-62847397	0.172872251166164	.	.
chr10	62578211	62578710	chr10	62850934	62851433	4933428P19Rik|chr10:62850934-62851433	0.240062398154546	.	.
chr10	62578211	62578710	chr10	62850934	62851433	Kif1bp|chr10:62850934-62851433	0.240062398154546	.	.
chr10	62602059	62602558	chr10	62300269	62300768	Ddx21|chr10:62300269-62300768	0.206651436368515	.	.
chr10	62602059	62602558	chr10	62300269	62300768	Gm47257|chr10:62300269-62300768	0.206651436368515	.	.
chr10	62602059	62602558	chr10	62332391	62332890	Ddx21|chr10:62332391-62332890	0.170545330558058	.	.
chr10	62602059	62602558	chr10	62332391	62332890	Gm47257|chr10:62332391-62332890	0.170545330558058	.	.
chr10	62602059	62602558	chr10	62846898	62847397	Ddx21|chr10:62846898-62847397	0.140770088485084	.	.
chr10	62602059	62602558	chr10	62846898	62847397	Gm47257|chr10:62846898-62847397	0.140770088485084	.	.
chr10	62602059	62602558	chr10	62850934	62851433	Ddx21|chr10:62850934-62851433	0.232343750459262	.	.
chr10	62602059	62602558	chr10	62850934	62851433	Gm47257|chr10:62850934-62851433	0.232343750459262	.	.
chr10	62602590	62603089	chr10	62332391	62332890	Ddx21|chr10:62332391-62332890	0.12736069900394	.	.
chr10	62602590	62603089	chr10	62332391	62332890	Gm47257|chr10:62332391-62332890	0.12736069900394	.	.
chr10	62602590	62603089	chr10	62549665	62550164	Ddx21|chr10:62549665-62550164	0.153095942471992	.	.
chr10	62602590	62603089	chr10	62549665	62550164	Gm47257|chr10:62549665-62550164	0.153095942471992	.	.
chr10	62602590	62603089	chr10	62739951	62740450	Ddx21|chr10:62739951-62740450	0.120844801937526	.	.
chr10	62602590	62603089	chr10	62739951	62740450	Gm47257|chr10:62739951-62740450	0.120844801937526	.	.
chr10	62602590	62603089	chr10	62846898	62847397	Ddx21|chr10:62846898-62847397	0.297653180262803	.	.
chr10	62602590	62603089	chr10	62846898	62847397	Gm47257|chr10:62846898-62847397	0.297653180262803	.	.
chr10	62651098	62651597	chr10	62260971	62261470	Ddx50|chr10:62260971-62261470	0.360827006416983	.	.
chr10	62651098	62651597	chr10	62332391	62332890	Ddx50|chr10:62332391-62332890	0.200766930979424	.	.
chr10	62651098	62651597	chr10	62410887	62411386	Ddx50|chr10:62410887-62411386	0.176423674523703	.	.
chr10	62651098	62651597	chr10	62590203	62590702	Ddx50|chr10:62590203-62590702	0.386556330014236	.	.
chr10	62651098	62651597	chr10	62865210	62865709	Ddx50|chr10:62865210-62865709	0.240124879193333	.	.
chr10	62725538	62726037	chr10	62306351	62306850	Stox1|chr10:62306351-62306850	0.171402763672214	.	.
chr10	62725538	62726037	chr10	62332391	62332890	Stox1|chr10:62332391-62332890	0.272726223691164	.	.
chr10	62725538	62726037	chr10	62590203	62590702	Stox1|chr10:62590203-62590702	0.13952630821584	.	.
chr10	62792172	62792671	chr10	62739951	62740450	Ccar1|chr10:62739951-62740450	0.371804426254253	.	.
chr10	62792172	62792671	chr10	62846898	62847397	Ccar1|chr10:62846898-62847397	0.248929198383103	.	.
chr10	62792172	62792671	chr10	62865210	62865709	Ccar1|chr10:62865210-62865709	0.133483932405457	.	.
chr10	62920395	62920894	chr10	62549665	62550164	Slc25a16|chr10:62549665-62550164	0.136715478046343	.	.
chr10	62920395	62920894	chr10	62590203	62590702	Slc25a16|chr10:62590203-62590702	0.24880872941349	.	.
chr10	62920395	62920894	chr10	62739951	62740450	Slc25a16|chr10:62739951-62740450	0.215750464003663	.	.
chr10	62920395	62920894	chr10	62846898	62847397	Slc25a16|chr10:62846898-62847397	0.408695617646905	.	.
chr10	62920395	62920894	chr10	62865210	62865709	Slc25a16|chr10:62865210-62865709	0.372240360654062	.	.
chr10	62946840	62947339	chr10	62590203	62590702	Dna2|chr10:62590203-62590702	0.205738171012213	.	.
chr10	62979983	62980482	chr10	62590203	62590702	Rufy2|chr10:62590203-62590702	0.22603317203534	.	.
chr10	62979983	62980482	chr10	62865210	62865709	Rufy2|chr10:62865210-62865709	0.175917637747792	.	.
chr10	63023030	63023529	chr10	63065948	63066447	Hnrnph3|chr10:63065948-63066447	0.266123972937926	.	.
chr10	63023030	63023529	chr10	63492987	63493486	Hnrnph3|chr10:63492987-63493486	0.287927330067331	.	.
chr10	63023688	63024187	chr10	62865210	62865709	Hnrnph3|chr10:62865210-62865709	0.21004893195729	.	.
chr10	63023688	63024187	chr10	62865210	62865709	Pbld2|chr10:62865210-62865709	0.21004893195729	.	.
chr10	63023688	63024187	chr10	63065948	63066447	Hnrnph3|chr10:63065948-63066447	0.128874586902576	.	.
chr10	63023688	63024187	chr10	63065948	63066447	Pbld2|chr10:63065948-63066447	0.128874586902576	.	.
chr10	63023688	63024187	chr10	63338814	63339313	Hnrnph3|chr10:63338814-63339313	0.222925111868905	.	.
chr10	63023688	63024187	chr10	63338814	63339313	Pbld2|chr10:63338814-63339313	0.222925111868905	.	.
chr10	63023688	63024187	chr10	63377381	63377880	Hnrnph3|chr10:63377381-63377880	0.233849103571144	.	.
chr10	63023688	63024187	chr10	63377381	63377880	Pbld2|chr10:63377381-63377880	0.233849103571144	.	.
chr10	63023688	63024187	chr10	63492987	63493486	Hnrnph3|chr10:63492987-63493486	0.152927132829513	.	.
chr10	63023688	63024187	chr10	63492987	63493486	Pbld2|chr10:63492987-63493486	0.152927132829513	.	.
chr10	63099999	63100498	chr10	62846898	62847397	Atoh7|chr10:62846898-62847397	0.182583305876076	.	.
chr10	63243618	63244117	chr10	62865210	62865709	1700120B22Rik|chr10:62865210-62865709	0.172126626616281	.	.
chr10	63243618	63244117	chr10	62865210	62865709	Herc4|chr10:62865210-62865709	0.172126626616281	.	.
chr10	63243618	63244117	chr10	63065948	63066447	1700120B22Rik|chr10:63065948-63066447	0.306957197668309	.	.
chr10	63243618	63244117	chr10	63065948	63066447	Herc4|chr10:63065948-63066447	0.306957197668309	.	.
chr10	63243618	63244117	chr10	63338814	63339313	1700120B22Rik|chr10:63338814-63339313	0.339944589405241	.	.
chr10	63243618	63244117	chr10	63338814	63339313	Herc4|chr10:63338814-63339313	0.339944589405241	.	.
chr10	63243618	63244117	chr10	63492987	63493486	1700120B22Rik|chr10:63492987-63493486	0.338993350242229	.	.
chr10	63243618	63244117	chr10	63492987	63493486	Herc4|chr10:63492987-63493486	0.338993350242229	.	.
chr10	63382558	63383057	chr10	63308515	63309014	Dnajc12|chr10:63308515-63309014	0.167281586310347	.	.
chr10	63382558	63383057	chr10	63338211	63338710	Dnajc12|chr10:63338211-63338710	0.198426401752735	.	.
chr10	63429313	63429812	chr10	63065948	63066447	Ctnna3|chr10:63065948-63066447	0.156608340878042	.	.
chr10	63429313	63429812	chr10	63338814	63339313	Ctnna3|chr10:63338814-63339313	0.13109823894177	.	.
chr10	63429313	63429812	chr10	63492987	63493486	Ctnna3|chr10:63492987-63493486	0.380952163345557	.	.
chr10	63429313	63429812	chr10	63557452	63557951	Ctnna3|chr10:63557452-63557951	0.202316812256042	.	.
chr10	63429313	63429812	chr10	63574158	63574657	Ctnna3|chr10:63574158-63574657	0.220086244304356	.	.
chr10	63429313	63429812	chr10	63660197	63660696	Ctnna3|chr10:63660197-63660696	0.30508474720302	.	.
chr10	63429313	63429812	chr10	63676236	63676735	Ctnna3|chr10:63676236-63676735	0.241848719703324	.	.
chr10	63429957	63430456	chr10	63676236	63676735	Ctnna3|chr10:63676236-63676735	0.190635465420276	.	.
chr10	72654602	72655101	chr10	72326700	72327199	Zwint|chr10:72326700-72327199	0.162343707324286	.	.
chr10	72654602	72655101	chr10	72484283	72484782	Zwint|chr10:72484283-72484782	0.158420813940811	.	.
chr10	72654602	72655101	chr10	72550722	72551221	Zwint|chr10:72550722-72551221	0.321625116748614	.	.
chr10	72654602	72655101	chr10	72763691	72764190	Zwint|chr10:72763691-72764190	0.16991512002109	.	.
chr10	72654602	72655101	chr10	72864752	72865251	Zwint|chr10:72864752-72865251	0.142529116435264	.	.
chr10	74966773	74967272	chr10	74782779	74783278	Gnaz|chr10:74782779-74783278	0.170325718690066	.	.
chr10	74966773	74967272	chr10	74925300	74925799	Gnaz|chr10:74925300-74925799	0.193765544433702	.	.
chr10	74966773	74967272	chr10	74936945	74937444	Gnaz|chr10:74936945-74937444	0.146726942428075	.	.
chr10	74966773	74967272	chr10	74990915	74991414	Gnaz|chr10:74990915-74991414	0.210804173152402	.	.
chr10	75764120	75764619	chr10	75853409	75853908	Cabin1|chr10:75853409-75853908	0.145970091059554	.	.
chr10	75797531	75798030	chr10	75790810	75791309	Gstt1|chr10:75790810-75791309	0.169684542563509	.	.
chr10	75797531	75798030	chr10	75853409	75853908	Gstt1|chr10:75853409-75853908	0.207047988986538	.	.
chr10	75798331	75798830	chr10	75790810	75791309	Gstt1|chr10:75790810-75791309	0.300607468171826	.	.
chr10	75798331	75798830	chr10	75853409	75853908	Gstt1|chr10:75853409-75853908	0.121433664849911	.	.
chr10	75798331	75798830	chr10	75873531	75874030	Gstt1|chr10:75873531-75874030	0.311612401440161	.	.
chr10	75837242	75837741	chr10	76203887	76204386	Gstt2|chr10:76203887-76204386	0.302109217227771	.	.
chr10	75859343	75859842	chr10	75858827	75859326	Mif|chr10:75858827-75859326	0.550959086451857	.	.
chr10	75859343	75859842	chr10	75951750	75952249	Mif|chr10:75951750-75952249	0.153525543289055	.	.
chr10	75860073	75860572	chr10	75858827	75859326	Mif|chr10:75858827-75859326	0.16467579557089	.	.
chr10	75921379	75921878	chr10	75790810	75791309	Smarcb1|chr10:75790810-75791309	0.316113487329943	.	.
chr10	76032290	76032789	chr10	75872865	75873364	Zfp280b|chr10:75872865-75873364	0.12890125130347	.	.
chr10	76032290	76032789	chr10	75873531	75874030	Zfp280b|chr10:75873531-75874030	0.141161228476331	.	.
chr10	76237626	76238125	chr10	75853409	75853908	Prmt2|chr10:75853409-75853908	0.164172106015887	.	.
chr10	76237626	76238125	chr10	75951750	75952249	Prmt2|chr10:75951750-75952249	0.215240999751177	.	.
chr10	76237626	76238125	chr10	76260344	76260843	Prmt2|chr10:76260344-76260843	0.154724616092856	.	.
chr10	76253541	76254040	chr10	76455222	76455721	S100b|chr10:76455222-76455721	0.20128629723487	.	.
chr10	76345090	76345589	chr10	76203887	76204386	Dip2a|chr10:76203887-76204386	0.18072004492173	.	.
chr10	76442556	76443055	chr10	76732742	76733241	Pcnt|chr10:76732742-76733241	0.202416454441704	.	.
chr10	76468680	76469179	chr10	76732742	76733241	Mcm3ap|chr10:76732742-76733241	0.143242799446313	.	.
chr10	76468680	76469179	chr10	76732742	76733241	Ybey|chr10:76732742-76733241	0.143242799446313	.	.
chr10	76468680	76469179	chr10	76733248	76733747	Mcm3ap|chr10:76733248-76733747	0.299508887842304	.	.
chr10	76468680	76469179	chr10	76733248	76733747	Ybey|chr10:76733248-76733747	0.299508887842304	.	.
chr10	76531225	76531724	chr10	76714201	76714700	Lss|chr10:76714201-76714700	0.272385054052047	.	.
chr10	76531225	76531724	chr10	76733248	76733747	Lss|chr10:76733248-76733747	0.124187887036719	.	.
chr10	76531225	76531724	chr10	76734958	76735457	Lss|chr10:76734958-76735457	0.153208064217062	.	.
chr10	76531225	76531724	chr10	76790031	76790530	Lss|chr10:76790031-76790530	0.288208948109849	.	.
chr10	76531225	76531724	chr10	76801944	76802443	Lss|chr10:76801944-76802443	0.175745075762069	.	.
chr10	76623163	76623662	chr10	76714201	76714700	Col6a2|chr10:76714201-76714700	0.217205492302763	.	.
chr10	76623163	76623662	chr10	76790031	76790530	Col6a2|chr10:76790031-76790530	0.129236823682517	.	.
chr10	76961928	76962427	chr10	76733248	76733747	Pcbp3|chr10:76733248-76733747	0.132757010462181	.	.
chr10	76961928	76962427	chr10	76801944	76802443	Pcbp3|chr10:76801944-76802443	0.127444976027349	.	.
chr10	76961928	76962427	chr10	76816491	76816990	Pcbp3|chr10:76816491-76816990	0.212282360894612	.	.
chr10	76961928	76962427	chr10	76835726	76836225	Pcbp3|chr10:76835726-76836225	0.13786984994017	.	.
chr10	78352152	78352651	chr10	78399195	78399694	Agpat3|chr10:78399195-78399694	0.198031044759266	.	.
chr10	78352152	78352651	chr10	78399195	78399694	Gm40709|chr10:78399195-78399694	0.198031044759266	.	.
chr10	78352152	78352651	chr10	78632261	78632760	Agpat3|chr10:78632261-78632760	0.150924873291419	.	.
chr10	78352152	78352651	chr10	78632261	78632760	Gm40709|chr10:78632261-78632760	0.150924873291419	.	.
chr10	78352152	78352651	chr10	78686751	78687250	Agpat3|chr10:78686751-78687250	0.130946895826074	.	.
chr10	78352152	78352651	chr10	78686751	78687250	Gm40709|chr10:78686751-78687250	0.130946895826074	.	.
chr10	78412126	78412625	chr10	78399195	78399694	Rrp1|chr10:78399195-78399694	0.247647091852215	.	.
chr10	78412126	78412625	chr10	78440750	78441249	Rrp1|chr10:78440750-78441249	0.225744048106832	.	.
chr10	78412126	78412625	chr10	78482411	78482910	Rrp1|chr10:78482411-78482910	0.191593321552834	.	.
chr10	78412126	78412625	chr10	78632261	78632760	Rrp1|chr10:78632261-78632760	0.133914071050234	.	.
chr10	78412126	78412625	chr10	78686751	78687250	Rrp1|chr10:78686751-78687250	0.284179639731634	.	.
chr10	78412843	78413342	chr10	78323378	78323877	Rrp1|chr10:78323378-78323877	0.128538498936473	.	.
chr10	78412843	78413342	chr10	78481893	78482392	Rrp1|chr10:78481893-78482392	0.265416101132795	.	.
chr10	78412843	78413342	chr10	78482411	78482910	Rrp1|chr10:78482411-78482910	0.280239017636528	.	.
chr10	78412843	78413342	chr10	78487672	78488171	Rrp1|chr10:78487672-78488171	0.264571595347173	.	.
chr10	78412843	78413342	chr10	78632261	78632760	Rrp1|chr10:78632261-78632760	0.122220117063343	.	.
chr10	78425391	78425890	chr10	78396201	78396700	Cstb|chr10:78396201-78396700	0.299531886983415	.	.
chr10	78425391	78425890	chr10	78686751	78687250	Cstb|chr10:78686751-78687250	0.246774917084761	.	.
chr10	78425914	78426413	chr10	78686751	78687250	Cstb|chr10:78686751-78687250	0.258235527018564	.	.
chr10	78464708	78465207	chr10	78399195	78399694	Pdxk|chr10:78399195-78399694	0.195135605364136	.	.
chr10	78464708	78465207	chr10	78440750	78441249	Pdxk|chr10:78440750-78441249	0.165794675499274	.	.
chr10	78464708	78465207	chr10	78481893	78482392	Pdxk|chr10:78481893-78482392	0.191636569596303	.	.
chr10	78464708	78465207	chr10	78482411	78482910	Pdxk|chr10:78482411-78482910	0.302537896545844	.	.
chr10	78464708	78465207	chr10	78487672	78488171	Pdxk|chr10:78487672-78488171	0.141152695705032	.	.
chr10	78464708	78465207	chr10	78686751	78687250	Pdxk|chr10:78686751-78687250	0.162624535201817	.	.
chr10	78574182	78574681	chr10	78632261	78632760	Ilvbl|chr10:78632261-78632760	0.166922681292819	.	.
chr10	78574182	78574681	chr10	78686751	78687250	Ilvbl|chr10:78686751-78687250	0.167136395037096	.	.
chr10	78574691	78575190	chr10	78481893	78482392	Ilvbl|chr10:78481893-78482392	0.121959180833383	.	.
chr10	78574691	78575190	chr10	78686751	78687250	Ilvbl|chr10:78686751-78687250	0.208500055886816	.	.
chr10	78746859	78747358	chr10	78399195	78399694	Gm30400|chr10:78399195-78399694	0.280020550986669	.	.
chr10	78746859	78747358	chr10	78438115	78438614	Gm30400|chr10:78438115-78438614	0.28838796339226	.	.
chr10	78746859	78747358	chr10	78440750	78441249	Gm30400|chr10:78440750-78441249	0.1586140147781	.	.
chr10	78746859	78747358	chr10	78487672	78488171	Gm30400|chr10:78487672-78488171	0.148214551660914	.	.
chr10	78746859	78747358	chr10	78632261	78632760	Gm30400|chr10:78632261-78632760	0.16379475894049	.	.
chr10	78746859	78747358	chr10	78812600	78813099	Gm30400|chr10:78812600-78813099	0.189097969320664	.	.
chr10	78747414	78747913	chr10	78438115	78438614	Gm30400|chr10:78438115-78438614	0.124949598814042	.	.
chr10	78752339	78752838	chr10	78812600	78813099	Ccdc105|chr10:78812600-78813099	0.256776771835328	.	.
chr10	78752863	78753362	chr10	78686751	78687250	Ccdc105|chr10:78686751-78687250	0.18384328790278	.	.
chr10	78780051	78780550	chr10	78787724	78788223	Slc1a6|chr10:78787724-78788223	0.139418998181938	.	.
chr10	79533559	79534058	chr10	79638841	79639340	Plpp2|chr10:79638841-79639340	0.174728534763115	.	.
chr10	79554879	79555378	chr10	79612103	79612602	Mier2|chr10:79612103-79612602	0.219789958535039	.	.
chr10	79554879	79555378	chr10	79654793	79655292	Mier2|chr10:79654793-79655292	0.340059792497189	.	.
chr10	79554879	79555378	chr10	79655302	79655801	Mier2|chr10:79655302-79655801	0.272920137442113	.	.
chr10	79554879	79555378	chr10	79695112	79695611	Mier2|chr10:79695112-79695611	0.194931045045847	.	.
chr10	79613886	79614385	chr10	79612103	79612602	C2cd4c|chr10:79612103-79612602	0.131212569955	.	.
chr10	79613886	79614385	chr10	79654793	79655292	C2cd4c|chr10:79654793-79655292	0.415772292532024	.	.
chr10	79613886	79614385	chr10	79655302	79655801	C2cd4c|chr10:79655302-79655801	0.270921048565371	.	.
chr10	79637007	79637506	chr10	79612103	79612602	Gm47163|chr10:79612103-79612602	0.242874320088261	.	.
chr10	79637007	79637506	chr10	79612103	79612602	Shc2|chr10:79612103-79612602	0.242874320088261	.	.
chr10	79637007	79637506	chr10	79654793	79655292	Gm47163|chr10:79654793-79655292	0.147370734131063	.	.
chr10	79637007	79637506	chr10	79654793	79655292	Shc2|chr10:79654793-79655292	0.147370734131063	.	.
chr10	79637658	79638157	chr10	79695112	79695611	Gm47163|chr10:79695112-79695611	0.144128942119614	.	.
chr10	79637658	79638157	chr10	79695112	79695611	Shc2|chr10:79695112-79695611	0.144128942119614	.	.
chr10	79663935	79664434	chr10	79655302	79655801	Madcam1|chr10:79655302-79655801	0.121824880186726	.	.
chr10	79668658	79669157	chr10	79638841	79639340	Tpgs1|chr10:79638841-79639340	0.128215759854125	.	.
chr10	79669185	79669684	chr10	79638841	79639340	Tpgs1|chr10:79638841-79639340	0.18341517296128	.	.
chr10	79669743	79670242	chr10	79612103	79612602	Tpgs1|chr10:79612103-79612602	0.310968224439519	.	.
chr10	79669743	79670242	chr10	79649318	79649817	Tpgs1|chr10:79649318-79649817	0.137276614424319	.	.
chr10	79669743	79670242	chr10	79654793	79655292	Tpgs1|chr10:79654793-79655292	0.388573378790145	.	.
chr10	79669743	79670242	chr10	79655302	79655801	Tpgs1|chr10:79655302-79655801	0.195428188593535	.	.
chr10	79681760	79682259	chr10	79654793	79655292	Cdc34|chr10:79654793-79655292	0.206684535798026	.	.
chr10	79681760	79682259	chr10	79655302	79655801	Cdc34|chr10:79655302-79655801	0.156464958564625	.	.
chr10	79704113	79704612	chr10	79654793	79655292	Bsg|chr10:79654793-79655292	0.32718703885644	.	.
chr10	79704113	79704612	chr10	79655302	79655801	Bsg|chr10:79655302-79655801	0.265497227428404	.	.
chr10	79716415	79716914	chr10	79638841	79639340	Hcn2|chr10:79638841-79639340	0.234284967276887	.	.
chr10	79717010	79717509	chr10	79595188	79595687	Hcn2|chr10:79595188-79595687	0.166350464130718	.	.
chr10	79746371	79746870	chr10	79595188	79595687	Polrmt|chr10:79595188-79595687	0.124755555868984	.	.
chr10	79746371	79746870	chr10	79695112	79695611	Polrmt|chr10:79695112-79695611	0.163464039584123	.	.
chr10	81252204	81252703	chr10	81257213	81257712	Matk|chr10:81257213-81257712	0.130749352224655	.	.
chr10	81252204	81252703	chr10	81285670	81286169	Matk|chr10:81285670-81286169	0.188906142514052	.	.
chr10	81252204	81252703	chr10	81411554	81412053	Matk|chr10:81411554-81412053	0.213274237673184	.	.
chr10	81252204	81252703	chr10	81430157	81430656	Matk|chr10:81430157-81430656	0.240617879381744	.	.
chr10	81252204	81252703	chr10	81450104	81450603	Matk|chr10:81450104-81450603	0.16319401472718	.	.
chr10	81252204	81252703	chr10	81633421	81633920	Matk|chr10:81633421-81633920	0.18500757706619	.	.
chr10	81253019	81253518	chr10	81257877	81258376	Matk|chr10:81257877-81258376	0.177112835605547	.	.
chr10	81253019	81253518	chr10	81267945	81268444	Matk|chr10:81267945-81268444	0.388480802727103	.	.
chr10	81253019	81253518	chr10	81267945	81268444	Matk|chr10:81267945-81268444	0.388480802727104	.	.
chr10	81253019	81253518	chr10	81416888	81417387	Matk|chr10:81416888-81417387	0.171315507895368	.	.
chr10	81253019	81253518	chr10	81426902	81427401	Matk|chr10:81426902-81427401	0.132908058069017	.	.
chr10	81253019	81253518	chr10	81551522	81552021	Matk|chr10:81551522-81552021	0.172561543765837	.	.
chr10	81253019	81253518	chr10	81605015	81605514	Matk|chr10:81605015-81605514	0.242796644819464	.	.
chr10	81253019	81253518	chr10	81633421	81633920	Matk|chr10:81633421-81633920	0.152137262924777	.	.
chr10	81253019	81253518	chr10	81643405	81643904	Matk|chr10:81643405-81643904	0.159350586551244	.	.
chr10	81266395	81266894	chr10	81257877	81258376	Apba3|chr10:81257877-81258376	0.183797461289145	.	.
chr10	81266395	81266894	chr10	81257877	81258376	Mrpl54|chr10:81257877-81258376	0.183797461289145	.	.
chr10	81266395	81266894	chr10	81267945	81268444	Apba3|chr10:81267945-81268444	0.137021893989759	.	.
chr10	81266395	81266894	chr10	81267945	81268444	Mrpl54|chr10:81267945-81268444	0.137021893989759	.	.
chr10	81266395	81266894	chr10	81416888	81417387	Apba3|chr10:81416888-81417387	0.329610619618089	.	.
chr10	81266395	81266894	chr10	81416888	81417387	Mrpl54|chr10:81416888-81417387	0.329610619618089	.	.
chr10	81266395	81266894	chr10	81570705	81571204	Apba3|chr10:81570705-81571204	0.272284691080057	.	.
chr10	81266395	81266894	chr10	81570705	81571204	Mrpl54|chr10:81570705-81571204	0.272284691080057	.	.
chr10	81266395	81266894	chr10	81571498	81571997	Apba3|chr10:81571498-81571997	0.244261113922603	.	.
chr10	81266395	81266894	chr10	81571498	81571997	Mrpl54|chr10:81571498-81571997	0.244261113922603	.	.
chr10	81266395	81266894	chr10	81605015	81605514	Apba3|chr10:81605015-81605514	0.282208037958232	.	.
chr10	81266395	81266894	chr10	81605015	81605514	Mrpl54|chr10:81605015-81605514	0.282208037958232	.	.
chr10	81266395	81266894	chr10	81633421	81633920	Apba3|chr10:81633421-81633920	0.2599352282337	.	.
chr10	81266395	81266894	chr10	81633421	81633920	Mrpl54|chr10:81633421-81633920	0.2599352282337	.	.
chr10	81266395	81266894	chr10	81643405	81643904	Apba3|chr10:81643405-81643904	0.263523873911846	.	.
chr10	81266395	81266894	chr10	81643405	81643904	Mrpl54|chr10:81643405-81643904	0.263523873911846	.	.
chr10	81292618	81293117	chr10	81257213	81257712	Pip5k1c|chr10:81257213-81257712	0.125679956625109	.	.
chr10	81292618	81293117	chr10	81407442	81407941	Pip5k1c|chr10:81407442-81407941	0.156322715038443	.	.
chr10	81292618	81293117	chr10	81430826	81431325	Pip5k1c|chr10:81430826-81431325	0.145003041400483	.	.
chr10	81292618	81293117	chr10	81472805	81473304	Pip5k1c|chr10:81472805-81473304	0.13241028841279	.	.
chr10	81292618	81293117	chr10	81551522	81552021	Pip5k1c|chr10:81551522-81552021	0.152152636608926	.	.
chr10	81292618	81293117	chr10	81571498	81571997	Pip5k1c|chr10:81571498-81571997	0.134258682557959	.	.
chr10	81292618	81293117	chr10	81605015	81605514	Pip5k1c|chr10:81605015-81605514	0.24361073344218	.	.
chr10	81292618	81293117	chr10	81633421	81633920	Pip5k1c|chr10:81633421-81633920	0.265617340202736	.	.
chr10	81292618	81293117	chr10	81643405	81643904	Pip5k1c|chr10:81643405-81643904	0.37374505393568	.	.
chr10	81320497	81320996	chr10	81257877	81258376	Cactin|chr10:81257877-81258376	0.215956251865746	.	.
chr10	81320497	81320996	chr10	81267945	81268444	Cactin|chr10:81267945-81268444	0.371992283391629	.	.
chr10	81320497	81320996	chr10	81416888	81417387	Cactin|chr10:81416888-81417387	0.31823423319877	.	.
chr10	81320497	81320996	chr10	81432821	81433320	Cactin|chr10:81432821-81433320	0.175505644651767	.	.
chr10	81320497	81320996	chr10	81450104	81450603	Cactin|chr10:81450104-81450603	0.146960045037494	.	.
chr10	81320497	81320996	chr10	81570705	81571204	Cactin|chr10:81570705-81571204	0.262929139860068	.	.
chr10	81320497	81320996	chr10	81571498	81571997	Cactin|chr10:81571498-81571997	0.188060281770318	.	.
chr10	81320497	81320996	chr10	81643405	81643904	Cactin|chr10:81643405-81643904	0.418890334066629	.	.
chr10	81350327	81350826	chr10	81257877	81258376	Hmg20b|chr10:81257877-81258376	0.179862477441146	.	.
chr10	81350327	81350826	chr10	81285670	81286169	Hmg20b|chr10:81285670-81286169	0.126267970873711	.	.
chr10	81350327	81350826	chr10	81346675	81347174	Hmg20b|chr10:81346675-81347174	0.156232253471106	.	.
chr10	81350327	81350826	chr10	81411554	81412053	Hmg20b|chr10:81411554-81412053	0.204131904186887	.	.
chr10	81350327	81350826	chr10	81426902	81427401	Hmg20b|chr10:81426902-81427401	0.408175294455819	.	.
chr10	81350327	81350826	chr10	81432821	81433320	Hmg20b|chr10:81432821-81433320	0.178424545988531	.	.
chr10	81350327	81350826	chr10	81450104	81450603	Hmg20b|chr10:81450104-81450603	0.195136210340585	.	.
chr10	81350327	81350826	chr10	81502626	81503125	Hmg20b|chr10:81502626-81503125	0.122114404397671	.	.
chr10	81350327	81350826	chr10	81551522	81552021	Hmg20b|chr10:81551522-81552021	0.174264242137678	.	.
chr10	81350327	81350826	chr10	81570705	81571204	Hmg20b|chr10:81570705-81571204	0.12131670166541	.	.
chr10	81350327	81350826	chr10	81571498	81571997	Hmg20b|chr10:81571498-81571997	0.221078518731763	.	.
chr10	81350327	81350826	chr10	81605015	81605514	Hmg20b|chr10:81605015-81605514	0.40746828022227	.	.
chr10	81350327	81350826	chr10	81633421	81633920	Hmg20b|chr10:81633421-81633920	0.221770353932133	.	.
chr10	81357211	81357710	chr10	81285670	81286169	Mfsd12|chr10:81285670-81286169	0.168336340326864	.	.
chr10	81357211	81357710	chr10	81407442	81407941	Mfsd12|chr10:81407442-81407941	0.24255405359249	.	.
chr10	81357211	81357710	chr10	81411554	81412053	Mfsd12|chr10:81411554-81412053	0.185281631162152	.	.
chr10	81357211	81357710	chr10	81605015	81605514	Mfsd12|chr10:81605015-81605514	0.128042290706964	.	.
chr10	81378395	81378894	chr10	81257877	81258376	Fzr1|chr10:81257877-81258376	0.174012297689189	.	.
chr10	81378395	81378894	chr10	81346675	81347174	Fzr1|chr10:81346675-81347174	0.226244813090812	.	.
chr10	81378395	81378894	chr10	81407442	81407941	Fzr1|chr10:81407442-81407941	0.242604940042961	.	.
chr10	81378395	81378894	chr10	81411554	81412053	Fzr1|chr10:81411554-81412053	0.303888007771751	.	.
chr10	81378395	81378894	chr10	81426902	81427401	Fzr1|chr10:81426902-81427401	0.334329162693617	.	.
chr10	81378395	81378894	chr10	81430157	81430656	Fzr1|chr10:81430157-81430656	0.253737839761224	.	.
chr10	81378395	81378894	chr10	81430826	81431325	Fzr1|chr10:81430826-81431325	0.215988999219058	.	.
chr10	81378395	81378894	chr10	81450104	81450603	Fzr1|chr10:81450104-81450603	0.147237524083854	.	.
chr10	81378395	81378894	chr10	81472805	81473304	Fzr1|chr10:81472805-81473304	0.29559771916201	.	.
chr10	81378395	81378894	chr10	81502626	81503125	Fzr1|chr10:81502626-81503125	0.199078314965826	.	.
chr10	81378395	81378894	chr10	81551522	81552021	Fzr1|chr10:81551522-81552021	0.239381154148978	.	.
chr10	81378395	81378894	chr10	81570705	81571204	Fzr1|chr10:81570705-81571204	0.169714483853334	.	.
chr10	81378395	81378894	chr10	81571498	81571997	Fzr1|chr10:81571498-81571997	0.155639082837638	.	.
chr10	81378395	81378894	chr10	81605015	81605514	Fzr1|chr10:81605015-81605514	0.246382444149193	.	.
chr10	81378395	81378894	chr10	81643405	81643904	Fzr1|chr10:81643405-81643904	0.136531762909409	.	.
chr10	81384063	81384562	chr10	81257213	81257712	Dohh|chr10:81257213-81257712	0.201574987187844	.	.
chr10	81384063	81384562	chr10	81285670	81286169	Dohh|chr10:81285670-81286169	0.235562147439522	.	.
chr10	81384063	81384562	chr10	81411554	81412053	Dohh|chr10:81411554-81412053	0.154430081395131	.	.
chr10	81384063	81384562	chr10	81416888	81417387	Dohh|chr10:81416888-81417387	0.125289198956685	.	.
chr10	81384063	81384562	chr10	81430157	81430656	Dohh|chr10:81430157-81430656	0.351549514770731	.	.
chr10	81384063	81384562	chr10	81430826	81431325	Dohh|chr10:81430826-81431325	0.238436138297894	.	.
chr10	81384063	81384562	chr10	81570705	81571204	Dohh|chr10:81570705-81571204	0.248129827602991	.	.
chr10	81384063	81384562	chr10	81571498	81571997	Dohh|chr10:81571498-81571997	0.158219835779982	.	.
chr10	81384063	81384562	chr10	81643405	81643904	Dohh|chr10:81643405-81643904	0.431856697114834	.	.
chr10	81481874	81482373	chr10	81257877	81258376	Celf5|chr10:81257877-81258376	0.300273223628689	.	.
chr10	81481874	81482373	chr10	81426902	81427401	Celf5|chr10:81426902-81427401	0.166844389843888	.	.
chr10	81481874	81482373	chr10	81430157	81430656	Celf5|chr10:81430157-81430656	0.134184482076371	.	.
chr10	81481874	81482373	chr10	81450104	81450603	Celf5|chr10:81450104-81450603	0.15103915230894	.	.
chr10	81481874	81482373	chr10	81472805	81473304	Celf5|chr10:81472805-81473304	0.181435381650714	.	.
chr10	81481874	81482373	chr10	81502626	81503125	Celf5|chr10:81502626-81503125	0.131829570168099	.	.
chr10	81481874	81482373	chr10	81551522	81552021	Celf5|chr10:81551522-81552021	0.298988390173283	.	.
chr10	81481874	81482373	chr10	81570705	81571204	Celf5|chr10:81570705-81571204	0.233447911865586	.	.
chr10	81481874	81482373	chr10	81571498	81571997	Celf5|chr10:81571498-81571997	0.157728216714029	.	.
chr10	81482441	81482940	chr10	81411554	81412053	Celf5|chr10:81411554-81412053	0.227372762276186	.	.
chr10	81482441	81482940	chr10	81426902	81427401	Celf5|chr10:81426902-81427401	0.156010609870713	.	.
chr10	81482441	81482940	chr10	81430157	81430656	Celf5|chr10:81430157-81430656	0.147440845162087	.	.
chr10	81482441	81482940	chr10	81472805	81473304	Celf5|chr10:81472805-81473304	0.226423126556003	.	.
chr10	81482441	81482940	chr10	81570705	81571204	Celf5|chr10:81570705-81571204	0.122441701259719	.	.
chr10	81482441	81482940	chr10	81571498	81571997	Celf5|chr10:81571498-81571997	0.201020669747448	.	.
chr10	81482441	81482940	chr10	81605015	81605514	Celf5|chr10:81605015-81605514	0.129112356697423	.	.
chr10	81482441	81482940	chr10	81633421	81633920	Celf5|chr10:81633421-81633920	0.311600450947028	.	.
chr10	81496231	81496730	chr10	81257877	81258376	Ncln|chr10:81257877-81258376	0.235647990896583	.	.
chr10	81496231	81496730	chr10	81285670	81286169	Ncln|chr10:81285670-81286169	0.287820016766325	.	.
chr10	81496231	81496730	chr10	81411554	81412053	Ncln|chr10:81411554-81412053	0.237623170367439	.	.
chr10	81496231	81496730	chr10	81412098	81412597	Ncln|chr10:81412098-81412597	0.181403951565237	.	.
chr10	81496231	81496730	chr10	81412098	81412597	Ncln|chr10:81412098-81412597	0.181403951565238	.	.
chr10	81496231	81496730	chr10	81426902	81427401	Ncln|chr10:81426902-81427401	0.481427479063414	.	.
chr10	81496231	81496730	chr10	81430157	81430656	Ncln|chr10:81430157-81430656	0.205124825048359	.	.
chr10	81496231	81496730	chr10	81430826	81431325	Ncln|chr10:81430826-81431325	0.236288164808562	.	.
chr10	81496231	81496730	chr10	81432821	81433320	Ncln|chr10:81432821-81433320	0.235417821238834	.	.
chr10	81496231	81496730	chr10	81450104	81450603	Ncln|chr10:81450104-81450603	0.238122618475874	.	.
chr10	81496231	81496730	chr10	81570705	81571204	Ncln|chr10:81570705-81571204	0.162594859538189	.	.
chr10	81496231	81496730	chr10	81571498	81571997	Ncln|chr10:81571498-81571997	0.293777690259873	.	.
chr10	81496231	81496730	chr10	81633421	81633920	Ncln|chr10:81633421-81633920	0.216986655304996	.	.
chr10	81496231	81496730	chr10	81643405	81643904	Ncln|chr10:81643405-81643904	0.175114225369714	.	.
chr10	81545004	81545503	chr10	81257213	81257712	Gna11|chr10:81257213-81257712	0.154548715746701	.	.
chr10	81545004	81545503	chr10	81257877	81258376	Gna11|chr10:81257877-81258376	0.432514030225592	.	.
chr10	81545004	81545503	chr10	81285670	81286169	Gna11|chr10:81285670-81286169	0.248746328417504	.	.
chr10	81545004	81545503	chr10	81346675	81347174	Gna11|chr10:81346675-81347174	0.1771438166279	.	.
chr10	81545004	81545503	chr10	81416888	81417387	Gna11|chr10:81416888-81417387	0.212668838291947	.	.
chr10	81545004	81545503	chr10	81426902	81427401	Gna11|chr10:81426902-81427401	0.276508732544474	.	.
chr10	81545004	81545503	chr10	81430157	81430656	Gna11|chr10:81430157-81430656	0.269827526305763	.	.
chr10	81545004	81545503	chr10	81430826	81431325	Gna11|chr10:81430826-81431325	0.167993253046628	.	.
chr10	81545004	81545503	chr10	81432821	81433320	Gna11|chr10:81432821-81433320	0.130082542734048	.	.
chr10	81545004	81545503	chr10	81450104	81450603	Gna11|chr10:81450104-81450603	0.262032569132618	.	.
chr10	81545004	81545503	chr10	81551522	81552021	Gna11|chr10:81551522-81552021	0.13553453430494	.	.
chr10	81545004	81545503	chr10	81570705	81571204	Gna11|chr10:81570705-81571204	0.33517172004593	.	.
chr10	81545004	81545503	chr10	81571498	81571997	Gna11|chr10:81571498-81571997	0.319857250883393	.	.
chr10	81545004	81545503	chr10	81605015	81605514	Gna11|chr10:81605015-81605514	0.342585699482735	.	.
chr10	81545004	81545503	chr10	81633421	81633920	Gna11|chr10:81633421-81633920	0.209533597445712	.	.
chr10	81545004	81545503	chr10	81643405	81643904	Gna11|chr10:81643405-81643904	0.162314140664952	.	.
chr10	81559200	81559699	chr10	81285670	81286169	Tle5|chr10:81285670-81286169	0.222216469986594	.	.
chr10	81559200	81559699	chr10	81412098	81412597	Tle5|chr10:81412098-81412597	0.130074602097992	.	.
chr10	81559200	81559699	chr10	81430157	81430656	Tle5|chr10:81430157-81430656	0.176165671542091	.	.
chr10	81559200	81559699	chr10	81430826	81431325	Tle5|chr10:81430826-81431325	0.235035357539658	.	.
chr10	81559200	81559699	chr10	81571498	81571997	Tle5|chr10:81571498-81571997	0.168429308457176	.	.
chr10	81559200	81559699	chr10	81605015	81605514	Tle5|chr10:81605015-81605514	0.122205886494791	.	.
chr10	81559200	81559699	chr10	81633421	81633920	Tle5|chr10:81633421-81633920	0.282288559658374	.	.
chr10	81560176	81560675	chr10	81472805	81473304	Tle5|chr10:81472805-81473304	0.284254162860269	.	.
chr10	81560176	81560675	chr10	81633421	81633920	Tle5|chr10:81633421-81633920	0.123380260614677	.	.
chr10	81600731	81601230	chr10	81257213	81257712	Tle6|chr10:81257213-81257712	0.188224108013399	.	.
chr10	81600731	81601230	chr10	81346675	81347174	Tle6|chr10:81346675-81347174	0.157318276139339	.	.
chr10	81600731	81601230	chr10	81411554	81412053	Tle6|chr10:81411554-81412053	0.13778309138003	.	.
chr10	81600731	81601230	chr10	81997141	81997640	Tle6|chr10:81997141-81997640	0.200522959786315	.	.
chr10	81605948	81606447	chr10	81267945	81268444	BC025920|chr10:81267945-81268444	0.226775228508819	.	.
chr10	81605948	81606447	chr10	81412098	81412597	BC025920|chr10:81412098-81412597	0.139752975360368	.	.
chr10	81605948	81606447	chr10	81413787	81414286	BC025920|chr10:81413787-81414286	0.160910422934271	.	.
chr10	81605948	81606447	chr10	81430826	81431325	BC025920|chr10:81430826-81431325	0.278629702927581	.	.
chr10	81605948	81606447	chr10	81643405	81643904	BC025920|chr10:81643405-81643904	0.232487606488683	.	.
chr10	81627379	81627878	chr10	81257877	81258376	Ankrd24|chr10:81257877-81258376	0.217426450614152	.	.
chr10	81627379	81627878	chr10	81257877	81258376	Sirt6|chr10:81257877-81258376	0.217426450614152	.	.
chr10	81627379	81627878	chr10	81285670	81286169	Ankrd24|chr10:81285670-81286169	0.154554347325018	.	.
chr10	81627379	81627878	chr10	81285670	81286169	Sirt6|chr10:81285670-81286169	0.154554347325018	.	.
chr10	81627379	81627878	chr10	81416888	81417387	Ankrd24|chr10:81416888-81417387	0.122305059353858	.	.
chr10	81627379	81627878	chr10	81416888	81417387	Sirt6|chr10:81416888-81417387	0.122305059353858	.	.
chr10	81627379	81627878	chr10	81430157	81430656	Ankrd24|chr10:81430157-81430656	0.188078404794278	.	.
chr10	81627379	81627878	chr10	81430157	81430656	Sirt6|chr10:81430157-81430656	0.188078404794278	.	.
chr10	81627379	81627878	chr10	81430826	81431325	Ankrd24|chr10:81430826-81431325	0.120560593524497	.	.
chr10	81627379	81627878	chr10	81430826	81431325	Sirt6|chr10:81430826-81431325	0.120560593524497	.	.
chr10	81627379	81627878	chr10	81450104	81450603	Ankrd24|chr10:81450104-81450603	0.127618902441091	.	.
chr10	81627379	81627878	chr10	81450104	81450603	Sirt6|chr10:81450104-81450603	0.127618902441091	.	.
chr10	81627379	81627878	chr10	81570705	81571204	Ankrd24|chr10:81570705-81571204	0.197575953048357	.	.
chr10	81627379	81627878	chr10	81570705	81571204	Sirt6|chr10:81570705-81571204	0.197575953048357	.	.
chr10	81627379	81627878	chr10	81571498	81571997	Ankrd24|chr10:81571498-81571997	0.304757133286878	.	.
chr10	81627379	81627878	chr10	81571498	81571997	Sirt6|chr10:81571498-81571997	0.304757133286878	.	.
chr10	81627379	81627878	chr10	81605015	81605514	Ankrd24|chr10:81605015-81605514	0.12933383860719	.	.
chr10	81627379	81627878	chr10	81605015	81605514	Sirt6|chr10:81605015-81605514	0.12933383860719	.	.
chr10	81627379	81627878	chr10	81633421	81633920	Ankrd24|chr10:81633421-81633920	0.264180877705882	.	.
chr10	81627379	81627878	chr10	81633421	81633920	Sirt6|chr10:81633421-81633920	0.264180877705882	.	.
chr10	81627379	81627878	chr10	81643405	81643904	Ankrd24|chr10:81643405-81643904	0.170044100034205	.	.
chr10	81627379	81627878	chr10	81643405	81643904	Sirt6|chr10:81643405-81643904	0.170044100034205	.	.
chr10	81648748	81649247	chr10	81257877	81258376	Gm10778|chr10:81257877-81258376	0.176757965864517	.	.
chr10	81648748	81649247	chr10	81267945	81268444	Gm10778|chr10:81267945-81268444	0.177681888298666	.	.
chr10	81648748	81649247	chr10	81416888	81417387	Gm10778|chr10:81416888-81417387	0.168786280807608	.	.
chr10	81648748	81649247	chr10	81551522	81552021	Gm10778|chr10:81551522-81552021	0.195775167144543	.	.
chr10	81648748	81649247	chr10	81605015	81605514	Gm10778|chr10:81605015-81605514	0.193195987443188	.	.
chr10	81648748	81649247	chr10	81643405	81643904	Gm10778|chr10:81643405-81643904	0.322822252496553	.	.
chr10	82177822	82178321	chr10	81997141	81997640	Gm15608|chr10:81997141-81997640	0.157847519034721	.	.
chr10	82241066	82241565	chr10	81997141	81997640	Zfp938|chr10:81997141-81997640	0.16322237723212	.	.
chr10	82353950	82354449	chr10	82666399	82666898	Gm4924|chr10:82666399-82666898	0.210249858331715	.	.
chr10	82353950	82354449	chr10	82698823	82699322	Gm4924|chr10:82698823-82699322	0.223398885712331	.	.
chr10	82622905	82623404	chr10	82860253	82860752	1190007I07Rik|chr10:82860253-82860752	0.130841727215484	.	.
chr10	82622905	82623404	chr10	82900075	82900574	1190007I07Rik|chr10:82900075-82900574	0.20387046056835	.	.
chr10	82622905	82623404	chr10	82900594	82901093	1190007I07Rik|chr10:82900594-82901093	0.219276985738755	.	.
chr10	82629507	82630006	chr10	82795313	82795812	Tdg|chr10:82795313-82795812	0.220164227907577	.	.
chr10	82690486	82690985	chr10	82795313	82795812	Glt8d2|chr10:82795313-82795812	0.193511388411505	.	.
chr10	82690486	82690985	chr10	82900594	82901093	Glt8d2|chr10:82900594-82901093	0.214240682857297	.	.
chr10	82763329	82763828	chr10	82860253	82860752	Nfyb|chr10:82860253-82860752	0.141270199034022	.	.
chr10	82763329	82763828	chr10	82909239	82909738	Nfyb|chr10:82909239-82909738	0.189433094717307	.	.
chr10	82763879	82764378	chr10	82698823	82699322	Nfyb|chr10:82698823-82699322	0.223111383695036	.	.
chr10	82763879	82764378	chr10	82860253	82860752	Nfyb|chr10:82860253-82860752	0.211280565780275	.	.
chr10	82763879	82764378	chr10	82900075	82900574	Nfyb|chr10:82900075-82900574	0.208012556588611	.	.
chr10	82763879	82764378	chr10	82900594	82901093	Nfyb|chr10:82900594-82901093	0.254247583023474	.	.
chr10	82858893	82859392	chr10	82795313	82795812	Gm38560|chr10:82795313-82795812	0.293467736240463	.	.
chr10	82858893	82859392	chr10	82813955	82814454	Gm38560|chr10:82813955-82814454	0.299350805301942	.	.
chr10	82858893	82859392	chr10	82860253	82860752	Gm38560|chr10:82860253-82860752	0.14913281961897	.	.
chr10	82985064	82985563	chr10	82860253	82860752	Chst11|chr10:82860253-82860752	0.12269993194843	.	.
chr10	82985064	82985563	chr10	82900075	82900574	Chst11|chr10:82900075-82900574	0.134810668049561	.	.
chr10	85829194	85829693	chr10	85526114	85526613	Pwp1|chr10:85526114-85526613	0.13541797650894	.	.
chr10	85829194	85829693	chr10	85539511	85540010	Pwp1|chr10:85539511-85540010	0.148617422767684	.	.
chr10	85829194	85829693	chr10	85673495	85673994	Pwp1|chr10:85673495-85673994	0.186108108732002	.	.
chr10	85916334	85916833	chr10	85576112	85576611	Prdm4|chr10:85576112-85576611	0.1340886128197	.	.
chr10	85916334	85916833	chr10	85651694	85652193	Prdm4|chr10:85651694-85652193	0.305110751491376	.	.
chr10	85916334	85916833	chr10	85655858	85656357	Prdm4|chr10:85655858-85656357	0.264356504907627	.	.
chr10	85916334	85916833	chr10	85672857	85673356	Prdm4|chr10:85672857-85673356	0.14007570004021	.	.
chr10	85916334	85916833	chr10	85871543	85872042	Prdm4|chr10:85871543-85872042	0.192244790754259	.	.
chr10	85916334	85916833	chr10	85928481	85928980	Prdm4|chr10:85928481-85928980	0.231820080317393	.	.
chr10	85916863	85917362	chr10	85598554	85599053	Prdm4|chr10:85598554-85599053	0.215009318928119	.	.
chr10	85916863	85917362	chr10	85599059	85599558	Prdm4|chr10:85599059-85599558	0.21626359011409	.	.
chr10	85916863	85917362	chr10	85651694	85652193	Prdm4|chr10:85651694-85652193	0.309613006776646	.	.
chr10	85916863	85917362	chr10	85871543	85872042	Prdm4|chr10:85871543-85872042	0.404670926465658	.	.
chr10	85916863	85917362	chr10	85871543	85872042	Prdm4|chr10:85871543-85872042	0.404670926465659	.	.
chr10	85916863	85917362	chr10	85928481	85928980	Prdm4|chr10:85928481-85928980	0.332699113440538	.	.
chr10	85957553	85958052	chr10	85525552	85526051	Rtcb|chr10:85525552-85526051	0.337600530690213	.	.
chr10	85957553	85958052	chr10	85576112	85576611	Rtcb|chr10:85576112-85576611	0.190977902041528	.	.
chr10	85957553	85958052	chr10	85599059	85599558	Rtcb|chr10:85599059-85599558	0.18231955170937	.	.
chr10	85957553	85958052	chr10	85664986	85665485	Rtcb|chr10:85664986-85665485	0.215557617278304	.	.
chr10	85957553	85958052	chr10	85673495	85673994	Rtcb|chr10:85673495-85673994	0.177862063748177	.	.
chr10	85957553	85958052	chr10	85929024	85929523	Rtcb|chr10:85929024-85929523	0.161781790746094	.	.
chr10	87007688	87008187	chr10	87147815	87148314	Stab2|chr10:87147815-87148314	0.221128857242147	.	.
chr10	87058237	87058736	chr10	87147815	87148314	1700113H08Rik|chr10:87147815-87148314	0.224318067451207	.	.
chr10	87058237	87058736	chr10	87351496	87351995	1700113H08Rik|chr10:87351496-87351995	0.173150829886942	.	.
chr10	87492598	87493097	chr10	87486178	87486677	Ascl1|chr10:87486178-87486677	0.138178727963651	.	.
chr10	87492598	87493097	chr10	87494579	87495078	Ascl1|chr10:87494579-87495078	0.236077279635925	.	.
chr10	87493100	87493599	chr10	87147815	87148314	Ascl1|chr10:87147815-87148314	0.169203729455843	.	.
chr10	87493100	87493599	chr10	87486178	87486677	Ascl1|chr10:87486178-87486677	0.167617378468272	.	.
chr10	87493100	87493599	chr10	87494579	87495078	Ascl1|chr10:87494579-87495078	0.500547570720287	.	.
chr10	87493609	87494108	chr10	87486178	87486677	Ascl1|chr10:87486178-87486677	0.143215476986382	.	.
chr10	87493609	87494108	chr10	87494579	87495078	Ascl1|chr10:87494579-87495078	0.429232008566891	.	.
chr10	88503789	88504288	chr10	88738951	88739450	Chpt1|chr10:88738951-88739450	0.168905447064763	.	.
chr10	88730714	88731213	chr10	88738951	88739450	Arl1|chr10:88738951-88739450	0.193735506176785	.	.
chr10	97966895	97967394	chr10	97808008	97808507	Gm10754|chr10:97808008-97808507	0.257682088178998	.	.
chr10	97966895	97967394	chr10	97925522	97926021	Gm10754|chr10:97925522-97926021	0.482946281452595	.	.
chr10	97966895	97967394	chr10	98147200	98147699	Gm10754|chr10:98147200-98147699	0.314657952990393	.	.
chr10	97966895	97967394	chr10	98167541	98168040	Gm10754|chr10:98167541-98168040	0.21586122937559	.	.
chr10	97966895	97967394	chr10	98168262	98168761	Gm10754|chr10:98168262-98168761	0.279188612697342	.	.
chr10	100015452	100015951	chr10	100054115	100054614	Kitl|chr10:100054115-100054614	0.301217428828129	.	.
chr10	100015452	100015951	chr10	100128034	100128533	Kitl|chr10:100128034-100128533	0.166797994957024	.	.
chr10	100016298	100016797	chr10	100054115	100054614	Kitl|chr10:100054115-100054614	0.180459917993483	.	.
chr10	100742024	100742523	chr10	100589041	100589540	Gm35722|chr10:100589041-100589540	0.148261865461801	.	.
chr10	101681454	101681953	chr10	101256443	101256942	Mgat4c|chr10:101256443-101256942	0.261195520814895	.	.
chr10	101681454	101681953	chr10	101316618	101317117	Mgat4c|chr10:101316618-101317117	0.22424670737455	.	.
chr10	101681454	101681953	chr10	101358744	101359243	Mgat4c|chr10:101358744-101359243	0.323508213079528	.	.
chr10	101681454	101681953	chr10	101532184	101532683	Mgat4c|chr10:101532184-101532683	0.158606526673876	.	.
chr10	101681454	101681953	chr10	101769179	101769678	Mgat4c|chr10:101769179-101769678	0.167234541332733	.	.
chr10	101681454	101681953	chr10	101848250	101848749	Mgat4c|chr10:101848250-101848749	0.183091739785064	.	.
chr10	101681454	101681953	chr10	101910424	101910923	Mgat4c|chr10:101910424-101910923	0.154014232360768	.	.
chr10	101682026	101682525	chr10	101316618	101317117	Mgat4c|chr10:101316618-101317117	0.132642842392663	.	.
chr10	101682026	101682525	chr10	101358744	101359243	Mgat4c|chr10:101358744-101359243	0.165215559420178	.	.
chr10	101682026	101682525	chr10	101437434	101437933	Mgat4c|chr10:101437434-101437933	0.13789337864398	.	.
chr10	101682026	101682525	chr10	101532184	101532683	Mgat4c|chr10:101532184-101532683	0.379702489864438	.	.
chr10	101682026	101682525	chr10	101532740	101533239	Mgat4c|chr10:101532740-101533239	0.326899649936086	.	.
chr10	101682026	101682525	chr10	101769179	101769678	Mgat4c|chr10:101769179-101769678	0.127068110509095	.	.
chr10	101682026	101682525	chr10	101870724	101871223	Mgat4c|chr10:101870724-101871223	0.186136851899972	.	.
chr10	101682026	101682525	chr10	101870724	101871223	Mgat4c|chr10:101870724-101871223	0.186136851899973	.	.
chr10	101682026	101682525	chr10	101910424	101910923	Mgat4c|chr10:101910424-101910923	0.322015168268606	.	.
chr10	103236075	103236574	chr10	103457913	103458412	Lrriq1|chr10:103457913-103458412	0.20177472374579	.	.
chr10	103367473	103367972	chr10	103194864	103195363	Slc6a15|chr10:103194864-103195363	0.2164741758503	.	.
chr10	103368022	103368521	chr10	103194864	103195363	Slc6a15|chr10:103194864-103195363	0.160194261735919	.	.
chr10	106469497	106469996	chr10	106468917	106469416	Ppfia2|chr10:106468917-106469416	0.354937286850788	.	.
chr10	106470005	106470504	chr10	106195163	106195662	Ppfia2|chr10:106195163-106195662	0.158406576914503	.	.
chr10	106470005	106470504	chr10	106224182	106224681	Ppfia2|chr10:106224182-106224681	0.229618345082411	.	.
chr10	112160072	112160571	chr10	112203407	112203906	Glipr1l3|chr10:112203407-112203906	0.185097736505254	.	.
chr10	112270038	112270537	chr10	112203407	112203906	Kcnc2|chr10:112203407-112203906	0.192476599183627	.	.
chr10	112271231	112271730	chr10	112203407	112203906	Kcnc2|chr10:112203407-112203906	0.134016398519743	.	.
chr10	112271231	112271730	chr10	112366743	112367242	Kcnc2|chr10:112366743-112367242	0.134054201119962	.	.
chr10	112271231	112271730	chr10	112399973	112400472	Kcnc2|chr10:112399973-112400472	0.31008657763853	.	.
chr10	112271856	112272355	chr10	112203407	112203906	Kcnc2|chr10:112203407-112203906	0.212775596587935	.	.
chr10	112271856	112272355	chr10	112399973	112400472	Kcnc2|chr10:112399973-112400472	0.174162701091061	.	.
chr10	112928805	112929304	chr10	112803541	112804040	Atxn7l3b|chr10:112803541-112804040	0.227151707189266	.	.
chr10	112928805	112929304	chr10	112876638	112877137	Atxn7l3b|chr10:112876638-112877137	0.128907116020928	.	.
chr10	115586789	115587288	chr10	115778573	115779072	Lgr5|chr10:115778573-115779072	0.133069304854635	.	.
chr10	115587608	115588107	chr10	115593212	115593711	Lgr5|chr10:115593212-115593711	0.127711303324092	.	.
chr10	115587608	115588107	chr10	115986572	115987071	Lgr5|chr10:115986572-115987071	0.199339643013932	.	.
chr10	118141391	118141890	chr10	118043592	118044091	Mdm1|chr10:118043592-118044091	0.363122055679568	.	.
chr10	118141391	118141890	chr10	118476604	118477103	Mdm1|chr10:118476604-118477103	0.139479985638609	.	.
chr10	120112717	120113216	chr10	120383920	120384419	Helb|chr10:120383920-120384419	0.148567059315923	.	.
chr10	120112717	120113216	chr10	120428521	120429020	Helb|chr10:120428521-120429020	0.29685863849319	.	.
chr10	120112717	120113216	chr10	120429080	120429579	Helb|chr10:120429080-120429579	0.22416514526481	.	.
chr10	120202065	120202564	chr10	120247363	120247862	Irak3|chr10:120247363-120247862	0.187150250335181	.	.
chr10	120202065	120202564	chr10	120247363	120247862	Tmbim4|chr10:120247363-120247862	0.187150250335181	.	.
chr10	120202065	120202564	chr10	120257286	120257785	Irak3|chr10:120257286-120257785	0.316358629884789	.	.
chr10	120202065	120202564	chr10	120257286	120257785	Tmbim4|chr10:120257286-120257785	0.316358629884789	.	.
chr10	120226758	120227257	chr10	120208568	120209067	Llph|chr10:120208568-120209067	0.264109015872316	.	.
chr10	120226758	120227257	chr10	120294389	120294888	Llph|chr10:120294389-120294888	0.17802338729351	.	.
chr10	120226758	120227257	chr10	120428521	120429020	Llph|chr10:120428521-120429020	0.24171451775972	.	.
chr10	120226758	120227257	chr10	120429080	120429579	Llph|chr10:120429080-120429579	0.261891118164363	.	.
chr10	120227259	120227758	chr10	120208568	120209067	Llph|chr10:120208568-120209067	0.286811861457022	.	.
chr10	120227259	120227758	chr10	120428521	120429020	Llph|chr10:120428521-120429020	0.288828745251782	.	.
chr10	120227259	120227758	chr10	120429080	120429579	Llph|chr10:120429080-120429579	0.422434117862709	.	.
chr10	120475830	120476329	chr10	119999707	120000206	Hmga2|chr10:119999707-120000206	0.21615585087752	.	.
chr10	120475830	120476329	chr10	120125069	120125568	Hmga2|chr10:120125069-120125568	0.201881162528242	.	.
chr10	120475830	120476329	chr10	120655572	120656071	Hmga2|chr10:120655572-120656071	0.130138267067591	.	.
chr10	120801265	120801764	chr10	120882734	120883233	Gm15961|chr10:120882734-120883233	0.121679252835958	.	.
chr10	120857657	120858156	chr10	120864391	120864890	Gm15910|chr10:120864391-120864890	0.138758446168298	.	.
chr10	120857657	120858156	chr10	121205957	121206456	Gm15910|chr10:121205957-121206456	0.273418323195614	.	.
chr10	120857657	120858156	chr10	121206515	121207014	Gm15910|chr10:121206515-121207014	0.167459517145472	.	.
chr10	120898233	120898732	chr10	120876144	120876643	Gm4473|chr10:120876144-120876643	0.256900807583874	.	.
chr10	120898233	120898732	chr10	120876144	120876643	Msrb3|chr10:120876144-120876643	0.256900807583874	.	.
chr10	120898763	120899262	chr10	121205957	121206456	Gm4473|chr10:121205957-121206456	0.150353518769698	.	.
chr10	120898763	120899262	chr10	121205957	121206456	Msrb3|chr10:121205957-121206456	0.150353518769698	.	.
chr10	120978126	120978625	chr10	120938302	120938801	Lemd3|chr10:120938302-120938801	0.257722921150868	.	.
chr10	120978656	120979155	chr10	120876144	120876643	Lemd3|chr10:120876144-120876643	0.168626954634307	.	.
chr10	120978656	120979155	chr10	120882228	120882727	Lemd3|chr10:120882228-120882727	0.181802699266186	.	.
chr10	120978656	120979155	chr10	121061424	121061923	Lemd3|chr10:121061424-121061923	0.14849295111328	.	.
chr10	120979164	120979663	chr10	120938302	120938801	Lemd3|chr10:120938302-120938801	0.131918859970873	.	.
chr10	120979164	120979663	chr10	121061424	121061923	Lemd3|chr10:121061424-121061923	0.177107776201584	.	.
chr10	121033004	121033503	chr10	121206515	121207014	Wif1|chr10:121206515-121207014	0.331104205842818	.	.
chr10	121033677	121034176	chr10	121205957	121206456	Wif1|chr10:121205957-121206456	0.360964060790777	.	.
chr10	121033677	121034176	chr10	121206515	121207014	Wif1|chr10:121206515-121207014	0.366344356200795	.	.
chr10	122047104	122047603	chr10	122007515	122008014	Srgap1|chr10:122007515-122008014	0.277617464029248	.	.
chr10	122047104	122047603	chr10	122051767	122052266	Srgap1|chr10:122051767-122052266	0.168227137222151	.	.
chr10	122047655	122048154	chr10	122007515	122008014	Srgap1|chr10:122007515-122008014	0.154161207538658	.	.
chr10	122096429	122096928	chr10	122292161	122292660	Rxylt1|chr10:122292161-122292660	0.274211463307343	.	.
chr10	122448406	122448905	chr10	122120828	122121327	Avpr1a|chr10:122120828-122121327	0.13824526409472	.	.
chr10	122448406	122448905	chr10	122248000	122248499	Avpr1a|chr10:122248000-122248499	0.274553006217425	.	.
chr10	122448406	122448905	chr10	122292161	122292660	Avpr1a|chr10:122292161-122292660	0.227239408556637	.	.
chr10	122449084	122449583	chr10	122137378	122137877	Avpr1a|chr10:122137378-122137877	0.3564262710424	.	.
chr10	122449084	122449583	chr10	122137887	122138386	Avpr1a|chr10:122137887-122138386	0.150720792065742	.	.
chr10	122449084	122449583	chr10	122182979	122183478	Avpr1a|chr10:122182979-122183478	0.146478689248067	.	.
chr10	122449084	122449583	chr10	122292161	122292660	Avpr1a|chr10:122292161-122292660	0.136804580921246	.	.
chr10	128014912	128015411	chr10	128409597	128410096	Prim1|chr10:128409597-128410096	0.211617671210175	.	.
chr10	128035316	128035815	chr10	127937421	127937920	Naca|chr10:127937421-127937920	0.195357781850779	.	.
chr10	128035316	128035815	chr10	128176400	128176899	Naca|chr10:128176400-128176899	0.162872864670165	.	.
chr10	128035316	128035815	chr10	128188437	128188936	Naca|chr10:128188437-128188936	0.203134886107033	.	.
chr10	128035316	128035815	chr10	128237698	128238197	Naca|chr10:128237698-128238197	0.19973818337518	.	.
chr10	128035316	128035815	chr10	128409597	128410096	Naca|chr10:128409597-128410096	0.2155531750943	.	.
chr10	128058600	128059099	chr10	127750299	127750798	Ptges3|chr10:127750299-127750798	0.174607019685756	.	.
chr10	128058600	128059099	chr10	127984692	127985191	Ptges3|chr10:127984692-127985191	0.2084163302252	.	.
chr10	128058600	128059099	chr10	128092468	128092967	Ptges3|chr10:128092468-128092967	0.261585332769059	.	.
chr10	128058600	128059099	chr10	128176400	128176899	Ptges3|chr10:128176400-128176899	0.197486546889877	.	.
chr10	128058600	128059099	chr10	128212738	128213237	Ptges3|chr10:128212738-128213237	0.349124427598456	.	.
chr10	128058600	128059099	chr10	128237698	128238197	Ptges3|chr10:128237698-128238197	0.224308067325793	.	.
chr10	128058600	128059099	chr10	128409597	128410096	Ptges3|chr10:128409597-128410096	0.150985031039783	.	.
chr10	128059140	128059639	chr10	127984692	127985191	Ptges3|chr10:127984692-127985191	0.215151755801511	.	.
chr10	128059140	128059639	chr10	128092468	128092967	Ptges3|chr10:128092468-128092967	0.172883978693474	.	.
chr10	128059140	128059639	chr10	128096604	128097103	Ptges3|chr10:128096604-128097103	0.12350924300694	.	.
chr10	128059140	128059639	chr10	128176400	128176899	Ptges3|chr10:128176400-128176899	0.136094877967877	.	.
chr10	128059140	128059639	chr10	128237698	128238197	Ptges3|chr10:128237698-128238197	0.142532010403922	.	.
chr10	128082998	128083497	chr10	127750299	127750798	Atp5b|chr10:127750299-127750798	0.229902867785213	.	.
chr10	128082998	128083497	chr10	127750299	127750798	Gm47438|chr10:127750299-127750798	0.229902867785213	.	.
chr10	128082998	128083497	chr10	128092468	128092967	Atp5b|chr10:128092468-128092967	0.158568942663827	.	.
chr10	128082998	128083497	chr10	128092468	128092967	Gm47438|chr10:128092468-128092967	0.158568942663827	.	.
chr10	128082998	128083497	chr10	128096604	128097103	Atp5b|chr10:128096604-128097103	0.310539964936153	.	.
chr10	128082998	128083497	chr10	128096604	128097103	Gm47438|chr10:128096604-128097103	0.310539964936153	.	.
chr10	128082998	128083497	chr10	128409597	128410096	Atp5b|chr10:128409597-128410096	0.21589788626917	.	.
chr10	128082998	128083497	chr10	128409597	128410096	Gm47438|chr10:128409597-128410096	0.21589788626917	.	.
chr10	128090792	128091291	chr10	127879228	127879727	Baz2a|chr10:127879228-127879727	0.14363822712603	.	.
chr10	128090792	128091291	chr10	127937421	127937920	Baz2a|chr10:127937421-127937920	0.144051282013345	.	.
chr10	128090792	128091291	chr10	128096604	128097103	Baz2a|chr10:128096604-128097103	0.29129279831452	.	.
chr10	128091322	128091821	chr10	127879228	127879727	Baz2a|chr10:127879228-127879727	0.153863675168824	.	.
chr10	128091322	128091821	chr10	127984692	127985191	Baz2a|chr10:127984692-127985191	0.269335958157574	.	.
chr10	128091322	128091821	chr10	128092468	128092967	Baz2a|chr10:128092468-128092967	0.177991775599692	.	.
chr10	128091322	128091821	chr10	128176400	128176899	Baz2a|chr10:128176400-128176899	0.195446778049976	.	.
chr10	128091322	128091821	chr10	128185950	128186449	Baz2a|chr10:128185950-128186449	0.14333873529353	.	.
chr10	128091322	128091821	chr10	128237698	128238197	Baz2a|chr10:128237698-128238197	0.282168609463313	.	.
chr10	128194133	128194632	chr10	128409597	128410096	Gls2|chr10:128409597-128410096	0.205427456563391	.	.
chr10	128195155	128195654	chr10	128188437	128188936	AC135859.1|chr10:128188437-128188936	0.146825023554802	.	.
chr10	128195155	128195654	chr10	128188437	128188936	Gls2|chr10:128188437-128188936	0.146825023554802	.	.
chr10	128195155	128195654	chr10	128212738	128213237	AC135859.1|chr10:128212738-128213237	0.249741268988137	.	.
chr10	128195155	128195654	chr10	128212738	128213237	Gls2|chr10:128212738-128213237	0.249741268988137	.	.
chr10	128195155	128195654	chr10	128409597	128410096	AC135859.1|chr10:128409597-128410096	0.13008163169102	.	.
chr10	128195155	128195654	chr10	128409597	128410096	Gls2|chr10:128409597-128410096	0.13008163169102	.	.
chr10	128211581	128212080	chr10	128096604	128097103	Spryd4|chr10:128096604-128097103	0.192090875727112	.	.
chr10	128232067	128232566	chr10	127750299	127750798	Timeless|chr10:127750299-127750798	0.240386580874685	.	.
chr10	128232067	128232566	chr10	127937421	127937920	Timeless|chr10:127937421-127937920	0.135597984813109	.	.
chr10	128232067	128232566	chr10	128409597	128410096	Timeless|chr10:128409597-128410096	0.17356982574374	.	.
chr10	128270187	128270686	chr10	128092468	128092967	Stat2|chr10:128092468-128092967	0.143534387756223	.	.
chr10	128270187	128270686	chr10	128176400	128176899	Stat2|chr10:128176400-128176899	0.13506949147911	.	.
chr10	128270187	128270686	chr10	128409597	128410096	Stat2|chr10:128409597-128410096	0.391777664500354	.	.
chr10	128303050	128303549	chr10	128092468	128092967	Pan2|chr10:128092468-128092967	0.207363587712911	.	.
chr10	128303050	128303549	chr10	128176400	128176899	Pan2|chr10:128176400-128176899	0.309693268413417	.	.
chr10	128303050	128303549	chr10	128237698	128238197	Pan2|chr10:128237698-128238197	0.255814838211786	.	.
chr10	128303050	128303549	chr10	128409597	128410096	Pan2|chr10:128409597-128410096	0.22161578253539	.	.
chr10	128322161	128322660	chr10	128096604	128097103	Cnpy2|chr10:128096604-128097103	0.305111777757019	.	.
chr10	128322161	128322660	chr10	128612569	128613068	Cnpy2|chr10:128612569-128613068	0.152009164905699	.	.
chr10	128322161	128322660	chr10	128743509	128744008	Cnpy2|chr10:128743509-128744008	0.252860974981654	.	.
chr10	128322676	128323175	chr10	128176400	128176899	Cnpy2|chr10:128176400-128176899	0.212304291843343	.	.
chr10	128322676	128323175	chr10	128409597	128410096	Cnpy2|chr10:128409597-128410096	0.28957068430388	.	.
chr10	128368518	128369017	chr10	128409597	128410096	Coq10a|chr10:128409597-128410096	0.195742719381946	.	.
chr10	128368518	128369017	chr10	128536166	128536665	Coq10a|chr10:128536166-128536665	0.384495546367814	.	.
chr10	128376834	128377333	chr10	128409597	128410096	Ankrd52|chr10:128409597-128410096	0.31837093790955	.	.
chr10	128411355	128411854	chr10	128096604	128097103	Nabp2|chr10:128096604-128097103	0.207127512869025	.	.
chr10	128411355	128411854	chr10	128096604	128097103	Rnf41|chr10:128096604-128097103	0.207127512869025	.	.
chr10	128411355	128411854	chr10	128409597	128410096	Nabp2|chr10:128409597-128410096	0.212995170750564	.	.
chr10	128411355	128411854	chr10	128409597	128410096	Rnf41|chr10:128409597-128410096	0.212995170750564	.	.
chr10	128411355	128411854	chr10	128536166	128536665	Nabp2|chr10:128536166-128536665	0.311678815705964	.	.
chr10	128411355	128411854	chr10	128536166	128536665	Rnf41|chr10:128536166-128536665	0.311678815705964	.	.
chr10	128411355	128411854	chr10	128612569	128613068	Nabp2|chr10:128612569-128613068	0.174017138664471	.	.
chr10	128411355	128411854	chr10	128612569	128613068	Rnf41|chr10:128612569-128613068	0.174017138664471	.	.
chr10	128458309	128458808	chr10	128092468	128092967	Smarcc2|chr10:128092468-128092967	0.331327823778084	.	.
chr10	128458309	128458808	chr10	128176400	128176899	Smarcc2|chr10:128176400-128176899	0.207260284638279	.	.
chr10	128458309	128458808	chr10	128237698	128238197	Smarcc2|chr10:128237698-128238197	0.281684920347429	.	.
chr10	128458968	128459467	chr10	128092468	128092967	Smarcc2|chr10:128092468-128092967	0.437471609885565	.	.
chr10	128458968	128459467	chr10	128176400	128176899	Smarcc2|chr10:128176400-128176899	0.269293700224935	.	.
chr10	128458968	128459467	chr10	128185950	128186449	Smarcc2|chr10:128185950-128186449	0.247194426202779	.	.
chr10	128458968	128459467	chr10	128212738	128213237	Smarcc2|chr10:128212738-128213237	0.182057415508419	.	.
chr10	128458968	128459467	chr10	128237698	128238197	Smarcc2|chr10:128237698-128238197	0.300063683336846	.	.
chr10	128458968	128459467	chr10	128409597	128410096	Smarcc2|chr10:128409597-128410096	0.457671485822229	.	.
chr10	128459530	128460029	chr10	128409597	128410096	Smarcc2|chr10:128409597-128410096	0.186531146357493	.	.
chr10	128493613	128494112	chr10	128092468	128092967	Myl6|chr10:128092468-128092967	0.140921560332127	.	.
chr10	128493613	128494112	chr10	128176400	128176899	Myl6|chr10:128176400-128176899	0.170955396151826	.	.
chr10	128493613	128494112	chr10	128237698	128238197	Myl6|chr10:128237698-128238197	0.173979936960652	.	.
chr10	128493613	128494112	chr10	128409597	128410096	Myl6|chr10:128409597-128410096	0.141999601710324	.	.
chr10	128498636	128499135	chr10	128176400	128176899	Myl6b|chr10:128176400-128176899	0.288962177308312	.	.
chr10	128498636	128499135	chr10	128185950	128186449	Myl6b|chr10:128185950-128186449	0.126645855834104	.	.
chr10	128498636	128499135	chr10	128212738	128213237	Myl6b|chr10:128212738-128213237	0.275576060003079	.	.
chr10	128498636	128499135	chr10	128237698	128238197	Myl6b|chr10:128237698-128238197	0.351908563790825	.	.
chr10	128525706	128526205	chr10	128909639	128910138	Esyt1|chr10:128909639-128910138	0.228908847262489	.	.
chr10	128525706	128526205	chr10	128910543	128911042	Esyt1|chr10:128910543-128911042	0.136547226645795	.	.
chr10	128547478	128547977	chr10	128409597	128410096	Zc3h10|chr10:128409597-128410096	0.357172665709186	.	.
chr10	128547478	128547977	chr10	128909639	128910138	Zc3h10|chr10:128909639-128910138	0.202754904973943	.	.
chr10	128547478	128547977	chr10	128918251	128918750	Zc3h10|chr10:128918251-128918750	0.137684761190524	.	.
chr10	128548928	128549427	chr10	128409597	128410096	Rpl41|chr10:128409597-128410096	0.32037901916129	.	.
chr10	128548928	128549427	chr10	128536166	128536665	Rpl41|chr10:128536166-128536665	0.286585612179332	.	.
chr10	128565862	128566361	chr10	128409597	128410096	Pa2g4|chr10:128409597-128410096	0.427158354239483	.	.
chr10	128565862	128566361	chr10	128536166	128536665	Pa2g4|chr10:128536166-128536665	0.216236758495858	.	.
chr10	128565862	128566361	chr10	128918251	128918750	Pa2g4|chr10:128918251-128918750	0.261768449619309	.	.
chr10	128590336	128590835	chr10	128909639	128910138	Erbb3|chr10:128909639-128910138	0.202567503274618	.	.
chr10	128590336	128590835	chr10	128977436	128977935	Erbb3|chr10:128977436-128977935	0.120530721638628	.	.
chr10	128626582	128627081	chr10	128536166	128536665	Rps26|chr10:128536166-128536665	0.271936983680796	.	.
chr10	128626582	128627081	chr10	128612569	128613068	Rps26|chr10:128612569-128613068	0.15752379274206	.	.
chr10	128626582	128627081	chr10	128743509	128744008	Rps26|chr10:128743509-128744008	0.147209800455261	.	.
chr10	128626582	128627081	chr10	128918251	128918750	Rps26|chr10:128918251-128918750	0.231181909892526	.	.
chr10	128645519	128646018	chr10	128918251	128918750	Gm26876|chr10:128918251-128918750	0.145693557202772	.	.
chr10	128646613	128647112	chr10	128409597	128410096	Gm26876|chr10:128409597-128410096	0.126599642526897	.	.
chr10	128646613	128647112	chr10	128918251	128918750	Gm26876|chr10:128918251-128918750	0.178611843218453	.	.
chr10	128668336	128668835	chr10	128977436	128977935	Ikzf4|chr10:128977436-128977935	0.236398165352839	.	.
chr10	128669128	128669627	chr10	128409597	128410096	Ikzf4|chr10:128409597-128410096	0.123770344336453	.	.
chr10	128669128	128669627	chr10	128918251	128918750	Ikzf4|chr10:128918251-128918750	0.237980315617012	.	.
chr10	128669128	128669627	chr10	128977436	128977935	Ikzf4|chr10:128977436-128977935	0.122692582165589	.	.
chr10	128673679	128674178	chr10	128409597	128410096	Suox|chr10:128409597-128410096	0.286495514982446	.	.
chr10	128673679	128674178	chr10	128536166	128536665	Suox|chr10:128536166-128536665	0.180836995992721	.	.
chr10	128673679	128674178	chr10	128612569	128613068	Suox|chr10:128612569-128613068	0.192089158462218	.	.
chr10	128673679	128674178	chr10	128909639	128910138	Suox|chr10:128909639-128910138	0.355125230620134	.	.
chr10	128673679	128674178	chr10	128918251	128918750	Suox|chr10:128918251-128918750	0.325587905119023	.	.
chr10	128695638	128696137	chr10	128409597	128410096	Rab5b|chr10:128409597-128410096	0.173091626563631	.	.
chr10	128695638	128696137	chr10	128612569	128613068	Rab5b|chr10:128612569-128613068	0.19199478664178	.	.
chr10	128695638	128696137	chr10	128918251	128918750	Rab5b|chr10:128918251-128918750	0.308288636840097	.	.
chr10	128696211	128696710	chr10	128409597	128410096	Rab5b|chr10:128409597-128410096	0.463965438925256	.	.
chr10	128696211	128696710	chr10	128909639	128910138	Rab5b|chr10:128909639-128910138	0.210031315503698	.	.
chr10	128696211	128696710	chr10	128918251	128918750	Rab5b|chr10:128918251-128918750	0.20067742513505	.	.
chr10	128696211	128696710	chr10	128977436	128977935	Rab5b|chr10:128977436-128977935	0.140738297121497	.	.
chr10	128704864	128705363	chr10	128409597	128410096	Cdk2|chr10:128409597-128410096	0.296010666563596	.	.
chr10	128704864	128705363	chr10	128409597	128410096	Pmel|chr10:128409597-128410096	0.296010666563596	.	.
chr10	128704864	128705363	chr10	128909639	128910138	Cdk2|chr10:128909639-128910138	0.276562216532718	.	.
chr10	128704864	128705363	chr10	128909639	128910138	Pmel|chr10:128909639-128910138	0.276562216532718	.	.
chr10	128748233	128748732	chr10	128913212	128913711	Pym1|chr10:128913212-128913711	0.241377377534287	.	.
chr10	128804210	128804709	chr10	128918251	128918750	Dnajc14|chr10:128918251-128918750	0.138366942255279	.	.
chr10	128804210	128804709	chr10	128918251	128918750	Tmem198b|chr10:128918251-128918750	0.138366942255279	.	.
chr10	128821529	128822028	chr10	128805195	128805694	Ormdl2|chr10:128805195-128805694	0.218848189055181	.	.
chr10	128821529	128822028	chr10	128909639	128910138	Ormdl2|chr10:128909639-128910138	0.178185824508683	.	.
chr10	128821529	128822028	chr10	128918251	128918750	Ormdl2|chr10:128918251-128918750	0.133207223743317	.	.
chr10	128891683	128892182	chr10	128612569	128613068	Gdf11|chr10:128612569-128613068	0.123643429883795	.	.
chr10	128891683	128892182	chr10	128910543	128911042	Gdf11|chr10:128910543-128911042	0.18870053025318	.	.
chr10	128922870	128923369	chr10	128909639	128910138	Bloc1s1|chr10:128909639-128910138	0.359059522530648	.	.
chr10	128922870	128923369	chr10	128909639	128910138	Rdh5|chr10:128909639-128910138	0.359059522530648	.	.
chr10	128923385	128923884	chr10	128909639	128910138	Bloc1s1|chr10:128909639-128910138	0.175655388231441	.	.
chr10	128923385	128923884	chr10	128909639	128910138	Rdh5|chr10:128909639-128910138	0.175655388231441	.	.
chr10	130542081	130542580	chr10	130314437	130314936	Gm31793|chr10:130314437-130314936	0.140568154871344	.	.
chr11	3202390	3202889	chr11	3123799	3124298	Eif4enif1|chr11:3123799-3124298	0.210047726548574	.	.
chr11	3202390	3202889	chr11	3152377	3152876	Eif4enif1|chr11:3152377-3152876	0.123259214786844	.	.
chr11	3202390	3202889	chr11	3289935	3290434	Eif4enif1|chr11:3289935-3290434	0.162701949375224	.	.
chr11	3202390	3202889	chr11	3332133	3332632	Eif4enif1|chr11:3332133-3332632	0.200127077546986	.	.
chr11	3202390	3202889	chr11	3332133	3332632	Eif4enif1|chr11:3332133-3332632	0.200127077546987	.	.
chr11	3266213	3266712	chr11	3144688	3145187	Drg1|chr11:3144688-3145187	0.143891235920082	.	.
chr11	3266213	3266712	chr11	3221479	3221978	Drg1|chr11:3221479-3221978	0.203488291810517	.	.
chr11	3266213	3266712	chr11	3289935	3290434	Drg1|chr11:3289935-3290434	0.262672690025512	.	.
chr11	3266213	3266712	chr11	3332133	3332632	Drg1|chr11:3332133-3332632	0.220030921763098	.	.
chr11	3289366	3289865	chr11	3152377	3152876	Patz1|chr11:3152377-3152876	0.127274651301799	.	.
chr11	3289366	3289865	chr11	3332133	3332632	Patz1|chr11:3332133-3332632	0.286964329836039	.	.
chr11	3289366	3289865	chr11	3386996	3387495	Patz1|chr11:3386996-3387495	0.214431751832992	.	.
chr11	3330389	3330888	chr11	3145737	3146236	Gm12592|chr11:3145737-3146236	0.24333976459446	.	.
chr11	3330389	3330888	chr11	3145737	3146236	Pik3ip1|chr11:3145737-3146236	0.24333976459446	.	.
chr11	3330389	3330888	chr11	3221479	3221978	Gm12592|chr11:3221479-3221978	0.157266151809806	.	.
chr11	3330389	3330888	chr11	3221479	3221978	Gm12592|chr11:3221479-3221978	0.157266151809807	.	.
chr11	3330389	3330888	chr11	3221479	3221978	Pik3ip1|chr11:3221479-3221978	0.157266151809806	.	.
chr11	3330389	3330888	chr11	3221479	3221978	Pik3ip1|chr11:3221479-3221978	0.157266151809807	.	.
chr11	3330389	3330888	chr11	3289935	3290434	Gm12592|chr11:3289935-3290434	0.132609105110994	.	.
chr11	3330389	3330888	chr11	3289935	3290434	Pik3ip1|chr11:3289935-3290434	0.132609105110994	.	.
chr11	3330389	3330888	chr11	3386996	3387495	Gm12592|chr11:3386996-3387495	0.22372956470755	.	.
chr11	3330389	3330888	chr11	3386996	3387495	Pik3ip1|chr11:3386996-3387495	0.22372956470755	.	.
chr11	3408986	3409485	chr11	3332133	3332632	Limk2|chr11:3332133-3332632	0.230448958730586	.	.
chr11	3452086	3452585	chr11	3145737	3146236	8430429K09Rik|chr11:3145737-3146236	0.223114328708564	.	.
chr11	3452086	3452585	chr11	3145737	3146236	Rnf185|chr11:3145737-3146236	0.223114328708564	.	.
chr11	3452086	3452585	chr11	3332133	3332632	8430429K09Rik|chr11:3332133-3332632	0.128808315435161	.	.
chr11	3452086	3452585	chr11	3332133	3332632	Rnf185|chr11:3332133-3332632	0.128808315435161	.	.
chr11	3504555	3505054	chr11	3761268	3761767	Inpp5j|chr11:3761268-3761767	0.123082237715811	.	.
chr11	3504555	3505054	chr11	3761927	3762426	Inpp5j|chr11:3761927-3762426	0.196012164307929	.	.
chr11	3514597	3515096	chr11	3539001	3539500	Selenom|chr11:3539001-3539500	0.15626967037771	.	.
chr11	3514597	3515096	chr11	3761927	3762426	Selenom|chr11:3761927-3762426	0.249680288849593	.	.
chr11	3648877	3649376	chr11	3539001	3539500	Morc2a|chr11:3539001-3539500	0.131894045653072	.	.
chr11	3648877	3649376	chr11	3539001	3539500	Tug1|chr11:3539001-3539500	0.131894045653072	.	.
chr11	3648877	3649376	chr11	3774253	3774752	Morc2a|chr11:3774253-3774752	0.149265070946984	.	.
chr11	3648877	3649376	chr11	3774253	3774752	Tug1|chr11:3774253-3774752	0.149265070946984	.	.
chr11	3648877	3649376	chr11	3774785	3775284	Morc2a|chr11:3774785-3775284	0.194272150530155	.	.
chr11	3648877	3649376	chr11	3774785	3775284	Tug1|chr11:3774785-3775284	0.194272150530155	.	.
chr11	3863689	3864188	chr11	3761268	3761767	Osbp2|chr11:3761268-3761767	0.167860935933491	.	.
chr11	3863689	3864188	chr11	3774253	3774752	Osbp2|chr11:3774253-3774752	0.171433144623968	.	.
chr11	3913534	3914033	chr11	3774253	3774752	Slc35e4|chr11:3774253-3774752	0.166723139628746	.	.
chr11	3963478	3963977	chr11	3535285	3535784	Pes1|chr11:3535285-3535784	0.140544042033566	.	.
chr11	3963478	3963977	chr11	3761268	3761767	Pes1|chr11:3761268-3761767	0.134731853934296	.	.
chr11	3963478	3963977	chr11	3853391	3853890	Pes1|chr11:3853391-3853890	0.165118036972066	.	.
chr11	3983350	3983849	chr11	3539001	3539500	Gal3st1|chr11:3539001-3539500	0.233067922823516	.	.
chr11	3983350	3983849	chr11	3761268	3761767	Gal3st1|chr11:3761268-3761767	0.17972827516208	.	.
chr11	3983942	3984441	chr11	3775459	3775958	Gal3st1|chr11:3775459-3775958	0.18189286658559	.	.
chr11	4095143	4095642	chr11	4146376	4146875	Mtfp1|chr11:4146376-4146875	0.263515841389999	.	.
chr11	4095143	4095642	chr11	4345078	4345577	Mtfp1|chr11:4345078-4345577	0.290531673341703	.	.
chr11	4134899	4135398	chr11	4096446	4096945	Rnf215|chr11:4096446-4096945	0.43333047262262	.	.
chr11	4134899	4135398	chr11	4118067	4118566	Rnf215|chr11:4118067-4118566	0.138319807477446	.	.
chr11	4134899	4135398	chr11	4121657	4122156	Rnf215|chr11:4121657-4122156	0.402030724801523	.	.
chr11	4135417	4135916	chr11	4121657	4122156	Rnf215|chr11:4121657-4122156	0.257019771484321	.	.
chr11	4160019	4160518	chr11	4096446	4096945	Ccdc157|chr11:4096446-4096945	0.471845735356498	.	.
chr11	4160019	4160518	chr11	4096446	4096945	Sf3a1|chr11:4096446-4096945	0.471845735356498	.	.
chr11	4160019	4160518	chr11	4121657	4122156	Ccdc157|chr11:4121657-4122156	0.229928138459122	.	.
chr11	4160019	4160518	chr11	4121657	4122156	Sf3a1|chr11:4121657-4122156	0.229928138459122	.	.
chr11	4160019	4160518	chr11	4458032	4458531	Ccdc157|chr11:4458032-4458531	0.229916847999387	.	.
chr11	4160019	4160518	chr11	4458032	4458531	Sf3a1|chr11:4458032-4458531	0.229916847999387	.	.
chr11	4186479	4186978	chr11	4096446	4096945	Tbc1d10a|chr11:4096446-4096945	0.180862843153221	.	.
chr11	4186479	4186978	chr11	4121657	4122156	Tbc1d10a|chr11:4121657-4122156	0.223602279973225	.	.
chr11	5261501	5262000	chr11	5485226	5485725	Kremen1|chr11:5485226-5485725	0.124070412046733	.	.
chr11	5261501	5262000	chr11	5486003	5486502	Kremen1|chr11:5486003-5486502	0.201587892901184	.	.
chr11	5261501	5262000	chr11	5707491	5707990	Kremen1|chr11:5707491-5707990	0.192028120550043	.	.
chr11	5444680	5445179	chr11	5411630	5412129	Znrf3|chr11:5411630-5412129	0.284279657886304	.	.
chr11	5444680	5445179	chr11	5474061	5474560	Znrf3|chr11:5474061-5474560	0.21432236064761	.	.
chr11	5444680	5445179	chr11	5707491	5707990	Znrf3|chr11:5707491-5707990	0.328905316428651	.	.
chr11	5520703	5521202	chr11	5415504	5416003	Xbp1|chr11:5415504-5416003	0.258448170490424	.	.
chr11	5520703	5521202	chr11	5901921	5902420	Xbp1|chr11:5901921-5902420	0.130557305012474	.	.
chr11	5542005	5542504	chr11	5421777	5422276	Ccdc117|chr11:5421777-5422276	0.259786930501183	.	.
chr11	5542005	5542504	chr11	5521967	5522466	Ccdc117|chr11:5521967-5522466	0.148095678953112	.	.
chr11	5762152	5762651	chr11	5912555	5913054	Urgcp|chr11:5912555-5913054	0.138505572598096	.	.
chr11	5762152	5762651	chr11	5991199	5991698	Urgcp|chr11:5991199-5991698	0.161935394139336	.	.
chr11	5762152	5762651	chr11	5995902	5996401	Urgcp|chr11:5995902-5996401	0.251988686099556	.	.
chr11	5788237	5788736	chr11	5740921	5741420	Dbnl|chr11:5740921-5741420	0.132412304489366	.	.
chr11	5837806	5838305	chr11	5886153	5886652	Polm|chr11:5886153-5886652	0.152936199000609	.	.
chr11	5837806	5838305	chr11	5901921	5902420	Polm|chr11:5901921-5902420	0.136595441558721	.	.
chr11	5878079	5878578	chr11	5886153	5886652	Pold2|chr11:5886153-5886652	0.147421717765074	.	.
chr11	5878079	5878578	chr11	5901921	5902420	Pold2|chr11:5901921-5902420	0.209301763353047	.	.
chr11	5878079	5878578	chr11	5912555	5913054	Pold2|chr11:5912555-5913054	0.179766065837489	.	.
chr11	5878079	5878578	chr11	5999780	6000279	Pold2|chr11:5999780-6000279	0.175619835617553	.	.
chr11	5949860	5950359	chr11	5901921	5902420	Gck|chr11:5901921-5902420	0.371646573168247	.	.
chr11	5949860	5950359	chr11	5991199	5991698	Gck|chr11:5991199-5991698	0.231957599709972	.	.
chr11	5949860	5950359	chr11	5995902	5996401	Gck|chr11:5995902-5996401	0.337958514561119	.	.
chr11	5955521	5956020	chr11	5740921	5741420	Ykt6|chr11:5740921-5741420	0.258315357079928	.	.
chr11	9010962	9011461	chr11	9065646	9066145	Hus1|chr11:9065646-9066145	0.174368570850573	.	.
chr11	9010962	9011461	chr11	9499709	9500208	Hus1|chr11:9499709-9500208	0.162703063743876	.	.
chr11	11113765	11114264	chr11	11116114	11116613	Vwc2|chr11:11116114-11116613	0.212998243126135	.	.
chr11	11113765	11114264	chr11	11122767	11123266	Vwc2|chr11:11122767-11123266	0.291436303061847	.	.
chr11	11113765	11114264	chr11	11152719	11153218	Vwc2|chr11:11152719-11153218	0.400096469039415	.	.
chr11	11113765	11114264	chr11	11176626	11177125	Vwc2|chr11:11176626-11177125	0.317754604612926	.	.
chr11	11113765	11114264	chr11	11240928	11241427	Vwc2|chr11:11240928-11241427	0.140896764287242	.	.
chr11	11113765	11114264	chr11	11242216	11242715	Vwc2|chr11:11242216-11242715	0.155237247701498	.	.
chr11	11113765	11114264	chr11	11242864	11243363	Vwc2|chr11:11242864-11243363	0.367125468896647	.	.
chr11	11461833	11462332	chr11	11499879	11500378	Spata48|chr11:11499879-11500378	0.160489295402658	.	.
chr11	11461833	11462332	chr11	11499879	11500378	Zpbp|chr11:11499879-11500378	0.160489295402658	.	.
chr11	11462374	11462873	chr11	11152719	11153218	Spata48|chr11:11152719-11153218	0.125926216732862	.	.
chr11	11462374	11462873	chr11	11152719	11153218	Zpbp|chr11:11152719-11153218	0.125926216732862	.	.
chr11	16257496	16257995	chr11	16260660	16261159	Vstm2a|chr11:16260660-16261159	0.396447343330198	.	.
chr11	16257496	16257995	chr11	16591370	16591869	Vstm2a|chr11:16591370-16591869	0.1719553024859	.	.
chr11	16507927	16508426	chr11	16260660	16261159	Sec61g|chr11:16260660-16261159	0.265535452321463	.	.
chr11	16507927	16508426	chr11	16261167	16261666	Sec61g|chr11:16261167-16261666	0.125529785410579	.	.
chr11	17051545	17052044	chr11	17160193	17160692	Cnrip1|chr11:17160193-17160692	0.137018000642809	.	.
chr11	17051545	17052044	chr11	17160193	17160692	Plek|chr11:17160193-17160692	0.137018000642809	.	.
chr11	17051545	17052044	chr11	17305907	17306406	Cnrip1|chr11:17305907-17306406	0.257730470780538	.	.
chr11	17051545	17052044	chr11	17305907	17306406	Plek|chr11:17305907-17306406	0.257730470780538	.	.
chr11	17051545	17052044	chr11	17306408	17306907	Cnrip1|chr11:17306408-17306907	0.205972643756272	.	.
chr11	17051545	17052044	chr11	17306408	17306907	Plek|chr11:17306408-17306907	0.205972643756272	.	.
chr11	17052106	17052605	chr11	17160193	17160692	Cnrip1|chr11:17160193-17160692	0.40067733291433	.	.
chr11	17052106	17052605	chr11	17160193	17160692	Plek|chr11:17160193-17160692	0.40067733291433	.	.
chr11	17052106	17052605	chr11	17352018	17352517	Cnrip1|chr11:17352018-17352517	0.180604251281678	.	.
chr11	17052106	17052605	chr11	17352018	17352517	Plek|chr11:17352018-17352517	0.180604251281678	.	.
chr11	17052630	17053129	chr11	17160193	17160692	Plek|chr11:17160193-17160692	0.358345890031403	.	.
chr11	17052630	17053129	chr11	17386649	17387148	Plek|chr11:17386649-17387148	0.253602223760448	.	.
chr11	17158989	17159488	chr11	17422989	17423488	Ppp3r1|chr11:17422989-17423488	0.242752690804655	.	.
chr11	17159610	17160109	chr11	17082914	17083413	Ppp3r1|chr11:17082914-17083413	0.147604734589248	.	.
chr11	17159610	17160109	chr11	17160193	17160692	Ppp3r1|chr11:17160193-17160692	0.183465755442589	.	.
chr11	17159610	17160109	chr11	17305907	17306406	Ppp3r1|chr11:17305907-17306406	0.137643814273017	.	.
chr11	17159610	17160109	chr11	17306408	17306907	Ppp3r1|chr11:17306408-17306907	0.147976266409537	.	.
chr11	17211097	17211596	chr11	17422989	17423488	Pno1|chr11:17422989-17423488	0.278131286890308	.	.
chr11	17211641	17212140	chr11	17386649	17387148	Pno1|chr11:17386649-17387148	0.199970736812601	.	.
chr11	17257330	17257829	chr11	17279822	17280321	C1d|chr11:17279822-17280321	0.138073817011764	.	.
chr11	17257330	17257829	chr11	17386649	17387148	C1d|chr11:17386649-17387148	0.247320126846033	.	.
chr11	17953651	17954150	chr11	18156467	18156966	Etaa1|chr11:18156467-18156966	0.179216396003546	.	.
chr11	17953651	17954150	chr11	18156467	18156966	Etaa1os|chr11:18156467-18156966	0.179216396003546	.	.
chr11	19008101	19008600	chr11	18877408	18877907	Gm16140|chr11:18877408-18877907	0.489467445816845	.	.
chr11	19008101	19008600	chr11	19007537	19008036	Gm16140|chr11:19007537-19008036	0.662363689530056	.	.
chr11	19008101	19008600	chr11	19020212	19020711	Gm16140|chr11:19020212-19020711	0.262443686900838	.	.
chr11	19008101	19008600	chr11	19026199	19026698	Gm16140|chr11:19026199-19026698	0.368795919942804	.	.
chr11	19008101	19008600	chr11	19027012	19027511	Gm16140|chr11:19027012-19027511	0.1287040722424	.	.
chr11	19008101	19008600	chr11	19120079	19120578	Gm16140|chr11:19120079-19120578	0.318067392651937	.	.
chr11	19008101	19008600	chr11	19120806	19121305	Gm16140|chr11:19120806-19121305	0.254959641890743	.	.
chr11	19008101	19008600	chr11	19160187	19160686	Gm16140|chr11:19160187-19160686	0.285782566089234	.	.
chr11	19008101	19008600	chr11	19160707	19161206	Gm16140|chr11:19160707-19161206	0.388198308456573	.	.
chr11	19008101	19008600	chr11	19343072	19343571	Gm16140|chr11:19343072-19343571	0.26815058296495	.	.
chr11	19018819	19019318	chr11	18877408	18877907	Meis1|chr11:18877408-18877907	0.125328611015685	.	.
chr11	19018819	19019318	chr11	18957721	18958220	Meis1|chr11:18957721-18958220	0.217999449338422	.	.
chr11	19018819	19019318	chr11	19007537	19008036	Meis1|chr11:19007537-19008036	0.148399334251235	.	.
chr11	19018819	19019318	chr11	19020212	19020711	Meis1|chr11:19020212-19020711	0.316136939671526	.	.
chr11	19018819	19019318	chr11	19026199	19026698	Meis1|chr11:19026199-19026698	0.262121650667525	.	.
chr11	19018819	19019318	chr11	19120079	19120578	Meis1|chr11:19120079-19120578	0.131290797146223	.	.
chr11	19018819	19019318	chr11	19160187	19160686	Meis1|chr11:19160187-19160686	0.164735719634761	.	.
chr11	19018819	19019318	chr11	19160707	19161206	Meis1|chr11:19160707-19161206	0.147548607398659	.	.
chr11	20331966	20332465	chr11	20631609	20632108	Slc1a4|chr11:20631609-20632108	0.29127707632992	.	.
chr11	20331966	20332465	chr11	20690952	20691451	Slc1a4|chr11:20690952-20691451	0.131084492421221	.	.
chr11	20332570	20333069	chr11	20400704	20401203	Slc1a4|chr11:20400704-20401203	0.195871897885969	.	.
chr11	20332570	20333069	chr11	20531946	20532445	Slc1a4|chr11:20531946-20532445	0.285710126387495	.	.
chr11	20332570	20333069	chr11	20631609	20632108	Slc1a4|chr11:20631609-20632108	0.302309959776904	.	.
chr11	20332570	20333069	chr11	20690952	20691451	Slc1a4|chr11:20690952-20691451	0.132536234549652	.	.
chr11	20333072	20333571	chr11	20631609	20632108	Slc1a4|chr11:20631609-20632108	0.205850735754775	.	.
chr11	20542743	20543242	chr11	20631609	20632108	Sertad2|chr11:20631609-20632108	0.356228833648348	.	.
chr11	20740361	20740860	chr11	20445850	20446349	Aftph|chr11:20445850-20446349	0.122027310599134	.	.
chr11	20740361	20740860	chr11	20454941	20455440	Aftph|chr11:20454941-20455440	0.139589431332411	.	.
chr11	20741392	20741891	chr11	20400704	20401203	Aftph|chr11:20400704-20401203	0.247075474724575	.	.
chr11	20741392	20741891	chr11	20631609	20632108	Aftph|chr11:20631609-20632108	0.31001410684566	.	.
chr11	21091027	21091526	chr11	21414738	21415237	Peli1|chr11:21414738-21415237	0.521011966555234	.	.
chr11	21238489	21238988	chr11	21178310	21178809	Vps54|chr11:21178310-21178809	0.13115908077728	.	.
chr11	21238489	21238988	chr11	21436326	21436825	Vps54|chr11:21436326-21436825	0.190676816088064	.	.
chr11	21238489	21238988	chr11	21490868	21491367	Vps54|chr11:21490868-21491367	0.247801463774591	.	.
chr11	21239060	21239559	chr11	21178310	21178809	Vps54|chr11:21178310-21178809	0.169498597827911	.	.
chr11	21239060	21239559	chr11	21436326	21436825	Vps54|chr11:21436326-21436825	0.192125462660927	.	.
chr11	21239060	21239559	chr11	21490868	21491367	Vps54|chr11:21490868-21491367	0.125620683185437	.	.
chr11	21371048	21371547	chr11	21178310	21178809	Gm12043|chr11:21178310-21178809	0.240552775686869	.	.
chr11	21371048	21371547	chr11	21178310	21178809	Ugp2|chr11:21178310-21178809	0.240552775686869	.	.
chr11	21371048	21371547	chr11	21436326	21436825	Gm12043|chr11:21436326-21436825	0.135962561362628	.	.
chr11	21371048	21371547	chr11	21436326	21436825	Ugp2|chr11:21436326-21436825	0.135962561362628	.	.
chr11	21371048	21371547	chr11	21490868	21491367	Gm12043|chr11:21490868-21491367	0.201163259441171	.	.
chr11	21371048	21371547	chr11	21490868	21491367	Ugp2|chr11:21490868-21491367	0.201163259441171	.	.
chr11	22512298	22512797	chr11	22286837	22287336	Tmem17|chr11:22286837-22287336	0.130361399443356	.	.
chr11	22512298	22512797	chr11	22584318	22584817	Tmem17|chr11:22584318-22584817	0.308958554858903	.	.
chr11	22512298	22512797	chr11	22672055	22672554	Tmem17|chr11:22672055-22672554	0.150633845284937	.	.
chr11	22617528	22618027	chr11	22698484	22698983	Gm12052|chr11:22698484-22698983	0.144972647571199	.	.
chr11	23007555	23008054	chr11	23141362	23141861	Fam161a|chr11:23141362-23141861	0.152532263966418	.	.
[truncated: 23,453 more rows]
