# Supplementary material for: Single-cell analysis of chromatin accessibility in the adult mouse brain
Source: Nature. 2023 Dec 13;624(7991):378–89. doi: 10.1038/s41586-023-06824-9 (PMC10719105; doi:10.1038/s41586-023-06824-9)
Supplement: Supplementary file 3 — Supplementary Tables 1–25 and their legends. [file 41586_2023_6824_MOESM3_ESM.zip › 2023-03-05453B-s3/SI Tables/SI Table 13 Summary of all the gene-cCRE correlations/sa2subclass.PAG_Ucn_Glut.pdc.bedpe]

chr1	9747574	9748073	chr1	9584609	9585108	1700034P13Rik|chr1:9584609-9585108	0.710577625984511	.	.
chr1	9747574	9748073	chr1	9584609	9585108	Vcpip1|chr1:9584609-9585108	0.710577625984511	.	.
chr1	10008928	10009427	chr1	9988645	9989144	Ppp1r42|chr1:9988645-9989144	0.582057632363075	.	.
chr1	10037697	10038196	chr1	10084063	10084562	Cops5|chr1:10084063-10084562	0.615566502934663	.	.
chr1	10037697	10038196	chr1	10084063	10084562	Cspp1|chr1:10084063-10084562	0.615566502934663	.	.
chr1	10037697	10038196	chr1	10380755	10381254	Cops5|chr1:10380755-10381254	0.678183038340018	.	.
chr1	10037697	10038196	chr1	10380755	10381254	Cspp1|chr1:10380755-10381254	0.678183038340018	.	.
chr1	10232855	10233354	chr1	10084063	10084562	Arfgef1|chr1:10084063-10084562	0.597264914209454	.	.
chr1	10232855	10233354	chr1	10380755	10381254	Arfgef1|chr1:10380755-10381254	0.620982147672486	.	.
chr1	10993243	10993742	chr1	11144417	11144916	Prex2|chr1:11144417-11144916	0.504750185220285	.	.
chr1	11413910	11414409	chr1	11144417	11144916	A830018L16Rik|chr1:11144417-11144916	0.602798561560675	.	.
chr1	11413910	11414409	chr1	11282684	11283183	A830018L16Rik|chr1:11282684-11283183	0.520222558143708	.	.
chr1	12691748	12692247	chr1	12804457	12804956	Sulf1|chr1:12804457-12804956	0.572987241941629	.	.
chr1	12691748	12692247	chr1	12864005	12864504	Sulf1|chr1:12864005-12864504	0.527698421219551	.	.
chr1	12692265	12692764	chr1	12495087	12495586	Sulf1|chr1:12495087-12495586	0.592148696036464	.	.
chr1	12692265	12692764	chr1	12864005	12864504	Sulf1|chr1:12864005-12864504	0.579276930613885	.	.
chr1	12692874	12693373	chr1	12565097	12565596	Sulf1|chr1:12565097-12565596	0.531983795728448	.	.
chr1	12692874	12693373	chr1	12657719	12658218	Sulf1|chr1:12657719-12658218	0.733490874044989	.	.
chr1	12692874	12693373	chr1	12804457	12804956	Sulf1|chr1:12804457-12804956	0.691781673008837	.	.
chr1	13372876	13373375	chr1	13245153	13245652	Ncoa2|chr1:13245153-13245652	0.636034824654017	.	.
chr1	13372876	13373375	chr1	13372290	13372789	Ncoa2|chr1:13372290-13372789	0.793116361935598	.	.
chr1	13589563	13590062	chr1	13293196	13293695	Tram1|chr1:13293196-13293695	0.589100125535293	.	.
chr1	13589563	13590062	chr1	13425930	13426429	Tram1|chr1:13425930-13426429	0.642785726151611	.	.
chr1	13589563	13590062	chr1	13426757	13427256	Tram1|chr1:13426757-13427256	0.533688822779427	.	.
chr1	13660314	13660813	chr1	13530694	13531193	Lactb2|chr1:13530694-13531193	0.75635379074042	.	.
chr1	13660314	13660813	chr1	13615825	13616324	Lactb2|chr1:13615825-13616324	0.548559137179142	.	.
chr1	13660314	13660813	chr1	13771623	13772122	Lactb2|chr1:13771623-13772122	0.832857057028535	.	.
chr1	13660314	13660813	chr1	13771623	13772122	Lactb2|chr1:13771623-13772122	0.832857057028536	.	.
chr1	13660314	13660813	chr1	13789111	13789610	Lactb2|chr1:13789111-13789610	0.726645553671738	.	.
chr1	13660314	13660813	chr1	13801875	13802374	Lactb2|chr1:13801875-13802374	0.572278646642048	.	.
chr1	13660314	13660813	chr1	13873938	13874437	Lactb2|chr1:13873938-13874437	0.729738066002549	.	.
chr1	14309549	14310048	chr1	14707960	14708459	Eya1|chr1:14707960-14708459	0.51010346777441	.	.
chr1	14755218	14755717	chr1	14707960	14708459	Msc|chr1:14707960-14708459	0.543475417065124	.	.
chr1	14755218	14755717	chr1	14980277	14980776	Msc|chr1:14980277-14980776	0.604373491653536	.	.
chr1	14755218	14755717	chr1	15180076	15180575	Msc|chr1:15180076-15180575	0.548164118363182	.	.
chr1	15286608	15287107	chr1	15180076	15180575	Kcnb2|chr1:15180076-15180575	0.584252364182784	.	.
chr1	15286608	15287107	chr1	15483457	15483956	Kcnb2|chr1:15483457-15483956	0.655867485873506	.	.
chr1	15286608	15287107	chr1	15651733	15652232	Kcnb2|chr1:15651733-15652232	0.66940590078627	.	.
chr1	16104453	16104952	chr1	16135760	16136259	Rpl7|chr1:16135760-16136259	0.556781908136196	.	.
chr1	16104453	16104952	chr1	16343603	16344102	Rpl7|chr1:16343603-16344102	0.672804397710809	.	.
chr1	16105563	16106062	chr1	15875005	15875504	Rdh10|chr1:15875005-15875504	0.571485121450429	.	.
chr1	16105563	16106062	chr1	16129906	16130405	Rdh10|chr1:16129906-16130405	0.616443979766569	.	.
chr1	16105563	16106062	chr1	16172334	16172833	Rdh10|chr1:16172334-16172833	0.69106142126686	.	.
chr1	16105563	16106062	chr1	16182436	16182935	Rdh10|chr1:16182436-16182935	0.721436944280518	.	.
chr1	16105563	16106062	chr1	16206947	16207446	Rdh10|chr1:16206947-16207446	0.646597558627256	.	.
chr1	16105563	16106062	chr1	16435413	16435912	Rdh10|chr1:16435413-16435912	0.582483120001487	.	.
chr1	16656744	16657243	chr1	16546643	16547142	D030040B21Rik|chr1:16546643-16547142	0.533173614847212	.	.
chr1	16656744	16657243	chr1	16546643	16547142	Eloc|chr1:16546643-16547142	0.533173614847212	.	.
chr1	17145142	17145641	chr1	17181457	17181956	Gdap1|chr1:17181457-17181956	0.508302252618399	.	.
chr1	20890311	20890810	chr1	21166203	21166702	6720483E21Rik|chr1:21166203-21166702	0.631836943369681	.	.
chr1	20890311	20890810	chr1	21166203	21166702	Paqr8|chr1:21166203-21166702	0.631836943369681	.	.
chr1	21079134	21079633	chr1	21499815	21500314	Gm28287|chr1:21499815-21500314	0.539607336539556	.	.
chr1	21079134	21079633	chr1	21499815	21500314	Tram2|chr1:21499815-21500314	0.539607336539556	.	.
chr1	21961224	21961723	chr1	21751546	21752045	Kcnq5|chr1:21751546-21752045	0.584100422426377	.	.
chr1	22805771	22806270	chr1	23163356	23163855	Rims1|chr1:23163356-23163855	0.515924715982601	.	.
chr1	23761777	23762276	chr1	23849500	23849999	B3gat2|chr1:23849500-23849999	0.542108096083943	.	.
chr1	23761777	23762276	chr1	24014433	24014932	B3gat2|chr1:24014433-24014932	0.618047619806456	.	.
chr1	23761777	23762276	chr1	24107548	24108047	B3gat2|chr1:24107548-24108047	0.56050663470152	.	.
chr1	23761777	23762276	chr1	24108053	24108552	B3gat2|chr1:24108053-24108552	0.593616964996556	.	.
chr1	23761777	23762276	chr1	24249074	24249573	B3gat2|chr1:24249074-24249573	0.645933628250558	.	.
chr1	23762292	23762791	chr1	23762798	23763297	B3gat2|chr1:23762798-23763297	0.711320455528996	.	.
chr1	23762292	23762791	chr1	24230363	24230862	B3gat2|chr1:24230363-24230862	0.562366486392992	.	.
chr1	23922128	23922627	chr1	23592714	23593213	Smap1|chr1:23592714-23593213	0.52613099441172	.	.
chr1	23922128	23922627	chr1	23762798	23763297	Smap1|chr1:23762798-23763297	0.811744692140778	.	.
chr1	23922128	23922627	chr1	24230363	24230862	Smap1|chr1:24230363-24230862	0.664688524813763	.	.
chr1	24005456	24005955	chr1	23931221	23931720	Sdhaf4|chr1:23931221-23931720	0.579193252324529	.	.
chr1	24099649	24100148	chr1	23931221	23931720	Fam135a|chr1:23931221-23931720	0.581802259350643	.	.
chr1	24100186	24100685	chr1	24124529	24125028	Fam135a|chr1:24124529-24125028	0.560649885070367	.	.
chr1	24678265	24678764	chr1	24614093	24614592	Lmbrd1|chr1:24614093-24614592	0.620419804605435	.	.
chr1	24678265	24678764	chr1	24615721	24616220	Lmbrd1|chr1:24615721-24616220	0.735599684255739	.	.
chr1	25829930	25830429	chr1	26017892	26018391	Adgrb3|chr1:26017892-26018391	0.591257237868332	.	.
chr1	30872795	30873294	chr1	30503190	30503689	Phf3|chr1:30503190-30503689	0.529375972544357	.	.
chr1	30872795	30873294	chr1	30740784	30741283	Phf3|chr1:30740784-30741283	0.561017902564548	.	.
chr1	30872795	30873294	chr1	31019300	31019799	Phf3|chr1:31019300-31019799	0.537768464141463	.	.
chr1	30872795	30873294	chr1	31131019	31131518	Phf3|chr1:31131019-31131518	0.539803422549015	.	.
chr1	30873430	30873929	chr1	31019300	31019799	Phf3|chr1:31019300-31019799	0.586800687418553	.	.
chr1	32172459	32172958	chr1	32301349	32301848	Khdrbs2|chr1:32301349-32301848	0.573520156613573	.	.
chr1	34439491	34439990	chr1	34120758	34121257	Ccdc115|chr1:34120758-34121257	0.62666484861776	.	.
chr1	34439491	34439990	chr1	34120758	34121257	Imp4|chr1:34120758-34121257	0.62666484861776	.	.
chr1	34439491	34439990	chr1	34150569	34151068	Ccdc115|chr1:34150569-34151068	0.805815785524268	.	.
chr1	34439491	34439990	chr1	34150569	34151068	Imp4|chr1:34150569-34151068	0.805815785524268	.	.
chr1	34439491	34439990	chr1	34223784	34224283	Ccdc115|chr1:34223784-34224283	0.503925639314254	.	.
chr1	34439491	34439990	chr1	34223784	34224283	Ccdc115|chr1:34223784-34224283	0.503925639314255	.	.
chr1	34439491	34439990	chr1	34223784	34224283	Imp4|chr1:34223784-34224283	0.503925639314254	.	.
chr1	34439491	34439990	chr1	34223784	34224283	Imp4|chr1:34223784-34224283	0.503925639314255	.	.
chr1	34579442	34579941	chr1	34750293	34750792	1700101I19Rik|chr1:34750293-34750792	0.546125562698414	.	.
chr1	34579442	34579941	chr1	34750293	34750792	Amer3|chr1:34750293-34750792	0.546125562698414	.	.
chr1	34849768	34850267	chr1	34752832	34753331	Plekhb2|chr1:34752832-34753331	0.750968746080063	.	.
chr1	36068061	36068560	chr1	35822267	35822766	Hs6st1|chr1:35822267-35822766	0.535343740758497	.	.
chr1	36244101	36244600	chr1	35759483	35759982	Uggt1|chr1:35759483-35759982	0.607540969842654	.	.
chr1	36244101	36244600	chr1	36173682	36174181	Uggt1|chr1:36173682-36174181	0.571412802605736	.	.
chr1	36244101	36244600	chr1	36401491	36401990	Uggt1|chr1:36401491-36401990	0.703796978572097	.	.
chr1	36307414	36307913	chr1	36116034	36116533	Arid5a|chr1:36116034-36116533	0.693900701239118	.	.
chr1	36307414	36307913	chr1	36116542	36117041	Arid5a|chr1:36116542-36117041	0.786601992657709	.	.
chr1	36307414	36307913	chr1	36323141	36323640	Arid5a|chr1:36323141-36323640	0.617258006094351	.	.
chr1	36445084	36445583	chr1	36116034	36116533	Lman2l|chr1:36116034-36116533	0.643793610532806	.	.
chr1	36445084	36445583	chr1	36116542	36117041	Lman2l|chr1:36116542-36117041	0.729794703451102	.	.
chr1	36445084	36445583	chr1	36325930	36326429	Lman2l|chr1:36325930-36326429	0.506596931514933	.	.
chr1	36511549	36512048	chr1	36722611	36723110	Cnnm3|chr1:36722611-36723110	0.552840477773022	.	.
chr1	36511549	36512048	chr1	36810677	36811176	Cnnm3|chr1:36810677-36811176	0.625514665226635	.	.
chr1	36547105	36547604	chr1	36401491	36401990	Ankrd39|chr1:36401491-36401990	0.560668175407794	.	.
chr1	36557336	36557835	chr1	36488278	36488777	D430040D24Rik|chr1:36488278-36488777	0.565043433770653	.	.
chr1	36557336	36557835	chr1	36488278	36488777	Sema4c|chr1:36488278-36488777	0.565043433770653	.	.
chr1	36557336	36557835	chr1	36772410	36772909	D430040D24Rik|chr1:36772410-36772909	0.606422095332827	.	.
chr1	36557336	36557835	chr1	36772410	36772909	Sema4c|chr1:36772410-36772909	0.606422095332827	.	.
chr1	37300101	37300600	chr1	37029031	37029530	Inpp4a|chr1:37029031-37029530	0.67247541643508	.	.
chr1	37429877	37430376	chr1	37664601	37665100	Coa5|chr1:37664601-37665100	0.707707851728845	.	.
chr1	37429877	37430376	chr1	37664601	37665100	Unc50|chr1:37664601-37665100	0.707707851728845	.	.
chr1	37719678	37720177	chr1	37664601	37665100	2010300C02Rik|chr1:37664601-37665100	0.636204469400247	.	.
chr1	37997082	37997581	chr1	37664601	37665100	Eif5b|chr1:37664601-37665100	0.541769386311264	.	.
chr1	37997082	37997581	chr1	37664601	37665100	Txndc9|chr1:37664601-37665100	0.541769386311264	.	.
chr1	39367561	39368060	chr1	39196691	39197190	Rpl31|chr1:39196691-39197190	0.801440395859841	.	.
chr1	39367561	39368060	chr1	39400507	39401006	Rpl31|chr1:39400507-39401006	0.668052583007758	.	.
chr1	39367561	39368060	chr1	39522483	39522982	Rpl31|chr1:39522483-39522982	0.696369311481659	.	.
chr1	39367561	39368060	chr1	39535964	39536463	Rpl31|chr1:39535964-39536463	0.648919010828159	.	.
chr1	39367561	39368060	chr1	39646342	39646841	Rpl31|chr1:39646342-39646841	0.581093688808221	.	.
chr1	39478529	39479028	chr1	39196691	39197190	Tbc1d8|chr1:39196691-39197190	0.679014881217821	.	.
chr1	39478529	39479028	chr1	39400507	39401006	Tbc1d8|chr1:39400507-39401006	0.699683140870799	.	.
chr1	39478529	39479028	chr1	39535964	39536463	Tbc1d8|chr1:39535964-39536463	0.713373079017587	.	.
chr1	39535425	39535924	chr1	39535964	39536463	Cnot11|chr1:39535964-39536463	0.713476292536115	.	.
chr1	39576797	39577296	chr1	39535964	39536463	Rnf149|chr1:39535964-39536463	0.560271787268293	.	.
chr1	39576797	39577296	chr1	39646342	39646841	Rnf149|chr1:39646342-39646841	0.818490927245717	.	.
chr1	39576797	39577296	chr1	39761309	39761808	Rnf149|chr1:39761309-39761808	0.547236494136344	.	.
chr1	39576797	39577296	chr1	39964655	39965154	Rnf149|chr1:39964655-39965154	0.515388126852314	.	.
chr1	39577299	39577798	chr1	39522483	39522982	Rnf149|chr1:39522483-39522982	0.517083085503323	.	.
chr1	39577299	39577798	chr1	39646342	39646841	Rnf149|chr1:39646342-39646841	0.544923067493067	.	.
chr1	39650724	39651223	chr1	39256510	39257009	Creg2|chr1:39256510-39257009	0.514729194923155	.	.
chr1	39650724	39651223	chr1	39256510	39257009	D930019O06Rik|chr1:39256510-39257009	0.514729194923155	.	.
chr1	39720690	39721189	chr1	39400507	39401006	Rfx8|chr1:39400507-39401006	0.74924052773111	.	.
chr1	39720690	39721189	chr1	39445615	39446114	Rfx8|chr1:39445615-39446114	0.656323924265145	.	.
chr1	39720690	39721189	chr1	39522483	39522982	Rfx8|chr1:39522483-39522982	0.671573035724283	.	.
chr1	39720690	39721189	chr1	39625541	39626040	Rfx8|chr1:39625541-39626040	0.583088780955124	.	.
chr1	39720690	39721189	chr1	39949971	39950470	Rfx8|chr1:39949971-39950470	0.67354811013027	.	.
chr1	40790447	40790946	chr1	40797275	40797774	Mfsd9|chr1:40797275-40797774	0.534359470970976	.	.
chr1	42695450	42695949	chr1	42777656	42778155	Gm20646|chr1:42777656-42778155	0.533824537879727	.	.
chr1	42695450	42695949	chr1	42777656	42778155	Pantr1|chr1:42777656-42778155	0.533824537879727	.	.
chr1	42695450	42695949	chr1	42777656	42778155	Pou3f3|chr1:42777656-42778155	0.533824537879727	.	.
chr1	42952608	42953107	chr1	42914971	42915470	Gpr45|chr1:42914971-42915470	0.586755731965447	.	.
chr1	42952608	42953107	chr1	43065778	43066277	Gpr45|chr1:43065778-43066277	0.62012012173424	.	.
chr1	42953132	42953631	chr1	43065778	43066277	Gpr45|chr1:43065778-43066277	0.616547599534929	.	.
chr1	43098457	43098956	chr1	43360671	43361170	AI597479|chr1:43360671-43361170	0.562458013518278	.	.
chr1	43098457	43098956	chr1	43360671	43361170	Tgfbrap1|chr1:43360671-43361170	0.562458013518278	.	.
chr1	43827615	43828114	chr1	43819001	43819500	Uxs1|chr1:43819001-43819500	0.718233876606174	.	.
chr1	43827615	43828114	chr1	43871504	43872003	Uxs1|chr1:43871504-43872003	0.570801639755998	.	.
chr1	43827615	43828114	chr1	43974987	43975486	Uxs1|chr1:43974987-43975486	0.620286892616017	.	.
chr1	43827615	43828114	chr1	44188914	44189413	Uxs1|chr1:44188914-44189413	0.698135525349277	.	.
chr1	44118638	44119137	chr1	43819001	43819500	Bivm|chr1:43819001-43819500	0.56795992162704	.	.
chr1	44118638	44119137	chr1	43819001	43819500	Poglut2|chr1:43819001-43819500	0.56795992162704	.	.
chr1	44118638	44119137	chr1	43871504	43872003	Bivm|chr1:43871504-43872003	0.66813148324449	.	.
chr1	44118638	44119137	chr1	43871504	43872003	Poglut2|chr1:43871504-43872003	0.66813148324449	.	.
chr1	44118638	44119137	chr1	43974987	43975486	Bivm|chr1:43974987-43975486	0.757644630968511	.	.
chr1	44118638	44119137	chr1	43974987	43975486	Poglut2|chr1:43974987-43975486	0.757644630968511	.	.
chr1	44118638	44119137	chr1	44188914	44189413	Bivm|chr1:44188914-44189413	0.698270550029295	.	.
chr1	44118638	44119137	chr1	44188914	44189413	Poglut2|chr1:44188914-44189413	0.698270550029295	.	.
chr1	44119144	44119643	chr1	43871504	43872003	Bivm|chr1:43871504-43872003	0.793920830225138	.	.
chr1	44119144	44119643	chr1	43871504	43872003	Poglut2|chr1:43871504-43872003	0.793920830225138	.	.
chr1	44119144	44119643	chr1	43974987	43975486	Bivm|chr1:43974987-43975486	0.811893993210568	.	.
chr1	44119144	44119643	chr1	43974987	43975486	Poglut2|chr1:43974987-43975486	0.811893993210568	.	.
chr1	44119144	44119643	chr1	44188914	44189413	Bivm|chr1:44188914-44189413	0.73398683966423	.	.
chr1	44119144	44119643	chr1	44188914	44189413	Poglut2|chr1:44188914-44189413	0.73398683966423	.	.
chr1	44119663	44120162	chr1	43819001	43819500	Bivm|chr1:43819001-43819500	0.509791509297906	.	.
chr1	44551396	44551895	chr1	44595978	44596477	Gulp1|chr1:44595978-44596477	0.693338370709947	.	.
chr1	45795197	45795696	chr1	45837607	45838106	Wdr75|chr1:45837607-45838106	0.506643346822858	.	.
chr1	45925424	45925923	chr1	46018316	46018815	Slc40a1|chr1:46018316-46018815	0.523281945043929	.	.
chr1	46066566	46067065	chr1	45905047	45905546	Dnah7b|chr1:45905047-45905546	0.711433761108704	.	.
chr1	46066566	46067065	chr1	46018316	46018815	Dnah7b|chr1:46018316-46018815	0.635219652539071	.	.
chr1	51333906	51334405	chr1	51096586	51097085	9330175M20Rik|chr1:51096586-51097085	0.655493154056975	.	.
chr1	51596911	51597410	chr1	51856453	51856952	Gm17767|chr1:51856453-51856952	0.594972647299979	.	.
chr1	51596911	51597410	chr1	51856453	51856952	Gm17767|chr1:51856453-51856952	0.59497264729998	.	.
chr1	51849461	51849960	chr1	51856453	51856952	Gm29453|chr1:51856453-51856952	0.727240745347938	.	.
chr1	51849461	51849960	chr1	51996588	51997087	Gm29453|chr1:51996588-51997087	0.527422982724441	.	.
chr1	52113595	52114094	chr1	52388093	52388592	Gm31812|chr1:52388093-52388592	0.583730462789655	.	.
chr1	52113595	52114094	chr1	52454630	52455129	Gm31812|chr1:52454630-52455129	0.509879294767155	.	.
chr1	52119152	52119651	chr1	52442885	52443384	Stat1|chr1:52442885-52443384	0.511078122404282	.	.
chr1	52119152	52119651	chr1	52454630	52455129	Stat1|chr1:52454630-52455129	0.601163413076443	.	.
chr1	52233098	52233597	chr1	51856453	51856952	Gls|chr1:51856453-51856952	0.695799464918136	.	.
chr1	52233098	52233597	chr1	51996588	51997087	Gls|chr1:51996588-51997087	0.526310027993796	.	.
chr1	52500159	52500658	chr1	52454630	52455129	Nab1|chr1:52454630-52455129	0.566890938824967	.	.
chr1	52630383	52630882	chr1	52952486	52952985	Nemp2|chr1:52952486-52952985	0.514799045877135	.	.
chr1	52726267	52726766	chr1	52660770	52661269	Mfsd6|chr1:52660770-52661269	0.526015934605661	.	.
chr1	52726267	52726766	chr1	52951973	52952472	Mfsd6|chr1:52951973-52952472	0.586714453250059	.	.
chr1	52726267	52726766	chr1	52952486	52952985	Mfsd6|chr1:52952486-52952985	0.857908876864151	.	.
chr1	52726267	52726766	chr1	52952486	52952985	Mfsd6|chr1:52952486-52952985	0.857908876864152	.	.
chr1	52727486	52727985	chr1	52442885	52443384	Mfsd6|chr1:52442885-52443384	0.527681698989196	.	.
chr1	52727486	52727985	chr1	52652524	52653023	Mfsd6|chr1:52652524-52653023	0.513723457621806	.	.
chr1	52727486	52727985	chr1	52683432	52683931	Mfsd6|chr1:52683432-52683931	0.566537783674736	.	.
chr1	52727486	52727985	chr1	52703062	52703561	Mfsd6|chr1:52703062-52703561	0.682855852773147	.	.
chr1	52844734	52845233	chr1	52951973	52952472	Hibch|chr1:52951973-52952472	0.579010432197734	.	.
chr1	54194329	54194828	chr1	53940077	53940576	Hecw2|chr1:53940077-53940576	0.562890123577059	.	.
chr1	54194329	54194828	chr1	53974866	53975365	Hecw2|chr1:53974866-53975365	0.569835130754699	.	.
chr1	54194329	54194828	chr1	54093300	54093799	Hecw2|chr1:54093300-54093799	0.58677434425045	.	.
chr1	54557443	54557942	chr1	54492251	54492750	Pgap1|chr1:54492251-54492750	0.528391686483469	.	.
chr1	54557443	54557942	chr1	54815494	54815993	Pgap1|chr1:54815494-54815993	0.545945559423307	.	.
chr1	54926155	54926654	chr1	54830203	54830702	Ankrd44|chr1:54830203-54830702	0.639662660774895	.	.
chr1	54926155	54926654	chr1	55171315	55171814	Ankrd44|chr1:55171315-55171814	0.658458556346941	.	.
chr1	55027198	55027697	chr1	55430568	55431067	Sf3b1|chr1:55430568-55431067	0.551913377534758	.	.
chr1	55052491	55052990	chr1	55171875	55172374	Coq10b|chr1:55171875-55172374	0.520376446815566	.	.
chr1	55087395	55087894	chr1	54815494	54815993	Hspd1|chr1:54815494-54815993	0.621170220941204	.	.
chr1	55087395	55087894	chr1	54815494	54815993	Hspe1|chr1:54815494-54815993	0.621170220941204	.	.
chr1	55087395	55087894	chr1	55383081	55383580	Hspd1|chr1:55383081-55383580	0.606578434401335	.	.
chr1	55087395	55087894	chr1	55383081	55383580	Hspe1|chr1:55383081-55383580	0.606578434401335	.	.
chr1	55087395	55087894	chr1	55463088	55463587	Hspd1|chr1:55463088-55463587	0.588953332380549	.	.
chr1	55087395	55087894	chr1	55463088	55463587	Hspe1|chr1:55463088-55463587	0.588953332380549	.	.
chr1	55087908	55088407	chr1	55171315	55171814	Hspd1|chr1:55171315-55171814	0.643103607197877	.	.
chr1	55087908	55088407	chr1	55171315	55171814	Hspe1|chr1:55171315-55171814	0.643103607197877	.	.
chr1	55130908	55131407	chr1	54772808	54773307	Mob4|chr1:54772808-54773307	0.622643640686318	.	.
chr1	55130908	55131407	chr1	54772808	54773307	Mob4|chr1:54772808-54773307	0.622643640686319	.	.
chr1	55131471	55131970	chr1	54815494	54815993	Mob4|chr1:54815494-54815993	0.538086822471842	.	.
chr1	55131471	55131970	chr1	55171875	55172374	Mob4|chr1:55171875-55172374	0.610623834485398	.	.
chr1	55131471	55131970	chr1	55383081	55383580	Mob4|chr1:55383081-55383580	0.585557391598282	.	.
chr1	55131471	55131970	chr1	55463088	55463587	Mob4|chr1:55463088-55463587	0.801285118684714	.	.
chr1	55405572	55406071	chr1	55430568	55431067	Plcl1|chr1:55430568-55431067	0.612091164458879	.	.
chr1	57406767	57407266	chr1	57489762	57490261	Maip1|chr1:57489762-57490261	0.602357600061519	.	.
chr1	57406767	57407266	chr1	57489762	57490261	Tyw5|chr1:57489762-57490261	0.602357600061519	.	.
chr1	58423825	58424324	chr1	58422814	58423313	Clk1|chr1:58422814-58423313	0.516374684360669	.	.
chr1	58504734	58505233	chr1	58271090	58271589	Gm15834|chr1:58271090-58271589	0.637591914140038	.	.
chr1	58504734	58505233	chr1	58271090	58271589	Orc2|chr1:58271090-58271589	0.637591914140038	.	.
chr1	58504734	58505233	chr1	58353419	58353918	Gm15834|chr1:58353419-58353918	0.757021410010674	.	.
chr1	58504734	58505233	chr1	58353419	58353918	Orc2|chr1:58353419-58353918	0.757021410010674	.	.
chr1	58504734	58505233	chr1	58652543	58653042	Gm15834|chr1:58652543-58653042	0.557062868681856	.	.
chr1	58504734	58505233	chr1	58652543	58653042	Orc2|chr1:58652543-58653042	0.557062868681856	.	.
chr1	58586034	58586533	chr1	58937261	58937760	Fam126b|chr1:58937261-58937760	0.584489877346366	.	.
chr1	58586034	58586533	chr1	58937261	58937760	Ndufb3|chr1:58937261-58937760	0.584489877346366	.	.
chr1	59162883	59163382	chr1	59464930	59465429	Mpp4|chr1:59464930-59465429	0.510772738355225	.	.
chr1	59237006	59237505	chr1	58909565	58910064	Als2|chr1:58909565-58910064	0.623778224341909	.	.
chr1	59684706	59685205	chr1	59465581	59466080	Nop58|chr1:59465581-59466080	0.574811265326776	.	.
chr1	59762644	59763143	chr1	59833669	59834168	Bmpr2|chr1:59833669-59834168	0.545248150993286	.	.
chr1	59763159	59763658	chr1	59584561	59585060	Bmpr2|chr1:59584561-59585060	0.502895938978878	.	.
chr1	59763159	59763658	chr1	59902562	59903061	Bmpr2|chr1:59902562-59903061	0.642974555203447	.	.
chr1	60042935	60043434	chr1	59833669	59834168	Ica1l|chr1:59833669-59834168	0.847598013827342	.	.
chr1	60097980	60098479	chr1	59902562	59903061	Carf|chr1:59902562-59903061	0.785279718725418	.	.
chr1	60097980	60098479	chr1	59902562	59903061	Wdr12|chr1:59902562-59903061	0.785279718725418	.	.
chr1	60180257	60180756	chr1	59833669	59834168	Nbeal1|chr1:59833669-59834168	0.660738250968386	.	.
chr1	60180257	60180756	chr1	59966136	59966635	Nbeal1|chr1:59966136-59966635	0.578244628247204	.	.
chr1	60343314	60343813	chr1	60731834	60732333	Cyp20a1|chr1:60731834-60732333	0.550349482222817	.	.
chr1	60343314	60343813	chr1	60731834	60732333	Cyp20a1|chr1:60731834-60732333	0.550349482222818	.	.
chr1	60566593	60567092	chr1	60731834	60732333	Raph1|chr1:60731834-60732333	0.617560249996449	.	.
chr1	60566593	60567092	chr1	60851085	60851584	Raph1|chr1:60851085-60851584	0.638644405599804	.	.
chr1	60566593	60567092	chr1	60851085	60851584	Raph1|chr1:60851085-60851584	0.638644405599805	.	.
chr1	62703034	62703533	chr1	62334005	62334504	Nrp2|chr1:62334005-62334504	0.67803283703338	.	.
chr1	62703034	62703533	chr1	62783340	62783839	Nrp2|chr1:62783340-62783839	0.543509027343618	.	.
chr1	62703034	62703533	chr1	62860682	62861181	Nrp2|chr1:62860682-62861181	0.577503804278922	.	.
chr1	63114071	63114570	chr1	62783340	62783839	Ino80d|chr1:62783340-62783839	0.639280568540237	.	.
chr1	63114071	63114570	chr1	62835823	62836322	Ino80d|chr1:62835823-62836322	0.583564428203223	.	.
chr1	63114071	63114570	chr1	63153005	63153504	Ino80d|chr1:63153005-63153504	0.799345548097193	.	.
chr1	63114071	63114570	chr1	63180992	63181491	Ino80d|chr1:63180992-63181491	0.598803331734572	.	.
chr1	63114071	63114570	chr1	63367905	63368404	Ino80d|chr1:63367905-63368404	0.822946774470889	.	.
chr1	63176509	63177008	chr1	62964231	62964730	Eef1b2|chr1:62964231-62964730	0.540491849408996	.	.
chr1	63176509	63177008	chr1	62964231	62964730	Eef1b2|chr1:62964231-62964730	0.540491849408997	.	.
chr1	63176509	63177008	chr1	62964231	62964730	Ndufs1|chr1:62964231-62964730	0.540491849408996	.	.
chr1	63176509	63177008	chr1	62964231	62964730	Ndufs1|chr1:62964231-62964730	0.540491849408997	.	.
chr1	63176509	63177008	chr1	63486645	63487144	Eef1b2|chr1:63486645-63487144	0.539826445005061	.	.
chr1	63176509	63177008	chr1	63486645	63487144	Ndufs1|chr1:63486645-63487144	0.539826445005061	.	.
chr1	63445105	63445604	chr1	63153005	63153504	Adam23|chr1:63153005-63153504	0.585601507451818	.	.
chr1	63445105	63445604	chr1	63367905	63368404	Adam23|chr1:63367905-63368404	0.548101778111596	.	.
chr1	63445671	63446170	chr1	63153005	63153504	Adam23|chr1:63153005-63153504	0.749807177532033	.	.
chr1	63445671	63446170	chr1	63180992	63181491	Adam23|chr1:63180992-63181491	0.616527977838156	.	.
chr1	63445671	63446170	chr1	63367905	63368404	Adam23|chr1:63367905-63368404	0.753066361662923	.	.
chr1	63730384	63730883	chr1	63567035	63567534	Fastkd2|chr1:63567035-63567534	0.588795688252768	.	.
chr1	63730384	63730883	chr1	63567035	63567534	Mdh1b|chr1:63567035-63567534	0.588795688252768	.	.
chr1	64122089	64122588	chr1	64188129	64188628	Klf7|chr1:64188129-64188628	0.549693578654316	.	.
chr1	64532547	64533046	chr1	64305488	64305987	Creb1|chr1:64305488-64305987	0.533797713187944	.	.
chr1	64532547	64533046	chr1	64993141	64993640	Creb1|chr1:64993141-64993640	0.560349236462378	.	.
chr1	64616950	64617449	chr1	64853659	64854158	Gm28982|chr1:64853659-64854158	0.82698263177338	.	.
chr1	64616950	64617449	chr1	64853659	64854158	Mettl21a|chr1:64853659-64854158	0.82698263177338	.	.
chr1	64616950	64617449	chr1	64945104	64945603	Gm28982|chr1:64945104-64945603	0.668116575911857	.	.
chr1	64616950	64617449	chr1	64945104	64945603	Mettl21a|chr1:64945104-64945603	0.668116575911857	.	.
chr1	64617495	64617994	chr1	64853659	64854158	Gm28982|chr1:64853659-64854158	0.913658879247876	.	.
chr1	64617495	64617994	chr1	64853659	64854158	Mettl21a|chr1:64853659-64854158	0.913658879247876	.	.
chr1	64617495	64617994	chr1	64924290	64924789	Gm28982|chr1:64924290-64924789	0.51278928383342	.	.
chr1	64617495	64617994	chr1	64924290	64924789	Mettl21a|chr1:64924290-64924789	0.51278928383342	.	.
chr1	64617495	64617994	chr1	64945104	64945603	Gm28982|chr1:64945104-64945603	0.666998597473308	.	.
chr1	64617495	64617994	chr1	64945104	64945603	Mettl21a|chr1:64945104-64945603	0.666998597473308	.	.
chr1	64737642	64738141	chr1	64795647	64796146	Fzd5|chr1:64795647-64796146	0.69225481077661	.	.
chr1	64737642	64738141	chr1	64950114	64950613	Fzd5|chr1:64950114-64950613	0.650893881379248	.	.
chr1	65186396	65186895	chr1	64993141	64993640	Idh1|chr1:64993141-64993640	0.566086984626596	.	.
chr1	65186396	65186895	chr1	64993141	64993640	Pikfyve|chr1:64993141-64993640	0.566086984626596	.	.
chr1	66174880	66175379	chr1	66084319	66084818	Map2|chr1:66084319-66084818	0.599023948982165	.	.
chr1	66174880	66175379	chr1	66148233	66148732	Map2|chr1:66148233-66148732	0.719867692771259	.	.
chr1	66174880	66175379	chr1	66187006	66187505	Map2|chr1:66187006-66187505	0.555434292590633	.	.
chr1	66174880	66175379	chr1	66321754	66322253	Map2|chr1:66321754-66322253	0.594101721140114	.	.
chr1	66816734	66817233	chr1	67055185	67055684	Kansl1l|chr1:67055185-67055684	0.612090794316403	.	.
chr1	66816734	66817233	chr1	67113253	67113752	Kansl1l|chr1:67113253-67113752	0.57144100245696	.	.
chr1	69106246	69106745	chr1	68822981	68823480	Gm16076|chr1:68822981-68823480	0.720250995847906	.	.
chr1	69106246	69106745	chr1	68892547	68893046	Gm16076|chr1:68892547-68893046	0.565657592738252	.	.
chr1	69106800	69107299	chr1	69068653	69069152	Gm16076|chr1:69068653-69069152	0.555523392997785	.	.
chr1	69106800	69107299	chr1	69089283	69089782	Gm16076|chr1:69089283-69089782	0.660857800907742	.	.
chr1	69108309	69108808	chr1	69068653	69069152	Erbb4|chr1:69068653-69069152	0.558949712905677	.	.
chr1	69108309	69108808	chr1	69089283	69089782	Erbb4|chr1:69089283-69089782	0.575911109080235	.	.
chr1	69687151	69687650	chr1	69367548	69368047	Ikzf2|chr1:69367548-69368047	0.512822050820929	.	.
chr1	70724978	70725477	chr1	70795064	70795563	Vwc2l|chr1:70795064-70795563	0.511638233615033	.	.
chr1	71102861	71103360	chr1	70851729	70852228	Bard1|chr1:70851729-70852228	0.550750933016472	.	.
chr1	71102861	71103360	chr1	70997536	70998035	Bard1|chr1:70997536-70998035	0.518561535461913	.	.
chr1	71556874	71557373	chr1	71893538	71894037	Atic|chr1:71893538-71894037	0.704557896018334	.	.
chr1	72037831	72038330	chr1	72009376	72009875	4930556G22Rik|chr1:72009376-72009875	0.549038228493258	.	.
chr1	72037831	72038330	chr1	72099436	72099935	4930556G22Rik|chr1:72099436-72099935	0.690326951623515	.	.
chr1	72037831	72038330	chr1	72099436	72099935	4930556G22Rik|chr1:72099436-72099935	0.690326951623516	.	.
chr1	72212372	72212871	chr1	72099436	72099935	Mreg|chr1:72099436-72099935	0.510478452137002	.	.
chr1	72212372	72212871	chr1	72182830	72183329	Mreg|chr1:72182830-72183329	0.560388638152988	.	.
chr1	72284104	72284603	chr1	72255113	72255612	Pecr|chr1:72255113-72255612	0.621139962497306	.	.
chr1	72284104	72284603	chr1	72255113	72255612	Tmem169|chr1:72255113-72255612	0.621139962497306	.	.
chr1	72307199	72307698	chr1	72254545	72255044	Xrcc5|chr1:72254545-72255044	0.530051826136472	.	.
chr1	72536972	72537471	chr1	72254545	72255044	March4|chr1:72254545-72255044	0.621007893709914	.	.
chr1	72824488	72824987	chr1	73236821	73237320	Igfbp2|chr1:73236821-73237320	0.532671309859495	.	.
chr1	74284588	74285087	chr1	74084847	74085346	Aamp|chr1:74084847-74085346	0.637482550186793	.	.
chr1	74284588	74285087	chr1	74084847	74085346	Pnkd|chr1:74084847-74085346	0.637482550186793	.	.
chr1	74284588	74285087	chr1	74111307	74111806	Aamp|chr1:74111307-74111806	0.533035594839492	.	.
chr1	74284588	74285087	chr1	74111307	74111806	Pnkd|chr1:74111307-74111806	0.533035594839492	.	.
chr1	74391301	74391800	chr1	74084847	74085346	Ctdsp1|chr1:74084847-74085346	0.532281384767421	.	.
chr1	74391301	74391800	chr1	74397348	74397847	Ctdsp1|chr1:74397348-74397847	0.797719129354427	.	.
chr1	74391301	74391800	chr1	74397909	74398408	Ctdsp1|chr1:74397909-74398408	0.810641385537052	.	.
chr1	74391301	74391800	chr1	74492766	74493265	Ctdsp1|chr1:74492766-74493265	0.562946309298743	.	.
chr1	74505730	74506229	chr1	74397909	74398408	Cnot9|chr1:74397909-74398408	0.619176690797996	.	.
chr1	74601175	74601674	chr1	74802933	74803432	Rnf25|chr1:74802933-74803432	0.625599596983689	.	.
chr1	74601175	74601674	chr1	74802933	74803432	Stk36|chr1:74802933-74803432	0.625599596983689	.	.
chr1	74935357	74935856	chr1	74816731	74817230	Cfap65|chr1:74816731-74817230	0.556881616452334	.	.
chr1	75124760	75125259	chr1	75052015	75052514	Nhej1|chr1:75052015-75052514	0.558705382625729	.	.
chr1	75124760	75125259	chr1	75263237	75263736	Nhej1|chr1:75263237-75263736	0.602394673936533	.	.
chr1	75124760	75125259	chr1	75399854	75400353	Nhej1|chr1:75399854-75400353	0.520510518223359	.	.
chr1	75168424	75168923	chr1	75392112	75392611	Zfand2b|chr1:75392112-75392611	0.524605345761904	.	.
chr1	75168424	75168923	chr1	75457742	75458241	Zfand2b|chr1:75457742-75458241	0.587090687825096	.	.
chr1	75168424	75168923	chr1	75487302	75487801	Zfand2b|chr1:75487302-75487801	0.518191626381408	.	.
chr1	75180079	75180578	chr1	74802933	74803432	Abcb6|chr1:74802933-74803432	0.54860350673271	.	.
chr1	75191753	75192252	chr1	74816731	74817230	Ankzf1|chr1:74816731-74817230	0.597503912802346	.	.
chr1	75191753	75192252	chr1	74816731	74817230	Atg9a|chr1:74816731-74817230	0.597503912802346	.	.
chr1	75191753	75192252	chr1	75141393	75141892	Ankzf1|chr1:75141393-75141892	0.503063224623305	.	.
chr1	75191753	75192252	chr1	75141393	75141892	Atg9a|chr1:75141393-75141892	0.503063224623305	.	.
chr1	75191753	75192252	chr1	75381822	75382321	Ankzf1|chr1:75381822-75382321	0.529987132242991	.	.
chr1	75191753	75192252	chr1	75381822	75382321	Atg9a|chr1:75381822-75382321	0.529987132242991	.	.
chr1	75192415	75192914	chr1	75381822	75382321	Ankzf1|chr1:75381822-75382321	0.594606065996753	.	.
chr1	75192415	75192914	chr1	75381822	75382321	Atg9a|chr1:75381822-75382321	0.594606065996753	.	.
chr1	75219086	75219585	chr1	75214276	75214775	Tuba4a|chr1:75214276-75214775	0.673961984032507	.	.
chr1	75219086	75219585	chr1	75292766	75293265	Tuba4a|chr1:75292766-75293265	0.547063313007473	.	.
chr1	75219086	75219585	chr1	75292766	75293265	Tuba4a|chr1:75292766-75293265	0.547063313007474	.	.
chr1	75219086	75219585	chr1	75467494	75467993	Tuba4a|chr1:75467494-75467993	0.64724691358718	.	.
chr1	75236651	75237150	chr1	74964428	74964927	Dnajb2|chr1:74964428-74964927	0.634921016711886	.	.
chr1	75236651	75237150	chr1	75052015	75052514	Dnajb2|chr1:75052015-75052514	0.510418323961402	.	.
chr1	75236651	75237150	chr1	75399854	75400353	Dnajb2|chr1:75399854-75400353	0.690841539683668	.	.
chr1	75272303	75272802	chr1	75486474	75486973	Gm28902|chr1:75486474-75486973	0.537808838656133	.	.
chr1	75272303	75272802	chr1	75548516	75549015	Gm28902|chr1:75548516-75549015	0.516825474438825	.	.
chr1	75272303	75272802	chr1	75693281	75693780	Gm28902|chr1:75693281-75693780	0.667194716547463	.	.
chr1	75277375	75277874	chr1	75399854	75400353	Resp18|chr1:75399854-75400353	0.556254720692533	.	.
chr1	75435709	75436208	chr1	75052015	75052514	Gmppa|chr1:75052015-75052514	0.620107875016267	.	.
chr1	75435709	75436208	chr1	75263237	75263736	Gmppa|chr1:75263237-75263736	0.677512796034843	.	.
chr1	75435709	75436208	chr1	75399854	75400353	Gmppa|chr1:75399854-75400353	0.543516103805155	.	.
chr1	75435709	75436208	chr1	75407030	75407529	Gmppa|chr1:75407030-75407529	0.542594324861703	.	.
chr1	75435709	75436208	chr1	75548516	75549015	Gmppa|chr1:75548516-75549015	0.588278762403662	.	.
chr1	75435709	75436208	chr1	75683741	75684240	Gmppa|chr1:75683741-75684240	0.632647499424235	.	.
chr1	75435709	75436208	chr1	75693281	75693780	Gmppa|chr1:75693281-75693780	0.547747767151109	.	.
chr1	75449786	75450285	chr1	75548516	75549015	Asic4|chr1:75548516-75549015	0.5757168136025	.	.
chr1	75449786	75450285	chr1	75693281	75693780	Asic4|chr1:75693281-75693780	0.650919364450056	.	.
chr1	75450290	75450789	chr1	75141393	75141892	Asic4|chr1:75141393-75141892	0.625523225867251	.	.
chr1	75450290	75450789	chr1	75381822	75382321	Asic4|chr1:75381822-75382321	0.806256132349637	.	.
chr1	75450290	75450789	chr1	75392112	75392611	Asic4|chr1:75392112-75392611	0.655444550716545	.	.
chr1	75479156	75479655	chr1	75214276	75214775	Chpf|chr1:75214276-75214775	0.64131880018307	.	.
chr1	75479156	75479655	chr1	75214276	75214775	Tmem198|chr1:75214276-75214775	0.64131880018307	.	.
chr1	75479156	75479655	chr1	75292766	75293265	Chpf|chr1:75292766-75293265	0.616901221510787	.	.
chr1	75479156	75479655	chr1	75292766	75293265	Tmem198|chr1:75292766-75293265	0.616901221510787	.	.
chr1	75479156	75479655	chr1	75381822	75382321	Chpf|chr1:75381822-75382321	0.800241314972392	.	.
chr1	75479156	75479655	chr1	75381822	75382321	Tmem198|chr1:75381822-75382321	0.800241314972392	.	.
chr1	75479156	75479655	chr1	75467494	75467993	Chpf|chr1:75467494-75467993	0.658051850385579	.	.
chr1	75479156	75479655	chr1	75467494	75467993	Tmem198|chr1:75467494-75467993	0.658051850385579	.	.
chr1	75505376	75505875	chr1	75457742	75458241	Obsl1|chr1:75457742-75458241	0.65854089033822	.	.
chr1	75505376	75505875	chr1	75458368	75458867	Obsl1|chr1:75458368-75458867	0.793374430541723	.	.
chr1	75505376	75505875	chr1	75467494	75467993	Obsl1|chr1:75467494-75467993	0.611169078489126	.	.
chr1	75506139	75506638	chr1	75292766	75293265	Inha|chr1:75292766-75293265	0.51095867142673	.	.
chr1	75506139	75506638	chr1	75292766	75293265	Obsl1|chr1:75292766-75293265	0.51095867142673	.	.
chr1	75506139	75506638	chr1	75458368	75458867	Inha|chr1:75458368-75458867	0.6766650570136	.	.
chr1	75506139	75506638	chr1	75458368	75458867	Obsl1|chr1:75458368-75458867	0.6766650570136	.	.
chr1	75506139	75506638	chr1	75467494	75467993	Inha|chr1:75467494-75467993	0.757618684124381	.	.
chr1	75506139	75506638	chr1	75467494	75467993	Obsl1|chr1:75467494-75467993	0.757618684124381	.	.
chr1	75521240	75521739	chr1	75292766	75293265	Stk11ip|chr1:75292766-75293265	0.52821296551395	.	.
chr1	75521240	75521739	chr1	75381822	75382321	Stk11ip|chr1:75381822-75382321	0.737622984338308	.	.
chr1	75521240	75521739	chr1	75467494	75467993	Stk11ip|chr1:75467494-75467993	0.616749951933992	.	.
chr1	75546261	75546760	chr1	75292766	75293265	Slc4a3|chr1:75292766-75293265	0.541187222768981	.	.
chr1	75546261	75546760	chr1	75458368	75458867	Slc4a3|chr1:75458368-75458867	0.64260524902995	.	.
chr1	75546261	75546760	chr1	75467494	75467993	Slc4a3|chr1:75467494-75467993	0.746528989176093	.	.
chr1	77514939	77515438	chr1	77467171	77467670	Epha4|chr1:77467171-77467670	0.67772937418918	.	.
chr1	77514939	77515438	chr1	77467171	77467670	Gm28386|chr1:77467171-77467670	0.67772937418918	.	.
chr1	77514939	77515438	chr1	77871509	77872008	Epha4|chr1:77871509-77872008	0.631145210825586	.	.
chr1	77514939	77515438	chr1	77871509	77872008	Gm28386|chr1:77871509-77872008	0.631145210825586	.	.
chr1	78657540	78658039	chr1	78733979	78734478	Acsl3|chr1:78733979-78734478	0.675066771675854	.	.
chr1	78657540	78658039	chr1	78733979	78734478	Utp14b|chr1:78733979-78734478	0.675066771675854	.	.
chr1	78657540	78658039	chr1	78812199	78812698	Acsl3|chr1:78812199-78812698	0.624365364384588	.	.
chr1	78657540	78658039	chr1	78812199	78812698	Utp14b|chr1:78812199-78812698	0.624365364384588	.	.
chr1	78657540	78658039	chr1	78907933	78908432	Acsl3|chr1:78907933-78908432	0.537275885907064	.	.
chr1	78657540	78658039	chr1	78907933	78908432	Utp14b|chr1:78907933-78908432	0.537275885907064	.	.
chr1	79439807	79440306	chr1	79580908	79581407	Scg2|chr1:79580908-79581407	0.775117636613093	.	.
chr1	79439807	79440306	chr1	79581417	79581916	Scg2|chr1:79581417-79581916	0.554289273451609	.	.
chr1	79439807	79440306	chr1	79581417	79581916	Scg2|chr1:79581417-79581916	0.55428927345161	.	.
chr1	79671948	79672447	chr1	79755282	79755781	Ap1s3|chr1:79755282-79755781	0.514025262699497	.	.
chr1	79671948	79672447	chr1	79755282	79755781	Ap1s3|chr1:79755282-79755781	0.514025262699498	.	.
chr1	79775809	79776308	chr1	79761515	79762014	Mrpl44|chr1:79761515-79762014	0.532235690373706	.	.
chr1	79775809	79776308	chr1	79761515	79762014	Wdfy1|chr1:79761515-79762014	0.532235690373706	.	.
chr1	79775809	79776308	chr1	79928458	79928957	Mrpl44|chr1:79928458-79928957	0.697274845848148	.	.
chr1	79775809	79776308	chr1	79928458	79928957	Wdfy1|chr1:79928458-79928957	0.697274845848148	.	.
chr1	80340736	80341235	chr1	80606190	80606689	Cul3|chr1:80606190-80606689	0.535163072784396	.	.
chr1	80340736	80341235	chr1	80670303	80670802	Cul3|chr1:80670303-80670802	0.503443198834446	.	.
chr1	80757803	80758302	chr1	80642268	80642767	Dock10|chr1:80642268-80642767	0.595209574860338	.	.
chr1	80758332	80758831	chr1	80643699	80644198	Dock10|chr1:80643699-80644198	0.523330348019088	.	.
chr1	80758332	80758831	chr1	81155983	81156482	Dock10|chr1:81155983-81156482	0.551714194822318	.	.
chr1	82290681	82291180	chr1	82258183	82258682	Irs1|chr1:82258183-82258682	0.534321823618593	.	.
chr1	82290681	82291180	chr1	82290015	82290514	Irs1|chr1:82290015-82290514	0.666533236992283	.	.
chr1	82725115	82725614	chr1	82358886	82359385	C430014B12Rik|chr1:82358886-82359385	0.834483186996864	.	.
chr1	82725115	82725614	chr1	82358886	82359385	Mff|chr1:82358886-82359385	0.834483186996864	.	.
chr1	82725115	82725614	chr1	82798256	82798755	C430014B12Rik|chr1:82798256-82798755	0.57519076601317	.	.
chr1	82725115	82725614	chr1	82798256	82798755	Mff|chr1:82798256-82798755	0.57519076601317	.	.
chr1	82725115	82725614	chr1	82905335	82905834	C430014B12Rik|chr1:82905335-82905834	0.542956375310605	.	.
chr1	82725115	82725614	chr1	82905335	82905834	Mff|chr1:82905335-82905834	0.542956375310605	.	.
chr1	82839194	82839693	chr1	83197367	83197866	Agfg1|chr1:83197367-83197866	0.525900308143498	.	.
chr1	82839865	82840364	chr1	82905864	82906363	Agfg1|chr1:82905864-82906363	0.527168951524	.	.
chr1	83060677	83061176	chr1	82792985	82793484	Krtap28-13|chr1:82792985-82793484	0.645378122671366	.	.
chr1	83060677	83061176	chr1	82798256	82798755	Krtap28-13|chr1:82798256-82798755	0.646003554247874	.	.
chr1	83060677	83061176	chr1	82905335	82905834	Krtap28-13|chr1:82905335-82905834	0.679724632548229	.	.
chr1	83060677	83061176	chr1	83449451	83449950	Krtap28-13|chr1:83449451-83449950	0.681287814883321	.	.
chr1	84695000	84695499	chr1	84284342	84284841	Dner|chr1:84284342-84284841	0.681164630893624	.	.
chr1	84695000	84695499	chr1	84556818	84557317	Dner|chr1:84556818-84557317	0.577609562394496	.	.
chr1	84695613	84696112	chr1	84284342	84284841	Dner|chr1:84284342-84284841	0.582863620090819	.	.
chr1	84695613	84696112	chr1	84360021	84360520	Dner|chr1:84360021-84360520	0.515074243065431	.	.
chr1	84839165	84839664	chr1	84513344	84513843	Fbxo36|chr1:84513344-84513843	0.826187606234525	.	.
chr1	84839165	84839664	chr1	84535969	84536468	Fbxo36|chr1:84535969-84536468	0.733016432175578	.	.
chr1	84839165	84839664	chr1	84585323	84585822	Fbxo36|chr1:84585323-84585822	0.856153890873847	.	.
chr1	84839165	84839664	chr1	84838531	84839030	Fbxo36|chr1:84838531-84839030	0.627518058125648	.	.
chr1	84839808	84840307	chr1	84585323	84585822	Fbxo36|chr1:84585323-84585822	0.513903362485069	.	.
chr1	84839808	84840307	chr1	84585323	84585822	Trip12|chr1:84585323-84585822	0.513903362485069	.	.
chr1	84839808	84840307	chr1	84709399	84709898	Fbxo36|chr1:84709399-84709898	0.622639151765199	.	.
chr1	84839808	84840307	chr1	84709399	84709898	Trip12|chr1:84709399-84709898	0.622639151765199	.	.
chr1	84839808	84840307	chr1	84710164	84710663	Fbxo36|chr1:84710164-84710663	0.659059248254108	.	.
chr1	84839808	84840307	chr1	84710164	84710663	Trip12|chr1:84710164-84710663	0.659059248254108	.	.
chr1	84839808	84840307	chr1	84838531	84839030	Fbxo36|chr1:84838531-84839030	0.768359566747636	.	.
chr1	84839808	84840307	chr1	84838531	84839030	Trip12|chr1:84838531-84839030	0.768359566747636	.	.
chr1	85774994	85775493	chr1	85720188	85720687	9930111H07Rik|chr1:85720188-85720687	0.524547437511864	.	.
chr1	85793160	85793659	chr1	85720188	85720687	Cab39|chr1:85720188-85720687	0.575466935441148	.	.
chr1	85793160	85793659	chr1	86196918	86197417	Cab39|chr1:86196918-86197417	0.617232603465096	.	.
chr1	85894274	85894773	chr1	85934135	85934634	Itm2c|chr1:85934135-85934634	0.554786370759278	.	.
chr1	85894274	85894773	chr1	86059359	86059858	Itm2c|chr1:86059359-86059858	0.597719141808166	.	.
chr1	85928201	85928700	chr1	85853262	85853761	4933407L21Rik|chr1:85853262-85853761	0.562707885950438	.	.
chr1	86046083	86046582	chr1	85820214	85820713	2810459M11Rik|chr1:85820214-85820713	0.506010213462668	.	.
chr1	86046083	86046582	chr1	86032144	86032643	2810459M11Rik|chr1:86032144-86032643	0.601600235823584	.	.
chr1	86046083	86046582	chr1	86440464	86440963	2810459M11Rik|chr1:86440464-86440963	0.538318208056296	.	.
chr1	86064385	86064884	chr1	86059359	86059858	Psmd1|chr1:86059359-86059858	0.543386748613861	.	.
chr1	86064385	86064884	chr1	86487725	86488224	Psmd1|chr1:86487725-86488224	0.52220531347624	.	.
chr1	86154471	86154970	chr1	85853262	85853761	Armc9|chr1:85853262-85853761	0.753539027410249	.	.
chr1	86154471	86154970	chr1	85853262	85853761	Armc9|chr1:85853262-85853761	0.75353902741025	.	.
chr1	86154471	86154970	chr1	85933596	85934095	Armc9|chr1:85933596-85934095	0.532365083467844	.	.
chr1	86154471	86154970	chr1	86487143	86487642	Armc9|chr1:86487143-86487642	0.776538183304144	.	.
chr1	86302910	86303409	chr1	86038632	86039131	B3gnt7|chr1:86038632-86039131	0.67883612579862	.	.
chr1	86302910	86303409	chr1	86038632	86039131	Gm28626|chr1:86038632-86039131	0.67883612579862	.	.
chr1	86302910	86303409	chr1	86434501	86435000	B3gnt7|chr1:86434501-86435000	0.517816550640437	.	.
chr1	86302910	86303409	chr1	86434501	86435000	Gm28626|chr1:86434501-86435000	0.517816550640437	.	.
chr1	86302910	86303409	chr1	86532333	86532832	B3gnt7|chr1:86532333-86532832	0.604614507086609	.	.
chr1	86302910	86303409	chr1	86532333	86532832	Gm28626|chr1:86532333-86532832	0.604614507086609	.	.
chr1	86358737	86359236	chr1	86225194	86225693	C130036L24Rik|chr1:86225194-86225693	0.701154119639362	.	.
chr1	86358737	86359236	chr1	86225194	86225693	Ncl|chr1:86225194-86225693	0.701154119639362	.	.
chr1	86358737	86359236	chr1	86433961	86434460	C130036L24Rik|chr1:86433961-86434460	0.586888850272423	.	.
chr1	86358737	86359236	chr1	86433961	86434460	Ncl|chr1:86433961-86434460	0.586888850272423	.	.
chr1	86358737	86359236	chr1	86470639	86471138	C130036L24Rik|chr1:86470639-86471138	0.515655425583551	.	.
chr1	86358737	86359236	chr1	86470639	86471138	Ncl|chr1:86470639-86471138	0.515655425583551	.	.
chr1	86359268	86359767	chr1	86196918	86197417	C130036L24Rik|chr1:86196918-86197417	0.551836732811663	.	.
chr1	86359268	86359767	chr1	86196918	86197417	Ncl|chr1:86196918-86197417	0.551836732811663	.	.
chr1	86359268	86359767	chr1	86487725	86488224	C130036L24Rik|chr1:86487725-86488224	0.667680637763919	.	.
chr1	86359268	86359767	chr1	86487725	86488224	Ncl|chr1:86487725-86488224	0.667680637763919	.	.
chr1	86526360	86526859	chr1	86433961	86434460	Ptma|chr1:86433961-86434460	0.65198637935133	.	.
chr1	86582603	86583102	chr1	86487143	86487642	Cops7b|chr1:86487143-86487642	0.675164308083875	.	.
chr1	86582603	86583102	chr1	86487143	86487642	Pde6d|chr1:86487143-86487642	0.675164308083875	.	.
chr1	86670393	86670892	chr1	86440464	86440963	Nppc|chr1:86440464-86440963	0.516798105546162	.	.
chr1	86703565	86704064	chr1	86433961	86434460	Dis3l2|chr1:86433961-86434460	0.54834406061703	.	.
chr1	86703565	86704064	chr1	86470639	86471138	Dis3l2|chr1:86470639-86471138	0.64832337128745	.	.
chr1	87755700	87756199	chr1	87740545	87741044	Atg16l1|chr1:87740545-87741044	0.512994979537049	.	.
chr1	88008031	88008530	chr1	87793063	87793562	Usp40|chr1:87793063-87793562	0.528536973668497	.	.
chr1	88008031	88008530	chr1	87848618	87849117	Usp40|chr1:87848618-87849117	0.638980731804483	.	.
chr1	88008031	88008530	chr1	88357393	88357892	Usp40|chr1:88357393-88357892	0.574990061109734	.	.
chr1	88008031	88008530	chr1	88429538	88430037	Usp40|chr1:88429538-88430037	0.573154311542442	.	.
chr1	89069980	89070479	chr1	88769477	88769976	Sh3bp4|chr1:88769477-88769976	0.595932516855365	.	.
chr1	89069980	89070479	chr1	88860940	88861439	Sh3bp4|chr1:88860940-88861439	0.851337832482578	.	.
chr1	89069980	89070479	chr1	88861443	88861942	Sh3bp4|chr1:88861443-88861942	0.521414822339734	.	.
chr1	89069980	89070479	chr1	89235275	89235774	Sh3bp4|chr1:89235275-89235774	0.533969814338465	.	.
chr1	90603129	90603628	chr1	90743797	90744296	Cops8|chr1:90743797-90744296	0.507937045070212	.	.
chr1	90603129	90603628	chr1	90840142	90840641	Cops8|chr1:90840142-90840641	0.680040691442676	.	.
chr1	90603129	90603628	chr1	90849829	90850328	Cops8|chr1:90849829-90850328	0.55924893410242	.	.
chr1	90974937	90975436	chr1	90588307	90588806	Gm28199|chr1:90588307-90588806	0.748650767668869	.	.
chr1	90974937	90975436	chr1	90754075	90754574	Gm28199|chr1:90754075-90754574	0.626498306425146	.	.
chr1	90974937	90975436	chr1	90834740	90835239	Gm28199|chr1:90834740-90835239	0.617218249303922	.	.
chr1	90974937	90975436	chr1	91180702	91181201	Gm28199|chr1:91180702-91181201	0.563791417262295	.	.
chr1	90974937	90975436	chr1	91181441	91181940	Gm28199|chr1:91181441-91181940	0.643609424271906	.	.
chr1	90974937	90975436	chr1	91219621	91220120	Gm28199|chr1:91219621-91220120	0.708968126799784	.	.
chr1	91249940	91250439	chr1	90840142	90840641	Ube2f|chr1:90840142-90840641	0.629403317934479	.	.
chr1	91249940	91250439	chr1	90849829	90850328	Ube2f|chr1:90849829-90850328	0.533858605794259	.	.
chr1	91459292	91459791	chr1	91181441	91181940	Per2|chr1:91181441-91181940	0.574253688097355	.	.
chr1	91540218	91540717	chr1	91525865	91526364	Asb1|chr1:91525865-91526364	0.575109998486412	.	.
chr1	91540218	91540717	chr1	91942520	91943019	Asb1|chr1:91942520-91943019	0.753725924712282	.	.
chr1	91540218	91540717	chr1	91988513	91989012	Asb1|chr1:91988513-91989012	0.635802033287008	.	.
chr1	92473544	92474043	chr1	92440051	92440550	Ndufa10|chr1:92440051-92440550	0.573739066245738	.	.
chr1	92641765	92642264	chr1	92329431	92329930	Cops9|chr1:92329431-92329930	0.621281276962998	.	.
chr1	92831030	92831529	chr1	92799618	92800117	Gpc1|chr1:92799618-92800117	0.510768570215812	.	.
chr1	92831030	92831529	chr1	92978869	92979368	Gpc1|chr1:92978869-92979368	0.5779280437885	.	.
chr1	92831030	92831529	chr1	93100465	93100964	Gpc1|chr1:93100465-93100964	0.601880430265175	.	.
chr1	92831030	92831529	chr1	93128625	93129124	Gpc1|chr1:93128625-93129124	0.567068271664595	.	.
chr1	92934435	92934934	chr1	92686934	92687433	Capn10|chr1:92686934-92687433	0.686875696426592	.	.
chr1	93100965	93101464	chr1	93115042	93115541	Kif1a|chr1:93115042-93115541	0.759851747846353	.	.
chr1	93101696	93102195	chr1	93115042	93115541	Kif1a|chr1:93115042-93115541	0.660082837119054	.	.
chr1	93235496	93235995	chr1	93115042	93115541	Sned1|chr1:93115042-93115541	0.605553854618775	.	.
chr1	93478622	93479121	chr1	93740606	93741105	Hdlbp|chr1:93740606-93741105	0.503958738539464	.	.
chr1	93478622	93479121	chr1	93740606	93741105	Sept2|chr1:93740606-93741105	0.503958738539464	.	.
chr1	96871948	96872447	chr1	96883735	96884234	Slco4c1|chr1:96883735-96884234	0.688209562402057	.	.
chr1	97661800	97662299	chr1	97873552	97874051	D1Ertd622e|chr1:97873552-97874051	0.598138942716823	.	.
chr1	98095430	98095929	chr1	98139409	98139908	Pam|chr1:98139409-98139908	0.56817433154545	.	.
chr1	99772082	99772581	chr1	99907695	99908194	Cntnap5b|chr1:99907695-99908194	0.572096390697443	.	.
chr1	105663536	105664035	chr1	105385341	105385840	Pign|chr1:105385341-105385840	0.57665695388017	.	.
chr1	105663536	105664035	chr1	105385341	105385840	Relch|chr1:105385341-105385840	0.57665695388017	.	.
chr1	105663536	105664035	chr1	105440325	105440824	Pign|chr1:105440325-105440824	0.596464383000871	.	.
chr1	105663536	105664035	chr1	105440325	105440824	Relch|chr1:105440325-105440824	0.596464383000871	.	.
chr1	105663536	105664035	chr1	105885526	105886025	Pign|chr1:105885526-105886025	0.562636130879954	.	.
chr1	105663536	105664035	chr1	105885526	105886025	Relch|chr1:105885526-105886025	0.562636130879954	.	.
chr1	105663536	105664035	chr1	105922991	105923490	Pign|chr1:105922991-105923490	0.54466958522207	.	.
chr1	105663536	105664035	chr1	105922991	105923490	Pign|chr1:105922991-105923490	0.544669585222071	.	.
chr1	105663536	105664035	chr1	105922991	105923490	Relch|chr1:105922991-105923490	0.54466958522207	.	.
chr1	105663536	105664035	chr1	105922991	105923490	Relch|chr1:105922991-105923490	0.544669585222071	.	.
chr1	105780395	105780894	chr1	105900810	105901309	Tnfrsf11a|chr1:105900810-105901309	0.613039963025774	.	.
chr1	105780395	105780894	chr1	105980693	105981192	Tnfrsf11a|chr1:105980693-105981192	0.505593125443024	.	.
chr1	105990273	105990772	chr1	106242047	106242546	Gm7160|chr1:106242047-106242546	0.574845208836054	.	.
chr1	105990273	105990772	chr1	106242047	106242546	Zcchc2|chr1:106242047-106242546	0.574845208836054	.	.
chr1	106171270	106171769	chr1	105922991	105923490	Gm20753|chr1:105922991-105923490	0.561132969519797	.	.
chr1	106171270	106171769	chr1	105922991	105923490	Phlpp1|chr1:105922991-105923490	0.561132969519797	.	.
chr1	106171270	106171769	chr1	106478032	106478531	Gm20753|chr1:106478032-106478531	0.657732027984661	.	.
chr1	106171270	106171769	chr1	106478032	106478531	Gm20753|chr1:106478032-106478531	0.657732027984662	.	.
chr1	106171270	106171769	chr1	106478032	106478531	Phlpp1|chr1:106478032-106478531	0.657732027984661	.	.
chr1	106171270	106171769	chr1	106478032	106478531	Phlpp1|chr1:106478032-106478531	0.657732027984662	.	.
chr1	106401256	106401755	chr1	106478032	106478531	A530053M12Rik|chr1:106478032-106478531	0.602192233067847	.	.
chr1	107916975	107917474	chr1	108150126	108150625	D830032E09Rik|chr1:108150126-108150625	0.5135430181002	.	.
chr1	115684447	115684946	chr1	115920825	115921324	Cntnap5a|chr1:115920825-115921324	0.5674651690677	.	.
chr1	118389052	118389551	chr1	118434883	118435382	Clasp1|chr1:118434883-118435382	0.636066277863165	.	.
chr1	118459308	118459807	chr1	118535612	118536111	2900060B14Rik|chr1:118535612-118536111	0.509655462398664	.	.
chr1	119421524	119422023	chr1	119197259	119197758	Inhbb|chr1:119197259-119197758	0.533758613562401	.	.
chr1	119525867	119526366	chr1	119540292	119540791	Gm27184|chr1:119540292-119540791	0.510934472222749	.	.
chr1	119525867	119526366	chr1	119540292	119540791	Tmem185b|chr1:119540292-119540791	0.510934472222749	.	.
chr1	120120898	120121397	chr1	119951195	119951694	3110009E18Rik|chr1:119951195-119951694	0.520733206121904	.	.
chr1	120120898	120121397	chr1	119951195	119951694	Dbi|chr1:119951195-119951694	0.520733206121904	.	.
chr1	120340287	120340786	chr1	120033031	120033530	C1ql2|chr1:120033031-120033530	0.56522748568143	.	.
chr1	120340287	120340786	chr1	120231291	120231790	C1ql2|chr1:120231291-120231790	0.685827258605409	.	.
chr1	120340287	120340786	chr1	120265100	120265599	C1ql2|chr1:120265100-120265599	0.596360861116579	.	.
chr1	120340287	120340786	chr1	120357257	120357756	C1ql2|chr1:120357257-120357756	0.852306597592057	.	.
chr1	120340287	120340786	chr1	120357805	120358304	C1ql2|chr1:120357805-120358304	0.723994378927256	.	.
chr1	120340287	120340786	chr1	120371637	120372136	C1ql2|chr1:120371637-120372136	0.792786322041032	.	.
chr1	120340287	120340786	chr1	120398500	120398999	C1ql2|chr1:120398500-120398999	0.612699099302364	.	.
chr1	120340287	120340786	chr1	120549233	120549732	C1ql2|chr1:120549233-120549732	0.699418552007167	.	.
chr1	120340287	120340786	chr1	120586412	120586911	C1ql2|chr1:120586412-120586911	0.504037903126434	.	.
chr1	120340287	120340786	chr1	120655115	120655614	C1ql2|chr1:120655115-120655614	0.81814839002631	.	.
chr1	120340860	120341359	chr1	120033031	120033530	C1ql2|chr1:120033031-120033530	0.525543931503371	.	.
chr1	120340860	120341359	chr1	120231291	120231790	C1ql2|chr1:120231291-120231790	0.650730899759246	.	.
chr1	120340860	120341359	chr1	120265100	120265599	C1ql2|chr1:120265100-120265599	0.561579118735822	.	.
chr1	120340860	120341359	chr1	120357257	120357756	C1ql2|chr1:120357257-120357756	0.816492253083185	.	.
chr1	120340860	120341359	chr1	120357805	120358304	C1ql2|chr1:120357805-120358304	0.734946815494022	.	.
chr1	120340860	120341359	chr1	120371637	120372136	C1ql2|chr1:120371637-120372136	0.77900414215006	.	.
chr1	120340860	120341359	chr1	120398500	120398999	C1ql2|chr1:120398500-120398999	0.63289153298144	.	.
chr1	120340860	120341359	chr1	120549233	120549732	C1ql2|chr1:120549233-120549732	0.727573652557355	.	.
chr1	120340860	120341359	chr1	120586412	120586911	C1ql2|chr1:120586412-120586911	0.508256761303316	.	.
chr1	120340860	120341359	chr1	120655115	120655614	C1ql2|chr1:120655115-120655614	0.746967712301709	.	.
chr1	120602016	120602515	chr1	120357257	120357756	En1|chr1:120357257-120357756	0.771000766452977	.	.
chr1	120602016	120602515	chr1	120357805	120358304	En1|chr1:120357805-120358304	0.619221080168453	.	.
chr1	120602016	120602515	chr1	120371637	120372136	En1|chr1:120371637-120372136	0.641287585164977	.	.
chr1	120602016	120602515	chr1	120398500	120398999	En1|chr1:120398500-120398999	0.559591784985156	.	.
chr1	120602016	120602515	chr1	120549233	120549732	En1|chr1:120549233-120549732	0.509697060474489	.	.
chr1	120602016	120602515	chr1	120586412	120586911	En1|chr1:120586412-120586911	0.564557817738365	.	.
chr1	120602016	120602515	chr1	120655115	120655614	En1|chr1:120655115-120655614	0.594940922764266	.	.
chr1	121360471	121360970	chr1	121263960	121264459	2210011K15Rik|chr1:121263960-121264459	0.637080153055682	.	.
chr1	121360471	121360970	chr1	121550823	121551322	2210011K15Rik|chr1:121550823-121551322	0.715113948107545	.	.
chr1	121360471	121360970	chr1	121653809	121654308	2210011K15Rik|chr1:121653809-121654308	0.619152056792737	.	.
chr1	121360471	121360970	chr1	121654351	121654850	2210011K15Rik|chr1:121654351-121654850	0.556238671874252	.	.
chr1	121360471	121360970	chr1	121735252	121735751	2210011K15Rik|chr1:121735252-121735751	0.77138943905495	.	.
chr1	121430778	121431277	chr1	121180229	121180728	Ccdc93|chr1:121180229-121180728	0.826622139621486	.	.
chr1	121430778	121431277	chr1	121327621	121328120	Ccdc93|chr1:121327621-121328120	0.666203924504266	.	.
chr1	121430778	121431277	chr1	121596927	121597426	Ccdc93|chr1:121596927-121597426	0.662119872103193	.	.
chr1	121430778	121431277	chr1	121628747	121629246	Ccdc93|chr1:121628747-121629246	0.515053878662459	.	.
chr1	121567757	121568256	chr1	121698018	121698517	Ddx18|chr1:121698018-121698517	0.680976851403785	.	.
chr1	125435289	125435788	chr1	125370731	125371230	Actr3|chr1:125370731-125371230	0.680578601557755	.	.
chr1	125560306	125560805	chr1	125370731	125371230	Slc35f5|chr1:125370731-125371230	0.614696892058468	.	.
chr1	127204681	127205180	chr1	126849476	126849975	Mgat5|chr1:126849476-126849975	0.554165560326647	.	.
chr1	127204681	127205180	chr1	126931680	126932179	Mgat5|chr1:126931680-126932179	0.614487218816207	.	.
chr1	127204681	127205180	chr1	127098841	127099340	Mgat5|chr1:127098841-127099340	0.509648834830497	.	.
chr1	127854791	127855290	chr1	127569024	127569523	Map3k19|chr1:127569024-127569523	0.549124791973382	.	.
chr1	128359460	128359959	chr1	128623496	128623995	Mcm6|chr1:128623496-128623995	0.505074751155631	.	.
chr1	129273098	129273597	chr1	129411548	129412047	Thsd7b|chr1:129411548-129412047	0.510383493352935	.	.
chr1	130886420	130886919	chr1	131064136	131064635	Il24|chr1:131064136-131064635	0.626384659786582	.	.
chr1	130886420	130886919	chr1	131064136	131064635	Il24|chr1:131064136-131064635	0.626384659786583	.	.
chr1	130886420	130886919	chr1	131123867	131124366	Il24|chr1:131123867-131124366	0.564905592450253	.	.
chr1	130886420	130886919	chr1	131125876	131126375	Il24|chr1:131125876-131126375	0.756648487729767	.	.
chr1	131097580	131098079	chr1	131246334	131246833	Mapkapk2|chr1:131246334-131246833	0.562750530116824	.	.
chr1	131152939	131153438	chr1	131064136	131064635	Eif2d|chr1:131064136-131064635	0.517269892490305	.	.
chr1	131152939	131153438	chr1	131125876	131126375	Eif2d|chr1:131125876-131126375	0.540309309924628	.	.
chr1	131527318	131527817	chr1	131260313	131260812	Fam72a|chr1:131260313-131260812	0.578024584168975	.	.
chr1	131527318	131527817	chr1	131260313	131260812	Srgap2|chr1:131260313-131260812	0.578024584168975	.	.
chr1	131866958	131867457	chr1	132133182	132133681	Rab29|chr1:132133182-132133681	0.524457540592224	.	.
chr1	131910162	131910661	chr1	131504586	131505085	Nucks1|chr1:131504586-131505085	0.584488650664091	.	.
chr1	131910162	131910661	chr1	132199896	132200395	Nucks1|chr1:132199896-132200395	0.744068783618751	.	.
chr1	131910666	131911165	chr1	131945519	131946018	Nucks1|chr1:131945519-131946018	0.663520658597767	.	.
chr1	131910666	131911165	chr1	132133182	132133681	Nucks1|chr1:132133182-132133681	0.645082949522277	.	.
chr1	131910666	131911165	chr1	132133182	132133681	Nucks1|chr1:132133182-132133681	0.645082949522278	.	.
chr1	132007294	132007793	chr1	132213052	132213551	Elk4|chr1:132213052-132213551	0.523864323775445	.	.
chr1	132007800	132008299	chr1	132123531	132124030	Elk4|chr1:132123531-132124030	0.508553538440182	.	.
chr1	132067653	132068152	chr1	132199896	132200395	Mfsd4a|chr1:132199896-132200395	0.721023819726157	.	.
chr1	132067653	132068152	chr1	132213052	132213551	Mfsd4a|chr1:132213052-132213551	0.505618616053786	.	.
chr1	132067653	132068152	chr1	132288083	132288582	Mfsd4a|chr1:132288083-132288582	0.569697771216298	.	.
chr1	132139477	132139976	chr1	131945519	131946018	Cdk18|chr1:131945519-131946018	0.531381278619579	.	.
chr1	132139477	132139976	chr1	131945519	131946018	Gm29629|chr1:131945519-131946018	0.531381278619579	.	.
chr1	132139477	132139976	chr1	132133182	132133681	Cdk18|chr1:132133182-132133681	0.59200515121845	.	.
chr1	132139477	132139976	chr1	132133182	132133681	Gm29629|chr1:132133182-132133681	0.59200515121845	.	.
chr1	132139477	132139976	chr1	132431465	132431964	Cdk18|chr1:132431465-132431964	0.601877576703859	.	.
chr1	132139477	132139976	chr1	132431465	132431964	Gm29629|chr1:132431465-132431964	0.601877576703859	.	.
chr1	132139477	132139976	chr1	132443017	132443516	Cdk18|chr1:132443017-132443516	0.505032054405448	.	.
chr1	132139477	132139976	chr1	132443017	132443516	Gm29629|chr1:132443017-132443516	0.505032054405448	.	.
chr1	132298673	132299172	chr1	132160136	132160635	Klhdc8a|chr1:132160136-132160635	0.510062353492483	.	.
chr1	132298673	132299172	chr1	132199896	132200395	Klhdc8a|chr1:132199896-132200395	0.757251620778765	.	.
chr1	132298673	132299172	chr1	132288083	132288582	Klhdc8a|chr1:132288083-132288582	0.67173915854524	.	.
chr1	132298673	132299172	chr1	132582130	132582629	Klhdc8a|chr1:132582130-132582629	0.546037470320498	.	.
chr1	132316328	132316827	chr1	132199896	132200395	Nuak2|chr1:132199896-132200395	0.536861603388409	.	.
chr1	132316328	132316827	chr1	132581615	132582114	Nuak2|chr1:132581615-132582114	0.560196603364205	.	.
chr1	132316328	132316827	chr1	132582130	132582629	Nuak2|chr1:132582130-132582629	0.586969234195857	.	.
chr1	132390847	132391346	chr1	132199896	132200395	Tmcc2|chr1:132199896-132200395	0.555578789939308	.	.
chr1	132417199	132417698	chr1	132085248	132085747	Dstyk|chr1:132085248-132085747	0.858405030252931	.	.
chr1	132417199	132417698	chr1	132123531	132124030	Dstyk|chr1:132123531-132124030	0.746530576735137	.	.
chr1	132417199	132417698	chr1	132133182	132133681	Dstyk|chr1:132133182-132133681	0.550482137855483	.	.
chr1	132417199	132417698	chr1	132431465	132431964	Dstyk|chr1:132431465-132431964	0.549199420533632	.	.
chr1	132417199	132417698	chr1	132443017	132443516	Dstyk|chr1:132443017-132443516	0.747707709605544	.	.
chr1	132417199	132417698	chr1	132511412	132511911	Dstyk|chr1:132511412-132511911	0.81084181414771	.	.
chr1	132417199	132417698	chr1	132678313	132678812	Dstyk|chr1:132678313-132678812	0.736511293570429	.	.
chr1	132417199	132417698	chr1	132696209	132696708	Dstyk|chr1:132696209-132696708	0.515549065252255	.	.
chr1	132417199	132417698	chr1	132732228	132732727	Dstyk|chr1:132732228-132732727	0.658141498540664	.	.
chr1	132476591	132477090	chr1	132123531	132124030	6030442K20Rik|chr1:132123531-132124030	0.559519436286502	.	.
chr1	132476591	132477090	chr1	132123531	132124030	Rbbp5|chr1:132123531-132124030	0.559519436286502	.	.
chr1	132476591	132477090	chr1	132133182	132133681	6030442K20Rik|chr1:132133182-132133681	0.653499283874346	.	.
chr1	132476591	132477090	chr1	132133182	132133681	Rbbp5|chr1:132133182-132133681	0.653499283874346	.	.
chr1	132476591	132477090	chr1	132511412	132511911	6030442K20Rik|chr1:132511412-132511911	0.559219820526418	.	.
chr1	132476591	132477090	chr1	132511412	132511911	Rbbp5|chr1:132511412-132511911	0.559219820526418	.	.
chr1	132476591	132477090	chr1	132718296	132718795	6030442K20Rik|chr1:132718296-132718795	0.522828030582784	.	.
chr1	132476591	132477090	chr1	132718296	132718795	Rbbp5|chr1:132718296-132718795	0.522828030582784	.	.
chr1	132542654	132543153	chr1	132581615	132582114	Cntn2|chr1:132581615-132582114	0.689247307466892	.	.
chr1	132542654	132543153	chr1	132582130	132582629	Cntn2|chr1:132582130-132582629	0.587171440857034	.	.
chr1	132542654	132543153	chr1	132921998	132922497	Cntn2|chr1:132921998-132922497	0.559514327065525	.	.
chr1	132880112	132880611	chr1	132581615	132582114	Lrrn2|chr1:132581615-132582114	0.540986223844703	.	.
chr1	132880112	132880611	chr1	132582130	132582629	Lrrn2|chr1:132582130-132582629	0.757061917946173	.	.
chr1	132880112	132880611	chr1	132660381	132660880	Lrrn2|chr1:132660381-132660880	0.562093835059938	.	.
chr1	132880112	132880611	chr1	132758968	132759467	Lrrn2|chr1:132758968-132759467	0.536759841609754	.	.
chr1	132880112	132880611	chr1	132765789	132766288	Lrrn2|chr1:132765789-132766288	0.53038175926562	.	.
chr1	132880112	132880611	chr1	132897765	132898264	Lrrn2|chr1:132897765-132898264	0.58635180968872	.	.
chr1	132880112	132880611	chr1	132921998	132922497	Lrrn2|chr1:132921998-132922497	0.569493163470977	.	.
chr1	132880112	132880611	chr1	133025155	133025654	Lrrn2|chr1:133025155-133025654	0.503925125409724	.	.
chr1	132880112	132880611	chr1	133180923	133181422	Lrrn2|chr1:133180923-133181422	0.735011708609858	.	.
chr1	133068879	133069378	chr1	132765789	132766288	Gm28609|chr1:132765789-132766288	0.639039688478845	.	.
chr1	133068879	133069378	chr1	132851575	132852074	Gm28609|chr1:132851575-132852074	0.718112118477803	.	.
chr1	133068879	133069378	chr1	132897765	132898264	Gm28609|chr1:132897765-132898264	0.63581899632974	.	.
chr1	133130962	133131461	chr1	132858717	132859216	Ppp1r15b|chr1:132858717-132859216	0.550201233096979	.	.
chr1	133130962	133131461	chr1	132952700	132953199	Ppp1r15b|chr1:132952700-132953199	0.72529968927712	.	.
chr1	133130962	133131461	chr1	132952700	132953199	Ppp1r15b|chr1:132952700-132953199	0.725299689277121	.	.
chr1	133130962	133131461	chr1	133025155	133025654	Ppp1r15b|chr1:133025155-133025654	0.846863185468704	.	.
chr1	133130962	133131461	chr1	133372117	133372616	Ppp1r15b|chr1:133372117-133372616	0.520775882414887	.	.
chr1	133424176	133424675	chr1	133180923	133181422	Sox13|chr1:133180923-133181422	0.581862541549636	.	.
chr1	133610089	133610588	chr1	133695885	133696384	Snrpe|chr1:133695885-133696384	0.572160701743839	.	.
chr1	133610089	133610588	chr1	133886411	133886910	Snrpe|chr1:133886411-133886910	0.572702335740509	.	.
chr1	133660660	133661159	chr1	133886411	133886910	Gm38394|chr1:133886411-133886910	0.702071398424865	.	.
chr1	133660660	133661159	chr1	133886411	133886910	Zbed6|chr1:133886411-133886910	0.702071398424865	.	.
chr1	133660660	133661159	chr1	133886411	133886910	Zc3h11a|chr1:133886411-133886910	0.702071398424865	.	.
chr1	133661173	133661672	chr1	133886411	133886910	Gm38394|chr1:133886411-133886910	0.557462243419519	.	.
chr1	133661173	133661672	chr1	133886411	133886910	Zbed6|chr1:133886411-133886910	0.557462243419519	.	.
chr1	133661173	133661672	chr1	133886411	133886910	Zc3h11a|chr1:133886411-133886910	0.557462243419519	.	.
chr1	133908258	133908757	chr1	134019441	134019940	Optc|chr1:134019441-134019940	0.562372184440039	.	.
chr1	133908258	133908757	chr1	134045877	134046376	Optc|chr1:134045877-134046376	0.724797727124509	.	.
chr1	133908258	133908757	chr1	134067010	134067509	Optc|chr1:134067010-134067509	0.579480491015208	.	.
chr1	133908258	133908757	chr1	134151628	134152127	Optc|chr1:134151628-134152127	0.610016322146852	.	.
chr1	134078899	134079398	chr1	134019441	134019940	Btg2|chr1:134019441-134019940	0.584327050603779	.	.
chr1	134078899	134079398	chr1	134045877	134046376	Btg2|chr1:134045877-134046376	0.712210508403186	.	.
chr1	134078899	134079398	chr1	134067010	134067509	Btg2|chr1:134067010-134067509	0.554460533443077	.	.
chr1	134078899	134079398	chr1	134151628	134152127	Btg2|chr1:134151628-134152127	0.614838496387061	.	.
chr1	134078899	134079398	chr1	134344509	134345008	Btg2|chr1:134344509-134345008	0.6932758259669	.	.
chr1	134405737	134406236	chr1	134063673	134064172	Cyb5r1|chr1:134063673-134064172	0.522112479349294	.	.
chr1	134405737	134406236	chr1	134099100	134099599	Cyb5r1|chr1:134099100-134099599	0.512903246974136	.	.
chr1	134405737	134406236	chr1	134198479	134198978	Cyb5r1|chr1:134198479-134198978	0.563023795732392	.	.
chr1	134405737	134406236	chr1	134344509	134345008	Cyb5r1|chr1:134344509-134345008	0.577407273799275	.	.
chr1	134405737	134406236	chr1	134636616	134637115	Cyb5r1|chr1:134636616-134637115	0.706457502953797	.	.
chr1	134405737	134406236	chr1	134713563	134714062	Cyb5r1|chr1:134713563-134714062	0.611434342525759	.	.
chr1	134455268	134455767	chr1	134019441	134019940	Klhl12|chr1:134019441-134019940	0.68948031977453	.	.
chr1	134455268	134455767	chr1	134045877	134046376	Klhl12|chr1:134045877-134046376	0.597910587087652	.	.
chr1	134455268	134455767	chr1	134063673	134064172	Klhl12|chr1:134063673-134064172	0.56763920215292	.	.
chr1	134455268	134455767	chr1	134099100	134099599	Klhl12|chr1:134099100-134099599	0.602187751022246	.	.
chr1	134455268	134455767	chr1	134198479	134198978	Klhl12|chr1:134198479-134198978	0.562155030792006	.	.
chr1	134455268	134455767	chr1	134344509	134345008	Klhl12|chr1:134344509-134345008	0.756259697501686	.	.
chr1	134494334	134494833	chr1	134045877	134046376	Rabif|chr1:134045877-134046376	0.689581309797664	.	.
chr1	134494334	134494833	chr1	134067010	134067509	Rabif|chr1:134067010-134067509	0.692657311318111	.	.
chr1	134494334	134494833	chr1	134151628	134152127	Rabif|chr1:134151628-134152127	0.633526783460242	.	.
chr1	134494334	134494833	chr1	134344509	134345008	Rabif|chr1:134344509-134345008	0.634352587895593	.	.
chr1	134494334	134494833	chr1	134636616	134637115	Rabif|chr1:134636616-134637115	0.622055803415212	.	.
chr1	134494334	134494833	chr1	134713563	134714062	Rabif|chr1:134713563-134714062	0.850777191420919	.	.
chr1	135146503	135147002	chr1	134818727	134819226	Arl8a|chr1:134818727-134819226	0.608443899316327	.	.
chr1	135146503	135147002	chr1	135328323	135328822	Arl8a|chr1:135328323-135328822	0.602519053620348	.	.
chr1	135147293	135147792	chr1	134909447	134909946	Arl8a|chr1:134909447-134909946	0.626112911684476	.	.
chr1	135167381	135167880	chr1	135347414	135347913	Gpr37l1|chr1:135347414-135347913	0.529099698023068	.	.
chr1	135283732	135284231	chr1	135021947	135022446	Rnpep|chr1:135021947-135022446	0.546959526862001	.	.
chr1	135283732	135284231	chr1	135471563	135472062	Rnpep|chr1:135471563-135472062	0.523345980375213	.	.
chr1	135283732	135284231	chr1	135492327	135492826	Rnpep|chr1:135492327-135492826	0.645453986843243	.	.
chr1	135283732	135284231	chr1	135564542	135565041	Rnpep|chr1:135564542-135565041	0.547324755416838	.	.
chr1	135283732	135284231	chr1	135636182	135636681	Rnpep|chr1:135636182-135636681	0.552121997329847	.	.
chr1	135283732	135284231	chr1	135658989	135659488	Rnpep|chr1:135658989-135659488	0.642377941759388	.	.
chr1	135284244	135284743	chr1	135347414	135347913	Rnpep|chr1:135347414-135347913	0.588864156285287	.	.
chr1	135284244	135284743	chr1	135515798	135516297	Rnpep|chr1:135515798-135516297	0.561103148332925	.	.
chr1	135284244	135284743	chr1	135658989	135659488	Rnpep|chr1:135658989-135659488	0.526274276825442	.	.
chr1	135284244	135284743	chr1	135711083	135711582	Rnpep|chr1:135711083-135711582	0.519144617902709	.	.
chr1	135313568	135314067	chr1	135328323	135328822	Timm17a|chr1:135328323-135328822	0.590257976432337	.	.
chr1	135313568	135314067	chr1	135582896	135583395	Timm17a|chr1:135582896-135583395	0.561244707849444	.	.
chr1	135313568	135314067	chr1	135583495	135583994	Timm17a|chr1:135583495-135583994	0.619015556185567	.	.
chr1	135313568	135314067	chr1	135667267	135667766	Timm17a|chr1:135667267-135667766	0.605589134971674	.	.
chr1	135313568	135314067	chr1	135667267	135667766	Timm17a|chr1:135667267-135667766	0.605589134971675	.	.
chr1	135313568	135314067	chr1	135698704	135699203	Timm17a|chr1:135698704-135699203	0.548029911506822	.	.
chr1	135375176	135375675	chr1	135347414	135347913	Shisa4|chr1:135347414-135347913	0.733430061547435	.	.
chr1	135375176	135375675	chr1	135515798	135516297	Shisa4|chr1:135515798-135516297	0.68192055751536	.	.
chr1	135375176	135375675	chr1	135658989	135659488	Shisa4|chr1:135658989-135659488	0.523131524484865	.	.
chr1	135375176	135375675	chr1	135711083	135711582	Shisa4|chr1:135711083-135711582	0.643370416196683	.	.
chr1	135766118	135766617	chr1	135582896	135583395	Phlda3|chr1:135582896-135583395	0.604533068871613	.	.
chr1	135766118	135766617	chr1	135583495	135583994	Phlda3|chr1:135583495-135583994	0.613313434643159	.	.
chr1	135766118	135766617	chr1	135667267	135667766	Phlda3|chr1:135667267-135667766	0.701318086508676	.	.
chr1	135766118	135766617	chr1	135935215	135935714	Phlda3|chr1:135935215-135935714	0.658829060871564	.	.
chr1	135766118	135766617	chr1	136170040	136170539	Phlda3|chr1:136170040-136170539	0.826242963193756	.	.
chr1	136007806	136008305	chr1	135935215	135935714	Tmem9|chr1:135935215-135935714	0.537073282348975	.	.
chr1	136007806	136008305	chr1	136475463	136475962	Tmem9|chr1:136475463-136475962	0.724976829278069	.	.
chr1	136131078	136131577	chr1	135847027	135847526	Gm15850|chr1:135847027-135847526	0.613582873844239	.	.
chr1	136131078	136131577	chr1	135847027	135847526	Kif21b|chr1:135847027-135847526	0.613582873844239	.	.
chr1	136131078	136131577	chr1	136040725	136041224	Gm15850|chr1:136040725-136041224	0.745875647400496	.	.
chr1	136131078	136131577	chr1	136040725	136041224	Kif21b|chr1:136040725-136041224	0.745875647400496	.	.
chr1	136131078	136131577	chr1	136140240	136140739	Gm15850|chr1:136140240-136140739	0.776586042030586	.	.
chr1	136131078	136131577	chr1	136140240	136140739	Kif21b|chr1:136140240-136140739	0.776586042030586	.	.
chr1	136131078	136131577	chr1	136273291	136273790	Gm15850|chr1:136273291-136273790	0.679994141878288	.	.
chr1	136131078	136131577	chr1	136273291	136273790	Kif21b|chr1:136273291-136273790	0.679994141878288	.	.
chr1	136131078	136131577	chr1	136475463	136475962	Gm15850|chr1:136475463-136475962	0.516534190432608	.	.
chr1	136131078	136131577	chr1	136475463	136475962	Kif21b|chr1:136475463-136475962	0.516534190432608	.	.
chr1	136255110	136255609	chr1	136140240	136140739	Gm37552|chr1:136140240-136140739	0.560532419083929	.	.
chr1	136255110	136255609	chr1	136140240	136140739	Gm37552|chr1:136140240-136140739	0.56053241908393	.	.
chr1	136255110	136255609	chr1	136521473	136521972	Gm37552|chr1:136521473-136521972	0.708351908397322	.	.
chr1	136255110	136255609	chr1	136614979	136615478	Gm37552|chr1:136614979-136615478	0.642274342870531	.	.
chr1	136255110	136255609	chr1	136656448	136656947	Gm37552|chr1:136656448-136656947	0.676080589583701	.	.
chr1	136260203	136260702	chr1	136170040	136170539	Gpr25|chr1:136170040-136170539	0.606826702219837	.	.
chr1	136260203	136260702	chr1	136665082	136665581	Gpr25|chr1:136665082-136665581	0.7230367791379	.	.
chr1	136345905	136346404	chr1	136170040	136170539	Camsap2|chr1:136170040-136170539	0.563993131198805	.	.
chr1	136345905	136346404	chr1	136665082	136665581	Camsap2|chr1:136665082-136665581	0.801380820779173	.	.
chr1	136415292	136415791	chr1	136170040	136170539	9230116N13Rik|chr1:136170040-136170539	0.704293007831049	.	.
chr1	136415292	136415791	chr1	136170040	136170539	Ddx59|chr1:136170040-136170539	0.704293007831049	.	.
chr1	136415292	136415791	chr1	136401180	136401679	9230116N13Rik|chr1:136401180-136401679	0.517716658755885	.	.
chr1	136415292	136415791	chr1	136401180	136401679	Ddx59|chr1:136401180-136401679	0.517716658755885	.	.
chr1	136415292	136415791	chr1	136665082	136665581	9230116N13Rik|chr1:136665082-136665581	0.692976030991779	.	.
chr1	136415292	136415791	chr1	136665082	136665581	Ddx59|chr1:136665082-136665581	0.692976030991779	.	.
chr1	136624093	136624592	chr1	136749096	136749595	Platr23|chr1:136749096-136749595	0.520278051441966	.	.
chr1	136624093	136624592	chr1	136749096	136749595	Zfp281|chr1:136749096-136749595	0.520278051441966	.	.
chr1	136624093	136624592	chr1	136980163	136980662	Platr23|chr1:136980163-136980662	0.53185970617678	.	.
chr1	136624093	136624592	chr1	136980163	136980662	Zfp281|chr1:136980163-136980662	0.53185970617678	.	.
chr1	136624613	136625112	chr1	136475463	136475962	Platr23|chr1:136475463-136475962	0.587789030201028	.	.
chr1	136624613	136625112	chr1	136475463	136475962	Zfp281|chr1:136475463-136475962	0.587789030201028	.	.
chr1	136624613	136625112	chr1	136749096	136749595	Platr23|chr1:136749096-136749595	0.608325809493972	.	.
chr1	136624613	136625112	chr1	136749096	136749595	Zfp281|chr1:136749096-136749595	0.608325809493972	.	.
chr1	136671047	136671546	chr1	136980163	136980662	Gm19705|chr1:136980163-136980662	0.52849377696247	.	.
chr1	138856629	138857128	chr1	138983421	138983920	2310009B15Rik|chr1:138983421-138983920	0.530410872434886	.	.
chr1	138963206	138963705	chr1	138751862	138752361	Dennd1b|chr1:138751862-138752361	0.511847504915234	.	.
chr1	138963206	138963705	chr1	138983421	138983920	Dennd1b|chr1:138983421-138983920	0.736758077368871	.	.
chr1	138963206	138963705	chr1	139000479	139000978	Dennd1b|chr1:139000479-139000978	0.585103266847612	.	.
chr1	138963753	138964252	chr1	138983421	138983920	Dennd1b|chr1:138983421-138983920	0.645770244989964	.	.
chr1	138963753	138964252	chr1	139000479	139000978	Dennd1b|chr1:139000479-139000978	0.723064233729223	.	.
chr1	139454477	139454976	chr1	139000479	139000978	Aspm|chr1:139000479-139000978	0.678454322004048	.	.
chr1	140245761	140246260	chr1	140253810	140254309	Kcnt2|chr1:140253810-140254309	0.511116878043285	.	.
chr1	140245761	140246260	chr1	140268490	140268989	Kcnt2|chr1:140268490-140268989	0.611319202432864	.	.
chr1	143640493	143640992	chr1	143308396	143308895	B3galt2|chr1:143308396-143308895	0.511253421419229	.	.
chr1	143640493	143640992	chr1	143548490	143548989	B3galt2|chr1:143548490-143548989	0.510611142233824	.	.
chr1	143777394	143777893	chr1	143650187	143650686	Gm29170|chr1:143650187-143650686	0.575149832788888	.	.
chr1	143777394	143777893	chr1	143650187	143650686	Ro60|chr1:143650187-143650686	0.575149832788888	.	.
chr1	143777394	143777893	chr1	143650187	143650686	Uchl5|chr1:143650187-143650686	0.575149832788888	.	.
chr1	143777394	143777893	chr1	143929749	143930248	Gm29170|chr1:143929749-143930248	0.574573370305381	.	.
chr1	143777394	143777893	chr1	143929749	143930248	Ro60|chr1:143929749-143930248	0.574573370305381	.	.
chr1	143777394	143777893	chr1	143929749	143930248	Uchl5|chr1:143929749-143930248	0.574573370305381	.	.
chr1	151344167	151344666	chr1	151078846	151079345	Gm10138|chr1:151078846-151079345	0.582189453486369	.	.
chr1	151344167	151344666	chr1	151078846	151079345	Ivns1abp|chr1:151078846-151079345	0.582189453486369	.	.
chr1	151345057	151345556	chr1	151371422	151371921	Gm10138|chr1:151371422-151371921	0.692865368413625	.	.
chr1	151345057	151345556	chr1	151371422	151371921	Ivns1abp|chr1:151371422-151371921	0.692865368413625	.	.
chr1	151345057	151345556	chr1	151564412	151564911	Gm10138|chr1:151564412-151564911	0.620595928907589	.	.
chr1	151345057	151345556	chr1	151564412	151564911	Ivns1abp|chr1:151564412-151564911	0.620595928907589	.	.
chr1	151345057	151345556	chr1	151616457	151616956	Gm10138|chr1:151616457-151616956	0.620004528811579	.	.
chr1	151345057	151345556	chr1	151616457	151616956	Ivns1abp|chr1:151616457-151616956	0.620004528811579	.	.
chr1	151428258	151428757	chr1	151078846	151079345	Swt1|chr1:151078846-151079345	0.555564773622927	.	.
chr1	151428258	151428757	chr1	151078846	151079345	Trmt1l|chr1:151078846-151079345	0.555564773622927	.	.
chr1	151500739	151501238	chr1	151896463	151896962	Rnf2|chr1:151896463-151896962	0.734482938431567	.	.
chr1	151571134	151571633	chr1	151250691	151251190	Fam129a|chr1:151250691-151251190	0.574800687945435	.	.
chr1	151571134	151571633	chr1	151371422	151371921	Fam129a|chr1:151371422-151371921	0.507493145149962	.	.
chr1	151571134	151571633	chr1	151371422	151371921	Fam129a|chr1:151371422-151371921	0.507493145149963	.	.
chr1	152090109	152090608	chr1	151896463	151896962	1700025G04Rik|chr1:151896463-151896962	0.645801768666318	.	.
chr1	152399881	152400380	chr1	152553335	152553834	Colgalt2|chr1:152553335-152553834	0.520163495257091	.	.
chr1	152766246	152766745	chr1	152553335	152553834	Arpc5|chr1:152553335-152553834	0.574814880716459	.	.
chr1	152766246	152766745	chr1	152553335	152553834	Rgl1|chr1:152553335-152553834	0.574814880716459	.	.
chr1	152766246	152766745	chr1	152795879	152796378	Arpc5|chr1:152795879-152796378	0.652748913504146	.	.
chr1	152766246	152766745	chr1	152795879	152796378	Rgl1|chr1:152795879-152796378	0.652748913504146	.	.
chr1	152766246	152766745	chr1	152828986	152829485	Arpc5|chr1:152828986-152829485	0.806854424524901	.	.
chr1	152766246	152766745	chr1	152828986	152829485	Rgl1|chr1:152828986-152829485	0.806854424524901	.	.
chr1	152766246	152766745	chr1	152923085	152923584	Arpc5|chr1:152923085-152923584	0.754633240467119	.	.
chr1	152766246	152766745	chr1	152923085	152923584	Rgl1|chr1:152923085-152923584	0.754633240467119	.	.
chr1	152766246	152766745	chr1	153059588	153060087	Arpc5|chr1:153059588-153060087	0.769417552006256	.	.
chr1	152766246	152766745	chr1	153059588	153060087	Arpc5|chr1:153059588-153060087	0.769417552006257	.	.
chr1	152766246	152766745	chr1	153059588	153060087	Rgl1|chr1:153059588-153060087	0.769417552006256	.	.
chr1	152766246	152766745	chr1	153059588	153060087	Rgl1|chr1:153059588-153060087	0.769417552006257	.	.
chr1	152902442	152902941	chr1	153224209	153224708	Smg7|chr1:153224209-153224708	0.754522706876066	.	.
chr1	152954713	152955212	chr1	153224209	153224708	Nmnat2|chr1:153224209-153224708	0.613298832401828	.	.
chr1	153424875	153425374	chr1	153224209	153224708	Shcbp1l|chr1:153224209-153224708	0.628082594832906	.	.
chr1	153487484	153487983	chr1	153662804	153663303	Dhx9|chr1:153662804-153663303	0.742865914699189	.	.
chr1	153487484	153487983	chr1	153683332	153683831	Dhx9|chr1:153683332-153683831	0.590242540771623	.	.
chr1	154034100	154034599	chr1	154433448	154433947	Gm28286|chr1:154433448-154433947	0.616812688286427	.	.
chr1	155098555	155099054	chr1	155491248	155491747	Ier5|chr1:155491248-155491747	0.643909067091991	.	.
chr1	155099441	155099940	chr1	155108474	155108973	Ier5|chr1:155108474-155108973	0.591344147869151	.	.
chr1	155158401	155158900	chr1	154816825	154817324	Stx6|chr1:154816825-154817324	0.775568747458484	.	.
chr1	155158401	155158900	chr1	154868401	154868900	Stx6|chr1:154868401-154868900	0.513471910605767	.	.
chr1	155158401	155158900	chr1	155048907	155049406	Stx6|chr1:155048907-155049406	0.609941522338957	.	.
chr1	155158401	155158900	chr1	155059453	155059952	Stx6|chr1:155059453-155059952	0.541788978225527	.	.
chr1	155158401	155158900	chr1	155491248	155491747	Stx6|chr1:155491248-155491747	0.751043888922124	.	.
chr1	155417226	155417725	chr1	155491248	155491747	Xpr1|chr1:155491248-155491747	0.782480041352053	.	.
chr1	155417226	155417725	chr1	155597526	155598025	Xpr1|chr1:155597526-155598025	0.606951154925522	.	.
chr1	155558466	155558965	chr1	155516450	155516949	Acbd6|chr1:155516450-155516949	0.513407272124478	.	.
chr1	156558476	156558975	chr1	156645076	156645575	Abl2|chr1:156645076-156645575	0.540520921265261	.	.
chr1	156673388	156673887	chr1	156892375	156892874	Tor3a|chr1:156892375-156892874	0.755248199689882	.	.
chr1	156718854	156719353	chr1	156645076	156645575	Fam20b|chr1:156645076-156645575	0.654862462154095	.	.
chr1	156939411	156939910	chr1	156645076	156645575	4930439D14Rik|chr1:156645076-156645575	0.782494063036041	.	.
chr1	156939411	156939910	chr1	156645076	156645575	Ralgps2|chr1:156645076-156645575	0.782494063036041	.	.
chr1	156939411	156939910	chr1	157011284	157011783	4930439D14Rik|chr1:157011284-157011783	0.53993706081729	.	.
chr1	156939411	156939910	chr1	157011284	157011783	Ralgps2|chr1:157011284-157011783	0.53993706081729	.	.
chr1	158356145	158356644	chr1	158464722	158465221	Brinp2|chr1:158464722-158465221	0.560316157505523	.	.
chr1	158356145	158356644	chr1	158465260	158465759	Brinp2|chr1:158465260-158465759	0.607402728431755	.	.
chr1	158362285	158362784	chr1	158377857	158378356	Astn1|chr1:158377857-158378356	0.577412298468762	.	.
chr1	160906055	160906554	chr1	161195428	161195927	Rc3h1|chr1:161195428-161195927	0.536193876868264	.	.
chr1	160906055	160906554	chr1	161196029	161196528	Rc3h1|chr1:161196029-161196528	0.670607013114159	.	.
chr1	160906592	160907091	chr1	161195428	161195927	Rc3h1|chr1:161195428-161195927	0.522355379971941	.	.
chr1	160906592	160907091	chr1	161196029	161196528	Rc3h1|chr1:161196029-161196528	0.647983366225389	.	.
chr1	161034786	161035285	chr1	161196029	161196528	Gas5|chr1:161196029-161196528	0.536592660010182	.	.
chr1	161034786	161035285	chr1	161196029	161196528	Zbtb37|chr1:161196029-161196528	0.536592660010182	.	.
chr1	163403421	163403920	chr1	163656879	163657378	Gorab|chr1:163656879-163657378	0.615473240143721	.	.
chr1	163929752	163930251	chr1	163561131	163561630	Scyl3|chr1:163561131-163561630	0.550340098349647	.	.
chr1	164248686	164249185	chr1	164316485	164316984	Slc19a2|chr1:164316485-164316984	0.512290656548323	.	.
chr1	164457803	164458302	chr1	164392138	164392637	Atp1b1|chr1:164392138-164392637	0.636001490432411	.	.
chr1	164863112	164863611	chr1	164855617	164856116	Gm20743|chr1:164855617-164856116	0.545868412989308	.	.
chr1	164898957	164899456	chr1	164538919	164539418	Gm32569|chr1:164538919-164539418	0.556975451452682	.	.
chr1	164898957	164899456	chr1	164552715	164553214	Gm32569|chr1:164552715-164553214	0.512944373774001	.	.
chr1	164898957	164899456	chr1	164620078	164620577	Gm32569|chr1:164620078-164620577	0.532424536835827	.	.
chr1	164898957	164899456	chr1	164821665	164822164	Gm32569|chr1:164821665-164822164	0.512868507653858	.	.
chr1	164898957	164899456	chr1	165179003	165179502	Gm32569|chr1:165179003-165179502	0.533424093806519	.	.
chr1	165091724	165092223	chr1	165084130	165084629	4930568G15Rik|chr1:165084130-165084629	0.559056167565947	.	.
chr1	165193693	165194192	chr1	165075909	165076408	Sft2d2|chr1:165075909-165076408	0.646540047603822	.	.
chr1	165193693	165194192	chr1	165084130	165084629	Sft2d2|chr1:165084130-165084629	0.640558392292028	.	.
chr1	165194197	165194696	chr1	164793887	164794386	Sft2d2|chr1:164793887-164794386	0.516098444100768	.	.
chr1	165236724	165237223	chr1	165075909	165076408	Tiprl|chr1:165075909-165076408	0.526355854635155	.	.
chr1	165236724	165237223	chr1	165084130	165084629	Tiprl|chr1:165084130-165084629	0.524192727582894	.	.
chr1	165460313	165460812	chr1	165119291	165119790	Dcaf6|chr1:165119291-165119790	0.747547666826002	.	.
chr1	165460313	165460812	chr1	165119291	165119790	Dcaf6|chr1:165119291-165119790	0.747547666826003	.	.
chr1	165460313	165460812	chr1	165119291	165119790	Mpc2|chr1:165119291-165119790	0.747547666826002	.	.
chr1	165460313	165460812	chr1	165119291	165119790	Mpc2|chr1:165119291-165119790	0.747547666826003	.	.
chr1	165460313	165460812	chr1	165179003	165179502	Dcaf6|chr1:165179003-165179502	0.578357905750449	.	.
chr1	165460313	165460812	chr1	165179003	165179502	Mpc2|chr1:165179003-165179502	0.578357905750449	.	.
chr1	165460313	165460812	chr1	165299517	165300016	Dcaf6|chr1:165299517-165300016	0.652564482002458	.	.
chr1	165460313	165460812	chr1	165299517	165300016	Mpc2|chr1:165299517-165300016	0.652564482002458	.	.
chr1	165460313	165460812	chr1	165642102	165642601	Dcaf6|chr1:165642102-165642601	0.709825786184072	.	.
chr1	165460313	165460812	chr1	165642102	165642601	Mpc2|chr1:165642102-165642601	0.709825786184072	.	.
chr1	165634316	165634815	chr1	165684582	165685081	Mpzl1|chr1:165684582-165685081	0.638834550979376	.	.
chr1	165763500	165763999	chr1	165771545	165772044	Creg1|chr1:165771545-165772044	0.557383887981793	.	.
chr1	165763500	165763999	chr1	166186596	166187095	Creg1|chr1:166186596-166187095	0.566782085739435	.	.
chr1	166002418	166002917	chr1	166319038	166319537	Gm26665|chr1:166319038-166319537	0.771261669443664	.	.
chr1	166002418	166002917	chr1	166319038	166319537	Pou2f1|chr1:166319038-166319537	0.771261669443664	.	.
chr1	166002418	166002917	chr1	166343030	166343529	Gm26665|chr1:166343030-166343529	0.602821469866332	.	.
chr1	166002418	166002917	chr1	166343030	166343529	Pou2f1|chr1:166343030-166343529	0.602821469866332	.	.
chr1	166003176	166003675	chr1	166319038	166319537	Gm26665|chr1:166319038-166319537	0.627889017416569	.	.
chr1	166003176	166003675	chr1	166319038	166319537	Pou2f1|chr1:166319038-166319537	0.627889017416569	.	.
chr1	166003176	166003675	chr1	166343030	166343529	Gm26665|chr1:166343030-166343529	0.720642391170885	.	.
chr1	166003176	166003675	chr1	166343030	166343529	Pou2f1|chr1:166343030-166343529	0.720642391170885	.	.
chr1	166253817	166254316	chr1	166319038	166319537	Ildr2|chr1:166319038-166319537	0.544886221314431	.	.
chr1	166309200	166309699	chr1	166043784	166044283	5330438I03Rik|chr1:166043784-166044283	0.524516138553325	.	.
chr1	166309200	166309699	chr1	166189818	166190317	5330438I03Rik|chr1:166189818-166190317	0.655301173187788	.	.
chr1	166309200	166309699	chr1	166209298	166209797	5330438I03Rik|chr1:166209298-166209797	0.684079614540579	.	.
chr1	166309200	166309699	chr1	166313555	166314054	5330438I03Rik|chr1:166313555-166314054	0.546355195005563	.	.
chr1	166309200	166309699	chr1	166343658	166344157	5330438I03Rik|chr1:166343658-166344157	0.612273684377933	.	.
chr1	166309200	166309699	chr1	166652073	166652572	5330438I03Rik|chr1:166652073-166652572	0.570751126640882	.	.
chr1	166379002	166379501	chr1	166319038	166319537	Tada1|chr1:166319038-166319537	0.574150942925733	.	.
chr1	166409578	166410077	chr1	166154109	166154608	Pogk|chr1:166154109-166154608	0.577576518394618	.	.
chr1	166409578	166410077	chr1	166343030	166343529	Pogk|chr1:166343030-166343529	0.629844485556384	.	.
chr1	167000534	167001033	chr1	166870067	166870566	Fam78b|chr1:166870067-166870566	0.517017296778686	.	.
chr1	167000534	167001033	chr1	166870067	166870566	Gm16701|chr1:166870067-166870566	0.517017296778686	.	.
chr1	167000534	167001033	chr1	167057323	167057822	Fam78b|chr1:167057323-167057822	0.656000479340895	.	.
chr1	167000534	167001033	chr1	167057323	167057822	Gm16701|chr1:167057323-167057822	0.656000479340895	.	.
chr1	167000534	167001033	chr1	167105149	167105648	Fam78b|chr1:167105149-167105648	0.721866269078098	.	.
chr1	167000534	167001033	chr1	167105149	167105648	Gm16701|chr1:167105149-167105648	0.721866269078098	.	.
chr1	167000534	167001033	chr1	167212212	167212711	Fam78b|chr1:167212212-167212711	0.562034268232535	.	.
chr1	167000534	167001033	chr1	167212212	167212711	Gm16701|chr1:167212212-167212711	0.562034268232535	.	.
chr1	167284924	167285423	chr1	167337334	167337833	Gm2453|chr1:167337334-167337833	0.653600729046165	.	.
chr1	167284924	167285423	chr1	167337334	167337833	Uck2|chr1:167337334-167337833	0.653600729046165	.	.
chr1	167308418	167308917	chr1	167669716	167670215	Tmco1|chr1:167669716-167670215	0.608848314243185	.	.
chr1	167308418	167308917	chr1	167669716	167670215	Tmco1|chr1:167669716-167670215	0.608848314243186	.	.
chr1	167349707	167350206	chr1	167073600	167074099	Aldh9a1|chr1:167073600-167074099	0.513841499268794	.	.
chr1	167349707	167350206	chr1	167669716	167670215	Aldh9a1|chr1:167669716-167670215	0.6285323160377	.	.
chr1	167350248	167350747	chr1	167644841	167645340	Aldh9a1|chr1:167644841-167645340	0.519955557445598	.	.
chr1	167393588	167394087	chr1	167669716	167670215	Mgst3|chr1:167669716-167670215	0.512458460164316	.	.
chr1	167597755	167598254	chr1	167608411	167608910	Rxrg|chr1:167608411-167608910	0.535964324090972	.	.
chr1	167597755	167598254	chr1	167802530	167803029	Rxrg|chr1:167802530-167803029	0.503460665882635	.	.
chr1	167598393	167598892	chr1	167255500	167255999	Rxrg|chr1:167255500-167255999	0.738967021873097	.	.
chr1	167598393	167598892	chr1	167407829	167408328	Rxrg|chr1:167407829-167408328	0.593274497372682	.	.
chr1	167598393	167598892	chr1	167583702	167584201	Rxrg|chr1:167583702-167584201	0.77445521967336	.	.
chr1	167598393	167598892	chr1	167758973	167759472	Rxrg|chr1:167758973-167759472	0.60731662702745	.	.
chr1	167598393	167598892	chr1	167929953	167930452	Rxrg|chr1:167929953-167930452	0.559286231267972	.	.
chr1	170174259	170174758	chr1	169817032	169817531	Gm37748|chr1:169817032-169817531	0.55562965528498	.	.
chr1	170174259	170174758	chr1	169817032	169817531	Uap1|chr1:169817032-169817531	0.55562965528498	.	.
chr1	170174259	170174758	chr1	169872809	169873308	Gm37748|chr1:169872809-169873308	0.603872273897166	.	.
chr1	170174259	170174758	chr1	169872809	169873308	Uap1|chr1:169872809-169873308	0.603872273897166	.	.
chr1	170174259	170174758	chr1	170255487	170255986	Gm37748|chr1:170255487-170255986	0.54321873200731	.	.
chr1	170174259	170174758	chr1	170255487	170255986	Uap1|chr1:170255487-170255986	0.54321873200731	.	.
chr1	170174840	170175339	chr1	169817032	169817531	Gm37748|chr1:169817032-169817531	0.719222006725562	.	.
chr1	170174840	170175339	chr1	169817032	169817531	Uap1|chr1:169817032-169817531	0.719222006725562	.	.
chr1	170174840	170175339	chr1	169830533	169831032	Gm37748|chr1:169830533-169831032	0.607704893325585	.	.
chr1	170174840	170175339	chr1	169830533	169831032	Uap1|chr1:169830533-169831032	0.607704893325585	.	.
chr1	170174840	170175339	chr1	169859077	169859576	Gm37748|chr1:169859077-169859576	0.533752430185732	.	.
chr1	170174840	170175339	chr1	169859077	169859576	Uap1|chr1:169859077-169859576	0.533752430185732	.	.
chr1	170174840	170175339	chr1	170495817	170496316	Gm37748|chr1:170495817-170496316	0.691469213658107	.	.
chr1	170174840	170175339	chr1	170495817	170496316	Uap1|chr1:170495817-170496316	0.691469213658107	.	.
chr1	170589545	170590044	chr1	170255487	170255986	Nos1ap|chr1:170255487-170255986	0.565485549951447	.	.
chr1	170644224	170644723	chr1	170255487	170255986	Olfml2b|chr1:170255487-170255986	0.796392606992948	.	.
chr1	170644224	170644723	chr1	170907216	170907715	Olfml2b|chr1:170907216-170907715	0.576855514585063	.	.
chr1	170644224	170644723	chr1	170908240	170908739	Olfml2b|chr1:170908240-170908739	0.629784598162867	.	.
chr1	170644224	170644723	chr1	170908240	170908739	Olfml2b|chr1:170908240-170908739	0.629784598162868	.	.
chr1	170867571	170868070	chr1	171044266	171044765	Atf6|chr1:171044266-171044765	0.559432929181534	.	.
chr1	170867571	170868070	chr1	171044266	171044765	Gm9929|chr1:171044266-171044765	0.559432929181534	.	.
chr1	171019272	171019771	chr1	170908240	170908739	Fcgr4|chr1:170908240-170908739	0.70861052471021	.	.
chr1	171113775	171114274	chr1	170907216	170907715	Cfap126|chr1:170907216-170907715	0.585800681217169	.	.
chr1	171113775	171114274	chr1	170908240	170908739	Cfap126|chr1:170908240-170908739	0.565498165854169	.	.
chr1	171113775	171114274	chr1	171037809	171038308	Cfap126|chr1:171037809-171038308	0.581106828250819	.	.
chr1	171113775	171114274	chr1	171044266	171044765	Cfap126|chr1:171044266-171044765	0.53591778035612	.	.
chr1	171113775	171114274	chr1	171044776	171045275	Cfap126|chr1:171044776-171045275	0.637956721930412	.	.
chr1	171113775	171114274	chr1	171102488	171102987	Cfap126|chr1:171102488-171102987	0.761220248647574	.	.
chr1	171150371	171150870	chr1	170907216	170907715	Mpz|chr1:170907216-170907715	0.633165833934185	.	.
chr1	171150371	171150870	chr1	170907216	170907715	Sdhc|chr1:170907216-170907715	0.633165833934185	.	.
chr1	171150371	171150870	chr1	171037809	171038308	Mpz|chr1:171037809-171038308	0.514477526640084	.	.
chr1	171150371	171150870	chr1	171037809	171038308	Sdhc|chr1:171037809-171038308	0.514477526640084	.	.
chr1	171150371	171150870	chr1	171102488	171102987	Mpz|chr1:171102488-171102987	0.660125136851733	.	.
chr1	171150371	171150870	chr1	171102488	171102987	Sdhc|chr1:171102488-171102987	0.660125136851733	.	.
chr1	171222404	171222903	chr1	170907216	170907715	Tomm40l|chr1:170907216-170907715	0.777704691893832	.	.
chr1	171222404	171222903	chr1	171037809	171038308	Tomm40l|chr1:171037809-171038308	0.552593441804211	.	.
chr1	171222404	171222903	chr1	171102488	171102987	Tomm40l|chr1:171102488-171102987	0.828581855977035	.	.
chr1	171270057	171270556	chr1	171037809	171038308	B4galt3|chr1:171037809-171038308	0.516075695528023	.	.
chr1	171270057	171270556	chr1	171044266	171044765	B4galt3|chr1:171044266-171044765	0.553784887814278	.	.
chr1	171270057	171270556	chr1	171044776	171045275	B4galt3|chr1:171044776-171045275	0.631750883170983	.	.
chr1	171270057	171270556	chr1	171102488	171102987	B4galt3|chr1:171102488-171102987	0.650950369571414	.	.
chr1	171281054	171281553	chr1	171044776	171045275	Ppox|chr1:171044776-171045275	0.576689778429221	.	.
chr1	171281054	171281553	chr1	171102488	171102987	Ppox|chr1:171102488-171102987	0.53027801995051	.	.
chr1	171281054	171281553	chr1	171110922	171111421	Ppox|chr1:171110922-171111421	0.736583025151729	.	.
chr1	171287719	171288218	chr1	171102488	171102987	Usp21|chr1:171102488-171102987	0.802185215243281	.	.
chr1	171294566	171295065	chr1	171102488	171102987	Ufc1|chr1:171102488-171102987	0.657184506743398	.	.
chr1	171328705	171329204	chr1	171110922	171111421	Dedd|chr1:171110922-171111421	0.649237203807967	.	.
chr1	171329206	171329705	chr1	171101659	171102158	Dedd|chr1:171101659-171102158	0.55108400843502	.	.
chr1	171329206	171329705	chr1	171110922	171111421	Dedd|chr1:171110922-171111421	0.621546428935974	.	.
chr1	171329710	171330209	chr1	171184314	171184813	Dedd|chr1:171184314-171184813	0.609136020016582	.	.
chr1	171345437	171345936	chr1	171102488	171102987	Nit1|chr1:171102488-171102987	0.738757857632694	.	.
chr1	171345437	171345936	chr1	171102488	171102987	Pfdn2|chr1:171102488-171102987	0.738757857632694	.	.
chr1	171360576	171361075	chr1	171184314	171184813	Klhdc9|chr1:171184314-171184813	0.665655840486654	.	.
chr1	171361088	171361587	chr1	171037809	171038308	Klhdc9|chr1:171037809-171038308	0.533007670306178	.	.
chr1	171361088	171361587	chr1	171044776	171045275	Klhdc9|chr1:171044776-171045275	0.679642325284228	.	.
chr1	171361088	171361587	chr1	171102488	171102987	Klhdc9|chr1:171102488-171102987	0.667395284870367	.	.
chr1	171411068	171411567	chr1	171101659	171102158	Usf1|chr1:171101659-171102158	0.62650357057384	.	.
chr1	171418840	171419339	chr1	171044266	171044765	Tstd1|chr1:171044266-171044765	0.510178181172033	.	.
chr1	171418840	171419339	chr1	171184314	171184813	Tstd1|chr1:171184314-171184813	0.533628305588566	.	.
chr1	171419401	171419900	chr1	171033681	171034180	Tstd1|chr1:171033681-171034180	0.523110433098975	.	.
chr1	171503198	171503697	chr1	171499059	171499558	Alyref2|chr1:171499059-171499558	0.51005428914514	.	.
chr1	171503198	171503697	chr1	171499059	171499558	B930036N10Rik|chr1:171499059-171499558	0.51005428914514	.	.
chr1	172206038	172206537	chr1	172026509	172027008	Pea15a|chr1:172026509-172027008	0.619441699642226	.	.
chr1	172206562	172207061	chr1	172292785	172293284	Pea15a|chr1:172292785-172293284	0.52231778986312	.	.
chr1	172206562	172207061	chr1	172312070	172312569	Pea15a|chr1:172312070-172312569	0.602776274407073	.	.
chr1	172206562	172207061	chr1	172413424	172413923	Pea15a|chr1:172413424-172413923	0.595529334843337	.	.
chr1	172236822	172237321	chr1	172017374	172017873	Gm37950|chr1:172017374-172017873	0.508485736878878	.	.
chr1	172236822	172237321	chr1	172076048	172076547	Gm37950|chr1:172076048-172076547	0.549720182101913	.	.
chr1	172236822	172237321	chr1	172177317	172177816	Gm37950|chr1:172177317-172177816	0.546314107806281	.	.
chr1	172236822	172237321	chr1	172280086	172280585	Gm37950|chr1:172280086-172280585	0.570600990398063	.	.
chr1	172236822	172237321	chr1	172368718	172369217	Gm37950|chr1:172368718-172369217	0.585008931977655	.	.
chr1	172236822	172237321	chr1	172405901	172406400	Gm37950|chr1:172405901-172406400	0.803889384941022	.	.
chr1	172261382	172261881	chr1	172017374	172017873	Igsf8|chr1:172017374-172017873	0.518855900700941	.	.
chr1	172261382	172261881	chr1	172280086	172280585	Igsf8|chr1:172280086-172280585	0.660282741610596	.	.
chr1	172261382	172261881	chr1	172405901	172406400	Igsf8|chr1:172405901-172406400	0.597156138279178	.	.
chr1	172329099	172329598	chr1	172026509	172027008	Kcnj9|chr1:172026509-172027008	0.730196546516496	.	.
chr1	172329099	172329598	chr1	172027134	172027633	Kcnj9|chr1:172027134-172027633	0.549849676819347	.	.
chr1	172329099	172329598	chr1	172412167	172412666	Kcnj9|chr1:172412167-172412666	0.557953480990209	.	.
chr1	172329099	172329598	chr1	172532487	172532986	Kcnj9|chr1:172532487-172532986	0.629823674469126	.	.
chr1	172329099	172329598	chr1	172550479	172550978	Kcnj9|chr1:172550479-172550978	0.722731518997285	.	.
chr1	172376174	172376673	chr1	172292785	172293284	Pigm|chr1:172292785-172293284	0.648682757818747	.	.
chr1	172376174	172376673	chr1	172292785	172293284	Pigm|chr1:172292785-172293284	0.648682757818748	.	.
chr1	172481873	172482372	chr1	172292785	172293284	Igsf9|chr1:172292785-172293284	0.579962986867524	.	.
chr1	172481873	172482372	chr1	172312070	172312569	Igsf9|chr1:172312070-172312569	0.551016241982583	.	.
chr1	172481873	172482372	chr1	172413424	172413923	Igsf9|chr1:172413424-172413923	0.504195414753979	.	.
chr1	172481873	172482372	chr1	172532487	172532986	Igsf9|chr1:172532487-172532986	0.661814646613026	.	.
chr1	172632827	172633326	chr1	172412167	172412666	Dusp23|chr1:172412167-172412666	0.605242899958131	.	.
chr1	172632827	172633326	chr1	172550479	172550978	Dusp23|chr1:172550479-172550978	0.555488196656962	.	.
chr1	173942497	173942996	chr1	173802968	173803467	Ifi203|chr1:173802968-173803467	0.519810838414931	.	.
chr1	174502434	174502933	chr1	174826559	174827058	Fmn2|chr1:174826559-174827058	0.590483523281894	.	.
chr1	175492256	175492755	chr1	175471856	175472355	Rgs7|chr1:175471856-175472355	0.571413878158693	.	.
chr1	175624890	175625389	chr1	175996680	175997179	Fh1|chr1:175996680-175997179	0.50424191347708	.	.
chr1	176275192	176275691	chr1	176355276	176355775	Gm38101|chr1:176355276-176355775	0.616130556198003	.	.
chr1	176275192	176275691	chr1	176355276	176355775	Pld5|chr1:176355276-176355775	0.616130556198003	.	.
chr1	176275192	176275691	chr1	176625817	176626316	Gm38101|chr1:176625817-176626316	0.612547542747836	.	.
chr1	176275192	176275691	chr1	176625817	176626316	Pld5|chr1:176625817-176626316	0.612547542747836	.	.
chr1	176813947	176814446	chr1	176995592	176996091	Cep170|chr1:176995592-176996091	0.62313841923471	.	.
chr1	176813947	176814446	chr1	176995592	176996091	Sdccag8|chr1:176995592-176996091	0.62313841923471	.	.
chr1	176813947	176814446	chr1	177016394	177016893	Cep170|chr1:177016394-177016893	0.534331029046462	.	.
chr1	176813947	176814446	chr1	177016394	177016893	Sdccag8|chr1:177016394-177016893	0.534331029046462	.	.
chr1	177258176	177258675	chr1	177634208	177634707	Akt3|chr1:177634208-177634707	0.512596153270232	.	.
chr1	177258176	177258675	chr1	177702809	177703308	Akt3|chr1:177702809-177703308	0.597333034568483	.	.
chr1	177441840	177442339	chr1	177016394	177016893	Zbtb18|chr1:177016394-177016893	0.628717737581067	.	.
chr1	177441840	177442339	chr1	177634208	177634707	Zbtb18|chr1:177634208-177634707	0.586546378964948	.	.
chr1	177441840	177442339	chr1	177684862	177685361	Zbtb18|chr1:177684862-177685361	0.642680350515574	.	.
chr1	178337559	178338058	chr1	178336353	178336852	Hnrnpu|chr1:178336353-178336852	0.507379323306783	.	.
chr1	178337559	178338058	chr1	178449116	178449615	Hnrnpu|chr1:178449116-178449615	0.510273108044126	.	.
chr1	178337559	178338058	chr1	178449116	178449615	Hnrnpu|chr1:178449116-178449615	0.510273108044127	.	.
chr1	178406170	178406669	chr1	178641067	178641566	Efcab2|chr1:178641067-178641566	0.695324677915127	.	.
chr1	179517784	179518283	chr1	179480388	179480887	Smyd3|chr1:179480388-179480887	0.526292976483442	.	.
chr1	179517784	179518283	chr1	179581687	179582186	Smyd3|chr1:179581687-179582186	0.55239032551386	.	.
chr1	179546057	179546556	chr1	179390223	179390722	Cnst|chr1:179390223-179390722	0.620710950420365	.	.
chr1	179546057	179546556	chr1	179390223	179390722	Tfb2m|chr1:179390223-179390722	0.620710950420365	.	.
chr1	179802857	179803356	chr1	179645628	179646127	Ahctf1|chr1:179645628-179646127	0.550129187802581	.	.
chr1	179802857	179803356	chr1	179645628	179646127	Gm10518|chr1:179645628-179646127	0.550129187802581	.	.
chr1	179959653	179960152	chr1	179847684	179848183	Cdc42bpa|chr1:179847684-179848183	0.516295200971633	.	.
chr1	180256056	180256555	chr1	180195828	180196327	Gm31728|chr1:180195828-180196327	0.657121016654946	.	.
chr1	180483264	180483763	chr1	180139117	180139616	Stum|chr1:180139117-180139616	0.519603526036359	.	.
chr1	180483264	180483763	chr1	180139117	180139616	Stum|chr1:180139117-180139616	0.51960352603636	.	.
chr1	180483264	180483763	chr1	180463090	180463589	Stum|chr1:180463090-180463589	0.578531163217681	.	.
chr1	180568576	180569075	chr1	180268550	180269049	Parp1|chr1:180268550-180269049	0.772405113421453	.	.
chr1	180568576	180569075	chr1	180387432	180387931	Parp1|chr1:180387432-180387931	0.671984512219456	.	.
chr1	180568576	180569075	chr1	180550703	180551202	Parp1|chr1:180550703-180551202	0.654312603408491	.	.
chr1	180568576	180569075	chr1	180763866	180764365	Parp1|chr1:180763866-180764365	0.678600290925067	.	.
chr1	180725789	180726288	chr1	180777540	180778039	Acbd3|chr1:180777540-180778039	0.582535311421452	.	.
chr1	180768387	180768886	chr1	181150665	181151164	Gm38293|chr1:181150665-181151164	0.632858349195425	.	.
chr1	180903944	180904443	chr1	180528329	180528828	Pycr2|chr1:180528329-180528828	0.540444415943147	.	.
chr1	180903944	180904443	chr1	180777540	180778039	Pycr2|chr1:180777540-180778039	0.716196502200184	.	.
chr1	180903944	180904443	chr1	181125849	181126348	Pycr2|chr1:181125849-181126348	0.536438796588817	.	.
chr1	181144061	181144560	chr1	181247158	181247657	Cnih4|chr1:181247158-181247657	0.506685467691027	.	.
chr1	181144061	181144560	chr1	181247158	181247657	Nvl|chr1:181247158-181247657	0.506685467691027	.	.
chr1	181144061	181144560	chr1	181376316	181376815	Cnih4|chr1:181376316-181376815	0.657869876963936	.	.
chr1	181144061	181144560	chr1	181376316	181376815	Nvl|chr1:181376316-181376815	0.657869876963936	.	.
chr1	181211764	181212263	chr1	180777540	180778039	Wdr26|chr1:180777540-180778039	0.515545422507166	.	.
chr1	181842237	181842736	chr1	181545377	181545876	Lbr|chr1:181545377-181545876	0.653863494837787	.	.
chr1	181842237	181842736	chr1	181552723	181553222	Lbr|chr1:181552723-181553222	0.7037492553685	.	.
chr1	182019822	182020321	chr1	181832503	181833002	Enah|chr1:181832503-181833002	0.511267709557358	.	.
chr1	182019822	182020321	chr1	182081947	182082446	Enah|chr1:182081947-182082446	0.607210491145936	.	.
chr1	182019822	182020321	chr1	182081947	182082446	Enah|chr1:182081947-182082446	0.607210491145937	.	.
chr1	182019822	182020321	chr1	182489705	182490204	Enah|chr1:182489705-182490204	0.652404286694318	.	.
chr1	182020341	182020840	chr1	181832503	181833002	Enah|chr1:181832503-181833002	0.560474579549728	.	.
chr1	182124497	182124996	chr1	182071827	182072326	Srp9|chr1:182071827-182072326	0.738348171710118	.	.
chr1	182408896	182409395	chr1	182489705	182490204	Trp53bp2|chr1:182489705-182490204	0.552312185447789	.	.
chr1	182408896	182409395	chr1	182579593	182580092	Trp53bp2|chr1:182579593-182580092	0.516703606880522	.	.
chr1	182763734	182764233	chr1	183058534	183059033	Susd4|chr1:183058534-183059033	0.743270021451176	.	.
chr1	182763734	182764233	chr1	183186868	183187367	Susd4|chr1:183186868-183187367	0.579983759656285	.	.
chr1	182763734	182764233	chr1	183212623	183213122	Susd4|chr1:183212623-183213122	0.503380530829615	.	.
chr1	182763734	182764233	chr1	183212623	183213122	Susd4|chr1:183212623-183213122	0.503380530829616	.	.
chr1	183220457	183220956	chr1	182796899	182797398	Disp1|chr1:182796899-182797398	0.581494250553222	.	.
chr1	183220457	183220956	chr1	182908295	182908794	Disp1|chr1:182908295-182908794	0.625636241292623	.	.
chr1	183220457	183220956	chr1	182990872	182991371	Disp1|chr1:182990872-182991371	0.510856040855798	.	.
chr1	183220457	183220956	chr1	183267387	183267886	Disp1|chr1:183267387-183267886	0.564208438479782	.	.
chr1	183221261	183221760	chr1	182796899	182797398	Disp1|chr1:182796899-182797398	0.623979987746504	.	.
chr1	183221261	183221760	chr1	182908295	182908794	Disp1|chr1:182908295-182908794	0.533523167333561	.	.
chr1	183221261	183221760	chr1	183267387	183267886	Disp1|chr1:183267387-183267886	0.577972130208818	.	.
chr1	183296308	183296807	chr1	183267387	183267886	Aida|chr1:183267387-183267886	0.666093964101033	.	.
chr1	183296308	183296807	chr1	183267387	183267886	Brox|chr1:183267387-183267886	0.666093964101033	.	.
chr1	183296824	183297323	chr1	183640588	183641087	Aida|chr1:183640588-183641087	0.52717325385402	.	.
chr1	183296824	183297323	chr1	183640588	183641087	Brox|chr1:183640588-183641087	0.52717325385402	.	.
chr1	183369413	183369912	chr1	183319302	183319801	Mia3|chr1:183319302-183319801	0.532052159759721	.	.
chr1	183388644	183389143	chr1	183267387	183267886	Taf1a|chr1:183267387-183267886	0.538573779673261	.	.
chr1	183388644	183389143	chr1	183640588	183641087	Taf1a|chr1:183640588-183641087	0.798039560137812	.	.
chr1	183388644	183389143	chr1	183656995	183657494	Taf1a|chr1:183656995-183657494	0.85498602959932	.	.
chr1	183414033	183414532	chr1	183075269	183075768	Gm37986|chr1:183075269-183075768	0.744045320660758	.	.
chr1	183414033	183414532	chr1	183381702	183382201	Gm37986|chr1:183381702-183382201	0.678180082735994	.	.
chr1	183414033	183414532	chr1	183548436	183548935	Gm37986|chr1:183548436-183548935	0.636233137620232	.	.
chr1	184033370	184033869	chr1	183890255	183890754	1700056E22Rik|chr1:183890255-183890754	0.57958595341959	.	.
chr1	184033370	184033869	chr1	183933863	183934362	1700056E22Rik|chr1:183933863-183934362	0.560327593582717	.	.
chr1	184033370	184033869	chr1	184066018	184066517	1700056E22Rik|chr1:184066018-184066517	0.512554817235949	.	.
chr1	184845644	184846143	chr1	184782082	184782581	Marc2|chr1:184782082-184782581	0.718921559755166	.	.
chr1	184845644	184846143	chr1	184935940	184936439	Marc2|chr1:184935940-184936439	0.50528857523776	.	.
chr1	184845644	184846143	chr1	185151032	185151531	Marc2|chr1:185151032-185151531	0.556658500345493	.	.
chr1	184845644	184846143	chr1	185229664	185230163	Marc2|chr1:185229664-185230163	0.640145791553914	.	.
chr1	185000205	185000704	chr1	185217914	185218413	Mark1|chr1:185217914-185218413	0.724573370333224	.	.
chr1	185000205	185000704	chr1	185224630	185225129	Mark1|chr1:185224630-185225129	0.719201933792195	.	.
chr1	185086509	185087008	chr1	184782082	184782581	4930433J02Rik|chr1:184782082-184782581	0.817565277911996	.	.
chr1	185086509	185087008	chr1	184782082	184782581	Gm34732|chr1:184782082-184782581	0.817565277911996	.	.
chr1	185086509	185087008	chr1	184935940	184936439	4930433J02Rik|chr1:184935940-184936439	0.574510301902324	.	.
chr1	185086509	185087008	chr1	184935940	184936439	Gm34732|chr1:184935940-184936439	0.574510301902324	.	.
chr1	185086509	185087008	chr1	185047242	185047741	4930433J02Rik|chr1:185047242-185047741	0.551676699645824	.	.
chr1	185086509	185087008	chr1	185047242	185047741	Gm34732|chr1:185047242-185047741	0.551676699645824	.	.
chr1	185086509	185087008	chr1	185229664	185230163	4930433J02Rik|chr1:185229664-185230163	0.691214321434849	.	.
chr1	185086509	185087008	chr1	185229664	185230163	Gm34732|chr1:185229664-185230163	0.691214321434849	.	.
chr1	185329129	185329628	chr1	185164499	185164998	Iars2|chr1:185164499-185164998	0.533644276111162	.	.
chr1	185329129	185329628	chr1	185261989	185262488	Iars2|chr1:185261989-185262488	0.597545343707249	.	.
chr1	185329129	185329628	chr1	185401108	185401607	Iars2|chr1:185401108-185401607	0.506064157117786	.	.
chr1	185362697	185363196	chr1	185261989	185262488	4930532G15Rik|chr1:185261989-185262488	0.61356792084217	.	.
chr1	185362697	185363196	chr1	185261989	185262488	Eprs|chr1:185261989-185262488	0.61356792084217	.	.
chr1	185455175	185455674	chr1	185224630	185225129	Gm2061|chr1:185224630-185225129	0.503282102662373	.	.
chr1	185455175	185455674	chr1	185224630	185225129	Slc30a10|chr1:185224630-185225129	0.503282102662373	.	.
chr1	186705696	186706195	chr1	186267113	186267612	Gm29491|chr1:186267113-186267612	0.603010330374452	.	.
chr1	186705696	186706195	chr1	186267113	186267612	Tgfb2|chr1:186267113-186267612	0.603010330374452	.	.
chr1	186705696	186706195	chr1	186294579	186295078	Gm29491|chr1:186294579-186295078	0.563210182624501	.	.
chr1	186705696	186706195	chr1	186294579	186295078	Tgfb2|chr1:186294579-186295078	0.563210182624501	.	.
chr1	186705696	186706195	chr1	186478551	186479050	Gm29491|chr1:186478551-186479050	0.539254653399229	.	.
chr1	186705696	186706195	chr1	186478551	186479050	Tgfb2|chr1:186478551-186479050	0.539254653399229	.	.
chr1	186749156	186749655	chr1	186267113	186267612	A430105J06Rik|chr1:186267113-186267612	0.796464916818845	.	.
chr1	186749156	186749655	chr1	186267113	186267612	Rrp15|chr1:186267113-186267612	0.796464916818845	.	.
chr1	186749156	186749655	chr1	186294579	186295078	A430105J06Rik|chr1:186294579-186295078	0.813537299086212	.	.
chr1	186749156	186749655	chr1	186294579	186295078	Rrp15|chr1:186294579-186295078	0.813537299086212	.	.
chr1	186749156	186749655	chr1	186478551	186479050	A430105J06Rik|chr1:186478551-186479050	0.814589201110035	.	.
chr1	186749156	186749655	chr1	186478551	186479050	Rrp15|chr1:186478551-186479050	0.814589201110035	.	.
chr1	187215277	187215776	chr1	186834254	186834753	Gpatch2|chr1:186834254-186834753	0.756390330447756	.	.
chr1	187215277	187215776	chr1	186834254	186834753	Spata17|chr1:186834254-186834753	0.756390330447756	.	.
chr1	187215277	187215776	chr1	187155639	187156138	Gpatch2|chr1:187155639-187156138	0.65221762952104	.	.
chr1	187215277	187215776	chr1	187155639	187156138	Spata17|chr1:187155639-187156138	0.65221762952104	.	.
chr1	187609281	187609780	chr1	187800799	187801298	Esrrg|chr1:187800799-187801298	0.543256369426439	.	.
chr1	187651708	187652207	chr1	187275966	187276465	Gm36388|chr1:187275966-187276465	0.649898333389153	.	.
chr1	187651708	187652207	chr1	187487688	187488187	Gm36388|chr1:187487688-187488187	0.680955371741716	.	.
chr1	189007615	189008114	chr1	189028185	189028684	Kctd3|chr1:189028185-189028684	0.695296809422998	.	.
chr1	189007615	189008114	chr1	189048509	189049008	Kctd3|chr1:189048509-189049008	0.549174107704292	.	.
chr1	189007615	189008114	chr1	189208373	189208872	Kctd3|chr1:189208373-189208872	0.651723893833411	.	.
chr1	189343635	189344134	chr1	189028185	189028684	A430027H14Rik|chr1:189028185-189028684	0.688968917268595	.	.
chr1	189343635	189344134	chr1	189048509	189049008	A430027H14Rik|chr1:189048509-189049008	0.508550800747211	.	.
chr1	189343635	189344134	chr1	189208373	189208872	A430027H14Rik|chr1:189208373-189208872	0.63805722352893	.	.
chr1	190979086	190979585	chr1	191123712	191124211	Vash2|chr1:191123712-191124211	0.787331074781041	.	.
chr1	190979086	190979585	chr1	191242232	191242731	Vash2|chr1:191242232-191242731	0.688660834183155	.	.
chr1	191026045	191026544	chr1	190928315	190928814	A230020J21Rik|chr1:190928315-190928814	0.702828778046571	.	.
chr1	191026045	191026544	chr1	190928315	190928814	Flvcr1|chr1:190928315-190928814	0.702828778046571	.	.
chr1	191026045	191026544	chr1	191183196	191183695	A230020J21Rik|chr1:191183196-191183695	0.751954695581566	.	.
chr1	191026045	191026544	chr1	191183196	191183695	Flvcr1|chr1:191183196-191183695	0.751954695581566	.	.
chr1	191026045	191026544	chr1	191397049	191397548	A230020J21Rik|chr1:191397049-191397548	0.752231005861726	.	.
chr1	191026045	191026544	chr1	191397049	191397548	Flvcr1|chr1:191397049-191397548	0.752231005861726	.	.
chr1	191036611	191037110	chr1	190928315	190928814	Spata45|chr1:190928315-190928814	0.63631158028221	.	.
chr1	191036611	191037110	chr1	191183196	191183695	Spata45|chr1:191183196-191183695	0.597594178418524	.	.
chr1	191036611	191037110	chr1	191397049	191397548	Spata45|chr1:191397049-191397548	0.505315761753939	.	.
chr1	191062684	191063183	chr1	191183196	191183695	Nsl1|chr1:191183196-191183695	0.671622711645908	.	.
chr1	191062684	191063183	chr1	191183196	191183695	Tatdn3|chr1:191183196-191183695	0.671622711645908	.	.
chr1	191062684	191063183	chr1	191390383	191390882	Nsl1|chr1:191390383-191390882	0.546160686833463	.	.
chr1	191062684	191063183	chr1	191390383	191390882	Tatdn3|chr1:191390383-191390882	0.546160686833463	.	.
chr1	191062684	191063183	chr1	191397049	191397548	Nsl1|chr1:191397049-191397548	0.871153912452985	.	.
chr1	191062684	191063183	chr1	191397049	191397548	Tatdn3|chr1:191397049-191397548	0.871153912452985	.	.
chr1	191224177	191224676	chr1	190928315	190928814	D730003I15Rik|chr1:190928315-190928814	0.792061069806883	.	.
chr1	191224177	191224676	chr1	191183196	191183695	D730003I15Rik|chr1:191183196-191183695	0.552674366977236	.	.
chr1	191224177	191224676	chr1	191470543	191471042	D730003I15Rik|chr1:191470543-191471042	0.510881837595146	.	.
chr1	191224697	191225196	chr1	190928315	190928814	D730003I15Rik|chr1:190928315-190928814	0.532633826045146	.	.
chr1	191224697	191225196	chr1	191183196	191183695	D730003I15Rik|chr1:191183196-191183695	0.631890726031184	.	.
chr1	191224697	191225196	chr1	191397049	191397548	D730003I15Rik|chr1:191397049-191397548	0.749875830238061	.	.
chr1	191317662	191318161	chr1	191183196	191183695	Nenf|chr1:191183196-191183695	0.553818063694919	.	.
chr1	191317662	191318161	chr1	191397049	191397548	Nenf|chr1:191397049-191397548	0.530196244587956	.	.
chr1	191325660	191326159	chr1	191397049	191397548	Pacc1|chr1:191397049-191397548	0.532572396705355	.	.
chr1	191326162	191326661	chr1	191042463	191042962	Pacc1|chr1:191042463-191042962	0.642740311274202	.	.
chr1	191326162	191326661	chr1	191221912	191222411	Pacc1|chr1:191221912-191222411	0.549943385319064	.	.
chr1	191326162	191326661	chr1	191277709	191278208	Pacc1|chr1:191277709-191278208	0.754297474680069	.	.
chr1	191326162	191326661	chr1	191292294	191292793	Pacc1|chr1:191292294-191292793	0.600773182723584	.	.
chr1	191326162	191326661	chr1	191299029	191299528	Pacc1|chr1:191299029-191299528	0.654116819799212	.	.
chr1	191326162	191326661	chr1	191299530	191300029	Pacc1|chr1:191299530-191300029	0.591127823210434	.	.
chr1	191326162	191326661	chr1	191662137	191662636	Pacc1|chr1:191662137-191662636	0.525524768955691	.	.
chr1	191575408	191575907	chr1	191312626	191313125	Dtl|chr1:191312626-191313125	0.574038324244674	.	.
chr1	191575408	191575907	chr1	191312626	191313125	Ints7|chr1:191312626-191313125	0.574038324244674	.	.
chr1	191718068	191718567	chr1	191299029	191299528	Lpgat1|chr1:191299029-191299528	0.646206036718573	.	.
chr1	191718068	191718567	chr1	191299029	191299528	Lpgat1|chr1:191299029-191299528	0.646206036718574	.	.
chr1	191718068	191718567	chr1	191299530	191300029	Lpgat1|chr1:191299530-191300029	0.605987469356257	.	.
chr1	191718068	191718567	chr1	191442324	191442823	Lpgat1|chr1:191442324-191442823	0.585466764906607	.	.
chr1	191718068	191718567	chr1	191817776	191818275	Lpgat1|chr1:191817776-191818275	0.772985719730478	.	.
chr1	191718068	191718567	chr1	191963323	191963822	Lpgat1|chr1:191963323-191963822	0.744170534660103	.	.
chr1	192190456	192190955	chr1	192066810	192067309	Kcnh1|chr1:192066810-192067309	0.53493793440056	.	.
chr1	192190456	192190955	chr1	192476625	192477124	Kcnh1|chr1:192476625-192477124	0.557735106424183	.	.
chr1	192855482	192855981	chr1	193173244	193173743	Gm15867|chr1:193173244-193173743	0.513290483234121	.	.
chr1	192855482	192855981	chr1	193173244	193173743	Sertad4|chr1:193173244-193173743	0.513290483234121	.	.
chr1	193035210	193035709	chr1	192784324	192784823	Syt14|chr1:192784324-192784823	0.547596296628425	.	.
chr1	193035210	193035709	chr1	192784324	192784823	Syt14|chr1:192784324-192784823	0.547596296628426	.	.
chr1	193035210	193035709	chr1	193173244	193173743	Syt14|chr1:193173244-193173743	0.589142810810188	.	.
chr1	193035210	193035709	chr1	193398731	193399230	Syt14|chr1:193398731-193399230	0.561552174603731	.	.
chr1	193035210	193035709	chr1	193399392	193399891	Syt14|chr1:193399392-193399891	0.534556716188188	.	.
chr1	193208153	193208652	chr1	193108638	193109137	Lamb3|chr1:193108638-193109137	0.534891549724907	.	.
chr1	193370052	193370551	chr1	193351629	193352128	Camk1g|chr1:193351629-193352128	0.526082457025152	.	.
chr1	194222981	194223480	chr1	193957535	193958034	4930503O07Rik|chr1:193957535-193958034	0.52700889777769	.	.
chr1	194222981	194223480	chr1	194289358	194289857	4930503O07Rik|chr1:194289358-194289857	0.536606492253217	.	.
chr1	195018071	195018570	chr1	195016706	195017205	Gm37027|chr1:195016706-195017205	0.555447559992898	.	.
chr1	195092132	195092631	chr1	194977967	194978466	Cd46|chr1:194977967-194978466	0.559649686138122	.	.
chr10	3972861	3973360	chr10	3943811	3944310	Mthfd1l|chr10:3943811-3944310	0.618589035597355	.	.
chr10	3972861	3973360	chr10	4027941	4028440	Mthfd1l|chr10:4027941-4028440	0.590268068215346	.	.
chr10	3972861	3973360	chr10	4059266	4059765	Mthfd1l|chr10:4059266-4059765	0.529585751078401	.	.
chr10	4265552	4266051	chr10	4059266	4059765	Akap12|chr10:4059266-4059765	0.631666376574311	.	.
chr10	4265552	4266051	chr10	4386733	4387232	Akap12|chr10:4386733-4387232	0.519364739437324	.	.
chr10	4387235	4387734	chr10	4018504	4019003	Zbtb2|chr10:4018504-4019003	0.530775758987056	.	.
chr10	4387235	4387734	chr10	4226481	4226980	Zbtb2|chr10:4226481-4226980	0.674708243962135	.	.
chr10	4387235	4387734	chr10	4313745	4314244	Zbtb2|chr10:4313745-4314244	0.518618228766924	.	.
chr10	4387235	4387734	chr10	4670878	4671377	Zbtb2|chr10:4670878-4671377	0.568827356609647	.	.
chr10	4387235	4387734	chr10	4704468	4704967	Zbtb2|chr10:4704468-4704967	0.516466294329813	.	.
chr10	4432192	4432691	chr10	4670878	4671377	Armt1|chr10:4670878-4671377	0.525410613630019	.	.
chr10	4432192	4432691	chr10	4670878	4671377	Rmnd1|chr10:4670878-4671377	0.525410613630019	.	.
chr10	5805395	5805894	chr10	5562739	5563238	Fbxo5|chr10:5562739-5563238	0.583328440060398	.	.
chr10	5805395	5805894	chr10	6035780	6036279	Fbxo5|chr10:6035780-6036279	0.555118746784818	.	.
chr10	7212004	7212503	chr10	6863591	6864090	Cnksr3|chr10:6863591-6864090	0.556371042017064	.	.
chr10	7212004	7212503	chr10	7113651	7114150	Cnksr3|chr10:7113651-7114150	0.583696505583689	.	.
chr10	7725685	7726184	chr10	7622308	7622807	Katna1|chr10:7622308-7622807	0.561163970610732	.	.
chr10	7792631	7793130	chr10	8240240	8240739	Ginm1|chr10:8240240-8240739	0.559638313926029	.	.
chr10	7792631	7793130	chr10	8240240	8240739	Ppil4|chr10:8240240-8240739	0.559638313926029	.	.
chr10	8176701	8177200	chr10	7756714	7757213	Gm30906|chr10:7756714-7757213	0.673700236690198	.	.
chr10	8176701	8177200	chr10	8358098	8358597	Gm30906|chr10:8358098-8358597	0.60441478010422	.	.
chr10	8518648	8519147	chr10	8801066	8801565	Ust|chr10:8801066-8801565	0.637139317947682	.	.
chr10	8518648	8519147	chr10	8921072	8921571	Ust|chr10:8921072-8921571	0.534555061673897	.	.
chr10	8518648	8519147	chr10	8928948	8929447	Ust|chr10:8928948-8929447	0.610710683261288	.	.
chr10	9674500	9674999	chr10	9315718	9316217	Samd5|chr10:9315718-9316217	0.588099379961345	.	.
chr10	9674500	9674999	chr10	9640115	9640614	Samd5|chr10:9640115-9640614	0.6802803100598	.	.
chr10	9675019	9675518	chr10	9315718	9316217	Samd5|chr10:9315718-9316217	0.753036336210819	.	.
chr10	9901024	9901523	chr10	9676891	9677390	Gm46210|chr10:9676891-9677390	0.578104025543133	.	.
chr10	9901024	9901523	chr10	9676891	9677390	Stxbp5|chr10:9676891-9677390	0.578104025543133	.	.
chr10	9976303	9976802	chr10	9957429	9957928	Gm28905|chr10:9957429-9957928	0.562049820835508	.	.
chr10	10557986	10558485	chr10	10320999	10321498	Rab32|chr10:10320999-10321498	0.552972220391013	.	.
chr10	11149164	11149663	chr10	11491884	11492383	Shprh|chr10:11491884-11492383	0.512371357262881	.	.
chr10	11280524	11281023	chr10	11491884	11492383	4930432B10Rik|chr10:11491884-11492383	0.728544770798306	.	.
chr10	11280524	11281023	chr10	11491884	11492383	Fbxo30|chr10:11491884-11492383	0.728544770798306	.	.
chr10	11281047	11281546	chr10	11491884	11492383	4930432B10Rik|chr10:11491884-11492383	0.715217810383129	.	.
chr10	11281047	11281546	chr10	11491884	11492383	Fbxo30|chr10:11491884-11492383	0.715217810383129	.	.
chr10	11343450	11343949	chr10	11491884	11492383	Epm2a|chr10:11491884-11492383	0.700001568197155	.	.
chr10	11841343	11841842	chr10	11726197	11726696	Gm48697|chr10:11726197-11726696	0.717201942820801	.	.
chr10	11841343	11841842	chr10	11729503	11730002	Gm48697|chr10:11729503-11730002	0.539223514087811	.	.
chr10	11841343	11841842	chr10	11729503	11730002	Gm48697|chr10:11729503-11730002	0.539223514087812	.	.
chr10	11841343	11841842	chr10	12207310	12207809	Gm48697|chr10:12207310-12207809	0.636652613474561	.	.
chr10	11841343	11841842	chr10	12248810	12249309	Gm48697|chr10:12248810-12249309	0.627061321551443	.	.
chr10	12868974	12869473	chr10	12787840	12788339	Utrn|chr10:12787840-12788339	0.62329756486186	.	.
chr10	12868974	12869473	chr10	12874824	12875323	Utrn|chr10:12874824-12875323	0.564863475636863	.	.
chr10	12868974	12869473	chr10	12941340	12941839	Utrn|chr10:12941340-12941839	0.572483858355733	.	.
chr10	12868974	12869473	chr10	13008121	13008620	Utrn|chr10:13008121-13008620	0.683560973063961	.	.
chr10	12964030	12964529	chr10	12614872	12615371	Stx11|chr10:12614872-12615371	0.552568739815827	.	.
chr10	13473580	13474079	chr10	13008121	13008620	Phactr2|chr10:13008121-13008620	0.615191521250751	.	.
chr10	13473580	13474079	chr10	13424320	13424819	Phactr2|chr10:13424320-13424819	0.583980712123927	.	.
chr10	13473580	13474079	chr10	13466836	13467335	Phactr2|chr10:13466836-13467335	0.679708995488093	.	.
chr10	13473580	13474079	chr10	13564621	13565120	Phactr2|chr10:13564621-13565120	0.678230204297703	.	.
chr10	13474088	13474587	chr10	13412096	13412595	Phactr2|chr10:13412096-13412595	0.682186894167059	.	.
chr10	13474088	13474587	chr10	13424320	13424819	Phactr2|chr10:13424320-13424819	0.715825530256548	.	.
chr10	13474088	13474587	chr10	13564621	13565120	Phactr2|chr10:13564621-13565120	0.586045698765739	.	.
chr10	13552855	13553354	chr10	13388671	13389170	Adat2|chr10:13388671-13389170	0.566601015499479	.	.
chr10	13552855	13553354	chr10	13388671	13389170	Pex3|chr10:13388671-13389170	0.566601015499479	.	.
chr10	13965511	13966010	chr10	13982789	13983288	Hivep2|chr10:13982789-13983288	0.65754558013193	.	.
chr10	13966790	13967289	chr10	13982789	13983288	Hivep2|chr10:13982789-13983288	0.680298883749242	.	.
chr10	13966790	13967289	chr10	14018051	14018550	Hivep2|chr10:14018051-14018550	0.504915687655984	.	.
chr10	14705323	14705822	chr10	14959085	14959584	Nmbr|chr10:14959085-14959584	0.541261606143156	.	.
chr10	14705323	14705822	chr10	14959085	14959584	Vta1|chr10:14959085-14959584	0.541261606143156	.	.
chr10	17722198	17722697	chr10	17331372	17331871	Cited2|chr10:17331372-17331871	0.549171305293885	.	.
chr10	17722198	17722697	chr10	17869893	17870392	Cited2|chr10:17869893-17870392	0.854846262263646	.	.
chr10	17795966	17796465	chr10	18182182	18182681	Txlnb|chr10:18182182-18182681	0.555106783208154	.	.
chr10	18022176	18022675	chr10	17753323	17753822	Abracl|chr10:17753323-17753822	0.59209683025789	.	.
chr10	18022176	18022675	chr10	17860985	17861484	Abracl|chr10:17860985-17861484	0.556202391300509	.	.
chr10	18022176	18022675	chr10	18391549	18392048	Abracl|chr10:18391549-18392048	0.587535638189358	.	.
chr10	18022923	18023422	chr10	17860985	17861484	Abracl|chr10:17860985-17861484	0.51853540226642	.	.
chr10	18210578	18211077	chr10	17753323	17753822	Ect2l|chr10:17753323-17753822	0.691243409097534	.	.
chr10	18210578	18211077	chr10	17860985	17861484	Ect2l|chr10:17860985-17861484	0.563287502347802	.	.
chr10	18210578	18211077	chr10	18066150	18066649	Ect2l|chr10:18066150-18066649	0.571827858099038	.	.
chr10	18235012	18235511	chr10	17869893	17870392	Ccdc28a|chr10:17869893-17870392	0.729687868623877	.	.
chr10	18235012	18235511	chr10	17869893	17870392	Gm10827|chr10:17869893-17870392	0.729687868623877	.	.
chr10	18235012	18235511	chr10	18453347	18453846	Ccdc28a|chr10:18453347-18453846	0.528447685193852	.	.
chr10	18235012	18235511	chr10	18453347	18453846	Gm10827|chr10:18453347-18453846	0.528447685193852	.	.
chr10	18545704	18546203	chr10	18618868	18619367	Hebp2|chr10:18618868-18619367	0.647745663070084	.	.
chr10	18743491	18743990	chr10	18453347	18453846	Arfgef3|chr10:18453347-18453846	0.548423466298504	.	.
chr10	18743491	18743990	chr10	18453347	18453846	Gm32926|chr10:18453347-18453846	0.548423466298504	.	.
chr10	18743491	18743990	chr10	18482846	18483345	Arfgef3|chr10:18482846-18483345	0.538508402857433	.	.
chr10	18743491	18743990	chr10	18482846	18483345	Gm32926|chr10:18482846-18483345	0.538508402857433	.	.
chr10	19907191	19907690	chr10	20220563	20221062	Pex7|chr10:20220563-20221062	0.579361579771049	.	.
chr10	20148657	20149156	chr10	20171124	20171623	Map7|chr10:20171124-20171623	0.664921219089092	.	.
chr10	20148657	20149156	chr10	20171634	20172133	Map7|chr10:20171634-20172133	0.524080862274745	.	.
chr10	20148657	20149156	chr10	20171634	20172133	Map7|chr10:20171634-20172133	0.524080862274746	.	.
chr10	20285560	20286059	chr10	20073190	20073689	Gm48249|chr10:20073190-20073689	0.576214700280588	.	.
chr10	20285560	20286059	chr10	20171124	20171623	Gm48249|chr10:20171124-20171623	0.843531148114922	.	.
chr10	20285560	20286059	chr10	20171634	20172133	Gm48249|chr10:20171634-20172133	0.748096980759465	.	.
chr10	20285560	20286059	chr10	20547953	20548452	Gm48249|chr10:20547953-20548452	0.572840175698328	.	.
chr10	20312122	20312621	chr10	20073190	20073689	4933406P04Rik|chr10:20073190-20073689	0.672520552351628	.	.
chr10	20312122	20312621	chr10	20073190	20073689	Bclaf1|chr10:20073190-20073689	0.672520552351628	.	.
chr10	20312122	20312621	chr10	20171124	20171623	4933406P04Rik|chr10:20171124-20171623	0.690767724502343	.	.
chr10	20312122	20312621	chr10	20171124	20171623	Bclaf1|chr10:20171124-20171623	0.690767724502343	.	.
chr10	20312122	20312621	chr10	20171634	20172133	4933406P04Rik|chr10:20171634-20172133	0.683653404533013	.	.
chr10	20312122	20312621	chr10	20171634	20172133	Bclaf1|chr10:20171634-20172133	0.683653404533013	.	.
chr10	21188931	21189430	chr10	21304876	21305375	Gm40608|chr10:21304876-21305375	0.542715745840467	.	.
chr10	21881933	21882432	chr10	21790149	21790648	Sgk1|chr10:21790149-21790648	0.570463838776393	.	.
chr10	21881933	21882432	chr10	21924043	21924542	Sgk1|chr10:21924043-21924542	0.505975680804878	.	.
chr10	22731152	22731651	chr10	22887172	22887671	AC166256.1|chr10:22887172-22887671	0.707768854407168	.	.
chr10	22731152	22731651	chr10	22887172	22887671	Tbpl1|chr10:22887172-22887671	0.707768854407168	.	.
chr10	22731681	22732180	chr10	22479767	22480266	AC166256.1|chr10:22479767-22480266	0.700316913686331	.	.
chr10	22731681	22732180	chr10	22479767	22480266	Tbpl1|chr10:22479767-22480266	0.700316913686331	.	.
chr10	22731681	22732180	chr10	22609034	22609533	AC166256.1|chr10:22609034-22609533	0.764871892931657	.	.
chr10	22731681	22732180	chr10	22609034	22609533	Tbpl1|chr10:22609034-22609533	0.764871892931657	.	.
chr10	22731681	22732180	chr10	22775980	22776479	AC166256.1|chr10:22775980-22776479	0.537119537915652	.	.
chr10	22731681	22732180	chr10	22775980	22776479	Tbpl1|chr10:22775980-22776479	0.537119537915652	.	.
chr10	24711736	24712235	chr10	24625007	24625506	Enpp1|chr10:24625007-24625506	0.525029956536727	.	.
chr10	24711736	24712235	chr10	24951567	24952066	Enpp1|chr10:24951567-24952066	0.588351198147612	.	.
chr10	25359501	25360000	chr10	25571098	25571597	Epb41l2|chr10:25571098-25571597	0.715855115833633	.	.
chr10	25359501	25360000	chr10	25571787	25572286	Epb41l2|chr10:25571787-25572286	0.769024589674392	.	.
chr10	25359501	25360000	chr10	25643506	25644005	Epb41l2|chr10:25643506-25644005	0.556056073017645	.	.
chr10	25620875	25621374	chr10	25296861	25297360	Gm36908|chr10:25296861-25297360	0.531028363845448	.	.
chr10	26077668	26078167	chr10	26036475	26036974	Gm9767|chr10:26036475-26036974	0.595700916911964	.	.
chr10	26078173	26078672	chr10	26036475	26036974	Gm9767|chr10:26036475-26036974	0.562237137847724	.	.
chr10	26078173	26078672	chr10	26036475	26036974	Tmem200a|chr10:26036475-26036974	0.562237137847724	.	.
chr10	26374914	26375413	chr10	26114320	26114819	L3mbtl3|chr10:26114320-26114819	0.712802779330778	.	.
chr10	26374914	26375413	chr10	26374170	26374669	L3mbtl3|chr10:26374170-26374669	0.527934305480516	.	.
chr10	26374914	26375413	chr10	26500511	26501010	L3mbtl3|chr10:26500511-26501010	0.79948836680218	.	.
chr10	26374914	26375413	chr10	26544010	26544509	L3mbtl3|chr10:26544010-26544509	0.572209254147972	.	.
chr10	26375759	26376258	chr10	26544688	26545187	L3mbtl3|chr10:26544688-26545187	0.561022546460634	.	.
chr10	26375759	26376258	chr10	26639272	26639771	L3mbtl3|chr10:26639272-26639771	0.569174579875898	.	.
chr10	26375759	26376258	chr10	26711043	26711542	L3mbtl3|chr10:26711043-26711542	0.503435217036392	.	.
chr10	26695050	26695549	chr10	26895638	26896137	Gm48893|chr10:26895638-26896137	0.546246293986645	.	.
chr10	26752501	26753000	chr10	26711043	26711542	Arhgap18|chr10:26711043-26711542	0.508354345095606	.	.
chr10	29143386	29143885	chr10	29087791	29088290	Soga3|chr10:29087791-29088290	0.506133685117642	.	.
chr10	29143386	29143885	chr10	29146428	29146927	Soga3|chr10:29146428-29146927	0.65068548037716	.	.
chr10	29143386	29143885	chr10	29177959	29178458	Soga3|chr10:29177959-29178458	0.656094435204413	.	.
chr10	29211439	29211938	chr10	29338603	29339102	9330159F19Rik|chr10:29338603-29339102	0.503333046755822	.	.
chr10	29313161	29313660	chr10	29087791	29088290	Echdc1|chr10:29087791-29088290	0.677289282442851	.	.
chr10	29313161	29313660	chr10	29087791	29088290	Gm46218|chr10:29087791-29088290	0.677289282442851	.	.
chr10	29313161	29313660	chr10	29146428	29146927	Echdc1|chr10:29146428-29146927	0.615487694773464	.	.
chr10	29313161	29313660	chr10	29146428	29146927	Gm46218|chr10:29146428-29146927	0.615487694773464	.	.
chr10	29313161	29313660	chr10	29177959	29178458	Echdc1|chr10:29177959-29178458	0.50813071242965	.	.
chr10	29313161	29313660	chr10	29177959	29178458	Gm46218|chr10:29177959-29178458	0.50813071242965	.	.
chr10	29361838	29362337	chr10	29146930	29147429	Rnf146|chr10:29146930-29147429	0.814206161283728	.	.
chr10	30600453	30600952	chr10	30550130	30550629	Trmt11|chr10:30550130-30550629	0.587053939569787	.	.
chr10	30600453	30600952	chr10	30618199	30618698	Trmt11|chr10:30618199-30618698	0.806906363272381	.	.
chr10	30600453	30600952	chr10	30810769	30811268	Trmt11|chr10:30810769-30811268	0.554163659887357	.	.
chr10	30600453	30600952	chr10	30810769	30811268	Trmt11|chr10:30810769-30811268	0.554163659887358	.	.
chr10	30600453	30600952	chr10	30824988	30825487	Trmt11|chr10:30824988-30825487	0.512764449856718	.	.
chr10	30600453	30600952	chr10	30985141	30985640	Trmt11|chr10:30985141-30985640	0.560194202297898	.	.
chr10	30803126	30803625	chr10	30729739	30730238	Ncoa7|chr10:30729739-30730238	0.593036667166764	.	.
chr10	30842620	30843119	chr10	30718850	30719349	Hey2|chr10:30718850-30719349	0.512221091849955	.	.
chr10	30842620	30843119	chr10	30729739	30730238	Hey2|chr10:30729739-30730238	0.692797330454869	.	.
chr10	31313140	31313639	chr10	31074418	31074917	Hddc2|chr10:31074418-31074917	0.725680010547909	.	.
chr10	31313140	31313639	chr10	31252553	31253052	Hddc2|chr10:31252553-31253052	0.53915385195345	.	.
chr10	31313140	31313639	chr10	31253055	31253554	Hddc2|chr10:31253055-31253554	0.510489284416414	.	.
chr10	31313140	31313639	chr10	31260886	31261385	Hddc2|chr10:31260886-31261385	0.633298833296464	.	.
chr10	31445701	31446200	chr10	31074418	31074917	Tpd52l1|chr10:31074418-31074917	0.555530432542503	.	.
chr10	31445701	31446200	chr10	31260886	31261385	Tpd52l1|chr10:31260886-31261385	0.601899092219024	.	.
chr10	31608520	31609019	chr10	31260886	31261385	Rnf217|chr10:31260886-31261385	0.627240360342093	.	.
chr10	31609486	31609985	chr10	31260886	31261385	Rnf217|chr10:31260886-31261385	0.533800655401558	.	.
chr10	34019491	34019990	chr10	34033850	34034349	Gm48045|chr10:34033850-34034349	0.604430853068941	.	.
chr10	34019491	34019990	chr10	34033850	34034349	Rwdd1|chr10:34033850-34034349	0.604430853068941	.	.
chr10	34281970	34282469	chr10	34033850	34034349	Tspyl1|chr10:34033850-34034349	0.606570718325044	.	.
chr10	34281970	34282469	chr10	34280491	34280990	Tspyl1|chr10:34280491-34280990	0.505001465308067	.	.
chr10	34418335	34418834	chr10	34328221	34328720	Nt5dc1|chr10:34328221-34328720	0.624947905947369	.	.
chr10	36506584	36507083	chr10	36898107	36898606	Hs3st5|chr10:36898107-36898606	0.627217331798535	.	.
chr10	36506584	36507083	chr10	36964505	36965004	Hs3st5|chr10:36964505-36965004	0.724028531122615	.	.
chr10	36974002	36974501	chr10	36898107	36898606	Hdac2|chr10:36898107-36898606	0.551173134854731	.	.
chr10	36974002	36974501	chr10	37136922	37137421	Hdac2|chr10:37136922-37137421	0.510142129752291	.	.
chr10	37337259	37337758	chr10	37049850	37050349	Gm26535|chr10:37049850-37050349	0.566281188501849	.	.
chr10	37337259	37337758	chr10	37677825	37678324	Gm26535|chr10:37677825-37678324	0.52524509416254	.	.
chr10	39369440	39369939	chr10	39171094	39171593	Fyn|chr10:39171094-39171593	0.662338008877357	.	.
chr10	39731403	39731902	chr10	39629634	39630133	E130307A14Rik|chr10:39629634-39630133	0.563205263046101	.	.
chr10	39731403	39731902	chr10	39629634	39630133	Rev3l|chr10:39629634-39630133	0.563205263046101	.	.
chr10	39731403	39731902	chr10	39653794	39654293	E130307A14Rik|chr10:39653794-39654293	0.535453462764005	.	.
chr10	39731403	39731902	chr10	39653794	39654293	Rev3l|chr10:39653794-39654293	0.535453462764005	.	.
chr10	39731403	39731902	chr10	39659329	39659828	E130307A14Rik|chr10:39659329-39659828	0.748073902684104	.	.
chr10	39731403	39731902	chr10	39659329	39659828	Rev3l|chr10:39659329-39659828	0.748073902684104	.	.
chr10	39732127	39732626	chr10	39541024	39541523	E130307A14Rik|chr10:39541024-39541523	0.528264058597175	.	.
chr10	39732127	39732626	chr10	39541024	39541523	Rev3l|chr10:39541024-39541523	0.528264058597175	.	.
chr10	39732127	39732626	chr10	39541524	39542023	E130307A14Rik|chr10:39541524-39542023	0.541570116720516	.	.
chr10	39732127	39732626	chr10	39541524	39542023	Rev3l|chr10:39541524-39542023	0.541570116720516	.	.
chr10	39732127	39732626	chr10	39629634	39630133	E130307A14Rik|chr10:39629634-39630133	0.531425359508861	.	.
chr10	39732127	39732626	chr10	39629634	39630133	Rev3l|chr10:39629634-39630133	0.531425359508861	.	.
chr10	39732127	39732626	chr10	39659329	39659828	E130307A14Rik|chr10:39659329-39659828	0.548826432375345	.	.
chr10	39732127	39732626	chr10	39659329	39659828	Rev3l|chr10:39659329-39659828	0.548826432375345	.	.
chr10	39899007	39899506	chr10	39541024	39541523	4930547M16Rik|chr10:39541024-39541523	0.585178592576459	.	.
chr10	39899007	39899506	chr10	39541024	39541523	Mfsd4b4|chr10:39541024-39541523	0.585178592576459	.	.
chr10	39899007	39899506	chr10	39541524	39542023	4930547M16Rik|chr10:39541524-39542023	0.739986806429923	.	.
chr10	39899007	39899506	chr10	39541524	39542023	Mfsd4b4|chr10:39541524-39542023	0.739986806429923	.	.
chr10	39899007	39899506	chr10	40113487	40113986	4930547M16Rik|chr10:40113487-40113986	0.625194280425773	.	.
chr10	39899007	39899506	chr10	40113487	40113986	Mfsd4b4|chr10:40113487-40113986	0.625194280425773	.	.
chr10	40025041	40025540	chr10	40230439	40230938	Mfsd4b1|chr10:40230439-40230938	0.725469087491537	.	.
chr10	40257484	40257983	chr10	40440768	40441267	Gtf3c6|chr10:40440768-40441267	0.608843645230664	.	.
chr10	40883216	40883715	chr10	41100073	41100572	Cdc40|chr10:41100073-41100572	0.597110759689609	.	.
chr10	40883216	40883715	chr10	41100073	41100572	Wasf1|chr10:41100073-41100572	0.597110759689609	.	.
chr10	41303028	41303527	chr10	41004323	41004822	Ak9|chr10:41004323-41004822	0.55699643160944	.	.
chr10	41303028	41303527	chr10	41004323	41004822	Fig4|chr10:41004323-41004822	0.55699643160944	.	.
chr10	41303028	41303527	chr10	41288740	41289239	Ak9|chr10:41288740-41289239	0.636574271132931	.	.
chr10	41303028	41303527	chr10	41288740	41289239	Fig4|chr10:41288740-41289239	0.636574271132931	.	.
chr10	41450048	41450547	chr10	41246073	41246572	Zbtb24|chr10:41246073-41246572	0.529332081313846	.	.
chr10	41476206	41476705	chr10	41246073	41246572	Mical1|chr10:41246073-41246572	0.715857768486547	.	.
chr10	41518365	41518864	chr10	41460376	41460875	Cd164|chr10:41460376-41460875	0.523646319602261	.	.
chr10	41518365	41518864	chr10	41586902	41587401	Cd164|chr10:41586902-41587401	0.560536805994471	.	.
chr10	41518902	41519401	chr10	41830818	41831317	Cd164|chr10:41830818-41831317	0.59221609467083	.	.
chr10	41809843	41810342	chr10	41887125	41887624	Cep57l1|chr10:41887125-41887624	0.677625324244589	.	.
chr10	41809843	41810342	chr10	41887125	41887624	Sesn1|chr10:41887125-41887624	0.677625324244589	.	.
chr10	41809843	41810342	chr10	41980671	41981170	Cep57l1|chr10:41980671-41981170	0.74536103566688	.	.
chr10	41809843	41810342	chr10	41980671	41981170	Cep57l1|chr10:41980671-41981170	0.745361035666881	.	.
chr10	41809843	41810342	chr10	41980671	41981170	Sesn1|chr10:41980671-41981170	0.74536103566688	.	.
chr10	41809843	41810342	chr10	41980671	41981170	Sesn1|chr10:41980671-41981170	0.745361035666881	.	.
chr10	41809843	41810342	chr10	42056223	42056722	Cep57l1|chr10:42056223-42056722	0.66437001732196	.	.
chr10	41809843	41810342	chr10	42056223	42056722	Sesn1|chr10:42056223-42056722	0.66437001732196	.	.
chr10	42276537	42277036	chr10	42056223	42056722	Foxo3|chr10:42056223-42056722	0.598563194178367	.	.
chr10	42276537	42277036	chr10	42277563	42278062	Foxo3|chr10:42277563-42278062	0.558108176580793	.	.
chr10	42501588	42502087	chr10	42299477	42299976	Snx3|chr10:42299477-42299976	0.676741085319187	.	.
chr10	42501588	42502087	chr10	42754413	42754912	Snx3|chr10:42754413-42754912	0.672257173456991	.	.
chr10	42761268	42761767	chr10	43021397	43021896	Sec63|chr10:43021397-43021896	0.510735910352568	.	.
chr10	43174324	43174823	chr10	42916767	42917266	9030612E09Rik|chr10:42916767-42917266	0.545164858389673	.	.
chr10	43174324	43174823	chr10	42916767	42917266	Sobp|chr10:42916767-42917266	0.545164858389673	.	.
chr10	43174324	43174823	chr10	42917271	42917770	9030612E09Rik|chr10:42917271-42917770	0.661737410037559	.	.
chr10	43174324	43174823	chr10	42917271	42917770	Sobp|chr10:42917271-42917770	0.661737410037559	.	.
chr10	43174324	43174823	chr10	42950989	42951488	9030612E09Rik|chr10:42950989-42951488	0.666892951988863	.	.
chr10	43174324	43174823	chr10	42950989	42951488	Sobp|chr10:42950989-42951488	0.666892951988863	.	.
chr10	43174324	43174823	chr10	43021397	43021896	9030612E09Rik|chr10:43021397-43021896	0.577522398916281	.	.
chr10	43174324	43174823	chr10	43021397	43021896	Sobp|chr10:43021397-43021896	0.577522398916281	.	.
chr10	43221703	43222202	chr10	42754413	42754912	Pdss2|chr10:42754413-42754912	0.652464846835348	.	.
chr10	43221703	43222202	chr10	43129853	43130352	Pdss2|chr10:43129853-43130352	0.633589162163986	.	.
chr10	43221703	43222202	chr10	43452371	43452870	Pdss2|chr10:43452371-43452870	0.672550649699079	.	.
chr10	43479312	43479811	chr10	43439967	43440466	Bend3|chr10:43439967-43440466	0.699657288398849	.	.
chr10	45066851	45067350	chr10	45185398	45185897	Prep|chr10:45185398-45185897	0.698375972214394	.	.
chr10	45066851	45067350	chr10	45216591	45217090	Prep|chr10:45216591-45217090	0.722458937755202	.	.
chr10	45335421	45335920	chr10	45311537	45312036	Bves|chr10:45311537-45312036	0.650312233370499	.	.
chr10	45335421	45335920	chr10	45366969	45367468	Bves|chr10:45366969-45367468	0.566319343046843	.	.
chr10	45486237	45486736	chr10	45185398	45185897	Lin28b|chr10:45185398-45185897	0.655398107027747	.	.
chr10	45486237	45486736	chr10	45185398	45185897	Lin28b|chr10:45185398-45185897	0.655398107027748	.	.
chr10	45486237	45486736	chr10	45216591	45217090	Lin28b|chr10:45216591-45217090	0.565708717745216	.	.
chr10	45486237	45486736	chr10	45311537	45312036	Lin28b|chr10:45311537-45312036	0.542426055434814	.	.
chr10	45486237	45486736	chr10	45366969	45367468	Lin28b|chr10:45366969-45367468	0.640672644354189	.	.
chr10	45577590	45578089	chr10	45311537	45312036	Hace1|chr10:45311537-45312036	0.505320124347831	.	.
chr10	46228076	46228575	chr10	46057327	46057826	Gm35430|chr10:46057327-46057826	0.704735031393606	.	.
chr10	49788557	49789056	chr10	49762570	49763069	Grik2|chr10:49762570-49763069	0.744424451595628	.	.
chr10	49788557	49789056	chr10	49782586	49783085	Grik2|chr10:49782586-49783085	0.750677542025888	.	.
chr10	50894338	50894837	chr10	51044268	51044767	Sim1|chr10:51044268-51044767	0.568768837793078	.	.
chr10	52233366	52233865	chr10	51950007	51950506	Dcbld1|chr10:51950007-51950506	0.518826428313527	.	.
chr10	52381975	52382474	chr10	52072508	52073007	Gopc|chr10:52072508-52073007	0.551643056665378	.	.
chr10	52381975	52382474	chr10	52464455	52464954	Gopc|chr10:52464455-52464954	0.723444872902529	.	.
chr10	52381975	52382474	chr10	52691301	52691800	Gopc|chr10:52691301-52691800	0.583499826220847	.	.
chr10	52690218	52690717	chr10	52464455	52464954	Slc35f1|chr10:52464455-52464954	0.616188879159268	.	.
chr10	52690218	52690717	chr10	52923139	52923638	Slc35f1|chr10:52923139-52923638	0.659860870296104	.	.
chr10	52690801	52691300	chr10	52464455	52464954	Slc35f1|chr10:52464455-52464954	0.508527289617404	.	.
chr10	52690801	52691300	chr10	52923139	52923638	Slc35f1|chr10:52923139-52923638	0.595850729361104	.	.
chr10	53379691	53380190	chr10	53509054	53509553	Cep85l|chr10:53509054-53509553	0.519437795924934	.	.
chr10	53629199	53629698	chr10	53522053	53522552	Mcm9|chr10:53522053-53522552	0.624216676897607	.	.
chr10	53629896	53630395	chr10	53395244	53395743	Mcm9|chr10:53395244-53395743	0.521639450614027	.	.
chr10	54075590	54076089	chr10	53765409	53765908	Gm16998|chr10:53765409-53765908	0.645338143551113	.	.
chr10	54075590	54076089	chr10	53765409	53765908	Man1a|chr10:53765409-53765908	0.645338143551113	.	.
chr10	57784508	57785007	chr10	57577269	57577768	Fabp7|chr10:57577269-57577768	0.516822033057624	.	.
chr10	59221544	59222043	chr10	58788747	58789246	Sept10|chr10:58788747-58789246	0.517689546472363	.	.
chr10	59221544	59222043	chr10	58788747	58789246	Sept10|chr10:58788747-58789246	0.517689546472364	.	.
chr10	59221544	59222043	chr10	58788747	58789246	Sowahc|chr10:58788747-58789246	0.517689546472363	.	.
chr10	59221544	59222043	chr10	58788747	58789246	Sowahc|chr10:58788747-58789246	0.517689546472364	.	.
chr10	59221544	59222043	chr10	59490852	59491351	Sept10|chr10:59490852-59491351	0.656038432038358	.	.
chr10	59221544	59222043	chr10	59490852	59491351	Sowahc|chr10:59490852-59491351	0.656038432038358	.	.
chr10	59322979	59323478	chr10	59137113	59137612	P4ha1|chr10:59137113-59137612	0.543508529908718	.	.
chr10	59323556	59324055	chr10	59137113	59137612	P4ha1|chr10:59137113-59137612	0.743133986905062	.	.
chr10	59323556	59324055	chr10	59149798	59150297	P4ha1|chr10:59149798-59150297	0.629370796523123	.	.
chr10	59323556	59324055	chr10	59437473	59437972	P4ha1|chr10:59437473-59437972	0.512257605476735	.	.
chr10	59323556	59324055	chr10	59498172	59498671	P4ha1|chr10:59498172-59498671	0.568936663702017	.	.
chr10	59616480	59616979	chr10	59490852	59491351	Gm10322|chr10:59490852-59491351	0.523859452489437	.	.
chr10	59616480	59616979	chr10	59490852	59491351	Mcu|chr10:59490852-59491351	0.523859452489437	.	.
chr10	59616480	59616979	chr10	59909224	59909723	Gm10322|chr10:59909224-59909723	0.545309910597153	.	.
chr10	59616480	59616979	chr10	59909224	59909723	Mcu|chr10:59909224-59909723	0.545309910597153	.	.
chr10	59616480	59616979	chr10	59950571	59951070	Gm10322|chr10:59950571-59951070	0.788135634830939	.	.
chr10	59616480	59616979	chr10	59950571	59951070	Mcu|chr10:59950571-59951070	0.788135634830939	.	.
chr10	59799211	59799710	chr10	59503865	59504364	Gm17059|chr10:59503865-59504364	0.601759482936916	.	.
chr10	59799211	59799710	chr10	59633529	59634028	Gm17059|chr10:59633529-59634028	0.535472144498566	.	.
chr10	59799211	59799710	chr10	59825304	59825803	Gm17059|chr10:59825304-59825803	0.514199042623292	.	.
chr10	59799211	59799710	chr10	59974776	59975275	Gm17059|chr10:59974776-59975275	0.675686491009513	.	.
chr10	59799211	59799710	chr10	60095807	60096306	Gm17059|chr10:60095807-60096306	0.516612630507154	.	.
chr10	59799211	59799710	chr10	60191675	60192174	Gm17059|chr10:60191675-60192174	0.563328593180223	.	.
chr10	59800169	59800668	chr10	59503865	59504364	Gm17059|chr10:59503865-59504364	0.8454814594284	.	.
chr10	59800169	59800668	chr10	59633529	59634028	Gm17059|chr10:59633529-59634028	0.65413174649026	.	.
chr10	59800169	59800668	chr10	59825304	59825803	Gm17059|chr10:59825304-59825803	0.528072583533958	.	.
chr10	59800169	59800668	chr10	59970079	59970578	Gm17059|chr10:59970079-59970578	0.601609667895717	.	.
chr10	59800169	59800668	chr10	59974776	59975275	Gm17059|chr10:59974776-59975275	0.869754963237423	.	.
chr10	59800169	59800668	chr10	60095807	60096306	Gm17059|chr10:60095807-60096306	0.647970493003304	.	.
chr10	59800169	59800668	chr10	60191675	60192174	Gm17059|chr10:60191675-60192174	0.57863659273171	.	.
chr10	59879326	59879825	chr10	59950571	59951070	Dnajb12|chr10:59950571-59951070	0.640859457186482	.	.
chr10	59879903	59880402	chr10	59907748	59908247	Dnajb12|chr10:59907748-59908247	0.719982447188767	.	.
chr10	59879903	59880402	chr10	59909782	59910281	Dnajb12|chr10:59909782-59910281	0.72418124011453	.	.
chr10	59879903	59880402	chr10	59943024	59943523	Dnajb12|chr10:59943024-59943523	0.635298336041129	.	.
chr10	59879903	59880402	chr10	59950571	59951070	Dnajb12|chr10:59950571-59951070	0.778260642371136	.	.
chr10	59879903	59880402	chr10	60046607	60047106	Dnajb12|chr10:60046607-60047106	0.599325461112314	.	.
chr10	59879903	59880402	chr10	60136868	60137367	Dnajb12|chr10:60136868-60137367	0.857412537047803	.	.
chr10	59879903	59880402	chr10	60244984	60245483	Dnajb12|chr10:60244984-60245483	0.50714331484362	.	.
chr10	59951690	59952189	chr10	59909782	59910281	Ddit4|chr10:59909782-59910281	0.504758374904556	.	.
chr10	59951690	59952189	chr10	59943024	59943523	Ddit4|chr10:59943024-59943523	0.637360331733833	.	.
chr10	59951690	59952189	chr10	59950571	59951070	Ddit4|chr10:59950571-59951070	0.703032322496944	.	.
chr10	59951690	59952189	chr10	60136868	60137367	Ddit4|chr10:60136868-60137367	0.562646348419537	.	.
chr10	60752559	60753058	chr10	60922596	60923095	Slc29a3|chr10:60922596-60923095	0.504603566689504	.	.
chr10	60831386	60831885	chr10	60792278	60792777	Unc5b|chr10:60792278-60792777	0.68348893711235	.	.
chr10	61146924	61147423	chr10	61175819	61176318	Sgpl1|chr10:61175819-61176318	0.58477824956937	.	.
chr10	61648322	61648821	chr10	61866140	61866639	Ppa1|chr10:61866140-61866639	0.664363631958062	.	.
chr10	61648322	61648821	chr10	61866140	61866639	Ppa1|chr10:61866140-61866639	0.664363631958063	.	.
chr10	62231026	62231525	chr10	62033363	62033862	Tspan15|chr10:62033363-62033862	0.589668697339106	.	.
chr10	62231026	62231525	chr10	62058941	62059440	Tspan15|chr10:62058941-62059440	0.87283499455319	.	.
chr10	62231026	62231525	chr10	62066209	62066708	Tspan15|chr10:62066209-62066708	0.673357711353039	.	.
chr10	62231026	62231525	chr10	62110799	62111298	Tspan15|chr10:62110799-62111298	0.568890735362137	.	.
chr10	62231026	62231525	chr10	62202512	62203011	Tspan15|chr10:62202512-62203011	0.660684648759467	.	.
chr10	62340040	62340539	chr10	62182988	62183487	Hk1os|chr10:62182988-62183487	0.602476123646457	.	.
chr10	62340040	62340539	chr10	62260971	62261470	Hk1os|chr10:62260971-62261470	0.814530538510748	.	.
chr10	62340040	62340539	chr10	62282647	62283146	Hk1os|chr10:62282647-62283146	0.555142711441844	.	.
chr10	62449766	62450265	chr10	62058941	62059440	4930507D05Rik|chr10:62058941-62059440	0.749143976529758	.	.
chr10	62449766	62450265	chr10	62058941	62059440	Supv3l1|chr10:62058941-62059440	0.749143976529758	.	.
chr10	62449766	62450265	chr10	62202512	62203011	4930507D05Rik|chr10:62202512-62203011	0.609208923432287	.	.
chr10	62449766	62450265	chr10	62202512	62203011	Supv3l1|chr10:62202512-62203011	0.609208923432287	.	.
chr10	62449766	62450265	chr10	62320502	62321001	4930507D05Rik|chr10:62320502-62321001	0.559055777256044	.	.
chr10	62449766	62450265	chr10	62320502	62321001	Supv3l1|chr10:62320502-62321001	0.559055777256044	.	.
chr10	62486129	62486628	chr10	62260971	62261470	Vps26a|chr10:62260971-62261470	0.56534934280072	.	.
chr10	62486629	62487128	chr10	62182988	62183487	Vps26a|chr10:62182988-62183487	0.685125841723319	.	.
chr10	62486629	62487128	chr10	62260971	62261470	Vps26a|chr10:62260971-62261470	0.737434599948535	.	.
chr10	62486629	62487128	chr10	62282647	62283146	Vps26a|chr10:62282647-62283146	0.594213809803116	.	.
chr10	62578211	62578710	chr10	62260971	62261470	4933428P19Rik|chr10:62260971-62261470	0.758532535368824	.	.
chr10	62578211	62578710	chr10	62260971	62261470	Kif1bp|chr10:62260971-62261470	0.758532535368824	.	.
chr10	62578211	62578710	chr10	62856650	62857149	4933428P19Rik|chr10:62856650-62857149	0.536284621023759	.	.
chr10	62578211	62578710	chr10	62856650	62857149	Kif1bp|chr10:62856650-62857149	0.536284621023759	.	.
chr10	62578211	62578710	chr10	62865210	62865709	4933428P19Rik|chr10:62865210-62865709	0.633610292112066	.	.
chr10	62578211	62578710	chr10	62865210	62865709	Kif1bp|chr10:62865210-62865709	0.633610292112066	.	.
chr10	62792172	62792671	chr10	62856650	62857149	Ccar1|chr10:62856650-62857149	0.593745058909629	.	.
chr10	62792172	62792671	chr10	62865210	62865709	Ccar1|chr10:62865210-62865709	0.748325086628114	.	.
chr10	62920395	62920894	chr10	62856650	62857149	Slc25a16|chr10:62856650-62857149	0.508561566504013	.	.
chr10	62920395	62920894	chr10	62865210	62865709	Slc25a16|chr10:62865210-62865709	0.543903520126437	.	.
chr10	62979983	62980482	chr10	62833094	62833593	Rufy2|chr10:62833094-62833593	0.625725905840598	.	.
chr10	62979983	62980482	chr10	63083556	63084055	Rufy2|chr10:63083556-63084055	0.62629646541911	.	.
chr10	62979983	62980482	chr10	63153641	63154140	Rufy2|chr10:63153641-63154140	0.53335804017132	.	.
chr10	63023030	63023529	chr10	62865210	62865709	Hnrnph3|chr10:62865210-62865709	0.53608915023644	.	.
chr10	63023688	63024187	chr10	63065948	63066447	Hnrnph3|chr10:63065948-63066447	0.511589168374825	.	.
chr10	63023688	63024187	chr10	63065948	63066447	Pbld2|chr10:63065948-63066447	0.511589168374825	.	.
chr10	63023688	63024187	chr10	63338211	63338710	Hnrnph3|chr10:63338211-63338710	0.681482183968095	.	.
chr10	63023688	63024187	chr10	63338211	63338710	Hnrnph3|chr10:63338211-63338710	0.681482183968096	.	.
chr10	63023688	63024187	chr10	63338211	63338710	Pbld2|chr10:63338211-63338710	0.681482183968095	.	.
chr10	63023688	63024187	chr10	63338211	63338710	Pbld2|chr10:63338211-63338710	0.681482183968096	.	.
chr10	63023688	63024187	chr10	63386349	63386848	Hnrnph3|chr10:63386349-63386848	0.567962870925101	.	.
chr10	63023688	63024187	chr10	63386349	63386848	Pbld2|chr10:63386349-63386848	0.567962870925101	.	.
chr10	63099999	63100498	chr10	62856650	62857149	Atoh7|chr10:62856650-62857149	0.568560606159498	.	.
chr10	63099999	63100498	chr10	62865210	62865709	Atoh7|chr10:62865210-62865709	0.676423790550193	.	.
chr10	63099999	63100498	chr10	63377381	63377880	Atoh7|chr10:63377381-63377880	0.535409302477526	.	.
chr10	63243618	63244117	chr10	63338211	63338710	1700120B22Rik|chr10:63338211-63338710	0.566567321709864	.	.
chr10	63243618	63244117	chr10	63338211	63338710	Herc4|chr10:63338211-63338710	0.566567321709864	.	.
chr10	63429313	63429812	chr10	63065948	63066447	Ctnna3|chr10:63065948-63066447	0.647379435049245	.	.
chr10	63429313	63429812	chr10	63338211	63338710	Ctnna3|chr10:63338211-63338710	0.559088817409394	.	.
chr10	63429313	63429812	chr10	63377381	63377880	Ctnna3|chr10:63377381-63377880	0.513503982287362	.	.
chr10	63429957	63430456	chr10	63083556	63084055	Ctnna3|chr10:63083556-63084055	0.585070081590824	.	.
chr10	63429957	63430456	chr10	63153641	63154140	Ctnna3|chr10:63153641-63154140	0.68889675497571	.	.
chr10	63429957	63430456	chr10	63308515	63309014	Ctnna3|chr10:63308515-63309014	0.556920302033619	.	.
chr10	63429957	63430456	chr10	63400366	63400865	Ctnna3|chr10:63400366-63400865	0.627251655150484	.	.
chr10	64090014	64090513	chr10	64001208	64001707	Lrrtm3|chr10:64001208-64001707	0.58810658941161	.	.
chr10	64090014	64090513	chr10	64029906	64030405	Lrrtm3|chr10:64029906-64030405	0.663138208708126	.	.
chr10	64090014	64090513	chr10	64355227	64355726	Lrrtm3|chr10:64355227-64355726	0.650517555780205	.	.
chr10	67096187	67096686	chr10	66933630	66934129	Jmjd1c|chr10:66933630-66934129	0.61920985906577	.	.
chr10	67096187	67096686	chr10	66933630	66934129	Reep3|chr10:66933630-66934129	0.61920985906577	.	.
chr10	67096716	67097215	chr10	66836216	66836715	Jmjd1c|chr10:66836216-66836715	0.523801466247613	.	.
chr10	67096716	67097215	chr10	66836216	66836715	Reep3|chr10:66836216-66836715	0.523801466247613	.	.
chr10	67096716	67097215	chr10	66953984	66954483	Jmjd1c|chr10:66953984-66954483	0.702165947015753	.	.
chr10	67096716	67097215	chr10	66953984	66954483	Reep3|chr10:66953984-66954483	0.702165947015753	.	.
chr10	67285073	67285572	chr10	67126566	67127065	Nrbf2|chr10:67126566-67127065	0.594270167306547	.	.
chr10	67285073	67285572	chr10	67315003	67315502	Nrbf2|chr10:67315003-67315502	0.547593854211855	.	.
chr10	67548166	67548665	chr10	67941577	67942076	Ado|chr10:67941577-67942076	0.552792692901319	.	.
chr10	67717458	67717957	chr10	67487414	67487913	1700030E10Rik|chr10:67487414-67487913	0.639897871545274	.	.
chr10	67717458	67717957	chr10	67493507	67494006	1700030E10Rik|chr10:67493507-67494006	0.528715696537152	.	.
chr10	67717458	67717957	chr10	67529708	67530207	1700030E10Rik|chr10:67529708-67530207	0.599930344543422	.	.
chr10	67717458	67717957	chr10	67732352	67732851	1700030E10Rik|chr10:67732352-67732851	0.669464120691462	.	.
chr10	67717458	67717957	chr10	67755770	67756269	1700030E10Rik|chr10:67755770-67756269	0.69485960274983	.	.
chr10	67911879	67912378	chr10	67732352	67732851	Zfp365|chr10:67732352-67732851	0.582488572509035	.	.
chr10	69212738	69213237	chr10	69314097	69314596	A930033H14Rik|chr10:69314097-69314596	0.81641501119005	.	.
chr10	69212738	69213237	chr10	69321165	69321664	A930033H14Rik|chr10:69321165-69321664	0.718389967332157	.	.
chr10	69213312	69213811	chr10	68812688	68813187	A930033H14Rik|chr10:68812688-68813187	0.664312159882633	.	.
chr10	69213312	69213811	chr10	68812688	68813187	A930033H14Rik|chr10:68812688-68813187	0.664312159882634	.	.
chr10	69213312	69213811	chr10	69005388	69005887	A930033H14Rik|chr10:69005388-69005887	0.653283983945407	.	.
chr10	70245372	70245871	chr10	69872162	69872661	Slc16a9|chr10:69872162-69872661	0.666419484004264	.	.
chr10	70245372	70245871	chr10	70287675	70288174	Slc16a9|chr10:70287675-70288174	0.516394376716084	.	.
chr10	70245372	70245871	chr10	70296230	70296729	Slc16a9|chr10:70296230-70296729	0.505489205249317	.	.
chr10	70245372	70245871	chr10	70432422	70432921	Slc16a9|chr10:70432422-70432921	0.663165445470464	.	.
chr10	70440631	70441130	chr10	70159590	70160089	Fam13c|chr10:70159590-70160089	0.791071656295787	.	.
chr10	70440631	70441130	chr10	70307702	70308201	Fam13c|chr10:70307702-70308201	0.796794224552358	.	.
chr10	70440631	70441130	chr10	70520480	70520979	Fam13c|chr10:70520480-70520979	0.648776626022097	.	.
chr10	71237867	71238366	chr10	71058449	71058948	Tfam|chr10:71058449-71058948	0.731631174292086	.	.
chr10	71237867	71238366	chr10	71218217	71218716	Tfam|chr10:71218217-71218716	0.526096091497126	.	.
chr10	71285013	71285512	chr10	71058449	71058948	Ube2d1|chr10:71058449-71058948	0.662339618421594	.	.
chr10	71285013	71285512	chr10	71709410	71709909	Ube2d1|chr10:71709410-71709909	0.597635036208971	.	.
chr10	71344660	71345159	chr10	71261909	71262408	Cisd1|chr10:71261909-71262408	0.682498060058417	.	.
chr10	72654602	72655101	chr10	72620503	72621002	Zwint|chr10:72620503-72621002	0.509284011013654	.	.
chr10	74966773	74967272	chr10	74848308	74848807	Gnaz|chr10:74848308-74848807	0.649644170483139	.	.
chr10	74966773	74967272	chr10	74920811	74921310	Gnaz|chr10:74920811-74921310	0.856040608746859	.	.
chr10	74966773	74967272	chr10	74990915	74991414	Gnaz|chr10:74990915-74991414	0.717890688929947	.	.
chr10	74966773	74967272	chr10	74995370	74995869	Gnaz|chr10:74995370-74995869	0.679356616808828	.	.
chr10	74966773	74967272	chr10	75006822	75007321	Gnaz|chr10:75006822-75007321	0.765359535133119	.	.
chr10	74966773	74967272	chr10	75059275	75059774	Gnaz|chr10:75059275-75059774	0.597446123527987	.	.
chr10	75032331	75032830	chr10	74990915	74991414	Rsph14|chr10:74990915-74991414	0.52318031556661	.	.
chr10	75032331	75032830	chr10	74995370	74995869	Rsph14|chr10:74995370-74995869	0.537064316048295	.	.
chr10	75060294	75060793	chr10	75124983	75125482	Bcr|chr10:75124983-75125482	0.532002282612046	.	.
chr10	75211769	75212268	chr10	74848308	74848807	Specc1l|chr10:74848308-74848807	0.640547040233304	.	.
chr10	75211769	75212268	chr10	74920811	74921310	Specc1l|chr10:74920811-74921310	0.64222998569177	.	.
chr10	75211769	75212268	chr10	74976032	74976531	Specc1l|chr10:74976032-74976531	0.746146510837506	.	.
chr10	75211769	75212268	chr10	74990915	74991414	Specc1l|chr10:74990915-74991414	0.876443793694452	.	.
chr10	75211769	75212268	chr10	74995370	74995869	Specc1l|chr10:74995370-74995869	0.596204610319287	.	.
chr10	75211769	75212268	chr10	75006822	75007321	Specc1l|chr10:75006822-75007321	0.558015775265358	.	.
chr10	75211769	75212268	chr10	75486318	75486817	Specc1l|chr10:75486318-75486817	0.582291471151192	.	.
chr10	75559925	75560424	chr10	75586177	75586676	Lrrc75b|chr10:75586177-75586676	0.559429451290024	.	.
chr10	75773277	75773776	chr10	75913016	75913515	Ddt|chr10:75913016-75913515	0.591470336008463	.	.
chr10	75837242	75837741	chr10	75663386	75663885	Gstt2|chr10:75663386-75663885	0.522509702673205	.	.
chr10	75860073	75860572	chr10	75790810	75791309	Mif|chr10:75790810-75791309	0.627711077496371	.	.
chr10	75893088	75893587	chr10	75913016	75913515	Derl3|chr10:75913016-75913515	0.551888783582689	.	.
chr10	75921379	75921878	chr10	75790810	75791309	Smarcb1|chr10:75790810-75791309	0.551563538229241	.	.
chr10	75935571	75936070	chr10	75551052	75551551	Mmp11|chr10:75551052-75551551	0.543617369733017	.	.
chr10	75935571	75936070	chr10	75704087	75704586	Mmp11|chr10:75704087-75704586	0.586135721394657	.	.
chr10	75935571	75936070	chr10	75704087	75704586	Mmp11|chr10:75704087-75704586	0.586135721394658	.	.
chr10	76345090	76345589	chr10	76406818	76407317	Dip2a|chr10:76406818-76407317	0.560399499797346	.	.
chr10	76442015	76442514	chr10	76406818	76407317	Pcnt|chr10:76406818-76407317	0.579512839498945	.	.
chr10	76623163	76623662	chr10	76406818	76407317	Col6a2|chr10:76406818-76407317	0.508234150487566	.	.
chr10	77032927	77033426	chr10	77206714	77207213	Slc19a1|chr10:77206714-77207213	0.631506178468376	.	.
chr10	77258974	77259473	chr10	77500704	77501203	Gm10941|chr10:77500704-77501203	0.570032925089553	.	.
chr10	77258974	77259473	chr10	77500704	77501203	Pofut2|chr10:77500704-77501203	0.570032925089553	.	.
chr10	77417987	77418486	chr10	77434684	77435183	Adarb1|chr10:77434684-77435183	0.555820934910953	.	.
chr10	77417987	77418486	chr10	77506968	77507467	Adarb1|chr10:77506968-77507467	0.55457235973163	.	.
chr10	77581441	77581940	chr10	77456445	77456944	Pttg1ip|chr10:77456445-77456944	0.660177155396403	.	.
chr10	77581441	77581940	chr10	77500704	77501203	Pttg1ip|chr10:77500704-77501203	0.666268029681062	.	.
chr10	77606279	77606778	chr10	77590819	77591318	Sumo3|chr10:77590819-77591318	0.730462765279797	.	.
chr10	77978313	77978812	chr10	77500704	77501203	Cfap410|chr10:77500704-77501203	0.714421302939725	.	.
chr10	78009528	78010027	chr10	78338079	78338578	Pfkl|chr10:78338079-78338578	0.519352633721314	.	.
chr10	78009528	78010027	chr10	78438115	78438614	Pfkl|chr10:78438115-78438614	0.52644955615127	.	.
chr10	78009528	78010027	chr10	78481893	78482392	Pfkl|chr10:78481893-78482392	0.797614708545075	.	.
chr10	78169521	78170020	chr10	78481893	78482392	Gatd3a|chr10:78481893-78482392	0.519885978504724	.	.
chr10	78464708	78465207	chr10	78338079	78338578	Pdxk|chr10:78338079-78338578	0.536130726146225	.	.
chr10	78464708	78465207	chr10	78481893	78482392	Pdxk|chr10:78481893-78482392	0.715440804526669	.	.
chr10	78574182	78574681	chr10	78338079	78338578	Ilvbl|chr10:78338079-78338578	0.604123299733735	.	.
chr10	78574182	78574681	chr10	78343387	78343886	Ilvbl|chr10:78343387-78343886	0.506531816323805	.	.
chr10	78574182	78574681	chr10	78438115	78438614	Ilvbl|chr10:78438115-78438614	0.570373488451196	.	.
chr10	78574182	78574681	chr10	78481893	78482392	Ilvbl|chr10:78481893-78482392	0.868199442651078	.	.
chr10	78574182	78574681	chr10	78812600	78813099	Ilvbl|chr10:78812600-78813099	0.56970419436547	.	.
chr10	78746859	78747358	chr10	78266929	78267428	Gm30400|chr10:78266929-78267428	0.571161540605669	.	.
chr10	78746859	78747358	chr10	78429146	78429645	Gm30400|chr10:78429146-78429645	0.549494335967767	.	.
chr10	78780051	78780550	chr10	78812600	78813099	Slc1a6|chr10:78812600-78813099	0.541738983928332	.	.
chr10	79097368	79097867	chr10	78812600	78813099	2610008E11Rik|chr10:78812600-78813099	0.727677360404718	.	.
chr10	79097368	79097867	chr10	79116275	79116774	2610008E11Rik|chr10:79116275-79116774	0.65557196625109	.	.
chr10	79669185	79669684	chr10	79638841	79639340	Tpgs1|chr10:79638841-79639340	0.590118728162745	.	.
chr10	79688871	79689370	chr10	79803556	79804055	Gzmm|chr10:79803556-79804055	0.530537318319334	.	.
chr10	79716415	79716914	chr10	79597022	79597521	Hcn2|chr10:79597022-79597521	0.576936283593947	.	.
chr10	79716415	79716914	chr10	79780004	79780503	Hcn2|chr10:79780004-79780503	0.699011901593332	.	.
chr10	79754800	79755299	chr10	79900791	79901290	Fgf22|chr10:79900791-79901290	0.503629008797549	.	.
chr10	79766337	79766836	chr10	79625367	79625866	Rnf126|chr10:79625367-79625866	0.589658271052269	.	.
chr10	79766337	79766836	chr10	80149272	80149771	Rnf126|chr10:80149272-80149771	0.518473358736614	.	.
chr10	79766873	79767372	chr10	80053303	80053802	Rnf126|chr10:80053303-80053802	0.55863354526453	.	.
chr10	79766873	79767372	chr10	80137234	80137733	Rnf126|chr10:80137234-80137733	0.859974441526909	.	.
chr10	79766873	79767372	chr10	80167470	80167969	Rnf126|chr10:80167470-80167969	0.523036282772473	.	.
chr10	79767373	79767872	chr10	80137234	80137733	Rnf126|chr10:80137234-80137733	0.805556389571166	.	.
chr10	79854078	79854577	chr10	79502760	79503259	E130317F20Rik|chr10:79502760-79503259	0.633587594647144	.	.
chr10	79854078	79854577	chr10	79502760	79503259	Ptbp1|chr10:79502760-79503259	0.633587594647144	.	.
chr10	79854078	79854577	chr10	79803556	79804055	E130317F20Rik|chr10:79803556-79804055	0.711735955022681	.	.
chr10	79854078	79854577	chr10	79803556	79804055	Ptbp1|chr10:79803556-79804055	0.711735955022681	.	.
chr10	79854078	79854577	chr10	80053944	80054443	E130317F20Rik|chr10:80053944-80054443	0.724025053621814	.	.
chr10	79854078	79854577	chr10	80053944	80054443	Ptbp1|chr10:80053944-80054443	0.724025053621814	.	.
chr10	79874174	79874673	chr10	80142013	80142512	Plppr3|chr10:80142013-80142512	0.526414160002874	.	.
chr10	79874174	79874673	chr10	80142013	80142512	Prtn3|chr10:80142013-80142512	0.526414160002874	.	.
chr10	79926703	79927202	chr10	80053303	80053802	Arid3a|chr10:80053303-80053802	0.546074955403357	.	.
chr10	79926703	79927202	chr10	80137234	80137733	Arid3a|chr10:80137234-80137733	0.665160513613274	.	.
chr10	79926703	79927202	chr10	80167470	80167969	Arid3a|chr10:80167470-80167969	0.64261998834829	.	.
chr10	79959680	79960179	chr10	80142013	80142512	Wdr18|chr10:80142013-80142512	0.631891247889189	.	.
chr10	79984135	79984634	chr10	80137234	80137733	Tmem259|chr10:80137234-80137733	0.710600716607647	.	.
chr10	79996251	79996750	chr10	80130998	80131497	Abca7|chr10:80130998-80131497	0.618680746901813	.	.
chr10	80039610	80040109	chr10	80137234	80137733	Polr2e|chr10:80137234-80137733	0.507843624480915	.	.
chr10	80039610	80040109	chr10	80350244	80350743	Polr2e|chr10:80350244-80350743	0.5419290468682	.	.
chr10	80115299	80115798	chr10	80053303	80053802	Stk11|chr10:80053303-80053802	0.530485134870937	.	.
chr10	80115299	80115798	chr10	80137234	80137733	Stk11|chr10:80137234-80137733	0.863055927260528	.	.
chr10	80115299	80115798	chr10	80167470	80167969	Stk11|chr10:80167470-80167969	0.546864389972352	.	.
chr10	80115299	80115798	chr10	80298753	80299252	Stk11|chr10:80298753-80299252	0.744310719464269	.	.
chr10	80115299	80115798	chr10	80357849	80358348	Stk11|chr10:80357849-80358348	0.516166954005276	.	.
chr10	80139151	80139650	chr10	80053303	80053802	Atp5d|chr10:80053303-80053802	0.566512574478167	.	.
chr10	80139151	80139650	chr10	80137234	80137733	Atp5d|chr10:80137234-80137733	0.761984500301798	.	.
chr10	80139151	80139650	chr10	80167470	80167969	Atp5d|chr10:80167470-80167969	0.703702773008186	.	.
chr10	80139151	80139650	chr10	80298753	80299252	Atp5d|chr10:80298753-80299252	0.614968956893854	.	.
chr10	80141214	80141713	chr10	80149272	80149771	Cbarp|chr10:80149272-80149771	0.60517954754788	.	.
chr10	80141214	80141713	chr10	80167470	80167969	Cbarp|chr10:80167470-80167969	0.674794007206645	.	.
chr10	80141214	80141713	chr10	80264751	80265250	Cbarp|chr10:80264751-80265250	0.604234239252917	.	.
chr10	80148538	80149037	chr10	80102436	80102935	Midn|chr10:80102436-80102935	0.621979859583339	.	.
chr10	80172665	80173164	chr10	80053944	80054443	1600002K03Rik|chr10:80053944-80054443	0.511897659911841	.	.
chr10	80172665	80173164	chr10	80471383	80471882	1600002K03Rik|chr10:80471383-80471882	0.587475571706479	.	.
chr10	80226253	80226752	chr10	80137234	80137733	Pwwp3a|chr10:80137234-80137733	0.531405517873126	.	.
chr10	80226253	80226752	chr10	80167470	80167969	Pwwp3a|chr10:80167470-80167969	0.544778854367076	.	.
chr10	80226253	80226752	chr10	80298753	80299252	Pwwp3a|chr10:80298753-80299252	0.510684278417819	.	.
chr10	80260827	80261326	chr10	80053944	80054443	Dazap1|chr10:80053944-80054443	0.526859893138365	.	.
chr10	80260827	80261326	chr10	80053944	80054443	Gamt|chr10:80053944-80054443	0.526859893138365	.	.
chr10	80260827	80261326	chr10	80676201	80676700	Dazap1|chr10:80676201-80676700	0.700479137436825	.	.
chr10	80260827	80261326	chr10	80676201	80676700	Gamt|chr10:80676201-80676700	0.700479137436825	.	.
chr10	80281953	80282452	chr10	80137234	80137733	Gm15122|chr10:80137234-80137733	0.667676153066069	.	.
chr10	80281953	80282452	chr10	80298753	80299252	Gm15122|chr10:80298753-80299252	0.532189984478014	.	.
chr10	80281953	80282452	chr10	80506164	80506663	Gm15122|chr10:80506164-80506663	0.510158560650633	.	.
chr10	80292185	80292684	chr10	80149272	80149771	Rps15|chr10:80149272-80149771	0.558348010667888	.	.
chr10	80292185	80292684	chr10	80167470	80167969	Rps15|chr10:80167470-80167969	0.742773312825875	.	.
chr10	80292185	80292684	chr10	80264751	80265250	Rps15|chr10:80264751-80265250	0.598451847922547	.	.
chr10	80329684	80330183	chr10	80137234	80137733	Pcsk4|chr10:80137234-80137733	0.693548140065505	.	.
chr10	80329684	80330183	chr10	80137234	80137733	Reep6|chr10:80137234-80137733	0.693548140065505	.	.
chr10	80329684	80330183	chr10	80298753	80299252	Pcsk4|chr10:80298753-80299252	0.71167057730792	.	.
chr10	80329684	80330183	chr10	80298753	80299252	Reep6|chr10:80298753-80299252	0.71167057730792	.	.
chr10	80329684	80330183	chr10	80506164	80506663	Pcsk4|chr10:80506164-80506663	0.550722678206873	.	.
chr10	80329684	80330183	chr10	80506164	80506663	Reep6|chr10:80506164-80506663	0.550722678206873	.	.
chr10	80371246	80371745	chr10	80137234	80137733	Gm15123|chr10:80137234-80137733	0.621245799618651	.	.
chr10	80371246	80371745	chr10	80137234	80137733	Gm15124|chr10:80137234-80137733	0.621245799618651	.	.
chr10	80371246	80371745	chr10	80350244	80350743	Gm15123|chr10:80350244-80350743	0.750130974510418	.	.
chr10	80371246	80371745	chr10	80350244	80350743	Gm15124|chr10:80350244-80350743	0.750130974510418	.	.
chr10	80371246	80371745	chr10	80357849	80358348	Gm15123|chr10:80357849-80358348	0.605520375733987	.	.
chr10	80371246	80371745	chr10	80357849	80358348	Gm15124|chr10:80357849-80358348	0.605520375733987	.	.
chr10	80371246	80371745	chr10	80506164	80506663	Gm15123|chr10:80506164-80506663	0.554192192159714	.	.
chr10	80371246	80371745	chr10	80506164	80506663	Gm15124|chr10:80506164-80506663	0.554192192159714	.	.
chr10	80398776	80399275	chr10	80053303	80053802	Mbd3|chr10:80053303-80053802	0.506606519990187	.	.
chr10	80398776	80399275	chr10	80137234	80137733	Mbd3|chr10:80137234-80137733	0.586343261957295	.	.
chr10	80398776	80399275	chr10	80149272	80149771	Mbd3|chr10:80149272-80149771	0.585973907317414	.	.
chr10	80398776	80399275	chr10	80167470	80167969	Mbd3|chr10:80167470-80167969	0.701671585329339	.	.
chr10	80398776	80399275	chr10	80533619	80534118	Mbd3|chr10:80533619-80534118	0.56789853536234	.	.
chr10	80399367	80399866	chr10	80350244	80350743	Mbd3|chr10:80350244-80350743	0.627103611514138	.	.
chr10	80399367	80399866	chr10	80350244	80350743	Mbd3|chr10:80350244-80350743	0.627103611514139	.	.
chr10	80406595	80407094	chr10	80167470	80167969	Uqcr11|chr10:80167470-80167969	0.659423119991453	.	.
chr10	80406595	80407094	chr10	80264751	80265250	Uqcr11|chr10:80264751-80265250	0.515243850169082	.	.
chr10	80433784	80434283	chr10	80137234	80137733	Tcf3|chr10:80137234-80137733	0.506301338881995	.	.
chr10	80433784	80434283	chr10	80149272	80149771	Tcf3|chr10:80149272-80149771	0.554593965882265	.	.
chr10	80433784	80434283	chr10	80167470	80167969	Tcf3|chr10:80167470-80167969	0.599576108189815	.	.
chr10	80561055	80561554	chr10	80676201	80676700	Rexo1|chr10:80676201-80676700	0.73521462395286	.	.
chr10	80561559	80562058	chr10	80676201	80676700	Rexo1|chr10:80676201-80676700	0.512367853073533	.	.
chr10	80577192	80577691	chr10	80807167	80807666	Klf16|chr10:80807167-80807666	0.664184123967781	.	.
chr10	80577192	80577691	chr10	80928413	80928912	Klf16|chr10:80928413-80928912	0.721191033581287	.	.
chr10	80577192	80577691	chr10	80955592	80956091	Klf16|chr10:80955592-80956091	0.541157727582092	.	.
chr10	80577192	80577691	chr10	80999806	81000305	Klf16|chr10:80999806-81000305	0.525538654264575	.	.
chr10	80590198	80590697	chr10	80298753	80299252	Abhd17a|chr10:80298753-80299252	0.627876871443938	.	.
chr10	80590198	80590697	chr10	80298753	80299252	Gm29093|chr10:80298753-80299252	0.627876871443938	.	.
chr10	80590198	80590697	chr10	80506164	80506663	Abhd17a|chr10:80506164-80506663	0.53663972057123	.	.
chr10	80590198	80590697	chr10	80506164	80506663	Gm29093|chr10:80506164-80506663	0.53663972057123	.	.
chr10	80590198	80590697	chr10	80807167	80807666	Abhd17a|chr10:80807167-80807666	0.621926825831026	.	.
chr10	80590198	80590697	chr10	80807167	80807666	Gm29093|chr10:80807167-80807666	0.621926825831026	.	.
chr10	80590198	80590697	chr10	80928413	80928912	Abhd17a|chr10:80928413-80928912	0.622334974767456	.	.
chr10	80590198	80590697	chr10	80928413	80928912	Gm29093|chr10:80928413-80928912	0.622334974767456	.	.
chr10	80590198	80590697	chr10	80955592	80956091	Abhd17a|chr10:80955592-80956091	0.648635953898944	.	.
chr10	80590198	80590697	chr10	80955592	80956091	Gm29093|chr10:80955592-80956091	0.648635953898944	.	.
chr10	80656327	80656826	chr10	80298753	80299252	Btbd2|chr10:80298753-80299252	0.552089468560824	.	.
chr10	80656327	80656826	chr10	80807167	80807666	Btbd2|chr10:80807167-80807666	0.519629669093074	.	.
chr10	80656327	80656826	chr10	80928413	80928912	Btbd2|chr10:80928413-80928912	0.760760397802001	.	.
chr10	80702062	80702561	chr10	80298753	80299252	Izumo4|chr10:80298753-80299252	0.540072706103889	.	.
chr10	80702062	80702561	chr10	80298753	80299252	Mob3a|chr10:80298753-80299252	0.540072706103889	.	.
chr10	80742110	80742609	chr10	80298753	80299252	Ap3d1|chr10:80298753-80299252	0.783292827487514	.	.
chr10	80742110	80742609	chr10	80350244	80350743	Ap3d1|chr10:80350244-80350743	0.594425904160811	.	.
chr10	80742110	80742609	chr10	80357849	80358348	Ap3d1|chr10:80357849-80358348	0.596508951166315	.	.
chr10	80742110	80742609	chr10	80506164	80506663	Ap3d1|chr10:80506164-80506663	0.649415421960659	.	.
chr10	80742110	80742609	chr10	80928413	80928912	Ap3d1|chr10:80928413-80928912	0.607893918007048	.	.
chr10	80742110	80742609	chr10	80955592	80956091	Ap3d1|chr10:80955592-80956091	0.601878489596371	.	.
chr10	80798353	80798852	chr10	80774521	80775020	Plekhj1|chr10:80774521-80775020	0.551739547059607	.	.
chr10	80798353	80798852	chr10	80774521	80775020	Sf3a2|chr10:80774521-80775020	0.551739547059607	.	.
chr10	80798353	80798852	chr10	80939097	80939596	Plekhj1|chr10:80939097-80939596	0.69795997042173	.	.
chr10	80798353	80798852	chr10	80939097	80939596	Sf3a2|chr10:80939097-80939596	0.69795997042173	.	.
chr10	80798353	80798852	chr10	80955592	80956091	Plekhj1|chr10:80955592-80956091	0.537313578657607	.	.
chr10	80798353	80798852	chr10	80955592	80956091	Sf3a2|chr10:80955592-80956091	0.537313578657607	.	.
chr10	80826780	80827279	chr10	80641896	80642395	Oaz1|chr10:80641896-80642395	0.550806543890986	.	.
chr10	80826780	80827279	chr10	80642715	80643214	Oaz1|chr10:80642715-80643214	0.511569073475723	.	.
chr10	80843833	80844332	chr10	80807167	80807666	Lingo3|chr10:80807167-80807666	0.515641838511354	.	.
chr10	80843833	80844332	chr10	80955592	80956091	Lingo3|chr10:80955592-80956091	0.5409841799497	.	.
chr10	80843833	80844332	chr10	81137227	81137726	Lingo3|chr10:81137227-81137726	0.666755144140986	.	.
chr10	80900697	80901196	chr10	80676201	80676700	Timm13|chr10:80676201-80676700	0.777589244651259	.	.
chr10	81014811	81015310	chr10	81192202	81192701	Gng7|chr10:81192202-81192701	0.536547427782368	.	.
chr10	81025158	81025657	chr10	81192202	81192701	Diras1|chr10:81192202-81192701	0.503986884133023	.	.
chr10	81025158	81025657	chr10	81192202	81192701	Gm16099|chr10:81192202-81192701	0.503986884133023	.	.
chr10	81105647	81106146	chr10	80993190	80993689	Map2k2|chr10:80993190-80993689	0.566070965585799	.	.
chr10	81105647	81106146	chr10	81137227	81137726	Map2k2|chr10:81137227-81137726	0.519940015478861	.	.
chr10	81105647	81106146	chr10	81407442	81407941	Map2k2|chr10:81407442-81407941	0.520769223528956	.	.
chr10	81105647	81106146	chr10	81430157	81430656	Map2k2|chr10:81430157-81430656	0.580092891529723	.	.
chr10	81176243	81176742	chr10	81464334	81464833	Eef2|chr10:81464334-81464833	0.552762306828489	.	.
chr10	81230621	81231120	chr10	80807167	80807666	Atcay|chr10:80807167-80807666	0.506701840531663	.	.
chr10	81230621	81231120	chr10	80897823	80898322	Atcay|chr10:80897823-80898322	0.546553757735603	.	.
chr10	81230621	81231120	chr10	80897823	80898322	Atcay|chr10:80897823-80898322	0.546553757735604	.	.
chr10	81230621	81231120	chr10	80955592	80956091	Atcay|chr10:80955592-80956091	0.709651529425578	.	.
chr10	81230621	81231120	chr10	81137227	81137726	Atcay|chr10:81137227-81137726	0.715571365901109	.	.
chr10	81230621	81231120	chr10	81407442	81407941	Atcay|chr10:81407442-81407941	0.757637871999263	.	.
chr10	81230621	81231120	chr10	81430157	81430656	Atcay|chr10:81430157-81430656	0.565342927856335	.	.
chr10	81230621	81231120	chr10	81464334	81464833	Atcay|chr10:81464334-81464833	0.608262153302702	.	.
chr10	81232829	81233328	chr10	80939097	80939596	Zfr2|chr10:80939097-80939596	0.510626441260625	.	.
chr10	81232829	81233328	chr10	80955592	80956091	Zfr2|chr10:80955592-80956091	0.637011985398567	.	.
chr10	81232829	81233328	chr10	81137227	81137726	Zfr2|chr10:81137227-81137726	0.648038100790861	.	.
chr10	81232829	81233328	chr10	81407442	81407941	Zfr2|chr10:81407442-81407941	0.625564999284285	.	.
chr10	81232829	81233328	chr10	81464334	81464833	Zfr2|chr10:81464334-81464833	0.688362228830239	.	.
chr10	81253019	81253518	chr10	81137227	81137726	Matk|chr10:81137227-81137726	0.706389752451175	.	.
chr10	81253019	81253518	chr10	81407442	81407941	Matk|chr10:81407442-81407941	0.602332258190047	.	.
chr10	81253019	81253518	chr10	81430157	81430656	Matk|chr10:81430157-81430656	0.76039885835863	.	.
chr10	81266395	81266894	chr10	81137227	81137726	Apba3|chr10:81137227-81137726	0.585921574051267	.	.
chr10	81266395	81266894	chr10	81137227	81137726	Mrpl54|chr10:81137227-81137726	0.585921574051267	.	.
chr10	81266395	81266894	chr10	81430157	81430656	Apba3|chr10:81430157-81430656	0.650558554263069	.	.
chr10	81266395	81266894	chr10	81430157	81430656	Mrpl54|chr10:81430157-81430656	0.650558554263069	.	.
chr10	81292618	81293117	chr10	81137227	81137726	Pip5k1c|chr10:81137227-81137726	0.647368556335542	.	.
chr10	81292618	81293117	chr10	81407442	81407941	Pip5k1c|chr10:81407442-81407941	0.592948507438374	.	.
chr10	81292618	81293117	chr10	81464334	81464833	Pip5k1c|chr10:81464334-81464833	0.723613123877485	.	.
chr10	81292618	81293117	chr10	81472805	81473304	Pip5k1c|chr10:81472805-81473304	0.512861406252487	.	.
chr10	81302735	81303234	chr10	81659807	81660306	Gm16315|chr10:81659807-81660306	0.60800297246223	.	.
chr10	81319957	81320456	chr10	81257213	81257712	Cactin|chr10:81257213-81257712	0.714246038561277	.	.
chr10	81320497	81320996	chr10	81659807	81660306	Cactin|chr10:81659807-81660306	0.516824384164451	.	.
chr10	81357211	81357710	chr10	81129274	81129773	Mfsd12|chr10:81129274-81129773	0.542829378150911	.	.
chr10	81378395	81378894	chr10	81464334	81464833	Fzr1|chr10:81464334-81464833	0.536444947111161	.	.
chr10	81384063	81384562	chr10	81137227	81137726	Dohh|chr10:81137227-81137726	0.762223846543828	.	.
chr10	81384063	81384562	chr10	81407442	81407941	Dohh|chr10:81407442-81407941	0.626373499988933	.	.
chr10	81384063	81384562	chr10	81407442	81407941	Dohh|chr10:81407442-81407941	0.626373499988934	.	.
chr10	81384063	81384562	chr10	81430157	81430656	Dohh|chr10:81430157-81430656	0.573524122865182	.	.
chr10	81384063	81384562	chr10	81464334	81464833	Dohh|chr10:81464334-81464833	0.640165550105075	.	.
chr10	81482441	81482940	chr10	81137227	81137726	Celf5|chr10:81137227-81137726	0.627712103602422	.	.
chr10	81482441	81482940	chr10	81430157	81430656	Celf5|chr10:81430157-81430656	0.520854045968557	.	.
chr10	81496231	81496730	chr10	81137227	81137726	Ncln|chr10:81137227-81137726	0.767539338136113	.	.
chr10	81496231	81496730	chr10	81407442	81407941	Ncln|chr10:81407442-81407941	0.593033333982488	.	.
chr10	81496231	81496730	chr10	81430157	81430656	Ncln|chr10:81430157-81430656	0.742087917683061	.	.
chr10	81605948	81606447	chr10	81407442	81407941	BC025920|chr10:81407442-81407941	0.612249964510197	.	.
chr10	81605948	81606447	chr10	81430157	81430656	BC025920|chr10:81430157-81430656	0.783116651082956	.	.
chr10	81605948	81606447	chr10	81571498	81571997	BC025920|chr10:81571498-81571997	0.548435454214685	.	.
chr10	81627379	81627878	chr10	81407442	81407941	Ankrd24|chr10:81407442-81407941	0.525207657515943	.	.
chr10	81627379	81627878	chr10	81407442	81407941	Sirt6|chr10:81407442-81407941	0.525207657515943	.	.
chr10	81627379	81627878	chr10	81430157	81430656	Ankrd24|chr10:81430157-81430656	0.604871331512977	.	.
chr10	81627379	81627878	chr10	81430157	81430656	Sirt6|chr10:81430157-81430656	0.604871331512977	.	.
chr10	82353950	82354449	chr10	82747120	82747619	Gm4924|chr10:82747120-82747619	0.528050410000276	.	.
chr10	82622905	82623404	chr10	82747120	82747619	1190007I07Rik|chr10:82747120-82747619	0.536262855982527	.	.
chr10	82763329	82763828	chr10	82698823	82699322	Nfyb|chr10:82698823-82699322	0.636932681001342	.	.
chr10	82763879	82764378	chr10	83099593	83100092	Nfyb|chr10:83099593-83100092	0.506452234107488	.	.
chr10	82858893	82859392	chr10	82698823	82699322	Gm38560|chr10:82698823-82699322	0.768428257863618	.	.
chr10	82858893	82859392	chr10	82747120	82747619	Gm38560|chr10:82747120-82747619	0.574901098732219	.	.
chr10	82858893	82859392	chr10	82804272	82804771	Gm38560|chr10:82804272-82804771	0.703199378948447	.	.
chr10	82858893	82859392	chr10	82828272	82828771	Gm38560|chr10:82828272-82828771	0.556852041579705	.	.
chr10	83359854	83360353	chr10	83261266	83261765	D10Wsu102e|chr10:83261266-83261765	0.524438897214303	.	.
chr10	83359854	83360353	chr10	83320751	83321250	D10Wsu102e|chr10:83320751-83321250	0.723850125904018	.	.
chr10	83543701	83544200	chr10	83320751	83321250	Washc4|chr10:83320751-83321250	0.581789184782625	.	.
chr10	83648475	83648974	chr10	83261266	83261765	Appl2|chr10:83261266-83261765	0.52401294842203	.	.
chr10	83648475	83648974	chr10	83320751	83321250	Appl2|chr10:83320751-83321250	0.505901772178946	.	.
chr10	83722616	83723115	chr10	83819609	83820108	1500009L16Rik|chr10:83819609-83820108	0.685131149793734	.	.
chr10	84576305	84576804	chr10	84523628	84524127	Tcp11l2|chr10:84523628-84524127	0.601516721182275	.	.
chr10	84576305	84576804	chr10	84727056	84727555	Tcp11l2|chr10:84727056-84727555	0.531673127190101	.	.
chr10	84622358	84622857	chr10	84400004	84400503	Gm17249|chr10:84400004-84400503	0.676106275084922	.	.
chr10	84622358	84622857	chr10	84400004	84400503	Gm17249|chr10:84400004-84400503	0.676106275084923	.	.
chr10	84622358	84622857	chr10	84400004	84400503	Polr3b|chr10:84400004-84400503	0.676106275084922	.	.
chr10	84622358	84622857	chr10	84400004	84400503	Polr3b|chr10:84400004-84400503	0.676106275084923	.	.
chr10	84622358	84622857	chr10	84437986	84438485	Gm17249|chr10:84437986-84438485	0.634667263903172	.	.
chr10	84622358	84622857	chr10	84437986	84438485	Polr3b|chr10:84437986-84438485	0.634667263903172	.	.
chr10	84622358	84622857	chr10	84483034	84483533	Gm17249|chr10:84483034-84483533	0.545415693907649	.	.
chr10	84622358	84622857	chr10	84483034	84483533	Polr3b|chr10:84483034-84483533	0.545415693907649	.	.
chr10	84622358	84622857	chr10	84903638	84904137	Gm17249|chr10:84903638-84904137	0.68362192418287	.	.
chr10	84622358	84622857	chr10	84903638	84904137	Polr3b|chr10:84903638-84904137	0.68362192418287	.	.
chr10	84622358	84622857	chr10	84976558	84977057	Gm17249|chr10:84976558-84977057	0.676436895447695	.	.
chr10	84622358	84622857	chr10	84976558	84977057	Polr3b|chr10:84976558-84977057	0.676436895447695	.	.
chr10	85127333	85127832	chr10	85220868	85221367	Mterf2|chr10:85220868-85221367	0.574895991944948	.	.
chr10	85127333	85127832	chr10	85458956	85459455	Mterf2|chr10:85458956-85459455	0.561285282654599	.	.
chr10	85185139	85185638	chr10	84760183	84760682	Cry1|chr10:84760183-84760682	0.509166007731122	.	.
chr10	85185139	85185638	chr10	84903638	84904137	Cry1|chr10:84903638-84904137	0.699380283978346	.	.
chr10	85185139	85185638	chr10	84976558	84977057	Cry1|chr10:84976558-84977057	0.655518862627186	.	.
chr10	85185139	85185638	chr10	85220868	85221367	Cry1|chr10:85220868-85221367	0.867308352025891	.	.
chr10	85185139	85185638	chr10	85458956	85459455	Cry1|chr10:85458956-85459455	0.797936192371755	.	.
chr10	85185139	85185638	chr10	85486447	85486946	Cry1|chr10:85486447-85486946	0.542856205123014	.	.
chr10	85185139	85185638	chr10	85486956	85487455	Cry1|chr10:85486956-85487455	0.663642651511223	.	.
chr10	85386593	85387092	chr10	85486447	85486946	Btbd11|chr10:85486447-85486946	0.507564439560737	.	.
chr10	85386593	85387092	chr10	85598046	85598545	Btbd11|chr10:85598046-85598545	0.572173071914017	.	.
chr10	85386593	85387092	chr10	85655858	85656357	Btbd11|chr10:85655858-85656357	0.534201025861504	.	.
chr10	85387145	85387644	chr10	85598046	85598545	Btbd11|chr10:85598046-85598545	0.595272150048456	.	.
chr10	85387145	85387644	chr10	85655858	85656357	Btbd11|chr10:85655858-85656357	0.673882001181964	.	.
chr10	85829194	85829693	chr10	85871543	85872042	Pwp1|chr10:85871543-85872042	0.576169027471752	.	.
chr10	85957553	85958052	chr10	85624915	85625414	Rtcb|chr10:85624915-85625414	0.681945463508977	.	.
chr10	85957553	85958052	chr10	85656363	85656862	Rtcb|chr10:85656363-85656862	0.519786515731326	.	.
chr10	86021662	86022161	chr10	85871543	85872042	A230060F14Rik|chr10:85871543-85872042	0.569941798337449	.	.
chr10	86021662	86022161	chr10	85871543	85872042	Fbxo7|chr10:85871543-85872042	0.569941798337449	.	.
chr10	86705281	86705780	chr10	86302510	86303009	Hsp90b1|chr10:86302510-86303009	0.638805291986346	.	.
chr10	86705281	86705780	chr10	86302510	86303009	Ttc41|chr10:86302510-86303009	0.638805291986346	.	.
chr10	86705811	86706310	chr10	86302510	86303009	Hsp90b1|chr10:86302510-86303009	0.86780897374371	.	.
chr10	86705811	86706310	chr10	86302510	86303009	Ttc41|chr10:86302510-86303009	0.86780897374371	.	.
chr10	86705811	86706310	chr10	86303018	86303517	Hsp90b1|chr10:86303018-86303517	0.747814619822863	.	.
chr10	86705811	86706310	chr10	86303018	86303517	Ttc41|chr10:86303018-86303517	0.747814619822863	.	.
chr10	86705811	86706310	chr10	86339609	86340108	Hsp90b1|chr10:86339609-86340108	0.829983172789134	.	.
chr10	86705811	86706310	chr10	86339609	86340108	Ttc41|chr10:86339609-86340108	0.829983172789134	.	.
chr10	86705811	86706310	chr10	86727517	86728016	Hsp90b1|chr10:86727517-86728016	0.674295492259839	.	.
chr10	86705811	86706310	chr10	86727517	86728016	Ttc41|chr10:86727517-86728016	0.674295492259839	.	.
chr10	86971914	86972413	chr10	86727517	86728016	Gm16271|chr10:86727517-86728016	0.565275157752725	.	.
chr10	87058237	87058736	chr10	87024821	87025320	1700113H08Rik|chr10:87024821-87025320	0.698596436481828	.	.
chr10	87492598	87493097	chr10	87486178	87486677	Ascl1|chr10:87486178-87486677	0.639793526290051	.	.
chr10	87493100	87493599	chr10	87486178	87486677	Ascl1|chr10:87486178-87486677	0.553318390468299	.	.
chr10	88201358	88201857	chr10	87923111	87923610	Washc3|chr10:87923111-87923610	0.56465453658492	.	.
chr10	88378931	88379430	chr10	88294953	88295452	Dram1|chr10:88294953-88295452	0.693129212980287	.	.
chr10	88378931	88379430	chr10	88294953	88295452	Gnptab|chr10:88294953-88295452	0.693129212980287	.	.
chr10	88826571	88827070	chr10	88691397	88691896	Utp20|chr10:88691397-88691896	0.510063082572164	.	.
chr10	89620881	89621380	chr10	89326818	89327317	Slc17a8|chr10:89326818-89327317	0.620879435377103	.	.
chr10	89620881	89621380	chr10	89676456	89676955	Slc17a8|chr10:89676456-89676955	0.805889667516432	.	.
chr10	89685571	89686070	chr10	89307485	89307984	1500026H17Rik|chr10:89307485-89307984	0.519368372190478	.	.
chr10	89685571	89686070	chr10	89307485	89307984	1500026H17Rik|chr10:89307485-89307984	0.519368372190479	.	.
chr10	89685571	89686070	chr10	89307485	89307984	Scyl2|chr10:89307485-89307984	0.519368372190478	.	.
chr10	89685571	89686070	chr10	89307485	89307984	Scyl2|chr10:89307485-89307984	0.519368372190479	.	.
chr10	89686076	89686575	chr10	89307485	89307984	1500026H17Rik|chr10:89307485-89307984	0.514700008197547	.	.
chr10	89686076	89686575	chr10	89307485	89307984	Scyl2|chr10:89307485-89307984	0.514700008197547	.	.
chr10	89686076	89686575	chr10	89913059	89913558	1500026H17Rik|chr10:89913059-89913558	0.531855545057331	.	.
chr10	89686076	89686575	chr10	89913059	89913558	Scyl2|chr10:89913059-89913558	0.531855545057331	.	.
chr10	89744704	89745203	chr10	89326818	89327317	Uhrf1bp1l|chr10:89326818-89327317	0.532579770143885	.	.
chr10	89744704	89745203	chr10	89676456	89676955	Uhrf1bp1l|chr10:89676456-89676955	0.678867335282558	.	.
chr10	89872634	89873133	chr10	89676456	89676955	Anks1b|chr10:89676456-89676955	0.725732534218518	.	.
chr10	89873158	89873657	chr10	89913059	89913558	Anks1b|chr10:89913059-89913558	0.593360886938715	.	.
chr10	90728693	90729192	chr10	90373436	90373935	Gm47591|chr10:90373436-90373935	0.615449812143171	.	.
chr10	90728693	90729192	chr10	90458238	90458737	Gm47591|chr10:90458238-90458737	0.563086949254687	.	.
chr10	90728693	90729192	chr10	90576324	90576823	Gm47591|chr10:90576324-90576823	0.517820111885529	.	.
chr10	91082684	91083183	chr10	90751850	90752349	Apaf1|chr10:90751850-90752349	0.569105175555735	.	.
chr10	91082684	91083183	chr10	90751850	90752349	Ikbip|chr10:90751850-90752349	0.569105175555735	.	.
chr10	91082684	91083183	chr10	91033918	91034417	Apaf1|chr10:91033918-91034417	0.516642873247577	.	.
chr10	91082684	91083183	chr10	91033918	91034417	Ikbip|chr10:91033918-91034417	0.516642873247577	.	.
chr10	91082684	91083183	chr10	91187754	91188253	Apaf1|chr10:91187754-91188253	0.695820036711752	.	.
chr10	91082684	91083183	chr10	91187754	91188253	Ikbip|chr10:91187754-91188253	0.695820036711752	.	.
chr10	91082684	91083183	chr10	91271099	91271598	Apaf1|chr10:91271099-91271598	0.624707153507806	.	.
chr10	91082684	91083183	chr10	91271099	91271598	Ikbip|chr10:91271099-91271598	0.624707153507806	.	.
chr10	91123779	91124278	chr10	91092735	91093234	Slc25a3|chr10:91092735-91093234	0.503279385408617	.	.
chr10	91123779	91124278	chr10	91299949	91300448	Slc25a3|chr10:91299949-91300448	0.53569168200434	.	.
chr10	91181909	91182408	chr10	91187754	91188253	Tmpo|chr10:91187754-91188253	0.677365431977572	.	.
chr10	93080960	93081459	chr10	92943187	92943686	Cfap54|chr10:92943187-92943686	0.61204011467035	.	.
chr10	93080960	93081459	chr10	92943187	92943686	Cfap54|chr10:92943187-92943686	0.612040114670351	.	.
chr10	93081484	93081983	chr10	93276361	93276860	Cfap54|chr10:93276361-93276860	0.586805614178743	.	.
chr10	93310765	93311264	chr10	93534220	93534719	Elk3|chr10:93534220-93534719	0.532069537144551	.	.
chr10	93310765	93311264	chr10	93548961	93549460	Elk3|chr10:93548961-93549460	0.653131849779885	.	.
chr10	93488215	93488714	chr10	93029823	93030322	Hal|chr10:93029823-93030322	0.542122684229343	.	.
chr10	93488215	93488714	chr10	93357143	93357642	Hal|chr10:93357143-93357642	0.561316736815174	.	.
chr10	93539712	93540211	chr10	93425632	93426131	Amdhd1|chr10:93425632-93426131	0.67285875089357	.	.
chr10	93539712	93540211	chr10	93425632	93426131	Ccdc38|chr10:93425632-93426131	0.67285875089357	.	.
chr10	93539712	93540211	chr10	93937582	93938081	Amdhd1|chr10:93937582-93938081	0.644550792542419	.	.
chr10	93539712	93540211	chr10	93937582	93938081	Ccdc38|chr10:93937582-93938081	0.644550792542419	.	.
chr10	93539712	93540211	chr10	93945877	93946376	Amdhd1|chr10:93945877-93946376	0.7665288274047	.	.
chr10	93539712	93540211	chr10	93945877	93946376	Ccdc38|chr10:93945877-93946376	0.7665288274047	.	.
chr10	93589426	93589925	chr10	93548961	93549460	4933408J17Rik|chr10:93548961-93549460	0.532160112108599	.	.
chr10	93589426	93589925	chr10	93548961	93549460	Snrpf|chr10:93548961-93549460	0.532160112108599	.	.
chr10	94035618	94036117	chr10	94378423	94378922	Fgd6|chr10:94378423-94378922	0.576176651950198	.	.
chr10	94035618	94036117	chr10	94378423	94378922	Vezt|chr10:94378423-94378922	0.576176651950198	.	.
chr10	94311896	94312395	chr10	94567874	94568373	Tmcc3|chr10:94567874-94568373	0.586717669148065	.	.
chr10	94408822	94409321	chr10	94609131	94609630	Gm16155|chr10:94609131-94609630	0.562101627512646	.	.
chr10	94408822	94409321	chr10	94609131	94609630	Gm16155|chr10:94609131-94609630	0.562101627512647	.	.
chr10	94688424	94688923	chr10	94609131	94609630	Cep83|chr10:94609131-94609630	0.731565534246019	.	.
chr10	94688424	94688923	chr10	94609131	94609630	Cep83os|chr10:94609131-94609630	0.731565534246019	.	.
chr10	94688424	94688923	chr10	94621341	94621840	Cep83|chr10:94621341-94621840	0.57358194944667	.	.
chr10	94688424	94688923	chr10	94621341	94621840	Cep83os|chr10:94621341-94621840	0.57358194944667	.	.
chr10	94688424	94688923	chr10	94837510	94838009	Cep83|chr10:94837510-94838009	0.549628231302361	.	.
chr10	94688424	94688923	chr10	94837510	94838009	Cep83os|chr10:94837510-94838009	0.549628231302361	.	.
chr10	94943996	94944495	chr10	94515096	94515595	Plxnc1|chr10:94515096-94515595	0.544200506213159	.	.
chr10	94944520	94945019	chr10	94515096	94515595	Plxnc1|chr10:94515096-94515595	0.775452836776771	.	.
chr10	94944520	94945019	chr10	94609131	94609630	Plxnc1|chr10:94609131-94609630	0.706745510580159	.	.
chr10	94944520	94945019	chr10	94621341	94621840	Plxnc1|chr10:94621341-94621840	0.668452585589175	.	.
chr10	94944520	94945019	chr10	94621341	94621840	Plxnc1|chr10:94621341-94621840	0.668452585589176	.	.
chr10	94944520	94945019	chr10	94837510	94838009	Plxnc1|chr10:94837510-94838009	0.753475529435861	.	.
chr10	94944520	94945019	chr10	94883116	94883615	Plxnc1|chr10:94883116-94883615	0.668337101232222	.	.
chr10	94945154	94945653	chr10	94545660	94546159	Plxnc1|chr10:94545660-94546159	0.527553782394359	.	.
chr10	94945154	94945653	chr10	94853756	94854255	Plxnc1|chr10:94853756-94854255	0.678472377472374	.	.
chr10	95323873	95324372	chr10	95264685	95265184	Cradd|chr10:95264685-95265184	0.840544774857515	.	.
chr10	95323873	95324372	chr10	95694492	95694991	Cradd|chr10:95694492-95694991	0.738327279225349	.	.
chr10	95416569	95417068	chr10	95740228	95740727	5730420D15Rik|chr10:95740228-95740727	0.508664590396221	.	.
chr10	95416569	95417068	chr10	95740228	95740727	Socs2|chr10:95740228-95740727	0.508664590396221	.	.
chr10	95417115	95417614	chr10	95330624	95331123	5730420D15Rik|chr10:95330624-95331123	0.567865170776239	.	.
chr10	95417115	95417614	chr10	95330624	95331123	Socs2|chr10:95330624-95331123	0.567865170776239	.	.
chr10	95501703	95502202	chr10	95577602	95578101	Mrpl42|chr10:95577602-95578101	0.618055108657584	.	.
chr10	95501703	95502202	chr10	95790625	95791124	Mrpl42|chr10:95790625-95791124	0.530676846761291	.	.
chr10	95501703	95502202	chr10	95894652	95895151	Mrpl42|chr10:95894652-95895151	0.535502061674024	.	.
chr10	95514775	95515274	chr10	95264685	95265184	Ube2n|chr10:95264685-95265184	0.656355998155968	.	.
chr10	95514775	95515274	chr10	95398596	95399095	Ube2n|chr10:95398596-95399095	0.536300182528856	.	.
chr10	95514775	95515274	chr10	95694492	95694991	Ube2n|chr10:95694492-95694991	0.637138302019809	.	.
chr10	95940376	95940875	chr10	96187064	96187563	Eea1|chr10:96187064-96187563	0.644367866301713	.	.
chr10	96308889	96309388	chr10	96646391	96646890	Gm33782|chr10:96646391-96646890	0.565322294578394	.	.
chr10	96308889	96309388	chr10	96646391	96646890	Gm48427|chr10:96646391-96646890	0.565322294578394	.	.
chr10	96616678	96617177	chr10	96286544	96287043	Btg1|chr10:96286544-96287043	0.680886129468198	.	.
chr10	96616678	96617177	chr10	96287094	96287593	Btg1|chr10:96287094-96287593	0.512942550153142	.	.
chr10	96616678	96617177	chr10	96750846	96751345	Btg1|chr10:96750846-96751345	0.622969354277031	.	.
chr10	98536553	98537052	chr10	98564281	98564780	Gm34297|chr10:98564281-98564780	0.554335694256206	.	.
chr10	99262970	99263469	chr10	99164858	99165357	Dusp6|chr10:99164858-99165357	0.628840439225557	.	.
chr10	99262970	99263469	chr10	99367740	99368239	Dusp6|chr10:99367740-99368239	0.50359114493484	.	.
chr10	99263717	99264216	chr10	99164858	99165357	Dusp6|chr10:99164858-99165357	0.664185320202275	.	.
chr10	99263717	99264216	chr10	99202234	99202733	Dusp6|chr10:99202234-99202733	0.615297107950225	.	.
chr10	99263717	99264216	chr10	99238506	99239005	Dusp6|chr10:99238506-99239005	0.630448649150313	.	.
chr10	99263717	99264216	chr10	99367740	99368239	Dusp6|chr10:99367740-99368239	0.667528032388936	.	.
chr10	99263717	99264216	chr10	99376382	99376881	Dusp6|chr10:99376382-99376881	0.567903120402974	.	.
chr10	99263717	99264216	chr10	99555864	99556363	Dusp6|chr10:99555864-99556363	0.691385582414881	.	.
chr10	100742024	100742523	chr10	100431079	100431578	Gm35722|chr10:100431079-100431578	0.726598918045907	.	.
chr10	103236075	103236574	chr10	103253781	103254280	Lrriq1|chr10:103253781-103254280	0.523699925854187	.	.
chr10	103367473	103367972	chr10	103194864	103195363	Slc6a15|chr10:103194864-103195363	0.715041659382349	.	.
chr10	103368022	103368521	chr10	103443007	103443506	Slc6a15|chr10:103443007-103443506	0.565764765050789	.	.
chr10	105575185	105575684	chr10	105418138	105418637	Tmtc2|chr10:105418138-105418637	0.546473777200931	.	.
chr10	106470005	106470504	chr10	106113005	106113504	Ppfia2|chr10:106113005-106113504	0.627657747365316	.	.
chr10	106470005	106470504	chr10	106632156	106632655	Ppfia2|chr10:106632156-106632655	0.810973482285857	.	.
chr10	107271570	107272069	chr10	107312567	107313066	Lin7a|chr10:107312567-107313066	0.692694370643648	.	.
chr10	107271570	107272069	chr10	107377224	107377723	Lin7a|chr10:107377224-107377723	0.553627193121763	.	.
chr10	107272299	107272798	chr10	107389508	107390007	Lin7a|chr10:107389508-107390007	0.699878176319492	.	.
chr10	108161813	108162312	chr10	108110786	108111285	Ppp1r12a|chr10:108110786-108111285	0.515343990608342	.	.
chr10	108332514	108333013	chr10	108403516	108404015	Pawr|chr10:108403516-108404015	0.644505606367885	.	.
chr10	109010805	109011304	chr10	108947220	108947719	Syt1|chr10:108947220-108947719	0.778839770066665	.	.
chr10	109010805	109011304	chr10	109129657	109130156	Syt1|chr10:109129657-109130156	0.586572463977689	.	.
chr10	110455601	110456100	chr10	110484691	110485190	Nav3|chr10:110484691-110485190	0.813620043025486	.	.
chr10	110919959	110920458	chr10	110939689	110940188	Csrp2|chr10:110939689-110940188	0.624031175349278	.	.
chr10	111506260	111506759	chr10	111408477	111408976	Phlda1|chr10:111408477-111408976	0.526068761379431	.	.
chr10	111506761	111507260	chr10	111408477	111408976	Gm28592|chr10:111408477-111408976	0.510998331959078	.	.
chr10	111506761	111507260	chr10	111408477	111408976	Phlda1|chr10:111408477-111408976	0.510998331959078	.	.
chr10	111506761	111507260	chr10	111957677	111958176	Gm28592|chr10:111957677-111958176	0.552634235100855	.	.
chr10	111506761	111507260	chr10	111957677	111958176	Phlda1|chr10:111957677-111958176	0.552634235100855	.	.
chr10	111507351	111507850	chr10	111795734	111796233	Gm28592|chr10:111795734-111796233	0.555184954248629	.	.
chr10	111507351	111507850	chr10	111881608	111882107	Gm28592|chr10:111881608-111882107	0.638417222835356	.	.
chr10	112160072	112160571	chr10	111977530	111978029	Glipr1l3|chr10:111977530-111978029	0.597938421623085	.	.
chr10	112928298	112928797	chr10	112594347	112594846	Atxn7l3b|chr10:112594347-112594846	0.547255716349137	.	.
chr10	112928298	112928797	chr10	112788205	112788704	Atxn7l3b|chr10:112788205-112788704	0.546467602682441	.	.
chr10	112928805	112929304	chr10	112916762	112917261	Atxn7l3b|chr10:112916762-112917261	0.508713175162943	.	.
chr10	115184690	115185189	chr10	115206417	115206916	Tph2|chr10:115206417-115206916	0.562166450376	.	.
chr10	115384020	115384519	chr10	115090258	115090757	Thap2|chr10:115090258-115090757	0.812599611777555	.	.
chr10	115384020	115384519	chr10	115090258	115090757	Zfc3h1|chr10:115090258-115090757	0.812599611777555	.	.
chr10	115384020	115384519	chr10	115323235	115323734	Thap2|chr10:115323235-115323734	0.742977784729062	.	.
chr10	115384020	115384519	chr10	115323235	115323734	Zfc3h1|chr10:115323235-115323734	0.742977784729062	.	.
chr10	115384020	115384519	chr10	115415623	115416122	Thap2|chr10:115415623-115416122	0.631053428753279	.	.
chr10	115384020	115384519	chr10	115415623	115416122	Zfc3h1|chr10:115415623-115416122	0.631053428753279	.	.
chr10	115384626	115385125	chr10	115090258	115090757	Thap2|chr10:115090258-115090757	0.589996552878754	.	.
chr10	115384626	115385125	chr10	115090258	115090757	Zfc3h1|chr10:115090258-115090757	0.589996552878754	.	.
chr10	115587608	115588107	chr10	115872078	115872577	Lgr5|chr10:115872078-115872577	0.535000578137334	.	.
chr10	116472834	116473333	chr10	116078746	116079245	Kcnmb4|chr10:116078746-116079245	0.582360052296504	.	.
chr10	116472834	116473333	chr10	116078746	116079245	Kcnmb4os2|chr10:116078746-116079245	0.582360052296504	.	.
chr10	116581609	116582108	chr10	116491111	116491610	Cnot2|chr10:116491111-116491610	0.578438504808696	.	.
chr10	116581609	116582108	chr10	116513183	116513682	Cnot2|chr10:116513183-116513682	0.538052705639094	.	.
chr10	116581609	116582108	chr10	116615300	116615799	Cnot2|chr10:116615300-116615799	0.650125232291823	.	.
chr10	116581609	116582108	chr10	116781264	116781763	Cnot2|chr10:116781264-116781763	0.685123072512566	.	.
chr10	116581609	116582108	chr10	116781894	116782393	Cnot2|chr10:116781894-116782393	0.613293837815784	.	.
chr10	117063108	117063607	chr10	117376790	117377289	Cct2|chr10:117376790-117377289	0.701626163622091	.	.
chr10	117710592	117711091	chr10	117435311	117435810	Mdm2|chr10:117435311-117435810	0.570385382309851	.	.
chr10	117845812	117846311	chr10	118121058	118121557	Rap1b|chr10:118121058-118121557	0.520857376307103	.	.
chr10	117846330	117846829	chr10	118121058	118121557	Rap1b|chr10:118121058-118121557	0.614107800211168	.	.
chr10	118141391	118141890	chr10	118087849	118088348	Mdm1|chr10:118087849-118088348	0.641503105610117	.	.
chr10	118141391	118141890	chr10	118103082	118103581	Mdm1|chr10:118103082-118103581	0.595167825137032	.	.
chr10	118141391	118141890	chr10	118146994	118147493	Mdm1|chr10:118146994-118147493	0.527023467073616	.	.
chr10	118141391	118141890	chr10	118370408	118370907	Mdm1|chr10:118370408-118370907	0.676494385290775	.	.
chr10	118869300	118869799	chr10	119003775	119004274	Dyrk2|chr10:119003775-119004274	0.690779299078033	.	.
chr10	119111752	119112251	chr10	118783079	118783578	Gm47480|chr10:118783079-118783578	0.534469107069222	.	.
chr10	119111752	119112251	chr10	119003775	119004274	Gm47480|chr10:119003775-119004274	0.632766505049715	.	.
chr10	119239821	119240320	chr10	119003775	119004274	Cand1|chr10:119003775-119004274	0.514203389692657	.	.
chr10	119240331	119240830	chr10	118868601	118869100	Cand1|chr10:118868601-118869100	0.569585986466916	.	.
chr10	119240331	119240830	chr10	119003775	119004274	Cand1|chr10:119003775-119004274	0.533311935238672	.	.
chr10	119240331	119240830	chr10	119318332	119318831	Cand1|chr10:119318332-119318831	0.595589853617294	.	.
[truncated: 16,543 more rows]
