# Supplementary material for: Single-cell analysis of chromatin accessibility in the adult mouse brain
Source: Nature. 2023 Dec 13;624(7991):378–89. doi: 10.1038/s41586-023-06824-9 (PMC10719105; doi:10.1038/s41586-023-06824-9)
Supplement: Supplementary file 3 — Supplementary Tables 1–25 and their legends. [file 41586_2023_6824_MOESM3_ESM.zip › 2023-03-05453B-s3/SI Tables/SI Table 13 Summary of all the gene-cCRE correlations/sa2subclass.PAG-MRN_Pou3f1_Glut.pdc.bedpe]

chr1	3466260	3466759	chr1	3121216	3121715	Gm1992|chr1:3121216-3121715	0.162272861253109	.	.
chr1	3466260	3466759	chr1	3269326	3269825	Gm1992|chr1:3269326-3269825	0.258262504145164	.	.
chr1	3466260	3466759	chr1	3309981	3310480	Gm1992|chr1:3309981-3310480	0.172200577451681	.	.
chr1	3466260	3466759	chr1	3497187	3497686	Gm1992|chr1:3497187-3497686	0.139688542854907	.	.
chr1	3671529	3672028	chr1	3543584	3544083	Xkr4|chr1:3543584-3544083	0.339264506139942	.	.
chr1	3672048	3672547	chr1	3543584	3544083	Xkr4|chr1:3543584-3544083	0.237214384313859	.	.
chr1	3672048	3672547	chr1	3552481	3552980	Xkr4|chr1:3552481-3552980	0.156496390641506	.	.
chr1	4785497	4785996	chr1	4769856	4770355	Mrpl15|chr1:4769856-4770355	0.141044288585767	.	.
chr1	4785497	4785996	chr1	4926263	4926762	Mrpl15|chr1:4926263-4926762	0.507786008772281	.	.
chr1	4785497	4785996	chr1	5019201	5019700	Mrpl15|chr1:5019201-5019700	0.228903550169993	.	.
chr1	4785497	4785996	chr1	5170387	5170886	Mrpl15|chr1:5170387-5170886	0.398631927543813	.	.
chr1	4807592	4808091	chr1	4571692	4572191	Lypla1|chr1:4571692-4572191	0.275836556857222	.	.
chr1	4807592	4808091	chr1	4926263	4926762	Lypla1|chr1:4926263-4926762	0.13100737643047	.	.
chr1	4807592	4808091	chr1	5029771	5030270	Lypla1|chr1:5029771-5030270	0.407649982736086	.	.
chr1	4807592	4808091	chr1	5082818	5083317	Lypla1|chr1:5082818-5083317	0.157360033100234	.	.
chr1	4857480	4857979	chr1	4926263	4926762	Tcea1|chr1:4926263-4926762	0.517358083546133	.	.
chr1	4857480	4857979	chr1	4926263	4926762	Tcea1|chr1:4926263-4926762	0.517358083546134	.	.
chr1	4857480	4857979	chr1	5019201	5019700	Tcea1|chr1:5019201-5019700	0.160517195871688	.	.
chr1	4857480	4857979	chr1	5082818	5083317	Tcea1|chr1:5082818-5083317	0.147213635818013	.	.
chr1	4857480	4857979	chr1	5170387	5170886	Tcea1|chr1:5170387-5170886	0.37987158702602	.	.
chr1	4858123	4858622	chr1	5103120	5103619	Tcea1|chr1:5103120-5103619	0.134167363728964	.	.
chr1	4970513	4971012	chr1	5018611	5019110	Gm16041|chr1:5018611-5019110	0.223646431087205	.	.
chr1	4970513	4971012	chr1	5082818	5083317	Gm16041|chr1:5082818-5083317	0.28049513049127	.	.
chr1	4970513	4971012	chr1	5233031	5233530	Gm16041|chr1:5233031-5233530	0.440513672039378	.	.
chr1	4971076	4971575	chr1	4926263	4926762	Gm16041|chr1:4926263-4926762	0.198293648605773	.	.
chr1	4971076	4971575	chr1	5019201	5019700	Gm16041|chr1:5019201-5019700	0.158581936463918	.	.
chr1	4971076	4971575	chr1	5082818	5083317	Gm16041|chr1:5082818-5083317	0.162031538237311	.	.
chr1	4971076	4971575	chr1	5233031	5233530	Gm16041|chr1:5233031-5233530	0.153066677898083	.	.
chr1	5070122	5070621	chr1	5103120	5103619	Atp6v1h|chr1:5103120-5103619	0.280107261690956	.	.
chr1	5070122	5070621	chr1	5103120	5103619	Rgs20|chr1:5103120-5103619	0.280107261690956	.	.
chr1	5070122	5070621	chr1	5362280	5362779	Atp6v1h|chr1:5362280-5362779	0.152334903555482	.	.
chr1	5070122	5070621	chr1	5362280	5362779	Rgs20|chr1:5362280-5362779	0.152334903555482	.	.
chr1	5588179	5588678	chr1	5395752	5396251	Oprk1|chr1:5395752-5396251	0.137708502200175	.	.
chr1	5588179	5588678	chr1	5827475	5827974	Oprk1|chr1:5827475-5827974	0.369185824903532	.	.
chr1	5588179	5588678	chr1	5866185	5866684	Oprk1|chr1:5866185-5866684	0.158501397738282	.	.
chr1	5588820	5589319	chr1	5787349	5787848	Oprk1|chr1:5787349-5787848	0.167511499851664	.	.
chr1	5588820	5589319	chr1	5827475	5827974	Oprk1|chr1:5827475-5827974	0.162357737948815	.	.
chr1	5916575	5917074	chr1	5847089	5847588	Npbwr1|chr1:5847089-5847588	0.132904079215598	.	.
chr1	5916575	5917074	chr1	5915307	5915806	Npbwr1|chr1:5915307-5915806	0.137786114098354	.	.
chr1	5916575	5917074	chr1	6134983	6135482	Npbwr1|chr1:6134983-6135482	0.176620704890091	.	.
chr1	6214386	6214885	chr1	5827475	5827974	4732440D04Rik|chr1:5827475-5827974	0.336651502211608	.	.
chr1	6214386	6214885	chr1	6272212	6272711	4732440D04Rik|chr1:6272212-6272711	0.344694702893106	.	.
chr1	6214386	6214885	chr1	6282390	6282889	4732440D04Rik|chr1:6282390-6282889	0.139138968181355	.	.
chr1	6214899	6215398	chr1	5827475	5827974	4732440D04Rik|chr1:5827475-5827974	0.149695503024024	.	.
chr1	7397837	7398336	chr1	7205959	7206458	Gm26901|chr1:7205959-7206458	0.15657765861411	.	.
chr1	7398342	7398841	chr1	7111444	7111943	Gm26901|chr1:7111444-7111943	0.216928016257792	.	.
chr1	7398342	7398841	chr1	7111444	7111943	Gm26901|chr1:7111444-7111943	0.216928016257793	.	.
chr1	9298975	9299474	chr1	9541113	9541612	Sntg1|chr1:9541113-9541612	0.167222092231219	.	.
chr1	9545042	9545541	chr1	9298270	9298769	Rrs1|chr1:9298270-9298769	0.147510056859071	.	.
chr1	9545042	9545541	chr1	9541113	9541612	Rrs1|chr1:9541113-9541612	0.12866937330541	.	.
chr1	9600949	9601448	chr1	9564420	9564919	Vxn|chr1:9564420-9564919	0.1539631537188	.	.
chr1	9600949	9601448	chr1	9573148	9573647	Vxn|chr1:9573148-9573647	0.143292148955546	.	.
chr1	9600949	9601448	chr1	9772700	9773199	Vxn|chr1:9772700-9773199	0.167554233186728	.	.
chr1	9600949	9601448	chr1	9772700	9773199	Vxn|chr1:9772700-9773199	0.167554233186729	.	.
chr1	9601474	9601973	chr1	9298270	9298769	Vxn|chr1:9298270-9298769	0.157966967167159	.	.
chr1	9601474	9601973	chr1	9564420	9564919	Vxn|chr1:9564420-9564919	0.161382774765506	.	.
chr1	9601474	9601973	chr1	9573148	9573647	Vxn|chr1:9573148-9573647	0.195695340507115	.	.
chr1	9601474	9601973	chr1	9772700	9773199	Vxn|chr1:9772700-9773199	0.15165231254077	.	.
chr1	9630048	9630547	chr1	9564420	9564919	2610203C22Rik|chr1:9564420-9564919	0.307303936922554	.	.
chr1	9630048	9630547	chr1	9573148	9573647	2610203C22Rik|chr1:9573148-9573647	0.132315584565663	.	.
chr1	9700259	9700758	chr1	9848581	9849080	Mybl1|chr1:9848581-9849080	0.16187320823647	.	.
chr1	9798078	9798577	chr1	9564420	9564919	Sgk3|chr1:9564420-9564919	0.138428947206709	.	.
chr1	9798078	9798577	chr1	9847510	9848009	Sgk3|chr1:9847510-9848009	0.239362808169953	.	.
chr1	9943920	9944419	chr1	9541113	9541612	Snhg6|chr1:9541113-9541612	0.22179581632998	.	.
chr1	9943920	9944419	chr1	9772700	9773199	Snhg6|chr1:9772700-9773199	0.148106149441449	.	.
chr1	9943920	9944419	chr1	9847510	9848009	Snhg6|chr1:9847510-9848009	0.190371327378763	.	.
chr1	10993243	10993742	chr1	10524897	10525396	Prex2|chr1:10524897-10525396	0.44793090355546	.	.
chr1	10993243	10993742	chr1	10771716	10772215	Prex2|chr1:10771716-10772215	0.153837220760952	.	.
chr1	10993243	10993742	chr1	10850572	10851071	Prex2|chr1:10850572-10851071	0.141941374210643	.	.
chr1	10993772	10994271	chr1	10524897	10525396	Prex2|chr1:10524897-10525396	0.202800830620214	.	.
chr1	10993772	10994271	chr1	10641099	10641598	Prex2|chr1:10641099-10641598	0.260529174951424	.	.
chr1	10993772	10994271	chr1	10694037	10694536	Prex2|chr1:10694037-10694536	0.221809061626732	.	.
chr1	11413910	11414409	chr1	11427738	11428237	A830018L16Rik|chr1:11427738-11428237	0.255588958843952	.	.
chr1	13589563	13590062	chr1	13784344	13784843	Tram1|chr1:13784344-13784843	0.272447533086959	.	.
chr1	13659706	13660205	chr1	13531462	13531961	Lactb2|chr1:13531462-13531961	0.230210232701073	.	.
chr1	13659706	13660205	chr1	13771623	13772122	Lactb2|chr1:13771623-13772122	0.272146083013849	.	.
chr1	13659706	13660205	chr1	13835361	13835860	Lactb2|chr1:13835361-13835860	0.303966726024149	.	.
chr1	13659706	13660205	chr1	13870553	13871052	Lactb2|chr1:13870553-13871052	0.165474761953802	.	.
chr1	13660314	13660813	chr1	13531462	13531961	Lactb2|chr1:13531462-13531961	0.162494877327943	.	.
chr1	13660314	13660813	chr1	13712693	13713192	Lactb2|chr1:13712693-13713192	0.192249104698899	.	.
chr1	13660314	13660813	chr1	13779868	13780367	Lactb2|chr1:13779868-13780367	0.216508462771708	.	.
chr1	13660314	13660813	chr1	13784344	13784843	Lactb2|chr1:13784344-13784843	0.196779468636765	.	.
chr1	13660314	13660813	chr1	13835361	13835860	Lactb2|chr1:13835361-13835860	0.197530256800513	.	.
chr1	13660314	13660813	chr1	13870553	13871052	Lactb2|chr1:13870553-13871052	0.181961948702917	.	.
chr1	13660314	13660813	chr1	13992884	13993383	Lactb2|chr1:13992884-13993383	0.14408766022034	.	.
chr1	14309549	14310048	chr1	14096794	14097293	Eya1|chr1:14096794-14097293	0.169235540802921	.	.
chr1	14309549	14310048	chr1	14108207	14108706	Eya1|chr1:14108207-14108706	0.232901574516195	.	.
chr1	14309549	14310048	chr1	14268065	14268564	Eya1|chr1:14268065-14268564	0.390995857330573	.	.
chr1	14309549	14310048	chr1	14292261	14292760	Eya1|chr1:14292261-14292760	0.216247781982149	.	.
chr1	14309549	14310048	chr1	14348403	14348902	Eya1|chr1:14348403-14348902	0.263164791440898	.	.
chr1	14309549	14310048	chr1	14739996	14740495	Eya1|chr1:14739996-14740495	0.241957072441072	.	.
chr1	14755218	14755717	chr1	14635842	14636341	Msc|chr1:14635842-14636341	0.172038430778918	.	.
chr1	14755218	14755717	chr1	14862298	14862797	Msc|chr1:14862298-14862797	0.164928484348315	.	.
chr1	14918622	14919121	chr1	14513458	14513957	Trpa1|chr1:14513458-14513957	0.163945039849264	.	.
chr1	14918622	14919121	chr1	15007624	15008123	Trpa1|chr1:15007624-15008123	0.14059456535597	.	.
chr1	16093096	16093595	chr1	15853301	15853800	4930444P10Rik|chr1:15853301-15853800	0.183443744796001	.	.
chr1	16093096	16093595	chr1	15990959	15991458	4930444P10Rik|chr1:15990959-15991458	0.155569281709623	.	.
chr1	16093096	16093595	chr1	16216324	16216823	4930444P10Rik|chr1:16216324-16216823	0.223784535356085	.	.
chr1	16103947	16104446	chr1	15770806	15771305	Rpl7|chr1:15770806-15771305	0.128686106150116	.	.
chr1	16104453	16104952	chr1	15770806	15771305	Rpl7|chr1:15770806-15771305	0.146926446521248	.	.
chr1	16104999	16105498	chr1	16148403	16148902	Rdh10|chr1:16148403-16148902	0.225311272684163	.	.
chr1	16104999	16105498	chr1	16148403	16148902	Rpl7|chr1:16148403-16148902	0.225311272684163	.	.
chr1	16105563	16106062	chr1	15991489	15991988	Rdh10|chr1:15991489-15991988	0.176001784354741	.	.
chr1	16227445	16227944	chr1	15791827	15792326	Gm28095|chr1:15791827-15792326	0.130862747085655	.	.
chr1	16227445	16227944	chr1	15990959	15991458	Gm28095|chr1:15990959-15991458	0.205683656102334	.	.
chr1	16227445	16227944	chr1	15991489	15991988	Gm28095|chr1:15991489-15991988	0.264149598709269	.	.
chr1	16227445	16227944	chr1	16148403	16148902	Gm28095|chr1:16148403-16148902	0.333017724532593	.	.
chr1	16227445	16227944	chr1	16216324	16216823	Gm28095|chr1:16216324-16216823	0.32646564641786	.	.
chr1	16519035	16519534	chr1	16815946	16816445	Stau2|chr1:16815946-16816445	0.209058876679642	.	.
chr1	16519761	16520260	chr1	16545111	16545610	Stau2|chr1:16545111-16545610	0.254247077467981	.	.
chr1	16519761	16520260	chr1	16815946	16816445	Stau2|chr1:16815946-16816445	0.344262543153528	.	.
chr1	16619102	16619601	chr1	16745945	16746444	Ube2w|chr1:16745945-16746444	0.157167700115931	.	.
chr1	16619102	16619601	chr1	16815946	16816445	Ube2w|chr1:16815946-16816445	0.275839246114485	.	.
chr1	16657258	16657757	chr1	16545111	16545610	D030040B21Rik|chr1:16545111-16545610	0.205058577499893	.	.
chr1	16657258	16657757	chr1	16545111	16545610	Eloc|chr1:16545111-16545610	0.205058577499893	.	.
chr1	16664905	16665404	chr1	16798252	16798751	Tmem70|chr1:16798252-16798751	0.223340607421933	.	.
chr1	16687901	16688400	chr1	16798252	16798751	Ly96|chr1:16798252-16798751	0.169192593546468	.	.
chr1	16687901	16688400	chr1	16815946	16816445	Ly96|chr1:16815946-16816445	0.228498550276268	.	.
chr1	16688506	16689005	chr1	16545111	16545610	Ly96|chr1:16545111-16545610	0.191487091960273	.	.
chr1	16688506	16689005	chr1	16815946	16816445	Ly96|chr1:16815946-16816445	0.132819744628509	.	.
chr1	17098192	17098691	chr1	17123369	17123868	Jph1|chr1:17123369-17123868	0.178413079691383	.	.
chr1	17145142	17145641	chr1	17123369	17123868	Gdap1|chr1:17123369-17123868	0.160770062178045	.	.
chr1	17145142	17145641	chr1	17382067	17382566	Gdap1|chr1:17382067-17382566	0.142529127054299	.	.
chr1	17727070	17727569	chr1	17382067	17382566	Crispld1|chr1:17382067-17382566	0.225936936100285	.	.
chr1	17727070	17727569	chr1	17382067	17382566	Gm16070|chr1:17382067-17382566	0.225936936100285	.	.
chr1	17727070	17727569	chr1	17717899	17718398	Crispld1|chr1:17717899-17718398	0.177885762999797	.	.
chr1	17727070	17727569	chr1	17717899	17718398	Gm16070|chr1:17717899-17718398	0.177885762999797	.	.
chr1	17727608	17728107	chr1	17629502	17630001	Crispld1|chr1:17629502-17630001	0.142717266722917	.	.
chr1	17727608	17728107	chr1	17629502	17630001	Gm16070|chr1:17629502-17630001	0.142717266722917	.	.
chr1	18057998	18058497	chr1	17838342	17838841	Gm28756|chr1:17838342-17838841	0.233318844652266	.	.
chr1	18058553	18059052	chr1	18168208	18168707	Gm28756|chr1:18168208-18168707	0.134193929366518	.	.
chr1	18058553	18059052	chr1	18353113	18353612	Gm28756|chr1:18353113-18353612	0.218623836743661	.	.
chr1	18058553	18059052	chr1	18419832	18420331	Gm28756|chr1:18419832-18420331	0.232724995218737	.	.
chr1	20356146	20356645	chr1	20018178	20018677	4930486I03Rik|chr1:20018178-20018677	0.323200185632844	.	.
chr1	20356146	20356645	chr1	20259892	20260391	4930486I03Rik|chr1:20259892-20260391	0.209000983921535	.	.
chr1	20356146	20356645	chr1	20302945	20303444	4930486I03Rik|chr1:20302945-20303444	0.305065772113641	.	.
chr1	20356146	20356645	chr1	20346161	20346660	4930486I03Rik|chr1:20346161-20346660	0.328558593851162	.	.
chr1	20356146	20356645	chr1	20478223	20478722	4930486I03Rik|chr1:20478223-20478722	0.236727160570433	.	.
chr1	20356146	20356645	chr1	20498916	20499415	4930486I03Rik|chr1:20498916-20499415	0.369266198876911	.	.
chr1	20356146	20356645	chr1	20507817	20508316	4930486I03Rik|chr1:20507817-20508316	0.346830309607993	.	.
chr1	20356146	20356645	chr1	20508414	20508913	4930486I03Rik|chr1:20508414-20508913	0.259908566124006	.	.
chr1	20356146	20356645	chr1	20554332	20554831	4930486I03Rik|chr1:20554332-20554831	0.179046508970861	.	.
chr1	20356146	20356645	chr1	20620512	20621011	4930486I03Rik|chr1:20620512-20621011	0.28429752085252	.	.
chr1	20356146	20356645	chr1	20634870	20635369	4930486I03Rik|chr1:20634870-20635369	0.130510679340142	.	.
chr1	20356146	20356645	chr1	20671052	20671551	4930486I03Rik|chr1:20671052-20671551	0.336270292049533	.	.
chr1	20670495	20670994	chr1	20263864	20264363	Gm28653|chr1:20263864-20264363	0.353658521235654	.	.
chr1	20670495	20670994	chr1	20311460	20311959	Gm28653|chr1:20311460-20311959	0.171973558186845	.	.
chr1	20670495	20670994	chr1	20346161	20346660	Gm28653|chr1:20346161-20346660	0.188212932752012	.	.
chr1	20670495	20670994	chr1	20478223	20478722	Gm28653|chr1:20478223-20478722	0.178605932355151	.	.
chr1	20670495	20670994	chr1	20494643	20495142	Gm28653|chr1:20494643-20495142	0.252281554479218	.	.
chr1	20670495	20670994	chr1	20498916	20499415	Gm28653|chr1:20498916-20499415	0.390411122084116	.	.
chr1	20670495	20670994	chr1	20508414	20508913	Gm28653|chr1:20508414-20508913	0.316154719488043	.	.
chr1	20670495	20670994	chr1	20513637	20514136	Gm28653|chr1:20513637-20514136	0.252131425731986	.	.
chr1	20670495	20670994	chr1	20554332	20554831	Gm28653|chr1:20554332-20554831	0.144377873093403	.	.
chr1	20670495	20670994	chr1	20620512	20621011	Gm28653|chr1:20620512-20621011	0.201607537463666	.	.
chr1	20670495	20670994	chr1	20634870	20635369	Gm28653|chr1:20634870-20635369	0.251208213204161	.	.
chr1	20670495	20670994	chr1	20671052	20671551	Gm28653|chr1:20671052-20671551	0.785816964471843	.	.
chr1	20670495	20670994	chr1	20759760	20760259	Gm28653|chr1:20759760-20760259	0.502174127551399	.	.
chr1	20670495	20670994	chr1	20785451	20785950	Gm28653|chr1:20785451-20785950	0.164687550529842	.	.
chr1	20670495	20670994	chr1	20786199	20786698	Gm28653|chr1:20786199-20786698	0.133676621270917	.	.
chr1	20670495	20670994	chr1	20921118	20921617	Gm28653|chr1:20921118-20921617	0.226408838492595	.	.
chr1	20670495	20670994	chr1	20922285	20922784	Gm28653|chr1:20922285-20922784	0.477741188050647	.	.
chr1	20670495	20670994	chr1	20933361	20933860	Gm28653|chr1:20933361-20933860	0.44068014110389	.	.
chr1	20820187	20820686	chr1	20503390	20503889	Mcm3|chr1:20503390-20503889	0.32208639388383	.	.
chr1	20820187	20820686	chr1	20503952	20504451	Mcm3|chr1:20503952-20504451	0.329952760830198	.	.
chr1	20820187	20820686	chr1	20801628	20802127	Mcm3|chr1:20801628-20802127	0.175587416403015	.	.
chr1	20890311	20890810	chr1	20513637	20514136	6720483E21Rik|chr1:20513637-20514136	0.158520643732695	.	.
chr1	20890311	20890810	chr1	20513637	20514136	Paqr8|chr1:20513637-20514136	0.158520643732695	.	.
chr1	20890311	20890810	chr1	20540367	20540866	6720483E21Rik|chr1:20540367-20540866	0.299318968301642	.	.
chr1	20890311	20890810	chr1	20540367	20540866	Paqr8|chr1:20540367-20540866	0.299318968301642	.	.
chr1	20890311	20890810	chr1	20612697	20613196	6720483E21Rik|chr1:20612697-20613196	0.153380639624473	.	.
chr1	20890311	20890810	chr1	20612697	20613196	Paqr8|chr1:20612697-20613196	0.153380639624473	.	.
chr1	20890311	20890810	chr1	20620512	20621011	6720483E21Rik|chr1:20620512-20621011	0.136680201433228	.	.
chr1	20890311	20890810	chr1	20620512	20621011	Paqr8|chr1:20620512-20621011	0.136680201433228	.	.
chr1	20890311	20890810	chr1	20671052	20671551	6720483E21Rik|chr1:20671052-20671551	0.332228330655471	.	.
chr1	20890311	20890810	chr1	20671052	20671551	Paqr8|chr1:20671052-20671551	0.332228330655471	.	.
chr1	20890311	20890810	chr1	20759760	20760259	6720483E21Rik|chr1:20759760-20760259	0.221840314648943	.	.
chr1	20890311	20890810	chr1	20759760	20760259	Paqr8|chr1:20759760-20760259	0.221840314648943	.	.
chr1	20890311	20890810	chr1	20773950	20774449	6720483E21Rik|chr1:20773950-20774449	0.134166432409062	.	.
chr1	20890311	20890810	chr1	20773950	20774449	Paqr8|chr1:20773950-20774449	0.134166432409062	.	.
chr1	20890311	20890810	chr1	20785451	20785950	6720483E21Rik|chr1:20785451-20785950	0.207535834566897	.	.
chr1	20890311	20890810	chr1	20785451	20785950	Paqr8|chr1:20785451-20785950	0.207535834566897	.	.
chr1	20890311	20890810	chr1	20786199	20786698	6720483E21Rik|chr1:20786199-20786698	0.351233428728182	.	.
chr1	20890311	20890810	chr1	20786199	20786698	Paqr8|chr1:20786199-20786698	0.351233428728182	.	.
chr1	20890311	20890810	chr1	20922285	20922784	6720483E21Rik|chr1:20922285-20922784	0.176369065382984	.	.
chr1	20890311	20890810	chr1	20922285	20922784	Paqr8|chr1:20922285-20922784	0.176369065382984	.	.
chr1	20890311	20890810	chr1	20933361	20933860	6720483E21Rik|chr1:20933361-20933860	0.376360172409163	.	.
chr1	20890311	20890810	chr1	20933361	20933860	Paqr8|chr1:20933361-20933860	0.376360172409163	.	.
chr1	20890857	20891356	chr1	20513637	20514136	6720483E21Rik|chr1:20513637-20514136	0.167357241572421	.	.
chr1	20890857	20891356	chr1	20513637	20514136	Paqr8|chr1:20513637-20514136	0.167357241572421	.	.
chr1	20890857	20891356	chr1	20540367	20540866	6720483E21Rik|chr1:20540367-20540866	0.239212310387701	.	.
chr1	20890857	20891356	chr1	20540367	20540866	Paqr8|chr1:20540367-20540866	0.239212310387701	.	.
chr1	20890857	20891356	chr1	20786199	20786698	6720483E21Rik|chr1:20786199-20786698	0.167268894140312	.	.
chr1	20890857	20891356	chr1	20786199	20786698	Paqr8|chr1:20786199-20786698	0.167268894140312	.	.
chr1	20890857	20891356	chr1	20801628	20802127	6720483E21Rik|chr1:20801628-20802127	0.20894948679001	.	.
chr1	20890857	20891356	chr1	20801628	20802127	Paqr8|chr1:20801628-20802127	0.20894948679001	.	.
chr1	20890857	20891356	chr1	20921118	20921617	6720483E21Rik|chr1:20921118-20921617	0.174423826962835	.	.
chr1	20890857	20891356	chr1	20921118	20921617	Paqr8|chr1:20921118-20921617	0.174423826962835	.	.
chr1	20951400	20951899	chr1	20620512	20621011	Efhc1|chr1:20620512-20621011	0.215695515485066	.	.
chr1	20951400	20951899	chr1	20671052	20671551	Efhc1|chr1:20671052-20671551	0.241820214271257	.	.
chr1	20951400	20951899	chr1	20759760	20760259	Efhc1|chr1:20759760-20760259	0.198024283008775	.	.
chr1	20951400	20951899	chr1	20922285	20922784	Efhc1|chr1:20922285-20922784	0.300307293151235	.	.
chr1	24586286	24586785	chr1	24719018	24719517	Col19a1|chr1:24719018-24719517	0.244201212195706	.	.
chr1	24586286	24586785	chr1	24869895	24870394	Col19a1|chr1:24869895-24870394	0.160898124457154	.	.
chr1	24587149	24587648	chr1	24869895	24870394	Col19a1|chr1:24869895-24870394	0.165534326792174	.	.
chr1	24677625	24678124	chr1	24598595	24599094	Lmbrd1|chr1:24598595-24599094	0.324369967388264	.	.
chr1	24677625	24678124	chr1	24611656	24612155	Lmbrd1|chr1:24611656-24612155	0.368432331891372	.	.
chr1	24677625	24678124	chr1	24613347	24613846	Lmbrd1|chr1:24613347-24613846	0.351996638543242	.	.
chr1	24677625	24678124	chr1	24614093	24614592	Lmbrd1|chr1:24614093-24614592	0.343559185437923	.	.
chr1	24677625	24678124	chr1	24614797	24615296	Lmbrd1|chr1:24614797-24615296	0.41632643696241	.	.
chr1	24677625	24678124	chr1	24615721	24616220	Lmbrd1|chr1:24615721-24616220	0.39921225096215	.	.
chr1	24677625	24678124	chr1	24719568	24720067	Lmbrd1|chr1:24719568-24720067	0.152206798056136	.	.
chr1	24677625	24678124	chr1	24827720	24828219	Lmbrd1|chr1:24827720-24828219	0.195780936786094	.	.
chr1	24678265	24678764	chr1	24598595	24599094	Lmbrd1|chr1:24598595-24599094	0.164740874403541	.	.
chr1	24678265	24678764	chr1	24611656	24612155	Lmbrd1|chr1:24611656-24612155	0.439567647236537	.	.
chr1	24678265	24678764	chr1	24613347	24613846	Lmbrd1|chr1:24613347-24613846	0.52408993183513	.	.
chr1	24678265	24678764	chr1	24614093	24614592	Lmbrd1|chr1:24614093-24614592	0.532611180903135	.	.
chr1	24678265	24678764	chr1	24614797	24615296	Lmbrd1|chr1:24614797-24615296	0.551320578101252	.	.
chr1	24678265	24678764	chr1	24615721	24616220	Lmbrd1|chr1:24615721-24616220	0.464703603019508	.	.
chr1	24678265	24678764	chr1	24621600	24622099	Lmbrd1|chr1:24621600-24622099	0.205841776375763	.	.
chr1	24678265	24678764	chr1	24827720	24828219	Lmbrd1|chr1:24827720-24828219	0.169244244970512	.	.
chr1	24678265	24678764	chr1	24938245	24938744	Lmbrd1|chr1:24938245-24938744	0.138152901231102	.	.
chr1	25829930	25830429	chr1	25894137	25894636	Adgrb3|chr1:25894137-25894636	0.212177579146083	.	.
chr1	25829930	25830429	chr1	26242950	26243449	Adgrb3|chr1:26242950-26243449	0.13269510151905	.	.
chr1	25829930	25830429	chr1	26242950	26243449	Adgrb3|chr1:26242950-26243449	0.132695101519051	.	.
chr1	30872795	30873294	chr1	30502671	30503170	Phf3|chr1:30502671-30503170	0.160733636226351	.	.
chr1	30872795	30873294	chr1	30649743	30650242	Phf3|chr1:30649743-30650242	0.153985364210305	.	.
chr1	30872795	30873294	chr1	30740784	30741283	Phf3|chr1:30740784-30741283	0.215755399544851	.	.
chr1	30873430	30873929	chr1	30527802	30528301	Phf3|chr1:30527802-30528301	0.197122505151814	.	.
chr1	30873430	30873929	chr1	30639815	30640314	Phf3|chr1:30639815-30640314	0.176528519368245	.	.
chr1	30873430	30873929	chr1	30656202	30656701	Phf3|chr1:30656202-30656701	0.150957605075369	.	.
chr1	30873430	30873929	chr1	30681722	30682221	Phf3|chr1:30681722-30682221	0.143548075801627	.	.
chr1	30873430	30873929	chr1	30700382	30700881	Phf3|chr1:30700382-30700881	0.178862270447302	.	.
chr1	30873430	30873929	chr1	30751893	30752392	Phf3|chr1:30751893-30752392	0.295386049117014	.	.
chr1	30873942	30874441	chr1	30502671	30503170	Phf3|chr1:30502671-30503170	0.164126889274432	.	.
chr1	30873942	30874441	chr1	30503190	30503689	Phf3|chr1:30503190-30503689	0.345143134528144	.	.
chr1	30873942	30874441	chr1	30624643	30625142	Phf3|chr1:30624643-30625142	0.337407600803519	.	.
chr1	30873942	30874441	chr1	30625224	30625723	Phf3|chr1:30625224-30625723	0.459005446356794	.	.
chr1	30949080	30949579	chr1	30751893	30752392	Ptp4a1|chr1:30751893-30752392	0.134000844876536	.	.
chr1	30949080	30949579	chr1	30930527	30931026	Ptp4a1|chr1:30930527-30931026	0.195946927927225	.	.
chr1	30949582	30950081	chr1	30584783	30585282	Ptp4a1|chr1:30584783-30585282	0.154299658906043	.	.
chr1	30949582	30950081	chr1	30656202	30656701	Ptp4a1|chr1:30656202-30656701	0.265755048587557	.	.
chr1	30949582	30950081	chr1	30700382	30700881	Ptp4a1|chr1:30700382-30700881	0.255274311959226	.	.
chr1	30949582	30950081	chr1	30718559	30719058	Ptp4a1|chr1:30718559-30719058	0.190289170455193	.	.
chr1	30949582	30950081	chr1	30771766	30772265	Ptp4a1|chr1:30771766-30772265	0.165014269536835	.	.
chr1	32172459	32172958	chr1	31751256	31751755	Khdrbs2|chr1:31751256-31751755	0.221226176611996	.	.
chr1	32172459	32172958	chr1	31751256	31751755	Khdrbs2|chr1:31751256-31751755	0.221226176611997	.	.
chr1	34433080	34433579	chr1	34434650	34435149	Gm37233|chr1:34434650-34435149	0.341201227445798	.	.
chr1	34433080	34433579	chr1	34602327	34602826	Gm37233|chr1:34602327-34602826	0.233824837609221	.	.
chr1	34485782	34486281	chr1	34700679	34701178	4930568A12Rik|chr1:34700679-34701178	0.166741961314098	.	.
chr1	34579442	34579941	chr1	34738307	34738806	1700101I19Rik|chr1:34738307-34738806	0.190461651280628	.	.
chr1	34579442	34579941	chr1	34738307	34738806	Amer3|chr1:34738307-34738806	0.190461651280628	.	.
chr1	34579990	34580489	chr1	34434650	34435149	1700101I19Rik|chr1:34434650-34435149	0.331721205697673	.	.
chr1	34579990	34580489	chr1	34434650	34435149	Amer3|chr1:34434650-34435149	0.331721205697673	.	.
chr1	34677895	34678394	chr1	34511013	34511512	Arhgef4|chr1:34511013-34511512	0.138541754526732	.	.
chr1	34677895	34678394	chr1	34602327	34602826	Arhgef4|chr1:34602327-34602826	0.229921177103553	.	.
chr1	34677895	34678394	chr1	34642414	34642913	Arhgef4|chr1:34642414-34642913	0.205919289674298	.	.
chr1	37540354	37540853	chr1	37872597	37873096	Mgat4a|chr1:37872597-37873096	0.2493747527062	.	.
chr1	37540354	37540853	chr1	37985674	37986173	Mgat4a|chr1:37985674-37986173	0.212360899802924	.	.
chr1	37540864	37541363	chr1	37872597	37873096	Mgat4a|chr1:37872597-37873096	0.292908256316847	.	.
chr1	37614024	37614523	chr1	37726317	37726816	4930556I23Rik|chr1:37726317-37726816	0.238017760491925	.	.
chr1	37719678	37720177	chr1	37726317	37726816	2010300C02Rik|chr1:37726317-37726816	0.177104738693935	.	.
chr1	37719678	37720177	chr1	37742623	37743122	2010300C02Rik|chr1:37742623-37743122	0.380362842360064	.	.
chr1	37864699	37865198	chr1	37678238	37678737	Gm26805|chr1:37678238-37678737	0.146032791471938	.	.
chr1	37864699	37865198	chr1	37698123	37698622	Gm26805|chr1:37698123-37698622	0.145773932159603	.	.
chr1	37864699	37865198	chr1	37698784	37699283	Gm26805|chr1:37698784-37699283	0.190306995107305	.	.
chr1	37864699	37865198	chr1	37726317	37726816	Gm26805|chr1:37726317-37726816	0.277912749827276	.	.
chr1	37864699	37865198	chr1	37742623	37743122	Gm26805|chr1:37742623-37743122	0.143872424764986	.	.
chr1	37864699	37865198	chr1	37802246	37802745	Gm26805|chr1:37802246-37802745	0.149706744477357	.	.
chr1	37864699	37865198	chr1	37872597	37873096	Gm26805|chr1:37872597-37873096	0.278827578912601	.	.
chr1	37865263	37865762	chr1	37600786	37601285	Gm26805|chr1:37600786-37601285	0.229483911557858	.	.
chr1	37865263	37865762	chr1	37600786	37601285	Tsga10|chr1:37600786-37601285	0.229483911557858	.	.
chr1	37865263	37865762	chr1	37678238	37678737	Gm26805|chr1:37678238-37678737	0.286759316735128	.	.
chr1	37865263	37865762	chr1	37678238	37678737	Tsga10|chr1:37678238-37678737	0.286759316735128	.	.
chr1	37865263	37865762	chr1	37872597	37873096	Gm26805|chr1:37872597-37873096	0.231001675831008	.	.
chr1	37865263	37865762	chr1	37872597	37873096	Tsga10|chr1:37872597-37873096	0.231001675831008	.	.
chr1	37865263	37865762	chr1	37985674	37986173	Gm26805|chr1:37985674-37986173	0.17749491989871	.	.
chr1	37865263	37865762	chr1	37985674	37986173	Tsga10|chr1:37985674-37986173	0.17749491989871	.	.
chr1	37871955	37872454	chr1	37511522	37512021	Lipt1|chr1:37511522-37512021	0.161764793660915	.	.
chr1	37871955	37872454	chr1	37985674	37986173	Lipt1|chr1:37985674-37986173	0.284667104530622	.	.
chr1	37890241	37890740	chr1	37725725	37726224	Mitd1|chr1:37725725-37726224	0.171725451501833	.	.
chr1	37890241	37890740	chr1	37725725	37726224	Mrpl30|chr1:37725725-37726224	0.171725451501833	.	.
chr1	37890241	37890740	chr1	37726317	37726816	Mitd1|chr1:37726317-37726816	0.38215329312195	.	.
chr1	37890241	37890740	chr1	37726317	37726816	Mrpl30|chr1:37726317-37726816	0.38215329312195	.	.
chr1	37890241	37890740	chr1	37742623	37743122	Mitd1|chr1:37742623-37743122	0.514056319518802	.	.
chr1	37890241	37890740	chr1	37742623	37743122	Mrpl30|chr1:37742623-37743122	0.514056319518802	.	.
chr1	37890241	37890740	chr1	37872597	37873096	Mitd1|chr1:37872597-37873096	0.212295934567768	.	.
chr1	37890241	37890740	chr1	37872597	37873096	Mrpl30|chr1:37872597-37873096	0.212295934567768	.	.
chr1	37997082	37997581	chr1	37512048	37512547	Eif5b|chr1:37512048-37512547	0.175521508656278	.	.
chr1	37997082	37997581	chr1	37512048	37512547	Txndc9|chr1:37512048-37512547	0.175521508656278	.	.
chr1	37997082	37997581	chr1	37678238	37678737	Eif5b|chr1:37678238-37678737	0.245189212476389	.	.
chr1	37997082	37997581	chr1	37678238	37678737	Txndc9|chr1:37678238-37678737	0.245189212476389	.	.
chr1	37997778	37998277	chr1	37511522	37512021	Eif5b|chr1:37511522-37512021	0.191021440546565	.	.
chr1	37997778	37998277	chr1	37511522	37512021	Txndc9|chr1:37511522-37512021	0.191021440546565	.	.
chr1	37997778	37998277	chr1	37512048	37512547	Eif5b|chr1:37512048-37512547	0.322260250197892	.	.
chr1	37997778	37998277	chr1	37512048	37512547	Txndc9|chr1:37512048-37512547	0.322260250197892	.	.
chr1	37997778	37998277	chr1	37799367	37799866	Eif5b|chr1:37799367-37799866	0.300051651884684	.	.
chr1	37997778	37998277	chr1	37799367	37799866	Txndc9|chr1:37799367-37799866	0.300051651884684	.	.
chr1	37997778	37998277	chr1	37985674	37986173	Eif5b|chr1:37985674-37986173	0.150348782027558	.	.
chr1	37997778	37998277	chr1	37985674	37986173	Txndc9|chr1:37985674-37986173	0.150348782027558	.	.
chr1	40790447	40790946	chr1	40844577	40845076	Mfsd9|chr1:40844577-40845076	0.131228505834964	.	.
chr1	40790447	40790946	chr1	40887752	40888251	Mfsd9|chr1:40887752-40888251	0.138163038415863	.	.
chr1	40790447	40790946	chr1	41001530	41002029	Mfsd9|chr1:41001530-41002029	0.235414804335066	.	.
chr1	40790447	40790946	chr1	41168190	41168689	Mfsd9|chr1:41168190-41168689	0.307953788057677	.	.
chr1	40790447	40790946	chr1	41240229	41240728	Mfsd9|chr1:41240229-41240728	0.223902315578283	.	.
chr1	44119144	44119643	chr1	44217086	44217585	Bivm|chr1:44217086-44217585	0.23056642961649	.	.
chr1	44119144	44119643	chr1	44217086	44217585	Poglut2|chr1:44217086-44217585	0.23056642961649	.	.
chr1	44119663	44120162	chr1	44064570	44065069	Bivm|chr1:44064570-44065069	0.178052734843242	.	.
chr1	44551396	44551895	chr1	44584753	44585252	Gulp1|chr1:44584753-44585252	0.309199258664387	.	.
chr1	44551396	44551895	chr1	44613600	44614099	Gulp1|chr1:44613600-44614099	0.137305610364572	.	.
chr1	44551396	44551895	chr1	44626436	44626935	Gulp1|chr1:44626436-44626935	0.142315441251648	.	.
chr1	44551396	44551895	chr1	44640948	44641447	Gulp1|chr1:44640948-44641447	0.146578485161952	.	.
chr1	44551396	44551895	chr1	44891685	44892184	Gulp1|chr1:44891685-44892184	0.204493870958576	.	.
chr1	44552204	44552703	chr1	44584753	44585252	Gulp1|chr1:44584753-44585252	0.399236885966122	.	.
chr1	44552204	44552703	chr1	44721675	44722174	Gulp1|chr1:44721675-44722174	0.155946669815916	.	.
chr1	44552204	44552703	chr1	44889723	44890222	Gulp1|chr1:44889723-44890222	0.195375598492422	.	.
chr1	44552204	44552703	chr1	44891685	44892184	Gulp1|chr1:44891685-44892184	0.333772231879914	.	.
chr1	45794689	45795188	chr1	45780721	45781220	Wdr75|chr1:45780721-45781220	0.151925813144526	.	.
chr1	45794689	45795188	chr1	45816821	45817320	Wdr75|chr1:45816821-45817320	0.284630211692336	.	.
chr1	45794689	45795188	chr1	46220157	46220656	Wdr75|chr1:46220157-46220656	0.180127409246693	.	.
chr1	45795197	45795696	chr1	45780721	45781220	Wdr75|chr1:45780721-45781220	0.146310971205626	.	.
chr1	45795197	45795696	chr1	46067115	46067614	Wdr75|chr1:46067115-46067614	0.146415184389985	.	.
chr1	45795197	45795696	chr1	46220157	46220656	Wdr75|chr1:46220157-46220656	0.391615189905252	.	.
chr1	45925424	45925923	chr1	45599635	45600134	Slc40a1|chr1:45599635-45600134	0.371048918009221	.	.
chr1	45925424	45925923	chr1	45672672	45673171	Slc40a1|chr1:45672672-45673171	0.201714612021365	.	.
chr1	45925424	45925923	chr1	45905047	45905546	Slc40a1|chr1:45905047-45905546	0.292885014073139	.	.
chr1	45925424	45925923	chr1	46205562	46206061	Slc40a1|chr1:46205562-46206061	0.130278124595338	.	.
chr1	45926254	45926753	chr1	45599635	45600134	Slc40a1|chr1:45599635-45600134	0.43668673165415	.	.
chr1	45926254	45926753	chr1	45766100	45766599	Slc40a1|chr1:45766100-45766599	0.140825726586048	.	.
chr1	45926254	45926753	chr1	45905047	45905546	Slc40a1|chr1:45905047-45905546	0.146887710421472	.	.
chr1	45926254	45926753	chr1	46220157	46220656	Slc40a1|chr1:46220157-46220656	0.293008683891302	.	.
chr1	46065930	46066429	chr1	45766100	45766599	Dnah7b|chr1:45766100-45766599	0.219205818886157	.	.
chr1	46065930	46066429	chr1	45780721	45781220	Dnah7b|chr1:45780721-45781220	0.172904404375524	.	.
chr1	46066566	46067065	chr1	45905047	45905546	Dnah7b|chr1:45905047-45905546	0.143500350720762	.	.
chr1	46066566	46067065	chr1	46067115	46067614	Dnah7b|chr1:46067115-46067614	0.422110314358711	.	.
chr1	46066566	46067065	chr1	46220157	46220656	Dnah7b|chr1:46220157-46220656	0.420736893586197	.	.
chr1	46425176	46425675	chr1	46279499	46279998	Dnah7c|chr1:46279499-46279998	0.192489968399166	.	.
chr1	46425176	46425675	chr1	46630213	46630712	Dnah7c|chr1:46630213-46630712	0.282248519684875	.	.
chr1	52816845	52817344	chr1	52854016	52854515	Inpp1|chr1:52854016-52854515	0.1707001972671	.	.
chr1	52816845	52817344	chr1	52951973	52952472	Inpp1|chr1:52951973-52952472	0.237717250393973	.	.
chr1	52817513	52818012	chr1	52799343	52799842	Inpp1|chr1:52799343-52799842	0.189440260101867	.	.
chr1	52817513	52818012	chr1	52854016	52854515	Inpp1|chr1:52854016-52854515	0.356092694858352	.	.
chr1	53296806	53297305	chr1	53015814	53016313	Ormdl1|chr1:53015814-53016313	0.191084043518545	.	.
chr1	53296806	53297305	chr1	53015814	53016313	Pms1|chr1:53015814-53016313	0.191084043518545	.	.
chr1	53296806	53297305	chr1	53032502	53033001	Ormdl1|chr1:53032502-53033001	0.208722813018858	.	.
chr1	53296806	53297305	chr1	53032502	53033001	Pms1|chr1:53032502-53033001	0.208722813018858	.	.
chr1	53296806	53297305	chr1	53053006	53053505	Ormdl1|chr1:53053006-53053505	0.195798739707274	.	.
chr1	53296806	53297305	chr1	53053006	53053505	Pms1|chr1:53053006-53053505	0.195798739707274	.	.
chr1	53296806	53297305	chr1	53225566	53226065	Ormdl1|chr1:53225566-53226065	0.194577291323271	.	.
chr1	53296806	53297305	chr1	53225566	53226065	Pms1|chr1:53225566-53226065	0.194577291323271	.	.
chr1	53297308	53297807	chr1	53015814	53016313	Ormdl1|chr1:53015814-53016313	0.166925463982612	.	.
chr1	53297308	53297807	chr1	53015814	53016313	Pms1|chr1:53015814-53016313	0.166925463982612	.	.
chr1	53313399	53313898	chr1	53032502	53033001	Osgepl1|chr1:53032502-53033001	0.132205425091996	.	.
chr1	53313399	53313898	chr1	53053006	53053505	Osgepl1|chr1:53053006-53053505	0.250221604607022	.	.
chr1	54250459	54250958	chr1	54381234	54381733	Ccdc150|chr1:54381234-54381733	0.130529564931013	.	.
chr1	54250459	54250958	chr1	54492251	54492750	Ccdc150|chr1:54492251-54492750	0.150817978311813	.	.
chr1	54250459	54250958	chr1	54639464	54639963	Ccdc150|chr1:54639464-54639963	0.214490695016213	.	.
chr1	54438767	54439266	chr1	54492251	54492750	Gtf3c3|chr1:54492251-54492750	0.154406808387047	.	.
chr1	54438767	54439266	chr1	54578469	54578968	Gtf3c3|chr1:54578469-54578968	0.241054018171164	.	.
chr1	54438767	54439266	chr1	54584699	54585198	Gtf3c3|chr1:54584699-54585198	0.174356463616744	.	.
chr1	54438767	54439266	chr1	54677573	54678072	Gtf3c3|chr1:54677573-54678072	0.210515277118494	.	.
chr1	54438767	54439266	chr1	54684131	54684630	Gtf3c3|chr1:54684131-54684630	0.141331226537772	.	.
chr1	54438767	54439266	chr1	54702878	54703377	Gtf3c3|chr1:54702878-54703377	0.179545197180092	.	.
chr1	54438767	54439266	chr1	54703480	54703979	Gtf3c3|chr1:54703480-54703979	0.254261686853189	.	.
chr1	54557443	54557942	chr1	54492251	54492750	Pgap1|chr1:54492251-54492750	0.168027586890784	.	.
chr1	54557443	54557942	chr1	54639464	54639963	Pgap1|chr1:54639464-54639963	0.273567297742129	.	.
chr1	54557443	54557942	chr1	54702878	54703377	Pgap1|chr1:54702878-54703377	0.265267907022745	.	.
chr1	54557443	54557942	chr1	54703480	54703979	Pgap1|chr1:54703480-54703979	0.166062643932955	.	.
chr1	55027198	55027697	chr1	55171875	55172374	Sf3b1|chr1:55171875-55172374	0.242119115977611	.	.
chr1	55027198	55027697	chr1	55201711	55202210	Sf3b1|chr1:55201711-55202210	0.197327202378467	.	.
chr1	55027198	55027697	chr1	55488757	55489256	Sf3b1|chr1:55488757-55489256	0.154708527697779	.	.
chr1	55027198	55027697	chr1	55489281	55489780	Sf3b1|chr1:55489281-55489780	0.145363277374124	.	.
chr1	55052491	55052990	chr1	55192060	55192559	Coq10b|chr1:55192060-55192559	0.12945305542041	.	.
chr1	55052491	55052990	chr1	55201711	55202210	Coq10b|chr1:55201711-55202210	0.139693677444469	.	.
chr1	55053010	55053509	chr1	55202211	55202710	Coq10b|chr1:55202211-55202710	0.180686790474034	.	.
chr1	55053010	55053509	chr1	55404316	55404815	Coq10b|chr1:55404316-55404815	0.165600682079179	.	.
chr1	55087395	55087894	chr1	55073293	55073792	Hspd1|chr1:55073293-55073792	0.29279261265166	.	.
chr1	55087395	55087894	chr1	55073293	55073792	Hspe1|chr1:55073293-55073792	0.29279261265166	.	.
chr1	55087395	55087894	chr1	55201711	55202210	Hspd1|chr1:55201711-55202210	0.199638329759269	.	.
chr1	55087395	55087894	chr1	55201711	55202210	Hspe1|chr1:55201711-55202210	0.199638329759269	.	.
chr1	55087395	55087894	chr1	55489281	55489780	Hspd1|chr1:55489281-55489780	0.252904796410248	.	.
chr1	55087395	55087894	chr1	55489281	55489780	Hspe1|chr1:55489281-55489780	0.252904796410248	.	.
chr1	55087908	55088407	chr1	55201711	55202210	Hspd1|chr1:55201711-55202210	0.210514793863432	.	.
chr1	55087908	55088407	chr1	55201711	55202210	Hspe1|chr1:55201711-55202210	0.210514793863432	.	.
chr1	55087908	55088407	chr1	55488757	55489256	Hspd1|chr1:55488757-55489256	0.336373280204098	.	.
chr1	55087908	55088407	chr1	55488757	55489256	Hspe1|chr1:55488757-55489256	0.336373280204098	.	.
chr1	55087908	55088407	chr1	55489281	55489780	Hspd1|chr1:55489281-55489780	0.245012835265046	.	.
chr1	55087908	55088407	chr1	55489281	55489780	Hspe1|chr1:55489281-55489780	0.245012835265046	.	.
chr1	55130908	55131407	chr1	55171875	55172374	Mob4|chr1:55171875-55172374	0.314463340635415	.	.
chr1	55130908	55131407	chr1	55488757	55489256	Mob4|chr1:55488757-55489256	0.368692057138985	.	.
chr1	55130908	55131407	chr1	55489281	55489780	Mob4|chr1:55489281-55489780	0.131188993782478	.	.
chr1	55131471	55131970	chr1	55171875	55172374	Mob4|chr1:55171875-55172374	0.18281972700661	.	.
chr1	55131471	55131970	chr1	55192060	55192559	Mob4|chr1:55192060-55192559	0.253056953727023	.	.
chr1	55236881	55237380	chr1	55192060	55192559	Mars2|chr1:55192060-55192559	0.238373134282505	.	.
chr1	55363229	55363728	chr1	55192060	55192559	Boll|chr1:55192060-55192559	0.144342908552913	.	.
chr1	55363229	55363728	chr1	55383081	55383580	Boll|chr1:55383081-55383580	0.190264001584611	.	.
chr1	55363229	55363728	chr1	55449137	55449636	Boll|chr1:55449137-55449636	0.222235726955944	.	.
chr1	55405572	55406071	chr1	55171315	55171814	Plcl1|chr1:55171315-55171814	0.177670527773053	.	.
chr1	55405572	55406071	chr1	55192060	55192559	Plcl1|chr1:55192060-55192559	0.185709537954088	.	.
chr1	55405572	55406071	chr1	55430568	55431067	Plcl1|chr1:55430568-55431067	0.163955972259896	.	.
chr1	56019715	56020214	chr1	55848795	55849294	1700003I22Rik|chr1:55848795-55849294	0.256135798825051	.	.
chr1	56019715	56020214	chr1	55890682	55891181	1700003I22Rik|chr1:55890682-55891181	0.194162206215688	.	.
chr1	56972152	56972651	chr1	56743514	56744013	9130024F11Rik|chr1:56743514-56744013	0.19741114066205	.	.
chr1	56972152	56972651	chr1	56920379	56920878	9130024F11Rik|chr1:56920379-56920878	0.212829659692908	.	.
chr1	56972152	56972651	chr1	56938932	56939431	9130024F11Rik|chr1:56938932-56939431	0.26382944988233	.	.
chr1	56972152	56972651	chr1	56972961	56973460	9130024F11Rik|chr1:56972961-56973460	0.245565915794864	.	.
chr1	56972152	56972651	chr1	57205521	57206020	9130024F11Rik|chr1:57205521-57206020	0.138256205309572	.	.
chr1	57377374	57377873	chr1	57269706	57270205	1700066M21Rik|chr1:57269706-57270205	0.256514726044948	.	.
chr1	57377374	57377873	chr1	57269706	57270205	4930558J18Rik|chr1:57269706-57270205	0.256514726044948	.	.
chr1	57377374	57377873	chr1	57423605	57424104	1700066M21Rik|chr1:57423605-57424104	0.160068000891934	.	.
chr1	57377374	57377873	chr1	57423605	57424104	4930558J18Rik|chr1:57423605-57424104	0.160068000891934	.	.
chr1	57406257	57406756	chr1	57394001	57394500	Maip1|chr1:57394001-57394500	0.152148426613678	.	.
chr1	57406257	57406756	chr1	57394001	57394500	Tyw5|chr1:57394001-57394500	0.152148426613678	.	.
chr1	57406257	57406756	chr1	57423605	57424104	Maip1|chr1:57423605-57424104	0.143492237247652	.	.
chr1	57406257	57406756	chr1	57423605	57424104	Tyw5|chr1:57423605-57424104	0.143492237247652	.	.
chr1	57406767	57407266	chr1	57394001	57394500	Maip1|chr1:57394001-57394500	0.243880714773715	.	.
chr1	57406767	57407266	chr1	57394001	57394500	Tyw5|chr1:57394001-57394500	0.243880714773715	.	.
chr1	57406767	57407266	chr1	57479500	57479999	Maip1|chr1:57479500-57479999	0.265919018752211	.	.
chr1	57406767	57407266	chr1	57479500	57479999	Tyw5|chr1:57479500-57479999	0.265919018752211	.	.
chr1	58393482	58393981	chr1	58281211	58281710	Bzw1|chr1:58281211-58281710	0.158612110485025	.	.
chr1	58423825	58424324	chr1	58463119	58463618	Clk1|chr1:58463119-58463618	0.159682130737412	.	.
chr1	58423825	58424324	chr1	58652543	58653042	Clk1|chr1:58652543-58653042	0.282837918832178	.	.
chr1	58445384	58445883	chr1	58271090	58271589	Nif3l1|chr1:58271090-58271589	0.207866692780918	.	.
chr1	58445384	58445883	chr1	58271090	58271589	Ppil3|chr1:58271090-58271589	0.207866692780918	.	.
chr1	58504734	58505233	chr1	58281211	58281710	Gm15834|chr1:58281211-58281710	0.280263539121016	.	.
chr1	58504734	58505233	chr1	58281211	58281710	Orc2|chr1:58281211-58281710	0.280263539121016	.	.
chr1	58586034	58586533	chr1	58271090	58271589	Fam126b|chr1:58271090-58271589	0.135942858855731	.	.
chr1	58586034	58586533	chr1	58271090	58271589	Ndufb3|chr1:58271090-58271589	0.135942858855731	.	.
chr1	58586034	58586533	chr1	58422814	58423313	Fam126b|chr1:58422814-58423313	0.150112400469743	.	.
chr1	58586034	58586533	chr1	58422814	58423313	Ndufb3|chr1:58422814-58423313	0.150112400469743	.	.
chr1	58586034	58586533	chr1	58652543	58653042	Fam126b|chr1:58652543-58653042	0.342027594175107	.	.
chr1	58586034	58586533	chr1	58652543	58653042	Ndufb3|chr1:58652543-58653042	0.342027594175107	.	.
chr1	58586034	58586533	chr1	58746853	58747352	Fam126b|chr1:58746853-58747352	0.129022536562859	.	.
chr1	58586034	58586533	chr1	58746853	58747352	Ndufb3|chr1:58746853-58747352	0.129022536562859	.	.
chr1	58586034	58586533	chr1	58897489	58897988	Fam126b|chr1:58897489-58897988	0.137758025379	.	.
chr1	58586034	58586533	chr1	58897489	58897988	Ndufb3|chr1:58897489-58897988	0.137758025379	.	.
chr1	58586552	58587051	chr1	58652543	58653042	Fam126b|chr1:58652543-58653042	0.244096606429745	.	.
chr1	58586552	58587051	chr1	58652543	58653042	Ndufb3|chr1:58652543-58653042	0.244096606429745	.	.
chr1	58586552	58587051	chr1	58770010	58770509	Fam126b|chr1:58770010-58770509	0.279597102001356	.	.
chr1	58586552	58587051	chr1	58770010	58770509	Ndufb3|chr1:58770010-58770509	0.279597102001356	.	.
chr1	58710970	58711469	chr1	58271090	58271589	Cflar|chr1:58271090-58271589	0.25709743373275	.	.
chr1	58711489	58711988	chr1	58271090	58271589	Cflar|chr1:58271090-58271589	0.240290385639278	.	.
chr1	58711489	58711988	chr1	58422814	58423313	Cflar|chr1:58422814-58423313	0.203713452485316	.	.
chr1	58711489	58711988	chr1	58897489	58897988	Cflar|chr1:58897489-58897988	0.175002927289476	.	.
chr1	58972763	58973262	chr1	58770010	58770509	Stradb|chr1:58770010-58770509	0.168336905430032	.	.
chr1	58972763	58973262	chr1	58770010	58770509	Trak2|chr1:58770010-58770509	0.168336905430032	.	.
chr1	58972763	58973262	chr1	59229166	59229665	Stradb|chr1:59229166-59229665	0.161312030352575	.	.
chr1	58972763	58973262	chr1	59229166	59229665	Trak2|chr1:59229166-59229665	0.161312030352575	.	.
chr1	59119578	59120077	chr1	59229166	59229665	G730003C15Rik|chr1:59229166-59229665	0.1637257264243	.	.
chr1	59119578	59120077	chr1	59229166	59229665	Tmem237|chr1:59229166-59229665	0.1637257264243	.	.
chr1	59120147	59120646	chr1	58909565	58910064	G730003C15Rik|chr1:58909565-58910064	0.131112546875821	.	.
chr1	59120147	59120646	chr1	58909565	58910064	Tmem237|chr1:58909565-58910064	0.131112546875821	.	.
chr1	59162341	59162840	chr1	59229166	59229665	Mpp4|chr1:59229166-59229665	0.134462226358284	.	.
chr1	59162883	59163382	chr1	58909565	58910064	Mpp4|chr1:58909565-58910064	0.33645948572815	.	.
chr1	59162883	59163382	chr1	59009165	59009664	Mpp4|chr1:59009165-59009664	0.173664287812467	.	.
chr1	59237006	59237505	chr1	58770010	58770509	Als2|chr1:58770010-58770509	0.180024839391524	.	.
chr1	59237895	59238394	chr1	58770010	58770509	Als2|chr1:58770010-58770509	0.21459733583681	.	.
chr1	59237895	59238394	chr1	59229166	59229665	Als2|chr1:59229166-59229665	0.181954177472449	.	.
chr1	59237895	59238394	chr1	59247600	59248099	Als2|chr1:59247600-59248099	0.131704973891108	.	.
chr1	59762644	59763143	chr1	59788955	59789454	Bmpr2|chr1:59788955-59789454	0.140074676124183	.	.
chr1	59762644	59763143	chr1	60193329	60193828	Bmpr2|chr1:60193329-60193828	0.378146273359136	.	.
chr1	59763159	59763658	chr1	59883669	59884168	Bmpr2|chr1:59883669-59884168	0.349558948956862	.	.
chr1	59763159	59763658	chr1	60000360	60000859	Bmpr2|chr1:60000360-60000859	0.140008574337754	.	.
chr1	59763681	59764180	chr1	59883669	59884168	Bmpr2|chr1:59883669-59884168	0.224149796532159	.	.
chr1	59912662	59913161	chr1	59883669	59884168	Fam117b|chr1:59883669-59884168	0.228037714936767	.	.
chr1	59912662	59913161	chr1	59899192	59899691	Fam117b|chr1:59899192-59899691	0.24327255052093	.	.
chr1	59913211	59913710	chr1	59899192	59899691	Fam117b|chr1:59899192-59899691	0.245832154948897	.	.
chr1	60042424	60042923	chr1	59883669	59884168	Ica1l|chr1:59883669-59884168	0.301943442130631	.	.
chr1	60042424	60042923	chr1	60000360	60000859	Ica1l|chr1:60000360-60000859	0.36481282587834	.	.
chr1	60042424	60042923	chr1	60387961	60388460	Ica1l|chr1:60387961-60388460	0.186873952573518	.	.
chr1	60042935	60043434	chr1	59883669	59884168	Ica1l|chr1:59883669-59884168	0.15294398463147	.	.
chr1	60042935	60043434	chr1	60272439	60272938	Ica1l|chr1:60272439-60272938	0.229358870880806	.	.
chr1	60097393	60097892	chr1	60272439	60272938	Carf|chr1:60272439-60272938	0.313886424502229	.	.
chr1	60097393	60097892	chr1	60387961	60388460	Carf|chr1:60387961-60388460	0.22491330117412	.	.
chr1	60097980	60098479	chr1	59883669	59884168	Carf|chr1:59883669-59884168	0.173062592492081	.	.
chr1	60097980	60098479	chr1	59883669	59884168	Wdr12|chr1:59883669-59884168	0.173062592492081	.	.
chr1	60097980	60098479	chr1	59899192	59899691	Carf|chr1:59899192-59899691	0.149430795385622	.	.
chr1	60097980	60098479	chr1	59899192	59899691	Wdr12|chr1:59899192-59899691	0.149430795385622	.	.
chr1	60098487	60098986	chr1	59848288	59848787	Carf|chr1:59848288-59848787	0.216594204587103	.	.
chr1	60098487	60098986	chr1	59848288	59848787	Wdr12|chr1:59848288-59848787	0.216594204587103	.	.
chr1	60098487	60098986	chr1	60272439	60272938	Carf|chr1:60272439-60272938	0.198718687558925	.	.
chr1	60098487	60098986	chr1	60272439	60272938	Wdr12|chr1:60272439-60272938	0.198718687558925	.	.
chr1	60098487	60098986	chr1	60387961	60388460	Carf|chr1:60387961-60388460	0.143873545616986	.	.
chr1	60098487	60098986	chr1	60387961	60388460	Wdr12|chr1:60387961-60388460	0.143873545616986	.	.
chr1	60180257	60180756	chr1	59883669	59884168	Nbeal1|chr1:59883669-59884168	0.335313720590598	.	.
chr1	60180257	60180756	chr1	60000360	60000859	Nbeal1|chr1:60000360-60000859	0.332804466940446	.	.
chr1	60180257	60180756	chr1	60387961	60388460	Nbeal1|chr1:60387961-60388460	0.133455924652523	.	.
chr1	60180912	60181411	chr1	59848288	59848787	Nbeal1|chr1:59848288-59848787	0.134587984398036	.	.
chr1	60180912	60181411	chr1	60272439	60272938	Nbeal1|chr1:60272439-60272938	0.274411476965702	.	.
chr1	60342754	60343253	chr1	60272439	60272938	Cyp20a1|chr1:60272439-60272938	0.204229512204382	.	.
chr1	60343314	60343813	chr1	60193329	60193828	Cyp20a1|chr1:60193329-60193828	0.378051845883256	.	.
chr1	60409462	60409961	chr1	60000360	60000859	Abi2|chr1:60000360-60000859	0.189070002951585	.	.
chr1	65122893	65123392	chr1	65111968	65112467	D630023F18Rik|chr1:65111968-65112467	0.197304916484516	.	.
chr1	65122893	65123392	chr1	65178123	65178622	D630023F18Rik|chr1:65178123-65178622	0.223514402353527	.	.
chr1	65122893	65123392	chr1	65312053	65312552	D630023F18Rik|chr1:65312053-65312552	0.132434234765044	.	.
chr1	65122893	65123392	chr1	65364364	65364863	D630023F18Rik|chr1:65364364-65364863	0.288168934196928	.	.
chr1	65186396	65186895	chr1	65179041	65179540	Idh1|chr1:65179041-65179540	0.165061591410529	.	.
chr1	65186396	65186895	chr1	65179041	65179540	Pikfyve|chr1:65179041-65179540	0.165061591410529	.	.
chr1	65186396	65186895	chr1	65310949	65311448	Idh1|chr1:65310949-65311448	0.15388217397586	.	.
chr1	65186396	65186895	chr1	65310949	65311448	Pikfyve|chr1:65310949-65311448	0.15388217397586	.	.
chr1	65186396	65186895	chr1	65311469	65311968	Idh1|chr1:65311469-65311968	0.231429434334919	.	.
chr1	65186396	65186895	chr1	65311469	65311968	Pikfyve|chr1:65311469-65311968	0.231429434334919	.	.
chr1	66174880	66175379	chr1	66115312	66115811	Map2|chr1:66115312-66115811	0.166502331188339	.	.
chr1	66174880	66175379	chr1	66120871	66121370	Map2|chr1:66120871-66121370	0.267853362628312	.	.
chr1	66174880	66175379	chr1	66120871	66121370	Map2|chr1:66120871-66121370	0.267853362628313	.	.
chr1	66174880	66175379	chr1	66121379	66121878	Map2|chr1:66121379-66121878	0.230319316930648	.	.
chr1	66174880	66175379	chr1	66192799	66193298	Map2|chr1:66192799-66193298	0.243123659115411	.	.
chr1	66174880	66175379	chr1	66223267	66223766	Map2|chr1:66223267-66223766	0.384924186972746	.	.
chr1	69687151	69687650	chr1	69688924	69689423	Ikzf2|chr1:69688924-69689423	0.174690439685718	.	.
chr1	69826647	69827146	chr1	69656928	69657427	Spag16|chr1:69656928-69657427	0.180125231114357	.	.
chr1	69826647	69827146	chr1	69759552	69760051	Spag16|chr1:69759552-69760051	0.330672233755237	.	.
chr1	69826647	69827146	chr1	69790210	69790709	Spag16|chr1:69790210-69790709	0.322413511372719	.	.
chr1	69826647	69827146	chr1	69865706	69866205	Spag16|chr1:69865706-69866205	0.22933209506945	.	.
chr1	69826647	69827146	chr1	69882378	69882877	Spag16|chr1:69882378-69882877	0.526580791564032	.	.
chr1	69826647	69827146	chr1	69996794	69997293	Spag16|chr1:69996794-69997293	0.13523214865318	.	.
chr1	69826647	69827146	chr1	70083209	70083708	Spag16|chr1:70083209-70083708	0.146035431201277	.	.
chr1	70724978	70725477	chr1	70258183	70258682	Vwc2l|chr1:70258183-70258682	0.183516428265388	.	.
chr1	70724978	70725477	chr1	70270077	70270576	Vwc2l|chr1:70270077-70270576	0.246239211544192	.	.
chr1	70724978	70725477	chr1	70316336	70316835	Vwc2l|chr1:70316336-70316835	0.319899295605068	.	.
chr1	70724978	70725477	chr1	70684750	70685249	Vwc2l|chr1:70684750-70685249	0.245208028354848	.	.
chr1	70725497	70725996	chr1	70479863	70480362	Vwc2l|chr1:70479863-70480362	0.174770910427599	.	.
chr1	74505730	74506229	chr1	74678031	74678530	Cnot9|chr1:74678031-74678530	0.16032279657932	.	.
chr1	74505730	74506229	chr1	74772969	74773468	Cnot9|chr1:74772969-74773468	0.197690650819507	.	.
chr1	74505730	74506229	chr1	74784124	74784623	Cnot9|chr1:74784124-74784623	0.1417633903881	.	.
chr1	74505730	74506229	chr1	74808065	74808564	Cnot9|chr1:74808065-74808564	0.23517533936542	.	.
chr1	74505730	74506229	chr1	74816731	74817230	Cnot9|chr1:74816731-74817230	0.159073664553586	.	.
chr1	74505730	74506229	chr1	74824729	74825228	Cnot9|chr1:74824729-74825228	0.19574567675126	.	.
chr1	74505730	74506229	chr1	74858307	74858806	Cnot9|chr1:74858307-74858806	0.301659275616552	.	.
chr1	74505730	74506229	chr1	74882110	74882609	Cnot9|chr1:74882110-74882609	0.201156784656291	.	.
chr1	74505730	74506229	chr1	74948735	74949234	Cnot9|chr1:74948735-74949234	0.247668722251133	.	.
chr1	74542596	74543095	chr1	74794449	74794948	Plcd4|chr1:74794449-74794948	0.270777692871932	.	.
chr1	74542596	74543095	chr1	74802933	74803432	Plcd4|chr1:74802933-74803432	0.14096496527434	.	.
chr1	74542596	74543095	chr1	74816731	74817230	Plcd4|chr1:74816731-74817230	0.248584084520274	.	.
chr1	74542596	74543095	chr1	74948735	74949234	Plcd4|chr1:74948735-74949234	0.192712915455251	.	.
chr1	74587962	74588461	chr1	74678031	74678530	Bcs1l|chr1:74678031-74678530	0.188351957813545	.	.
chr1	74587962	74588461	chr1	74678031	74678530	Zfp142|chr1:74678031-74678530	0.188351957813545	.	.
chr1	74587962	74588461	chr1	74784124	74784623	Bcs1l|chr1:74784124-74784623	0.260146882665586	.	.
chr1	74587962	74588461	chr1	74784124	74784623	Zfp142|chr1:74784124-74784623	0.260146882665586	.	.
chr1	74587962	74588461	chr1	74806444	74806943	Bcs1l|chr1:74806444-74806943	0.144851567399286	.	.
chr1	74587962	74588461	chr1	74806444	74806943	Zfp142|chr1:74806444-74806943	0.144851567399286	.	.
chr1	74587962	74588461	chr1	74806952	74807451	Bcs1l|chr1:74806952-74807451	0.364380131765878	.	.
chr1	74587962	74588461	chr1	74806952	74807451	Zfp142|chr1:74806952-74807451	0.364380131765878	.	.
chr1	74587962	74588461	chr1	74816731	74817230	Bcs1l|chr1:74816731-74817230	0.201086666380126	.	.
chr1	74587962	74588461	chr1	74816731	74817230	Zfp142|chr1:74816731-74817230	0.201086666380126	.	.
chr1	74587962	74588461	chr1	74824729	74825228	Bcs1l|chr1:74824729-74825228	0.180097278617981	.	.
chr1	74587962	74588461	chr1	74824729	74825228	Zfp142|chr1:74824729-74825228	0.180097278617981	.	.
chr1	74587962	74588461	chr1	74858307	74858806	Bcs1l|chr1:74858307-74858806	0.208877944312949	.	.
chr1	74587962	74588461	chr1	74858307	74858806	Zfp142|chr1:74858307-74858806	0.208877944312949	.	.
chr1	74587962	74588461	chr1	74872216	74872715	Bcs1l|chr1:74872216-74872715	0.167176218842082	.	.
chr1	74587962	74588461	chr1	74872216	74872715	Zfp142|chr1:74872216-74872715	0.167176218842082	.	.
chr1	74587962	74588461	chr1	74880737	74881236	Bcs1l|chr1:74880737-74881236	0.132419060317261	.	.
chr1	74587962	74588461	chr1	74880737	74881236	Zfp142|chr1:74880737-74881236	0.132419060317261	.	.
chr1	74587962	74588461	chr1	74882110	74882609	Bcs1l|chr1:74882110-74882609	0.318080146238658	.	.
chr1	74587962	74588461	chr1	74882110	74882609	Zfp142|chr1:74882110-74882609	0.318080146238658	.	.
chr1	74601175	74601674	chr1	74787775	74788274	Rnf25|chr1:74787775-74788274	0.233680380433335	.	.
chr1	74601175	74601674	chr1	74787775	74788274	Stk36|chr1:74787775-74788274	0.233680380433335	.	.
chr1	74601175	74601674	chr1	74802933	74803432	Rnf25|chr1:74802933-74803432	0.169932789132446	.	.
chr1	74601175	74601674	chr1	74802933	74803432	Stk36|chr1:74802933-74803432	0.169932789132446	.	.
chr1	74601175	74601674	chr1	74806952	74807451	Rnf25|chr1:74806952-74807451	0.140755671784368	.	.
chr1	74601175	74601674	chr1	74806952	74807451	Stk36|chr1:74806952-74807451	0.140755671784368	.	.
chr1	74661495	74661994	chr1	74741997	74742496	Ttll4|chr1:74741997-74742496	0.440001062867721	.	.
chr1	74661495	74661994	chr1	74794449	74794948	Ttll4|chr1:74794449-74794948	0.247593114149657	.	.
chr1	74661495	74661994	chr1	74808065	74808564	Ttll4|chr1:74808065-74808564	0.194108306171029	.	.
chr1	74661495	74661994	chr1	74817277	74817776	Ttll4|chr1:74817277-74817776	0.16165747294312	.	.
chr1	74661495	74661994	chr1	74824729	74825228	Ttll4|chr1:74824729-74825228	0.338537353720297	.	.
chr1	74661495	74661994	chr1	74858307	74858806	Ttll4|chr1:74858307-74858806	0.154023706203805	.	.
chr1	74712949	74713448	chr1	74794449	74794948	Cyp27a1|chr1:74794449-74794948	0.230759510694232	.	.
chr1	74712949	74713448	chr1	74816731	74817230	Cyp27a1|chr1:74816731-74817230	0.136214921325985	.	.
chr1	74713683	74714182	chr1	74794449	74794948	Cyp27a1|chr1:74794449-74794948	0.156245314119284	.	.
chr1	74850152	74850651	chr1	74741997	74742496	Gm16582|chr1:74741997-74742496	0.346723360719971	.	.
chr1	74850152	74850651	chr1	74741997	74742496	Gm16582|chr1:74741997-74742496	0.346723360719972	.	.
chr1	74850152	74850651	chr1	74802933	74803432	Gm16582|chr1:74802933-74803432	0.143513701344214	.	.
chr1	74850152	74850651	chr1	74872216	74872715	Gm16582|chr1:74872216-74872715	0.333160220335274	.	.
chr1	74850152	74850651	chr1	75022063	75022562	Gm16582|chr1:75022063-75022562	0.146133768076097	.	.
chr1	74850152	74850651	chr1	75031996	75032495	Gm16582|chr1:75031996-75032495	0.450858100052886	.	.
chr1	74854708	74855207	chr1	74741997	74742496	Cdk5r2|chr1:74741997-74742496	0.196245987091947	.	.
chr1	74854708	74855207	chr1	74824729	74825228	Cdk5r2|chr1:74824729-74825228	0.220656474493558	.	.
chr1	74854708	74855207	chr1	74858307	74858806	Cdk5r2|chr1:74858307-74858806	0.342779757916737	.	.
chr1	74854708	74855207	chr1	74964428	74964927	Cdk5r2|chr1:74964428-74964927	0.37565016849949	.	.
chr1	74854708	74855207	chr1	75022063	75022562	Cdk5r2|chr1:75022063-75022562	0.38402482042078	.	.
chr1	74854708	74855207	chr1	75244823	75245322	Cdk5r2|chr1:75244823-75245322	0.131337876880927	.	.
chr1	74893408	74893907	chr1	74678031	74678530	Cryba2|chr1:74678031-74678530	0.184282176529392	.	.
chr1	74893408	74893907	chr1	74741997	74742496	Cryba2|chr1:74741997-74742496	0.346023307950602	.	.
chr1	74893408	74893907	chr1	74808065	74808564	Cryba2|chr1:74808065-74808564	0.17647483500924	.	.
chr1	74893408	74893907	chr1	74824729	74825228	Cryba2|chr1:74824729-74825228	0.425366240990395	.	.
chr1	74893408	74893907	chr1	74872216	74872715	Cryba2|chr1:74872216-74872715	0.172435599228242	.	.
chr1	74893408	74893907	chr1	74964428	74964927	Cryba2|chr1:74964428-74964927	0.18387331950031	.	.
chr1	74893408	74893907	chr1	75022063	75022562	Cryba2|chr1:75022063-75022562	0.197625552387088	.	.
chr1	74893408	74893907	chr1	75218312	75218811	Cryba2|chr1:75218312-75218811	0.147029925096281	.	.
chr1	74893408	74893907	chr1	75244823	75245322	Cryba2|chr1:75244823-75245322	0.20119299663663	.	.
chr1	74935357	74935856	chr1	74802933	74803432	Cfap65|chr1:74802933-74803432	0.261801151418595	.	.
chr1	74935357	74935856	chr1	74872216	74872715	Cfap65|chr1:74872216-74872715	0.135043057760391	.	.
chr1	74935357	74935856	chr1	75001124	75001623	Cfap65|chr1:75001124-75001623	0.188915190259617	.	.
chr1	75124760	75125259	chr1	74787775	74788274	Nhej1|chr1:74787775-74788274	0.187270488999175	.	.
chr1	75124760	75125259	chr1	74802933	74803432	Nhej1|chr1:74802933-74803432	0.488296161593214	.	.
chr1	75124760	75125259	chr1	74806952	74807451	Nhej1|chr1:74806952-74807451	0.149493368982563	.	.
chr1	75124760	75125259	chr1	74824729	74825228	Nhej1|chr1:74824729-74825228	0.263414125581578	.	.
chr1	75124760	75125259	chr1	74882110	74882609	Nhej1|chr1:74882110-74882609	0.189189609095796	.	.
chr1	75124760	75125259	chr1	75001124	75001623	Nhej1|chr1:75001124-75001623	0.297455585573765	.	.
chr1	75124760	75125259	chr1	75244823	75245322	Nhej1|chr1:75244823-75245322	0.381892602891853	.	.
chr1	75124760	75125259	chr1	75282920	75283419	Nhej1|chr1:75282920-75283419	0.236139550234497	.	.
chr1	75124760	75125259	chr1	75398631	75399130	Nhej1|chr1:75398631-75399130	0.198742839289303	.	.
chr1	75124760	75125259	chr1	75487302	75487801	Nhej1|chr1:75487302-75487801	0.165986451089182	.	.
chr1	75142499	75142998	chr1	74794449	74794948	Cnppd1|chr1:74794449-74794948	0.180138071930513	.	.
chr1	75142499	75142998	chr1	74794449	74794948	Retreg2|chr1:74794449-74794948	0.180138071930513	.	.
chr1	75142499	75142998	chr1	74808065	74808564	Cnppd1|chr1:74808065-74808564	0.20378297538084	.	.
chr1	75142499	75142998	chr1	74808065	74808564	Retreg2|chr1:74808065-74808564	0.20378297538084	.	.
chr1	75142499	75142998	chr1	74817277	74817776	Cnppd1|chr1:74817277-74817776	0.160078566829595	.	.
chr1	75142499	75142998	chr1	74817277	74817776	Retreg2|chr1:74817277-74817776	0.160078566829595	.	.
chr1	75142499	75142998	chr1	74824729	74825228	Cnppd1|chr1:74824729-74825228	0.323425859924951	.	.
chr1	75142499	75142998	chr1	74824729	74825228	Retreg2|chr1:74824729-74825228	0.323425859924951	.	.
chr1	75142499	75142998	chr1	74858307	74858806	Cnppd1|chr1:74858307-74858806	0.233779809933702	.	.
chr1	75142499	75142998	chr1	74858307	74858806	Retreg2|chr1:74858307-74858806	0.233779809933702	.	.
chr1	75142499	75142998	chr1	74872216	74872715	Cnppd1|chr1:74872216-74872715	0.22465673024754	.	.
chr1	75142499	75142998	chr1	74872216	74872715	Retreg2|chr1:74872216-74872715	0.22465673024754	.	.
chr1	75142499	75142998	chr1	74882110	74882609	Cnppd1|chr1:74882110-74882609	0.147302222704607	.	.
chr1	75142499	75142998	chr1	74882110	74882609	Retreg2|chr1:74882110-74882609	0.147302222704607	.	.
chr1	75142499	75142998	chr1	74964428	74964927	Cnppd1|chr1:74964428-74964927	0.164995839240702	.	.
chr1	75142499	75142998	chr1	74964428	74964927	Retreg2|chr1:74964428-74964927	0.164995839240702	.	.
chr1	75142499	75142998	chr1	75022063	75022562	Cnppd1|chr1:75022063-75022562	0.384614751834661	.	.
chr1	75142499	75142998	chr1	75022063	75022562	Retreg2|chr1:75022063-75022562	0.384614751834661	.	.
chr1	75142499	75142998	chr1	75218312	75218811	Cnppd1|chr1:75218312-75218811	0.190438714765589	.	.
chr1	75142499	75142998	chr1	75218312	75218811	Retreg2|chr1:75218312-75218811	0.190438714765589	.	.
chr1	75142499	75142998	chr1	75289342	75289841	Cnppd1|chr1:75289342-75289841	0.132670106938725	.	.
chr1	75142499	75142998	chr1	75289342	75289841	Retreg2|chr1:75289342-75289841	0.132670106938725	.	.
chr1	75142499	75142998	chr1	75393088	75393587	Cnppd1|chr1:75393088-75393587	0.18386441426614	.	.
chr1	75142499	75142998	chr1	75393088	75393587	Retreg2|chr1:75393088-75393587	0.18386441426614	.	.
chr1	75168424	75168923	chr1	74784124	74784623	Zfand2b|chr1:74784124-74784623	0.367485534836448	.	.
chr1	75168424	75168923	chr1	74806952	74807451	Zfand2b|chr1:74806952-74807451	0.130553922199495	.	.
chr1	75168424	75168923	chr1	74808065	74808564	Zfand2b|chr1:74808065-74808564	0.204883396346668	.	.
chr1	75168424	75168923	chr1	74824729	74825228	Zfand2b|chr1:74824729-74825228	0.217617554310509	.	.
chr1	75168424	75168923	chr1	74858307	74858806	Zfand2b|chr1:74858307-74858806	0.170187198861891	.	.
chr1	75168424	75168923	chr1	74882110	74882609	Zfand2b|chr1:74882110-74882609	0.266570248366479	.	.
chr1	75168424	75168923	chr1	74948735	74949234	Zfand2b|chr1:74948735-74949234	0.132742862937839	.	.
chr1	75168424	75168923	chr1	75022063	75022562	Zfand2b|chr1:75022063-75022562	0.307829342820085	.	.
chr1	75168424	75168923	chr1	75218312	75218811	Zfand2b|chr1:75218312-75218811	0.22287218093255	.	.
chr1	75168424	75168923	chr1	75487302	75487801	Zfand2b|chr1:75487302-75487801	0.367879835454157	.	.
chr1	75180079	75180578	chr1	74784124	74784623	Abcb6|chr1:74784124-74784623	0.255953018633589	.	.
chr1	75180079	75180578	chr1	74802933	74803432	Abcb6|chr1:74802933-74803432	0.242308185062103	.	.
chr1	75180079	75180578	chr1	74806952	74807451	Abcb6|chr1:74806952-74807451	0.247466259334832	.	.
chr1	75180079	75180578	chr1	74824729	74825228	Abcb6|chr1:74824729-74825228	0.293858346392476	.	.
chr1	75180079	75180578	chr1	74858307	74858806	Abcb6|chr1:74858307-74858806	0.143916672186826	.	.
chr1	75180079	75180578	chr1	74872216	74872715	Abcb6|chr1:74872216-74872715	0.193714060112171	.	.
chr1	75180079	75180578	chr1	74882110	74882609	Abcb6|chr1:74882110-74882609	0.25094199970121	.	.
chr1	75180079	75180578	chr1	74964428	74964927	Abcb6|chr1:74964428-74964927	0.228476724601451	.	.
chr1	75180079	75180578	chr1	75001124	75001623	Abcb6|chr1:75001124-75001623	0.189415818630739	.	.
chr1	75180079	75180578	chr1	75016818	75017317	Abcb6|chr1:75016818-75017317	0.314536491973901	.	.
chr1	75180079	75180578	chr1	75218312	75218811	Abcb6|chr1:75218312-75218811	0.134774302787991	.	.
chr1	75180079	75180578	chr1	75282920	75283419	Abcb6|chr1:75282920-75283419	0.189073671734197	.	.
chr1	75180079	75180578	chr1	75289342	75289841	Abcb6|chr1:75289342-75289841	0.294919147857728	.	.
chr1	75180079	75180578	chr1	75398631	75399130	Abcb6|chr1:75398631-75399130	0.254715844905381	.	.
chr1	75180079	75180578	chr1	75477362	75477861	Abcb6|chr1:75477362-75477861	0.18059358785637	.	.
chr1	75180079	75180578	chr1	75487302	75487801	Abcb6|chr1:75487302-75487801	0.209445485368968	.	.
chr1	75191753	75192252	chr1	74784124	74784623	Ankzf1|chr1:74784124-74784623	0.292021779671251	.	.
chr1	75191753	75192252	chr1	74784124	74784623	Atg9a|chr1:74784124-74784623	0.292021779671251	.	.
chr1	75191753	75192252	chr1	74806444	74806943	Ankzf1|chr1:74806444-74806943	0.272995752959775	.	.
chr1	75191753	75192252	chr1	74806444	74806943	Atg9a|chr1:74806444-74806943	0.272995752959775	.	.
chr1	75191753	75192252	chr1	74806952	74807451	Ankzf1|chr1:74806952-74807451	0.445011930644899	.	.
chr1	75191753	75192252	chr1	74806952	74807451	Atg9a|chr1:74806952-74807451	0.445011930644899	.	.
chr1	75191753	75192252	chr1	74824729	74825228	Ankzf1|chr1:74824729-74825228	0.244213680507628	.	.
chr1	75191753	75192252	chr1	74824729	74825228	Atg9a|chr1:74824729-74825228	0.244213680507628	.	.
chr1	75191753	75192252	chr1	74882110	74882609	Ankzf1|chr1:74882110-74882609	0.173750333060146	.	.
chr1	75191753	75192252	chr1	74882110	74882609	Atg9a|chr1:74882110-74882609	0.173750333060146	.	.
chr1	75191753	75192252	chr1	74948735	74949234	Ankzf1|chr1:74948735-74949234	0.18008240854431	.	.
chr1	75191753	75192252	chr1	74948735	74949234	Atg9a|chr1:74948735-74949234	0.18008240854431	.	.
chr1	75191753	75192252	chr1	75001124	75001623	Ankzf1|chr1:75001124-75001623	0.136900338490855	.	.
chr1	75191753	75192252	chr1	75001124	75001623	Atg9a|chr1:75001124-75001623	0.136900338490855	.	.
chr1	75191753	75192252	chr1	75016818	75017317	Ankzf1|chr1:75016818-75017317	0.244818663842922	.	.
chr1	75191753	75192252	chr1	75016818	75017317	Atg9a|chr1:75016818-75017317	0.244818663842922	.	.
chr1	75191753	75192252	chr1	75022063	75022562	Ankzf1|chr1:75022063-75022562	0.203114076613852	.	.
chr1	75191753	75192252	chr1	75022063	75022562	Atg9a|chr1:75022063-75022562	0.203114076613852	.	.
chr1	75191753	75192252	chr1	75282920	75283419	Ankzf1|chr1:75282920-75283419	0.274410541886594	.	.
chr1	75191753	75192252	chr1	75282920	75283419	Atg9a|chr1:75282920-75283419	0.274410541886594	.	.
chr1	75191753	75192252	chr1	75398631	75399130	Ankzf1|chr1:75398631-75399130	0.131233072268376	.	.
chr1	75191753	75192252	chr1	75398631	75399130	Atg9a|chr1:75398631-75399130	0.131233072268376	.	.
chr1	75191753	75192252	chr1	75477362	75477861	Ankzf1|chr1:75477362-75477861	0.248635182871547	.	.
chr1	75191753	75192252	chr1	75477362	75477861	Atg9a|chr1:75477362-75477861	0.248635182871547	.	.
chr1	75191753	75192252	chr1	75495129	75495628	Ankzf1|chr1:75495129-75495628	0.175336782225307	.	.
chr1	75191753	75192252	chr1	75495129	75495628	Atg9a|chr1:75495129-75495628	0.175336782225307	.	.
chr1	75192415	75192914	chr1	74763029	74763528	Ankzf1|chr1:74763029-74763528	0.133164664367795	.	.
chr1	75192415	75192914	chr1	74763029	74763528	Atg9a|chr1:74763029-74763528	0.133164664367795	.	.
chr1	75192415	75192914	chr1	74882110	74882609	Ankzf1|chr1:74882110-74882609	0.186793327666221	.	.
chr1	75192415	75192914	chr1	74882110	74882609	Atg9a|chr1:74882110-74882609	0.186793327666221	.	.
chr1	75192415	75192914	chr1	74894978	74895477	Ankzf1|chr1:74894978-74895477	0.131328344874917	.	.
chr1	75192415	75192914	chr1	74894978	74895477	Atg9a|chr1:74894978-74895477	0.131328344874917	.	.
chr1	75192415	75192914	chr1	75263237	75263736	Ankzf1|chr1:75263237-75263736	0.224895272001576	.	.
chr1	75192415	75192914	chr1	75263237	75263736	Atg9a|chr1:75263237-75263736	0.224895272001576	.	.
chr1	75192415	75192914	chr1	75487302	75487801	Ankzf1|chr1:75487302-75487801	0.218131159213962	.	.
chr1	75192415	75192914	chr1	75487302	75487801	Atg9a|chr1:75487302-75487801	0.218131159213962	.	.
chr1	75192415	75192914	chr1	75487834	75488333	Ankzf1|chr1:75487834-75488333	0.188701777724747	.	.
chr1	75192415	75192914	chr1	75487834	75488333	Atg9a|chr1:75487834-75488333	0.188701777724747	.	.
chr1	75210546	75211045	chr1	74784124	74784623	Glb1l|chr1:74784124-74784623	0.240354638019114	.	.
chr1	75210546	75211045	chr1	74784124	74784623	Stk16|chr1:74784124-74784623	0.240354638019114	.	.
chr1	75210546	75211045	chr1	74806444	74806943	Glb1l|chr1:74806444-74806943	0.195372676195541	.	.
chr1	75210546	75211045	chr1	74806444	74806943	Stk16|chr1:74806444-74806943	0.195372676195541	.	.
chr1	75210546	75211045	chr1	74806952	74807451	Glb1l|chr1:74806952-74807451	0.138133911020722	.	.
chr1	75210546	75211045	chr1	74806952	74807451	Stk16|chr1:74806952-74807451	0.138133911020722	.	.
chr1	75210546	75211045	chr1	74808065	74808564	Glb1l|chr1:74808065-74808564	0.211739167845331	.	.
chr1	75210546	75211045	chr1	74808065	74808564	Stk16|chr1:74808065-74808564	0.211739167845331	.	.
chr1	75210546	75211045	chr1	74882110	74882609	Glb1l|chr1:74882110-74882609	0.330413258256465	.	.
chr1	75210546	75211045	chr1	74882110	74882609	Stk16|chr1:74882110-74882609	0.330413258256465	.	.
chr1	75210546	75211045	chr1	74948735	74949234	Glb1l|chr1:74948735-74949234	0.198390356316182	.	.
chr1	75210546	75211045	chr1	74948735	74949234	Stk16|chr1:74948735-74949234	0.198390356316182	.	.
chr1	75210546	75211045	chr1	75001124	75001623	Glb1l|chr1:75001124-75001623	0.189355823863056	.	.
chr1	75210546	75211045	chr1	75001124	75001623	Stk16|chr1:75001124-75001623	0.189355823863056	.	.
chr1	75210546	75211045	chr1	75016818	75017317	Glb1l|chr1:75016818-75017317	0.179193185792422	.	.
chr1	75210546	75211045	chr1	75016818	75017317	Stk16|chr1:75016818-75017317	0.179193185792422	.	.
chr1	75210546	75211045	chr1	75218312	75218811	Glb1l|chr1:75218312-75218811	0.133380519368662	.	.
chr1	75210546	75211045	chr1	75218312	75218811	Stk16|chr1:75218312-75218811	0.133380519368662	.	.
chr1	75210546	75211045	chr1	75289342	75289841	Glb1l|chr1:75289342-75289841	0.176182181268837	.	.
chr1	75210546	75211045	chr1	75289342	75289841	Stk16|chr1:75289342-75289841	0.176182181268837	.	.
chr1	75219086	75219585	chr1	74763029	74763528	Tuba4a|chr1:74763029-74763528	0.245786588832312	.	.
chr1	75219086	75219585	chr1	74772969	74773468	Tuba4a|chr1:74772969-74773468	0.267165546566533	.	.
chr1	75219086	75219585	chr1	74794449	74794948	Tuba4a|chr1:74794449-74794948	0.144276286301399	.	.
chr1	75219086	75219585	chr1	74872216	74872715	Tuba4a|chr1:74872216-74872715	0.133624067923609	.	.
chr1	75219086	75219585	chr1	74882110	74882609	Tuba4a|chr1:74882110-74882609	0.196344761324738	.	.
chr1	75219086	75219585	chr1	75031996	75032495	Tuba4a|chr1:75031996-75032495	0.192109850129564	.	.
chr1	75219086	75219585	chr1	75218312	75218811	Tuba4a|chr1:75218312-75218811	0.200428451011788	.	.
chr1	75219086	75219585	chr1	75381822	75382321	Tuba4a|chr1:75381822-75382321	0.338665138018066	.	.
chr1	75219086	75219585	chr1	75467494	75467993	Tuba4a|chr1:75467494-75467993	0.229542596508262	.	.
chr1	75219086	75219585	chr1	75487302	75487801	Tuba4a|chr1:75487302-75487801	0.199471222482141	.	.
chr1	75219640	75220139	chr1	74772969	74773468	Tuba4a|chr1:74772969-74773468	0.183208031702152	.	.
chr1	75219640	75220139	chr1	74816731	74817230	Tuba4a|chr1:74816731-74817230	0.141132418595116	.	.
chr1	75219640	75220139	chr1	74824729	74825228	Tuba4a|chr1:74824729-74825228	0.201397463664009	.	.
chr1	75219640	75220139	chr1	75031996	75032495	Tuba4a|chr1:75031996-75032495	0.202473627459936	.	.
chr1	75219640	75220139	chr1	75244823	75245322	Tuba4a|chr1:75244823-75245322	0.187216196854278	.	.
chr1	75219640	75220139	chr1	75381822	75382321	Tuba4a|chr1:75381822-75382321	0.178824000852317	.	.
chr1	75219640	75220139	chr1	75487302	75487801	Tuba4a|chr1:75487302-75487801	0.211102819357817	.	.
chr1	75236144	75236643	chr1	74794449	74794948	Dnajb2|chr1:74794449-74794948	0.202044684473668	.	.
chr1	75236144	75236643	chr1	74964428	74964927	Dnajb2|chr1:74964428-74964927	0.338206054899579	.	.
chr1	75236144	75236643	chr1	75001124	75001623	Dnajb2|chr1:75001124-75001623	0.176904735004943	.	.
chr1	75236144	75236643	chr1	75022063	75022562	Dnajb2|chr1:75022063-75022562	0.133244590996045	.	.
chr1	75236144	75236643	chr1	75234571	75235070	Dnajb2|chr1:75234571-75235070	0.228613925085066	.	.
chr1	75236144	75236643	chr1	75263237	75263736	Dnajb2|chr1:75263237-75263736	0.282021893807841	.	.
chr1	75236144	75236643	chr1	75382615	75383114	Dnajb2|chr1:75382615-75383114	0.189369676957015	.	.
chr1	75236651	75237150	chr1	74763029	74763528	Dnajb2|chr1:74763029-74763528	0.18492227512969	.	.
chr1	75236651	75237150	chr1	74794449	74794948	Dnajb2|chr1:74794449-74794948	0.20342742269838	.	.
chr1	75236651	75237150	chr1	74817277	74817776	Dnajb2|chr1:74817277-74817776	0.133191718180698	.	.
chr1	75236651	75237150	chr1	74824729	74825228	Dnajb2|chr1:74824729-74825228	0.232713579766889	.	.
chr1	75236651	75237150	chr1	74858307	74858806	Dnajb2|chr1:74858307-74858806	0.298644177971817	.	.
chr1	75236651	75237150	chr1	74882110	74882609	Dnajb2|chr1:74882110-74882609	0.140522176517893	.	.
chr1	75236651	75237150	chr1	74894978	74895477	Dnajb2|chr1:74894978-74895477	0.256976106010282	.	.
chr1	75236651	75237150	chr1	74964428	74964927	Dnajb2|chr1:74964428-74964927	0.282345841217865	.	.
chr1	75236651	75237150	chr1	75022063	75022562	Dnajb2|chr1:75022063-75022562	0.223264450049652	.	.
chr1	75236651	75237150	chr1	75244823	75245322	Dnajb2|chr1:75244823-75245322	0.142232189231688	.	.
chr1	75236651	75237150	chr1	75263237	75263736	Dnajb2|chr1:75263237-75263736	0.234954119055887	.	.
chr1	75236651	75237150	chr1	75282920	75283419	Dnajb2|chr1:75282920-75283419	0.169182826344204	.	.
chr1	75236651	75237150	chr1	75289342	75289841	Dnajb2|chr1:75289342-75289841	0.151798808971324	.	.
chr1	75251521	75252020	chr1	75218312	75218811	Gm28294|chr1:75218312-75218811	0.233937844763818	.	.
chr1	75251521	75252020	chr1	75244823	75245322	Gm28294|chr1:75244823-75245322	0.190314730030085	.	.
chr1	75251521	75252020	chr1	75458368	75458867	Gm28294|chr1:75458368-75458867	0.142975520280094	.	.
chr1	75251521	75252020	chr1	75487302	75487801	Gm28294|chr1:75487302-75487801	0.210635271421295	.	.
chr1	75264008	75264507	chr1	75001124	75001623	Ptprn|chr1:75001124-75001623	0.246386972095385	.	.
chr1	75264008	75264507	chr1	75016818	75017317	Ptprn|chr1:75016818-75017317	0.210326263624194	.	.
chr1	75264008	75264507	chr1	75022063	75022562	Ptprn|chr1:75022063-75022562	0.476614686518635	.	.
chr1	75264008	75264507	chr1	75234571	75235070	Ptprn|chr1:75234571-75235070	0.188458951267974	.	.
chr1	75264008	75264507	chr1	75282920	75283419	Ptprn|chr1:75282920-75283419	0.410743679002508	.	.
chr1	75264008	75264507	chr1	75289342	75289841	Ptprn|chr1:75289342-75289841	0.177918549192599	.	.
chr1	75264008	75264507	chr1	75487302	75487801	Ptprn|chr1:75487302-75487801	0.15345916342714	.	.
chr1	75277375	75277874	chr1	75022063	75022562	Resp18|chr1:75022063-75022562	0.315003050961682	.	.
chr1	75277375	75277874	chr1	75022063	75022562	Resp18|chr1:75022063-75022562	0.315003050961683	.	.
chr1	75277375	75277874	chr1	75282920	75283419	Resp18|chr1:75282920-75283419	0.167068504899412	.	.
chr1	75277375	75277874	chr1	75342805	75343304	Resp18|chr1:75342805-75343304	0.131127829070714	.	.
chr1	75277375	75277874	chr1	75370249	75370748	Resp18|chr1:75370249-75370748	0.164084831132341	.	.
chr1	75277375	75277874	chr1	75381822	75382321	Resp18|chr1:75381822-75382321	0.160511821134328	.	.
chr1	75277375	75277874	chr1	75477362	75477861	Resp18|chr1:75477362-75477861	0.209093504088762	.	.
chr1	75277375	75277874	chr1	75487302	75487801	Resp18|chr1:75487302-75487801	0.325068456545559	.	.
chr1	75278167	75278666	chr1	75244823	75245322	Resp18|chr1:75244823-75245322	0.22539585806879	.	.
chr1	75278167	75278666	chr1	75342805	75343304	Resp18|chr1:75342805-75343304	0.156330759640324	.	.
chr1	75278167	75278666	chr1	75370249	75370748	Resp18|chr1:75370249-75370748	0.171878025122632	.	.
chr1	75278167	75278666	chr1	75445624	75446123	Resp18|chr1:75445624-75446123	0.206385932109457	.	.
chr1	75278167	75278666	chr1	75458368	75458867	Resp18|chr1:75458368-75458867	0.211991949352913	.	.
chr1	75278167	75278666	chr1	75467494	75467993	Resp18|chr1:75467494-75467993	0.173100564887994	.	.
chr1	75317346	75317845	chr1	75016818	75017317	Dnpep|chr1:75016818-75017317	0.205023523875838	.	.
chr1	75317346	75317845	chr1	75022063	75022562	Dnpep|chr1:75022063-75022562	0.438589565158466	.	.
chr1	75317346	75317845	chr1	75234571	75235070	Dnpep|chr1:75234571-75235070	0.154754506813667	.	.
chr1	75317346	75317845	chr1	75282920	75283419	Dnpep|chr1:75282920-75283419	0.373445114083747	.	.
chr1	75317346	75317845	chr1	75289342	75289841	Dnpep|chr1:75289342-75289841	0.210084647047763	.	.
chr1	75317346	75317845	chr1	75477362	75477861	Dnpep|chr1:75477362-75477861	0.159012694836045	.	.
chr1	75317346	75317845	chr1	75487302	75487801	Dnpep|chr1:75487302-75487801	0.191262435618769	.	.
chr1	75435709	75436208	chr1	75001124	75001623	Gmppa|chr1:75001124-75001623	0.312056373334721	.	.
chr1	75435709	75436208	chr1	75016818	75017317	Gmppa|chr1:75016818-75017317	0.205275064589572	.	.
chr1	75435709	75436208	chr1	75022063	75022562	Gmppa|chr1:75022063-75022562	0.18525180760489	.	.
chr1	75435709	75436208	chr1	75244823	75245322	Gmppa|chr1:75244823-75245322	0.232366550607992	.	.
chr1	75435709	75436208	chr1	75282920	75283419	Gmppa|chr1:75282920-75283419	0.386620564867768	.	.
chr1	75435709	75436208	chr1	75381822	75382321	Gmppa|chr1:75381822-75382321	0.178069157281427	.	.
chr1	75435709	75436208	chr1	75398631	75399130	Gmppa|chr1:75398631-75399130	0.263201396598404	.	.
chr1	75435709	75436208	chr1	75487302	75487801	Gmppa|chr1:75487302-75487801	0.220101428652661	.	.
chr1	75478598	75479097	chr1	75031996	75032495	Chpf|chr1:75031996-75032495	0.261336123994867	.	.
chr1	75478598	75479097	chr1	75031996	75032495	Tmem198|chr1:75031996-75032495	0.261336123994867	.	.
chr1	75478598	75479097	chr1	75342805	75343304	Chpf|chr1:75342805-75343304	0.25176772192125	.	.
chr1	75478598	75479097	chr1	75342805	75343304	Tmem198|chr1:75342805-75343304	0.25176772192125	.	.
chr1	75478598	75479097	chr1	75381822	75382321	Chpf|chr1:75381822-75382321	0.308418145202932	.	.
chr1	75478598	75479097	chr1	75381822	75382321	Tmem198|chr1:75381822-75382321	0.308418145202932	.	.
chr1	75478598	75479097	chr1	75445624	75446123	Chpf|chr1:75445624-75446123	0.172921238564614	.	.
chr1	75478598	75479097	chr1	75445624	75446123	Tmem198|chr1:75445624-75446123	0.172921238564614	.	.
chr1	75478598	75479097	chr1	75467494	75467993	Chpf|chr1:75467494-75467993	0.158288296807849	.	.
chr1	75478598	75479097	chr1	75467494	75467993	Tmem198|chr1:75467494-75467993	0.158288296807849	.	.
chr1	75478598	75479097	chr1	75487302	75487801	Chpf|chr1:75487302-75487801	0.137108960931014	.	.
chr1	75478598	75479097	chr1	75487302	75487801	Tmem198|chr1:75487302-75487801	0.137108960931014	.	.
chr1	75479156	75479655	chr1	75001124	75001623	Chpf|chr1:75001124-75001623	0.21477963225868	.	.
chr1	75479156	75479655	chr1	75001124	75001623	Tmem198|chr1:75001124-75001623	0.21477963225868	.	.
chr1	75479156	75479655	chr1	75016818	75017317	Chpf|chr1:75016818-75017317	0.198631760998894	.	.
chr1	75479156	75479655	chr1	75016818	75017317	Tmem198|chr1:75016818-75017317	0.198631760998894	.	.
chr1	75479156	75479655	chr1	75031996	75032495	Chpf|chr1:75031996-75032495	0.164016495497141	.	.
chr1	75479156	75479655	chr1	75031996	75032495	Tmem198|chr1:75031996-75032495	0.164016495497141	.	.
chr1	75479156	75479655	chr1	75282920	75283419	Chpf|chr1:75282920-75283419	0.151361488824799	.	.
chr1	75479156	75479655	chr1	75282920	75283419	Tmem198|chr1:75282920-75283419	0.151361488824799	.	.
chr1	75479156	75479655	chr1	75393088	75393587	Chpf|chr1:75393088-75393587	0.183983911943326	.	.
chr1	75479156	75479655	chr1	75393088	75393587	Tmem198|chr1:75393088-75393587	0.183983911943326	.	.
chr1	75479156	75479655	chr1	75487302	75487801	Chpf|chr1:75487302-75487801	0.158365058574719	.	.
chr1	75479156	75479655	chr1	75487302	75487801	Tmem198|chr1:75487302-75487801	0.158365058574719	.	.
chr1	77972152	77972651	chr1	77824022	77824521	Gm28387|chr1:77824022-77824521	0.242382430431155	.	.
chr1	77972152	77972651	chr1	77824022	77824521	Gm28387|chr1:77824022-77824521	0.242382430431156	.	.
chr1	77972152	77972651	chr1	77947879	77948378	Gm28387|chr1:77947879-77948378	0.149922893540574	.	.
chr1	78310032	78310531	chr1	78217089	78217588	Sgpp2|chr1:78217089-78217588	0.151191774633749	.	.
chr1	78310032	78310531	chr1	78363543	78364042	Sgpp2|chr1:78363543-78364042	0.261943742349062	.	.
chr1	78310032	78310531	chr1	78371610	78372109	Sgpp2|chr1:78371610-78372109	0.194208295908379	.	.
chr1	78310032	78310531	chr1	78372111	78372610	Sgpp2|chr1:78372111-78372610	0.14708680993889	.	.
chr1	78310032	78310531	chr1	78396193	78396692	Sgpp2|chr1:78396193-78396692	0.19694895772359	.	.
chr1	78310931	78311430	chr1	78217089	78217588	Sgpp2|chr1:78217089-78217588	0.388696054784855	.	.
chr1	78310931	78311430	chr1	78363543	78364042	Sgpp2|chr1:78363543-78364042	0.326376328524553	.	.
chr1	78310931	78311430	chr1	78371610	78372109	Sgpp2|chr1:78371610-78372109	0.399180764618685	.	.
chr1	78310931	78311430	chr1	78372111	78372610	Sgpp2|chr1:78372111-78372610	0.255346447481874	.	.
chr1	78310931	78311430	chr1	78396193	78396692	Sgpp2|chr1:78396193-78396692	0.305478676587025	.	.
chr1	78310931	78311430	chr1	78441017	78441516	Sgpp2|chr1:78441017-78441516	0.321597756258391	.	.
chr1	78488387	78488886	chr1	78357374	78357873	Farsb|chr1:78357374-78357873	0.13337156078363	.	.
chr1	78488387	78488886	chr1	78357937	78358436	Farsb|chr1:78357937-78358436	0.211465865464784	.	.
chr1	78488900	78489399	chr1	78357374	78357873	Farsb|chr1:78357374-78357873	0.232578253231703	.	.
chr1	78488900	78489399	chr1	78357937	78358436	Farsb|chr1:78357937-78358436	0.302393655545141	.	.
chr1	82232532	82233031	chr1	82089101	82089600	Gm9747|chr1:82089101-82089600	0.137009456142639	.	.
chr1	84839165	84839664	chr1	84838531	84839030	Fbxo36|chr1:84838531-84839030	0.320974747931025	.	.
chr1	84839165	84839664	chr1	84933383	84933882	Fbxo36|chr1:84933383-84933882	0.184082022848393	.	.
chr1	84839808	84840307	chr1	84933383	84933882	Fbxo36|chr1:84933383-84933882	0.337359341242992	.	.
chr1	84839808	84840307	chr1	84933383	84933882	Trip12|chr1:84933383-84933882	0.337359341242992	.	.
chr1	84934371	84934870	chr1	84838531	84839030	Slc16a14|chr1:84838531-84839030	0.261041048398912	.	.
chr1	84934371	84934870	chr1	84933383	84933882	Slc16a14|chr1:84933383-84933882	0.145930011185571	.	.
chr1	84934883	84935382	chr1	84933383	84933882	Slc16a14|chr1:84933383-84933882	0.170686488581379	.	.
chr1	85793160	85793659	chr1	85703519	85704018	Cab39|chr1:85703519-85704018	0.270729425910799	.	.
chr1	85793160	85793659	chr1	85720188	85720687	Cab39|chr1:85720188-85720687	0.183159772404529	.	.
chr1	85793160	85793659	chr1	85853262	85853761	Cab39|chr1:85853262-85853761	0.188988988547281	.	.
chr1	85793160	85793659	chr1	85916833	85917332	Cab39|chr1:85916833-85917332	0.267570811462176	.	.
chr1	85793160	85793659	chr1	85965753	85966252	Cab39|chr1:85965753-85966252	0.135113477088475	.	.
chr1	85793728	85794227	chr1	85703519	85704018	Cab39|chr1:85703519-85704018	0.263136210919589	.	.
chr1	85793728	85794227	chr1	85720188	85720687	Cab39|chr1:85720188-85720687	0.234397669688045	.	.
chr1	85793728	85794227	chr1	85853262	85853761	Cab39|chr1:85853262-85853761	0.249484779470778	.	.
chr1	85793728	85794227	chr1	85895455	85895954	Cab39|chr1:85895455-85895954	0.197649565732832	.	.
chr1	85793728	85794227	chr1	85934135	85934634	Cab39|chr1:85934135-85934634	0.177233755935782	.	.
chr1	85894274	85894773	chr1	85703519	85704018	Itm2c|chr1:85703519-85704018	0.167548906005489	.	.
chr1	85894274	85894773	chr1	85916833	85917332	Itm2c|chr1:85916833-85917332	0.499466234044606	.	.
chr1	85894274	85894773	chr1	85958147	85958646	Itm2c|chr1:85958147-85958646	0.14591676807371	.	.
chr1	85894955	85895454	chr1	85869875	85870374	Itm2c|chr1:85869875-85870374	0.141106656076905	.	.
chr1	85894955	85895454	chr1	85916833	85917332	Itm2c|chr1:85916833-85917332	0.210646074784281	.	.
chr1	85928201	85928700	chr1	85703519	85704018	4933407L21Rik|chr1:85703519-85704018	0.151315942271361	.	.
chr1	85928201	85928700	chr1	85720188	85720687	4933407L21Rik|chr1:85720188-85720687	0.421114224808003	.	.
chr1	85928201	85928700	chr1	85916833	85917332	4933407L21Rik|chr1:85916833-85917332	0.296055998702932	.	.
chr1	85928201	85928700	chr1	85917561	85918060	4933407L21Rik|chr1:85917561-85918060	0.468626882687733	.	.
chr1	85928201	85928700	chr1	85933596	85934095	4933407L21Rik|chr1:85933596-85934095	0.207505585894571	.	.
chr1	85928201	85928700	chr1	85958147	85958646	4933407L21Rik|chr1:85958147-85958646	0.215593968922592	.	.
chr1	87853009	87853508	chr1	87813063	87813562	Dgkd|chr1:87813063-87813562	0.20132178505648	.	.
chr1	87853009	87853508	chr1	87925537	87926036	Dgkd|chr1:87925537-87926036	0.194838188310541	.	.
chr1	88008031	88008530	chr1	87798300	87798799	Usp40|chr1:87798300-87798799	0.144210588925809	.	.
chr1	88008031	88008530	chr1	88357393	88357892	Usp40|chr1:88357393-88357892	0.202053308984566	.	.
chr1	88102279	88102778	chr1	87906478	87906977	Ugt1a6b|chr1:87906478-87906977	0.277244148442668	.	.
chr1	88102279	88102778	chr1	87925537	87926036	Ugt1a6b|chr1:87925537-87926036	0.169747083804307	.	.
chr1	88102279	88102778	chr1	87934068	87934567	Ugt1a6b|chr1:87934068-87934567	0.211677374583878	.	.
chr1	88102279	88102778	chr1	87934068	87934567	Ugt1a6b|chr1:87934068-87934567	0.211677374583879	.	.
chr1	88102279	88102778	chr1	87982239	87982738	Ugt1a6b|chr1:87982239-87982738	0.167754913349196	.	.
chr1	88102279	88102778	chr1	88114241	88114740	Ugt1a6b|chr1:88114241-88114740	0.320289137978946	.	.
chr1	88205505	88206004	chr1	87790735	87791234	Dnajb3|chr1:87790735-87791234	0.132911770813798	.	.
chr1	88205505	88206004	chr1	87900880	87901379	Dnajb3|chr1:87900880-87901379	0.461107063412867	.	.
chr1	88205505	88206004	chr1	87925537	87926036	Dnajb3|chr1:87925537-87926036	0.203255430907605	.	.
chr1	88205505	88206004	chr1	87934068	87934567	Dnajb3|chr1:87934068-87934567	0.164799708511353	.	.
chr1	88205505	88206004	chr1	87945930	87946429	Dnajb3|chr1:87945930-87946429	0.311694039552125	.	.
chr1	88205505	88206004	chr1	87982239	87982738	Dnajb3|chr1:87982239-87982738	0.258013872226997	.	.
chr1	88205505	88206004	chr1	88114241	88114740	Dnajb3|chr1:88114241-88114740	0.144217186376387	.	.
chr1	88205505	88206004	chr1	88318505	88319004	Dnajb3|chr1:88318505-88319004	0.253375730157848	.	.
chr1	88277410	88277909	chr1	88287520	88288019	Hjurp|chr1:88287520-88288019	0.451510994782198	.	.
chr1	88277410	88277909	chr1	88287520	88288019	Trpm8|chr1:88287520-88288019	0.451510994782198	.	.
chr1	88277410	88277909	chr1	88429538	88430037	Hjurp|chr1:88429538-88430037	0.29140810090324	.	.
chr1	88277410	88277909	chr1	88429538	88430037	Trpm8|chr1:88429538-88430037	0.29140810090324	.	.
chr1	88463197	88463696	chr1	88429538	88430037	Gm29538|chr1:88429538-88430037	0.224385611024422	.	.
chr1	93343358	93343857	chr1	93401523	93402022	Pask|chr1:93401523-93402022	0.178007258365004	.	.
chr1	93343358	93343857	chr1	93401523	93402022	Ppp1r7|chr1:93401523-93402022	0.178007258365004	.	.
chr1	93343358	93343857	chr1	93506953	93507452	Pask|chr1:93506953-93507452	0.219658899963512	.	.
chr1	93343358	93343857	chr1	93506953	93507452	Ppp1r7|chr1:93506953-93507452	0.219658899963512	.	.
chr1	93478107	93478606	chr1	93506953	93507452	Hdlbp|chr1:93506953-93507452	0.141830126152053	.	.
chr1	93478107	93478606	chr1	93506953	93507452	Sept2|chr1:93506953-93507452	0.141830126152053	.	.
chr1	93478622	93479121	chr1	93506953	93507452	Hdlbp|chr1:93506953-93507452	0.25649513372963	.	.
chr1	93478622	93479121	chr1	93506953	93507452	Sept2|chr1:93506953-93507452	0.25649513372963	.	.
chr1	93511801	93512300	chr1	93444675	93445174	Farp2|chr1:93444675-93445174	0.278738366975761	.	.
chr1	93511801	93512300	chr1	93445454	93445953	Farp2|chr1:93445454-93445953	0.128650990901878	.	.
chr1	93511801	93512300	chr1	93686883	93687382	Farp2|chr1:93686883-93687382	0.176988732443351	.	.
chr1	93634337	93634836	chr1	93401523	93402022	Gm28536|chr1:93401523-93402022	0.17830673411699	.	.
chr1	93634975	93635474	chr1	93445454	93445953	Gm28536|chr1:93445454-93445953	0.233772852806847	.	.
chr1	93634975	93635474	chr1	93506953	93507452	Gm28536|chr1:93506953-93507452	0.220332018592598	.	.
chr1	93635550	93636049	chr1	93445454	93445953	Gm28536|chr1:93445454-93445953	0.186220363848181	.	.
chr1	93635550	93636049	chr1	93506953	93507452	Gm28536|chr1:93506953-93507452	0.140132964661713	.	.
chr1	93685241	93685740	chr1	93444675	93445174	Bok|chr1:93444675-93445174	0.240421933812248	.	.
chr1	93685241	93685740	chr1	93445454	93445953	Bok|chr1:93445454-93445953	0.258690698876744	.	.
chr1	93685241	93685740	chr1	93686883	93687382	Bok|chr1:93686883-93687382	0.252540248453604	.	.
chr1	93686360	93686859	chr1	93444675	93445174	Bok|chr1:93444675-93445174	0.136246063194679	.	.
chr1	93686360	93686859	chr1	93445454	93445953	Bok|chr1:93445454-93445953	0.145830683170337	.	.
chr1	93686360	93686859	chr1	93686883	93687382	Bok|chr1:93686883-93687382	0.281769520710893	.	.
chr1	93731754	93732253	chr1	93444675	93445174	Gm10550|chr1:93444675-93445174	0.142452403743458	.	.
chr1	93754078	93754577	chr1	93506953	93507452	Thap4|chr1:93506953-93507452	0.181869384775768	.	.
chr1	93754078	93754577	chr1	94079039	94079538	Thap4|chr1:94079039-94079538	0.301112097681657	.	.
chr1	93754617	93755116	chr1	93506953	93507452	Thap4|chr1:93506953-93507452	0.185449057435675	.	.
chr1	93754617	93755116	chr1	94235430	94235929	Thap4|chr1:94235430-94235929	0.382288407099001	.	.
chr1	93801756	93802255	chr1	93705324	93705823	Dtymk|chr1:93705324-93705823	0.256728577163602	.	.
chr1	93801756	93802255	chr1	94085369	94085868	Dtymk|chr1:94085369-94085868	0.183029649382832	.	.
chr1	93803720	93804219	chr1	93506953	93507452	Ing5|chr1:93506953-93507452	0.164300949972648	.	.
chr1	93803720	93804219	chr1	94125843	94126342	Ing5|chr1:94125843-94126342	0.16368932913055	.	.
chr1	93803720	93804219	chr1	94235430	94235929	Ing5|chr1:94235430-94235929	0.295361704861447	.	.
chr1	93825281	93825780	chr1	93506953	93507452	D2hgdh|chr1:93506953-93507452	0.147078340903349	.	.
chr1	93825281	93825780	chr1	93686883	93687382	D2hgdh|chr1:93686883-93687382	0.329903749095363	.	.
chr1	93825281	93825780	chr1	93705324	93705823	D2hgdh|chr1:93705324-93705823	0.132172813379478	.	.
chr1	93825281	93825780	chr1	94079039	94079538	D2hgdh|chr1:94079039-94079538	0.185191570234841	.	.
chr1	93825281	93825780	chr1	94125843	94126342	D2hgdh|chr1:94125843-94126342	0.171897858184709	.	.
chr1	93825281	93825780	chr1	94139409	94139908	D2hgdh|chr1:94139409-94139908	0.207809018099449	.	.
chr1	93825281	93825780	chr1	94235430	94235929	D2hgdh|chr1:94235430-94235929	0.168662489924699	.	.
chr1	95313333	95313832	chr1	95167158	95167657	Fam174a|chr1:95167158-95167657	0.173313366742728	.	.
chr1	95313333	95313832	chr1	95293062	95293561	Fam174a|chr1:95293062-95293561	0.224211460870539	.	.
chr1	95313333	95313832	chr1	95342232	95342731	Fam174a|chr1:95342232-95342731	0.177971765686216	.	.
chr1	95313333	95313832	chr1	95343850	95344349	Fam174a|chr1:95343850-95344349	0.151697198027152	.	.
chr1	95313333	95313832	chr1	95691815	95692314	Fam174a|chr1:95691815-95692314	0.225626456372081	.	.
chr1	95313333	95313832	chr1	95735449	95735948	Fam174a|chr1:95735449-95735948	0.213371154511769	.	.
chr1	95313851	95314350	chr1	95078592	95079091	Fam174a|chr1:95078592-95079091	0.329633081586453	.	.
chr1	95313851	95314350	chr1	95167158	95167657	Fam174a|chr1:95167158-95167657	0.179974861747704	.	.
chr1	95313851	95314350	chr1	95268183	95268682	Fam174a|chr1:95268183-95268682	0.181808530797438	.	.
chr1	95313851	95314350	chr1	95343850	95344349	Fam174a|chr1:95343850-95344349	0.183266478180359	.	.
chr1	95313851	95314350	chr1	95691815	95692314	Fam174a|chr1:95691815-95692314	0.13637843023167	.	.
chr1	95667416	95667915	chr1	95342232	95342731	St8sia4|chr1:95342232-95342731	0.132838912781987	.	.
chr1	95667416	95667915	chr1	95500734	95501233	St8sia4|chr1:95500734-95501233	0.164581581928567	.	.
chr1	95667416	95667915	chr1	95936953	95937452	St8sia4|chr1:95936953-95937452	0.134508418696355	.	.
chr1	95667921	95668420	chr1	95293062	95293561	St8sia4|chr1:95293062-95293561	0.234871605150897	.	.
chr1	95667921	95668420	chr1	95342232	95342731	St8sia4|chr1:95342232-95342731	0.153113986399042	.	.
chr1	95667921	95668420	chr1	95343259	95343758	St8sia4|chr1:95343259-95343758	0.162767852104394	.	.
chr1	95667921	95668420	chr1	95442048	95442547	St8sia4|chr1:95442048-95442547	0.170086003428847	.	.
chr1	95667921	95668420	chr1	95751913	95752412	St8sia4|chr1:95751913-95752412	0.235888226637664	.	.
chr1	96871948	96872447	chr1	96607973	96608472	Slco4c1|chr1:96607973-96608472	0.284062739979731	.	.
chr1	96871948	96872447	chr1	96773607	96774106	Slco4c1|chr1:96773607-96774106	0.233062546195151	.	.
chr1	96871948	96872447	chr1	96973834	96974333	Slco4c1|chr1:96973834-96974333	0.276966625481892	.	.
chr1	97661204	97661703	chr1	97688696	97689195	D1Ertd622e|chr1:97688696-97689195	0.17443777692166	.	.
chr1	98094805	98095304	chr1	98015923	98016422	Pam|chr1:98015923-98016422	0.253424874841659	.	.
chr1	98094805	98095304	chr1	98069257	98069756	Pam|chr1:98069257-98069756	0.173253412063098	.	.
chr1	98094805	98095304	chr1	98192084	98192583	Pam|chr1:98192084-98192583	0.282041572928689	.	.
chr1	98094805	98095304	chr1	98272958	98273457	Pam|chr1:98272958-98273457	0.16674177543158	.	.
chr1	98095430	98095929	chr1	98272958	98273457	Pam|chr1:98272958-98273457	0.178656010819736	.	.
chr1	98131926	98132425	chr1	98018444	98018943	1810006J02Rik|chr1:98018444-98018943	0.138174205582921	.	.
chr1	98131926	98132425	chr1	98024770	98025269	1810006J02Rik|chr1:98024770-98025269	0.146356998990573	.	.
chr1	98131926	98132425	chr1	98031757	98032256	1810006J02Rik|chr1:98031757-98032256	0.349855813204238	.	.
chr1	98131926	98132425	chr1	98156605	98157104	1810006J02Rik|chr1:98156605-98157104	0.487512590310955	.	.
chr1	98131926	98132425	chr1	98157106	98157605	1810006J02Rik|chr1:98157106-98157605	0.424293079308715	.	.
chr1	98131926	98132425	chr1	98174728	98175227	1810006J02Rik|chr1:98174728-98175227	0.143997266598413	.	.
chr1	98131926	98132425	chr1	98275503	98276002	1810006J02Rik|chr1:98275503-98276002	0.413544752015221	.	.
chr1	98131926	98132425	chr1	98303055	98303554	1810006J02Rik|chr1:98303055-98303554	0.211619098480881	.	.
chr1	106759529	106760028	chr1	106961450	106961949	Kdsr|chr1:106961450-106961949	0.156362617563804	.	.
chr1	106796474	106796973	chr1	107159524	107160023	Vps4b|chr1:107159524-107160023	0.240633813518874	.	.
chr1	106980128	106980627	chr1	106913199	106913698	Serpinb13|chr1:106913199-106913698	0.2480434738455	.	.
chr1	107511229	107511728	chr1	107365932	107366431	Serpinb2|chr1:107365932-107366431	0.426203746695034	.	.
chr1	107511229	107511728	chr1	107706209	107706708	Serpinb2|chr1:107706209-107706708	0.166224346259595	.	.
chr1	107590073	107590572	chr1	107365932	107366431	Serpinb8|chr1:107365932-107366431	0.139368726623291	.	.
chr1	107590073	107590572	chr1	107582189	107582688	Serpinb8|chr1:107582189-107582688	0.581667415899148	.	.
chr1	107590073	107590572	chr1	107584892	107585391	Serpinb8|chr1:107584892-107585391	0.198795461837549	.	.
chr1	107590073	107590572	chr1	107621938	107622437	Serpinb8|chr1:107621938-107622437	0.422146396436963	.	.
chr1	107590073	107590572	chr1	107621938	107622437	Serpinb8|chr1:107621938-107622437	0.422146396436964	.	.
chr1	107590073	107590572	chr1	107655638	107656137	Serpinb8|chr1:107655638-107656137	0.287228636113422	.	.
chr1	107590073	107590572	chr1	107667864	107668363	Serpinb8|chr1:107667864-107668363	0.172242516725609	.	.
chr1	109982994	109983493	chr1	109514322	109514821	Cdh7|chr1:109514322-109514821	0.246041283275861	.	.
chr1	109982994	109983493	chr1	109820850	109821349	Cdh7|chr1:109820850-109821349	0.203214954294929	.	.
chr1	109982994	109983493	chr1	109932632	109933131	Cdh7|chr1:109932632-109933131	0.180124726676467	.	.
chr1	109982994	109983493	chr1	110078415	110078914	Cdh7|chr1:110078415-110078914	0.196617460783541	.	.
chr1	111863863	111864362	chr1	111833732	111834231	Dsel|chr1:111833732-111834231	0.153081505802169	.	.
chr1	111863863	111864362	chr1	111955087	111955586	Dsel|chr1:111955087-111955586	0.209749191623789	.	.
chr1	111863863	111864362	chr1	112139699	112140198	Dsel|chr1:112139699-112140198	0.351034790839252	.	.
chr1	111864757	111865256	chr1	111781940	111782439	Dsel|chr1:111781940-111782439	0.28330941621309	.	.
chr1	111864757	111865256	chr1	112028578	112029077	Dsel|chr1:112028578-112029077	0.452654044661069	.	.
chr1	118310992	118311491	chr1	118476824	118477323	Tsn|chr1:118476824-118477323	0.154927190861919	.	.
chr1	118310992	118311491	chr1	118498277	118498776	Tsn|chr1:118498277-118498776	0.137903150726876	.	.
chr1	118321592	118322091	chr1	118358883	118359382	Nifk|chr1:118358883-118359382	0.220455091576125	.	.
chr1	118321592	118322091	chr1	118434883	118435382	Nifk|chr1:118434883-118435382	0.15091022203305	.	.
chr1	118388537	118389036	chr1	118476824	118477323	Clasp1|chr1:118476824-118477323	0.135179111512937	.	.
chr1	118388537	118389036	chr1	118498277	118498776	Clasp1|chr1:118498277-118498776	0.196262213356189	.	.
chr1	118389052	118389551	chr1	118498277	118498776	Clasp1|chr1:118498277-118498776	0.175326028915085	.	.
chr1	118458765	118459264	chr1	118476824	118477323	2900060B14Rik|chr1:118476824-118477323	0.270835485403592	.	.
chr1	118459308	118459807	chr1	118012685	118013184	2900060B14Rik|chr1:118012685-118013184	0.210767667393707	.	.
chr1	118459862	118460361	chr1	118434883	118435382	2900060B14Rik|chr1:118434883-118435382	0.149287941795039	.	.
chr1	118459862	118460361	chr1	118481184	118481683	2900060B14Rik|chr1:118481184-118481683	0.139828256581538	.	.
chr1	118459862	118460361	chr1	118498277	118498776	2900060B14Rik|chr1:118498277-118498776	0.184678748474373	.	.
chr1	120602016	120602515	chr1	120586412	120586911	En1|chr1:120586412-120586911	0.477554720280171	.	.
chr1	120602016	120602515	chr1	120951622	120952121	En1|chr1:120951622-120952121	0.139249199849831	.	.
chr1	120602767	120603266	chr1	120586412	120586911	En1|chr1:120586412-120586911	0.276070796484295	.	.
chr1	120602767	120603266	chr1	120951622	120952121	En1|chr1:120951622-120952121	0.229990113724313	.	.
chr1	124845344	124845843	chr1	124834946	124835445	Dpp10|chr1:124834946-124835445	0.221737169023129	.	.
chr1	124845344	124845843	chr1	124871092	124871591	Dpp10|chr1:124871092-124871591	0.204653552219526	.	.
chr1	124845849	124846348	chr1	124834946	124835445	Dpp10|chr1:124834946-124835445	0.369676074144788	.	.
chr1	124845849	124846348	chr1	124871092	124871591	Dpp10|chr1:124871092-124871591	0.164189504170772	.	.
chr1	124845849	124846348	chr1	125009641	125010140	Dpp10|chr1:125009641-125010140	0.178537836929331	.	.
chr1	124845849	124846348	chr1	125052996	125053495	Dpp10|chr1:125052996-125053495	0.159598427102511	.	.
chr1	125434562	125435061	chr1	125236925	125237424	Actr3|chr1:125236925-125237424	0.229446650260247	.	.
chr1	125434562	125435061	chr1	125607368	125607867	Actr3|chr1:125607368-125607867	0.174120350858606	.	.
chr1	125434562	125435061	chr1	125639307	125639806	Actr3|chr1:125639307-125639806	0.143807631977228	.	.
chr1	125435289	125435788	chr1	125336998	125337497	Actr3|chr1:125336998-125337497	0.143304383068528	.	.
chr1	125560306	125560805	chr1	125336998	125337497	Slc35f5|chr1:125336998-125337497	0.300871607574683	.	.
chr1	125560306	125560805	chr1	125458454	125458953	Slc35f5|chr1:125458454-125458953	0.326921132354305	.	.
chr1	125560306	125560805	chr1	125482327	125482826	Slc35f5|chr1:125482327-125482826	0.226724240820697	.	.
chr1	125560306	125560805	chr1	125482904	125483403	Slc35f5|chr1:125482904-125483403	0.208867566700991	.	.
chr1	130462505	130463004	chr1	130278103	130278602	Cd55|chr1:130278103-130278602	0.148523741142142	.	.
chr1	130462505	130463004	chr1	130278103	130278602	Gm16083|chr1:130278103-130278602	0.148523741142142	.	.
chr1	130462505	130463004	chr1	130715647	130716146	Cd55|chr1:130715647-130716146	0.212381460834392	.	.
chr1	130462505	130463004	chr1	130715647	130716146	Gm16083|chr1:130715647-130716146	0.212381460834392	.	.
chr1	130462505	130463004	chr1	130726465	130726964	Cd55|chr1:130726465-130726964	0.232489461555181	.	.
chr1	130462505	130463004	chr1	130726465	130726964	Gm16083|chr1:130726465-130726964	0.232489461555181	.	.
chr1	130716641	130717140	chr1	130278103	130278602	Yod1|chr1:130278103-130278602	0.247537878395179	.	.
chr1	130716641	130717140	chr1	130876890	130877389	Yod1|chr1:130876890-130877389	0.254025397310697	.	.
chr1	130717229	130717728	chr1	130278103	130278602	Yod1|chr1:130278103-130278602	0.153605710016517	.	.
chr1	139376823	139377322	chr1	139308889	139309388	Crb1|chr1:139308889-139309388	0.162345607120389	.	.
chr1	139421972	139422471	chr1	139342027	139342526	Zbtb41|chr1:139342027-139342526	0.164372800631152	.	.
chr1	139421972	139422471	chr1	139400419	139400918	Zbtb41|chr1:139400419-139400918	0.208649589810688	.	.
chr1	139454477	139454976	chr1	139342027	139342526	Aspm|chr1:139342027-139342526	0.178761880472414	.	.
chr1	139454477	139454976	chr1	139400419	139400918	Aspm|chr1:139400419-139400918	0.315092685915094	.	.
chr1	140245186	140245685	chr1	139976970	139977469	Kcnt2|chr1:139976970-139977469	0.130143762155764	.	.
chr1	140245761	140246260	chr1	140171485	140171984	Kcnt2|chr1:140171485-140171984	0.133411096671137	.	.
chr1	140245761	140246260	chr1	140390270	140390769	Kcnt2|chr1:140390270-140390769	0.276713094397224	.	.
chr1	140246413	140246912	chr1	140265096	140265595	Kcnt2|chr1:140265096-140265595	0.140021119057164	.	.
chr1	140246413	140246912	chr1	140372394	140372893	Kcnt2|chr1:140372394-140372893	0.341908879260816	.	.
chr1	143640493	143640992	chr1	143308396	143308895	B3galt2|chr1:143308396-143308895	0.132064695127282	.	.
chr1	143640493	143640992	chr1	143348599	143349098	B3galt2|chr1:143348599-143349098	0.25164888859401	.	.
chr1	143640493	143640992	chr1	143501364	143501863	B3galt2|chr1:143501364-143501863	0.160003697358078	.	.
chr1	143640493	143640992	chr1	143739248	143739747	B3galt2|chr1:143739248-143739747	0.149063299946435	.	.
chr1	143641020	143641519	chr1	143259663	143260162	B3galt2|chr1:143259663-143260162	0.160581998912835	.	.
chr1	143641020	143641519	chr1	143308396	143308895	B3galt2|chr1:143308396-143308895	0.227175447495922	.	.
chr1	143641020	143641519	chr1	143348599	143349098	B3galt2|chr1:143348599-143349098	0.146108913553917	.	.
chr1	143641020	143641519	chr1	143453747	143454246	B3galt2|chr1:143453747-143454246	0.331050347337411	.	.
chr1	143641020	143641519	chr1	143488210	143488709	B3galt2|chr1:143488210-143488709	0.169973430093932	.	.
chr1	143641020	143641519	chr1	143501364	143501863	B3galt2|chr1:143501364-143501863	0.395883586586075	.	.
chr1	143702603	143703102	chr1	143300190	143300689	Cdc73|chr1:143300190-143300689	0.217766099341116	.	.
chr1	143702603	143703102	chr1	143323934	143324433	Cdc73|chr1:143323934-143324433	0.191691864050429	.	.
chr1	143702603	143703102	chr1	143391791	143392290	Cdc73|chr1:143391791-143392290	0.294555492605061	.	.
chr1	143702603	143703102	chr1	143502217	143502716	Cdc73|chr1:143502217-143502716	0.141151445416678	.	.
chr1	143702603	143703102	chr1	143739932	143740431	Cdc73|chr1:143739932-143740431	0.15921421667302	.	.
chr1	144774475	144774974	chr1	144517918	144518417	Rgs18|chr1:144517918-144518417	0.262597333764092	.	.
chr1	144774475	144774974	chr1	144562700	144563199	Rgs18|chr1:144562700-144563199	0.431540724222138	.	.
chr1	144774475	144774974	chr1	144563414	144563913	Rgs18|chr1:144563414-144563913	0.43073482515969	.	.
chr1	144774475	144774974	chr1	144572936	144573435	Rgs18|chr1:144572936-144573435	0.216401893607579	.	.
chr1	144774475	144774974	chr1	144644373	144644872	Rgs18|chr1:144644373-144644872	0.505894633318947	.	.
chr1	144774475	144774974	chr1	144644373	144644872	Rgs18|chr1:144644373-144644872	0.505894633318948	.	.
chr1	144774475	144774974	chr1	144864824	144865323	Rgs18|chr1:144864824-144865323	0.161534790879239	.	.
chr1	144774475	144774974	chr1	144883539	144884038	Rgs18|chr1:144883539-144884038	0.198135774042907	.	.
chr1	144774475	144774974	chr1	144886431	144886930	Rgs18|chr1:144886431-144886930	0.304824972701691	.	.
chr1	144774475	144774974	chr1	145004353	145004852	Rgs18|chr1:145004353-145004852	0.178729089887513	.	.
chr1	144774475	144774974	chr1	145015541	145016040	Rgs18|chr1:145015541-145016040	0.350127044332247	.	.
chr1	144774475	144774974	chr1	145048330	145048829	Rgs18|chr1:145048330-145048829	0.337860909739497	.	.
chr1	144774475	144774974	chr1	145130266	145130765	Rgs18|chr1:145130266-145130765	0.152694629687103	.	.
chr1	144774475	144774974	chr1	145190623	145191122	Rgs18|chr1:145190623-145191122	0.204303437508744	.	.
chr1	144774475	144774974	chr1	145196633	145197132	Rgs18|chr1:145196633-145197132	0.398410415743342	.	.
chr1	144774475	144774974	chr1	145226257	145226756	Rgs18|chr1:145226257-145226756	0.372130995227462	.	.
chr1	150099643	150100142	chr1	149758331	149758830	Ptgs2|chr1:149758331-149758830	0.202337130633318	.	.
chr1	150099643	150100142	chr1	149758331	149758830	Ptgs2os|chr1:149758331-149758830	0.202337130633318	.	.
chr1	150099643	150100142	chr1	149852276	149852775	Ptgs2|chr1:149852276-149852775	0.356634283459686	.	.
chr1	150099643	150100142	chr1	149852276	149852775	Ptgs2os|chr1:149852276-149852775	0.356634283459686	.	.
chr1	150099643	150100142	chr1	149856755	149857254	Ptgs2|chr1:149856755-149857254	0.171371743585944	.	.
chr1	150099643	150100142	chr1	149856755	149857254	Ptgs2os|chr1:149856755-149857254	0.171371743585944	.	.
chr1	150099643	150100142	chr1	150218604	150219103	Ptgs2|chr1:150218604-150219103	0.372947152649294	.	.
chr1	150099643	150100142	chr1	150218604	150219103	Ptgs2os|chr1:150218604-150219103	0.372947152649294	.	.
chr1	150099643	150100142	chr1	150320670	150321169	Ptgs2|chr1:150320670-150321169	0.355406649438532	.	.
chr1	150099643	150100142	chr1	150320670	150321169	Ptgs2os|chr1:150320670-150321169	0.355406649438532	.	.
chr1	150392883	150393382	chr1	150255012	150255511	Odr4|chr1:150255012-150255511	0.14855846645377	.	.
chr1	150392883	150393382	chr1	150255012	150255511	Tpr|chr1:150255012-150255511	0.14855846645377	.	.
chr1	150392883	150393382	chr1	150256196	150256695	Odr4|chr1:150256196-150256695	0.152868908360563	.	.
chr1	150392883	150393382	chr1	150256196	150256695	Tpr|chr1:150256196-150256695	0.152868908360563	.	.
chr1	150392883	150393382	chr1	150472423	150472922	Odr4|chr1:150472423-150472922	0.145143590621023	.	.
chr1	150392883	150393382	chr1	150472423	150472922	Tpr|chr1:150472423-150472922	0.145143590621023	.	.
chr1	150393401	150393900	chr1	150470015	150470514	Odr4|chr1:150470015-150470514	0.252403569852691	.	.
chr1	150393401	150393900	chr1	150470015	150470514	Tpr|chr1:150470015-150470514	0.252403569852691	.	.
chr1	150393401	150393900	chr1	150682026	150682525	Odr4|chr1:150682026-150682525	0.195750583195025	.	.
chr1	150393401	150393900	chr1	150682026	150682525	Tpr|chr1:150682026-150682525	0.195750583195025	.	.
chr1	155973115	155973614	chr1	155953722	155954221	Cep350|chr1:155953722-155954221	0.220099604845991	.	.
chr1	155973115	155973614	chr1	156040577	156041076	Cep350|chr1:156040577-156041076	0.279699183641676	.	.
chr1	155973668	155974167	chr1	156043002	156043501	Cep350|chr1:156043002-156043501	0.284468489650589	.	.
chr1	155973668	155974167	chr1	156085751	156086250	Cep350|chr1:156085751-156086250	0.192958402320243	.	.
chr1	156035344	156035843	chr1	155953722	155954221	Tor1aip1|chr1:155953722-155954221	0.141664546637829	.	.
chr1	156035344	156035843	chr1	155953722	155954221	Tor1aip2|chr1:155953722-155954221	0.141664546637829	.	.
chr1	156035344	156035843	chr1	156040577	156041076	Tor1aip1|chr1:156040577-156041076	0.332097745735322	.	.
chr1	156035344	156035843	chr1	156040577	156041076	Tor1aip2|chr1:156040577-156041076	0.332097745735322	.	.
chr1	156035344	156035843	chr1	156269853	156270352	Tor1aip1|chr1:156269853-156270352	0.162153739736277	.	.
chr1	156035344	156035843	chr1	156269853	156270352	Tor1aip2|chr1:156269853-156270352	0.162153739736277	.	.
chr1	156035344	156035843	chr1	156270379	156270878	Tor1aip1|chr1:156270379-156270878	0.140086977332541	.	.
chr1	156035344	156035843	chr1	156270379	156270878	Tor1aip2|chr1:156270379-156270878	0.140086977332541	.	.
chr1	156035878	156036377	chr1	156040577	156041076	Tor1aip1|chr1:156040577-156041076	0.23771267403362	.	.
chr1	156035878	156036377	chr1	156040577	156041076	Tor1aip2|chr1:156040577-156041076	0.23771267403362	.	.
chr1	156035878	156036377	chr1	156229365	156229864	Tor1aip1|chr1:156229365-156229864	0.177807887215525	.	.
chr1	156035878	156036377	chr1	156229365	156229864	Tor1aip2|chr1:156229365-156229864	0.177807887215525	.	.
chr1	156035878	156036377	chr1	156270379	156270878	Tor1aip1|chr1:156270379-156270878	0.154795213047529	.	.
chr1	156035878	156036377	chr1	156270379	156270878	Tor1aip2|chr1:156270379-156270878	0.154795213047529	.	.
chr1	156036379	156036878	chr1	156271559	156272058	Tor1aip1|chr1:156271559-156272058	0.141719899621706	.	.
chr1	156204053	156204552	chr1	156040577	156041076	Fam163a|chr1:156040577-156041076	0.17543621713427	.	.
chr1	156204775	156205274	chr1	155784767	155785266	Fam163a|chr1:155784767-155785266	0.210596603475555	.	.
chr1	156204775	156205274	chr1	155953722	155954221	Fam163a|chr1:155953722-155954221	0.188526483695171	.	.
chr1	156204775	156205274	chr1	156230632	156231131	Fam163a|chr1:156230632-156231131	0.340413299444622	.	.
chr1	156204775	156205274	chr1	156241652	156242151	Fam163a|chr1:156241652-156242151	0.13241979395023	.	.
chr1	156204775	156205274	chr1	156263255	156263754	Fam163a|chr1:156263255-156263754	0.357763576057251	.	.
chr1	156303125	156303624	chr1	156043002	156043501	4930518J20Rik|chr1:156043002-156043501	0.265241159992573	.	.
chr1	156303125	156303624	chr1	156043002	156043501	Tdrd5|chr1:156043002-156043501	0.265241159992573	.	.
chr1	156303125	156303624	chr1	156263255	156263754	4930518J20Rik|chr1:156263255-156263754	0.231274168216734	.	.
chr1	156303125	156303624	chr1	156263255	156263754	Tdrd5|chr1:156263255-156263754	0.231274168216734	.	.
chr1	156303125	156303624	chr1	156710672	156711171	4930518J20Rik|chr1:156710672-156711171	0.144962827612955	.	.
chr1	156303125	156303624	chr1	156710672	156711171	Tdrd5|chr1:156710672-156711171	0.144962827612955	.	.
chr1	156420903	156421402	chr1	156271559	156272058	Axdnd1|chr1:156271559-156272058	0.202307493164469	.	.
chr1	156420903	156421402	chr1	156676142	156676641	Axdnd1|chr1:156676142-156676641	0.237191347200799	.	.
chr1	156420903	156421402	chr1	156741799	156742298	Axdnd1|chr1:156741799-156742298	0.303248050149653	.	.
chr1	156474061	156474560	chr1	156040577	156041076	Soat1|chr1:156040577-156041076	0.345587324441759	.	.
chr1	156474061	156474560	chr1	156710672	156711171	Soat1|chr1:156710672-156711171	0.129626853645255	.	.
chr1	156558476	156558975	chr1	156263255	156263754	Abl2|chr1:156263255-156263754	0.473078291810904	.	.
chr1	156558476	156558975	chr1	156540096	156540595	Abl2|chr1:156540096-156540595	0.185305304471089	.	.
chr1	156673388	156673887	chr1	156633133	156633632	Tor3a|chr1:156633133-156633632	0.129160332016385	.	.
chr1	156673388	156673887	chr1	156710672	156711171	Tor3a|chr1:156710672-156711171	0.310099116010902	.	.
chr1	156674112	156674611	chr1	156633133	156633632	Tor3a|chr1:156633133-156633632	0.203088275211247	.	.
chr1	156674112	156674611	chr1	156710672	156711171	Tor3a|chr1:156710672-156711171	0.199593766676256	.	.
chr1	156718320	156718819	chr1	156271559	156272058	Fam20b|chr1:156271559-156272058	0.17972978635315	.	.
chr1	156718854	156719353	chr1	156271559	156272058	Fam20b|chr1:156271559-156272058	0.160399469141695	.	.
chr1	156718854	156719353	chr1	156540096	156540595	Fam20b|chr1:156540096-156540595	0.259683981307644	.	.
chr1	156718854	156719353	chr1	156710672	156711171	Fam20b|chr1:156710672-156711171	0.140441930785119	.	.
chr1	156718854	156719353	chr1	156741799	156742298	Fam20b|chr1:156741799-156742298	0.22833658366458	.	.
chr1	156719393	156719892	chr1	156710672	156711171	Fam20b|chr1:156710672-156711171	0.321681278509626	.	.
chr1	159231910	159232409	chr1	158947925	158948424	Cop1|chr1:158947925-158948424	0.216493141691843	.	.
chr1	159231910	159232409	chr1	159413380	159413879	Cop1|chr1:159413380-159413879	0.159032993404789	.	.
chr1	162937907	162938406	chr1	163070445	163070944	Fmo6|chr1:163070445-163070944	0.147560645027591	.	.
chr1	163779331	163779830	chr1	163610030	163610529	Kifap3|chr1:163610030-163610529	0.356620025697335	.	.
chr1	163779331	163779830	chr1	163910292	163910791	Kifap3|chr1:163910292-163910791	0.207892494990292	.	.
chr1	163994642	163995141	chr1	163610030	163610529	BC055324|chr1:163610030-163610529	0.171561823121766	.	.
chr1	163994642	163995141	chr1	163610030	163610529	Mettl18|chr1:163610030-163610529	0.171561823121766	.	.
chr1	163994642	163995141	chr1	163642984	163643483	BC055324|chr1:163642984-163643483	0.231405126396755	.	.
chr1	163994642	163995141	chr1	163642984	163643483	Mettl18|chr1:163642984-163643483	0.231405126396755	.	.
chr1	163994642	163995141	chr1	163746460	163746959	BC055324|chr1:163746460-163746959	0.212371447828671	.	.
chr1	163994642	163995141	chr1	163746460	163746959	Mettl18|chr1:163746460-163746959	0.212371447828671	.	.
chr1	166253817	166254316	chr1	166282640	166283139	Ildr2|chr1:166282640-166283139	0.142217891379625	.	.
chr1	166253817	166254316	chr1	166313555	166314054	Ildr2|chr1:166313555-166314054	0.15199361103575	.	.
chr1	166253817	166254316	chr1	166319038	166319537	Ildr2|chr1:166319038-166319537	0.212363494647714	.	.
chr1	166253817	166254316	chr1	166669186	166669685	Ildr2|chr1:166669186-166669685	0.366065272703884	.	.
chr1	166254415	166254914	chr1	166282640	166283139	Ildr2|chr1:166282640-166283139	0.197589229834465	.	.
chr1	166254415	166254914	chr1	166301382	166301881	Ildr2|chr1:166301382-166301881	0.217705723046997	.	.
chr1	166254415	166254914	chr1	166301382	166301881	Ildr2|chr1:166301382-166301881	0.217705723046998	.	.
chr1	166254415	166254914	chr1	166669186	166669685	Ildr2|chr1:166669186-166669685	0.393297327450319	.	.
chr1	166308696	166309195	chr1	166360121	166360620	5330438I03Rik|chr1:166360121-166360620	0.17230353902334	.	.
chr1	166309200	166309699	chr1	166296364	166296863	5330438I03Rik|chr1:166296364-166296863	0.170024801802743	.	.
chr1	166309200	166309699	chr1	166360121	166360620	5330438I03Rik|chr1:166360121-166360620	0.166197132803138	.	.
chr1	166379002	166379501	chr1	166282640	166283139	Tada1|chr1:166282640-166283139	0.432837980576135	.	.
chr1	166379002	166379501	chr1	166360121	166360620	Tada1|chr1:166360121-166360620	0.162174768593741	.	.
chr1	166379863	166380362	chr1	166344303	166344802	Gm15853|chr1:166344303-166344802	0.206040767556424	.	.
chr1	166379863	166380362	chr1	166710816	166711315	Gm15853|chr1:166710816-166711315	0.157513232121379	.	.
chr1	166409578	166410077	chr1	166360121	166360620	Pogk|chr1:166360121-166360620	0.210003782213139	.	.
chr1	171270057	171270556	chr1	171309519	171310018	B4galt3|chr1:171309519-171310018	0.165631159424069	.	.
chr1	171281054	171281553	chr1	171263038	171263537	Ppox|chr1:171263038-171263537	0.211983734951684	.	.
chr1	171281054	171281553	chr1	171309519	171310018	Ppox|chr1:171309519-171310018	0.140773339666947	.	.
chr1	171281054	171281553	chr1	171470192	171470691	Ppox|chr1:171470192-171470691	0.241990245651744	.	.
chr1	171281054	171281553	chr1	171672998	171673497	Ppox|chr1:171672998-171673497	0.28468780684852	.	.
chr1	171281563	171282062	chr1	171263038	171263537	Ppox|chr1:171263038-171263537	0.165157707545596	.	.
chr1	171281563	171282062	chr1	171470192	171470691	Ppox|chr1:171470192-171470691	0.196895381545345	.	.
chr1	171281563	171282062	chr1	171672998	171673497	Ppox|chr1:171672998-171673497	0.175356228626769	.	.
chr1	171294566	171295065	chr1	171293772	171294271	Ufc1|chr1:171293772-171294271	0.144934234325661	.	.
chr1	171294566	171295065	chr1	171379865	171380364	Ufc1|chr1:171379865-171380364	0.138898871655386	.	.
chr1	171294566	171295065	chr1	171478928	171479427	Ufc1|chr1:171478928-171479427	0.132823080775174	.	.
chr1	171328705	171329204	chr1	171263038	171263537	Dedd|chr1:171263038-171263537	0.164603090116156	.	.
chr1	171329206	171329705	chr1	171263038	171263537	Dedd|chr1:171263038-171263537	0.243996663075178	.	.
chr1	171345437	171345936	chr1	171310127	171310626	Nit1|chr1:171310127-171310626	0.137071555023343	.	.
chr1	171345437	171345936	chr1	171310127	171310626	Pfdn2|chr1:171310127-171310626	0.137071555023343	.	.
chr1	171345437	171345936	chr1	171470192	171470691	Nit1|chr1:171470192-171470691	0.368157059932013	.	.
chr1	171345437	171345936	chr1	171470192	171470691	Pfdn2|chr1:171470192-171470691	0.368157059932013	.	.
chr1	171345437	171345936	chr1	171658362	171658861	Nit1|chr1:171658362-171658861	0.15149556897233	.	.
chr1	171345437	171345936	chr1	171658362	171658861	Pfdn2|chr1:171658362-171658861	0.15149556897233	.	.
chr1	171360073	171360572	chr1	171293772	171294271	Klhdc9|chr1:171293772-171294271	0.163336256777349	.	.
chr1	171360073	171360572	chr1	171309519	171310018	Klhdc9|chr1:171309519-171310018	0.150672232695655	.	.
chr1	171360073	171360572	chr1	171379865	171380364	Klhdc9|chr1:171379865-171380364	0.137706925915109	.	.
chr1	171360073	171360572	chr1	171380549	171381048	Klhdc9|chr1:171380549-171381048	0.283508686527518	.	.
chr1	171360073	171360572	chr1	171478928	171479427	Klhdc9|chr1:171478928-171479427	0.130326154723276	.	.
chr1	171360073	171360572	chr1	171658362	171658861	Klhdc9|chr1:171658362-171658861	0.231967362459212	.	.
chr1	171360576	171361075	chr1	171309519	171310018	Klhdc9|chr1:171309519-171310018	0.136483715448668	.	.
chr1	171360576	171361075	chr1	171672998	171673497	Klhdc9|chr1:171672998-171673497	0.310678866462583	.	.
chr1	171361088	171361587	chr1	171379865	171380364	Klhdc9|chr1:171379865-171380364	0.319604757473701	.	.
chr1	171361088	171361587	chr1	171470192	171470691	Klhdc9|chr1:171470192-171470691	0.155465764364061	.	.
chr1	171361088	171361587	chr1	171658362	171658861	Klhdc9|chr1:171658362-171658861	0.220209270760497	.	.
chr1	171411068	171411567	chr1	171309519	171310018	Usf1|chr1:171309519-171310018	0.209096083530357	.	.
chr1	171437234	171437733	chr1	171293772	171294271	F11r|chr1:171293772-171294271	0.197216299970761	.	.
chr1	171503198	171503697	chr1	171293772	171294271	Alyref2|chr1:171293772-171294271	0.232135368125053	.	.
chr1	171503198	171503697	chr1	171293772	171294271	B930036N10Rik|chr1:171293772-171294271	0.232135368125053	.	.
chr1	171503198	171503697	chr1	171380549	171381048	Alyref2|chr1:171380549-171381048	0.184402187169126	.	.
chr1	171503198	171503697	chr1	171380549	171381048	B930036N10Rik|chr1:171380549-171381048	0.184402187169126	.	.
chr1	171503198	171503697	chr1	171566785	171567284	Alyref2|chr1:171566785-171567284	0.180775141849185	.	.
chr1	171503198	171503697	chr1	171566785	171567284	B930036N10Rik|chr1:171566785-171567284	0.180775141849185	.	.
chr1	171503198	171503697	chr1	171672998	171673497	Alyref2|chr1:171672998-171673497	0.145807058929076	.	.
chr1	171503198	171503697	chr1	171672998	171673497	B930036N10Rik|chr1:171672998-171673497	0.145807058929076	.	.
chr1	171503198	171503697	chr1	171970831	171971330	Alyref2|chr1:171970831-171971330	0.183744947392844	.	.
chr1	171503198	171503697	chr1	171970831	171971330	B930036N10Rik|chr1:171970831-171971330	0.183744947392844	.	.
chr1	171503848	171504347	chr1	171380549	171381048	Alyref2|chr1:171380549-171381048	0.176106383535536	.	.
chr1	171503848	171504347	chr1	171380549	171381048	B930036N10Rik|chr1:171380549-171381048	0.176106383535536	.	.
chr1	171503848	171504347	chr1	171470192	171470691	Alyref2|chr1:171470192-171470691	0.169610483581	.	.
chr1	171503848	171504347	chr1	171470192	171470691	B930036N10Rik|chr1:171470192-171470691	0.169610483581	.	.
chr1	171634914	171635413	chr1	171775740	171776239	Gm37787|chr1:171775740-171776239	0.252568376549203	.	.
chr1	171634914	171635413	chr1	171826171	171826670	Gm37787|chr1:171826171-171826670	0.257790918944454	.	.
chr1	171634914	171635413	chr1	171970831	171971330	Gm37787|chr1:171970831-171971330	0.212999140895752	.	.
chr1	173197967	173198466	chr1	172960383	172960882	Olfr218|chr1:172960383-172960882	0.340653301123165	.	.
chr1	173265691	173266190	chr1	173308130	173308629	Olfr418|chr1:173308130-173308629	0.287783741981065	.	.
chr1	173265691	173266190	chr1	173390016	173390515	Olfr418|chr1:173390016-173390515	0.477238351828142	.	.
chr1	173265691	173266190	chr1	173404854	173405353	Olfr418|chr1:173404854-173405353	0.1722461617207	.	.
chr1	173366644	173367143	chr1	173308130	173308629	Cadm3|chr1:173308130-173308629	0.13673541550314	.	.
chr1	173366644	173367143	chr1	173323777	173324276	Cadm3|chr1:173323777-173324276	0.175030787683663	.	.
chr1	173366644	173367143	chr1	173365810	173366309	Cadm3|chr1:173365810-173366309	0.14059357691877	.	.
chr1	173366644	173367143	chr1	173398534	173399033	Cadm3|chr1:173398534-173399033	0.141460120809749	.	.
chr1	173366644	173367143	chr1	173456303	173456802	Cadm3|chr1:173456303-173456802	0.167109405471856	.	.
chr1	173367390	173367889	chr1	173389447	173389946	Cadm3|chr1:173389447-173389946	0.264871911521718	.	.
chr1	173367390	173367889	chr1	173390016	173390515	Cadm3|chr1:173390016-173390515	0.292875503792333	.	.
chr1	173367390	173367889	chr1	173404327	173404826	Cadm3|chr1:173404327-173404826	0.234877055535191	.	.
chr1	173367390	173367889	chr1	173404854	173405353	Cadm3|chr1:173404854-173405353	0.13741813729686	.	.
chr1	173367390	173367889	chr1	173413543	173414042	Cadm3|chr1:173413543-173414042	0.268390952880717	.	.
chr1	173367390	173367889	chr1	173508283	173508782	Cadm3|chr1:173508283-173508782	0.24147021697828	.	.
chr1	173630548	173631047	chr1	173308130	173308629	Ifi209|chr1:173308130-173308629	0.266010971890282	.	.
chr1	173630548	173631047	chr1	173323777	173324276	Ifi209|chr1:173323777-173324276	0.246798585577069	.	.
chr1	173630548	173631047	chr1	173329676	173330175	Ifi209|chr1:173329676-173330175	0.136795991131315	.	.
chr1	173630548	173631047	chr1	173390016	173390515	Ifi209|chr1:173390016-173390515	0.238036919472178	.	.
chr1	178187311	178187810	chr1	178368821	178369320	Desi2|chr1:178368821-178369320	0.176472239098121	.	.
chr1	178187311	178187810	chr1	178399916	178400415	Desi2|chr1:178399916-178400415	0.154838365087499	.	.
chr1	178276142	178276641	chr1	178336353	178336852	4930527J03Rik|chr1:178336353-178336852	0.365440505922247	.	.
chr1	178276142	178276641	chr1	178399916	178400415	4930527J03Rik|chr1:178399916-178400415	0.182062748627402	.	.
chr1	178317988	178318487	chr1	178336353	178336852	B230369F24Rik|chr1:178336353-178336852	0.17914360020765	.	.
chr1	178317988	178318487	chr1	178336353	178336852	Cox20|chr1:178336353-178336852	0.17914360020765	.	.
chr1	178317988	178318487	chr1	178399916	178400415	B230369F24Rik|chr1:178399916-178400415	0.304162960076079	.	.
chr1	178317988	178318487	chr1	178399916	178400415	Cox20|chr1:178399916-178400415	0.304162960076079	.	.
chr1	178318532	178319031	chr1	178336353	178336852	B230369F24Rik|chr1:178336353-178336852	0.172631425251613	.	.
chr1	178318532	178319031	chr1	178336353	178336852	Cox20|chr1:178336353-178336852	0.172631425251613	.	.
chr1	178318532	178319031	chr1	178368821	178369320	B230369F24Rik|chr1:178368821-178369320	0.160796861055085	.	.
chr1	178318532	178319031	chr1	178368821	178369320	Cox20|chr1:178368821-178369320	0.160796861055085	.	.
chr1	178318532	178319031	chr1	178399916	178400415	B230369F24Rik|chr1:178399916-178400415	0.455456165600256	.	.
chr1	178318532	178319031	chr1	178399916	178400415	Cox20|chr1:178399916-178400415	0.455456165600256	.	.
chr1	178337022	178337521	chr1	178444160	178444659	Hnrnpu|chr1:178444160-178444659	0.216714275115957	.	.
chr1	178337559	178338058	chr1	178290989	178291488	Hnrnpu|chr1:178290989-178291488	0.318477816415461	.	.
chr1	178337559	178338058	chr1	178336353	178336852	Hnrnpu|chr1:178336353-178336852	0.324284518038681	.	.
chr1	178337559	178338058	chr1	178399916	178400415	Hnrnpu|chr1:178399916-178400415	0.327802287870484	.	.
chr1	178337559	178338058	chr1	178449116	178449615	Hnrnpu|chr1:178449116-178449615	0.148167151225149	.	.
chr1	178406170	178406669	chr1	178368821	178369320	Efcab2|chr1:178368821-178369320	0.16517638865458	.	.
chr1	180568576	180569075	chr1	180777540	180778039	Parp1|chr1:180777540-180778039	0.245464492152252	.	.
chr1	180640407	180640906	chr1	180541862	180542361	Lin9|chr1:180541862-180542361	0.25797020855452	.	.
chr1	180641033	180641532	chr1	180541862	180542361	Lin9|chr1:180541862-180542361	0.18133877854079	.	.
chr1	180641033	180641532	chr1	180550703	180551202	Lin9|chr1:180550703-180551202	0.259299860733695	.	.
chr1	180641033	180641532	chr1	180763866	180764365	Lin9|chr1:180763866-180764365	0.18101216781697	.	.
chr1	180725789	180726288	chr1	180530440	180530939	Acbd3|chr1:180530440-180530939	0.14115583944085	.	.
chr1	180725789	180726288	chr1	180777540	180778039	Acbd3|chr1:180777540-180778039	0.134185376320844	.	.
chr1	180767693	180768192	chr1	180541862	180542361	Gm38293|chr1:180541862-180542361	0.287523882193684	.	.
chr1	180767693	180768192	chr1	180547908	180548407	Gm38293|chr1:180547908-180548407	0.192815110472819	.	.
chr1	180767693	180768192	chr1	180550703	180551202	Gm38293|chr1:180550703-180551202	0.173782258743333	.	.
chr1	180767693	180768192	chr1	180604475	180604974	Gm38293|chr1:180604475-180604974	0.13763331397992	.	.
chr1	180767693	180768192	chr1	180763866	180764365	Gm38293|chr1:180763866-180764365	0.443442211246408	.	.
chr1	180767693	180768192	chr1	180778088	180778587	Gm38293|chr1:180778088-180778587	0.371075728680041	.	.
chr1	180767693	180768192	chr1	180987738	180988237	Gm38293|chr1:180987738-180988237	0.203222944638326	.	.
chr1	180767693	180768192	chr1	181009633	181010132	Gm38293|chr1:181009633-181010132	0.24431472750738	.	.
chr1	180767693	180768192	chr1	181017318	181017817	Gm38293|chr1:181017318-181017817	0.303002079221854	.	.
chr1	180768387	180768886	chr1	180541862	180542361	Gm38293|chr1:180541862-180542361	0.166642018137129	.	.
chr1	180768387	180768886	chr1	180547908	180548407	Gm38293|chr1:180547908-180548407	0.178460082426698	.	.
chr1	180768387	180768886	chr1	180763866	180764365	Gm38293|chr1:180763866-180764365	0.201597364621896	.	.
chr1	180768387	180768886	chr1	180777540	180778039	Gm38293|chr1:180777540-180778039	0.212641701928289	.	.
chr1	180768387	180768886	chr1	180778088	180778587	Gm38293|chr1:180778088-180778587	0.295863072642733	.	.
chr1	180768387	180768886	chr1	180987738	180988237	Gm38293|chr1:180987738-180988237	0.195594200339391	.	.
chr1	180768387	180768886	chr1	181009633	181010132	Gm38293|chr1:181009633-181010132	0.270558395802542	.	.
chr1	180768387	180768886	chr1	181150665	181151164	Gm38293|chr1:181150665-181151164	0.157771198075461	.	.
chr1	180813365	180813864	chr1	180526821	180527320	H3f3a|chr1:180526821-180527320	0.173571858219232	.	.
chr1	180813365	180813864	chr1	180526821	180527320	H3f3aos|chr1:180526821-180527320	0.173571858219232	.	.
chr1	180813365	180813864	chr1	180777540	180778039	H3f3a|chr1:180777540-180778039	0.161200878922397	.	.
chr1	180813365	180813864	chr1	180777540	180778039	H3f3aos|chr1:180777540-180778039	0.161200878922397	.	.
chr1	180813989	180814488	chr1	180526821	180527320	H3f3a|chr1:180526821-180527320	0.162274106961078	.	.
chr1	180813989	180814488	chr1	180526821	180527320	H3f3aos|chr1:180526821-180527320	0.162274106961078	.	.
chr1	180813989	180814488	chr1	180541862	180542361	H3f3a|chr1:180541862-180542361	0.225932661233698	.	.
chr1	180813989	180814488	chr1	180541862	180542361	H3f3aos|chr1:180541862-180542361	0.225932661233698	.	.
chr1	180813989	180814488	chr1	180604475	180604974	H3f3a|chr1:180604475-180604974	0.196663678735726	.	.
chr1	180813989	180814488	chr1	180604475	180604974	H3f3aos|chr1:180604475-180604974	0.196663678735726	.	.
chr1	180813989	180814488	chr1	180763866	180764365	H3f3a|chr1:180763866-180764365	0.197524329487376	.	.
chr1	180813989	180814488	chr1	180763866	180764365	H3f3aos|chr1:180763866-180764365	0.197524329487376	.	.
chr1	180813989	180814488	chr1	180848038	180848537	H3f3a|chr1:180848038-180848537	0.183805805493077	.	.
chr1	180813989	180814488	chr1	180848038	180848537	H3f3aos|chr1:180848038-180848537	0.183805805493077	.	.
chr1	180813989	180814488	chr1	180874039	180874538	H3f3a|chr1:180874039-180874538	0.361610389209616	.	.
chr1	180813989	180814488	chr1	180874039	180874538	H3f3aos|chr1:180874039-180874538	0.361610389209616	.	.
chr1	180813989	180814488	chr1	181016358	181016857	H3f3a|chr1:181016358-181016857	0.141144086005223	.	.
chr1	180813989	180814488	chr1	181016358	181016857	H3f3aos|chr1:181016358-181016857	0.141144086005223	.	.
chr1	180903944	180904443	chr1	180604475	180604974	Pycr2|chr1:180604475-180604974	0.288109076928565	.	.
chr1	180903944	180904443	chr1	180763866	180764365	Pycr2|chr1:180763866-180764365	0.250469055246355	.	.
chr1	180903944	180904443	chr1	180777540	180778039	Pycr2|chr1:180777540-180778039	0.279717553418514	.	.
chr1	180903944	180904443	chr1	180778088	180778587	Pycr2|chr1:180778088-180778587	0.23540706022606	.	.
chr1	180903944	180904443	chr1	180863588	180864087	Pycr2|chr1:180863588-180864087	0.188098860968947	.	.
chr1	180903944	180904443	chr1	181017318	181017817	Pycr2|chr1:181017318-181017817	0.234872918350128	.	.
chr1	180903944	180904443	chr1	181150665	181151164	Pycr2|chr1:181150665-181151164	0.205504124426555	.	.
chr1	180941712	180942211	chr1	180778088	180778587	Tmem63a|chr1:180778088-180778587	0.221177271516599	.	.
chr1	180941712	180942211	chr1	180863588	180864087	Tmem63a|chr1:180863588-180864087	0.205024087365238	.	.
chr1	180941712	180942211	chr1	181150665	181151164	Tmem63a|chr1:181150665-181151164	0.236573608663063	.	.
chr1	180942431	180942930	chr1	180541862	180542361	Tmem63a|chr1:180541862-180542361	0.173982356507721	.	.
chr1	180942431	180942930	chr1	180604475	180604974	Tmem63a|chr1:180604475-180604974	0.317568205568703	.	.
chr1	180942431	180942930	chr1	180763866	180764365	Tmem63a|chr1:180763866-180764365	0.13237817396136	.	.
chr1	180942431	180942930	chr1	180777540	180778039	Tmem63a|chr1:180777540-180778039	0.132734071936262	.	.
chr1	180942431	180942930	chr1	180778088	180778587	Tmem63a|chr1:180778088-180778587	0.226242840780983	.	.
chr1	180942431	180942930	chr1	181016358	181016857	Tmem63a|chr1:181016358-181016857	0.220668790827763	.	.
chr1	181143487	181143986	chr1	181016358	181016857	Cnih4|chr1:181016358-181016857	0.170108400707492	.	.
chr1	181143487	181143986	chr1	181016358	181016857	Nvl|chr1:181016358-181016857	0.170108400707492	.	.
chr1	194938639	194939138	chr1	194851569	194852068	Cd34|chr1:194851569-194852068	0.151327724758719	.	.
chr1	194976111	194976610	chr1	195016706	195017205	A330023F24Rik|chr1:195016706-195017205	0.144013103296169	.	.
chr1	194976111	194976610	chr1	195016706	195017205	Gm16897|chr1:195016706-195017205	0.144013103296169	.	.
chr1	194976111	194976610	chr1	195018996	195019495	A330023F24Rik|chr1:195018996-195019495	0.360687701962908	.	.
chr1	194976111	194976610	chr1	195018996	195019495	Gm16897|chr1:195018996-195019495	0.360687701962908	.	.
chr1	194976725	194977224	chr1	194750766	194751265	A330023F24Rik|chr1:194750766-194751265	0.141240412584054	.	.
chr1	194976725	194977224	chr1	194750766	194751265	Gm16897|chr1:194750766-194751265	0.141240412584054	.	.
chr1	194976725	194977224	chr1	194879521	194880020	A330023F24Rik|chr1:194879521-194880020	0.140257158258995	.	.
chr1	194976725	194977224	chr1	194879521	194880020	Gm16897|chr1:194879521-194880020	0.140257158258995	.	.
chr1	194977431	194977930	chr1	194962131	194962630	Gm16897|chr1:194962131-194962630	0.156367074684188	.	.
chr1	195018071	195018570	chr1	194879521	194880020	Gm37027|chr1:194879521-194880020	0.270347028601664	.	.
chr1	195018071	195018570	chr1	194962131	194962630	Gm37027|chr1:194962131-194962630	0.406635279958496	.	.
chr1	195092132	195092631	chr1	194776839	194777338	Cd46|chr1:194776839-194777338	0.136809953270572	.	.
chr1	195092132	195092631	chr1	195232530	195233029	Cd46|chr1:195232530-195233029	0.153865415266676	.	.
chr1	195130829	195131328	chr1	194793141	194793640	Cr1l|chr1:194793141-194793640	0.214510144268368	.	.
chr1	195130829	195131328	chr1	194851569	194852068	Cr1l|chr1:194851569-194852068	0.387353060968178	.	.
chr1	195130829	195131328	chr1	194852257	194852756	Cr1l|chr1:194852257-194852756	0.336428014689708	.	.
chr1	195130829	195131328	chr1	194879521	194880020	Cr1l|chr1:194879521-194880020	0.174829370908188	.	.
chr1	195131381	195131880	chr1	194776839	194777338	Cr1l|chr1:194776839-194777338	0.154599994249301	.	.
chr1	195131381	195131880	chr1	194839176	194839675	Cr1l|chr1:194839176-194839675	0.243419813796062	.	.
chr1	195131381	195131880	chr1	195018996	195019495	Cr1l|chr1:195018996-195019495	0.249858213881973	.	.
chr1	195131381	195131880	chr1	195040386	195040885	Cr1l|chr1:195040386-195040885	0.170475346564034	.	.
chr1	195176500	195176999	chr1	194852257	194852756	Cr2|chr1:194852257-194852756	0.178553725457975	.	.
chr10	3366298	3366797	chr10	3366890	3367389	Ppp1r14c|chr10:3366890-3367389	0.410412849031249	.	.
chr10	3366298	3366797	chr10	3367391	3367890	Ppp1r14c|chr10:3367391-3367890	0.134544844459985	.	.
chr10	3366298	3366797	chr10	3476990	3477489	Ppp1r14c|chr10:3476990-3477489	0.132859403434759	.	.
chr10	3366298	3366797	chr10	3505975	3506474	Ppp1r14c|chr10:3505975-3506474	0.426927209460518	.	.
chr10	3366298	3366797	chr10	3531321	3531820	Ppp1r14c|chr10:3531321-3531820	0.20079625379537	.	.
chr10	3740116	3740615	chr10	3505975	3506474	Plekhg1|chr10:3505975-3506474	0.188438623072872	.	.
chr10	3740116	3740615	chr10	3943811	3944310	Plekhg1|chr10:3943811-3944310	0.220079652953622	.	.
chr10	3740116	3740615	chr10	3996387	3996886	Plekhg1|chr10:3996387-3996886	0.142673264959013	.	.
chr10	3741065	3741564	chr10	3332842	3333341	Plekhg1|chr10:3332842-3333341	0.154631207741585	.	.
chr10	3741065	3741564	chr10	3429431	3429930	Plekhg1|chr10:3429431-3429930	0.344220025489369	.	.
chr10	3741065	3741564	chr10	3476990	3477489	Plekhg1|chr10:3476990-3477489	0.209533337091386	.	.
chr10	3741065	3741564	chr10	3531321	3531820	Plekhg1|chr10:3531321-3531820	0.231807686933492	.	.
chr10	3972861	3973360	chr10	3505975	3506474	Mthfd1l|chr10:3505975-3506474	0.21871690992714	.	.
chr10	3972861	3973360	chr10	3996387	3996886	Mthfd1l|chr10:3996387-3996886	0.41351257770411	.	.
chr10	3973553	3974052	chr10	3505975	3506474	Mthfd1l|chr10:3505975-3506474	0.318662214844809	.	.
chr10	3973553	3974052	chr10	3531321	3531820	Mthfd1l|chr10:3531321-3531820	0.21170463380027	.	.
chr10	3973553	3974052	chr10	3943811	3944310	Mthfd1l|chr10:3943811-3944310	0.165783419085517	.	.
chr10	3973553	3974052	chr10	3996387	3996886	Mthfd1l|chr10:3996387-3996886	0.242665240718261	.	.
chr10	5550504	5551003	chr10	5549987	5550486	Syne1|chr10:5549987-5550486	0.314888710467861	.	.
chr10	5550504	5551003	chr10	5790606	5791105	Syne1|chr10:5790606-5791105	0.150479625337478	.	.
chr10	5550504	5551003	chr10	5791130	5791629	Syne1|chr10:5791130-5791629	0.13460330099889	.	.
chr10	5550504	5551003	chr10	5841371	5841870	Syne1|chr10:5841371-5841870	0.188079910738877	.	.
chr10	5805395	5805894	chr10	5549987	5550486	Fbxo5|chr10:5549987-5550486	0.144517990331949	.	.
chr10	5805395	5805894	chr10	5790606	5791105	Fbxo5|chr10:5790606-5791105	0.301279698761123	.	.
chr10	5805395	5805894	chr10	5791130	5791629	Fbxo5|chr10:5791130-5791629	0.191103918086828	.	.
chr10	5805395	5805894	chr10	5841371	5841870	Fbxo5|chr10:5841371-5841870	0.223322056335246	.	.
chr10	5805395	5805894	chr10	5866066	5866565	Fbxo5|chr10:5866066-5866565	0.188946258470128	.	.
chr10	5805395	5805894	chr10	5886106	5886605	Fbxo5|chr10:5886106-5886605	0.229413576395954	.	.
chr10	5823844	5824343	chr10	5507539	5508038	Mtrf1l|chr10:5507539-5508038	0.169768447022009	.	.
chr10	5823844	5824343	chr10	5790606	5791105	Mtrf1l|chr10:5790606-5791105	0.269485333935241	.	.
chr10	5823844	5824343	chr10	5791130	5791629	Mtrf1l|chr10:5791130-5791629	0.162125225221031	.	.
chr10	5823844	5824343	chr10	6156925	6157424	Mtrf1l|chr10:6156925-6157424	0.315340793271642	.	.
chr10	5921342	5921841	chr10	5841371	5841870	Rgs17|chr10:5841371-5841870	0.249363792333743	.	.
chr10	5921342	5921841	chr10	5906427	5906926	Rgs17|chr10:5906427-5906926	0.277237568419746	.	.
chr10	5921342	5921841	chr10	6151873	6152372	Rgs17|chr10:6151873-6152372	0.283691537299861	.	.
chr10	5921342	5921841	chr10	6206699	6207198	Rgs17|chr10:6206699-6207198	0.134655119450678	.	.
chr10	5922199	5922698	chr10	5790606	5791105	Rgs17|chr10:5790606-5791105	0.205540976099058	.	.
chr10	5922199	5922698	chr10	5791130	5791629	Rgs17|chr10:5791130-5791629	0.149960194385842	.	.
chr10	5922199	5922698	chr10	6151873	6152372	Rgs17|chr10:6151873-6152372	0.312040977889147	.	.
chr10	5922199	5922698	chr10	6156925	6157424	Rgs17|chr10:6156925-6157424	0.140135813684815	.	.
chr10	5923047	5923546	chr10	5600051	5600550	Rgs17|chr10:5600051-5600550	0.204499444658934	.	.
chr10	5923047	5923546	chr10	5846889	5847388	Rgs17|chr10:5846889-5847388	0.224253522690737	.	.
chr10	5923047	5923546	chr10	5868026	5868525	Rgs17|chr10:5868026-5868525	0.183404028493143	.	.
chr10	5923047	5923546	chr10	5884923	5885422	Rgs17|chr10:5884923-5885422	0.232108944614616	.	.
chr10	5923047	5923546	chr10	5978257	5978756	Rgs17|chr10:5978257-5978756	0.146861640374041	.	.
chr10	5923047	5923546	chr10	6026206	6026705	Rgs17|chr10:6026206-6026705	0.132328151466255	.	.
chr10	5923047	5923546	chr10	6035780	6036279	Rgs17|chr10:6035780-6036279	0.148877394962755	.	.
chr10	5923047	5923546	chr10	6114626	6115125	Rgs17|chr10:6114626-6115125	0.288953519880037	.	.
chr10	5923047	5923546	chr10	6115148	6115647	Rgs17|chr10:6115148-6115647	0.205004686191575	.	.
chr10	7211500	7211999	chr10	7210985	7211484	Cnksr3|chr10:7210985-7211484	0.367831079416217	.	.
chr10	7212004	7212503	chr10	7070014	7070513	Cnksr3|chr10:7070014-7070513	0.226291372417261	.	.
chr10	7212004	7212503	chr10	7076118	7076617	Cnksr3|chr10:7076118-7076617	0.2212787023193	.	.
chr10	7212004	7212503	chr10	7124937	7125436	Cnksr3|chr10:7124937-7125436	0.251852924165815	.	.
chr10	7667254	7667753	chr10	7662484	7662983	Nup43|chr10:7662484-7662983	0.153336776765108	.	.
chr10	7667254	7667753	chr10	7663092	7663591	Nup43|chr10:7663092-7663591	0.211562217992625	.	.
chr10	7680943	7681442	chr10	7662484	7662983	Lats1|chr10:7662484-7662983	0.142963010841281	.	.
chr10	7680943	7681442	chr10	7662484	7662983	Lats1|chr10:7662484-7662983	0.142963010841282	.	.
chr10	7680943	7681442	chr10	7662484	7662983	Pcmt1|chr10:7662484-7662983	0.142963010841281	.	.
chr10	7680943	7681442	chr10	7662484	7662983	Pcmt1|chr10:7662484-7662983	0.142963010841282	.	.
chr10	7680943	7681442	chr10	7663092	7663591	Lats1|chr10:7663092-7663591	0.169548360410856	.	.
chr10	7680943	7681442	chr10	7663092	7663591	Pcmt1|chr10:7663092-7663591	0.169548360410856	.	.
chr10	7681670	7682169	chr10	7999794	8000293	Lats1|chr10:7999794-8000293	0.213621205315178	.	.
chr10	7681670	7682169	chr10	7999794	8000293	Pcmt1|chr10:7999794-8000293	0.213621205315178	.	.
chr10	7725685	7726184	chr10	7662484	7662983	Katna1|chr10:7662484-7662983	0.221063618879357	.	.
chr10	7725685	7726184	chr10	7663092	7663591	Katna1|chr10:7663092-7663591	0.449048343756782	.	.
chr10	7725685	7726184	chr10	7999794	8000293	Katna1|chr10:7999794-8000293	0.286282478534875	.	.
chr10	7780721	7781220	chr10	7663092	7663591	B430219N15Rik|chr10:7663092-7663591	0.419561539374171	.	.
chr10	7780721	7781220	chr10	7999794	8000293	B430219N15Rik|chr10:7999794-8000293	0.519644926537991	.	.
chr10	7792631	7793130	chr10	7582125	7582624	Ginm1|chr10:7582125-7582624	0.160323016760006	.	.
chr10	7792631	7793130	chr10	7582125	7582624	Ppil4|chr10:7582125-7582624	0.160323016760006	.	.
chr10	7792631	7793130	chr10	7900869	7901368	Ginm1|chr10:7900869-7901368	0.3083752911685	.	.
chr10	7792631	7793130	chr10	7900869	7901368	Ppil4|chr10:7900869-7901368	0.3083752911685	.	.
chr10	7792631	7793130	chr10	7999794	8000293	Ginm1|chr10:7999794-8000293	0.204692930100363	.	.
chr10	7792631	7793130	chr10	7999794	8000293	Ppil4|chr10:7999794-8000293	0.204692930100363	.	.
chr10	7955534	7956033	chr10	7883479	7883978	Tab2|chr10:7883479-7883978	0.13241320217538	.	.
chr10	7956090	7956589	chr10	7663092	7663591	Tab2|chr10:7663092-7663591	0.257063055605892	.	.
chr10	7956090	7956589	chr10	7999794	8000293	Tab2|chr10:7999794-8000293	0.420731818514171	.	.
chr10	10472118	10472617	chr10	10487808	10488307	Adgb|chr10:10487808-10488307	0.139034986032752	.	.
chr10	10472118	10472617	chr10	10699737	10700236	Adgb|chr10:10699737-10700236	0.246359418871381	.	.
chr10	10557986	10558485	chr10	10252780	10253279	Rab32|chr10:10252780-10253279	0.247794219099866	.	.
chr10	10557986	10558485	chr10	10699737	10700236	Rab32|chr10:10699737-10700236	0.152460559931186	.	.
chr10	11280524	11281023	chr10	11389221	11389720	4930432B10Rik|chr10:11389221-11389720	0.157045003746013	.	.
chr10	11280524	11281023	chr10	11389221	11389720	Fbxo30|chr10:11389221-11389720	0.157045003746013	.	.
chr10	11280524	11281023	chr10	11491884	11492383	4930432B10Rik|chr10:11491884-11492383	0.211055260014122	.	.
chr10	11280524	11281023	chr10	11491884	11492383	Fbxo30|chr10:11491884-11492383	0.211055260014122	.	.
chr10	11280524	11281023	chr10	11533777	11534276	4930432B10Rik|chr10:11533777-11534276	0.342241595476881	.	.
chr10	11280524	11281023	chr10	11533777	11534276	Fbxo30|chr10:11533777-11534276	0.342241595476881	.	.
chr10	11281047	11281546	chr10	11533777	11534276	4930432B10Rik|chr10:11533777-11534276	0.149297542044362	.	.
chr10	11281047	11281546	chr10	11533777	11534276	Fbxo30|chr10:11533777-11534276	0.149297542044362	.	.
chr10	11281047	11281546	chr10	11535223	11535722	4930432B10Rik|chr10:11535223-11535722	0.153331324017967	.	.
chr10	11281047	11281546	chr10	11535223	11535722	Fbxo30|chr10:11535223-11535722	0.153331324017967	.	.
chr10	11281047	11281546	chr10	11607268	11607767	4930432B10Rik|chr10:11607268-11607767	0.24097058768366	.	.
chr10	11281047	11281546	chr10	11607268	11607767	Fbxo30|chr10:11607268-11607767	0.24097058768366	.	.
chr10	11343450	11343949	chr10	11491884	11492383	Epm2a|chr10:11491884-11492383	0.290935210043368	.	.
chr10	11343450	11343949	chr10	11535223	11535722	Epm2a|chr10:11535223-11535722	0.170271112330338	.	.
chr10	14296036	14296535	chr10	14321485	14321984	Gm40603|chr10:14321485-14321984	0.428414521904041	.	.
chr10	14296036	14296535	chr10	14660827	14661326	Gm40603|chr10:14660827-14661326	0.168981797852923	.	.
chr10	14544690	14545189	chr10	14861307	14861806	Adgrg6|chr10:14861307-14861806	0.169650788207396	.	.
chr10	14544690	14545189	chr10	14861307	14861806	Gm46212|chr10:14861307-14861806	0.169650788207396	.	.
chr10	14544690	14545189	chr10	14882800	14883299	Adgrg6|chr10:14882800-14883299	0.138076664615355	.	.
chr10	14544690	14545189	chr10	14882800	14883299	Gm46212|chr10:14882800-14883299	0.138076664615355	.	.
chr10	14545201	14545700	chr10	14734220	14734719	Adgrg6|chr10:14734220-14734719	0.149858752683526	.	.
chr10	14545201	14545700	chr10	14734220	14734719	Gm46212|chr10:14734220-14734719	0.149858752683526	.	.
chr10	14545201	14545700	chr10	14881999	14882498	Adgrg6|chr10:14881999-14882498	0.187093568771858	.	.
chr10	14545201	14545700	chr10	14881999	14882498	Gm46212|chr10:14881999-14882498	0.187093568771858	.	.
chr10	14705323	14705822	chr10	14314537	14315036	Nmbr|chr10:14314537-14315036	0.236446447202766	.	.
chr10	14705323	14705822	chr10	14314537	14315036	Vta1|chr10:14314537-14315036	0.236446447202766	.	.
chr10	14705323	14705822	chr10	14321485	14321984	Nmbr|chr10:14321485-14321984	0.251977364340173	.	.
chr10	14705323	14705822	chr10	14321485	14321984	Vta1|chr10:14321485-14321984	0.251977364340173	.	.
chr10	14705323	14705822	chr10	14329125	14329624	Nmbr|chr10:14329125-14329624	0.170701666659649	.	.
chr10	14705323	14705822	chr10	14329125	14329624	Vta1|chr10:14329125-14329624	0.170701666659649	.	.
chr10	14705323	14705822	chr10	14431603	14432102	Nmbr|chr10:14431603-14432102	0.13929974314634	.	.
chr10	14705323	14705822	chr10	14431603	14432102	Vta1|chr10:14431603-14432102	0.13929974314634	.	.
chr10	14705323	14705822	chr10	14451754	14452253	Nmbr|chr10:14451754-14452253	0.138875370804013	.	.
chr10	14705323	14705822	chr10	14451754	14452253	Vta1|chr10:14451754-14452253	0.138875370804013	.	.
chr10	14705323	14705822	chr10	14660827	14661326	Nmbr|chr10:14660827-14661326	0.22267328825197	.	.
chr10	14705323	14705822	chr10	14660827	14661326	Vta1|chr10:14660827-14661326	0.22267328825197	.	.
chr10	14705323	14705822	chr10	14734220	14734719	Nmbr|chr10:14734220-14734719	0.148366994800964	.	.
chr10	14705323	14705822	chr10	14734220	14734719	Vta1|chr10:14734220-14734719	0.148366994800964	.	.
chr10	14705323	14705822	chr10	14792042	14792541	Nmbr|chr10:14792042-14792541	0.255701023479738	.	.
chr10	14705323	14705822	chr10	14792042	14792541	Vta1|chr10:14792042-14792541	0.255701023479738	.	.
chr10	14705323	14705822	chr10	14861307	14861806	Nmbr|chr10:14861307-14861806	0.299412258079339	.	.
chr10	14705323	14705822	chr10	14861307	14861806	Vta1|chr10:14861307-14861806	0.299412258079339	.	.
chr10	14705323	14705822	chr10	14882800	14883299	Nmbr|chr10:14882800-14883299	0.218849686056649	.	.
chr10	14705323	14705822	chr10	14882800	14883299	Vta1|chr10:14882800-14883299	0.218849686056649	.	.
chr10	14759884	14760383	chr10	14860227	14860726	B230364G03Rik|chr10:14860227-14860726	0.310158371788887	.	.
chr10	14759884	14760383	chr10	14882800	14883299	B230364G03Rik|chr10:14882800-14883299	0.209474489530301	.	.
chr10	14759884	14760383	chr10	15174370	15174869	B230364G03Rik|chr10:15174370-15174869	0.234071936450355	.	.
chr10	15299471	15299970	chr10	15243415	15243914	Gm47710|chr10:15243415-15243914	0.144773872908289	.	.
chr10	15300071	15300570	chr10	15317160	15317659	Gm47710|chr10:15317160-15317659	0.276429015223381	.	.
chr10	15738620	15739119	chr10	15317160	15317659	Gm32283|chr10:15317160-15317659	0.280047617344576	.	.
chr10	15738620	15739119	chr10	15317160	15317659	Gm32283|chr10:15317160-15317659	0.280047617344577	.	.
chr10	15759186	15759685	chr10	15708788	15709287	Gm40604|chr10:15708788-15709287	0.267954830615344	.	.
chr10	15759186	15759685	chr10	15732752	15733251	Gm40604|chr10:15732752-15733251	0.139336690533875	.	.
chr10	15759186	15759685	chr10	15758520	15759019	Gm40604|chr10:15758520-15759019	0.356529529990378	.	.
chr10	15759186	15759685	chr10	15824992	15825491	Gm40604|chr10:15824992-15825491	0.303026559636349	.	.
chr10	15759186	15759685	chr10	15848755	15849254	Gm40604|chr10:15848755-15849254	0.24532828501433	.	.
chr10	15759186	15759685	chr10	15879656	15880155	Gm40604|chr10:15879656-15880155	0.154378069807843	.	.
chr10	15759186	15759685	chr10	16171253	16171752	Gm40604|chr10:16171253-16171752	0.362652723695478	.	.
chr10	15759186	15759685	chr10	16231718	16232217	Gm40604|chr10:16231718-16232217	0.392764360152812	.	.
chr10	15759897	15760396	chr10	15708788	15709287	Gm40604|chr10:15708788-15709287	0.505992842012721	.	.
chr10	15759897	15760396	chr10	15732752	15733251	Gm40604|chr10:15732752-15733251	0.3565635586558	.	.
chr10	15759897	15760396	chr10	15824992	15825491	Gm40604|chr10:15824992-15825491	0.441426704890894	.	.
chr10	15759897	15760396	chr10	15879656	15880155	Gm40604|chr10:15879656-15880155	0.414683329098757	.	.
chr10	15759897	15760396	chr10	16156912	16157411	Gm40604|chr10:16156912-16157411	0.34310478257369	.	.
chr10	15759897	15760396	chr10	16171253	16171752	Gm40604|chr10:16171253-16171752	0.418058282843823	.	.
chr10	15759897	15760396	chr10	16231718	16232217	Gm40604|chr10:16231718-16232217	0.516732417633036	.	.
chr10	19014684	19015183	chr10	19239936	19240435	Tnfaip3|chr10:19239936-19240435	0.212360168944081	.	.
chr10	21881933	21882432	chr10	21776610	21777109	Sgk1|chr10:21776610-21777109	0.233145503481404	.	.
chr10	22148605	22149104	chr10	21754936	21755435	E030030I06Rik|chr10:21754936-21755435	0.175626132016431	.	.
chr10	22148605	22149104	chr10	21775872	21776371	E030030I06Rik|chr10:21775872-21776371	0.13157440533404	.	.
chr10	22148605	22149104	chr10	21776610	21777109	E030030I06Rik|chr10:21776610-21777109	0.152295186790708	.	.
chr10	22148605	22149104	chr10	21779704	21780203	E030030I06Rik|chr10:21779704-21780203	0.152318315955269	.	.
chr10	22148605	22149104	chr10	21796297	21796796	E030030I06Rik|chr10:21796297-21796796	0.24509610074976	.	.
chr10	22148605	22149104	chr10	21824340	21824839	E030030I06Rik|chr10:21824340-21824839	0.209488455886076	.	.
chr10	22645129	22645628	chr10	22579377	22579876	Slc2a12|chr10:22579377-22579876	0.187135978221112	.	.
chr10	22645129	22645628	chr10	22609034	22609533	Slc2a12|chr10:22609034-22609533	0.133885875915094	.	.
chr10	22645129	22645628	chr10	22714849	22715348	Slc2a12|chr10:22714849-22715348	0.42504522162715	.	.
chr10	22730224	22730723	chr10	22618757	22619256	AC166256.1|chr10:22618757-22619256	0.164248521516276	.	.
chr10	22731681	22732180	chr10	22598246	22598745	AC166256.1|chr10:22598246-22598745	0.210638011968372	.	.
chr10	22731681	22732180	chr10	22598246	22598745	Tbpl1|chr10:22598246-22598745	0.210638011968372	.	.
chr10	22731681	22732180	chr10	22618757	22619256	AC166256.1|chr10:22618757-22619256	0.192114492198303	.	.
chr10	22731681	22732180	chr10	22618757	22619256	Tbpl1|chr10:22618757-22619256	0.192114492198303	.	.
chr10	22731681	22732180	chr10	22714849	22715348	AC166256.1|chr10:22714849-22715348	0.272082039222418	.	.
chr10	22731681	22732180	chr10	22714849	22715348	Tbpl1|chr10:22714849-22715348	0.272082039222418	.	.
chr10	23349982	23350481	chr10	23016222	23016721	Eya4|chr10:23016222-23016721	0.345258766371995	.	.
chr10	23349982	23350481	chr10	23080947	23081446	Eya4|chr10:23080947-23081446	0.160667352329869	.	.
chr10	23349982	23350481	chr10	23086807	23087306	Eya4|chr10:23086807-23087306	0.213738352615254	.	.
chr10	23349982	23350481	chr10	23686955	23687454	Eya4|chr10:23686955-23687454	0.203147435473411	.	.
chr10	26374914	26375413	chr10	26303433	26303932	L3mbtl3|chr10:26303433-26303932	0.176202333847943	.	.
chr10	26374914	26375413	chr10	26327653	26328152	L3mbtl3|chr10:26327653-26328152	0.215198014927089	.	.
chr10	26374914	26375413	chr10	26328164	26328663	L3mbtl3|chr10:26328164-26328663	0.129661153506352	.	.
chr10	26374914	26375413	chr10	26372894	26373393	L3mbtl3|chr10:26372894-26373393	0.142572589883457	.	.
chr10	26374914	26375413	chr10	26639839	26640338	L3mbtl3|chr10:26639839-26640338	0.136220815717636	.	.
chr10	26375759	26376258	chr10	26345887	26346386	L3mbtl3|chr10:26345887-26346386	0.221794388337283	.	.
chr10	26375759	26376258	chr10	26374170	26374669	L3mbtl3|chr10:26374170-26374669	0.174734694225923	.	.
chr10	26695050	26695549	chr10	26287084	26287583	Gm48893|chr10:26287084-26287583	0.304334578044113	.	.
chr10	26695050	26695549	chr10	26668251	26668750	Gm48893|chr10:26668251-26668750	0.149277259823772	.	.
chr10	27809543	27810042	chr10	27653555	27654054	Gm30228|chr10:27653555-27654054	0.183166133728897	.	.
chr10	27809543	27810042	chr10	27804745	27805244	Gm30228|chr10:27804745-27805244	0.326621921410684	.	.
chr10	29313161	29313660	chr10	29146428	29146927	Echdc1|chr10:29146428-29146927	0.22146355174354	.	.
chr10	29313161	29313660	chr10	29146428	29146927	Gm46218|chr10:29146428-29146927	0.22146355174354	.	.
chr10	29361318	29361817	chr10	29146428	29146927	Rnf146|chr10:29146428-29146927	0.156546470183894	.	.
chr10	29361318	29361817	chr10	29146930	29147429	Rnf146|chr10:29146930-29147429	0.229762206364744	.	.
chr10	29361318	29361817	chr10	29338603	29339102	Rnf146|chr10:29338603-29339102	0.131150931622246	.	.
chr10	29361838	29362337	chr10	29087791	29088290	Rnf146|chr10:29087791-29088290	0.138970030090499	.	.
chr10	29361838	29362337	chr10	29147547	29148046	Rnf146|chr10:29147547-29148046	0.281174245979436	.	.
chr10	29361838	29362337	chr10	29493976	29494475	Rnf146|chr10:29493976-29494475	0.242689925669403	.	.
chr10	29535581	29536080	chr10	29338603	29339102	Rspo3|chr10:29338603-29339102	0.194775727359607	.	.
chr10	29535581	29536080	chr10	29413635	29414134	Rspo3|chr10:29413635-29414134	0.147101184065867	.	.
chr10	29535581	29536080	chr10	29414314	29414813	Rspo3|chr10:29414314-29414813	0.149328214321503	.	.
chr10	29535581	29536080	chr10	29415341	29415840	Rspo3|chr10:29415341-29415840	0.2557572604354	.	.
chr10	29535581	29536080	chr10	29493976	29494475	Rspo3|chr10:29493976-29494475	0.390181631886344	.	.
chr10	29535581	29536080	chr10	29627681	29628180	Rspo3|chr10:29627681-29628180	0.179310228142879	.	.
chr10	30200346	30200845	chr10	29804096	29804595	Cenpw|chr10:29804096-29804595	0.15212140980249	.	.
chr10	30200346	30200845	chr10	29921490	29921989	Cenpw|chr10:29921490-29921989	0.232200837256485	.	.
chr10	30200346	30200845	chr10	30006674	30007173	Cenpw|chr10:30006674-30007173	0.220797833776435	.	.
chr10	30200346	30200845	chr10	30088844	30089343	Cenpw|chr10:30088844-30089343	0.177214530534853	.	.
chr10	30200346	30200845	chr10	30089389	30089888	Cenpw|chr10:30089389-30089888	0.154326403614173	.	.
chr10	30600453	30600952	chr10	30419345	30419844	Trmt11|chr10:30419345-30419844	0.142550035674729	.	.
chr10	30802619	30803118	chr10	30778643	30779142	Ncoa7|chr10:30778643-30779142	0.216399908388392	.	.
chr10	30802619	30803118	chr10	30781458	30781957	Ncoa7|chr10:30781458-30781957	0.197639957705056	.	.
chr10	30802619	30803118	chr10	30801947	30802446	Ncoa7|chr10:30801947-30802446	0.14560194038648	.	.
chr10	30802619	30803118	chr10	30810769	30811268	Ncoa7|chr10:30810769-30811268	0.192736222652094	.	.
chr10	30802619	30803118	chr10	30856795	30857294	Ncoa7|chr10:30856795-30857294	0.161853683166786	.	.
chr10	30802619	30803118	chr10	31026379	31026878	Ncoa7|chr10:31026379-31026878	0.139230603868569	.	.
chr10	30803126	30803625	chr10	30810769	30811268	Ncoa7|chr10:30810769-30811268	0.227667717341065	.	.
chr10	30803126	30803625	chr10	30856795	30857294	Ncoa7|chr10:30856795-30857294	0.183945883493419	.	.
chr10	30803126	30803625	chr10	31026379	31026878	Ncoa7|chr10:31026379-31026878	0.17410556760774	.	.
chr10	30842620	30843119	chr10	30778012	30778511	Hey2|chr10:30778012-30778511	0.360741120626521	.	.
chr10	30842620	30843119	chr10	30781458	30781957	Hey2|chr10:30781458-30781957	0.270390377357184	.	.
chr10	30842620	30843119	chr10	30810769	30811268	Hey2|chr10:30810769-30811268	0.221708108158324	.	.
chr10	30842620	30843119	chr10	30927929	30928428	Hey2|chr10:30927929-30928428	0.142987039356438	.	.
chr10	30842620	30843119	chr10	31026379	31026878	Hey2|chr10:31026379-31026878	0.167872007826839	.	.
chr10	31313140	31313639	chr10	31026379	31026878	Hddc2|chr10:31026379-31026878	0.334008739447676	.	.
chr10	31313140	31313639	chr10	31256901	31257400	Hddc2|chr10:31256901-31257400	0.286560024815607	.	.
chr10	31445112	31445611	chr10	31353060	31353559	Tpd52l1|chr10:31353060-31353559	0.168738372339187	.	.
chr10	31445112	31445611	chr10	31390980	31391479	Tpd52l1|chr10:31390980-31391479	0.186406845869128	.	.
chr10	31445701	31446200	chr10	31434276	31434775	Tpd52l1|chr10:31434276-31434775	0.217984473982389	.	.
chr10	31445701	31446200	chr10	31478849	31479348	Tpd52l1|chr10:31478849-31479348	0.244264559484437	.	.
chr10	31608520	31609019	chr10	31903426	31903925	Rnf217|chr10:31903426-31903925	0.204005433590967	.	.
chr10	31608520	31609019	chr10	31903993	31904492	Rnf217|chr10:31903993-31904492	0.320988799651235	.	.
chr10	31609486	31609985	chr10	31592665	31593164	Rnf217|chr10:31592665-31593164	0.255224957691916	.	.
chr10	31609486	31609985	chr10	31873385	31873884	Rnf217|chr10:31873385-31873884	0.154065499802256	.	.
chr10	31609486	31609985	chr10	31903426	31903925	Rnf217|chr10:31903426-31903925	0.152989367671263	.	.
chr10	32889817	32890316	chr10	32683927	32684426	Nkain2|chr10:32683927-32684426	0.198665824649247	.	.
chr10	32890706	32891205	chr10	33016301	33016800	Nkain2|chr10:33016301-33016800	0.156784269917388	.	.
chr10	32890706	32891205	chr10	33043865	33044364	Nkain2|chr10:33043865-33044364	0.224042220405217	.	.
chr10	32890706	32891205	chr10	33213329	33213828	Nkain2|chr10:33213329-33213828	0.233267534416741	.	.
chr10	33255519	33256018	chr10	33083517	33084016	D830005E20Rik|chr10:33083517-33084016	0.16107521565552	.	.
chr10	33255519	33256018	chr10	33410335	33410834	D830005E20Rik|chr10:33410335-33410834	0.153150051847227	.	.
chr10	33255519	33256018	chr10	33737303	33737802	D830005E20Rik|chr10:33737303-33737802	0.37073715567471	.	.
chr10	33623953	33624452	chr10	33287750	33288249	Clvs2|chr10:33287750-33288249	0.220133448069485	.	.
chr10	33623953	33624452	chr10	33287750	33288249	Gm15939|chr10:33287750-33288249	0.220133448069485	.	.
chr10	33623953	33624452	chr10	33288292	33288791	Clvs2|chr10:33288292-33288791	0.254382954226002	.	.
chr10	33623953	33624452	chr10	33288292	33288791	Gm15939|chr10:33288292-33288791	0.254382954226002	.	.
chr10	33624501	33625000	chr10	33287750	33288249	Clvs2|chr10:33287750-33288249	0.19297487336634	.	.
chr10	33624501	33625000	chr10	33287750	33288249	Gm15939|chr10:33287750-33288249	0.19297487336634	.	.
chr10	33904718	33905217	chr10	33703373	33703872	Rsph4a|chr10:33703373-33703872	0.203230715269887	.	.
chr10	33904718	33905217	chr10	34033850	34034349	Rsph4a|chr10:34033850-34034349	0.199526908209547	.	.
chr10	33904718	33905217	chr10	34091720	34092219	Rsph4a|chr10:34091720-34092219	0.366754438177037	.	.
chr10	33905309	33905808	chr10	34033850	34034349	Rsph4a|chr10:34033850-34034349	0.382321424425597	.	.
chr10	33905309	33905808	chr10	34033850	34034349	Rsph4a|chr10:34033850-34034349	0.382321424425598	.	.
chr10	33905309	33905808	chr10	34091720	34092219	Rsph4a|chr10:34091720-34092219	0.358752801047665	.	.
chr10	33951019	33951518	chr10	34091720	34092219	Zup1|chr10:34091720-34092219	0.356417725570774	.	.
chr10	34018867	34019366	chr10	34186543	34187042	Gm48045|chr10:34186543-34187042	0.381282948505	.	.
chr10	34018867	34019366	chr10	34186543	34187042	Rwdd1|chr10:34186543-34187042	0.381282948505	.	.
chr10	34018867	34019366	chr10	34280491	34280990	Gm48045|chr10:34280491-34280990	0.132718260107054	.	.
chr10	34018867	34019366	chr10	34280491	34280990	Rwdd1|chr10:34280491-34280990	0.132718260107054	.	.
chr10	34018867	34019366	chr10	34316363	34316862	Gm48045|chr10:34316363-34316862	0.152371442482889	.	.
chr10	34018867	34019366	chr10	34316363	34316862	Rwdd1|chr10:34316363-34316862	0.152371442482889	.	.
chr10	34018867	34019366	chr10	34316872	34317371	Gm48045|chr10:34316872-34317371	0.171448681702535	.	.
chr10	34018867	34019366	chr10	34316872	34317371	Rwdd1|chr10:34316872-34317371	0.171448681702535	.	.
chr10	34018867	34019366	chr10	34328221	34328720	Gm48045|chr10:34328221-34328720	0.157778298456037	.	.
chr10	34018867	34019366	chr10	34328221	34328720	Rwdd1|chr10:34328221-34328720	0.157778298456037	.	.
chr10	34019491	34019990	chr10	34033850	34034349	Gm48045|chr10:34033850-34034349	0.210219037824971	.	.
chr10	34019491	34019990	chr10	34033850	34034349	Rwdd1|chr10:34033850-34034349	0.210219037824971	.	.
chr10	34019491	34019990	chr10	34091720	34092219	Gm48045|chr10:34091720-34092219	0.309598208679301	.	.
chr10	34019491	34019990	chr10	34091720	34092219	Rwdd1|chr10:34091720-34092219	0.309598208679301	.	.
chr10	34036511	34037010	chr10	34091720	34092219	Trappc3l|chr10:34091720-34092219	0.141887671743442	.	.
chr10	34036511	34037010	chr10	34368075	34368574	Trappc3l|chr10:34368075-34368574	0.137992669884935	.	.
chr10	34096225	34096724	chr10	34033850	34034349	Calhm5|chr10:34033850-34034349	0.206408195711946	.	.
chr10	34096225	34096724	chr10	34091720	34092219	Calhm5|chr10:34091720-34092219	0.399551473788669	.	.
chr10	34096225	34096724	chr10	34315695	34316194	Calhm5|chr10:34315695-34316194	0.147931536922574	.	.
chr10	34096225	34096724	chr10	34316363	34316862	Calhm5|chr10:34316363-34316862	0.243835027318817	.	.
chr10	34206579	34207078	chr10	33986736	33987235	Dse|chr10:33986736-33987235	0.304036881844436	.	.
chr10	34206579	34207078	chr10	34315695	34316194	Dse|chr10:34315695-34316194	0.20547700395708	.	.
chr10	34207257	34207756	chr10	34033850	34034349	Dse|chr10:34033850-34034349	0.328213190462763	.	.
chr10	34207257	34207756	chr10	34091720	34092219	Dse|chr10:34091720-34092219	0.22901776208477	.	.
chr10	34207257	34207756	chr10	34315695	34316194	Dse|chr10:34315695-34316194	0.185126584436078	.	.
chr10	34207257	34207756	chr10	34328221	34328720	Dse|chr10:34328221-34328720	0.149805499131761	.	.
chr10	34233955	34234454	chr10	34033850	34034349	Gm26564|chr10:34033850-34034349	0.138247197972454	.	.
chr10	34233955	34234454	chr10	34091720	34092219	Gm26564|chr10:34091720-34092219	0.277159289275693	.	.
chr10	34233955	34234454	chr10	34326656	34327155	Gm26564|chr10:34326656-34327155	0.158261068154437	.	.
chr10	34281970	34282469	chr10	34280491	34280990	Tspyl1|chr10:34280491-34280990	0.175538710408137	.	.
chr10	34281970	34282469	chr10	34316363	34316862	Tspyl1|chr10:34316363-34316862	0.212369367806205	.	.
chr10	34281970	34282469	chr10	34316872	34317371	Tspyl1|chr10:34316872-34317371	0.163752670767814	.	.
chr10	34281970	34282469	chr10	34368075	34368574	Tspyl1|chr10:34368075-34368574	0.261508522458503	.	.
chr10	34282484	34282983	chr10	34033850	34034349	Tspyl1|chr10:34033850-34034349	0.248748288306803	.	.
chr10	34282484	34282983	chr10	34186543	34187042	Tspyl1|chr10:34186543-34187042	0.157648734897317	.	.
chr10	34282484	34282983	chr10	34280491	34280990	Tspyl1|chr10:34280491-34280990	0.13091472591523	.	.
chr10	34282484	34282983	chr10	34512501	34513000	Tspyl1|chr10:34512501-34513000	0.174048634792568	.	.
chr10	34282484	34282983	chr10	34617147	34617646	Tspyl1|chr10:34617147-34617646	0.209620139561383	.	.
chr10	34297174	34297673	chr10	34368075	34368574	Tspyl4|chr10:34368075-34368574	0.128825330612906	.	.
chr10	34297174	34297673	chr10	34512501	34513000	Tspyl4|chr10:34512501-34513000	0.384283332524645	.	.
chr10	34297174	34297673	chr10	34617147	34617646	Tspyl4|chr10:34617147-34617646	0.275898162783413	.	.
chr10	34418335	34418834	chr10	34316872	34317371	Nt5dc1|chr10:34316872-34317371	0.22625820662633	.	.
chr10	34418335	34418834	chr10	34368075	34368574	Nt5dc1|chr10:34368075-34368574	0.411839125223847	.	.
chr10	34418335	34418834	chr10	34512501	34513000	Nt5dc1|chr10:34512501-34513000	0.130852280310439	.	.
chr10	34418335	34418834	chr10	34616432	34616931	Nt5dc1|chr10:34616432-34616931	0.130505005903911	.	.
chr10	35837783	35838282	chr10	35655544	35656043	Gm49446|chr10:35655544-35656043	0.448143260132246	.	.
chr10	35837783	35838282	chr10	36017917	36018416	Gm49446|chr10:36017917-36018416	0.333302510048452	.	.
chr10	35837783	35838282	chr10	36018493	36018992	Gm49446|chr10:36018493-36018992	0.192710958809798	.	.
chr10	35837783	35838282	chr10	36035212	36035711	Gm49446|chr10:36035212-36035711	0.261704166559674	.	.
chr10	35837783	35838282	chr10	36122821	36123320	Gm49446|chr10:36122821-36123320	0.191414153345428	.	.
chr10	36505968	36506467	chr10	36288662	36289161	Hs3st5|chr10:36288662-36289161	0.273420511662746	.	.
chr10	36505968	36506467	chr10	36323736	36324235	Hs3st5|chr10:36323736-36324235	0.233036577091336	.	.
chr10	36505968	36506467	chr10	36566760	36567259	Hs3st5|chr10:36566760-36567259	0.210792292236269	.	.
chr10	36505968	36506467	chr10	36567869	36568368	Hs3st5|chr10:36567869-36568368	0.141272466390692	.	.
chr10	36505968	36506467	chr10	36686743	36687242	Hs3st5|chr10:36686743-36687242	0.38675647434051	.	.
chr10	36506584	36507083	chr10	36288662	36289161	Hs3st5|chr10:36288662-36289161	0.186085293632739	.	.
chr10	36506584	36507083	chr10	36323736	36324235	Hs3st5|chr10:36323736-36324235	0.139270044383088	.	.
chr10	36506584	36507083	chr10	36566760	36567259	Hs3st5|chr10:36566760-36567259	0.213289296559414	.	.
chr10	36506584	36507083	chr10	36686743	36687242	Hs3st5|chr10:36686743-36687242	0.405684303044633	.	.
chr10	36507177	36507676	chr10	36288662	36289161	Hs3st5|chr10:36288662-36289161	0.152620018551015	.	.
chr10	36507177	36507676	chr10	36566760	36567259	Hs3st5|chr10:36566760-36567259	0.148909103815358	.	.
chr10	36507177	36507676	chr10	36726217	36726716	Hs3st5|chr10:36726217-36726716	0.145996330159229	.	.
chr10	36974002	36974501	chr10	37014232	37014731	Hdac2|chr10:37014232-37014731	0.253085014251953	.	.
chr10	36974002	36974501	chr10	37049850	37050349	Hdac2|chr10:37049850-37050349	0.147897287219571	.	.
chr10	36974002	36974501	chr10	37078418	37078917	Hdac2|chr10:37078418-37078917	0.26970570907911	.	.
chr10	36974002	36974501	chr10	37140760	37141259	Hdac2|chr10:37140760-37141259	0.312196956698258	.	.
chr10	36974002	36974501	chr10	37172292	37172791	Hdac2|chr10:37172292-37172791	0.32078674465041	.	.
chr10	36974002	36974501	chr10	37235931	37236430	Hdac2|chr10:37235931-37236430	0.141054052294594	.	.
chr10	36974002	36974501	chr10	37236506	37237005	Hdac2|chr10:37236506-37237005	0.234112452585973	.	.
chr10	36974613	36975112	chr10	36834200	36834699	Hdac2|chr10:36834200-36834699	0.135224640704607	.	.
chr10	36974613	36975112	chr10	37014232	37014731	Hdac2|chr10:37014232-37014731	0.157354519383075	.	.
chr10	36974613	36975112	chr10	37078418	37078917	Hdac2|chr10:37078418-37078917	0.178877633952159	.	.
chr10	36974613	36975112	chr10	37136025	37136524	Hdac2|chr10:37136025-37136524	0.14731033139139	.	.
chr10	36974613	36975112	chr10	37236506	37237005	Hdac2|chr10:37236506-37237005	0.165157247214742	.	.
chr10	36975153	36975652	chr10	36800928	36801427	Hdac2|chr10:36800928-36801427	0.300393971681772	.	.
chr10	36975153	36975652	chr10	36803306	36803805	Hdac2|chr10:36803306-36803805	0.147076148409512	.	.
chr10	36975153	36975652	chr10	36921261	36921760	Hdac2|chr10:36921261-36921760	0.217621995160228	.	.
chr10	36975153	36975652	chr10	37136922	37137421	Hdac2|chr10:37136922-37137421	0.252459128107451	.	.
chr10	37138712	37139211	chr10	37172292	37172791	5930403N24Rik|chr10:37172292-37172791	0.137484655413703	.	.
chr10	37138712	37139211	chr10	37172292	37172791	Marcks|chr10:37172292-37172791	0.137484655413703	.	.
chr10	38965296	38965795	chr10	38540007	38540506	Lama4|chr10:38540007-38540506	0.255345978076095	.	.
chr10	38965296	38965795	chr10	38572993	38573492	Lama4|chr10:38572993-38573492	0.571330088747714	.	.
chr10	38965296	38965795	chr10	38693054	38693553	Lama4|chr10:38693054-38693553	0.145673771067097	.	.
chr10	38965296	38965795	chr10	38725204	38725703	Lama4|chr10:38725204-38725703	0.294263489790674	.	.
chr10	38965296	38965795	chr10	38849073	38849572	Lama4|chr10:38849073-38849572	0.187090238182296	.	.
chr10	38965296	38965795	chr10	38875813	38876312	Lama4|chr10:38875813-38876312	0.307435321705015	.	.
chr10	38965296	38965795	chr10	38894672	38895171	Lama4|chr10:38894672-38895171	0.203877384076257	.	.
chr10	38965296	38965795	chr10	38906687	38907186	Lama4|chr10:38906687-38907186	0.519011204122144	.	.
chr10	38965296	38965795	chr10	39005428	39005927	Lama4|chr10:39005428-39005927	0.217073318999416	.	.
chr10	38965296	38965795	chr10	39023452	39023951	Lama4|chr10:39023452-39023951	0.176410781355988	.	.
chr10	38965296	38965795	chr10	39026601	39027100	Lama4|chr10:39026601-39027100	0.261561445260396	.	.
chr10	38965296	38965795	chr10	39039529	39040028	Lama4|chr10:39039529-39040028	0.212741050040296	.	.
chr10	38965296	38965795	chr10	39169960	39170459	Lama4|chr10:39169960-39170459	0.362693884994376	.	.
chr10	38965296	38965795	chr10	39208320	39208819	Lama4|chr10:39208320-39208819	0.188483408629301	.	.
chr10	38965296	38965795	chr10	39209125	39209624	Lama4|chr10:39209125-39209624	0.387743237324677	.	.
chr10	38965296	38965795	chr10	39209663	39210162	Lama4|chr10:39209663-39210162	0.470316555770162	.	.
chr10	38965296	38965795	chr10	39227562	39228061	Lama4|chr10:39227562-39228061	0.200800591212849	.	.
chr10	38965296	38965795	chr10	39228093	39228592	Lama4|chr10:39228093-39228592	0.226717281322716	.	.
chr10	39133692	39134191	chr10	38849073	38849572	Fam229b|chr10:38849073-38849572	0.140048456471168	.	.
chr10	39133692	39134191	chr10	38849073	38849572	Tube1|chr10:38849073-38849572	0.140048456471168	.	.
chr10	39133692	39134191	chr10	38894672	38895171	Fam229b|chr10:38894672-38895171	0.214715205520291	.	.
chr10	39133692	39134191	chr10	38894672	38895171	Tube1|chr10:38894672-38895171	0.214715205520291	.	.
chr10	39133692	39134191	chr10	38906687	38907186	Fam229b|chr10:38906687-38907186	0.236744053248023	.	.
chr10	39133692	39134191	chr10	38906687	38907186	Tube1|chr10:38906687-38907186	0.236744053248023	.	.
chr10	39133692	39134191	chr10	38976557	38977056	Fam229b|chr10:38976557-38977056	0.31446901948074	.	.
chr10	39133692	39134191	chr10	38976557	38977056	Tube1|chr10:38976557-38977056	0.31446901948074	.	.
chr10	39133692	39134191	chr10	39026601	39027100	Fam229b|chr10:39026601-39027100	0.373289530758934	.	.
chr10	39133692	39134191	chr10	39026601	39027100	Tube1|chr10:39026601-39027100	0.373289530758934	.	.
chr10	39133692	39134191	chr10	39169960	39170459	Fam229b|chr10:39169960-39170459	0.138251022673804	.	.
chr10	39133692	39134191	chr10	39169960	39170459	Tube1|chr10:39169960-39170459	0.138251022673804	.	.
chr10	39133692	39134191	chr10	39171636	39172135	Fam229b|chr10:39171636-39172135	0.167925897203936	.	.
chr10	39133692	39134191	chr10	39171636	39172135	Tube1|chr10:39171636-39172135	0.167925897203936	.	.
chr10	39133692	39134191	chr10	39209125	39209624	Fam229b|chr10:39209125-39209624	0.290559645849629	.	.
chr10	39133692	39134191	chr10	39209125	39209624	Tube1|chr10:39209125-39209624	0.290559645849629	.	.
chr10	39133692	39134191	chr10	39209663	39210162	Fam229b|chr10:39209663-39210162	0.449850987283613	.	.
chr10	39133692	39134191	chr10	39209663	39210162	Tube1|chr10:39209663-39210162	0.449850987283613	.	.
chr10	39133692	39134191	chr10	39239839	39240338	Fam229b|chr10:39239839-39240338	0.183089826904721	.	.
chr10	39133692	39134191	chr10	39239839	39240338	Tube1|chr10:39239839-39240338	0.183089826904721	.	.
chr10	41071321	41071820	chr10	41100073	41100572	Gpr6|chr10:41100073-41100572	0.205876639034803	.	.
chr10	41071321	41071820	chr10	41218727	41219226	Gpr6|chr10:41218727-41219226	0.314877636995033	.	.
chr10	41071321	41071820	chr10	41294398	41294897	Gpr6|chr10:41294398-41294897	0.179231481662378	.	.
chr10	41071321	41071820	chr10	41295019	41295518	Gpr6|chr10:41295019-41295518	0.228370034370916	.	.
chr10	41072083	41072582	chr10	41004323	41004822	Gpr6|chr10:41004323-41004822	0.204955510445175	.	.
chr10	41072083	41072582	chr10	41055391	41055890	Gpr6|chr10:41055391-41055890	0.210841535605831	.	.
chr10	41072083	41072582	chr10	41100073	41100572	Gpr6|chr10:41100073-41100572	0.235408335905916	.	.
chr10	41072083	41072582	chr10	41139190	41139689	Gpr6|chr10:41139190-41139689	0.267675531946593	.	.
chr10	41072083	41072582	chr10	41178897	41179396	Gpr6|chr10:41178897-41179396	0.175573141789771	.	.
chr10	41072083	41072582	chr10	41218727	41219226	Gpr6|chr10:41218727-41219226	0.313051906452401	.	.
chr10	41072083	41072582	chr10	41294398	41294897	Gpr6|chr10:41294398-41294897	0.292697382928868	.	.
chr10	41072083	41072582	chr10	41295019	41295518	Gpr6|chr10:41295019-41295518	0.395962359591503	.	.
chr10	41303028	41303527	chr10	41015647	41016146	Ak9|chr10:41015647-41016146	0.187755670950111	.	.
chr10	41303028	41303527	chr10	41015647	41016146	Fig4|chr10:41015647-41016146	0.187755670950111	.	.
chr10	41303028	41303527	chr10	41055391	41055890	Ak9|chr10:41055391-41055890	0.186021747467525	.	.
chr10	41303028	41303527	chr10	41055391	41055890	Fig4|chr10:41055391-41055890	0.186021747467525	.	.
chr10	41303028	41303527	chr10	41139190	41139689	Ak9|chr10:41139190-41139689	0.149271104232526	.	.
chr10	41303028	41303527	chr10	41139190	41139689	Fig4|chr10:41139190-41139689	0.149271104232526	.	.
chr10	41303028	41303527	chr10	41151336	41151835	Ak9|chr10:41151336-41151835	0.194488958531819	.	.
chr10	41303028	41303527	chr10	41151336	41151835	Fig4|chr10:41151336-41151835	0.194488958531819	.	.
chr10	41303028	41303527	chr10	41151856	41152355	Ak9|chr10:41151856-41152355	0.324487320731381	.	.
chr10	41303028	41303527	chr10	41151856	41152355	Fig4|chr10:41151856-41152355	0.324487320731381	.	.
chr10	41303028	41303527	chr10	41248910	41249409	Ak9|chr10:41248910-41249409	0.143659152449602	.	.
chr10	41303028	41303527	chr10	41248910	41249409	Fig4|chr10:41248910-41249409	0.143659152449602	.	.
chr10	41303028	41303527	chr10	41719495	41719994	Ak9|chr10:41719495-41719994	0.180596641666015	.	.
chr10	41303028	41303527	chr10	41719495	41719994	Fig4|chr10:41719495-41719994	0.180596641666015	.	.
chr10	41303028	41303527	chr10	41744067	41744566	Ak9|chr10:41744067-41744566	0.30942079052031	.	.
chr10	41303028	41303527	chr10	41744067	41744566	Fig4|chr10:41744067-41744566	0.30942079052031	.	.
chr10	41303669	41304168	chr10	41055391	41055890	Ak9|chr10:41055391-41055890	0.17050157228645	.	.
chr10	41303669	41304168	chr10	41055391	41055890	Fig4|chr10:41055391-41055890	0.17050157228645	.	.
chr10	41303669	41304168	chr10	41098111	41098610	Ak9|chr10:41098111-41098610	0.395867832609273	.	.
chr10	41303669	41304168	chr10	41098111	41098610	Fig4|chr10:41098111-41098610	0.395867832609273	.	.
chr10	41303669	41304168	chr10	41209028	41209527	Ak9|chr10:41209028-41209527	0.460676150928485	.	.
chr10	41303669	41304168	chr10	41209028	41209527	Fig4|chr10:41209028-41209527	0.460676150928485	.	.
chr10	41303669	41304168	chr10	41261919	41262418	Ak9|chr10:41261919-41262418	0.167912244212624	.	.
chr10	41303669	41304168	chr10	41261919	41262418	Fig4|chr10:41261919-41262418	0.167912244212624	.	.
chr10	41303669	41304168	chr10	41719495	41719994	Ak9|chr10:41719495-41719994	0.216832830005594	.	.
chr10	41303669	41304168	chr10	41719495	41719994	Fig4|chr10:41719495-41719994	0.216832830005594	.	.
chr10	41450048	41450547	chr10	41151336	41151835	Zbtb24|chr10:41151336-41151835	0.157172567576439	.	.
chr10	41450048	41450547	chr10	41151856	41152355	Zbtb24|chr10:41151856-41152355	0.198755700689099	.	.
chr10	41450048	41450547	chr10	41209028	41209527	Zbtb24|chr10:41209028-41209527	0.153131662967367	.	.
chr10	41450048	41450547	chr10	41261919	41262418	Zbtb24|chr10:41261919-41262418	0.156655835896207	.	.
chr10	41450048	41450547	chr10	41288740	41289239	Zbtb24|chr10:41288740-41289239	0.191125862400613	.	.
chr10	41476206	41476705	chr10	41294398	41294897	Mical1|chr10:41294398-41294897	0.161917893363245	.	.
chr10	41476206	41476705	chr10	41295019	41295518	Mical1|chr10:41295019-41295518	0.229234817785895	.	.
chr10	41476206	41476705	chr10	41295019	41295518	Mical1|chr10:41295019-41295518	0.229234817785896	.	.
chr10	41490156	41490655	chr10	41151336	41151835	Ppil6|chr10:41151336-41151835	0.153453189175842	.	.
chr10	41490156	41490655	chr10	41151336	41151835	Smpd2|chr10:41151336-41151835	0.153453189175842	.	.
chr10	41490156	41490655	chr10	41178897	41179396	Ppil6|chr10:41178897-41179396	0.168330528625579	.	.
chr10	41490156	41490655	chr10	41178897	41179396	Smpd2|chr10:41178897-41179396	0.168330528625579	.	.
chr10	41518365	41518864	chr10	41678789	41679288	Cd164|chr10:41678789-41679288	0.208630365856924	.	.
chr10	41518365	41518864	chr10	41682610	41683109	Cd164|chr10:41682610-41683109	0.135646062962401	.	.
chr10	41518365	41518864	chr10	41689835	41690334	Cd164|chr10:41689835-41690334	0.250540903568829	.	.
chr10	41518902	41519401	chr10	41288740	41289239	Cd164|chr10:41288740-41289239	0.156675023331725	.	.
chr10	41519685	41520184	chr10	41295019	41295518	Cd164|chr10:41295019-41295518	0.302684268974947	.	.
chr10	41519685	41520184	chr10	41682610	41683109	Cd164|chr10:41682610-41683109	0.20942030213484	.	.
chr10	41519685	41520184	chr10	41734709	41735208	Cd164|chr10:41734709-41735208	0.381155135902377	.	.
chr10	41519685	41520184	chr10	41735239	41735738	Cd164|chr10:41735239-41735738	0.464440495412542	.	.
chr10	41553772	41554271	chr10	41734709	41735208	Gm17196|chr10:41734709-41735208	0.226279413024577	.	.
chr10	41553772	41554271	chr10	41735239	41735738	Gm17196|chr10:41735239-41735738	0.22265327055857	.	.
chr10	42276537	42277036	chr10	42277563	42278062	Foxo3|chr10:42277563-42278062	0.33065200216317	.	.
chr10	42276537	42277036	chr10	42729545	42730044	Foxo3|chr10:42729545-42730044	0.384990179786678	.	.
chr10	42477769	42478268	chr10	42339635	42340134	Afg1l|chr10:42339635-42340134	0.240971003872439	.	.
chr10	42478381	42478880	chr10	42308048	42308547	Afg1l|chr10:42308048-42308547	0.238295321861429	.	.
chr10	42501588	42502087	chr10	42277563	42278062	Snx3|chr10:42277563-42278062	0.487154536815349	.	.
chr10	42501588	42502087	chr10	42278179	42278678	Snx3|chr10:42278179-42278678	0.179106874593294	.	.
chr10	42501588	42502087	chr10	42466809	42467308	Snx3|chr10:42466809-42467308	0.239016034353846	.	.
chr10	42501588	42502087	chr10	42696935	42697434	Snx3|chr10:42696935-42697434	0.210254624705536	.	.
chr10	42501588	42502087	chr10	42729545	42730044	Snx3|chr10:42729545-42730044	0.229749961142843	.	.
chr10	42502326	42502825	chr10	42696935	42697434	Snx3|chr10:42696935-42697434	0.25893489344644	.	.
chr10	42502326	42502825	chr10	42729545	42730044	Snx3|chr10:42729545-42730044	0.230228933437278	.	.
chr10	43901492	43901991	chr10	44177302	44177801	Qrsl1|chr10:44177302-44177801	0.225562834679324	.	.
chr10	43901492	43901991	chr10	44177302	44177801	Rtn4ip1|chr10:44177302-44177801	0.225562834679324	.	.
chr10	44268090	44268589	chr10	44298919	44299418	Atg5|chr10:44298919-44299418	0.184122138432774	.	.
chr10	44268090	44268589	chr10	44325734	44326233	Atg5|chr10:44325734-44326233	0.250254307695655	.	.
chr10	44268090	44268589	chr10	44388592	44389091	Atg5|chr10:44388592-44389091	0.140643492385396	.	.
chr10	44268090	44268589	chr10	44625171	44625670	Atg5|chr10:44625171-44625670	0.184159037249633	.	.
chr10	45289129	45289628	chr10	45311537	45312036	Gm15934|chr10:45311537-45312036	0.286181592693685	.	.
chr10	45289129	45289628	chr10	45381821	45382320	Gm15934|chr10:45381821-45382320	0.192960277056	.	.
chr10	45289129	45289628	chr10	45511693	45512192	Gm15934|chr10:45511693-45512192	0.184566464024619	.	.
chr10	45289129	45289628	chr10	45700377	45700876	Gm15934|chr10:45700377-45700876	0.204202454581556	.	.
chr10	45289129	45289628	chr10	45711324	45711823	Gm15934|chr10:45711324-45711823	0.187648956425824	.	.
chr10	45335421	45335920	chr10	45311537	45312036	Bves|chr10:45311537-45312036	0.239585621270842	.	.
chr10	45335421	45335920	chr10	45312078	45312577	Bves|chr10:45312078-45312577	0.197301691691664	.	.
chr10	45335421	45335920	chr10	45381821	45382320	Bves|chr10:45381821-45382320	0.173876570931004	.	.
chr10	45335421	45335920	chr10	45511693	45512192	Bves|chr10:45511693-45512192	0.285917406995498	.	.
chr10	45335421	45335920	chr10	45653970	45654469	Bves|chr10:45653970-45654469	0.144914787489593	.	.
chr10	45335421	45335920	chr10	45700377	45700876	Bves|chr10:45700377-45700876	0.298589260481736	.	.
chr10	45335421	45335920	chr10	45711324	45711823	Bves|chr10:45711324-45711823	0.289064770433878	.	.
chr10	45335958	45336457	chr10	45311537	45312036	Bves|chr10:45311537-45312036	0.165011198539375	.	.
chr10	45335958	45336457	chr10	45511693	45512192	Bves|chr10:45511693-45512192	0.293914155290457	.	.
chr10	45335958	45336457	chr10	45653970	45654469	Bves|chr10:45653970-45654469	0.148964126506211	.	.
chr10	45335958	45336457	chr10	45684708	45685207	Bves|chr10:45684708-45685207	0.136370513812097	.	.
chr10	45335958	45336457	chr10	45711324	45711823	Bves|chr10:45711324-45711823	0.174699648512512	.	.
chr10	45485562	45486061	chr10	45312078	45312577	Lin28b|chr10:45312078-45312577	0.185919369160606	.	.
chr10	45485562	45486061	chr10	45446148	45446647	Lin28b|chr10:45446148-45446647	0.179731073442894	.	.
chr10	45485562	45486061	chr10	45684708	45685207	Lin28b|chr10:45684708-45685207	0.323569513771843	.	.
chr10	45485562	45486061	chr10	45700377	45700876	Lin28b|chr10:45700377-45700876	0.303676151809682	.	.
chr10	45486237	45486736	chr10	45373235	45373734	Lin28b|chr10:45373235-45373734	0.161002863484315	.	.
chr10	45486237	45486736	chr10	45700377	45700876	Lin28b|chr10:45700377-45700876	0.394275344368739	.	.
chr10	45577590	45578089	chr10	45373235	45373734	Hace1|chr10:45373235-45373734	0.289240342387834	.	.
chr10	45577590	45578089	chr10	45440027	45440526	Hace1|chr10:45440027-45440526	0.207411185795786	.	.
chr10	45577590	45578089	chr10	45446148	45446647	Hace1|chr10:45446148-45446647	0.170581987922577	.	.
chr10	45578214	45578713	chr10	45446148	45446647	Hace1|chr10:45446148-45446647	0.262100054499802	.	.
chr10	47102545	47103044	chr10	47364971	47365470	Gm35552|chr10:47364971-47365470	0.702701411943321	.	.
chr10	49788557	49789056	chr10	49703265	49703764	Grik2|chr10:49703265-49703764	0.212946855103022	.	.
chr10	49788557	49789056	chr10	49783245	49783744	Grik2|chr10:49783245-49783744	0.153597456687473	.	.
chr10	49788557	49789056	chr10	50199870	50200369	Grik2|chr10:50199870-50200369	0.261883981797313	.	.
chr10	52233366	52233865	chr10	52463891	52464390	Dcbld1|chr10:52463891-52464390	0.190547721396825	.	.
chr10	52233867	52234366	chr10	52106115	52106614	Dcbld1|chr10:52106115-52106614	0.158220931257227	.	.
chr10	52233867	52234366	chr10	52463891	52464390	Dcbld1|chr10:52463891-52464390	0.268721027092364	.	.
chr10	52233867	52234366	chr10	52464455	52464954	Dcbld1|chr10:52464455-52464954	0.200913543280717	.	.
chr10	52417238	52417737	chr10	52576913	52577412	Nus1|chr10:52576913-52577412	0.181838656277357	.	.
chr10	52417238	52417737	chr10	52723900	52724399	Nus1|chr10:52723900-52724399	0.263788358417087	.	.
chr10	52690218	52690717	chr10	52576913	52577412	Slc35f1|chr10:52576913-52577412	0.248710615833811	.	.
chr10	52690218	52690717	chr10	52577766	52578265	Slc35f1|chr10:52577766-52578265	0.208224215901752	.	.
chr10	52690218	52690717	chr10	52691301	52691800	Slc35f1|chr10:52691301-52691800	0.134972317015638	.	.
chr10	52690801	52691300	chr10	52534882	52535381	Slc35f1|chr10:52534882-52535381	0.342949123576095	.	.
chr10	52690801	52691300	chr10	52691301	52691800	Slc35f1|chr10:52691301-52691800	0.403742206413594	.	.
chr10	56228732	56229231	chr10	56115133	56115632	Tbc1d32|chr10:56115133-56115632	0.30190783202144	.	.
chr10	56228732	56229231	chr10	56115644	56116143	Tbc1d32|chr10:56115644-56116143	0.272633575134618	.	.
chr10	56228732	56229231	chr10	56198436	56198935	Tbc1d32|chr10:56198436-56198935	0.206549353911553	.	.
chr10	56228732	56229231	chr10	56198995	56199494	Tbc1d32|chr10:56198995-56199494	0.266741488200872	.	.
chr10	56228732	56229231	chr10	56378134	56378633	Tbc1d32|chr10:56378134-56378633	0.226474866177702	.	.
chr10	56228732	56229231	chr10	56378882	56379381	Tbc1d32|chr10:56378882-56379381	0.142873901204217	.	.
chr10	56228732	56229231	chr10	56499615	56500114	Tbc1d32|chr10:56499615-56500114	0.300857320739163	.	.
chr10	56431168	56431667	chr10	56064385	56064884	Gm36595|chr10:56064385-56064884	0.286760103165137	.	.
chr10	56431168	56431667	chr10	56070936	56071435	Gm36595|chr10:56070936-56071435	0.169488010322277	.	.
chr10	56431168	56431667	chr10	56734080	56734579	Gm36595|chr10:56734080-56734579	0.169475311604316	.	.
chr10	56431764	56432263	chr10	56008374	56008873	Gm36595|chr10:56008374-56008873	0.131196663256362	.	.
chr10	56431764	56432263	chr10	56064385	56064884	Gm36595|chr10:56064385-56064884	0.529124419624814	.	.
chr10	56431764	56432263	chr10	56070936	56071435	Gm36595|chr10:56070936-56071435	0.417076912008577	.	.
chr10	56431764	56432263	chr10	56071492	56071991	Gm36595|chr10:56071492-56071991	0.243070560729817	.	.
chr10	56431764	56432263	chr10	56104558	56105057	Gm36595|chr10:56104558-56105057	0.244198685217706	.	.
chr10	56431764	56432263	chr10	56611561	56612060	Gm36595|chr10:56611561-56612060	0.203378449463948	.	.
chr10	56431764	56432263	chr10	56612090	56612589	Gm36595|chr10:56612090-56612589	0.288658849993808	.	.
chr10	56431764	56432263	chr10	56734080	56734579	Gm36595|chr10:56734080-56734579	0.386437169247114	.	.
chr10	56432272	56432771	chr10	56008374	56008873	Gm36595|chr10:56008374-56008873	0.286818427465556	.	.
chr10	56432272	56432771	chr10	56058855	56059354	Gm36595|chr10:56058855-56059354	0.192277753305349	.	.
chr10	56432272	56432771	chr10	56064385	56064884	Gm36595|chr10:56064385-56064884	0.338959389258322	.	.
chr10	56432272	56432771	chr10	56069626	56070125	Gm36595|chr10:56069626-56070125	0.130668489934223	.	.
chr10	56432272	56432771	chr10	56070936	56071435	Gm36595|chr10:56070936-56071435	0.164315899807468	.	.
chr10	56432272	56432771	chr10	56071492	56071991	Gm36595|chr10:56071492-56071991	0.169976264370569	.	.
chr10	56432272	56432771	chr10	56104558	56105057	Gm36595|chr10:56104558-56105057	0.324750306921834	.	.
chr10	56432272	56432771	chr10	56339053	56339552	Gm36595|chr10:56339053-56339552	0.288574916951797	.	.
chr10	56432272	56432771	chr10	56372970	56373469	Gm36595|chr10:56372970-56373469	0.182134679805592	.	.
chr10	56432272	56432771	chr10	56378882	56379381	Gm36595|chr10:56378882-56379381	0.184652934408632	.	.
chr10	56432272	56432771	chr10	56611561	56612060	Gm36595|chr10:56611561-56612060	0.226692691443767	.	.
chr10	56432272	56432771	chr10	56612090	56612589	Gm36595|chr10:56612090-56612589	0.22526248838916	.	.
chr10	56432272	56432771	chr10	56734080	56734579	Gm36595|chr10:56734080-56734579	0.215974704507223	.	.
chr10	56913982	56914481	chr10	57001179	57001678	Gm48053|chr10:57001179-57001678	0.212660801344383	.	.
chr10	56981955	56982454	chr10	56980856	56981355	Gm36827|chr10:56980856-56981355	0.386312312522837	.	.
chr10	56981955	56982454	chr10	57001179	57001678	Gm36827|chr10:57001179-57001678	0.194863748142255	.	.
chr10	56981955	56982454	chr10	57070334	57070833	Gm36827|chr10:57070334-57070833	0.266632978215725	.	.
chr10	57486054	57486553	chr10	57070334	57070833	4930467K11Rik|chr10:57070334-57070833	0.379880653682324	.	.
chr10	57486054	57486553	chr10	57070334	57070833	Hsf2|chr10:57070334-57070833	0.379880653682324	.	.
chr10	57486054	57486553	chr10	57250572	57251071	4930467K11Rik|chr10:57250572-57251071	0.303299564836357	.	.
chr10	57486054	57486553	chr10	57250572	57251071	Hsf2|chr10:57250572-57251071	0.303299564836357	.	.
chr10	57486054	57486553	chr10	57317064	57317563	4930467K11Rik|chr10:57317064-57317563	0.195132757709481	.	.
chr10	57486054	57486553	chr10	57317064	57317563	Hsf2|chr10:57317064-57317563	0.195132757709481	.	.
chr10	57486588	57487087	chr10	57070334	57070833	4930467K11Rik|chr10:57070334-57070833	0.193827417180072	.	.
chr10	57486588	57487087	chr10	57070334	57070833	4930467K11Rik|chr10:57070334-57070833	0.193827417180073	.	.
chr10	57486588	57487087	chr10	57070334	57070833	Hsf2|chr10:57070334-57070833	0.193827417180072	.	.
chr10	57486588	57487087	chr10	57070334	57070833	Hsf2|chr10:57070334-57070833	0.193827417180073	.	.
chr10	57486588	57487087	chr10	57181473	57181972	4930467K11Rik|chr10:57181473-57181972	0.203414516377532	.	.
chr10	57486588	57487087	chr10	57181473	57181972	Hsf2|chr10:57181473-57181972	0.203414516377532	.	.
chr10	57486588	57487087	chr10	57349549	57350048	4930467K11Rik|chr10:57349549-57350048	0.184037999070957	.	.
chr10	57486588	57487087	chr10	57349549	57350048	Hsf2|chr10:57349549-57350048	0.184037999070957	.	.
chr10	57486588	57487087	chr10	57447879	57448378	4930467K11Rik|chr10:57447879-57448378	0.231778842144754	.	.
chr10	57486588	57487087	chr10	57447879	57448378	Hsf2|chr10:57447879-57448378	0.231778842144754	.	.
chr10	57486588	57487087	chr10	57572089	57572588	4930467K11Rik|chr10:57572089-57572588	0.190456419307434	.	.
chr10	57486588	57487087	chr10	57572089	57572588	Hsf2|chr10:57572089-57572588	0.190456419307434	.	.
chr10	57486588	57487087	chr10	57744060	57744559	4930467K11Rik|chr10:57744060-57744559	0.189061204864782	.	.
chr10	57486588	57487087	chr10	57744060	57744559	Hsf2|chr10:57744060-57744559	0.189061204864782	.	.
chr10	57532304	57532803	chr10	57250572	57251071	Serinc1|chr10:57250572-57251071	0.196917203757525	.	.
chr10	57532304	57532803	chr10	57317064	57317563	Serinc1|chr10:57317064-57317563	0.143892613672279	.	.
chr10	57532304	57532803	chr10	57742972	57743471	Serinc1|chr10:57742972-57743471	0.15170685439024	.	.
chr10	57532304	57532803	chr10	57743482	57743981	Serinc1|chr10:57743482-57743981	0.216304551227904	.	.
chr10	57532304	57532803	chr10	57744060	57744559	Serinc1|chr10:57744060-57744559	0.137361708864761	.	.
chr10	57532304	57532803	chr10	57829597	57830096	Serinc1|chr10:57829597-57830096	0.147791268999362	.	.
chr10	57532304	57532803	chr10	57841830	57842329	Serinc1|chr10:57841830-57842329	0.203395061369103	.	.
chr10	57631815	57632314	chr10	57572089	57572588	Pkib|chr10:57572089-57572588	0.209380887680813	.	.
chr10	57631815	57632314	chr10	57783465	57783964	Pkib|chr10:57783465-57783964	0.234518552963349	.	.
chr10	57794436	57794935	chr10	57569528	57570027	Smpdl3a|chr10:57569528-57570027	0.242335157708316	.	.
chr10	57794436	57794935	chr10	57841830	57842329	Smpdl3a|chr10:57841830-57842329	0.239268918400072	.	.
chr10	57794436	57794935	chr10	57848308	57848807	Smpdl3a|chr10:57848308-57848807	0.317867160443655	.	.
chr10	57794939	57795438	chr10	57569528	57570027	Smpdl3a|chr10:57569528-57570027	0.300056577394787	.	.
chr10	57794939	57795438	chr10	57742972	57743471	Smpdl3a|chr10:57742972-57743471	0.240254899942772	.	.
chr10	57794939	57795438	chr10	57743482	57743981	Smpdl3a|chr10:57743482-57743981	0.22763131337774	.	.
chr10	57794939	57795438	chr10	57795519	57796018	Smpdl3a|chr10:57795519-57796018	0.185061815934167	.	.
chr10	57794939	57795438	chr10	57829597	57830096	Smpdl3a|chr10:57829597-57830096	0.273735797139499	.	.
chr10	57794939	57795438	chr10	57841830	57842329	Smpdl3a|chr10:57841830-57842329	0.264355588818467	.	.
chr10	57794939	57795438	chr10	57848308	57848807	Smpdl3a|chr10:57848308-57848807	0.324184185645393	.	.
chr10	58255194	58255693	chr10	58393647	58394146	Gcc2|chr10:58393647-58394146	0.131884560828041	.	.
chr10	58255194	58255693	chr10	58394160	58394659	Gcc2|chr10:58394160-58394659	0.209729101706919	.	.
chr10	58323065	58323564	chr10	58383254	58383753	Lims1|chr10:58383254-58383753	0.392378282513909	.	.
chr10	58446597	58447096	chr10	58371409	58371908	Ranbp2|chr10:58371409-58371908	0.153426076482967	.	.
chr10	58446597	58447096	chr10	58377737	58378236	Ranbp2|chr10:58377737-58378236	0.261770059890548	.	.
chr10	58446597	58447096	chr10	58383254	58383753	Ranbp2|chr10:58383254-58383753	0.235267040231577	.	.
chr10	58447107	58447606	chr10	58383254	58383753	Ranbp2|chr10:58383254-58383753	0.145125525995177	.	.
chr10	61783021	61783520	chr10	61956688	61957187	H2afy2|chr10:61956688-61957187	0.284199037650304	.	.
chr10	61783021	61783520	chr10	61980369	61980868	H2afy2|chr10:61980369-61980868	0.153869610794908	.	.
chr10	61783021	61783520	chr10	62102023	62102522	H2afy2|chr10:62102023-62102522	0.146801410234584	.	.
chr10	61783021	61783520	chr10	62182988	62183487	H2afy2|chr10:62182988-62183487	0.323208483093114	.	.
chr10	61783689	61784188	chr10	61956688	61957187	H2afy2|chr10:61956688-61957187	0.310853410819592	.	.
chr10	61783689	61784188	chr10	61980369	61980868	H2afy2|chr10:61980369-61980868	0.287730264484044	.	.
chr10	61783689	61784188	chr10	62055333	62055832	H2afy2|chr10:62055333-62055832	0.145857173937333	.	.
chr10	61783689	61784188	chr10	62242877	62243376	H2afy2|chr10:62242877-62243376	0.130621759265872	.	.
chr10	61978216	61978715	chr10	61838633	61839132	Col13a1|chr10:61838633-61839132	0.332120421408489	.	.
chr10	61978216	61978715	chr10	62110799	62111298	Col13a1|chr10:62110799-62111298	0.140086760736939	.	.
chr10	61978216	61978715	chr10	62182988	62183487	Col13a1|chr10:62182988-62183487	0.147435631123309	.	.
chr10	61978216	61978715	chr10	62242143	62242642	Col13a1|chr10:62242143-62242642	0.15541245819004	.	.
chr10	62231026	62231525	chr10	61949445	61949944	Tspan15|chr10:61949445-61949944	0.179426224487569	.	.
chr10	62231026	62231525	chr10	61980369	61980868	Tspan15|chr10:61980369-61980868	0.157989923534083	.	.
chr10	62231026	62231525	chr10	62101434	62101933	Tspan15|chr10:62101434-62101933	0.214050327802535	.	.
chr10	62231026	62231525	chr10	62182988	62183487	Tspan15|chr10:62182988-62183487	0.176422350308771	.	.
chr10	62231026	62231525	chr10	62242877	62243376	Tspan15|chr10:62242877-62243376	0.306649419839158	.	.
chr10	62231026	62231525	chr10	62332391	62332890	Tspan15|chr10:62332391-62332890	0.354444893057776	.	.
chr10	62340040	62340539	chr10	62101434	62101933	Hk1os|chr10:62101434-62101933	0.232454962177081	.	.
chr10	62340040	62340539	chr10	62102023	62102522	Hk1os|chr10:62102023-62102522	0.168179600480917	.	.
chr10	62340040	62340539	chr10	62202512	62203011	Hk1os|chr10:62202512-62203011	0.290258686297895	.	.
chr10	62340040	62340539	chr10	62242877	62243376	Hk1os|chr10:62242877-62243376	0.244018723567963	.	.
chr10	62340040	62340539	chr10	62332391	62332890	Hk1os|chr10:62332391-62332890	0.219830870879351	.	.
chr10	62340040	62340539	chr10	62549665	62550164	Hk1os|chr10:62549665-62550164	0.156360197229564	.	.
chr10	62340040	62340539	chr10	62590203	62590702	Hk1os|chr10:62590203-62590702	0.41414601850717	.	.
chr10	62449224	62449723	chr10	62300269	62300768	4930507D05Rik|chr10:62300269-62300768	0.158055283996146	.	.
chr10	62449224	62449723	chr10	62300269	62300768	Supv3l1|chr10:62300269-62300768	0.158055283996146	.	.
chr10	62449766	62450265	chr10	62182988	62183487	4930507D05Rik|chr10:62182988-62183487	0.18683329955525	.	.
chr10	62449766	62450265	chr10	62182988	62183487	Supv3l1|chr10:62182988-62183487	0.18683329955525	.	.
chr10	62486129	62486628	chr10	62055333	62055832	Vps26a|chr10:62055333-62055832	0.19036809527325	.	.
chr10	62486129	62486628	chr10	62102023	62102522	Vps26a|chr10:62102023-62102522	0.160012242251269	.	.
chr10	62486129	62486628	chr10	62110799	62111298	Vps26a|chr10:62110799-62111298	0.180126280665692	.	.
chr10	62486129	62486628	chr10	62282647	62283146	Vps26a|chr10:62282647-62283146	0.136889628767524	.	.
chr10	62486129	62486628	chr10	62300269	62300768	Vps26a|chr10:62300269-62300768	0.202474681820444	.	.
chr10	62486129	62486628	chr10	62410887	62411386	Vps26a|chr10:62410887-62411386	0.367089314066645	.	.
chr10	62486129	62486628	chr10	62500120	62500619	Vps26a|chr10:62500120-62500619	0.219310986596141	.	.
chr10	62486629	62487128	chr10	62101434	62101933	Vps26a|chr10:62101434-62101933	0.178654026211517	.	.
chr10	62486629	62487128	chr10	62102023	62102522	Vps26a|chr10:62102023-62102522	0.317065573531661	.	.
chr10	62486629	62487128	chr10	62202512	62203011	Vps26a|chr10:62202512-62203011	0.147536492152047	.	.
chr10	62486629	62487128	chr10	62242877	62243376	Vps26a|chr10:62242877-62243376	0.151046490853322	.	.
chr10	62486629	62487128	chr10	62260971	62261470	Vps26a|chr10:62260971-62261470	0.13134600751579	.	.
chr10	62486629	62487128	chr10	62500120	62500619	Vps26a|chr10:62500120-62500619	0.200703902896565	.	.
chr10	62486629	62487128	chr10	62549665	62550164	Vps26a|chr10:62549665-62550164	0.149948032052201	.	.
chr10	62486629	62487128	chr10	62590203	62590702	Vps26a|chr10:62590203-62590702	0.263818177148811	.	.
chr10	62577623	62578122	chr10	62850934	62851433	4933428P19Rik|chr10:62850934-62851433	0.301302433841648	.	.
chr10	62577623	62578122	chr10	62850934	62851433	Kif1bp|chr10:62850934-62851433	0.301302433841648	.	.
chr10	62578211	62578710	chr10	62332391	62332890	4933428P19Rik|chr10:62332391-62332890	0.139261253931133	.	.
chr10	62578211	62578710	chr10	62332391	62332890	Kif1bp|chr10:62332391-62332890	0.139261253931133	.	.
chr10	62578211	62578710	chr10	62549665	62550164	4933428P19Rik|chr10:62549665-62550164	0.322902719089104	.	.
chr10	62578211	62578710	chr10	62549665	62550164	Kif1bp|chr10:62549665-62550164	0.322902719089104	.	.
chr10	62602059	62602558	chr10	62410887	62411386	Ddx21|chr10:62410887-62411386	0.18471915120061	.	.
chr10	62602059	62602558	chr10	62410887	62411386	Gm47257|chr10:62410887-62411386	0.18471915120061	.	.
chr10	62602059	62602558	chr10	62500120	62500619	Ddx21|chr10:62500120-62500619	0.165203598935367	.	.
chr10	62602059	62602558	chr10	62500120	62500619	Gm47257|chr10:62500120-62500619	0.165203598935367	.	.
chr10	62602059	62602558	chr10	62865210	62865709	Ddx21|chr10:62865210-62865709	0.163057978913578	.	.
chr10	62602059	62602558	chr10	62865210	62865709	Gm47257|chr10:62865210-62865709	0.163057978913578	.	.
chr10	62602059	62602558	chr10	62865795	62866294	Ddx21|chr10:62865795-62866294	0.306605595043336	.	.
chr10	62602059	62602558	chr10	62865795	62866294	Gm47257|chr10:62865795-62866294	0.306605595043336	.	.
chr10	62602059	62602558	chr10	62866298	62866797	Ddx21|chr10:62866298-62866797	0.215742889048613	.	.
chr10	62602059	62602558	chr10	62866298	62866797	Gm47257|chr10:62866298-62866797	0.215742889048613	.	.
chr10	62602590	62603089	chr10	62282647	62283146	Ddx21|chr10:62282647-62283146	0.356408555869259	.	.
chr10	62602590	62603089	chr10	62282647	62283146	Gm47257|chr10:62282647-62283146	0.356408555869259	.	.
chr10	62602590	62603089	chr10	62865795	62866294	Ddx21|chr10:62865795-62866294	0.20292024573576	.	.
chr10	62602590	62603089	chr10	62865795	62866294	Gm47257|chr10:62865795-62866294	0.20292024573576	.	.
chr10	62651098	62651597	chr10	62865210	62865709	Ddx50|chr10:62865210-62865709	0.132365317173961	.	.
chr10	62651098	62651597	chr10	62866298	62866797	Ddx50|chr10:62866298-62866797	0.150328020574711	.	.
chr10	62725538	62726037	chr10	62332391	62332890	Stox1|chr10:62332391-62332890	0.284990407919091	.	.
chr10	62725538	62726037	chr10	62549665	62550164	Stox1|chr10:62549665-62550164	0.244044550841492	.	.
chr10	62725538	62726037	chr10	62550757	62551256	Stox1|chr10:62550757-62551256	0.200047290294559	.	.
chr10	62725538	62726037	chr10	62865210	62865709	Stox1|chr10:62865210-62865709	0.192238376915965	.	.
chr10	62792172	62792671	chr10	62856650	62857149	Ccar1|chr10:62856650-62857149	0.294876551972803	.	.
chr10	62792172	62792671	chr10	62866298	62866797	Ccar1|chr10:62866298-62866797	0.129410504933922	.	.
chr10	62920395	62920894	chr10	62549665	62550164	Slc25a16|chr10:62549665-62550164	0.175905382719733	.	.
chr10	62920395	62920894	chr10	62856650	62857149	Slc25a16|chr10:62856650-62857149	0.273299155161638	.	.
chr10	62946840	62947339	chr10	62500120	62500619	Dna2|chr10:62500120-62500619	0.140297801684626	.	.
chr10	62946840	62947339	chr10	62549665	62550164	Dna2|chr10:62549665-62550164	0.130136880524047	.	.
chr10	62946840	62947339	chr10	62865795	62866294	Dna2|chr10:62865795-62866294	0.212242520577383	.	.
chr10	62946840	62947339	chr10	62866298	62866797	Dna2|chr10:62866298-62866797	0.130605951513705	.	.
chr10	62979983	62980482	chr10	62549665	62550164	Rufy2|chr10:62549665-62550164	0.338806885826902	.	.
chr10	62979983	62980482	chr10	62850934	62851433	Rufy2|chr10:62850934-62851433	0.130533886016053	.	.
chr10	62979983	62980482	chr10	62865795	62866294	Rufy2|chr10:62865795-62866294	0.141051023354884	.	.
chr10	62979983	62980482	chr10	62866298	62866797	Rufy2|chr10:62866298-62866797	0.156621922027079	.	.
chr10	62979983	62980482	chr10	63043120	63043619	Rufy2|chr10:63043120-63043619	0.228183750419655	.	.
chr10	62979983	62980482	chr10	63122482	63122981	Rufy2|chr10:63122482-63122981	0.144249038340145	.	.
chr10	62980587	62981086	chr10	62500120	62500619	Rufy2|chr10:62500120-62500619	0.155224056059402	.	.
chr10	62980587	62981086	chr10	62830770	62831269	Rufy2|chr10:62830770-62831269	0.289527372604576	.	.
chr10	62980587	62981086	chr10	62856650	62857149	Rufy2|chr10:62856650-62857149	0.350558782208186	.	.
chr10	62980587	62981086	chr10	62865795	62866294	Rufy2|chr10:62865795-62866294	0.143353911246893	.	.
chr10	63023030	63023529	chr10	62856650	62857149	Hnrnph3|chr10:62856650-62857149	0.214242426019094	.	.
chr10	63023030	63023529	chr10	63338814	63339313	Hnrnph3|chr10:63338814-63339313	0.141809799777815	.	.
chr10	63023030	63023529	chr10	63377381	63377880	Hnrnph3|chr10:63377381-63377880	0.362425546869354	.	.
chr10	63023030	63023529	chr10	63386349	63386848	Hnrnph3|chr10:63386349-63386848	0.230345817235725	.	.
chr10	63023688	63024187	chr10	62856650	62857149	Hnrnph3|chr10:62856650-62857149	0.170831970870649	.	.
chr10	63023688	63024187	chr10	62856650	62857149	Pbld2|chr10:62856650-62857149	0.170831970870649	.	.
chr10	63023688	63024187	chr10	62866298	62866797	Hnrnph3|chr10:62866298-62866797	0.174957013158874	.	.
chr10	63023688	63024187	chr10	62866298	62866797	Pbld2|chr10:62866298-62866797	0.174957013158874	.	.
chr10	63023688	63024187	chr10	63377381	63377880	Hnrnph3|chr10:63377381-63377880	0.267399502180999	.	.
chr10	63023688	63024187	chr10	63377381	63377880	Pbld2|chr10:63377381-63377880	0.267399502180999	.	.
chr10	63024490	63024989	chr10	62830770	62831269	Hnrnph3|chr10:62830770-62831269	0.191440533390433	.	.
chr10	63024490	63024989	chr10	62830770	62831269	Pbld2|chr10:62830770-62831269	0.191440533390433	.	.
chr10	63024490	63024989	chr10	62865795	62866294	Hnrnph3|chr10:62865795-62866294	0.147307637678027	.	.
chr10	63024490	63024989	chr10	62865795	62866294	Pbld2|chr10:62865795-62866294	0.147307637678027	.	.
chr10	63024490	63024989	chr10	63338814	63339313	Hnrnph3|chr10:63338814-63339313	0.134310728470141	.	.
chr10	63024490	63024989	chr10	63338814	63339313	Pbld2|chr10:63338814-63339313	0.134310728470141	.	.
chr10	63024490	63024989	chr10	63377381	63377880	Hnrnph3|chr10:63377381-63377880	0.249625808584461	.	.
chr10	63024490	63024989	chr10	63377381	63377880	Pbld2|chr10:63377381-63377880	0.249625808584461	.	.
chr10	63024490	63024989	chr10	63386349	63386848	Hnrnph3|chr10:63386349-63386848	0.146616461469993	.	.
chr10	63024490	63024989	chr10	63386349	63386848	Pbld2|chr10:63386349-63386848	0.146616461469993	.	.
chr10	63099496	63099995	chr10	62850934	62851433	Atoh7|chr10:62850934-62851433	0.226297476843809	.	.
chr10	63099496	63099995	chr10	63153641	63154140	Atoh7|chr10:63153641-63154140	0.167992245200374	.	.
chr10	63099496	63099995	chr10	63308515	63309014	Atoh7|chr10:63308515-63309014	0.170819496739895	.	.
chr10	63099496	63099995	chr10	63338211	63338710	Atoh7|chr10:63338211-63338710	0.176432138051853	.	.
chr10	63099496	63099995	chr10	63338814	63339313	Atoh7|chr10:63338814-63339313	0.177489969480736	.	.
[truncated: 34,201 more rows]
