# Supplementary material for: Single-cell analysis of chromatin accessibility in the adult mouse brain
Source: Nature. 2023 Dec 13;624(7991):378–89. doi: 10.1038/s41586-023-06824-9 (PMC10719105; doi:10.1038/s41586-023-06824-9)
Supplement: Supplementary file 3 — Supplementary Tables 1–25 and their legends. [file 41586_2023_6824_MOESM3_ESM.zip › 2023-03-05453B-s3/SI Tables/SI Table 13 Summary of all the gene-cCRE correlations/sa2subclass.PAG-MRN_Tfap2b_Glut.pdc.bedpe]

chr1	4785497	4785996	chr1	4571692	4572191	Mrpl15|chr1:4571692-4572191	0.225457324755588	.	.
chr1	4785497	4785996	chr1	4926263	4926762	Mrpl15|chr1:4926263-4926762	0.16034431533122	.	.
chr1	4785497	4785996	chr1	5170387	5170886	Mrpl15|chr1:5170387-5170886	0.279429340903843	.	.
chr1	4807592	4808091	chr1	5018611	5019110	Lypla1|chr1:5018611-5019110	0.150536834655084	.	.
chr1	4807592	4808091	chr1	5103120	5103619	Lypla1|chr1:5103120-5103619	0.212135263891624	.	.
chr1	4857480	4857979	chr1	5018611	5019110	Tcea1|chr1:5018611-5019110	0.186049918910636	.	.
chr1	4857480	4857979	chr1	5019201	5019700	Tcea1|chr1:5019201-5019700	0.181860671528795	.	.
chr1	4857480	4857979	chr1	5082818	5083317	Tcea1|chr1:5082818-5083317	0.200604629347462	.	.
chr1	4857480	4857979	chr1	5103120	5103619	Tcea1|chr1:5103120-5103619	0.160031900850845	.	.
chr1	4857480	4857979	chr1	5150490	5150989	Tcea1|chr1:5150490-5150989	0.272127330988714	.	.
chr1	5070122	5070621	chr1	5082818	5083317	Atp6v1h|chr1:5082818-5083317	0.235122683692005	.	.
chr1	5070122	5070621	chr1	5082818	5083317	Rgs20|chr1:5082818-5083317	0.235122683692005	.	.
chr1	5588179	5588678	chr1	5915307	5915806	Oprk1|chr1:5915307-5915806	0.17059319503312	.	.
chr1	5588820	5589319	chr1	5315438	5315937	Oprk1|chr1:5315438-5315937	0.273803331566564	.	.
chr1	5588820	5589319	chr1	5915307	5915806	Oprk1|chr1:5915307-5915806	0.203585504050738	.	.
chr1	5916575	5917074	chr1	5697571	5698070	Npbwr1|chr1:5697571-5698070	0.38522869277523	.	.
chr1	5916575	5917074	chr1	6134983	6135482	Npbwr1|chr1:6134983-6135482	0.151854387318839	.	.
chr1	6214386	6214885	chr1	6152392	6152891	4732440D04Rik|chr1:6152392-6152891	0.225214269860433	.	.
chr1	7088594	7089093	chr1	7131083	7131582	Pcmtd1|chr1:7131083-7131582	0.238673621432708	.	.
chr1	7397837	7398336	chr1	7543474	7543973	Gm26901|chr1:7543474-7543973	0.274376714835528	.	.
chr1	9298975	9299474	chr1	9298270	9298769	Sntg1|chr1:9298270-9298769	0.316916667027843	.	.
chr1	9298975	9299474	chr1	9541113	9541612	Sntg1|chr1:9541113-9541612	0.182945856106744	.	.
chr1	9299496	9299995	chr1	9100719	9101218	Sntg1|chr1:9100719-9101218	0.207826910331966	.	.
chr1	9299496	9299995	chr1	9298270	9298769	Sntg1|chr1:9298270-9298769	0.178326271027288	.	.
chr1	9299496	9299995	chr1	9541113	9541612	Sntg1|chr1:9541113-9541612	0.171810994759559	.	.
chr1	9600949	9601448	chr1	9541113	9541612	Vxn|chr1:9541113-9541612	0.440234452048957	.	.
chr1	9600949	9601448	chr1	9999226	9999725	Vxn|chr1:9999226-9999725	0.250782763142035	.	.
chr1	9601474	9601973	chr1	9541113	9541612	Vxn|chr1:9541113-9541612	0.260184696387428	.	.
chr1	9601474	9601973	chr1	9999226	9999725	Vxn|chr1:9999226-9999725	0.157449819859622	.	.
chr1	9748256	9748755	chr1	9772700	9773199	1700034P13Rik|chr1:9772700-9773199	0.257050466808618	.	.
chr1	9748256	9748755	chr1	9772700	9773199	Vcpip1|chr1:9772700-9773199	0.257050466808618	.	.
chr1	9908384	9908883	chr1	9541113	9541612	Mcmdc2|chr1:9541113-9541612	0.288309664572379	.	.
chr1	10037697	10038196	chr1	10039501	10040000	Cops5|chr1:10039501-10040000	0.211920534101975	.	.
chr1	10037697	10038196	chr1	10039501	10040000	Cspp1|chr1:10039501-10040000	0.211920534101975	.	.
chr1	10232301	10232800	chr1	10380755	10381254	Arfgef1|chr1:10380755-10381254	0.233144183406482	.	.
chr1	10232855	10233354	chr1	10039501	10040000	Arfgef1|chr1:10039501-10040000	0.168058396879427	.	.
chr1	10993243	10993742	chr1	10850572	10851071	Prex2|chr1:10850572-10851071	0.305415483687729	.	.
chr1	10993243	10993742	chr1	11084547	11085046	Prex2|chr1:11084547-11085046	0.219094119824501	.	.
chr1	10993243	10993742	chr1	11139848	11140347	Prex2|chr1:11139848-11140347	0.196278844943256	.	.
chr1	11413910	11414409	chr1	11139848	11140347	A830018L16Rik|chr1:11139848-11140347	0.235740970353514	.	.
chr1	11413910	11414409	chr1	11492887	11493386	A830018L16Rik|chr1:11492887-11493386	0.287811520210689	.	.
chr1	13588843	13589342	chr1	13531462	13531961	Tram1|chr1:13531462-13531961	0.252183416854865	.	.
chr1	13588843	13589342	chr1	13561529	13562028	Tram1|chr1:13561529-13562028	0.327093416486662	.	.
chr1	13589563	13590062	chr1	13607816	13608315	Tram1|chr1:13607816-13608315	0.146931956022503	.	.
chr1	13589563	13590062	chr1	13870553	13871052	Tram1|chr1:13870553-13871052	0.357652914956479	.	.
chr1	13659706	13660205	chr1	13607816	13608315	Lactb2|chr1:13607816-13608315	0.153880117302228	.	.
chr1	13660314	13660813	chr1	13561529	13562028	Lactb2|chr1:13561529-13562028	0.386584334804218	.	.
chr1	14309549	14310048	chr1	14738247	14738746	Eya1|chr1:14738247-14738746	0.155148339486273	.	.
chr1	15286608	15287107	chr1	15007624	15008123	Kcnb2|chr1:15007624-15008123	0.212070743540799	.	.
chr1	15286608	15287107	chr1	15309395	15309894	Kcnb2|chr1:15309395-15309894	0.266303267160157	.	.
chr1	15287268	15287767	chr1	15446645	15447144	Kcnb2|chr1:15446645-15447144	0.256069375227698	.	.
chr1	15805340	15805839	chr1	16235860	16236359	Terf1|chr1:16235860-16236359	0.304358981317226	.	.
chr1	15805340	15805839	chr1	16236428	16236927	Terf1|chr1:16236428-16236927	0.404498634045158	.	.
chr1	15806083	15806582	chr1	16216324	16216823	Terf1|chr1:16216324-16216823	0.187558498216654	.	.
chr1	15806083	15806582	chr1	16235860	16236359	Terf1|chr1:16235860-16236359	0.224660300213639	.	.
chr1	15892493	15892992	chr1	16248932	16249431	Sbspon|chr1:16248932-16249431	0.505008761568444	.	.
chr1	16093096	16093595	chr1	16229492	16229991	4930444P10Rik|chr1:16229492-16229991	0.186748041873788	.	.
chr1	16093096	16093595	chr1	16235860	16236359	4930444P10Rik|chr1:16235860-16236359	0.201945452926839	.	.
chr1	16093096	16093595	chr1	16236428	16236927	4930444P10Rik|chr1:16236428-16236927	0.231122908120571	.	.
chr1	16103947	16104446	chr1	16216324	16216823	Rpl7|chr1:16216324-16216823	0.159984752274146	.	.
chr1	16103947	16104446	chr1	16248932	16249431	Rpl7|chr1:16248932-16249431	0.266879012309324	.	.
chr1	16104453	16104952	chr1	16235860	16236359	Rpl7|chr1:16235860-16236359	0.273748909463468	.	.
chr1	16104453	16104952	chr1	16248932	16249431	Rpl7|chr1:16248932-16249431	0.30026814400281	.	.
chr1	16105563	16106062	chr1	16248932	16249431	Rdh10|chr1:16248932-16249431	0.335938650380162	.	.
chr1	16519761	16520260	chr1	16518345	16518844	Stau2|chr1:16518345-16518844	0.157556711458904	.	.
chr1	16619102	16619601	chr1	16798252	16798751	Ube2w|chr1:16798252-16798751	0.234992148497096	.	.
chr1	16656744	16657243	chr1	16518345	16518844	D030040B21Rik|chr1:16518345-16518844	0.271238194366148	.	.
chr1	16656744	16657243	chr1	16518345	16518844	Eloc|chr1:16518345-16518844	0.271238194366148	.	.
chr1	16657258	16657757	chr1	16518345	16518844	D030040B21Rik|chr1:16518345-16518844	0.372296122730071	.	.
chr1	16657258	16657757	chr1	16518345	16518844	Eloc|chr1:16518345-16518844	0.372296122730071	.	.
chr1	17097665	17098164	chr1	17191649	17192148	Jph1|chr1:17191649-17192148	0.215473640592614	.	.
chr1	17097665	17098164	chr1	17415897	17416396	Jph1|chr1:17415897-17416396	0.286117383645408	.	.
chr1	17145142	17145641	chr1	17123369	17123868	Gdap1|chr1:17123369-17123868	0.197720509026896	.	.
chr1	17145142	17145641	chr1	17163496	17163995	Gdap1|chr1:17163496-17163995	0.277537665453097	.	.
chr1	17145142	17145641	chr1	17382067	17382566	Gdap1|chr1:17382067-17382566	0.19631453813501	.	.
chr1	17145142	17145641	chr1	17415897	17416396	Gdap1|chr1:17415897-17416396	0.154488149470505	.	.
chr1	17727070	17727569	chr1	17363266	17363765	Crispld1|chr1:17363266-17363765	0.171153612030695	.	.
chr1	17727070	17727569	chr1	17363266	17363765	Gm16070|chr1:17363266-17363765	0.171153612030695	.	.
chr1	17727070	17727569	chr1	17973361	17973860	Crispld1|chr1:17973361-17973860	0.265058704336754	.	.
chr1	17727070	17727569	chr1	17973361	17973860	Gm16070|chr1:17973361-17973860	0.265058704336754	.	.
chr1	17727608	17728107	chr1	17363266	17363765	Crispld1|chr1:17363266-17363765	0.205568445756246	.	.
chr1	17727608	17728107	chr1	17363266	17363765	Gm16070|chr1:17363266-17363765	0.205568445756246	.	.
chr1	17727608	17728107	chr1	17973361	17973860	Crispld1|chr1:17973361-17973860	0.159053997488351	.	.
chr1	17727608	17728107	chr1	17973361	17973860	Gm16070|chr1:17973361-17973860	0.159053997488351	.	.
chr1	18057998	18058497	chr1	18106146	18106645	Gm28756|chr1:18106146-18106645	0.227933283941543	.	.
chr1	18057998	18058497	chr1	18106689	18107188	Gm28756|chr1:18106689-18107188	0.185103330869521	.	.
chr1	18057998	18058497	chr1	18384029	18384528	Gm28756|chr1:18384029-18384528	0.174524112110323	.	.
chr1	18057998	18058497	chr1	18416187	18416686	Gm28756|chr1:18416187-18416686	0.283568217927693	.	.
chr1	18058553	18059052	chr1	18295092	18295591	Gm28756|chr1:18295092-18295591	0.272699925932769	.	.
chr1	19103097	19103596	chr1	19032346	19032845	Tfap2d|chr1:19032346-19032845	0.14748588405996	.	.
chr1	19103097	19103596	chr1	19096816	19097315	Tfap2d|chr1:19096816-19097315	0.313595038588629	.	.
chr1	19103097	19103596	chr1	19110974	19111473	Tfap2d|chr1:19110974-19111473	0.163497160421911	.	.
chr1	19103925	19104424	chr1	19096816	19097315	Gm15825|chr1:19096816-19097315	0.270069852360409	.	.
chr1	19104658	19105157	chr1	19220552	19221051	Gm15825|chr1:19220552-19221051	0.219608098350469	.	.
chr1	19104658	19105157	chr1	19241308	19241807	Gm15825|chr1:19241308-19241807	0.163307448785036	.	.
chr1	19104658	19105157	chr1	19420174	19420673	Gm15825|chr1:19420174-19420673	0.505142424306095	.	.
chr1	19104658	19105157	chr1	19450713	19451212	Gm15825|chr1:19450713-19451212	0.287611552577321	.	.
chr1	19105308	19105807	chr1	19178952	19179451	Gm15825|chr1:19178952-19179451	0.263662018581573	.	.
chr1	19105308	19105807	chr1	19226711	19227210	Gm15825|chr1:19226711-19227210	0.303093159635412	.	.
chr1	19105308	19105807	chr1	19420174	19420673	Gm15825|chr1:19420174-19420673	0.244608442695325	.	.
chr1	19105308	19105807	chr1	19450713	19451212	Gm15825|chr1:19450713-19451212	0.157774382970865	.	.
chr1	19208702	19209201	chr1	19032346	19032845	Tfap2b|chr1:19032346-19032845	0.23972132580216	.	.
chr1	19208702	19209201	chr1	19056277	19056776	Tfap2b|chr1:19056277-19056776	0.268216790847139	.	.
chr1	19208702	19209201	chr1	19124033	19124532	Tfap2b|chr1:19124033-19124532	0.186188769459881	.	.
chr1	19208702	19209201	chr1	19220552	19221051	Tfap2b|chr1:19220552-19221051	0.194554190366203	.	.
chr1	19208702	19209201	chr1	19233930	19234429	Tfap2b|chr1:19233930-19234429	0.189267151947412	.	.
chr1	19208702	19209201	chr1	19288276	19288775	Tfap2b|chr1:19288276-19288775	0.395812657500553	.	.
chr1	20820187	20820686	chr1	20938964	20939463	Mcm3|chr1:20938964-20939463	0.271482593233174	.	.
chr1	20890311	20890810	chr1	20554332	20554831	6720483E21Rik|chr1:20554332-20554831	0.263018766261017	.	.
chr1	20890311	20890810	chr1	20554332	20554831	Paqr8|chr1:20554332-20554831	0.263018766261017	.	.
chr1	20890311	20890810	chr1	20801628	20802127	6720483E21Rik|chr1:20801628-20802127	0.155495544209121	.	.
chr1	20890311	20890810	chr1	20801628	20802127	Paqr8|chr1:20801628-20802127	0.155495544209121	.	.
chr1	20890311	20890810	chr1	21166203	21166702	6720483E21Rik|chr1:21166203-21166702	0.149355270255019	.	.
chr1	20890311	20890810	chr1	21166203	21166702	Paqr8|chr1:21166203-21166702	0.149355270255019	.	.
chr1	20890857	20891356	chr1	20554332	20554831	6720483E21Rik|chr1:20554332-20554831	0.430423840652352	.	.
chr1	20890857	20891356	chr1	20554332	20554831	Paqr8|chr1:20554332-20554831	0.430423840652352	.	.
chr1	20890857	20891356	chr1	20921118	20921617	6720483E21Rik|chr1:20921118-20921617	0.171633990288211	.	.
chr1	20890857	20891356	chr1	20921118	20921617	Paqr8|chr1:20921118-20921617	0.171633990288211	.	.
chr1	20951400	20951899	chr1	20921118	20921617	Efhc1|chr1:20921118-20921617	0.165768204364739	.	.
chr1	20951400	20951899	chr1	21166203	21166702	Efhc1|chr1:21166203-21166702	0.156254792309395	.	.
chr1	21079134	21079633	chr1	20801628	20802127	Gm28287|chr1:20801628-20802127	0.188917481117395	.	.
chr1	21079134	21079633	chr1	20801628	20802127	Tram2|chr1:20801628-20802127	0.188917481117395	.	.
chr1	21218543	21219042	chr1	20921118	20921617	Tmem14a|chr1:20921118-20921617	0.219242473549242	.	.
chr1	21218543	21219042	chr1	20933361	20933860	Tmem14a|chr1:20933361-20933860	0.358675265616782	.	.
chr1	22805771	22806270	chr1	22989819	22990318	Rims1|chr1:22989819-22990318	0.279539230299113	.	.
chr1	24587149	24587648	chr1	24613347	24613846	Col19a1|chr1:24613347-24613846	0.155394032105233	.	.
chr1	24587149	24587648	chr1	24614093	24614592	Col19a1|chr1:24614093-24614592	0.192385996923219	.	.
chr1	24587149	24587648	chr1	24614797	24615296	Col19a1|chr1:24614797-24615296	0.186670138343682	.	.
chr1	24678265	24678764	chr1	24611656	24612155	Lmbrd1|chr1:24611656-24612155	0.422269151223279	.	.
chr1	24678265	24678764	chr1	24613347	24613846	Lmbrd1|chr1:24613347-24613846	0.477435715329912	.	.
chr1	24678265	24678764	chr1	24614093	24614592	Lmbrd1|chr1:24614093-24614592	0.382383756253943	.	.
chr1	24678265	24678764	chr1	24614797	24615296	Lmbrd1|chr1:24614797-24615296	0.370159350498189	.	.
chr1	24678265	24678764	chr1	24615721	24616220	Lmbrd1|chr1:24615721-24616220	0.487966289162296	.	.
chr1	24678265	24678764	chr1	24633681	24634180	Lmbrd1|chr1:24633681-24634180	0.284617868808818	.	.
chr1	24678265	24678764	chr1	24901204	24901703	Lmbrd1|chr1:24901204-24901703	0.203982259814191	.	.
chr1	24678265	24678764	chr1	24925212	24925711	Lmbrd1|chr1:24925212-24925711	0.181476543132428	.	.
chr1	24679014	24679513	chr1	24378414	24378913	Lmbrd1|chr1:24378414-24378913	0.17899592797386	.	.
chr1	30872795	30873294	chr1	30584783	30585282	Phf3|chr1:30584783-30585282	0.147535441286498	.	.
chr1	30872795	30873294	chr1	30639815	30640314	Phf3|chr1:30639815-30640314	0.170210255439516	.	.
chr1	30872795	30873294	chr1	30740784	30741283	Phf3|chr1:30740784-30741283	0.237195191755229	.	.
chr1	30873430	30873929	chr1	30589976	30590475	Phf3|chr1:30589976-30590475	0.269378644999064	.	.
chr1	30873430	30873929	chr1	30639815	30640314	Phf3|chr1:30639815-30640314	0.272319097325853	.	.
chr1	30873430	30873929	chr1	30716282	30716781	Phf3|chr1:30716282-30716781	0.273528423411875	.	.
chr1	30873430	30873929	chr1	30846371	30846870	Phf3|chr1:30846371-30846870	0.349515065149513	.	.
chr1	30873942	30874441	chr1	30503190	30503689	Phf3|chr1:30503190-30503689	0.200457625785097	.	.
chr1	30873942	30874441	chr1	30589976	30590475	Phf3|chr1:30589976-30590475	0.146600551423291	.	.
chr1	30949080	30949579	chr1	30639815	30640314	Ptp4a1|chr1:30639815-30640314	0.235890170556506	.	.
chr1	30949080	30949579	chr1	30846371	30846870	Ptp4a1|chr1:30846371-30846870	0.211150645810075	.	.
chr1	30949582	30950081	chr1	30503190	30503689	Ptp4a1|chr1:30503190-30503689	0.282586487711658	.	.
chr1	30949582	30950081	chr1	30539633	30540132	Ptp4a1|chr1:30539633-30540132	0.301175278292136	.	.
chr1	30949582	30950081	chr1	30740784	30741283	Ptp4a1|chr1:30740784-30741283	0.153874041549122	.	.
chr1	30950354	30950853	chr1	30740784	30741283	Ptp4a1|chr1:30740784-30741283	0.148110844460718	.	.
chr1	34485782	34486281	chr1	34596806	34597305	4930568A12Rik|chr1:34596806-34597305	0.277202364888809	.	.
chr1	34841956	34842455	chr1	34891506	34892005	Fam168b|chr1:34891506-34892005	0.213343397519628	.	.
chr1	34841956	34842455	chr1	35242908	35243407	Fam168b|chr1:35242908-35243407	0.154616448639112	.	.
chr1	34842804	34843303	chr1	34867150	34867649	Fam168b|chr1:34867150-34867649	0.205258778421813	.	.
chr1	34842804	34843303	chr1	34891506	34892005	Fam168b|chr1:34891506-34892005	0.398130617038096	.	.
chr1	34849768	34850267	chr1	34793414	34793913	Plekhb2|chr1:34793414-34793913	0.244851264549817	.	.
chr1	34849768	34850267	chr1	34867150	34867649	Plekhb2|chr1:34867150-34867649	0.200531751358836	.	.
chr1	34849768	34850267	chr1	34891506	34892005	Plekhb2|chr1:34891506-34892005	0.252260771561702	.	.
chr1	34849768	34850267	chr1	35003146	35003645	Plekhb2|chr1:35003146-35003645	0.214064032788232	.	.
chr1	37540864	37541363	chr1	37725725	37726224	Mgat4a|chr1:37725725-37726224	0.189107541662098	.	.
chr1	37719678	37720177	chr1	37639092	37639591	2010300C02Rik|chr1:37639092-37639591	0.269795644084767	.	.
chr1	37719678	37720177	chr1	37678238	37678737	2010300C02Rik|chr1:37678238-37678737	0.211921891950861	.	.
chr1	37719678	37720177	chr1	37698123	37698622	2010300C02Rik|chr1:37698123-37698622	0.197511815283466	.	.
chr1	37719678	37720177	chr1	37698784	37699283	2010300C02Rik|chr1:37698784-37699283	0.429745628544047	.	.
chr1	37719678	37720177	chr1	37726317	37726816	2010300C02Rik|chr1:37726317-37726816	0.161622297349956	.	.
chr1	37719678	37720177	chr1	37728032	37728531	2010300C02Rik|chr1:37728032-37728531	0.440402114391547	.	.
chr1	37719678	37720177	chr1	37742623	37743122	2010300C02Rik|chr1:37742623-37743122	0.186298986101493	.	.
chr1	37865263	37865762	chr1	37742623	37743122	Gm26805|chr1:37742623-37743122	0.249161864412212	.	.
chr1	37865263	37865762	chr1	37742623	37743122	Tsga10|chr1:37742623-37743122	0.249161864412212	.	.
chr1	37890241	37890740	chr1	37698123	37698622	Mitd1|chr1:37698123-37698622	0.17682843347439	.	.
chr1	37890241	37890740	chr1	37698123	37698622	Mrpl30|chr1:37698123-37698622	0.17682843347439	.	.
chr1	37890241	37890740	chr1	37698784	37699283	Mitd1|chr1:37698784-37699283	0.256740311359837	.	.
chr1	37890241	37890740	chr1	37698784	37699283	Mrpl30|chr1:37698784-37699283	0.256740311359837	.	.
chr1	37890241	37890740	chr1	37726317	37726816	Mitd1|chr1:37726317-37726816	0.203071522495159	.	.
chr1	37890241	37890740	chr1	37726317	37726816	Mrpl30|chr1:37726317-37726816	0.203071522495159	.	.
chr1	37890241	37890740	chr1	37728032	37728531	Mitd1|chr1:37728032-37728531	0.221881163322661	.	.
chr1	37890241	37890740	chr1	37728032	37728531	Mrpl30|chr1:37728032-37728531	0.221881163322661	.	.
chr1	37997082	37997581	chr1	37512879	37513378	Eif5b|chr1:37512879-37513378	0.237491512858352	.	.
chr1	37997082	37997581	chr1	37512879	37513378	Txndc9|chr1:37512879-37513378	0.237491512858352	.	.
chr1	40515963	40516462	chr1	40768563	40769062	Il18rap|chr1:40768563-40769062	0.206034455408125	.	.
chr1	40515963	40516462	chr1	40878983	40879482	Il18rap|chr1:40878983-40879482	0.35753477051144	.	.
chr1	40579713	40580212	chr1	40378676	40379175	Gm35801|chr1:40378676-40379175	0.189639720727345	.	.
chr1	40579713	40580212	chr1	40378676	40379175	Slc9a4|chr1:40378676-40379175	0.189639720727345	.	.
chr1	40680467	40680966	chr1	40665238	40665737	Slc9a2|chr1:40665238-40665737	0.31656492551313	.	.
chr1	40680467	40680966	chr1	40681655	40682154	Slc9a2|chr1:40681655-40682154	0.2314473572086	.	.
chr1	40681063	40681562	chr1	40681655	40682154	Slc9a2|chr1:40681655-40682154	0.556639345576626	.	.
chr1	40681063	40681562	chr1	40797275	40797774	Slc9a2|chr1:40797275-40797774	0.18113270706924	.	.
chr1	40790447	40790946	chr1	40829355	40829854	Mfsd9|chr1:40829355-40829854	0.156118106027773	.	.
chr1	40790447	40790946	chr1	41157469	41157968	Mfsd9|chr1:41157469-41157968	0.150184031613195	.	.
chr1	42261772	42262271	chr1	42242955	42243454	Gm28175|chr1:42242955-42243454	0.166426926255184	.	.
chr1	44102213	44102712	chr1	44388754	44389253	Tex30|chr1:44388754-44389253	0.202379617748144	.	.
chr1	44118638	44119137	chr1	44198840	44199339	Bivm|chr1:44198840-44199339	0.37226852979791	.	.
chr1	44118638	44119137	chr1	44198840	44199339	Poglut2|chr1:44198840-44199339	0.37226852979791	.	.
chr1	44119144	44119643	chr1	44198134	44198633	Bivm|chr1:44198134-44198633	0.158721189234431	.	.
chr1	44119144	44119643	chr1	44198134	44198633	Poglut2|chr1:44198134-44198633	0.158721189234431	.	.
chr1	44119144	44119643	chr1	44198840	44199339	Bivm|chr1:44198840-44199339	0.36174522435353	.	.
chr1	44119144	44119643	chr1	44198840	44199339	Poglut2|chr1:44198840-44199339	0.36174522435353	.	.
chr1	44119663	44120162	chr1	44198134	44198633	Bivm|chr1:44198134-44198633	0.155593157016841	.	.
chr1	44551396	44551895	chr1	44388754	44389253	Gulp1|chr1:44388754-44389253	0.265427188057843	.	.
chr1	44551396	44551895	chr1	44584753	44585252	Gulp1|chr1:44584753-44585252	0.233445953721817	.	.
chr1	44551396	44551895	chr1	44849539	44850038	Gulp1|chr1:44849539-44850038	0.171300315695173	.	.
chr1	46066566	46067065	chr1	45816821	45817320	Dnah7b|chr1:45816821-45817320	0.158369710442147	.	.
chr1	52816845	52817344	chr1	52951458	52951957	Inpp1|chr1:52951458-52951957	0.175679518103017	.	.
chr1	52816845	52817344	chr1	52952486	52952985	Inpp1|chr1:52952486-52952985	0.269828020728109	.	.
chr1	52844734	52845233	chr1	52799343	52799842	Hibch|chr1:52799343-52799842	0.161197356873962	.	.
chr1	53061825	53062324	chr1	52951458	52951957	Mstn|chr1:52951458-52951957	0.237911961847753	.	.
chr1	53061825	53062324	chr1	52952486	52952985	Mstn|chr1:52952486-52952985	0.41486847877526	.	.
chr1	53061825	53062324	chr1	53194136	53194635	Mstn|chr1:53194136-53194635	0.201949884488276	.	.
chr1	53296806	53297305	chr1	53546977	53547476	Ormdl1|chr1:53546977-53547476	0.335819130222374	.	.
chr1	53296806	53297305	chr1	53546977	53547476	Pms1|chr1:53546977-53547476	0.335819130222374	.	.
chr1	53296806	53297305	chr1	53547482	53547981	Ormdl1|chr1:53547482-53547981	0.205617279700622	.	.
chr1	53296806	53297305	chr1	53547482	53547981	Pms1|chr1:53547482-53547981	0.205617279700622	.	.
chr1	53352482	53352981	chr1	53032502	53033001	Asdurf|chr1:53032502-53033001	0.201386408114845	.	.
chr1	53352482	53352981	chr1	53032502	53033001	Asnsd1|chr1:53032502-53033001	0.201386408114845	.	.
chr1	53352482	53352981	chr1	53194136	53194635	Asdurf|chr1:53194136-53194635	0.412679969662804	.	.
chr1	53352482	53352981	chr1	53194136	53194635	Asnsd1|chr1:53194136-53194635	0.412679969662804	.	.
chr1	53352482	53352981	chr1	53272612	53273111	Asdurf|chr1:53272612-53273111	0.226261579673706	.	.
chr1	53352482	53352981	chr1	53272612	53273111	Asnsd1|chr1:53272612-53273111	0.226261579673706	.	.
chr1	53352482	53352981	chr1	53546977	53547476	Asdurf|chr1:53546977-53547476	0.179258821832353	.	.
chr1	53352482	53352981	chr1	53546977	53547476	Asnsd1|chr1:53546977-53547476	0.179258821832353	.	.
chr1	53352482	53352981	chr1	53547482	53547981	Asdurf|chr1:53547482-53547981	0.295797789345522	.	.
chr1	53352482	53352981	chr1	53547482	53547981	Asnsd1|chr1:53547482-53547981	0.295797789345522	.	.
chr1	53706596	53707095	chr1	53272612	53273111	Dnah7a|chr1:53272612-53273111	0.281352864451245	.	.
chr1	53706596	53707095	chr1	53709563	53710062	Dnah7a|chr1:53709563-53710062	0.336561957180406	.	.
chr1	54194947	54195446	chr1	54193770	54194269	Hecw2|chr1:54193770-54194269	0.193074491834218	.	.
chr1	54250459	54250958	chr1	54112865	54113364	Ccdc150|chr1:54112865-54113364	0.206752427594464	.	.
chr1	54250459	54250958	chr1	54193770	54194269	Ccdc150|chr1:54193770-54194269	0.193643381520348	.	.
chr1	54250459	54250958	chr1	54675471	54675970	Ccdc150|chr1:54675471-54675970	0.263956854229923	.	.
chr1	54250459	54250958	chr1	54734870	54735369	Ccdc150|chr1:54734870-54735369	0.302233677486813	.	.
chr1	54250459	54250958	chr1	54735435	54735934	Ccdc150|chr1:54735435-54735934	0.312918741055422	.	.
chr1	54438767	54439266	chr1	54608585	54609084	Gtf3c3|chr1:54608585-54609084	0.391783433053546	.	.
chr1	54438767	54439266	chr1	54608585	54609084	Gtf3c3|chr1:54608585-54609084	0.391783433053547	.	.
chr1	54557443	54557942	chr1	54492251	54492750	Pgap1|chr1:54492251-54492750	0.146337198206471	.	.
chr1	54557443	54557942	chr1	54628876	54629375	Pgap1|chr1:54628876-54629375	0.24887407568116	.	.
chr1	55026688	55027187	chr1	55171875	55172374	Sf3b1|chr1:55171875-55172374	0.238392459108739	.	.
chr1	55052491	55052990	chr1	55192060	55192559	Coq10b|chr1:55192060-55192559	0.18330497659831	.	.
chr1	55087395	55087894	chr1	55192060	55192559	Hspd1|chr1:55192060-55192559	0.234624288017197	.	.
chr1	55087395	55087894	chr1	55192060	55192559	Hspe1|chr1:55192060-55192559	0.234624288017197	.	.
chr1	57377374	57377873	chr1	57430057	57430556	1700066M21Rik|chr1:57430057-57430556	0.196957743264989	.	.
chr1	57377374	57377873	chr1	57430057	57430556	4930558J18Rik|chr1:57430057-57430556	0.196957743264989	.	.
chr1	58423825	58424324	chr1	58296260	58296759	Clk1|chr1:58296260-58296759	0.184450404937782	.	.
chr1	58423825	58424324	chr1	58341563	58342062	Clk1|chr1:58341563-58342062	0.225908927875185	.	.
chr1	58445384	58445883	chr1	58422814	58423313	Nif3l1|chr1:58422814-58423313	0.169070238722345	.	.
chr1	58445384	58445883	chr1	58422814	58423313	Ppil3|chr1:58422814-58423313	0.169070238722345	.	.
chr1	58504734	58505233	chr1	58271090	58271589	Gm15834|chr1:58271090-58271589	0.22331039080037	.	.
chr1	58504734	58505233	chr1	58271090	58271589	Orc2|chr1:58271090-58271589	0.22331039080037	.	.
chr1	58504734	58505233	chr1	58296260	58296759	Gm15834|chr1:58296260-58296759	0.267226545795718	.	.
chr1	58504734	58505233	chr1	58296260	58296759	Orc2|chr1:58296260-58296759	0.267226545795718	.	.
chr1	58504734	58505233	chr1	58652543	58653042	Gm15834|chr1:58652543-58653042	0.202996740605043	.	.
chr1	58504734	58505233	chr1	58652543	58653042	Orc2|chr1:58652543-58653042	0.202996740605043	.	.
chr1	58586552	58587051	chr1	58271090	58271589	Fam126b|chr1:58271090-58271589	0.185287326745119	.	.
chr1	58586552	58587051	chr1	58271090	58271589	Ndufb3|chr1:58271090-58271589	0.185287326745119	.	.
chr1	58586552	58587051	chr1	58296260	58296759	Fam126b|chr1:58296260-58296759	0.216946884504118	.	.
chr1	58586552	58587051	chr1	58296260	58296759	Ndufb3|chr1:58296260-58296759	0.216946884504118	.	.
chr1	58710970	58711469	chr1	58897489	58897988	Cflar|chr1:58897489-58897988	0.261988793171718	.	.
chr1	58711489	58711988	chr1	58296260	58296759	Cflar|chr1:58296260-58296759	0.256043363833814	.	.
chr1	59237895	59238394	chr1	59067948	59068447	Als2|chr1:59067948-59068447	0.157349256393364	.	.
chr1	59762644	59763143	chr1	59795299	59795798	Bmpr2|chr1:59795299-59795798	0.281897933639395	.	.
chr1	59762644	59763143	chr1	60000360	60000859	Bmpr2|chr1:60000360-60000859	0.179830705818418	.	.
chr1	59763159	59763658	chr1	59795299	59795798	Bmpr2|chr1:59795299-59795798	0.290844013228936	.	.
chr1	59763159	59763658	chr1	60000360	60000859	Bmpr2|chr1:60000360-60000859	0.223322752633609	.	.
chr1	59912662	59913161	chr1	60000360	60000859	Fam117b|chr1:60000360-60000859	0.270999150353429	.	.
chr1	59913211	59913710	chr1	59795299	59795798	Fam117b|chr1:59795299-59795798	0.193292671469548	.	.
chr1	60042424	60042923	chr1	59883669	59884168	Ica1l|chr1:59883669-59884168	0.151381196836144	.	.
chr1	60097393	60097892	chr1	59795299	59795798	Carf|chr1:59795299-59795798	0.20081602086984	.	.
chr1	60180912	60181411	chr1	60000360	60000859	Nbeal1|chr1:60000360-60000859	0.158434369414312	.	.
chr1	63114071	63114570	chr1	63180992	63181491	Ino80d|chr1:63180992-63181491	0.20113607893655	.	.
chr1	63114071	63114570	chr1	63203844	63204343	Ino80d|chr1:63203844-63204343	0.195502224847349	.	.
chr1	63176509	63177008	chr1	63256075	63256574	Eef1b2|chr1:63256075-63256574	0.195318072758339	.	.
chr1	63176509	63177008	chr1	63256075	63256574	Ndufs1|chr1:63256075-63256574	0.195318072758339	.	.
chr1	63176509	63177008	chr1	63473571	63474070	Eef1b2|chr1:63473571-63474070	0.207076003371756	.	.
chr1	63176509	63177008	chr1	63473571	63474070	Ndufs1|chr1:63473571-63474070	0.207076003371756	.	.
chr1	63213443	63213942	chr1	63473571	63474070	Gpr1|chr1:63473571-63474070	0.171833337280035	.	.
chr1	63213443	63213942	chr1	63487171	63487670	Gpr1|chr1:63487171-63487670	0.234423750133133	.	.
chr1	63213981	63214480	chr1	63473571	63474070	Gpr1|chr1:63473571-63474070	0.32751870443666	.	.
chr1	63213981	63214480	chr1	63486645	63487144	Gpr1|chr1:63486645-63487144	0.145816956386807	.	.
chr1	63213981	63214480	chr1	63487171	63487670	Gpr1|chr1:63487171-63487670	0.18395164498793	.	.
chr1	63272985	63273484	chr1	63182179	63182678	Gm11608|chr1:63182179-63182678	0.209445693111978	.	.
chr1	63272985	63273484	chr1	63182179	63182678	Zdbf2|chr1:63182179-63182678	0.209445693111978	.	.
chr1	63272985	63273484	chr1	63367905	63368404	Gm11608|chr1:63367905-63368404	0.289012149781439	.	.
chr1	63272985	63273484	chr1	63367905	63368404	Zdbf2|chr1:63367905-63368404	0.289012149781439	.	.
chr1	63272985	63273484	chr1	63487171	63487670	Gm11608|chr1:63487171-63487670	0.21498656136629	.	.
chr1	63272985	63273484	chr1	63487171	63487670	Zdbf2|chr1:63487171-63487670	0.21498656136629	.	.
chr1	63445671	63446170	chr1	63256075	63256574	Adam23|chr1:63256075-63256574	0.170740918377262	.	.
chr1	63446419	63446918	chr1	63473571	63474070	Adam23|chr1:63473571-63474070	0.204318282397321	.	.
chr1	65122893	65123392	chr1	65179041	65179540	D630023F18Rik|chr1:65179041-65179540	0.285006038184141	.	.
chr1	65186396	65186895	chr1	65129584	65130083	Idh1|chr1:65129584-65130083	0.301115555619624	.	.
chr1	65186396	65186895	chr1	65129584	65130083	Pikfyve|chr1:65129584-65130083	0.301115555619624	.	.
chr1	65186396	65186895	chr1	65179041	65179540	Idh1|chr1:65179041-65179540	0.154800646487382	.	.
chr1	65186396	65186895	chr1	65179041	65179540	Pikfyve|chr1:65179041-65179540	0.154800646487382	.	.
chr1	65282716	65283215	chr1	65111968	65112467	Pth2r|chr1:65111968-65112467	0.177320562213598	.	.
chr1	65282716	65283215	chr1	65312053	65312552	Pth2r|chr1:65312053-65312552	0.162731528833644	.	.
chr1	66174880	66175379	chr1	65830858	65831357	Map2|chr1:65830858-65831357	0.20397811458068	.	.
chr1	66174880	66175379	chr1	65951120	65951619	Map2|chr1:65951120-65951619	0.223968822880157	.	.
chr1	66174880	66175379	chr1	66104487	66104986	Map2|chr1:66104487-66104986	0.209716807702002	.	.
chr1	66174880	66175379	chr1	66187006	66187505	Map2|chr1:66187006-66187505	0.275705390556094	.	.
chr1	69687151	69687650	chr1	69295907	69296406	Ikzf2|chr1:69295907-69296406	0.392468210269929	.	.
chr1	69687151	69687650	chr1	69367548	69368047	Ikzf2|chr1:69367548-69368047	0.241441548153937	.	.
chr1	69687151	69687650	chr1	69387578	69388077	Ikzf2|chr1:69387578-69388077	0.261983122853422	.	.
chr1	69687151	69687650	chr1	69388207	69388706	Ikzf2|chr1:69388207-69388706	0.180020517581278	.	.
chr1	69687151	69687650	chr1	69388207	69388706	Ikzf2|chr1:69388207-69388706	0.180020517581279	.	.
chr1	69687151	69687650	chr1	69445135	69445634	Ikzf2|chr1:69445135-69445634	0.226105909362506	.	.
chr1	69687151	69687650	chr1	69489228	69489727	Ikzf2|chr1:69489228-69489727	0.207638675142711	.	.
chr1	69687151	69687650	chr1	69656928	69657427	Ikzf2|chr1:69656928-69657427	0.444598696894605	.	.
chr1	69687151	69687650	chr1	69759552	69760051	Ikzf2|chr1:69759552-69760051	0.181843260634523	.	.
chr1	69687151	69687650	chr1	69785070	69785569	Ikzf2|chr1:69785070-69785569	0.221667746788407	.	.
chr1	69687151	69687650	chr1	69790210	69790709	Ikzf2|chr1:69790210-69790709	0.181546674269692	.	.
chr1	74284588	74285087	chr1	74386756	74387255	Aamp|chr1:74386756-74387255	0.162377778356549	.	.
chr1	74284588	74285087	chr1	74386756	74387255	Pnkd|chr1:74386756-74387255	0.162377778356549	.	.
chr1	74361763	74362262	chr1	74332262	74332761	Catip|chr1:74332262-74332761	0.201845176655522	.	.
chr1	74391301	74391800	chr1	74313260	74313759	Ctdsp1|chr1:74313260-74313759	0.185845827529619	.	.
chr1	74391301	74391800	chr1	74332262	74332761	Ctdsp1|chr1:74332262-74332761	0.290554354441033	.	.
chr1	74391301	74391800	chr1	74368126	74368625	Ctdsp1|chr1:74368126-74368625	0.277616324171585	.	.
chr1	74391301	74391800	chr1	74397348	74397847	Ctdsp1|chr1:74397348-74397847	0.391843349040133	.	.
chr1	74505730	74506229	chr1	74313260	74313759	Cnot9|chr1:74313260-74313759	0.173414352279273	.	.
chr1	74505730	74506229	chr1	74415126	74415625	Cnot9|chr1:74415126-74415625	0.176388994978954	.	.
chr1	74505730	74506229	chr1	74816731	74817230	Cnot9|chr1:74816731-74817230	0.365826689353921	.	.
chr1	74505730	74506229	chr1	74894978	74895477	Cnot9|chr1:74894978-74895477	0.250005895286792	.	.
chr1	74506443	74506942	chr1	74313260	74313759	Cnot9|chr1:74313260-74313759	0.357428074748108	.	.
chr1	74506443	74506942	chr1	74397348	74397847	Cnot9|chr1:74397348-74397847	0.347978489857997	.	.
chr1	74506443	74506942	chr1	74772969	74773468	Cnot9|chr1:74772969-74773468	0.20397075854764	.	.
chr1	74506443	74506942	chr1	74872216	74872715	Cnot9|chr1:74872216-74872715	0.148179984953485	.	.
chr1	74506443	74506942	chr1	74894978	74895477	Cnot9|chr1:74894978-74895477	0.462511134579397	.	.
chr1	74542596	74543095	chr1	74452541	74453040	Plcd4|chr1:74452541-74453040	0.308863963690448	.	.
chr1	74542596	74543095	chr1	74816731	74817230	Plcd4|chr1:74816731-74817230	0.160392918764416	.	.
chr1	74542596	74543095	chr1	74858307	74858806	Plcd4|chr1:74858307-74858806	0.175554946675868	.	.
chr1	74587962	74588461	chr1	74882110	74882609	Bcs1l|chr1:74882110-74882609	0.219595582267898	.	.
chr1	74587962	74588461	chr1	74882110	74882609	Zfp142|chr1:74882110-74882609	0.219595582267898	.	.
chr1	74601175	74601674	chr1	74415126	74415625	Rnf25|chr1:74415126-74415625	0.251636960821849	.	.
chr1	74601175	74601674	chr1	74415126	74415625	Stk36|chr1:74415126-74415625	0.251636960821849	.	.
chr1	74601175	74601674	chr1	74438461	74438960	Rnf25|chr1:74438461-74438960	0.409096413957392	.	.
chr1	74601175	74601674	chr1	74438461	74438960	Stk36|chr1:74438461-74438960	0.409096413957392	.	.
chr1	74601175	74601674	chr1	74485599	74486098	Rnf25|chr1:74485599-74486098	0.277805692652302	.	.
chr1	74601175	74601674	chr1	74485599	74486098	Stk36|chr1:74485599-74486098	0.277805692652302	.	.
chr1	74661495	74661994	chr1	74332262	74332761	Ttll4|chr1:74332262-74332761	0.28575500008277	.	.
chr1	74661495	74661994	chr1	74784124	74784623	Ttll4|chr1:74784124-74784623	0.150526116421536	.	.
chr1	74712949	74713448	chr1	74386756	74387255	Cyp27a1|chr1:74386756-74387255	0.154699712690708	.	.
chr1	74712949	74713448	chr1	74397348	74397847	Cyp27a1|chr1:74397348-74397847	0.245649382086234	.	.
chr1	74854708	74855207	chr1	74784124	74784623	Cdk5r2|chr1:74784124-74784623	0.345668913835962	.	.
chr1	74854708	74855207	chr1	74802933	74803432	Cdk5r2|chr1:74802933-74803432	0.169647211881135	.	.
chr1	74854708	74855207	chr1	75244823	75245322	Cdk5r2|chr1:75244823-75245322	0.238059637511612	.	.
chr1	74893408	74893907	chr1	74772969	74773468	Cryba2|chr1:74772969-74773468	0.252924531822297	.	.
chr1	74893408	74893907	chr1	74784124	74784623	Cryba2|chr1:74784124-74784623	0.231897067688295	.	.
chr1	74893408	74893907	chr1	74794449	74794948	Cryba2|chr1:74794449-74794948	0.148566527684966	.	.
chr1	74893408	74893907	chr1	74802933	74803432	Cryba2|chr1:74802933-74803432	0.19812800633549	.	.
chr1	74935357	74935856	chr1	74880737	74881236	Cfap65|chr1:74880737-74881236	0.394557241575325	.	.
chr1	75124760	75125259	chr1	74794449	74794948	Nhej1|chr1:74794449-74794948	0.156244217868886	.	.
chr1	75124760	75125259	chr1	74802933	74803432	Nhej1|chr1:74802933-74803432	0.231735145457446	.	.
chr1	75124760	75125259	chr1	74882110	74882609	Nhej1|chr1:74882110-74882609	0.242147493034882	.	.
chr1	75124760	75125259	chr1	75218312	75218811	Nhej1|chr1:75218312-75218811	0.182873793324565	.	.
chr1	75124760	75125259	chr1	75244823	75245322	Nhej1|chr1:75244823-75245322	0.286367555622699	.	.
chr1	75124760	75125259	chr1	75289342	75289841	Nhej1|chr1:75289342-75289841	0.367268016124843	.	.
chr1	75124760	75125259	chr1	75382615	75383114	Nhej1|chr1:75382615-75383114	0.195409076311001	.	.
chr1	75124760	75125259	chr1	75398631	75399130	Nhej1|chr1:75398631-75399130	0.168806491916541	.	.
chr1	75124760	75125259	chr1	75467494	75467993	Nhej1|chr1:75467494-75467993	0.224975115574867	.	.
chr1	75142499	75142998	chr1	74802933	74803432	Cnppd1|chr1:74802933-74803432	0.155354410008871	.	.
chr1	75142499	75142998	chr1	74802933	74803432	Retreg2|chr1:74802933-74803432	0.155354410008871	.	.
chr1	75142499	75142998	chr1	74872216	74872715	Cnppd1|chr1:74872216-74872715	0.32682436943831	.	.
chr1	75142499	75142998	chr1	74872216	74872715	Retreg2|chr1:74872216-74872715	0.32682436943831	.	.
chr1	75142499	75142998	chr1	74880737	74881236	Cnppd1|chr1:74880737-74881236	0.211143051659654	.	.
chr1	75142499	75142998	chr1	74880737	74881236	Retreg2|chr1:74880737-74881236	0.211143051659654	.	.
chr1	75142499	75142998	chr1	74882110	74882609	Cnppd1|chr1:74882110-74882609	0.198636794510776	.	.
chr1	75142499	75142998	chr1	74882110	74882609	Retreg2|chr1:74882110-74882609	0.198636794510776	.	.
chr1	75142499	75142998	chr1	75289342	75289841	Cnppd1|chr1:75289342-75289841	0.262292757923728	.	.
chr1	75142499	75142998	chr1	75289342	75289841	Retreg2|chr1:75289342-75289841	0.262292757923728	.	.
chr1	75142499	75142998	chr1	75290547	75291046	Cnppd1|chr1:75290547-75291046	0.199224075546404	.	.
chr1	75142499	75142998	chr1	75290547	75291046	Retreg2|chr1:75290547-75291046	0.199224075546404	.	.
chr1	75142499	75142998	chr1	75467494	75467993	Cnppd1|chr1:75467494-75467993	0.237707688752729	.	.
chr1	75142499	75142998	chr1	75467494	75467993	Retreg2|chr1:75467494-75467993	0.237707688752729	.	.
chr1	75142499	75142998	chr1	75487302	75487801	Cnppd1|chr1:75487302-75487801	0.26458756071204	.	.
chr1	75142499	75142998	chr1	75487302	75487801	Retreg2|chr1:75487302-75487801	0.26458756071204	.	.
chr1	75168424	75168923	chr1	74794449	74794948	Zfand2b|chr1:74794449-74794948	0.229392749435346	.	.
chr1	75168424	75168923	chr1	74894978	74895477	Zfand2b|chr1:74894978-74895477	0.282154066480162	.	.
chr1	75168424	75168923	chr1	75218312	75218811	Zfand2b|chr1:75218312-75218811	0.159627536437896	.	.
chr1	75180079	75180578	chr1	74802933	74803432	Abcb6|chr1:74802933-74803432	0.150440784769547	.	.
chr1	75180079	75180578	chr1	74802933	74803432	Abcb6|chr1:74802933-74803432	0.150440784769548	.	.
chr1	75180079	75180578	chr1	74858307	74858806	Abcb6|chr1:74858307-74858806	0.189820972204955	.	.
chr1	75180079	75180578	chr1	74880737	74881236	Abcb6|chr1:74880737-74881236	0.448661874616962	.	.
chr1	75180079	75180578	chr1	75263237	75263736	Abcb6|chr1:75263237-75263736	0.314158127384179	.	.
chr1	75180079	75180578	chr1	75289342	75289841	Abcb6|chr1:75289342-75289841	0.207779141553602	.	.
chr1	75180079	75180578	chr1	75290547	75291046	Abcb6|chr1:75290547-75291046	0.220614580651405	.	.
chr1	75180079	75180578	chr1	75487302	75487801	Abcb6|chr1:75487302-75487801	0.161564620792162	.	.
chr1	75191753	75192252	chr1	74772969	74773468	Ankzf1|chr1:74772969-74773468	0.230368436756736	.	.
chr1	75191753	75192252	chr1	74772969	74773468	Atg9a|chr1:74772969-74773468	0.230368436756736	.	.
chr1	75191753	75192252	chr1	74882110	74882609	Ankzf1|chr1:74882110-74882609	0.266226256927665	.	.
chr1	75191753	75192252	chr1	74882110	74882609	Atg9a|chr1:74882110-74882609	0.266226256927665	.	.
chr1	75191753	75192252	chr1	75218312	75218811	Ankzf1|chr1:75218312-75218811	0.154379369075283	.	.
chr1	75191753	75192252	chr1	75218312	75218811	Atg9a|chr1:75218312-75218811	0.154379369075283	.	.
chr1	75191753	75192252	chr1	75467494	75467993	Ankzf1|chr1:75467494-75467993	0.19066547615586	.	.
chr1	75191753	75192252	chr1	75467494	75467993	Atg9a|chr1:75467494-75467993	0.19066547615586	.	.
chr1	75192415	75192914	chr1	74872216	74872715	Ankzf1|chr1:74872216-74872715	0.157068486556491	.	.
chr1	75192415	75192914	chr1	74872216	74872715	Atg9a|chr1:74872216-74872715	0.157068486556491	.	.
chr1	75192415	75192914	chr1	75289342	75289841	Ankzf1|chr1:75289342-75289841	0.159182356702493	.	.
chr1	75192415	75192914	chr1	75289342	75289841	Atg9a|chr1:75289342-75289841	0.159182356702493	.	.
chr1	75192415	75192914	chr1	75342805	75343304	Ankzf1|chr1:75342805-75343304	0.304849994608455	.	.
chr1	75192415	75192914	chr1	75342805	75343304	Atg9a|chr1:75342805-75343304	0.304849994608455	.	.
chr1	75210546	75211045	chr1	74816731	74817230	Glb1l|chr1:74816731-74817230	0.197989431295008	.	.
chr1	75210546	75211045	chr1	74816731	74817230	Stk16|chr1:74816731-74817230	0.197989431295008	.	.
chr1	75210546	75211045	chr1	74858307	74858806	Glb1l|chr1:74858307-74858806	0.190719169058409	.	.
chr1	75210546	75211045	chr1	74858307	74858806	Stk16|chr1:74858307-74858806	0.190719169058409	.	.
chr1	75210546	75211045	chr1	75244823	75245322	Glb1l|chr1:75244823-75245322	0.192321552001572	.	.
chr1	75210546	75211045	chr1	75244823	75245322	Stk16|chr1:75244823-75245322	0.192321552001572	.	.
chr1	75210546	75211045	chr1	75381822	75382321	Glb1l|chr1:75381822-75382321	0.178396943470367	.	.
chr1	75210546	75211045	chr1	75381822	75382321	Stk16|chr1:75381822-75382321	0.178396943470367	.	.
chr1	75210546	75211045	chr1	75487834	75488333	Glb1l|chr1:75487834-75488333	0.158156878934542	.	.
chr1	75210546	75211045	chr1	75487834	75488333	Stk16|chr1:75487834-75488333	0.158156878934542	.	.
chr1	75219086	75219585	chr1	74772969	74773468	Tuba4a|chr1:74772969-74773468	0.310116740400835	.	.
chr1	75219086	75219585	chr1	74894978	74895477	Tuba4a|chr1:74894978-74895477	0.359902908643191	.	.
chr1	75219086	75219585	chr1	75382615	75383114	Tuba4a|chr1:75382615-75383114	0.149678624607362	.	.
chr1	75219086	75219585	chr1	75445624	75446123	Tuba4a|chr1:75445624-75446123	0.192338418065071	.	.
chr1	75219086	75219585	chr1	75477362	75477861	Tuba4a|chr1:75477362-75477861	0.246289104160688	.	.
chr1	75219640	75220139	chr1	74772969	74773468	Tuba4a|chr1:74772969-74773468	0.306249721119858	.	.
chr1	75219640	75220139	chr1	74816731	74817230	Tuba4a|chr1:74816731-74817230	0.167842415023972	.	.
chr1	75219640	75220139	chr1	74882110	74882609	Tuba4a|chr1:74882110-74882609	0.154546216813122	.	.
chr1	75219640	75220139	chr1	74894978	74895477	Tuba4a|chr1:74894978-74895477	0.296301367609824	.	.
chr1	75219640	75220139	chr1	75289342	75289841	Tuba4a|chr1:75289342-75289841	0.201792203495129	.	.
chr1	75219640	75220139	chr1	75342805	75343304	Tuba4a|chr1:75342805-75343304	0.165592739100555	.	.
chr1	75219640	75220139	chr1	75381822	75382321	Tuba4a|chr1:75381822-75382321	0.184499235223259	.	.
chr1	75219640	75220139	chr1	75467494	75467993	Tuba4a|chr1:75467494-75467993	0.215831056533627	.	.
chr1	75219640	75220139	chr1	75477362	75477861	Tuba4a|chr1:75477362-75477861	0.321168030792981	.	.
chr1	75236144	75236643	chr1	74772969	74773468	Dnajb2|chr1:74772969-74773468	0.168677874115402	.	.
chr1	75236144	75236643	chr1	74802933	74803432	Dnajb2|chr1:74802933-74803432	0.224937649023531	.	.
chr1	75236144	75236643	chr1	75477362	75477861	Dnajb2|chr1:75477362-75477861	0.222504582970356	.	.
chr1	75236144	75236643	chr1	75487302	75487801	Dnajb2|chr1:75487302-75487801	0.146444917198511	.	.
chr1	75236144	75236643	chr1	75487834	75488333	Dnajb2|chr1:75487834-75488333	0.147359303697913	.	.
chr1	75236651	75237150	chr1	74772969	74773468	Dnajb2|chr1:74772969-74773468	0.170694321215061	.	.
chr1	75236651	75237150	chr1	74802933	74803432	Dnajb2|chr1:74802933-74803432	0.220971540555471	.	.
chr1	75236651	75237150	chr1	74882110	74882609	Dnajb2|chr1:74882110-74882609	0.257954433166282	.	.
chr1	75236651	75237150	chr1	75218312	75218811	Dnajb2|chr1:75218312-75218811	0.189319191858101	.	.
chr1	75236651	75237150	chr1	75342805	75343304	Dnajb2|chr1:75342805-75343304	0.202627265289606	.	.
chr1	75236651	75237150	chr1	75467494	75467993	Dnajb2|chr1:75467494-75467993	0.15485925982573	.	.
chr1	75236651	75237150	chr1	75487302	75487801	Dnajb2|chr1:75487302-75487801	0.372844355183449	.	.
chr1	75251521	75252020	chr1	75001124	75001623	Gm28294|chr1:75001124-75001623	0.295568165958407	.	.
chr1	75251521	75252020	chr1	75290547	75291046	Gm28294|chr1:75290547-75291046	0.148792301554219	.	.
chr1	75251521	75252020	chr1	75342805	75343304	Gm28294|chr1:75342805-75343304	0.169529943881213	.	.
chr1	75251521	75252020	chr1	75393088	75393587	Gm28294|chr1:75393088-75393587	0.298222789075734	.	.
chr1	75251521	75252020	chr1	75458368	75458867	Gm28294|chr1:75458368-75458867	0.196492506086739	.	.
chr1	75264008	75264507	chr1	75263237	75263736	Ptprn|chr1:75263237-75263736	0.311249707231324	.	.
chr1	75264008	75264507	chr1	75381822	75382321	Ptprn|chr1:75381822-75382321	0.213254927620315	.	.
chr1	75264008	75264507	chr1	75445624	75446123	Ptprn|chr1:75445624-75446123	0.276492829079718	.	.
chr1	75264008	75264507	chr1	75495129	75495628	Ptprn|chr1:75495129-75495628	0.191367763114382	.	.
chr1	75277375	75277874	chr1	75477362	75477861	Resp18|chr1:75477362-75477861	0.232882698723338	.	.
chr1	75278167	75278666	chr1	75263237	75263736	Resp18|chr1:75263237-75263736	0.177597766466482	.	.
chr1	75278167	75278666	chr1	75290547	75291046	Resp18|chr1:75290547-75291046	0.158333732252336	.	.
chr1	75278167	75278666	chr1	75487302	75487801	Resp18|chr1:75487302-75487801	0.216017474345768	.	.
chr1	75278167	75278666	chr1	75495129	75495628	Resp18|chr1:75495129-75495628	0.152677196466266	.	.
chr1	75317346	75317845	chr1	75218312	75218811	Dnpep|chr1:75218312-75218811	0.336981131753578	.	.
chr1	75317346	75317845	chr1	75467494	75467993	Dnpep|chr1:75467494-75467993	0.204090640630292	.	.
chr1	75435709	75436208	chr1	75218312	75218811	Gmppa|chr1:75218312-75218811	0.308409774762423	.	.
chr1	75435709	75436208	chr1	75458368	75458867	Gmppa|chr1:75458368-75458867	0.159093032909471	.	.
chr1	75435709	75436208	chr1	75458368	75458867	Gmppa|chr1:75458368-75458867	0.159093032909472	.	.
chr1	75435709	75436208	chr1	75467494	75467993	Gmppa|chr1:75467494-75467993	0.229558495749656	.	.
chr1	75435709	75436208	chr1	75477362	75477861	Gmppa|chr1:75477362-75477861	0.225690774785073	.	.
chr1	75435709	75436208	chr1	75487302	75487801	Gmppa|chr1:75487302-75487801	0.156959330036173	.	.
chr1	75435709	75436208	chr1	75487834	75488333	Gmppa|chr1:75487834-75488333	0.190397388502282	.	.
chr1	75478598	75479097	chr1	75263237	75263736	Chpf|chr1:75263237-75263736	0.360743207909211	.	.
chr1	75478598	75479097	chr1	75263237	75263736	Tmem198|chr1:75263237-75263736	0.360743207909211	.	.
chr1	75478598	75479097	chr1	75495129	75495628	Chpf|chr1:75495129-75495628	0.307501735482593	.	.
chr1	75478598	75479097	chr1	75495129	75495628	Tmem198|chr1:75495129-75495628	0.307501735482593	.	.
chr1	75479156	75479655	chr1	75495129	75495628	Chpf|chr1:75495129-75495628	0.267958243666886	.	.
chr1	75479156	75479655	chr1	75495129	75495628	Tmem198|chr1:75495129-75495628	0.267958243666886	.	.
chr1	77514939	77515438	chr1	77600629	77601128	Epha4|chr1:77600629-77601128	0.280483842332257	.	.
chr1	77514939	77515438	chr1	77600629	77601128	Gm28386|chr1:77600629-77601128	0.280483842332257	.	.
chr1	77514939	77515438	chr1	77688376	77688875	Epha4|chr1:77688376-77688875	0.252698363744145	.	.
chr1	77514939	77515438	chr1	77688376	77688875	Gm28386|chr1:77688376-77688875	0.252698363744145	.	.
chr1	77514939	77515438	chr1	77708622	77709121	Epha4|chr1:77708622-77709121	0.390422742063996	.	.
chr1	77514939	77515438	chr1	77708622	77709121	Gm28386|chr1:77708622-77709121	0.390422742063996	.	.
chr1	77516009	77516508	chr1	77545710	77546209	Gm28386|chr1:77545710-77546209	0.459326945606838	.	.
chr1	77516009	77516508	chr1	77600629	77601128	Gm28386|chr1:77600629-77601128	0.235568146328683	.	.
chr1	77516009	77516508	chr1	77688376	77688875	Gm28386|chr1:77688376-77688875	0.393881919074476	.	.
chr1	77516009	77516508	chr1	77708109	77708608	Gm28386|chr1:77708109-77708608	0.348370387173693	.	.
chr1	77516009	77516508	chr1	77708622	77709121	Gm28386|chr1:77708622-77709121	0.430353123184808	.	.
chr1	78488900	78489399	chr1	78280493	78280992	Farsb|chr1:78280493-78280992	0.162551342230667	.	.
chr1	78488900	78489399	chr1	78419495	78419994	Farsb|chr1:78419495-78419994	0.17563911958677	.	.
chr1	79439807	79440306	chr1	79005264	79005763	Scg2|chr1:79005264-79005763	0.298165475422695	.	.
chr1	79439807	79440306	chr1	79230045	79230544	Scg2|chr1:79230045-79230544	0.350473221414809	.	.
chr1	84934371	84934870	chr1	84881481	84881980	Slc16a14|chr1:84881481-84881980	0.156789485141121	.	.
chr1	84934883	84935382	chr1	84881481	84881980	Slc16a14|chr1:84881481-84881980	0.172227205076463	.	.
chr1	85793160	85793659	chr1	85703519	85704018	Cab39|chr1:85703519-85704018	0.279627171953172	.	.
chr1	85793160	85793659	chr1	85908911	85909410	Cab39|chr1:85908911-85909410	0.234933478090868	.	.
chr1	85793160	85793659	chr1	85916833	85917332	Cab39|chr1:85916833-85917332	0.346319111769038	.	.
chr1	85894274	85894773	chr1	85958147	85958646	Itm2c|chr1:85958147-85958646	0.178947393665324	.	.
chr1	85928201	85928700	chr1	85794440	85794939	4933407L21Rik|chr1:85794440-85794939	0.234111014025865	.	.
chr1	85928201	85928700	chr1	85958147	85958646	4933407L21Rik|chr1:85958147-85958646	0.266105956544934	.	.
chr1	86303797	86304296	chr1	86435332	86435831	Gm28626|chr1:86435332-86435831	0.217610417796829	.	.
chr1	86303797	86304296	chr1	86618411	86618910	Gm28626|chr1:86618411-86618910	0.184759060611384	.	.
chr1	86359268	86359767	chr1	86487143	86487642	C130036L24Rik|chr1:86487143-86487642	0.160688305980208	.	.
chr1	86359268	86359767	chr1	86487143	86487642	Ncl|chr1:86487143-86487642	0.160688305980208	.	.
chr1	86359268	86359767	chr1	86503968	86504467	C130036L24Rik|chr1:86503968-86504467	0.209780846779598	.	.
chr1	86359268	86359767	chr1	86503968	86504467	Ncl|chr1:86503968-86504467	0.209780846779598	.	.
chr1	86359268	86359767	chr1	86525204	86525703	C130036L24Rik|chr1:86525204-86525703	0.255617666617898	.	.
chr1	86359268	86359767	chr1	86525204	86525703	Ncl|chr1:86525204-86525703	0.255617666617898	.	.
chr1	86359268	86359767	chr1	86586879	86587378	C130036L24Rik|chr1:86586879-86587378	0.272002448415482	.	.
chr1	86359268	86359767	chr1	86586879	86587378	Ncl|chr1:86586879-86587378	0.272002448415482	.	.
chr1	86525710	86526209	chr1	86442428	86442927	Ptma|chr1:86442428-86442927	0.168397357284669	.	.
chr1	86525710	86526209	chr1	86487143	86487642	Ptma|chr1:86487143-86487642	0.297600410088617	.	.
chr1	86525710	86526209	chr1	86525204	86525703	Ptma|chr1:86525204-86525703	0.413270902127485	.	.
chr1	86525710	86526209	chr1	86618411	86618910	Ptma|chr1:86618411-86618910	0.184689484921866	.	.
chr1	86525710	86526209	chr1	86650000	86650499	Ptma|chr1:86650000-86650499	0.2136294773907	.	.
chr1	86526360	86526859	chr1	86371911	86372410	Ptma|chr1:86371911-86372410	0.183364224691484	.	.
chr1	86526360	86526859	chr1	86371911	86372410	Ptma|chr1:86371911-86372410	0.183364224691485	.	.
chr1	86526360	86526859	chr1	86442428	86442927	Ptma|chr1:86442428-86442927	0.238828217264876	.	.
chr1	86526360	86526859	chr1	86487725	86488224	Ptma|chr1:86487725-86488224	0.238494209731114	.	.
chr1	86526360	86526859	chr1	86501200	86501699	Ptma|chr1:86501200-86501699	0.170571433988163	.	.
chr1	86526360	86526859	chr1	86503968	86504467	Ptma|chr1:86503968-86504467	0.358678314471081	.	.
chr1	86526360	86526859	chr1	86525204	86525703	Ptma|chr1:86525204-86525703	0.281401612148667	.	.
chr1	86526360	86526859	chr1	86528114	86528613	Ptma|chr1:86528114-86528613	0.339613356346734	.	.
chr1	86526360	86526859	chr1	86586879	86587378	Ptma|chr1:86586879-86587378	0.146665187680281	.	.
chr1	86582078	86582577	chr1	86371911	86372410	Cops7b|chr1:86371911-86372410	0.222974521431524	.	.
chr1	86582078	86582577	chr1	86371911	86372410	Pde6d|chr1:86371911-86372410	0.222974521431524	.	.
chr1	86582078	86582577	chr1	86416225	86416724	Cops7b|chr1:86416225-86416724	0.178982479881481	.	.
chr1	86582078	86582577	chr1	86416225	86416724	Pde6d|chr1:86416225-86416724	0.178982479881481	.	.
chr1	86582078	86582577	chr1	86442428	86442927	Cops7b|chr1:86442428-86442927	0.315350671023878	.	.
chr1	86582078	86582577	chr1	86442428	86442927	Pde6d|chr1:86442428-86442927	0.315350671023878	.	.
chr1	86582078	86582577	chr1	86525204	86525703	Cops7b|chr1:86525204-86525703	0.182301189922378	.	.
chr1	86582078	86582577	chr1	86525204	86525703	Pde6d|chr1:86525204-86525703	0.182301189922378	.	.
chr1	86582078	86582577	chr1	86528114	86528613	Cops7b|chr1:86528114-86528613	0.237535426986651	.	.
chr1	86582078	86582577	chr1	86528114	86528613	Pde6d|chr1:86528114-86528613	0.237535426986651	.	.
chr1	86582603	86583102	chr1	86371911	86372410	Cops7b|chr1:86371911-86372410	0.250221199284464	.	.
chr1	86582603	86583102	chr1	86371911	86372410	Pde6d|chr1:86371911-86372410	0.250221199284464	.	.
chr1	86582603	86583102	chr1	86487143	86487642	Cops7b|chr1:86487143-86487642	0.219591443733095	.	.
chr1	86582603	86583102	chr1	86487143	86487642	Pde6d|chr1:86487143-86487642	0.219591443733095	.	.
chr1	86582603	86583102	chr1	86503968	86504467	Cops7b|chr1:86503968-86504467	0.152477949095324	.	.
chr1	86582603	86583102	chr1	86503968	86504467	Pde6d|chr1:86503968-86504467	0.152477949095324	.	.
chr1	86582603	86583102	chr1	86650000	86650499	Cops7b|chr1:86650000-86650499	0.211722039883969	.	.
chr1	86582603	86583102	chr1	86650000	86650499	Pde6d|chr1:86650000-86650499	0.211722039883969	.	.
chr1	86669399	86669898	chr1	86339345	86339844	Nppc|chr1:86339345-86339844	0.222799199951524	.	.
chr1	86669399	86669898	chr1	86435332	86435831	Nppc|chr1:86435332-86435831	0.374273148583167	.	.
chr1	86669399	86669898	chr1	86440464	86440963	Nppc|chr1:86440464-86440963	0.258665022975009	.	.
chr1	86669399	86669898	chr1	86650000	86650499	Nppc|chr1:86650000-86650499	0.164903831959311	.	.
chr1	86670393	86670892	chr1	86435332	86435831	Nppc|chr1:86435332-86435831	0.184975780444409	.	.
chr1	86670393	86670892	chr1	86440464	86440963	Nppc|chr1:86440464-86440963	0.164252328040168	.	.
chr1	86670393	86670892	chr1	86442428	86442927	Nppc|chr1:86442428-86442927	0.152045187836329	.	.
chr1	86670393	86670892	chr1	86532333	86532832	Nppc|chr1:86532333-86532832	0.268469899259446	.	.
chr1	86703565	86704064	chr1	86416225	86416724	Dis3l2|chr1:86416225-86416724	0.292929655068701	.	.
chr1	86703565	86704064	chr1	86618411	86618910	Dis3l2|chr1:86618411-86618910	0.215328613768412	.	.
chr1	87755700	87756199	chr1	87811076	87811575	Atg16l1|chr1:87811076-87811575	0.182748890958924	.	.
chr1	87755700	87756199	chr1	87993478	87993977	Atg16l1|chr1:87993478-87993977	0.348293600672987	.	.
chr1	88008031	88008530	chr1	88429538	88430037	Usp40|chr1:88429538-88430037	0.170605444331425	.	.
chr1	88008031	88008530	chr1	88456267	88456766	Usp40|chr1:88456267-88456766	0.256843914434798	.	.
chr1	88094854	88095353	chr1	87811076	87811575	Ugt1a7c|chr1:87811076-87811575	0.216848506038817	.	.
chr1	88094854	88095353	chr1	87993478	87993977	Ugt1a7c|chr1:87993478-87993977	0.247385773470949	.	.
chr1	88094854	88095353	chr1	88491415	88491914	Ugt1a7c|chr1:88491415-88491914	0.209436381734798	.	.
chr1	88205505	88206004	chr1	88285505	88286004	Dnajb3|chr1:88285505-88286004	0.237554355971516	.	.
chr1	88205505	88206004	chr1	88287520	88288019	Dnajb3|chr1:88287520-88288019	0.19909980256333	.	.
chr1	88205505	88206004	chr1	88472195	88472694	Dnajb3|chr1:88472195-88472694	0.149491956048517	.	.
chr1	88277410	88277909	chr1	88424541	88425040	Hjurp|chr1:88424541-88425040	0.215728259915478	.	.
chr1	88277410	88277909	chr1	88424541	88425040	Trpm8|chr1:88424541-88425040	0.215728259915478	.	.
chr1	88463197	88463696	chr1	88424541	88425040	Gm29538|chr1:88424541-88425040	0.151823872996285	.	.
chr1	92473544	92474043	chr1	92356196	92356695	Ndufa10|chr1:92356196-92356695	0.27007132345842	.	.
chr1	92641765	92642264	chr1	92840219	92840718	Cops9|chr1:92840219-92840718	0.307112666568973	.	.
chr1	92647708	92648207	chr1	92360240	92360739	Otos|chr1:92360240-92360739	0.249029618061882	.	.
chr1	92648213	92648712	chr1	92360240	92360739	Otos|chr1:92360240-92360739	0.297104327939444	.	.
chr1	92648720	92649219	chr1	92398220	92398719	Otos|chr1:92398220-92398719	0.292719753491573	.	.
chr1	92648720	92649219	chr1	92718432	92718931	Otos|chr1:92718432-92718931	0.166962867691713	.	.
chr1	92831030	92831529	chr1	92521236	92521735	Gpc1|chr1:92521236-92521735	0.244259330869051	.	.
chr1	92831030	92831529	chr1	92840219	92840718	Gpc1|chr1:92840219-92840718	0.301768458024508	.	.
chr1	92831616	92832115	chr1	92521236	92521735	Gpc1|chr1:92521236-92521735	0.156782117573816	.	.
chr1	92831616	92832115	chr1	92895020	92895519	Gpc1|chr1:92895020-92895519	0.172354969886631	.	.
chr1	92847595	92848094	chr1	92774751	92775250	Gm29480|chr1:92774751-92775250	0.25972852291179	.	.
chr1	92847595	92848094	chr1	92840219	92840718	Gm29480|chr1:92840219-92840718	0.33287781698961	.	.
chr1	92849473	92849972	chr1	92840219	92840718	Gm29480|chr1:92840219-92840718	0.262763087275403	.	.
chr1	92907215	92907714	chr1	92840219	92840718	Dusp28|chr1:92840219-92840718	0.334920327273121	.	.
chr1	92907215	92907714	chr1	92840219	92840718	Dusp28|chr1:92840219-92840718	0.334920327273122	.	.
chr1	92910422	92910921	chr1	92840219	92840718	5033417F24Rik|chr1:92840219-92840718	0.23152413550763	.	.
chr1	92910422	92910921	chr1	92840219	92840718	Rnpepl1|chr1:92840219-92840718	0.23152413550763	.	.
chr1	92910928	92911427	chr1	92840219	92840718	5033417F24Rik|chr1:92840219-92840718	0.299054668899931	.	.
chr1	92910928	92911427	chr1	92840219	92840718	Rnpepl1|chr1:92840219-92840718	0.299054668899931	.	.
chr1	92934435	92934934	chr1	92718432	92718931	Capn10|chr1:92718432-92718931	0.289817792825191	.	.
chr1	93305687	93306186	chr1	93401523	93402022	Gm28535|chr1:93401523-93402022	0.146557700492971	.	.
chr1	93305687	93306186	chr1	93401523	93402022	Mterf4|chr1:93401523-93402022	0.146557700492971	.	.
chr1	93511801	93512300	chr1	93401523	93402022	Farp2|chr1:93401523-93402022	0.174660979426961	.	.
chr1	93801756	93802255	chr1	94079039	94079538	Dtymk|chr1:94079039-94079538	0.23443537683744	.	.
chr1	95313333	95313832	chr1	95268183	95268682	Fam174a|chr1:95268183-95268682	0.17155383602468	.	.
chr1	95313851	95314350	chr1	95505374	95505873	Fam174a|chr1:95505374-95505873	0.173582441172568	.	.
chr1	95667921	95668420	chr1	95505374	95505873	St8sia4|chr1:95505374-95505873	0.299779564260923	.	.
chr1	95667921	95668420	chr1	95556845	95557344	St8sia4|chr1:95556845-95557344	0.217361513452182	.	.
chr1	95667921	95668420	chr1	95665260	95665759	St8sia4|chr1:95665260-95665759	0.181788495434378	.	.
chr1	96871948	96872447	chr1	96548456	96548955	Slco4c1|chr1:96548456-96548955	0.302581225876742	.	.
chr1	96871948	96872447	chr1	96768274	96768773	Slco4c1|chr1:96768274-96768773	0.211417194967847	.	.
chr1	98094805	98095304	chr1	98047553	98048052	Pam|chr1:98047553-98048052	0.166382068144683	.	.
chr1	98094805	98095304	chr1	98157631	98158130	Pam|chr1:98157631-98158130	0.184297401566291	.	.
chr1	98094805	98095304	chr1	98190086	98190585	Pam|chr1:98190086-98190585	0.14669550792174	.	.
chr1	98094805	98095304	chr1	98190632	98191131	Pam|chr1:98190632-98191131	0.280012413797245	.	.
chr1	98095430	98095929	chr1	98018444	98018943	Pam|chr1:98018444-98018943	0.182232134164335	.	.
chr1	98095430	98095929	chr1	98190086	98190585	Pam|chr1:98190086-98190585	0.14751721802581	.	.
chr1	98095430	98095929	chr1	98190632	98191131	Pam|chr1:98190632-98191131	0.161237481003102	.	.
chr1	98095430	98095929	chr1	98209290	98209789	Pam|chr1:98209290-98209789	0.2912148416022	.	.
chr1	98095430	98095929	chr1	98349951	98350450	Pam|chr1:98349951-98350450	0.16816269205109	.	.
chr1	98131926	98132425	chr1	98018444	98018943	1810006J02Rik|chr1:98018444-98018943	0.253603696951253	.	.
chr1	98131926	98132425	chr1	98082889	98083388	1810006J02Rik|chr1:98082889-98083388	0.220489213713249	.	.
chr1	98131926	98132425	chr1	98157631	98158130	1810006J02Rik|chr1:98157631-98158130	0.358360995588504	.	.
chr1	98131926	98132425	chr1	98190086	98190585	1810006J02Rik|chr1:98190086-98190585	0.205792133397343	.	.
chr1	98131926	98132425	chr1	98190632	98191131	1810006J02Rik|chr1:98190632-98191131	0.221189231015841	.	.
chr1	98131926	98132425	chr1	98275503	98276002	1810006J02Rik|chr1:98275503-98276002	0.152325373847933	.	.
chr1	105663536	105664035	chr1	105843379	105843878	Pign|chr1:105843379-105843878	0.197865389371792	.	.
chr1	105663536	105664035	chr1	105843379	105843878	Relch|chr1:105843379-105843878	0.197865389371792	.	.
chr1	105663536	105664035	chr1	105844184	105844683	Pign|chr1:105844184-105844683	0.322982625780548	.	.
chr1	105663536	105664035	chr1	105844184	105844683	Relch|chr1:105844184-105844683	0.322982625780548	.	.
chr1	105663536	105664035	chr1	105993776	105994275	Pign|chr1:105993776-105994275	0.191803769999628	.	.
chr1	105663536	105664035	chr1	105993776	105994275	Relch|chr1:105993776-105994275	0.191803769999628	.	.
chr1	105780395	105780894	chr1	105977377	105977876	Tnfrsf11a|chr1:105977377-105977876	0.260430874570842	.	.
chr1	105781032	105781531	chr1	105907913	105908412	Tnfrsf11a|chr1:105907913-105908412	0.187990560936221	.	.
chr1	105990273	105990772	chr1	105843379	105843878	Gm7160|chr1:105843379-105843878	0.301827320779154	.	.
chr1	105990273	105990772	chr1	105843379	105843878	Zcchc2|chr1:105843379-105843878	0.301827320779154	.	.
chr1	105990273	105990772	chr1	105844184	105844683	Gm7160|chr1:105844184-105844683	0.277457096977641	.	.
chr1	105990273	105990772	chr1	105844184	105844683	Zcchc2|chr1:105844184-105844683	0.277457096977641	.	.
chr1	105991031	105991530	chr1	105977377	105977876	Gm7160|chr1:105977377-105977876	0.155172380467294	.	.
chr1	105991031	105991530	chr1	105977377	105977876	Zcchc2|chr1:105977377-105977876	0.155172380467294	.	.
chr1	105991031	105991530	chr1	105993776	105994275	Gm7160|chr1:105993776-105994275	0.190874818692087	.	.
chr1	105991031	105991530	chr1	105993776	105994275	Zcchc2|chr1:105993776-105994275	0.190874818692087	.	.
chr1	106759529	106760028	chr1	106958023	106958522	Kdsr|chr1:106958023-106958522	0.2727789507606	.	.
chr1	106759529	106760028	chr1	106958544	106959043	Kdsr|chr1:106958544-106959043	0.199228878646466	.	.
chr1	106759529	106760028	chr1	107243170	107243669	Kdsr|chr1:107243170-107243669	0.148383286621033	.	.
chr1	107386382	107386881	chr1	107095503	107096002	Gm15391|chr1:107095503-107096002	0.243613424555713	.	.
chr1	107386382	107386881	chr1	107197643	107198142	Gm15391|chr1:107197643-107198142	0.159896286632502	.	.
chr1	107386382	107386881	chr1	107346138	107346637	Gm15391|chr1:107346138-107346637	0.250139126019626	.	.
chr1	107386382	107386881	chr1	107538716	107539215	Gm15391|chr1:107538716-107539215	0.156729036074555	.	.
chr1	107386382	107386881	chr1	107562050	107562549	Gm15391|chr1:107562050-107562549	0.430946399174688	.	.
chr1	107386382	107386881	chr1	107696915	107697414	Gm15391|chr1:107696915-107697414	0.19379302364329	.	.
chr1	109982394	109982893	chr1	110101059	110101558	Cdh7|chr1:110101059-110101558	0.149395358828297	.	.
chr1	111864757	111865256	chr1	112070551	112071050	Dsel|chr1:112070551-112071050	0.163420537198236	.	.
chr1	111864757	111865256	chr1	112139699	112140198	Dsel|chr1:112139699-112140198	0.251295831411989	.	.
chr1	113288155	113288654	chr1	113384758	113385257	Gm28189|chr1:113384758-113385257	0.170439116872645	.	.
chr1	115684447	115684946	chr1	115513613	115514112	Cntnap5a|chr1:115513613-115514112	0.19648757154323	.	.
chr1	115684447	115684946	chr1	115745518	115746017	Cntnap5a|chr1:115745518-115746017	0.217266848740818	.	.
chr1	118321592	118322091	chr1	118445457	118445956	Nifk|chr1:118445457-118445956	0.300315803805802	.	.
chr1	118389052	118389551	chr1	118476824	118477323	Clasp1|chr1:118476824-118477323	0.339504275991932	.	.
chr1	118458765	118459264	chr1	118416623	118417122	2900060B14Rik|chr1:118416623-118417122	0.191181479430985	.	.
chr1	119422101	119422600	chr1	119082542	119083041	Inhbb|chr1:119082542-119083041	0.208236617444465	.	.
chr1	119422101	119422600	chr1	119189552	119190051	Inhbb|chr1:119189552-119190051	0.512176143494619	.	.
chr1	120602016	120602515	chr1	120795184	120795683	En1|chr1:120795184-120795683	0.224100858603973	.	.
chr1	120602016	120602515	chr1	120849340	120849839	En1|chr1:120849340-120849839	0.244128643570587	.	.
chr1	120602767	120603266	chr1	120265100	120265599	En1|chr1:120265100-120265599	0.190474675705447	.	.
chr1	120602767	120603266	chr1	120327602	120328101	En1|chr1:120327602-120328101	0.195096598159202	.	.
chr1	120602767	120603266	chr1	120603467	120603966	En1|chr1:120603467-120603966	0.206032397104128	.	.
chr1	120602767	120603266	chr1	120701853	120702352	En1|chr1:120701853-120702352	0.156706669940092	.	.
chr1	120602767	120603266	chr1	120702366	120702865	En1|chr1:120702366-120702865	0.391460032542574	.	.
chr1	120602767	120603266	chr1	120795184	120795683	En1|chr1:120795184-120795683	0.162211721522224	.	.
chr1	120602767	120603266	chr1	120849340	120849839	En1|chr1:120849340-120849839	0.436409776411755	.	.
chr1	120758675	120759174	chr1	120549233	120549732	Gm29346|chr1:120549233-120549732	0.154355236264512	.	.
chr1	120758675	120759174	chr1	120549866	120550365	Gm29346|chr1:120549866-120550365	0.203513163905239	.	.
chr1	121430778	121431277	chr1	121096477	121096976	Ccdc93|chr1:121096477-121096976	0.228419646382614	.	.
chr1	121430778	121431277	chr1	121180229	121180728	Ccdc93|chr1:121180229-121180728	0.327430014102569	.	.
chr1	121430778	121431277	chr1	121419036	121419535	Ccdc93|chr1:121419036-121419535	0.300161897317139	.	.
chr1	121430778	121431277	chr1	121452337	121452836	Ccdc93|chr1:121452337-121452836	0.31012485340086	.	.
chr1	121431333	121431832	chr1	121096477	121096976	Ccdc93|chr1:121096477-121096976	0.237147658961675	.	.
chr1	121431333	121431832	chr1	121452337	121452836	Ccdc93|chr1:121452337-121452836	0.17939961127358	.	.
chr1	124845344	124845843	chr1	124914375	124914874	Dpp10|chr1:124914375-124914874	0.227563643833418	.	.
chr1	124845344	124845843	chr1	125040263	125040762	Dpp10|chr1:125040263-125040762	0.160626985311038	.	.
chr1	124845849	124846348	chr1	124914375	124914874	Dpp10|chr1:124914375-124914874	0.421619084529613	.	.
chr1	124845849	124846348	chr1	124914375	124914874	Dpp10|chr1:124914375-124914874	0.421619084529614	.	.
chr1	124845849	124846348	chr1	125040263	125040762	Dpp10|chr1:125040263-125040762	0.239045468214238	.	.
chr1	125434562	125435061	chr1	125040263	125040762	Actr3|chr1:125040263-125040762	0.212302483627204	.	.
chr1	128359460	128359959	chr1	128303860	128304359	Mcm6|chr1:128303860-128304359	0.301032495612705	.	.
chr1	128359460	128359959	chr1	128471858	128472357	Mcm6|chr1:128471858-128472357	0.198229213879876	.	.
chr1	128417141	128417640	chr1	128471858	128472357	Dars|chr1:128471858-128472357	0.211397858542152	.	.
chr1	128417141	128417640	chr1	128659882	128660381	Dars|chr1:128659882-128660381	0.172575697773769	.	.
chr1	130462505	130463004	chr1	130000077	130000576	Cd55|chr1:130000077-130000576	0.197275582485186	.	.
chr1	130462505	130463004	chr1	130000077	130000576	Gm16083|chr1:130000077-130000576	0.197275582485186	.	.
chr1	130462505	130463004	chr1	130187520	130188019	Cd55|chr1:130187520-130188019	0.424957147159317	.	.
chr1	130462505	130463004	chr1	130187520	130188019	Gm16083|chr1:130187520-130188019	0.424957147159317	.	.
chr1	130462505	130463004	chr1	130507966	130508465	Cd55|chr1:130507966-130508465	0.420755068964393	.	.
chr1	130462505	130463004	chr1	130507966	130508465	Gm16083|chr1:130507966-130508465	0.420755068964393	.	.
chr1	130462505	130463004	chr1	130528774	130529273	Cd55|chr1:130528774-130529273	0.169976968310731	.	.
chr1	130462505	130463004	chr1	130528774	130529273	Gm16083|chr1:130528774-130529273	0.169976968310731	.	.
chr1	130462505	130463004	chr1	130680192	130680691	Cd55|chr1:130680192-130680691	0.263284092474437	.	.
chr1	130462505	130463004	chr1	130680192	130680691	Gm16083|chr1:130680192-130680691	0.263284092474437	.	.
chr1	130462505	130463004	chr1	130715647	130716146	Cd55|chr1:130715647-130716146	0.179964240510856	.	.
chr1	130462505	130463004	chr1	130715647	130716146	Gm16083|chr1:130715647-130716146	0.179964240510856	.	.
chr1	130717229	130717728	chr1	130252384	130252883	Yod1|chr1:130252384-130252883	0.195083035349505	.	.
chr1	130717229	130717728	chr1	130350205	130350704	Yod1|chr1:130350205-130350704	0.318198904355897	.	.
chr1	130717229	130717728	chr1	130527614	130528113	Yod1|chr1:130527614-130528113	0.285742826353239	.	.
chr1	130717229	130717728	chr1	130715647	130716146	Yod1|chr1:130715647-130716146	0.270115466521816	.	.
chr1	130717229	130717728	chr1	130876890	130877389	Yod1|chr1:130876890-130877389	0.255970382658275	.	.
chr1	131526753	131527252	chr1	131548296	131548795	Fam72a|chr1:131548296-131548795	0.255381554962014	.	.
chr1	131526753	131527252	chr1	131548296	131548795	Srgap2|chr1:131548296-131548795	0.255381554962014	.	.
chr1	131526753	131527252	chr1	131555074	131555573	Fam72a|chr1:131555074-131555573	0.298127587229839	.	.
chr1	131526753	131527252	chr1	131555074	131555573	Srgap2|chr1:131555074-131555573	0.298127587229839	.	.
chr1	131526753	131527252	chr1	131712339	131712838	Fam72a|chr1:131712339-131712838	0.414452424979131	.	.
chr1	131526753	131527252	chr1	131712339	131712838	Srgap2|chr1:131712339-131712838	0.414452424979131	.	.
chr1	131526753	131527252	chr1	131765519	131766018	Fam72a|chr1:131765519-131766018	0.174629372960937	.	.
chr1	131526753	131527252	chr1	131765519	131766018	Srgap2|chr1:131765519-131766018	0.174629372960937	.	.
chr1	131526753	131527252	chr1	131802593	131803092	Fam72a|chr1:131802593-131803092	0.147741102579229	.	.
chr1	131526753	131527252	chr1	131802593	131803092	Srgap2|chr1:131802593-131803092	0.147741102579229	.	.
chr1	131527318	131527817	chr1	131712339	131712838	Fam72a|chr1:131712339-131712838	0.392318592842717	.	.
chr1	131527318	131527817	chr1	131712339	131712838	Srgap2|chr1:131712339-131712838	0.392318592842717	.	.
chr1	131527318	131527817	chr1	131937643	131938142	Fam72a|chr1:131937643-131938142	0.187376872733606	.	.
chr1	131527318	131527817	chr1	131937643	131938142	Srgap2|chr1:131937643-131938142	0.187376872733606	.	.
chr1	131827667	131828166	chr1	131802593	131803092	Slc41a1|chr1:131802593-131803092	0.185416385836501	.	.
chr1	131866958	131867457	chr1	131708290	131708789	Rab29|chr1:131708290-131708789	0.372837219448849	.	.
chr1	131866958	131867457	chr1	131754806	131755305	Rab29|chr1:131754806-131755305	0.146312473851234	.	.
chr1	131866958	131867457	chr1	131982827	131983326	Rab29|chr1:131982827-131983326	0.170127799104654	.	.
chr1	131910162	131910661	chr1	131555074	131555573	Nucks1|chr1:131555074-131555573	0.204335021680517	.	.
chr1	131910162	131910661	chr1	131712339	131712838	Nucks1|chr1:131712339-131712838	0.15411313427131	.	.
chr1	131910666	131911165	chr1	131573579	131574078	Nucks1|chr1:131573579-131574078	0.147240296548022	.	.
chr1	131910666	131911165	chr1	131981607	131982106	Nucks1|chr1:131981607-131982106	0.291093879452835	.	.
chr1	131910666	131911165	chr1	131981607	131982106	Nucks1|chr1:131981607-131982106	0.291093879452836	.	.
chr1	131963030	131963529	chr1	131802593	131803092	Slc45a3|chr1:131802593-131803092	0.158094270106281	.	.
chr1	133363199	133363698	chr1	133353486	133353985	Etnk2|chr1:133353486-133353985	0.181039288870215	.	.
chr1	133363199	133363698	chr1	133385453	133385952	Etnk2|chr1:133385453-133385952	0.234028370392844	.	.
chr1	133363199	133363698	chr1	133596626	133597125	Etnk2|chr1:133596626-133597125	0.344580507796168	.	.
chr1	133610089	133610588	chr1	133353486	133353985	Snrpe|chr1:133353486-133353985	0.167152725020517	.	.
chr1	133661173	133661672	chr1	133265295	133265794	Gm38394|chr1:133265295-133265794	0.186033443565864	.	.
chr1	133661173	133661672	chr1	133265295	133265794	Zbed6|chr1:133265295-133265794	0.186033443565864	.	.
chr1	133661173	133661672	chr1	133265295	133265794	Zc3h11a|chr1:133265295-133265794	0.186033443565864	.	.
chr1	139376823	139377322	chr1	139308889	139309388	Crb1|chr1:139308889-139309388	0.203019544209424	.	.
chr1	139376823	139377322	chr1	139481086	139481585	Crb1|chr1:139481086-139481585	0.505205106885008	.	.
chr1	139454477	139454976	chr1	139480150	139480649	Aspm|chr1:139480150-139480649	0.172739705216768	.	.
chr1	140245186	140245685	chr1	140171485	140171984	Kcnt2|chr1:140171485-140171984	0.176091003099725	.	.
chr1	140245186	140245685	chr1	140339188	140339687	Kcnt2|chr1:140339188-140339687	0.159598857212765	.	.
chr1	140245186	140245685	chr1	140471594	140472093	Kcnt2|chr1:140471594-140472093	0.199018327466804	.	.
chr1	140245761	140246260	chr1	140171485	140171984	Kcnt2|chr1:140171485-140171984	0.199266244596605	.	.
chr1	140245761	140246260	chr1	140339188	140339687	Kcnt2|chr1:140339188-140339687	0.294697880878302	.	.
chr1	143640493	143640992	chr1	143265853	143266352	B3galt2|chr1:143265853-143266352	0.247104554894875	.	.
chr1	143640493	143640992	chr1	143644121	143644620	B3galt2|chr1:143644121-143644620	0.161792199397125	.	.
chr1	143702603	143703102	chr1	143644121	143644620	Cdc73|chr1:143644121-143644620	0.271149382837388	.	.
chr1	146495368	146495867	chr1	146028904	146029403	Brinp3|chr1:146028904-146029403	0.169681565830212	.	.
chr1	146495368	146495867	chr1	146028904	146029403	Gm29514|chr1:146028904-146029403	0.169681565830212	.	.
chr1	146495368	146495867	chr1	146724743	146725242	Brinp3|chr1:146724743-146725242	0.496193747846935	.	.
chr1	146495368	146495867	chr1	146724743	146725242	Gm29514|chr1:146724743-146725242	0.496193747846935	.	.
chr1	150099643	150100142	chr1	150266492	150266991	Ptgs2|chr1:150266492-150266991	0.177229597382649	.	.
chr1	150099643	150100142	chr1	150266492	150266991	Ptgs2os|chr1:150266492-150266991	0.177229597382649	.	.
chr1	150392883	150393382	chr1	150256196	150256695	Odr4|chr1:150256196-150256695	0.164534357429809	.	.
chr1	150392883	150393382	chr1	150256196	150256695	Tpr|chr1:150256196-150256695	0.164534357429809	.	.
chr1	150393401	150393900	chr1	150256196	150256695	Odr4|chr1:150256196-150256695	0.173415465003153	.	.
chr1	150393401	150393900	chr1	150256196	150256695	Tpr|chr1:150256196-150256695	0.173415465003153	.	.
chr1	150393401	150393900	chr1	150256782	150257281	Odr4|chr1:150256782-150257281	0.189678975018933	.	.
chr1	150393401	150393900	chr1	150256782	150257281	Tpr|chr1:150256782-150257281	0.189678975018933	.	.
chr1	153899574	153900073	chr1	154180893	154181392	Glul|chr1:154180893-154181392	0.16424302826321	.	.
chr1	153899574	153900073	chr1	154180893	154181392	Teddm2|chr1:154180893-154181392	0.16424302826321	.	.
chr1	154117348	154117847	chr1	153751790	153752289	A830008E24Rik|chr1:153751790-153752289	0.396829471581951	.	.
chr1	154117348	154117847	chr1	154102804	154103303	A830008E24Rik|chr1:154102804-154103303	0.255177928362397	.	.
chr1	154117943	154118442	chr1	154102804	154103303	A830008E24Rik|chr1:154102804-154103303	0.16603877259518	.	.
chr1	154117943	154118442	chr1	154150104	154150603	A830008E24Rik|chr1:154150104-154150603	0.275984392788508	.	.
chr1	154117943	154118442	chr1	154180893	154181392	A830008E24Rik|chr1:154180893-154181392	0.215426100324987	.	.
chr1	154117943	154118442	chr1	154204565	154205064	A830008E24Rik|chr1:154204565-154205064	0.276414798320849	.	.
chr1	154118577	154119076	chr1	154102804	154103303	A830008E24Rik|chr1:154102804-154103303	0.170403944697019	.	.
chr1	154201241	154201740	chr1	153953209	153953708	Zfp648|chr1:153953209-153953708	0.174462265636453	.	.
chr1	154201241	154201740	chr1	154102804	154103303	Zfp648|chr1:154102804-154103303	0.161558224933127	.	.
chr1	154201241	154201740	chr1	154180893	154181392	Zfp648|chr1:154180893-154181392	0.167685553631335	.	.
chr1	154201241	154201740	chr1	154223809	154224308	Zfp648|chr1:154223809-154224308	0.205564975126337	.	.
chr1	156035878	156036377	chr1	155784767	155785266	Tor1aip1|chr1:155784767-155785266	0.182880417524586	.	.
chr1	156035878	156036377	chr1	155784767	155785266	Tor1aip2|chr1:155784767-155785266	0.182880417524586	.	.
chr1	156035878	156036377	chr1	156040577	156041076	Tor1aip1|chr1:156040577-156041076	0.190772037158653	.	.
chr1	156035878	156036377	chr1	156040577	156041076	Tor1aip2|chr1:156040577-156041076	0.190772037158653	.	.
chr1	156035878	156036377	chr1	156085751	156086250	Tor1aip1|chr1:156085751-156086250	0.362988356307839	.	.
chr1	156035878	156036377	chr1	156085751	156086250	Tor1aip2|chr1:156085751-156086250	0.362988356307839	.	.
chr1	156035878	156036377	chr1	156263255	156263754	Tor1aip1|chr1:156263255-156263754	0.184817264395096	.	.
chr1	156035878	156036377	chr1	156263255	156263754	Tor1aip2|chr1:156263255-156263754	0.184817264395096	.	.
chr1	156204775	156205274	chr1	156085751	156086250	Fam163a|chr1:156085751-156086250	0.198241117677875	.	.
chr1	156204775	156205274	chr1	156241652	156242151	Fam163a|chr1:156241652-156242151	0.233690591535949	.	.
chr1	156204775	156205274	chr1	156263255	156263754	Fam163a|chr1:156263255-156263754	0.295826408431463	.	.
chr1	156204775	156205274	chr1	156270379	156270878	Fam163a|chr1:156270379-156270878	0.218182076041454	.	.
chr1	156420903	156421402	chr1	156085751	156086250	Axdnd1|chr1:156085751-156086250	0.200703909038017	.	.
chr1	156420903	156421402	chr1	156241652	156242151	Axdnd1|chr1:156241652-156242151	0.19622069793184	.	.
chr1	156420903	156421402	chr1	156263255	156263754	Axdnd1|chr1:156263255-156263754	0.185901450165162	.	.
chr1	156420903	156421402	chr1	156613877	156614376	Axdnd1|chr1:156613877-156614376	0.165125847461986	.	.
chr1	156558476	156558975	chr1	156263255	156263754	Abl2|chr1:156263255-156263754	0.285074607228743	.	.
chr1	156558476	156558975	chr1	156270379	156270878	Abl2|chr1:156270379-156270878	0.260390598084739	.	.
chr1	156558476	156558975	chr1	156613877	156614376	Abl2|chr1:156613877-156614376	0.197558577146655	.	.
chr1	156674112	156674611	chr1	156270379	156270878	Tor3a|chr1:156270379-156270878	0.195335891314511	.	.
chr1	156674112	156674611	chr1	156613877	156614376	Tor3a|chr1:156613877-156614376	0.192743583922501	.	.
chr1	156718320	156718819	chr1	156263255	156263754	Fam20b|chr1:156263255-156263754	0.288248959959671	.	.
chr1	156718854	156719353	chr1	156270379	156270878	Fam20b|chr1:156270379-156270878	0.23468797463853	.	.
chr1	156718854	156719353	chr1	156271559	156272058	Fam20b|chr1:156271559-156272058	0.202546612853509	.	.
chr1	159231910	159232409	chr1	159135252	159135751	Cop1|chr1:159135252-159135751	0.259506124476756	.	.
chr1	160791995	160792494	chr1	161195428	161195927	Rabgap1l|chr1:161195428-161195927	0.255239688503526	.	.
chr1	160792667	160793166	chr1	160935496	160935995	Rabgap1l|chr1:160935496-160935995	0.198676077347176	.	.
chr1	160792667	160793166	chr1	161004042	161004541	Rabgap1l|chr1:161004042-161004541	0.173829692197709	.	.
chr1	160906592	160907091	chr1	160935496	160935995	Rc3h1|chr1:160935496-160935995	0.219427053961464	.	.
chr1	160906592	160907091	chr1	161183665	161184164	Rc3h1|chr1:161183665-161184164	0.183968234481477	.	.
chr1	161034286	161034785	chr1	161465124	161465623	Gas5|chr1:161465124-161465623	0.187146161711233	.	.
chr1	161034286	161034785	chr1	161465124	161465623	Zbtb37|chr1:161465124-161465623	0.187146161711233	.	.
chr1	161034786	161035285	chr1	161195428	161195927	Gas5|chr1:161195428-161195927	0.217434773870507	.	.
chr1	161034786	161035285	chr1	161195428	161195927	Zbtb37|chr1:161195428-161195927	0.217434773870507	.	.
chr1	161034786	161035285	chr1	161465124	161465623	Gas5|chr1:161465124-161465623	0.265553993025114	.	.
chr1	161034786	161035285	chr1	161465124	161465623	Zbtb37|chr1:161465124-161465623	0.265553993025114	.	.
chr1	161070536	161071035	chr1	161465124	161465623	Cenpl|chr1:161465124-161465623	0.191193374640334	.	.
chr1	161070536	161071035	chr1	161465124	161465623	Dars2|chr1:161465124-161465623	0.191193374640334	.	.
chr1	161131254	161131753	chr1	161170609	161171108	Klhl20|chr1:161170609-161171108	0.149494874714773	.	.
chr1	161142436	161142935	chr1	161465124	161465623	Ankrd45|chr1:161465124-161465623	0.254966791858369	.	.
chr1	161250941	161251440	chr1	161183665	161184164	Prdx6|chr1:161183665-161184164	0.244546111322179	.	.
chr1	161876197	161876696	chr1	161735403	161735902	Suco|chr1:161735403-161735902	0.15472160145078	.	.
chr1	161876715	161877214	chr1	161735403	161735902	Suco|chr1:161735403-161735902	0.21735793395473	.	.
chr1	161876715	161877214	chr1	161804393	161804892	Suco|chr1:161804393-161804892	0.145749510637222	.	.
chr1	161968972	161969471	chr1	161736817	161737316	Gm38304|chr1:161736817-161737316	0.219474848040326	.	.
chr1	161968972	161969471	chr1	161736817	161737316	Pigc|chr1:161736817-161737316	0.219474848040326	.	.
chr1	161968972	161969471	chr1	161804393	161804892	Gm38304|chr1:161804393-161804892	0.173477287720179	.	.
chr1	161968972	161969471	chr1	161804393	161804892	Pigc|chr1:161804393-161804892	0.173477287720179	.	.
chr1	163779331	163779830	chr1	164138556	164139055	Kifap3|chr1:164138556-164139055	0.205829346818693	.	.
chr1	163929752	163930251	chr1	164184474	164184973	Scyl3|chr1:164184474-164184973	0.253860943755564	.	.
chr1	163994642	163995141	chr1	163898181	163898680	BC055324|chr1:163898181-163898680	0.166716382914329	.	.
chr1	163994642	163995141	chr1	163898181	163898680	Mettl18|chr1:163898181-163898680	0.166716382914329	.	.
chr1	163994642	163995141	chr1	163910292	163910791	BC055324|chr1:163910292-163910791	0.345314233024862	.	.
chr1	163994642	163995141	chr1	163910292	163910791	Mettl18|chr1:163910292-163910791	0.345314233024862	.	.
chr1	164248686	164249185	chr1	163910292	163910791	Slc19a2|chr1:163910292-163910791	0.209413250322389	.	.
chr1	166253817	166254316	chr1	166280533	166281032	Ildr2|chr1:166280533-166281032	0.284259755020204	.	.
chr1	166254415	166254914	chr1	166319038	166319537	Ildr2|chr1:166319038-166319537	0.145881006249079	.	.
chr1	166308696	166309195	chr1	166693417	166693916	5330438I03Rik|chr1:166693417-166693916	0.404293331911058	.	.
chr1	166309200	166309699	chr1	166693417	166693916	5330438I03Rik|chr1:166693417-166693916	0.259119421025869	.	.
chr1	166409578	166410077	chr1	166319038	166319537	Pogk|chr1:166319038-166319537	0.169885669375187	.	.
chr1	171270057	171270556	chr1	171263038	171263537	B4galt3|chr1:171263038-171263537	0.184772581713278	.	.
chr1	171270057	171270556	chr1	171380549	171381048	B4galt3|chr1:171380549-171381048	0.149558209573344	.	.
chr1	171281054	171281553	chr1	171263038	171263537	Ppox|chr1:171263038-171263537	0.254341390455475	.	.
chr1	171281563	171282062	chr1	171263038	171263537	Ppox|chr1:171263038-171263537	0.278956130158363	.	.
chr1	171287719	171288218	chr1	171320119	171320618	Usp21|chr1:171320119-171320618	0.19237935175114	.	.
chr1	171287719	171288218	chr1	171478928	171479427	Usp21|chr1:171478928-171479427	0.161617329598279	.	.
chr1	171294566	171295065	chr1	171478928	171479427	Ufc1|chr1:171478928-171479427	0.210957489075743	.	.
chr1	171294566	171295065	chr1	171566785	171567284	Ufc1|chr1:171566785-171567284	0.193323073370214	.	.
chr1	171328705	171329204	chr1	171478928	171479427	Dedd|chr1:171478928-171479427	0.301517570356055	.	.
chr1	171328705	171329204	chr1	171566785	171567284	Dedd|chr1:171566785-171567284	0.332450295489055	.	.
chr1	171329206	171329705	chr1	171263038	171263537	Dedd|chr1:171263038-171263537	0.220705076484905	.	.
chr1	171329206	171329705	chr1	171566785	171567284	Dedd|chr1:171566785-171567284	0.334985290185944	.	.
chr1	171345437	171345936	chr1	171263038	171263537	Nit1|chr1:171263038-171263537	0.176868735815968	.	.
chr1	171345437	171345936	chr1	171263038	171263537	Pfdn2|chr1:171263038-171263537	0.176868735815968	.	.
chr1	171345437	171345936	chr1	171379865	171380364	Nit1|chr1:171379865-171380364	0.160081793965816	.	.
chr1	171345437	171345936	chr1	171379865	171380364	Pfdn2|chr1:171379865-171380364	0.160081793965816	.	.
chr1	171360576	171361075	chr1	171263038	171263537	Klhdc9|chr1:171263038-171263537	0.160578488293221	.	.
chr1	171360576	171361075	chr1	171553007	171553506	Klhdc9|chr1:171553007-171553506	0.254066966504362	.	.
chr1	171411068	171411567	chr1	171478928	171479427	Usf1|chr1:171478928-171479427	0.145896532004196	.	.
chr1	171411068	171411567	chr1	171553007	171553506	Usf1|chr1:171553007-171553506	0.196105728334564	.	.
chr1	171419401	171419900	chr1	171263038	171263537	Tstd1|chr1:171263038-171263537	0.16387441773135	.	.
chr1	171437234	171437733	chr1	171263038	171263537	F11r|chr1:171263038-171263537	0.263153788175469	.	.
chr1	171437234	171437733	chr1	171566785	171567284	F11r|chr1:171566785-171567284	0.158578081174234	.	.
chr1	171502334	171502833	chr1	171319300	171319799	Alyref2|chr1:171319300-171319799	0.28016533427941	.	.
chr1	171502334	171502833	chr1	171553007	171553506	Alyref2|chr1:171553007-171553506	0.186942824657852	.	.
chr1	171503198	171503697	chr1	171319300	171319799	Alyref2|chr1:171319300-171319799	0.270318091164996	.	.
chr1	171503198	171503697	chr1	171319300	171319799	B930036N10Rik|chr1:171319300-171319799	0.270318091164996	.	.
chr1	171503848	171504347	chr1	171263038	171263537	Alyref2|chr1:171263038-171263537	0.318107752075339	.	.
chr1	171503848	171504347	chr1	171263038	171263537	B930036N10Rik|chr1:171263038-171263537	0.318107752075339	.	.
chr1	171503848	171504347	chr1	171815706	171816205	Alyref2|chr1:171815706-171816205	0.201611127865764	.	.
chr1	171503848	171504347	chr1	171815706	171816205	B930036N10Rik|chr1:171815706-171816205	0.201611127865764	.	.
chr1	173349883	173350382	chr1	173389447	173389946	Aim2|chr1:173389447-173389946	0.281336634487762	.	.
chr1	173366644	173367143	chr1	173398534	173399033	Cadm3|chr1:173398534-173399033	0.199849112215628	.	.
chr1	173367390	173367889	chr1	173390016	173390515	Cadm3|chr1:173390016-173390515	0.178501293385211	.	.
chr1	178187311	178187810	chr1	178463658	178464157	Desi2|chr1:178463658-178464157	0.322830953882035	.	.
chr1	178276142	178276641	chr1	178449116	178449615	4930527J03Rik|chr1:178449116-178449615	0.156366863714853	.	.
chr1	178318532	178319031	chr1	178449116	178449615	B230369F24Rik|chr1:178449116-178449615	0.332699637656779	.	.
chr1	178318532	178319031	chr1	178449116	178449615	Cox20|chr1:178449116-178449615	0.332699637656779	.	.
chr1	178337559	178338058	chr1	178368821	178369320	Hnrnpu|chr1:178368821-178369320	0.180256759710194	.	.
chr1	179803447	179803946	chr1	180195828	180196327	Ahctf1|chr1:180195828-180196327	0.163813516385754	.	.
chr1	179803447	179803946	chr1	180195828	180196327	Gm10518|chr1:180195828-180196327	0.163813516385754	.	.
chr1	179803447	179803946	chr1	180225780	180226279	Ahctf1|chr1:180225780-180226279	0.220214712219535	.	.
chr1	179803447	179803946	chr1	180225780	180226279	Gm10518|chr1:180225780-180226279	0.220214712219535	.	.
chr1	179959653	179960152	chr1	180215001	180215500	Cdc42bpa|chr1:180215001-180215500	0.204580740364755	.	.
chr1	179959653	179960152	chr1	180225780	180226279	Cdc42bpa|chr1:180225780-180226279	0.150220392987682	.	.
chr1	179960232	179960731	chr1	180215001	180215500	Cdc42bpa|chr1:180215001-180215500	0.16299538573367	.	.
chr1	179960232	179960731	chr1	180225780	180226279	Cdc42bpa|chr1:180225780-180226279	0.278161609203139	.	.
chr1	180568576	180569075	chr1	180547386	180547885	Parp1|chr1:180547386-180547885	0.156165448479322	.	.
chr1	180568576	180569075	chr1	180547908	180548407	Parp1|chr1:180547908-180548407	0.252602449063774	.	.
chr1	180568576	180569075	chr1	180777540	180778039	Parp1|chr1:180777540-180778039	0.220680429918627	.	.
chr1	180641033	180641532	chr1	180550703	180551202	Lin9|chr1:180550703-180551202	0.268267620021874	.	.
chr1	180641033	180641532	chr1	180777540	180778039	Lin9|chr1:180777540-180778039	0.452148182271129	.	.
chr1	180641033	180641532	chr1	180987738	180988237	Lin9|chr1:180987738-180988237	0.439414996884195	.	.
chr1	180725789	180726288	chr1	180763866	180764365	Acbd3|chr1:180763866-180764365	0.167853429558374	.	.
chr1	180725789	180726288	chr1	180777540	180778039	Acbd3|chr1:180777540-180778039	0.295697809431633	.	.
chr1	180725789	180726288	chr1	180778088	180778587	Acbd3|chr1:180778088-180778587	0.148737881721266	.	.
chr1	180725789	180726288	chr1	180848038	180848537	Acbd3|chr1:180848038-180848537	0.239253117236896	.	.
chr1	180725789	180726288	chr1	180987738	180988237	Acbd3|chr1:180987738-180988237	0.146795376909503	.	.
chr1	180768387	180768886	chr1	180547386	180547885	Gm38293|chr1:180547386-180547885	0.153956167632149	.	.
chr1	180768387	180768886	chr1	180547908	180548407	Gm38293|chr1:180547908-180548407	0.172388697234182	.	.
chr1	180768387	180768886	chr1	180763866	180764365	Gm38293|chr1:180763866-180764365	0.237424354417122	.	.
chr1	180768387	180768886	chr1	180777540	180778039	Gm38293|chr1:180777540-180778039	0.467256252035804	.	.
chr1	180768387	180768886	chr1	180778088	180778587	Gm38293|chr1:180778088-180778587	0.292011569324458	.	.
chr1	180768387	180768886	chr1	180863588	180864087	Gm38293|chr1:180863588-180864087	0.191389819238681	.	.
chr1	180813365	180813864	chr1	180987738	180988237	H3f3a|chr1:180987738-180988237	0.368256843069664	.	.
chr1	180813365	180813864	chr1	180987738	180988237	H3f3aos|chr1:180987738-180988237	0.368256843069664	.	.
chr1	180813365	180813864	chr1	181022185	181022684	H3f3a|chr1:181022185-181022684	0.230132877662069	.	.
chr1	180813365	180813864	chr1	181022185	181022684	H3f3aos|chr1:181022185-181022684	0.230132877662069	.	.
chr1	180813365	180813864	chr1	181150665	181151164	H3f3a|chr1:181150665-181151164	0.147125683432587	.	.
chr1	180813365	180813864	chr1	181150665	181151164	H3f3aos|chr1:181150665-181151164	0.147125683432587	.	.
chr1	180813989	180814488	chr1	181016358	181016857	H3f3a|chr1:181016358-181016857	0.208597421308861	.	.
chr1	180813989	180814488	chr1	181016358	181016857	H3f3aos|chr1:181016358-181016857	0.208597421308861	.	.
chr1	180813989	180814488	chr1	181150665	181151164	H3f3a|chr1:181150665-181151164	0.175694675912273	.	.
chr1	180813989	180814488	chr1	181150665	181151164	H3f3aos|chr1:181150665-181151164	0.175694675912273	.	.
chr1	180849953	180850452	chr1	180547386	180547885	Sde2|chr1:180547386-180547885	0.154121068241255	.	.
chr1	180849953	180850452	chr1	180777540	180778039	Sde2|chr1:180777540-180778039	0.268900534980656	.	.
chr1	180849953	180850452	chr1	180863588	180864087	Sde2|chr1:180863588-180864087	0.303929553098081	.	.
chr1	180849953	180850452	chr1	180987738	180988237	Sde2|chr1:180987738-180988237	0.150489945694579	.	.
chr1	180850639	180851138	chr1	180547386	180547885	Sde2|chr1:180547386-180547885	0.251835876102477	.	.
chr1	180850639	180851138	chr1	180547908	180548407	Sde2|chr1:180547908-180548407	0.242487115292112	.	.
chr1	180850639	180851138	chr1	180777540	180778039	Sde2|chr1:180777540-180778039	0.24937172387875	.	.
chr1	180850639	180851138	chr1	181017318	181017817	Sde2|chr1:181017318-181017817	0.157091480362531	.	.
chr1	180903944	180904443	chr1	180547386	180547885	Pycr2|chr1:180547386-180547885	0.28623051192778	.	.
chr1	180903944	180904443	chr1	180763866	180764365	Pycr2|chr1:180763866-180764365	0.165047204536864	.	.
chr1	180903944	180904443	chr1	180987738	180988237	Pycr2|chr1:180987738-180988237	0.232176249430162	.	.
chr1	180941712	180942211	chr1	180763866	180764365	Tmem63a|chr1:180763866-180764365	0.241586090278503	.	.
chr1	181144061	181144560	chr1	180763866	180764365	Cnih4|chr1:180763866-180764365	0.150553707789671	.	.
chr1	181144061	181144560	chr1	180763866	180764365	Nvl|chr1:180763866-180764365	0.150553707789671	.	.
chr1	181144061	181144560	chr1	180777540	180778039	Cnih4|chr1:180777540-180778039	0.386375945670088	.	.
chr1	181144061	181144560	chr1	180777540	180778039	Nvl|chr1:180777540-180778039	0.386375945670088	.	.
chr1	181144061	181144560	chr1	181017318	181017817	Cnih4|chr1:181017318-181017817	0.258666881660976	.	.
chr1	181144061	181144560	chr1	181017318	181017817	Nvl|chr1:181017318-181017817	0.258666881660976	.	.
chr1	181211764	181212263	chr1	181017318	181017817	Wdr26|chr1:181017318-181017817	0.304098700513115	.	.
chr1	181211764	181212263	chr1	181150665	181151164	Wdr26|chr1:181150665-181151164	0.220734888541074	.	.
chr1	181842237	181842736	chr1	181545377	181545876	Lbr|chr1:181545377-181545876	0.173352908092325	.	.
chr1	181842237	181842736	chr1	181923286	181923785	Lbr|chr1:181923286-181923785	0.32542089380961	.	.
chr1	181842237	181842736	chr1	182089615	182090114	Lbr|chr1:182089615-182090114	0.218702695744195	.	.
chr1	182019253	182019752	chr1	181923286	181923785	Enah|chr1:181923286-181923785	0.225529054739563	.	.
chr1	182019822	182020321	chr1	181888749	181889248	Enah|chr1:181888749-181889248	0.357622028662243	.	.
chr1	182019822	182020321	chr1	181959782	181960281	Enah|chr1:181959782-181960281	0.218812041233481	.	.
chr1	182019822	182020321	chr1	182090208	182090707	Enah|chr1:182090208-182090707	0.172959814984948	.	.
chr1	182019822	182020321	chr1	182140320	182140819	Enah|chr1:182140320-182140819	0.227448738429312	.	.
chr1	182020341	182020840	chr1	181888749	181889248	Enah|chr1:181888749-181889248	0.176910108680225	.	.
chr1	182020341	182020840	chr1	181959782	181960281	Enah|chr1:181959782-181960281	0.16388321771543	.	.
chr1	182020341	182020840	chr1	182140320	182140819	Enah|chr1:182140320-182140819	0.209772938763073	.	.
chr1	182020341	182020840	chr1	182489705	182490204	Enah|chr1:182489705-182490204	0.192488919705782	.	.
chr1	182124497	182124996	chr1	182489705	182490204	Srp9|chr1:182489705-182490204	0.237063290674737	.	.
chr1	182408896	182409395	chr1	182081947	182082446	Trp53bp2|chr1:182081947-182082446	0.221932544183681	.	.
chr1	182408896	182409395	chr1	182140320	182140819	Trp53bp2|chr1:182140320-182140819	0.316609669146178	.	.
chr1	184034061	184034560	chr1	184177997	184178496	1700056E22Rik|chr1:184177997-184178496	0.227748504333787	.	.
chr1	184034061	184034560	chr1	184178527	184179026	1700056E22Rik|chr1:184178527-184179026	0.288496249389467	.	.
chr1	191717568	191718067	chr1	191611650	191612149	Lpgat1|chr1:191611650-191612149	0.194493199087897	.	.
chr1	191718068	191718567	chr1	191592326	191592825	Lpgat1|chr1:191592326-191592825	0.172413393995047	.	.
chr1	191718068	191718567	chr1	191712270	191712769	Lpgat1|chr1:191712270-191712769	0.313807870071887	.	.
chr1	191821104	191821603	chr1	191834767	191835266	Gm38037|chr1:191834767-191835266	0.151323891423946	.	.
chr1	191821104	191821603	chr1	191834767	191835266	Nek2|chr1:191834767-191835266	0.151323891423946	.	.
chr1	191821104	191821603	chr1	192189015	192189514	Gm38037|chr1:192189015-192189514	0.188351011191943	.	.
chr1	191821104	191821603	chr1	192189015	192189514	Nek2|chr1:192189015-192189514	0.188351011191943	.	.
chr1	191821104	191821603	chr1	192232621	192233120	Gm38037|chr1:192232621-192233120	0.168659454084699	.	.
chr1	191821104	191821603	chr1	192232621	192233120	Nek2|chr1:192232621-192233120	0.168659454084699	.	.
chr1	191907383	191907882	chr1	192070199	192070698	1700034H15Rik|chr1:192070199-192070698	0.156823709315258	.	.
chr1	191907383	191907882	chr1	192070199	192070698	Slc30a1|chr1:192070199-192070698	0.156823709315258	.	.
chr1	191907383	191907882	chr1	192232621	192233120	1700034H15Rik|chr1:192232621-192233120	0.161928589397258	.	.
chr1	191907383	191907882	chr1	192232621	192233120	Slc30a1|chr1:192232621-192233120	0.161928589397258	.	.
chr1	191989950	191990449	chr1	191712270	191712769	Gm26670|chr1:191712270-191712769	0.228172335229628	.	.
chr1	191989950	191990449	chr1	192107306	192107805	Gm26670|chr1:192107306-192107805	0.241620778211444	.	.
chr1	191989950	191990449	chr1	192232621	192233120	Gm26670|chr1:192232621-192233120	0.268897602062635	.	.
chr1	192137818	192138317	chr1	192189015	192189514	Rcor3|chr1:192189015-192189514	0.252366235473247	.	.
chr1	192190456	192190955	chr1	192107306	192107805	Kcnh1|chr1:192107306-192107805	0.1606011432811	.	.
chr1	194976111	194976610	chr1	194761366	194761865	A330023F24Rik|chr1:194761366-194761865	0.214243700435672	.	.
chr1	194976111	194976610	chr1	194761366	194761865	Gm16897|chr1:194761366-194761865	0.214243700435672	.	.
chr1	194976111	194976610	chr1	194839176	194839675	A330023F24Rik|chr1:194839176-194839675	0.206760155493023	.	.
chr1	194976111	194976610	chr1	194839176	194839675	Gm16897|chr1:194839176-194839675	0.206760155493023	.	.
chr1	194976111	194976610	chr1	195016706	195017205	A330023F24Rik|chr1:195016706-195017205	0.319540006029293	.	.
chr1	194976111	194976610	chr1	195016706	195017205	Gm16897|chr1:195016706-195017205	0.319540006029293	.	.
chr1	194976725	194977224	chr1	194839176	194839675	A330023F24Rik|chr1:194839176-194839675	0.217624189116396	.	.
chr1	194976725	194977224	chr1	194839176	194839675	Gm16897|chr1:194839176-194839675	0.217624189116396	.	.
chr1	195018071	195018570	chr1	195016706	195017205	Gm37027|chr1:195016706-195017205	0.279980498624007	.	.
chr1	195018071	195018570	chr1	195040386	195040885	Gm37027|chr1:195040386-195040885	0.220946034272051	.	.
chr1	195130829	195131328	chr1	194761366	194761865	Cr1l|chr1:194761366-194761865	0.304383038504142	.	.
chr10	3366298	3366797	chr10	3286874	3287373	Ppp1r14c|chr10:3286874-3287373	0.222127343746154	.	.
chr10	3366298	3366797	chr10	3366890	3367389	Ppp1r14c|chr10:3366890-3367389	0.29950305839416	.	.
chr10	3366298	3366797	chr10	3383108	3383607	Ppp1r14c|chr10:3383108-3383607	0.185764477644674	.	.
chr10	3740116	3740615	chr10	3286874	3287373	Plekhg1|chr10:3286874-3287373	0.558923702862148	.	.
chr10	3740116	3740615	chr10	3383108	3383607	Plekhg1|chr10:3383108-3383607	0.210126994434896	.	.
chr10	3740116	3740615	chr10	3572927	3573426	Plekhg1|chr10:3572927-3573426	0.21377950332528	.	.
chr10	3741065	3741564	chr10	3943811	3944310	Plekhg1|chr10:3943811-3944310	0.15260406861426	.	.
chr10	3972861	3973360	chr10	3996387	3996886	Mthfd1l|chr10:3996387-3996886	0.157339427675873	.	.
chr10	4611722	4612221	chr10	4598223	4598722	Esr1|chr10:4598223-4598722	0.146329443311761	.	.
chr10	5550504	5551003	chr10	5549987	5550486	Syne1|chr10:5549987-5550486	0.167598684003286	.	.
chr10	5805395	5805894	chr10	5846889	5847388	Fbxo5|chr10:5846889-5847388	0.185429802815844	.	.
chr10	5805395	5805894	chr10	5912713	5913212	Fbxo5|chr10:5912713-5913212	0.339547584380578	.	.
chr10	5921342	5921841	chr10	5600051	5600550	Rgs17|chr10:5600051-5600550	0.267474308214887	.	.
chr10	5921342	5921841	chr10	5786848	5787347	Rgs17|chr10:5786848-5787347	0.236480814380548	.	.
chr10	5921342	5921841	chr10	6151873	6152372	Rgs17|chr10:6151873-6152372	0.313754510213293	.	.
chr10	5922199	5922698	chr10	5549987	5550486	Rgs17|chr10:5549987-5550486	0.180777213249169	.	.
chr10	5922199	5922698	chr10	5846889	5847388	Rgs17|chr10:5846889-5847388	0.278070412967432	.	.
chr10	5922199	5922698	chr10	5912713	5913212	Rgs17|chr10:5912713-5913212	0.179547645732537	.	.
chr10	5922199	5922698	chr10	6035780	6036279	Rgs17|chr10:6035780-6036279	0.22245189569664	.	.
chr10	5922199	5922698	chr10	6151873	6152372	Rgs17|chr10:6151873-6152372	0.194953262809754	.	.
chr10	5923047	5923546	chr10	5549987	5550486	Rgs17|chr10:5549987-5550486	0.366137882249834	.	.
chr10	5923047	5923546	chr10	6035780	6036279	Rgs17|chr10:6035780-6036279	0.417011243735074	.	.
chr10	7211500	7211999	chr10	7015235	7015734	Cnksr3|chr10:7015235-7015734	0.163493329344551	.	.
chr10	7211500	7211999	chr10	7158863	7159362	Cnksr3|chr10:7158863-7159362	0.149580168126973	.	.
chr10	7212004	7212503	chr10	7015235	7015734	Cnksr3|chr10:7015235-7015734	0.19777951002248	.	.
chr10	7212004	7212503	chr10	7085261	7085760	Cnksr3|chr10:7085261-7085760	0.19941728731818	.	.
chr10	7212004	7212503	chr10	7158283	7158782	Cnksr3|chr10:7158283-7158782	0.239902397302058	.	.
chr10	7212004	7212503	chr10	7158863	7159362	Cnksr3|chr10:7158863-7159362	0.393993277728102	.	.
chr10	7589567	7590066	chr10	7663092	7663591	Lrp11|chr10:7663092-7663591	0.337671085227578	.	.
chr10	7590117	7590616	chr10	7663092	7663591	Lrp11|chr10:7663092-7663591	0.184234582630656	.	.
chr10	7667254	7667753	chr10	7663092	7663591	Nup43|chr10:7663092-7663591	0.190414461331267	.	.
chr10	7681670	7682169	chr10	7333209	7333708	Lats1|chr10:7333209-7333708	0.184072696897784	.	.
chr10	7681670	7682169	chr10	7333209	7333708	Pcmt1|chr10:7333209-7333708	0.184072696897784	.	.
chr10	7725685	7726184	chr10	7600611	7601110	Katna1|chr10:7600611-7601110	0.155891767930169	.	.
chr10	7780097	7780596	chr10	7900869	7901368	B430219N15Rik|chr10:7900869-7901368	0.296573460744999	.	.
chr10	7780721	7781220	chr10	7900869	7901368	B430219N15Rik|chr10:7900869-7901368	0.204612636829542	.	.
chr10	7955534	7956033	chr10	7663092	7663591	Tab2|chr10:7663092-7663591	0.255359197189521	.	.
chr10	7955534	7956033	chr10	7663092	7663591	Tab2|chr10:7663092-7663591	0.255359197189522	.	.
chr10	7956090	7956589	chr10	7663092	7663591	Tab2|chr10:7663092-7663591	0.257368368291127	.	.
chr10	7956090	7956589	chr10	7900869	7901368	Tab2|chr10:7900869-7901368	0.275014394701431	.	.
chr10	10472118	10472617	chr10	10268401	10268900	Adgb|chr10:10268401-10268900	0.148321224439564	.	.
chr10	11081489	11081988	chr10	11080297	11080796	Grm1|chr10:11080297-11080796	0.182850497252734	.	.
chr10	11081489	11081988	chr10	11080801	11081300	Grm1|chr10:11080801-11081300	0.188115399832005	.	.
chr10	11081489	11081988	chr10	11449856	11450355	Grm1|chr10:11449856-11450355	0.185233454179732	.	.
chr10	11082083	11082582	chr10	11356109	11356608	Grm1|chr10:11356109-11356608	0.203609548006589	.	.
chr10	11082083	11082582	chr10	11491884	11492383	Grm1|chr10:11491884-11492383	0.22985437006281	.	.
chr10	11149164	11149663	chr10	11491884	11492383	Shprh|chr10:11491884-11492383	0.457223333268052	.	.
chr10	11280524	11281023	chr10	11564944	11565443	4930432B10Rik|chr10:11564944-11565443	0.146948898744673	.	.
chr10	11280524	11281023	chr10	11564944	11565443	Fbxo30|chr10:11564944-11565443	0.146948898744673	.	.
chr10	11281047	11281546	chr10	11564381	11564880	4930432B10Rik|chr10:11564381-11564880	0.160406500211656	.	.
chr10	11281047	11281546	chr10	11564381	11564880	Fbxo30|chr10:11564381-11564880	0.160406500211656	.	.
chr10	11281047	11281546	chr10	11564944	11565443	4930432B10Rik|chr10:11564944-11565443	0.357005437625682	.	.
chr10	11281047	11281546	chr10	11564944	11565443	Fbxo30|chr10:11564944-11565443	0.357005437625682	.	.
chr10	11343450	11343949	chr10	11491884	11492383	Epm2a|chr10:11491884-11492383	0.165698018652367	.	.
chr10	14705323	14705822	chr10	14273058	14273557	Nmbr|chr10:14273058-14273557	0.1971896209588	.	.
chr10	14705323	14705822	chr10	14273058	14273557	Vta1|chr10:14273058-14273557	0.1971896209588	.	.
chr10	15300071	15300570	chr10	15432009	15432508	Gm47710|chr10:15432009-15432508	0.340906770444309	.	.
chr10	15760590	15761089	chr10	16171253	16171752	Gm40604|chr10:16171253-16171752	0.21677402587354	.	.
chr10	19014684	19015183	chr10	18953612	18954111	Tnfaip3|chr10:18953612-18954111	0.146673365089442	.	.
chr10	19712255	19712754	chr10	19518706	19519205	Il20ra|chr10:19518706-19519205	0.20179597235782	.	.
chr10	19712255	19712754	chr10	19693066	19693565	Il20ra|chr10:19693066-19693565	0.159074872267091	.	.
chr10	21881933	21882432	chr10	21776610	21777109	Sgk1|chr10:21776610-21777109	0.1550983968334	.	.
chr10	21881933	21882432	chr10	21828500	21828999	Sgk1|chr10:21828500-21828999	0.423649022515195	.	.
chr10	21881933	21882432	chr10	21829310	21829809	Sgk1|chr10:21829310-21829809	0.298057365288552	.	.
chr10	21881933	21882432	chr10	22058487	22058986	Sgk1|chr10:22058487-22058986	0.375039068171442	.	.
chr10	21882814	21883313	chr10	21776610	21777109	Sgk1|chr10:21776610-21777109	0.337306594656439	.	.
chr10	21882814	21883313	chr10	21790149	21790648	Sgk1|chr10:21790149-21790648	0.216152142908351	.	.
chr10	21882814	21883313	chr10	21828500	21828999	Sgk1|chr10:21828500-21828999	0.258543368758073	.	.
chr10	21882814	21883313	chr10	21829310	21829809	Sgk1|chr10:21829310-21829809	0.46466711409882	.	.
chr10	21882814	21883313	chr10	22010076	22010575	Sgk1|chr10:22010076-22010575	0.231897437571745	.	.
chr10	22645129	22645628	chr10	22680449	22680948	Slc2a12|chr10:22680449-22680948	0.202566288416969	.	.
chr10	22730224	22730723	chr10	22579377	22579876	AC166256.1|chr10:22579377-22579876	0.174978993132178	.	.
chr10	22730224	22730723	chr10	22680449	22680948	AC166256.1|chr10:22680449-22680948	0.201969344711283	.	.
chr10	22731152	22731651	chr10	22579377	22579876	AC166256.1|chr10:22579377-22579876	0.241573707281022	.	.
chr10	22731152	22731651	chr10	22579377	22579876	Tbpl1|chr10:22579377-22579876	0.241573707281022	.	.
chr10	22731681	22732180	chr10	22598819	22599318	AC166256.1|chr10:22598819-22599318	0.153555354568532	.	.
chr10	22731681	22732180	chr10	22598819	22599318	Tbpl1|chr10:22598819-22599318	0.153555354568532	.	.
chr10	23894906	23895405	chr10	23979250	23979749	Vnn1|chr10:23979250-23979749	0.354882135315793	.	.
chr10	23894906	23895405	chr10	24080130	24080629	Vnn1|chr10:24080130-24080629	0.18343174954001	.	.
chr10	23894906	23895405	chr10	24158886	24159385	Vnn1|chr10:24158886-24159385	0.159038079595952	.	.
chr10	23894906	23895405	chr10	24191919	24192418	Vnn1|chr10:24191919-24192418	0.170087154399435	.	.
chr10	24149016	24149515	chr10	24080130	24080629	Stx7|chr10:24080130-24080629	0.169539600802685	.	.
chr10	24223272	24223771	chr10	23979250	23979749	Moxd1|chr10:23979250-23979749	0.172432234429014	.	.
chr10	24223272	24223771	chr10	24080130	24080629	Moxd1|chr10:24080130-24080629	0.274467461953001	.	.
chr10	24223272	24223771	chr10	24158886	24159385	Moxd1|chr10:24158886-24159385	0.280557753819884	.	.
chr10	26374914	26375413	chr10	26303433	26303932	L3mbtl3|chr10:26303433-26303932	0.157967063314991	.	.
chr10	26374914	26375413	chr10	26374170	26374669	L3mbtl3|chr10:26374170-26374669	0.208089690836469	.	.
chr10	26374914	26375413	chr10	26739258	26739757	L3mbtl3|chr10:26739258-26739757	0.167387959081633	.	.
chr10	26375759	26376258	chr10	26327653	26328152	L3mbtl3|chr10:26327653-26328152	0.299360218932737	.	.
chr10	26375759	26376258	chr10	26630133	26630632	L3mbtl3|chr10:26630133-26630632	0.162349373787845	.	.
chr10	26375759	26376258	chr10	26739258	26739757	L3mbtl3|chr10:26739258-26739757	0.197636313831321	.	.
chr10	26695050	26695549	chr10	26327653	26328152	Gm48893|chr10:26327653-26328152	0.279439577544871	.	.
chr10	26695050	26695549	chr10	26711043	26711542	Gm48893|chr10:26711043-26711542	0.316710982930223	.	.
chr10	26695050	26695549	chr10	26739258	26739757	Gm48893|chr10:26739258-26739757	0.145804276162498	.	.
chr10	29361318	29361817	chr10	29146930	29147429	Rnf146|chr10:29146930-29147429	0.158547147125612	.	.
chr10	29361318	29361817	chr10	29147547	29148046	Rnf146|chr10:29147547-29148046	0.146358369905132	.	.
chr10	29361318	29361817	chr10	29148055	29148554	Rnf146|chr10:29148055-29148554	0.213306243348276	.	.
chr10	29361318	29361817	chr10	29420642	29421141	Rnf146|chr10:29420642-29421141	0.147061938458985	.	.
chr10	29361838	29362337	chr10	29146930	29147429	Rnf146|chr10:29146930-29147429	0.437673328492306	.	.
chr10	29361838	29362337	chr10	29147547	29148046	Rnf146|chr10:29147547-29148046	0.24559129912737	.	.
chr10	29361838	29362337	chr10	29420642	29421141	Rnf146|chr10:29420642-29421141	0.229229697432853	.	.
chr10	29535581	29536080	chr10	29804096	29804595	Rspo3|chr10:29804096-29804595	0.361435853525213	.	.
chr10	29535581	29536080	chr10	29892929	29893428	Rspo3|chr10:29892929-29893428	0.299015812257463	.	.
chr10	30599914	30600413	chr10	30389737	30390236	Trmt11|chr10:30389737-30390236	0.167232733791649	.	.
chr10	30599914	30600413	chr10	30618199	30618698	Trmt11|chr10:30618199-30618698	0.218574988586552	.	.
chr10	30802619	30803118	chr10	30801947	30802446	Ncoa7|chr10:30801947-30802446	0.258691049500936	.	.
chr10	30802619	30803118	chr10	30810769	30811268	Ncoa7|chr10:30810769-30811268	0.151159565839287	.	.
chr10	30802619	30803118	chr10	31009910	31010409	Ncoa7|chr10:31009910-31010409	0.23237953750212	.	.
chr10	30803126	30803625	chr10	30810769	30811268	Ncoa7|chr10:30810769-30811268	0.173283611599148	.	.
chr10	30803126	30803625	chr10	31009910	31010409	Ncoa7|chr10:31009910-31010409	0.35191302461691	.	.
chr10	30803126	30803625	chr10	31023303	31023802	Ncoa7|chr10:31023303-31023802	0.24966696255865	.	.
chr10	30803126	30803625	chr10	31026379	31026878	Ncoa7|chr10:31026379-31026878	0.373546411225888	.	.
chr10	30803835	30804334	chr10	31009910	31010409	Ncoa7|chr10:31009910-31010409	0.178382888207888	.	.
chr10	30842620	30843119	chr10	30824988	30825487	Hey2|chr10:30824988-30825487	0.194569572667745	.	.
chr10	30842620	30843119	chr10	30992142	30992641	Hey2|chr10:30992142-30992641	0.264483382881875	.	.
chr10	30842620	30843119	chr10	30992733	30993232	Hey2|chr10:30992733-30993232	0.312210222862836	.	.
chr10	30842620	30843119	chr10	31023303	31023802	Hey2|chr10:31023303-31023802	0.568596387101843	.	.
chr10	30842620	30843119	chr10	31026379	31026878	Hey2|chr10:31026379-31026878	0.273094039948233	.	.
chr10	31313140	31313639	chr10	31009910	31010409	Hddc2|chr10:31009910-31010409	0.290370541299743	.	.
chr10	31313140	31313639	chr10	31299140	31299639	Hddc2|chr10:31299140-31299639	0.202669956588741	.	.
chr10	31313140	31313639	chr10	31592665	31593164	Hddc2|chr10:31592665-31593164	0.194704230454502	.	.
chr10	31445112	31445611	chr10	31465773	31466272	Tpd52l1|chr10:31465773-31466272	0.153793622243296	.	.
chr10	31445112	31445611	chr10	31467099	31467598	Tpd52l1|chr10:31467099-31467598	0.211169527690557	.	.
chr10	31445112	31445611	chr10	31742380	31742879	Tpd52l1|chr10:31742380-31742879	0.260345990545918	.	.
chr10	31445701	31446200	chr10	31465773	31466272	Tpd52l1|chr10:31465773-31466272	0.280653683947084	.	.
chr10	31445701	31446200	chr10	31742380	31742879	Tpd52l1|chr10:31742380-31742879	0.298356836262874	.	.
chr10	31608520	31609019	chr10	31252553	31253052	Rnf217|chr10:31252553-31253052	0.307624537861177	.	.
chr10	31608520	31609019	chr10	31253055	31253554	Rnf217|chr10:31253055-31253554	0.418977775509572	.	.
chr10	31609486	31609985	chr10	31742380	31742879	Rnf217|chr10:31742380-31742879	0.312988388827921	.	.
chr10	33623953	33624452	chr10	33703373	33703872	Clvs2|chr10:33703373-33703872	0.287864631123259	.	.
chr10	33623953	33624452	chr10	33703373	33703872	Gm15939|chr10:33703373-33703872	0.287864631123259	.	.
chr10	33904718	33905217	chr10	33703373	33703872	Rsph4a|chr10:33703373-33703872	0.173158831359515	.	.
chr10	33951019	33951518	chr10	34033850	34034349	Zup1|chr10:34033850-34034349	0.254838607146279	.	.
chr10	34019491	34019990	chr10	34033850	34034349	Gm48045|chr10:34033850-34034349	0.249020492458356	.	.
chr10	34019491	34019990	chr10	34033850	34034349	Rwdd1|chr10:34033850-34034349	0.249020492458356	.	.
chr10	34036511	34037010	chr10	34280491	34280990	Trappc3l|chr10:34280491-34280990	0.150408046477865	.	.
chr10	34096225	34096724	chr10	34316872	34317371	Calhm5|chr10:34316872-34317371	0.169106688869248	.	.
chr10	34127449	34127948	chr10	34091720	34092219	Calhm6|chr10:34091720-34092219	0.215622352625981	.	.
chr10	34206579	34207078	chr10	33986736	33987235	Dse|chr10:33986736-33987235	0.219992920676629	.	.
chr10	34281970	34282469	chr10	34328221	34328720	Tspyl1|chr10:34328221-34328720	0.158430609022355	.	.
chr10	34282484	34282983	chr10	34316872	34317371	Tspyl1|chr10:34316872-34317371	0.26800087722634	.	.
chr10	34282484	34282983	chr10	34328221	34328720	Tspyl1|chr10:34328221-34328720	0.206941479293511	.	.
chr10	34282484	34282983	chr10	34368075	34368574	Tspyl1|chr10:34368075-34368574	0.253464695024691	.	.
chr10	34297174	34297673	chr10	34316872	34317371	Tspyl4|chr10:34316872-34317371	0.277192671922372	.	.
chr10	34418335	34418834	chr10	34033850	34034349	Nt5dc1|chr10:34033850-34034349	0.247243673731204	.	.
chr10	36506584	36507083	chr10	36585684	36586183	Hs3st5|chr10:36585684-36586183	0.258387231255493	.	.
chr10	36506584	36507083	chr10	36748751	36749250	Hs3st5|chr10:36748751-36749250	0.203121439619242	.	.
chr10	36974002	36974501	chr10	36811738	36812237	Hdac2|chr10:36811738-36812237	0.150293019669459	.	.
chr10	36974613	36975112	chr10	36811738	36812237	Hdac2|chr10:36811738-36812237	0.23053026393234	.	.
chr10	36974613	36975112	chr10	37140760	37141259	Hdac2|chr10:37140760-37141259	0.193118431015594	.	.
chr10	36975153	36975652	chr10	36846035	36846534	Hdac2|chr10:36846035-36846534	0.199303083796361	.	.
chr10	36975153	36975652	chr10	37014232	37014731	Hdac2|chr10:37014232-37014731	0.170336699407561	.	.
chr10	37138712	37139211	chr10	36787553	36788052	5930403N24Rik|chr10:36787553-36788052	0.335006654975522	.	.
chr10	37138712	37139211	chr10	36787553	36788052	Marcks|chr10:36787553-36788052	0.335006654975522	.	.
chr10	37138712	37139211	chr10	36846035	36846534	5930403N24Rik|chr10:36846035-36846534	0.259791960916241	.	.
chr10	37138712	37139211	chr10	36846035	36846534	Marcks|chr10:36846035-36846534	0.259791960916241	.	.
chr10	37138712	37139211	chr10	37148147	37148646	5930403N24Rik|chr10:37148147-37148646	0.183150366477452	.	.
chr10	37138712	37139211	chr10	37148147	37148646	Marcks|chr10:37148147-37148646	0.183150366477452	.	.
chr10	39133692	39134191	chr10	38987185	38987684	Fam229b|chr10:38987185-38987684	0.189477318663325	.	.
chr10	39133692	39134191	chr10	38987185	38987684	Tube1|chr10:38987185-38987684	0.189477318663325	.	.
chr10	39133692	39134191	chr10	38994464	38994963	Fam229b|chr10:38994464-38994963	0.153284028053396	.	.
chr10	39133692	39134191	chr10	38994464	38994963	Tube1|chr10:38994464-38994963	0.153284028053396	.	.
chr10	41071321	41071820	chr10	41015647	41016146	Gpr6|chr10:41015647-41016146	0.185051943465935	.	.
chr10	41071321	41071820	chr10	41209028	41209527	Gpr6|chr10:41209028-41209527	0.26159661945	.	.
chr10	41071321	41071820	chr10	41227886	41228385	Gpr6|chr10:41227886-41228385	0.164093427191327	.	.
chr10	41071321	41071820	chr10	41271811	41272310	Gpr6|chr10:41271811-41272310	0.165607516200778	.	.
chr10	41303028	41303527	chr10	41015647	41016146	Ak9|chr10:41015647-41016146	0.272617217697419	.	.
chr10	41303028	41303527	chr10	41015647	41016146	Fig4|chr10:41015647-41016146	0.272617217697419	.	.
chr10	41303028	41303527	chr10	41227886	41228385	Ak9|chr10:41227886-41228385	0.187153178433421	.	.
chr10	41303028	41303527	chr10	41227886	41228385	Fig4|chr10:41227886-41228385	0.187153178433421	.	.
chr10	41303028	41303527	chr10	41288740	41289239	Ak9|chr10:41288740-41289239	0.174111346433748	.	.
chr10	41303028	41303527	chr10	41288740	41289239	Fig4|chr10:41288740-41289239	0.174111346433748	.	.
chr10	41450048	41450547	chr10	41015647	41016146	Zbtb24|chr10:41015647-41016146	0.229437394050016	.	.
chr10	41450048	41450547	chr10	41505407	41505906	Zbtb24|chr10:41505407-41505906	0.301777607841762	.	.
chr10	41450048	41450547	chr10	41678789	41679288	Zbtb24|chr10:41678789-41679288	0.266468398188124	.	.
chr10	41476206	41476705	chr10	41015647	41016146	Mical1|chr10:41015647-41016146	0.234744885485722	.	.
chr10	41476206	41476705	chr10	41098111	41098610	Mical1|chr10:41098111-41098610	0.161339407800669	.	.
chr10	41476206	41476705	chr10	41100073	41100572	Mical1|chr10:41100073-41100572	0.215878755110525	.	.
chr10	41476206	41476705	chr10	41209028	41209527	Mical1|chr10:41209028-41209527	0.165941856562022	.	.
chr10	41476206	41476705	chr10	41719495	41719994	Mical1|chr10:41719495-41719994	0.156083854779646	.	.
chr10	41490156	41490655	chr10	41139190	41139689	Ppil6|chr10:41139190-41139689	0.19083879317008	.	.
chr10	41490156	41490655	chr10	41139190	41139689	Smpd2|chr10:41139190-41139689	0.19083879317008	.	.
chr10	41490156	41490655	chr10	41719495	41719994	Ppil6|chr10:41719495-41719994	0.24241774102782	.	.
chr10	41490156	41490655	chr10	41719495	41719994	Smpd2|chr10:41719495-41719994	0.24241774102782	.	.
chr10	41518902	41519401	chr10	41271811	41272310	Cd164|chr10:41271811-41272310	0.237274450033776	.	.
chr10	41518902	41519401	chr10	41288740	41289239	Cd164|chr10:41288740-41289239	0.152791669048663	.	.
chr10	41518902	41519401	chr10	41505407	41505906	Cd164|chr10:41505407-41505906	0.315363918270308	.	.
chr10	41553207	41553706	chr10	41689835	41690334	Gm17196|chr10:41689835-41690334	0.231694104017809	.	.
chr10	42276537	42277036	chr10	42251261	42251760	Foxo3|chr10:42251261-42251760	0.350817951115669	.	.
chr10	42478381	42478880	chr10	42417388	42417887	Afg1l|chr10:42417388-42417887	0.176024658860176	.	.
chr10	42501588	42502087	chr10	42308048	42308547	Snx3|chr10:42308048-42308547	0.173275133265492	.	.
chr10	42501588	42502087	chr10	42416860	42417359	Snx3|chr10:42416860-42417359	0.31633458183918	.	.
chr10	42501588	42502087	chr10	42417388	42417887	Snx3|chr10:42417388-42417887	0.23457428232965	.	.
chr10	42502326	42502825	chr10	42416860	42417359	Snx3|chr10:42416860-42417359	0.313884288932421	.	.
chr10	43901492	43901991	chr10	43953823	43954322	Qrsl1|chr10:43953823-43954322	0.328428489461566	.	.
chr10	43901492	43901991	chr10	43953823	43954322	Rtn4ip1|chr10:43953823-43954322	0.328428489461566	.	.
chr10	43901492	43901991	chr10	44177302	44177801	Qrsl1|chr10:44177302-44177801	0.376068562253032	.	.
chr10	43901492	43901991	chr10	44177302	44177801	Rtn4ip1|chr10:44177302-44177801	0.376068562253032	.	.
chr10	44268090	44268589	chr10	44177302	44177801	Atg5|chr10:44177302-44177801	0.198863020505367	.	.
chr10	44268090	44268589	chr10	44292161	44292660	Atg5|chr10:44292161-44292660	0.20848513967446	.	.
chr10	45289129	45289628	chr10	45366969	45367468	Gm15934|chr10:45366969-45367468	0.22057220688731	.	.
chr10	45335421	45335920	chr10	45366969	45367468	Bves|chr10:45366969-45367468	0.348427071658083	.	.
chr10	45335421	45335920	chr10	45658545	45659044	Bves|chr10:45658545-45659044	0.160272336497161	.	.
chr10	45335421	45335920	chr10	45676685	45677184	Bves|chr10:45676685-45677184	0.200509440115068	.	.
chr10	45335958	45336457	chr10	45366969	45367468	Bves|chr10:45366969-45367468	0.252099647342996	.	.
chr10	45335958	45336457	chr10	45658545	45659044	Bves|chr10:45658545-45659044	0.292549960117908	.	.
chr10	45335958	45336457	chr10	45659067	45659566	Bves|chr10:45659067-45659566	0.220210138626666	.	.
chr10	45335958	45336457	chr10	45676685	45677184	Bves|chr10:45676685-45677184	0.230674122099493	.	.
chr10	45486237	45486736	chr10	45684708	45685207	Lin28b|chr10:45684708-45685207	0.306819157798673	.	.
chr10	45577590	45578089	chr10	45366969	45367468	Hace1|chr10:45366969-45367468	0.327861867971695	.	.
chr10	45577590	45578089	chr10	45658545	45659044	Hace1|chr10:45658545-45659044	0.189202547991814	.	.
chr10	45577590	45578089	chr10	45676685	45677184	Hace1|chr10:45676685-45677184	0.162724743890531	.	.
chr10	45578214	45578713	chr10	45373235	45373734	Hace1|chr10:45373235-45373734	0.241924103414562	.	.
chr10	45578214	45578713	chr10	45659067	45659566	Hace1|chr10:45659067-45659566	0.159051074987667	.	.
chr10	52233366	52233865	chr10	52193068	52193567	Dcbld1|chr10:52193068-52193567	0.34031064634599	.	.
chr10	52233366	52233865	chr10	52463891	52464390	Dcbld1|chr10:52463891-52464390	0.311747928172734	.	.
chr10	52233366	52233865	chr10	52464455	52464954	Dcbld1|chr10:52464455-52464954	0.26055299471173	.	.
chr10	52381975	52382474	chr10	52336486	52336985	Gopc|chr10:52336486-52336985	0.146769355004917	.	.
chr10	52381975	52382474	chr10	52463891	52464390	Gopc|chr10:52463891-52464390	0.205738120586601	.	.
chr10	52381975	52382474	chr10	52705014	52705513	Gopc|chr10:52705014-52705513	0.154179673020553	.	.
chr10	52381975	52382474	chr10	52712103	52712602	Gopc|chr10:52712103-52712602	0.223174462689826	.	.
chr10	52417238	52417737	chr10	52336486	52336985	Nus1|chr10:52336486-52336985	0.354511870787556	.	.
chr10	52417238	52417737	chr10	52705014	52705513	Nus1|chr10:52705014-52705513	0.171254362106483	.	.
chr10	52690801	52691300	chr10	52336486	52336985	Slc35f1|chr10:52336486-52336985	0.170427318775342	.	.
chr10	52690801	52691300	chr10	52705014	52705513	Slc35f1|chr10:52705014-52705513	0.283440442609708	.	.
chr10	56228732	56229231	chr10	56486593	56487092	Tbc1d32|chr10:56486593-56487092	0.292311330320089	.	.
chr10	56431168	56431667	chr10	56115133	56115632	Gm36595|chr10:56115133-56115632	0.159424717074101	.	.
chr10	56431168	56431667	chr10	56712905	56713404	Gm36595|chr10:56712905-56713404	0.27597381621206	.	.
chr10	56431764	56432263	chr10	56165636	56166135	Gm36595|chr10:56165636-56166135	0.1486512442521	.	.
chr10	56431764	56432263	chr10	56378134	56378633	Gm36595|chr10:56378134-56378633	0.182696597951893	.	.
chr10	56431764	56432263	chr10	56486593	56487092	Gm36595|chr10:56486593-56487092	0.171228650982798	.	.
chr10	56913982	56914481	chr10	56841933	56842432	Gm48053|chr10:56841933-56842432	0.398506998146109	.	.
chr10	56913982	56914481	chr10	56850726	56851225	Gm48053|chr10:56850726-56851225	0.345057117733279	.	.
chr10	56913982	56914481	chr10	56893098	56893597	Gm48053|chr10:56893098-56893597	0.351388021942735	.	.
chr10	56914505	56915004	chr10	56841933	56842432	Gm48053|chr10:56841933-56842432	0.522594310695985	.	.
chr10	56914505	56915004	chr10	56850726	56851225	Gm48053|chr10:56850726-56851225	0.366771441889589	.	.
chr10	56914505	56915004	chr10	56893098	56893597	Gm48053|chr10:56893098-56893597	0.457268387631252	.	.
chr10	56914505	56915004	chr10	56942678	56943177	Gm48053|chr10:56942678-56943177	0.16659719472204	.	.
chr10	57532304	57532803	chr10	57568996	57569495	Serinc1|chr10:57568996-57569495	0.333118164186472	.	.
chr10	57532304	57532803	chr10	57569528	57570027	Serinc1|chr10:57569528-57570027	0.395905074775475	.	.
chr10	57532304	57532803	chr10	57848308	57848807	Serinc1|chr10:57848308-57848807	0.188088724296481	.	.
chr10	57631815	57632314	chr10	57743482	57743981	Pkib|chr10:57743482-57743981	0.205127383486856	.	.
chr10	57631815	57632314	chr10	57744060	57744559	Pkib|chr10:57744060-57744559	0.318341939759957	.	.
chr10	58446597	58447096	chr10	58371409	58371908	Ranbp2|chr10:58371409-58371908	0.208818352022023	.	.
chr10	60277677	60278176	chr10	60351710	60352209	Psap|chr10:60351710-60352209	0.363229496930956	.	.
chr10	60277677	60278176	chr10	60566098	60566597	Psap|chr10:60566098-60566597	0.150333641043078	.	.
chr10	60277677	60278176	chr10	60566622	60567121	Psap|chr10:60566622-60567121	0.275411956822917	.	.
chr10	60277677	60278176	chr10	60687431	60687930	Psap|chr10:60687431-60687930	0.185187852223752	.	.
chr10	60752559	60753058	chr10	60566098	60566597	Slc29a3|chr10:60566098-60566597	0.165101916722557	.	.
chr10	60752559	60753058	chr10	60566622	60567121	Slc29a3|chr10:60566622-60567121	0.242765719942735	.	.
chr10	60752559	60753058	chr10	60826488	60826987	Slc29a3|chr10:60826488-60826987	0.296887068761822	.	.
chr10	60752559	60753058	chr10	60969398	60969897	Slc29a3|chr10:60969398-60969897	0.24736971042921	.	.
chr10	61089650	61090149	chr10	61019530	61020029	Pcbd1|chr10:61019530-61020029	0.254552795377058	.	.
chr10	61089650	61090149	chr10	61275776	61276275	Pcbd1|chr10:61275776-61276275	0.210772755391627	.	.
chr10	61089650	61090149	chr10	61491985	61492484	Pcbd1|chr10:61491985-61492484	0.196734483698785	.	.
chr10	61147435	61147934	chr10	61341474	61341973	Sgpl1|chr10:61341474-61341973	0.151626122470639	.	.
chr10	61383246	61383745	chr10	61275776	61276275	Pald1|chr10:61275776-61276275	0.198970286560569	.	.
chr10	61383246	61383745	chr10	61466759	61467258	Pald1|chr10:61466759-61467258	0.187329376321317	.	.
chr10	61452044	61452543	chr10	61068463	61068962	Eif4ebp2|chr10:61068463-61068962	0.190479089063476	.	.
chr10	61452044	61452543	chr10	61072270	61072769	Eif4ebp2|chr10:61072270-61072769	0.20946981589261	.	.
chr10	61452044	61452543	chr10	61336031	61336530	Eif4ebp2|chr10:61336031-61336530	0.270439682991865	.	.
chr10	61452613	61453112	chr10	61012235	61012734	Eif4ebp2|chr10:61012235-61012734	0.221308568281846	.	.
chr10	61452613	61453112	chr10	61072270	61072769	Eif4ebp2|chr10:61072270-61072769	0.1652510728469	.	.
chr10	61452613	61453112	chr10	61336031	61336530	Eif4ebp2|chr10:61336031-61336530	0.180017878289726	.	.
chr10	61452613	61453112	chr10	61399317	61399816	Eif4ebp2|chr10:61399317-61399816	0.259676613252161	.	.
chr10	61475458	61475957	chr10	61068463	61068962	Lrrc20|chr10:61068463-61068962	0.237217864814681	.	.
chr10	61475458	61475957	chr10	61072270	61072769	Lrrc20|chr10:61072270-61072769	0.222064413466033	.	.
chr10	61475458	61475957	chr10	61336031	61336530	Lrrc20|chr10:61336031-61336530	0.199724936653622	.	.
chr10	61475965	61476464	chr10	61072270	61072769	D830039M14Rik|chr10:61072270-61072769	0.277525444450428	.	.
chr10	61475965	61476464	chr10	61072270	61072769	Lrrc20|chr10:61072270-61072769	0.277525444450428	.	.
chr10	61496185	61496684	chr10	61019530	61020029	Gm47595|chr10:61019530-61020029	0.411332042827422	.	.
chr10	61496185	61496684	chr10	61080199	61080698	Gm47595|chr10:61080199-61080698	0.157752520520827	.	.
chr10	61496185	61496684	chr10	61199543	61200042	Gm47595|chr10:61199543-61200042	0.202170337658342	.	.
chr10	61496185	61496684	chr10	61275776	61276275	Gm47595|chr10:61275776-61276275	0.268959891634451	.	.
chr10	61496185	61496684	chr10	61491985	61492484	Gm47595|chr10:61491985-61492484	0.27662725690067	.	.
chr10	61783021	61783520	chr10	62055333	62055832	H2afy2|chr10:62055333-62055832	0.20100836489255	.	.
chr10	61783689	61784188	chr10	62055333	62055832	H2afy2|chr10:62055333-62055832	0.157345988814575	.	.
chr10	61978216	61978715	chr10	61759720	61760219	Col13a1|chr10:61759720-61760219	0.208402653029928	.	.
chr10	61978216	61978715	chr10	62102023	62102522	Col13a1|chr10:62102023-62102522	0.281187489778369	.	.
chr10	62231026	62231525	chr10	61877748	61878247	Tspan15|chr10:61877748-61878247	0.151601336395458	.	.
chr10	62231026	62231525	chr10	62410887	62411386	Tspan15|chr10:62410887-62411386	0.25098792456933	.	.
chr10	62340040	62340539	chr10	62182988	62183487	Hk1os|chr10:62182988-62183487	0.158885058833101	.	.
chr10	62340040	62340539	chr10	62260971	62261470	Hk1os|chr10:62260971-62261470	0.378177643051704	.	.
chr10	62340040	62340539	chr10	62500120	62500619	Hk1os|chr10:62500120-62500619	0.166016286239161	.	.
chr10	62449224	62449723	chr10	62182988	62183487	4930507D05Rik|chr10:62182988-62183487	0.21183627907756	.	.
chr10	62449224	62449723	chr10	62182988	62183487	Supv3l1|chr10:62182988-62183487	0.21183627907756	.	.
chr10	62449224	62449723	chr10	62374840	62375339	4930507D05Rik|chr10:62374840-62375339	0.183676320407403	.	.
chr10	62449224	62449723	chr10	62374840	62375339	Supv3l1|chr10:62374840-62375339	0.183676320407403	.	.
chr10	62449224	62449723	chr10	62410887	62411386	4930507D05Rik|chr10:62410887-62411386	0.19437567131583	.	.
chr10	62449224	62449723	chr10	62410887	62411386	Supv3l1|chr10:62410887-62411386	0.19437567131583	.	.
chr10	62449224	62449723	chr10	62500120	62500619	4930507D05Rik|chr10:62500120-62500619	0.161490246728069	.	.
chr10	62449224	62449723	chr10	62500120	62500619	Supv3l1|chr10:62500120-62500619	0.161490246728069	.	.
chr10	62449766	62450265	chr10	62101434	62101933	4930507D05Rik|chr10:62101434-62101933	0.151925413628818	.	.
chr10	62449766	62450265	chr10	62101434	62101933	Supv3l1|chr10:62101434-62101933	0.151925413628818	.	.
chr10	62449766	62450265	chr10	62105101	62105600	4930507D05Rik|chr10:62105101-62105600	0.187110110155392	.	.
chr10	62449766	62450265	chr10	62105101	62105600	Supv3l1|chr10:62105101-62105600	0.187110110155392	.	.
chr10	62449766	62450265	chr10	62182988	62183487	4930507D05Rik|chr10:62182988-62183487	0.321553149284947	.	.
chr10	62449766	62450265	chr10	62182988	62183487	Supv3l1|chr10:62182988-62183487	0.321553149284947	.	.
chr10	62449766	62450265	chr10	62410887	62411386	4930507D05Rik|chr10:62410887-62411386	0.265224910630658	.	.
chr10	62449766	62450265	chr10	62410887	62411386	Supv3l1|chr10:62410887-62411386	0.265224910630658	.	.
chr10	62449766	62450265	chr10	62500120	62500619	4930507D05Rik|chr10:62500120-62500619	0.190965255957108	.	.
chr10	62449766	62450265	chr10	62500120	62500619	Supv3l1|chr10:62500120-62500619	0.190965255957108	.	.
chr10	62486629	62487128	chr10	62110799	62111298	Vps26a|chr10:62110799-62111298	0.183316765394039	.	.
chr10	62486629	62487128	chr10	62260971	62261470	Vps26a|chr10:62260971-62261470	0.252063220692845	.	.
chr10	62577623	62578122	chr10	62865210	62865709	4933428P19Rik|chr10:62865210-62865709	0.158836130453834	.	.
chr10	62577623	62578122	chr10	62865210	62865709	Kif1bp|chr10:62865210-62865709	0.158836130453834	.	.
chr10	62578211	62578710	chr10	62410887	62411386	4933428P19Rik|chr10:62410887-62411386	0.150553794188463	.	.
chr10	62578211	62578710	chr10	62410887	62411386	Kif1bp|chr10:62410887-62411386	0.150553794188463	.	.
chr10	62578211	62578710	chr10	62830770	62831269	4933428P19Rik|chr10:62830770-62831269	0.176980085401535	.	.
chr10	62578211	62578710	chr10	62830770	62831269	Kif1bp|chr10:62830770-62831269	0.176980085401535	.	.
chr10	62578211	62578710	chr10	62856650	62857149	4933428P19Rik|chr10:62856650-62857149	0.438760048639597	.	.
chr10	62578211	62578710	chr10	62856650	62857149	Kif1bp|chr10:62856650-62857149	0.438760048639597	.	.
chr10	62578211	62578710	chr10	62865210	62865709	4933428P19Rik|chr10:62865210-62865709	0.147178357036179	.	.
chr10	62578211	62578710	chr10	62865210	62865709	Kif1bp|chr10:62865210-62865709	0.147178357036179	.	.
chr10	62602059	62602558	chr10	62410887	62411386	Ddx21|chr10:62410887-62411386	0.158012544610321	.	.
chr10	62602059	62602558	chr10	62410887	62411386	Gm47257|chr10:62410887-62411386	0.158012544610321	.	.
chr10	62602059	62602558	chr10	62549665	62550164	Ddx21|chr10:62549665-62550164	0.210821958468792	.	.
chr10	62602059	62602558	chr10	62549665	62550164	Gm47257|chr10:62549665-62550164	0.210821958468792	.	.
chr10	62602059	62602558	chr10	62831702	62832201	Ddx21|chr10:62831702-62832201	0.246196922223464	.	.
chr10	62602059	62602558	chr10	62831702	62832201	Gm47257|chr10:62831702-62832201	0.246196922223464	.	.
chr10	62602059	62602558	chr10	62865210	62865709	Ddx21|chr10:62865210-62865709	0.153292291238235	.	.
chr10	62602059	62602558	chr10	62865210	62865709	Gm47257|chr10:62865210-62865709	0.153292291238235	.	.
chr10	62602590	62603089	chr10	62831702	62832201	Ddx21|chr10:62831702-62832201	0.149865315345947	.	.
chr10	62602590	62603089	chr10	62831702	62832201	Gm47257|chr10:62831702-62832201	0.149865315345947	.	.
chr10	62602590	62603089	chr10	62866298	62866797	Ddx21|chr10:62866298-62866797	0.167447864588369	.	.
chr10	62602590	62603089	chr10	62866298	62866797	Gm47257|chr10:62866298-62866797	0.167447864588369	.	.
chr10	62651098	62651597	chr10	62260971	62261470	Ddx50|chr10:62260971-62261470	0.2879000282114	.	.
chr10	62651098	62651597	chr10	62410887	62411386	Ddx50|chr10:62410887-62411386	0.15182424256184	.	.
chr10	62651098	62651597	chr10	62830770	62831269	Ddx50|chr10:62830770-62831269	0.182626145668174	.	.
chr10	62651098	62651597	chr10	62865210	62865709	Ddx50|chr10:62865210-62865709	0.259587255548501	.	.
chr10	62651098	62651597	chr10	62865795	62866294	Ddx50|chr10:62865795-62866294	0.202431613883683	.	.
chr10	62651098	62651597	chr10	62866298	62866797	Ddx50|chr10:62866298-62866797	0.26438670761605	.	.
chr10	62725538	62726037	chr10	62830770	62831269	Stox1|chr10:62830770-62831269	0.184894757690232	.	.
chr10	62725538	62726037	chr10	62831702	62832201	Stox1|chr10:62831702-62832201	0.194121381151329	.	.
chr10	62791593	62792092	chr10	62500120	62500619	Ccar1|chr10:62500120-62500619	0.148929087077512	.	.
chr10	62791593	62792092	chr10	62857169	62857668	Ccar1|chr10:62857169-62857668	0.149869495566415	.	.
chr10	62791593	62792092	chr10	63122482	63122981	Ccar1|chr10:63122482-63122981	0.277920972689004	.	.
chr10	62792172	62792671	chr10	62830770	62831269	Ccar1|chr10:62830770-62831269	0.159511996484571	.	.
chr10	62792172	62792671	chr10	62865210	62865709	Ccar1|chr10:62865210-62865709	0.518935382107532	.	.
chr10	62792172	62792671	chr10	62865795	62866294	Ccar1|chr10:62865795-62866294	0.217580711554612	.	.
chr10	62792172	62792671	chr10	63122482	63122981	Ccar1|chr10:63122482-63122981	0.263723660874204	.	.
chr10	62919701	62920200	chr10	62500120	62500619	Slc25a16|chr10:62500120-62500619	0.150438972244547	.	.
chr10	62919701	62920200	chr10	62857169	62857668	Slc25a16|chr10:62857169-62857668	0.156470361239027	.	.
chr10	62919701	62920200	chr10	62865210	62865709	Slc25a16|chr10:62865210-62865709	0.149454430426886	.	.
chr10	62920395	62920894	chr10	62857169	62857668	Slc25a16|chr10:62857169-62857668	0.307259687100677	.	.
chr10	62920395	62920894	chr10	62866298	62866797	Slc25a16|chr10:62866298-62866797	0.290404339354953	.	.
chr10	62920395	62920894	chr10	63065948	63066447	Slc25a16|chr10:63065948-63066447	0.20446682817542	.	.
chr10	62946840	62947339	chr10	62500120	62500619	Dna2|chr10:62500120-62500619	0.174582964494429	.	.
chr10	62946840	62947339	chr10	62500120	62500619	Dna2|chr10:62500120-62500619	0.17458296449443	.	.
chr10	62946840	62947339	chr10	62831702	62832201	Dna2|chr10:62831702-62832201	0.402088658821261	.	.
chr10	62946840	62947339	chr10	63065948	63066447	Dna2|chr10:63065948-63066447	0.237542893951239	.	.
chr10	62946840	62947339	chr10	63113099	63113598	Dna2|chr10:63113099-63113598	0.181020273807035	.	.
chr10	62979983	62980482	chr10	62866298	62866797	Rufy2|chr10:62866298-62866797	0.333387453868025	.	.
chr10	62979983	62980482	chr10	63065948	63066447	Rufy2|chr10:63065948-63066447	0.167335982482283	.	.
chr10	62980587	62981086	chr10	62866298	62866797	Rufy2|chr10:62866298-62866797	0.180785417447674	.	.
chr10	62980587	62981086	chr10	63089921	63090420	Rufy2|chr10:63089921-63090420	0.459986422839101	.	.
chr10	63023688	63024187	chr10	62830770	62831269	Hnrnph3|chr10:62830770-62831269	0.289430157662368	.	.
chr10	63023688	63024187	chr10	62830770	62831269	Pbld2|chr10:62830770-62831269	0.289430157662368	.	.
chr10	63023688	63024187	chr10	62856650	62857149	Hnrnph3|chr10:62856650-62857149	0.286853547147528	.	.
chr10	63023688	63024187	chr10	62856650	62857149	Pbld2|chr10:62856650-62857149	0.286853547147528	.	.
chr10	63023688	63024187	chr10	62865210	62865709	Hnrnph3|chr10:62865210-62865709	0.243725418064208	.	.
chr10	63023688	63024187	chr10	62865210	62865709	Hnrnph3|chr10:62865210-62865709	0.243725418064209	.	.
chr10	63023688	63024187	chr10	62865210	62865709	Pbld2|chr10:62865210-62865709	0.243725418064208	.	.
chr10	63023688	63024187	chr10	62865210	62865709	Pbld2|chr10:62865210-62865709	0.243725418064209	.	.
chr10	63023688	63024187	chr10	62865795	62866294	Hnrnph3|chr10:62865795-62866294	0.194434915232775	.	.
chr10	63023688	63024187	chr10	62865795	62866294	Pbld2|chr10:62865795-62866294	0.194434915232775	.	.
chr10	63023688	63024187	chr10	63308515	63309014	Hnrnph3|chr10:63308515-63309014	0.201390054359277	.	.
chr10	63023688	63024187	chr10	63308515	63309014	Pbld2|chr10:63308515-63309014	0.201390054359277	.	.
chr10	63023688	63024187	chr10	63386349	63386848	Hnrnph3|chr10:63386349-63386848	0.190677476047051	.	.
chr10	63023688	63024187	chr10	63386349	63386848	Pbld2|chr10:63386349-63386848	0.190677476047051	.	.
chr10	63099999	63100498	chr10	62857169	62857668	Atoh7|chr10:62857169-62857668	0.165899138517406	.	.
chr10	63099999	63100498	chr10	62865795	62866294	Atoh7|chr10:62865795-62866294	0.189596030424237	.	.
chr10	63243618	63244117	chr10	62865210	62865709	1700120B22Rik|chr10:62865210-62865709	0.173683053066624	.	.
chr10	63243618	63244117	chr10	62865210	62865709	Herc4|chr10:62865210-62865709	0.173683053066624	.	.
chr10	63243618	63244117	chr10	62865795	62866294	1700120B22Rik|chr10:62865795-62866294	0.599322435992615	.	.
chr10	63243618	63244117	chr10	62865795	62866294	Herc4|chr10:62865795-62866294	0.599322435992615	.	.
chr10	63243618	63244117	chr10	63043120	63043619	1700120B22Rik|chr10:63043120-63043619	0.176305613531589	.	.
chr10	63243618	63244117	chr10	63043120	63043619	Herc4|chr10:63043120-63043619	0.176305613531589	.	.
chr10	63243618	63244117	chr10	63089921	63090420	1700120B22Rik|chr10:63089921-63090420	0.22709491916181	.	.
chr10	63243618	63244117	chr10	63089921	63090420	Herc4|chr10:63089921-63090420	0.22709491916181	.	.
chr10	63243618	63244117	chr10	63377381	63377880	1700120B22Rik|chr10:63377381-63377880	0.211337420888369	.	.
chr10	63243618	63244117	chr10	63377381	63377880	Herc4|chr10:63377381-63377880	0.211337420888369	.	.
chr10	63243618	63244117	chr10	63386349	63386848	1700120B22Rik|chr10:63386349-63386848	0.288812759629431	.	.
chr10	63243618	63244117	chr10	63386349	63386848	Herc4|chr10:63386349-63386848	0.288812759629431	.	.
chr10	63382558	63383057	chr10	63113099	63113598	Dnajc12|chr10:63113099-63113598	0.182888469514882	.	.
chr10	63429313	63429812	chr10	63122482	63122981	Ctnna3|chr10:63122482-63122981	0.253052938740595	.	.
chr10	63429957	63430456	chr10	63043120	63043619	Ctnna3|chr10:63043120-63043619	0.198188436227173	.	.
chr10	63429957	63430456	chr10	63043120	63043619	Ctnna3|chr10:63043120-63043619	0.198188436227174	.	.
chr10	63429957	63430456	chr10	63386349	63386848	Ctnna3|chr10:63386349-63386848	0.29409096368786	.	.
chr10	66640851	66641350	chr10	66401361	66401860	Gm28139|chr10:66401361-66401860	0.409599621616453	.	.
chr10	67285073	67285572	chr10	67611879	67612378	Nrbf2|chr10:67611879-67612378	0.170276547312293	.	.
chr10	67535893	67536392	chr10	67315003	67315502	Egr2|chr10:67315003-67315502	0.179913924930022	.	.
chr10	67548166	67548665	chr10	67418534	67419033	Ado|chr10:67418534-67419033	0.183471600980753	.	.
chr10	67548166	67548665	chr10	67482306	67482805	Ado|chr10:67482306-67482805	0.246615047218627	.	.
chr10	67548166	67548665	chr10	67537526	67538025	Ado|chr10:67537526-67538025	0.17388430069005	.	.
chr10	67548797	67549296	chr10	67537526	67538025	Ado|chr10:67537526-67538025	0.269867922567445	.	.
chr10	67549371	67549870	chr10	67482306	67482805	Ado|chr10:67482306-67482805	0.172922149185854	.	.
chr10	68541629	68542128	chr10	68275230	68275729	Cabcoco1|chr10:68275230-68275729	0.210492665147324	.	.
chr10	68541629	68542128	chr10	68276245	68276744	Cabcoco1|chr10:68276245-68276744	0.175126004827517	.	.
chr10	68541629	68542128	chr10	68908216	68908715	Cabcoco1|chr10:68908216-68908715	0.163312152284926	.	.
chr10	68541629	68542128	chr10	68909072	68909571	Cabcoco1|chr10:68909072-68909571	0.170251404989333	.	.
chr10	68724253	68724752	chr10	68276245	68276744	Tmem26|chr10:68276245-68276744	0.392817668464034	.	.
chr10	68724253	68724752	chr10	68283060	68283559	Tmem26|chr10:68283060-68283559	0.187717297240795	.	.
chr10	68724253	68724752	chr10	68606805	68607304	Tmem26|chr10:68606805-68607304	0.282650428718306	.	.
chr10	68724253	68724752	chr10	68841956	68842455	Tmem26|chr10:68841956-68842455	0.283759875915759	.	.
chr10	72654602	72655101	chr10	72727216	72727715	Zwint|chr10:72727216-72727715	0.163797333065185	.	.
chr10	72655128	72655627	chr10	72411685	72412184	Zwint|chr10:72411685-72412184	0.170507685791387	.	.
chr10	75764120	75764619	chr10	75853409	75853908	Cabin1|chr10:75853409-75853908	0.173435912769727	.	.
chr10	75764120	75764619	chr10	75872865	75873364	Cabin1|chr10:75872865-75873364	0.27715903235712	.	.
chr10	75797531	75798030	chr10	75853409	75853908	Gstt1|chr10:75853409-75853908	0.209509427426662	.	.
chr10	75797531	75798030	chr10	75872865	75873364	Gstt1|chr10:75872865-75873364	0.156259279054834	.	.
chr10	75859343	75859842	chr10	76203887	76204386	Mif|chr10:76203887-76204386	0.249045803676959	.	.
chr10	75860073	75860572	chr10	75873531	75874030	Mif|chr10:75873531-75874030	0.26441232832651	.	.
chr10	76032290	76032789	chr10	76391682	76392181	Zfp280b|chr10:76391682-76392181	0.223283111304104	.	.
chr10	76237626	76238125	chr10	75872865	75873364	Prmt2|chr10:75872865-75873364	0.244835526912434	.	.
chr10	76237626	76238125	chr10	75872865	75873364	Prmt2|chr10:75872865-75873364	0.244835526912435	.	.
chr10	76237626	76238125	chr10	75873531	75874030	Prmt2|chr10:75873531-75874030	0.175663678555339	.	.
chr10	76237626	76238125	chr10	76203887	76204386	Prmt2|chr10:76203887-76204386	0.277655596328059	.	.
chr10	76237626	76238125	chr10	76392591	76393090	Prmt2|chr10:76392591-76393090	0.243915395459616	.	.
chr10	76253541	76254040	chr10	76271186	76271685	S100b|chr10:76271186-76271685	0.172274303899909	.	.
chr10	76253541	76254040	chr10	76392591	76393090	S100b|chr10:76392591-76393090	0.150060716869768	.	.
chr10	76253541	76254040	chr10	76632740	76633239	S100b|chr10:76632740-76633239	0.157320647858819	.	.
chr10	76345090	76345589	chr10	76392591	76393090	Dip2a|chr10:76392591-76393090	0.161184961127345	.	.
chr10	76345090	76345589	chr10	76732742	76733241	Dip2a|chr10:76732742-76733241	0.279919328236025	.	.
chr10	76345090	76345589	chr10	76733248	76733747	Dip2a|chr10:76733248-76733747	0.276028579590619	.	.
chr10	76442556	76443055	chr10	76732742	76733241	Pcnt|chr10:76732742-76733241	0.180123083713557	.	.
chr10	76442556	76443055	chr10	76733248	76733747	Pcnt|chr10:76733248-76733747	0.214290342451116	.	.
chr10	76468680	76469179	chr10	76203887	76204386	Mcm3ap|chr10:76203887-76204386	0.184960030731876	.	.
chr10	76468680	76469179	chr10	76203887	76204386	Ybey|chr10:76203887-76204386	0.184960030731876	.	.
chr10	76468680	76469179	chr10	76271186	76271685	Mcm3ap|chr10:76271186-76271685	0.286704567617695	.	.
chr10	76468680	76469179	chr10	76271186	76271685	Ybey|chr10:76271186-76271685	0.286704567617695	.	.
chr10	76468680	76469179	chr10	76513129	76513628	Mcm3ap|chr10:76513129-76513628	0.176632167263697	.	.
chr10	76468680	76469179	chr10	76513129	76513628	Ybey|chr10:76513129-76513628	0.176632167263697	.	.
chr10	76623163	76623662	chr10	76732742	76733241	Col6a2|chr10:76732742-76733241	0.2888910756945	.	.
chr10	76961928	76962427	chr10	76513129	76513628	Pcbp3|chr10:76513129-76513628	0.197078629541352	.	.
chr10	76961928	76962427	chr10	76733248	76733747	Pcbp3|chr10:76733248-76733747	0.182441914347891	.	.
chr10	77515609	77516108	chr10	77895443	77895942	Fam207a|chr10:77895443-77895942	0.259975037616047	.	.
chr10	77581441	77581940	chr10	77895443	77895942	Pttg1ip|chr10:77895443-77895942	0.412650194649125	.	.
chr10	77581441	77581940	chr10	77984634	77985133	Pttg1ip|chr10:77984634-77985133	0.15065061189652	.	.
chr10	77606279	77606778	chr10	77566624	77567123	Sumo3|chr10:77566624-77567123	0.271285512725422	.	.
chr10	77606279	77606778	chr10	77590819	77591318	Sumo3|chr10:77590819-77591318	0.204942709076706	.	.
chr10	77622031	77622530	chr10	77509364	77509863	Ube2g2|chr10:77509364-77509863	0.309118858977185	.	.
chr10	77622031	77622530	chr10	77590819	77591318	Ube2g2|chr10:77590819-77591318	0.253252000420876	.	.
chr10	77622031	77622530	chr10	77864325	77864824	Ube2g2|chr10:77864325-77864824	0.208628749986129	.	.
chr10	77794982	77795481	chr10	77649242	77649741	Gm9639|chr10:77649242-77649741	0.224585229296133	.	.
chr10	77902300	77902799	chr10	77627481	77627980	Lrrc3|chr10:77627481-77627980	0.222129739296524	.	.
chr10	77902300	77902799	chr10	77895443	77895942	Lrrc3|chr10:77895443-77895942	0.41342551190473	.	.
chr10	77902300	77902799	chr10	77984634	77985133	Lrrc3|chr10:77984634-77985133	0.182014768027729	.	.
chr10	77902814	77903313	chr10	77745366	77745865	Lrrc3|chr10:77745366-77745865	0.395844506177433	.	.
chr10	77969634	77970133	chr10	77895443	77895942	Trpm2|chr10:77895443-77895942	0.154562873979855	.	.
chr10	77978313	77978812	chr10	77895443	77895942	Cfap410|chr10:77895443-77895942	0.212160019614046	.	.
chr10	78352152	78352651	chr10	78279111	78279610	Agpat3|chr10:78279111-78279610	0.335273118842514	.	.
chr10	78352152	78352651	chr10	78279111	78279610	Gm40709|chr10:78279111-78279610	0.335273118842514	.	.
chr10	78352152	78352651	chr10	78481893	78482392	Agpat3|chr10:78481893-78482392	0.18803606505405	.	.
chr10	78352152	78352651	chr10	78481893	78482392	Gm40709|chr10:78481893-78482392	0.18803606505405	.	.
chr10	78352152	78352651	chr10	78487672	78488171	Agpat3|chr10:78487672-78488171	0.369076241262531	.	.
chr10	78352152	78352651	chr10	78487672	78488171	Gm40709|chr10:78487672-78488171	0.369076241262531	.	.
chr10	78352152	78352651	chr10	78632261	78632760	Agpat3|chr10:78632261-78632760	0.172487429324393	.	.
chr10	78352152	78352651	chr10	78632261	78632760	Gm40709|chr10:78632261-78632760	0.172487429324393	.	.
chr10	78352152	78352651	chr10	78686751	78687250	Agpat3|chr10:78686751-78687250	0.529340138463859	.	.
chr10	78352152	78352651	chr10	78686751	78687250	Gm40709|chr10:78686751-78687250	0.529340138463859	.	.
chr10	78412126	78412625	chr10	78487672	78488171	Rrp1|chr10:78487672-78488171	0.215708303495256	.	.
chr10	78412843	78413342	chr10	78396201	78396700	Rrp1|chr10:78396201-78396700	0.28588849041933	.	.
chr10	78425391	78425890	chr10	78396201	78396700	Cstb|chr10:78396201-78396700	0.257340202439818	.	.
chr10	78464708	78465207	chr10	78279111	78279610	Pdxk|chr10:78279111-78279610	0.189586353887466	.	.
chr10	78464708	78465207	chr10	78481893	78482392	Pdxk|chr10:78481893-78482392	0.171307873305259	.	.
chr10	78464708	78465207	chr10	78487672	78488171	Pdxk|chr10:78487672-78488171	0.164918396605443	.	.
chr10	78464708	78465207	chr10	78686751	78687250	Pdxk|chr10:78686751-78687250	0.325298881880498	.	.
chr10	78574182	78574681	chr10	78481893	78482392	Ilvbl|chr10:78481893-78482392	0.217951150971293	.	.
chr10	78574182	78574681	chr10	78487672	78488171	Ilvbl|chr10:78487672-78488171	0.262974150526998	.	.
chr10	78574182	78574681	chr10	78632261	78632760	Ilvbl|chr10:78632261-78632760	0.160504728571925	.	.
chr10	78574182	78574681	chr10	78686751	78687250	Ilvbl|chr10:78686751-78687250	0.374729366948171	.	.
chr10	78574691	78575190	chr10	78487672	78488171	Ilvbl|chr10:78487672-78488171	0.408174278224607	.	.
chr10	78746859	78747358	chr10	78396201	78396700	Gm30400|chr10:78396201-78396700	0.219517340157046	.	.
chr10	78746859	78747358	chr10	78438115	78438614	Gm30400|chr10:78438115-78438614	0.28896432416589	.	.
chr10	78746859	78747358	chr10	78812600	78813099	Gm30400|chr10:78812600-78813099	0.196125873501649	.	.
chr10	78747414	78747913	chr10	78686751	78687250	Gm30400|chr10:78686751-78687250	0.146975375063273	.	.
chr10	78747414	78747913	chr10	78812600	78813099	Gm30400|chr10:78812600-78813099	0.276705990920775	.	.
chr10	78752339	78752838	chr10	79116275	79116774	Ccdc105|chr10:79116275-79116774	0.1732855440291	.	.
chr10	79554336	79554835	chr10	79649318	79649817	Mier2|chr10:79649318-79649817	0.259199029685718	.	.
chr10	79613886	79614385	chr10	79654793	79655292	C2cd4c|chr10:79654793-79655292	0.433768525069738	.	.
chr10	79613886	79614385	chr10	79655302	79655801	C2cd4c|chr10:79655302-79655801	0.328296237404448	.	.
chr10	79637007	79637506	chr10	79654793	79655292	Gm47163|chr10:79654793-79655292	0.308056532170677	.	.
chr10	79637007	79637506	chr10	79654793	79655292	Shc2|chr10:79654793-79655292	0.308056532170677	.	.
chr10	79637007	79637506	chr10	79655302	79655801	Gm47163|chr10:79655302-79655801	0.287537695698378	.	.
chr10	79637007	79637506	chr10	79655302	79655801	Shc2|chr10:79655302-79655801	0.287537695698378	.	.
chr10	79637007	79637506	chr10	79717959	79718458	Gm47163|chr10:79717959-79718458	0.222669833929715	.	.
chr10	79637007	79637506	chr10	79717959	79718458	Shc2|chr10:79717959-79718458	0.222669833929715	.	.
chr10	79637658	79638157	chr10	79638841	79639340	Gm47163|chr10:79638841-79639340	0.179079358454061	.	.
chr10	79637658	79638157	chr10	79638841	79639340	Shc2|chr10:79638841-79639340	0.179079358454061	.	.
chr10	79668658	79669157	chr10	79502760	79503259	Tpgs1|chr10:79502760-79503259	0.154231097593879	.	.
chr10	79668658	79669157	chr10	79638841	79639340	Tpgs1|chr10:79638841-79639340	0.25437925475232	.	.
chr10	79668658	79669157	chr10	79717959	79718458	Tpgs1|chr10:79717959-79718458	0.18711542313339	.	.
chr10	79669185	79669684	chr10	79638841	79639340	Tpgs1|chr10:79638841-79639340	0.162179130726259	.	.
chr10	79669185	79669684	chr10	79649318	79649817	Tpgs1|chr10:79649318-79649817	0.148285413425174	.	.
chr10	79669743	79670242	chr10	79502760	79503259	Tpgs1|chr10:79502760-79503259	0.146086216838768	.	.
chr10	79669743	79670242	chr10	79717959	79718458	Tpgs1|chr10:79717959-79718458	0.155510512974235	.	.
chr10	79681760	79682259	chr10	79638841	79639340	Cdc34|chr10:79638841-79639340	0.210266396287995	.	.
chr10	79704113	79704612	chr10	79595188	79595687	Bsg|chr10:79595188-79595687	0.149535810379705	.	.
chr10	79704113	79704612	chr10	79655302	79655801	Bsg|chr10:79655302-79655801	0.165416657188185	.	.
chr10	79746371	79746870	chr10	79638841	79639340	Polrmt|chr10:79638841-79639340	0.352161449749473	.	.
chr10	79746371	79746870	chr10	79654793	79655292	Polrmt|chr10:79654793-79655292	0.219214704299496	.	.
chr10	79746371	79746870	chr10	79655302	79655801	Polrmt|chr10:79655302-79655801	0.151181410407685	.	.
chr10	81252204	81252703	chr10	81570705	81571204	Matk|chr10:81570705-81571204	0.164923853388151	.	.
chr10	81253019	81253518	chr10	81346675	81347174	Matk|chr10:81346675-81347174	0.156984567844144	.	.
chr10	81266395	81266894	chr10	81267945	81268444	Apba3|chr10:81267945-81268444	0.265316843657418	.	.
chr10	81266395	81266894	chr10	81267945	81268444	Mrpl54|chr10:81267945-81268444	0.265316843657418	.	.
chr10	81266395	81266894	chr10	81430826	81431325	Apba3|chr10:81430826-81431325	0.184218230707359	.	.
chr10	81266395	81266894	chr10	81430826	81431325	Mrpl54|chr10:81430826-81431325	0.184218230707359	.	.
chr10	81266395	81266894	chr10	81432821	81433320	Apba3|chr10:81432821-81433320	0.297220499100844	.	.
chr10	81266395	81266894	chr10	81432821	81433320	Mrpl54|chr10:81432821-81433320	0.297220499100844	.	.
chr10	81266395	81266894	chr10	81502626	81503125	Apba3|chr10:81502626-81503125	0.146482422441586	.	.
chr10	81266395	81266894	chr10	81502626	81503125	Mrpl54|chr10:81502626-81503125	0.146482422441586	.	.
chr10	81266395	81266894	chr10	81570705	81571204	Apba3|chr10:81570705-81571204	0.192740941446587	.	.
chr10	81266395	81266894	chr10	81570705	81571204	Mrpl54|chr10:81570705-81571204	0.192740941446587	.	.
chr10	81266395	81266894	chr10	81571498	81571997	Apba3|chr10:81571498-81571997	0.241998544239811	.	.
chr10	81266395	81266894	chr10	81571498	81571997	Mrpl54|chr10:81571498-81571997	0.241998544239811	.	.
chr10	81266395	81266894	chr10	81633421	81633920	Apba3|chr10:81633421-81633920	0.21527584670491	.	.
chr10	81266395	81266894	chr10	81633421	81633920	Mrpl54|chr10:81633421-81633920	0.21527584670491	.	.
chr10	81292618	81293117	chr10	81430826	81431325	Pip5k1c|chr10:81430826-81431325	0.276138842533104	.	.
chr10	81292618	81293117	chr10	81432821	81433320	Pip5k1c|chr10:81432821-81433320	0.300543513460947	.	.
chr10	81292618	81293117	chr10	81570705	81571204	Pip5k1c|chr10:81570705-81571204	0.294466799555134	.	.
chr10	81292618	81293117	chr10	81571498	81571997	Pip5k1c|chr10:81571498-81571997	0.499342166263097	.	.
chr10	81292618	81293117	chr10	81633421	81633920	Pip5k1c|chr10:81633421-81633920	0.478752642552584	.	.
chr10	81292618	81293117	chr10	81643405	81643904	Pip5k1c|chr10:81643405-81643904	0.53995235456125	.	.
chr10	81320497	81320996	chr10	81430826	81431325	Cactin|chr10:81430826-81431325	0.3994673865997	.	.
chr10	81320497	81320996	chr10	81464334	81464833	Cactin|chr10:81464334-81464833	0.205180466292326	.	.
chr10	81320497	81320996	chr10	81571498	81571997	Cactin|chr10:81571498-81571997	0.235263174684133	.	.
chr10	81320497	81320996	chr10	81633421	81633920	Cactin|chr10:81633421-81633920	0.287580174120567	.	.
chr10	81320497	81320996	chr10	81643405	81643904	Cactin|chr10:81643405-81643904	0.442018106554477	.	.
chr10	81350327	81350826	chr10	81257213	81257712	Hmg20b|chr10:81257213-81257712	0.226425295120478	.	.
chr10	81350327	81350826	chr10	81413787	81414286	Hmg20b|chr10:81413787-81414286	0.388532172036486	.	.
chr10	81350327	81350826	chr10	81570705	81571204	Hmg20b|chr10:81570705-81571204	0.337954565967318	.	.
chr10	81350327	81350826	chr10	81605015	81605514	Hmg20b|chr10:81605015-81605514	0.339456278442825	.	.
chr10	81357211	81357710	chr10	81267945	81268444	Mfsd12|chr10:81267945-81268444	0.226688465784172	.	.
chr10	81357211	81357710	chr10	81430826	81431325	Mfsd12|chr10:81430826-81431325	0.210698761241433	.	.
chr10	81357211	81357710	chr10	81464334	81464833	Mfsd12|chr10:81464334-81464833	0.178164837688689	.	.
chr10	81357211	81357710	chr10	81605015	81605514	Mfsd12|chr10:81605015-81605514	0.271596970661267	.	.
chr10	81357211	81357710	chr10	81633421	81633920	Mfsd12|chr10:81633421-81633920	0.187066406063578	.	.
chr10	81357211	81357710	chr10	81643405	81643904	Mfsd12|chr10:81643405-81643904	0.225497867209151	.	.
chr10	81378395	81378894	chr10	81257213	81257712	Fzr1|chr10:81257213-81257712	0.195545155877485	.	.
chr10	81378395	81378894	chr10	81432821	81433320	Fzr1|chr10:81432821-81433320	0.178928610819212	.	.
chr10	81378395	81378894	chr10	81570705	81571204	Fzr1|chr10:81570705-81571204	0.159588590806416	.	.
chr10	81378395	81378894	chr10	81571498	81571997	Fzr1|chr10:81571498-81571997	0.348309517675925	.	.
chr10	81378395	81378894	chr10	81633421	81633920	Fzr1|chr10:81633421-81633920	0.330851069130624	.	.
chr10	81384063	81384562	chr10	81257213	81257712	Dohh|chr10:81257213-81257712	0.27928600916683	.	.
chr10	81384063	81384562	chr10	81407442	81407941	Dohh|chr10:81407442-81407941	0.153238410717716	.	.
chr10	81384063	81384562	chr10	81432821	81433320	Dohh|chr10:81432821-81433320	0.155368116333829	.	.
chr10	81384063	81384562	chr10	81450104	81450603	Dohh|chr10:81450104-81450603	0.211029587139869	.	.
chr10	81384063	81384562	chr10	81571498	81571997	Dohh|chr10:81571498-81571997	0.213552549546332	.	.
chr10	81384063	81384562	chr10	81633421	81633920	Dohh|chr10:81633421-81633920	0.26119469508624	.	.
chr10	81481874	81482373	chr10	81257213	81257712	Celf5|chr10:81257213-81257712	0.213758052720149	.	.
chr10	81481874	81482373	chr10	81450104	81450603	Celf5|chr10:81450104-81450603	0.201441129547875	.	.
chr10	81481874	81482373	chr10	81464334	81464833	Celf5|chr10:81464334-81464833	0.226170972435505	.	.
chr10	81481874	81482373	chr10	81484387	81484886	Celf5|chr10:81484387-81484886	0.331121325596303	.	.
chr10	81481874	81482373	chr10	81502626	81503125	Celf5|chr10:81502626-81503125	0.243238671702632	.	.
chr10	81482441	81482940	chr10	81257213	81257712	Celf5|chr10:81257213-81257712	0.366522512039439	.	.
chr10	81482441	81482940	chr10	81346675	81347174	Celf5|chr10:81346675-81347174	0.269320348471957	.	.
chr10	81482441	81482940	chr10	81430157	81430656	Celf5|chr10:81430157-81430656	0.315511079350754	.	.
chr10	81482441	81482940	chr10	81432821	81433320	Celf5|chr10:81432821-81433320	0.2045989342358	.	.
chr10	81482441	81482940	chr10	81450104	81450603	Celf5|chr10:81450104-81450603	0.274671879835593	.	.
chr10	81482441	81482940	chr10	81551522	81552021	Celf5|chr10:81551522-81552021	0.1506841820568	.	.
chr10	81482441	81482940	chr10	81633421	81633920	Celf5|chr10:81633421-81633920	0.258407063126492	.	.
chr10	81496231	81496730	chr10	81285670	81286169	Ncln|chr10:81285670-81286169	0.167676793899544	.	.
chr10	81496231	81496730	chr10	81413787	81414286	Ncln|chr10:81413787-81414286	0.29376635761711	.	.
chr10	81496231	81496730	chr10	81430826	81431325	Ncln|chr10:81430826-81431325	0.226357249859556	.	.
chr10	81496231	81496730	chr10	81551522	81552021	Ncln|chr10:81551522-81552021	0.182895076591287	.	.
chr10	81496231	81496730	chr10	81571498	81571997	Ncln|chr10:81571498-81571997	0.319376572682682	.	.
chr10	81545004	81545503	chr10	81257213	81257712	Gna11|chr10:81257213-81257712	0.212743619406742	.	.
chr10	81545004	81545503	chr10	81267945	81268444	Gna11|chr10:81267945-81268444	0.277809246135286	.	.
chr10	81545004	81545503	chr10	81285670	81286169	Gna11|chr10:81285670-81286169	0.190455994835748	.	.
chr10	81545004	81545503	chr10	81346675	81347174	Gna11|chr10:81346675-81347174	0.396710283964877	.	.
chr10	81545004	81545503	chr10	81430157	81430656	Gna11|chr10:81430157-81430656	0.32646289966241	.	.
chr10	81545004	81545503	chr10	81430826	81431325	Gna11|chr10:81430826-81431325	0.148334110147695	.	.
chr10	81545004	81545503	chr10	81464334	81464833	Gna11|chr10:81464334-81464833	0.244724135511038	.	.
chr10	81545004	81545503	chr10	81472805	81473304	Gna11|chr10:81472805-81473304	0.18982935979587	.	.
chr10	81545004	81545503	chr10	81551522	81552021	Gna11|chr10:81551522-81552021	0.225687610807027	.	.
chr10	81545004	81545503	chr10	81633421	81633920	Gna11|chr10:81633421-81633920	0.370119182043986	.	.
chr10	81545004	81545503	chr10	81643405	81643904	Gna11|chr10:81643405-81643904	0.280540459197981	.	.
chr10	81545004	81545503	chr10	81997141	81997640	Gna11|chr10:81997141-81997640	0.148475377658232	.	.
chr10	81559200	81559699	chr10	81502626	81503125	Tle5|chr10:81502626-81503125	0.258144843721788	.	.
chr10	81559200	81559699	chr10	81570705	81571204	Tle5|chr10:81570705-81571204	0.185566619145815	.	.
chr10	81559200	81559699	chr10	81633421	81633920	Tle5|chr10:81633421-81633920	0.199519595705881	.	.
chr10	81560176	81560675	chr10	81285670	81286169	Tle5|chr10:81285670-81286169	0.347984404534785	.	.
chr10	81560176	81560675	chr10	81407442	81407941	Tle5|chr10:81407442-81407941	0.150253141016284	.	.
chr10	81560176	81560675	chr10	81430826	81431325	Tle5|chr10:81430826-81431325	0.274802540304272	.	.
chr10	81560176	81560675	chr10	81571498	81571997	Tle5|chr10:81571498-81571997	0.203593698840932	.	.
chr10	81600731	81601230	chr10	81285670	81286169	Tle6|chr10:81285670-81286169	0.18556693587685	.	.
chr10	81600731	81601230	chr10	81551522	81552021	Tle6|chr10:81551522-81552021	0.228428221775131	.	.
chr10	81600731	81601230	chr10	81643405	81643904	Tle6|chr10:81643405-81643904	0.167888406975748	.	.
chr10	81605948	81606447	chr10	81413787	81414286	BC025920|chr10:81413787-81414286	0.213392500429391	.	.
chr10	81605948	81606447	chr10	81633421	81633920	BC025920|chr10:81633421-81633920	0.312057064660978	.	.
chr10	81605948	81606447	chr10	81643405	81643904	BC025920|chr10:81643405-81643904	0.422510235520378	.	.
chr10	81627379	81627878	chr10	81346675	81347174	Ankrd24|chr10:81346675-81347174	0.170800657445904	.	.
chr10	81627379	81627878	chr10	81346675	81347174	Sirt6|chr10:81346675-81347174	0.170800657445904	.	.
chr10	81627379	81627878	chr10	81432821	81433320	Ankrd24|chr10:81432821-81433320	0.297227405636434	.	.
chr10	81627379	81627878	chr10	81432821	81433320	Sirt6|chr10:81432821-81433320	0.297227405636434	.	.
chr10	81627379	81627878	chr10	81472805	81473304	Ankrd24|chr10:81472805-81473304	0.302696671676864	.	.
chr10	81627379	81627878	chr10	81472805	81473304	Sirt6|chr10:81472805-81473304	0.302696671676864	.	.
chr10	81627379	81627878	chr10	81502626	81503125	Ankrd24|chr10:81502626-81503125	0.362023372336064	.	.
chr10	81627379	81627878	chr10	81502626	81503125	Sirt6|chr10:81502626-81503125	0.362023372336064	.	.
chr10	81627379	81627878	chr10	81605015	81605514	Ankrd24|chr10:81605015-81605514	0.207748293339769	.	.
chr10	81627379	81627878	chr10	81605015	81605514	Sirt6|chr10:81605015-81605514	0.207748293339769	.	.
chr10	81627379	81627878	chr10	81633421	81633920	Ankrd24|chr10:81633421-81633920	0.244287802315706	.	.
chr10	81627379	81627878	chr10	81633421	81633920	Sirt6|chr10:81633421-81633920	0.244287802315706	.	.
chr10	81627379	81627878	chr10	81643405	81643904	Ankrd24|chr10:81643405-81643904	0.157269368753339	.	.
chr10	81627379	81627878	chr10	81643405	81643904	Sirt6|chr10:81643405-81643904	0.157269368753339	.	.
chr10	81627379	81627878	chr10	81997141	81997640	Ankrd24|chr10:81997141-81997640	0.204331190062475	.	.
chr10	81627379	81627878	chr10	81997141	81997640	Sirt6|chr10:81997141-81997640	0.204331190062475	.	.
chr10	81648748	81649247	chr10	81257213	81257712	Gm10778|chr10:81257213-81257712	0.222591830315157	.	.
chr10	81648748	81649247	chr10	81346675	81347174	Gm10778|chr10:81346675-81347174	0.268456223184675	.	.
chr10	81648748	81649247	chr10	81407442	81407941	Gm10778|chr10:81407442-81407941	0.298795687678671	.	.
chr10	81648748	81649247	chr10	81432821	81433320	Gm10778|chr10:81432821-81433320	0.196626928415406	.	.
chr10	81648748	81649247	chr10	81464334	81464833	Gm10778|chr10:81464334-81464833	0.176525076505425	.	.
chr10	81648748	81649247	chr10	81472805	81473304	Gm10778|chr10:81472805-81473304	0.240510782151453	.	.
chr10	81648748	81649247	chr10	81484387	81484886	Gm10778|chr10:81484387-81484886	0.1481082696171	.	.
chr10	81648748	81649247	chr10	81551522	81552021	Gm10778|chr10:81551522-81552021	0.340757203217168	.	.
chr10	81648748	81649247	chr10	81633421	81633920	Gm10778|chr10:81633421-81633920	0.163265294349015	.	.
chr10	82622905	82623404	chr10	82909239	82909738	1190007I07Rik|chr10:82909239-82909738	0.216580183793322	.	.
chr10	82629507	82630006	chr10	82666399	82666898	Tdg|chr10:82666399-82666898	0.187596275018876	.	.
chr10	82629507	82630006	chr10	82860253	82860752	Tdg|chr10:82860253-82860752	0.172958536656229	.	.
chr10	82689726	82690225	chr10	82666399	82666898	Glt8d2|chr10:82666399-82666898	0.343573885301815	.	.
chr10	82689726	82690225	chr10	82860253	82860752	Glt8d2|chr10:82860253-82860752	0.255029844927178	.	.
chr10	82689726	82690225	chr10	82909239	82909738	Glt8d2|chr10:82909239-82909738	0.210756978022972	.	.
chr10	82811778	82812277	chr10	82698823	82699322	1700028I16Rik|chr10:82698823-82699322	0.17412103007556	.	.
chr10	82858893	82859392	chr10	82698823	82699322	Gm38560|chr10:82698823-82699322	0.216248584457923	.	.
chr10	82858893	82859392	chr10	82860253	82860752	Gm38560|chr10:82860253-82860752	0.267258831019367	.	.
chr10	82985064	82985563	chr10	82860253	82860752	Chst11|chr10:82860253-82860752	0.160294218078133	.	.
chr10	82985754	82986253	chr10	82795313	82795812	Chst11|chr10:82795313-82795812	0.206869088572023	.	.
chr10	83337299	83337798	chr10	83729443	83729942	Slc41a2|chr10:83729443-83729942	0.259018508070836	.	.
chr10	83337299	83337798	chr10	83749410	83749909	Slc41a2|chr10:83749410-83749909	0.18885127428316	.	.
chr10	83533226	83533725	chr10	83286314	83286813	Aldh1l2|chr10:83286314-83286813	0.154413366186049	.	.
chr10	83533859	83534358	chr10	83286314	83286813	Aldh1l2|chr10:83286314-83286813	0.180116256333347	.	.
chr10	83533859	83534358	chr10	83749410	83749909	Aldh1l2|chr10:83749410-83749909	0.197754088979444	.	.
chr10	83722616	83723115	chr10	83320751	83321250	1500009L16Rik|chr10:83320751-83321250	0.276960764508721	.	.
chr10	85829194	85829693	chr10	85510433	85510932	Pwp1|chr10:85510433-85510932	0.22223158524854	.	.
chr10	85829194	85829693	chr10	85576112	85576611	Pwp1|chr10:85576112-85576611	0.173592474960115	.	.
chr10	85829194	85829693	chr10	85598554	85599053	Pwp1|chr10:85598554-85599053	0.173758400495105	.	.
chr10	85829194	85829693	chr10	85928481	85928980	Pwp1|chr10:85928481-85928980	0.273541575686767	.	.
chr10	85829194	85829693	chr10	86064837	86065336	Pwp1|chr10:86064837-86065336	0.16675912993256	.	.
chr10	85916863	85917362	chr10	85510433	85510932	Prdm4|chr10:85510433-85510932	0.193752940162673	.	.
chr10	85916863	85917362	chr10	85678556	85679055	Prdm4|chr10:85678556-85679055	0.185046864058915	.	.
chr10	85957553	85958052	chr10	85591978	85592477	Rtcb|chr10:85591978-85592477	0.263701190508753	.	.
chr10	85957553	85958052	chr10	85598554	85599053	Rtcb|chr10:85598554-85599053	0.209877585022954	.	.
chr10	85957553	85958052	chr10	86064837	86065336	Rtcb|chr10:86064837-86065336	0.203560411958759	.	.
chr10	86021662	86022161	chr10	85871543	85872042	A230060F14Rik|chr10:85871543-85872042	0.187658629791253	.	.
chr10	86021662	86022161	chr10	85871543	85872042	Fbxo7|chr10:85871543-85872042	0.187658629791253	.	.
chr10	86021662	86022161	chr10	85967965	85968464	A230060F14Rik|chr10:85967965-85968464	0.179311042550876	.	.
chr10	86021662	86022161	chr10	85967965	85968464	Fbxo7|chr10:85967965-85968464	0.179311042550876	.	.
chr10	86705281	86705780	chr10	86636804	86637303	Hsp90b1|chr10:86636804-86637303	0.231294892450789	.	.
chr10	86705281	86705780	chr10	86636804	86637303	Ttc41|chr10:86636804-86637303	0.231294892450789	.	.
chr10	86705281	86705780	chr10	86685259	86685758	Hsp90b1|chr10:86685259-86685758	0.146350882768759	.	.
chr10	86705281	86705780	chr10	86685259	86685758	Ttc41|chr10:86685259-86685758	0.146350882768759	.	.
chr10	86705281	86705780	chr10	86730664	86731163	Hsp90b1|chr10:86730664-86731163	0.255612251837625	.	.
chr10	86705281	86705780	chr10	86730664	86731163	Ttc41|chr10:86730664-86731163	0.255612251837625	.	.
chr10	86705811	86706310	chr10	86685259	86685758	Hsp90b1|chr10:86685259-86685758	0.171755172852001	.	.
chr10	86705811	86706310	chr10	86685259	86685758	Ttc41|chr10:86685259-86685758	0.171755172852001	.	.
chr10	86705811	86706310	chr10	86730664	86731163	Hsp90b1|chr10:86730664-86731163	0.203324702644859	.	.
chr10	86705811	86706310	chr10	86730664	86731163	Ttc41|chr10:86730664-86731163	0.203324702644859	.	.
chr10	86778694	86779193	chr10	86636804	86637303	Nt5dc3|chr10:86636804-86637303	0.339238782890865	.	.
chr10	86971914	86972413	chr10	86685259	86685758	Gm16271|chr10:86685259-86685758	0.184263389210529	.	.
chr10	86971914	86972413	chr10	86727517	86728016	Gm16271|chr10:86727517-86728016	0.267696274432908	.	.
chr10	87007688	87008187	chr10	87094225	87094724	Stab2|chr10:87094225-87094724	0.387798450168767	.	.
chr10	87007688	87008187	chr10	87147815	87148314	Stab2|chr10:87147815-87148314	0.216849605075939	.	.
chr10	87007688	87008187	chr10	87486178	87486677	Stab2|chr10:87486178-87486677	0.340876869164078	.	.
chr10	87058237	87058736	chr10	87094225	87094724	1700113H08Rik|chr10:87094225-87094724	0.218989841120887	.	.
chr10	87058237	87058736	chr10	87486178	87486677	1700113H08Rik|chr10:87486178-87486677	0.296206308867088	.	.
chr10	87229932	87230431	chr10	87147815	87148314	4930555G07Rik|chr10:87147815-87148314	0.146243448959996	.	.
chr10	87492598	87493097	chr10	87486178	87486677	Ascl1|chr10:87486178-87486677	0.163386336593393	.	.
chr10	87493100	87493599	chr10	87147815	87148314	Ascl1|chr10:87147815-87148314	0.201085686190082	.	.
chr10	87493100	87493599	chr10	87486178	87486677	Ascl1|chr10:87486178-87486677	0.185609451082703	.	.
chr10	87493609	87494108	chr10	87147815	87148314	Ascl1|chr10:87147815-87148314	0.186145450822637	.	.
chr10	88146664	88147163	chr10	88119686	88120185	Nup37|chr10:88119686-88120185	0.18485167683302	.	.
chr10	88146664	88147163	chr10	88119686	88120185	Parpbp|chr10:88119686-88120185	0.18485167683302	.	.
chr10	88146664	88147163	chr10	88304248	88304747	Nup37|chr10:88304248-88304747	0.16507342033792	.	.
chr10	88146664	88147163	chr10	88304248	88304747	Parpbp|chr10:88304248-88304747	0.16507342033792	.	.
chr10	88200852	88201351	chr10	88119686	88120185	Washc3|chr10:88119686-88120185	0.185337984773585	.	.
chr10	88200852	88201351	chr10	88304248	88304747	Washc3|chr10:88304248-88304747	0.393124877705207	.	.
chr10	88378931	88379430	chr10	88119686	88120185	Dram1|chr10:88119686-88120185	0.159355738196869	.	.
chr10	88378931	88379430	chr10	88119686	88120185	Gnptab|chr10:88119686-88120185	0.159355738196869	.	.
chr10	88378931	88379430	chr10	88669648	88670147	Dram1|chr10:88669648-88670147	0.214779238417071	.	.
chr10	88378931	88379430	chr10	88669648	88670147	Gnptab|chr10:88669648-88670147	0.214779238417071	.	.
chr10	88379531	88380030	chr10	88330707	88331206	Dram1|chr10:88330707-88331206	0.210159857116171	.	.
chr10	88379531	88380030	chr10	88330707	88331206	Gnptab|chr10:88330707-88331206	0.210159857116171	.	.
chr10	88379531	88380030	chr10	88376668	88377167	Dram1|chr10:88376668-88377167	0.243332208537117	.	.
chr10	88379531	88380030	chr10	88376668	88377167	Gnptab|chr10:88376668-88377167	0.243332208537117	.	.
chr10	88730714	88731213	chr10	88304248	88304747	Arl1|chr10:88304248-88304747	0.179005583560525	.	.
chr10	88730714	88731213	chr10	88356902	88357401	Arl1|chr10:88356902-88357401	0.158729798315293	.	.
chr10	88730714	88731213	chr10	88376668	88377167	Arl1|chr10:88376668-88377167	0.202296688913784	.	.
chr10	88730714	88731213	chr10	88514458	88514957	Arl1|chr10:88514458-88514957	0.174573474498168	.	.
chr10	88730714	88731213	chr10	88669648	88670147	Arl1|chr10:88669648-88670147	0.260385287625264	.	.
chr10	88731569	88732068	chr10	88330707	88331206	Arl1|chr10:88330707-88331206	0.234155205701572	.	.
chr10	88826571	88827070	chr10	88669648	88670147	Utp20|chr10:88669648-88670147	0.232467074917063	.	.
chr10	88826571	88827070	chr10	88738951	88739450	Utp20|chr10:88738951-88739450	0.234376828334485	.	.
chr10	88826571	88827070	chr10	89111580	89112079	Utp20|chr10:89111580-89112079	0.194190892822601	.	.
chr10	93539712	93540211	chr10	93812965	93813464	Amdhd1|chr10:93812965-93813464	0.184519825291689	.	.
chr10	93539712	93540211	chr10	93812965	93813464	Ccdc38|chr10:93812965-93813464	0.184519825291689	.	.
chr10	93589426	93589925	chr10	93611330	93611829	4933408J17Rik|chr10:93611330-93611829	0.17362388215088	.	.
chr10	93589426	93589925	chr10	93611330	93611829	Snrpf|chr10:93611330-93611829	0.17362388215088	.	.
chr10	93589426	93589925	chr10	93641932	93642431	4933408J17Rik|chr10:93641932-93642431	0.20567442189645	.	.
chr10	93589426	93589925	chr10	93641932	93642431	Snrpf|chr10:93641932-93642431	0.20567442189645	.	.
chr10	93641001	93641500	chr10	93593868	93594367	Ntn4|chr10:93593868-93594367	0.154624496488678	.	.
chr10	100015452	100015951	chr10	100210607	100211106	Kitl|chr10:100210607-100211106	0.256569354141248	.	.
chr10	100016298	100016797	chr10	100054115	100054614	Kitl|chr10:100054115-100054614	0.245844956555626	.	.
chr10	100487126	100487625	chr10	100589041	100589540	Cep290|chr10:100589041-100589540	0.258595344697102	.	.
chr10	100487126	100487625	chr10	100589041	100589540	Tmtc3|chr10:100589041-100589540	0.258595344697102	.	.
chr10	100487126	100487625	chr10	100604199	100604698	Cep290|chr10:100604199-100604698	0.204500388021469	.	.
chr10	100487126	100487625	chr10	100604199	100604698	Tmtc3|chr10:100604199-100604698	0.204500388021469	.	.
chr10	100487126	100487625	chr10	100621306	100621805	Cep290|chr10:100621306-100621805	0.147741052789503	.	.
chr10	100487126	100487625	chr10	100621306	100621805	Tmtc3|chr10:100621306-100621805	0.147741052789503	.	.
chr10	100741264	100741763	chr10	100607402	100607901	Gm35722|chr10:100607402-100607901	0.24353099522122	.	.
chr10	100741264	100741763	chr10	100619605	100620104	Gm35722|chr10:100619605-100620104	0.370128576830626	.	.
chr10	100741264	100741763	chr10	100621306	100621805	Gm35722|chr10:100621306-100621805	0.399506610166772	.	.
chr10	100741264	100741763	chr10	100644632	100645131	Gm35722|chr10:100644632-100645131	0.236069906554778	.	.
chr10	100741264	100741763	chr10	100718465	100718964	Gm35722|chr10:100718465-100718964	0.238177741781367	.	.
chr10	100742024	100742523	chr10	100621306	100621805	Gm35722|chr10:100621306-100621805	0.172365141326901	.	.
chr10	101681454	101681953	chr10	101320938	101321437	Mgat4c|chr10:101320938-101321437	0.373684986440361	.	.
chr10	103236075	103236574	chr10	102866871	102867370	Lrriq1|chr10:102866871-102867370	0.234460022448831	.	.
chr10	103236075	103236574	chr10	102877866	102878365	Lrriq1|chr10:102877866-102878365	0.179239050707416	.	.
chr10	103236075	103236574	chr10	103253781	103254280	Lrriq1|chr10:103253781-103254280	0.237698690782554	.	.
chr10	103236075	103236574	chr10	103443007	103443506	Lrriq1|chr10:103443007-103443506	0.307112746096799	.	.
chr10	103368022	103368521	chr10	103253781	103254280	Slc6a15|chr10:103253781-103254280	0.190707279313515	.	.
chr10	105841096	105841595	chr10	106005409	106005908	Ccdc59|chr10:106005409-106005908	0.193883455116424	.	.
chr10	105841096	105841595	chr10	106005409	106005908	Mettl25|chr10:106005409-106005908	0.193883455116424	.	.
chr10	106469497	106469996	chr10	106468917	106469416	Ppfia2|chr10:106468917-106469416	0.256679356588467	.	.
chr10	106470005	106470504	chr10	106006958	106007457	Ppfia2|chr10:106006958-106007457	0.209007832616891	.	.
chr10	106470005	106470504	chr10	106007506	106008005	Ppfia2|chr10:106007506-106008005	0.314733142640745	.	.
chr10	110919959	110920458	chr10	110533526	110534025	Csrp2|chr10:110533526-110534025	0.204165751734932	.	.
chr10	111972408	111972907	chr10	111783528	111784027	Krr1|chr10:111783528-111784027	0.163827217230168	.	.
chr10	111972408	111972907	chr10	111881608	111882107	Krr1|chr10:111881608-111882107	0.29967653816837	.	.
chr10	111972408	111972907	chr10	111900704	111901203	Krr1|chr10:111900704-111901203	0.309362760771683	.	.
chr10	111972408	111972907	chr10	111901269	111901768	Krr1|chr10:111901269-111901768	0.217417490007491	.	.
chr10	111972408	111972907	chr10	111925446	111925945	Krr1|chr10:111925446-111925945	0.193453932668293	.	.
chr10	111972408	111972907	chr10	111977530	111978029	Krr1|chr10:111977530-111978029	0.14937911979665	.	.
chr10	112059424	112059923	chr10	111818666	111819165	Glipr1l1|chr10:111818666-111819165	0.19536880070498	.	.
chr10	112059424	112059923	chr10	111977530	111978029	Glipr1l1|chr10:111977530-111978029	0.277927452281127	.	.
chr10	112059933	112060432	chr10	111818666	111819165	Glipr1l1|chr10:111818666-111819165	0.405505362666659	.	.
chr10	112059933	112060432	chr10	111819232	111819731	Glipr1l1|chr10:111819232-111819731	0.188568297462116	.	.
chr10	112059933	112060432	chr10	111901269	111901768	Glipr1l1|chr10:111901269-111901768	0.167415302694518	.	.
chr10	112059933	112060432	chr10	111977530	111978029	Glipr1l1|chr10:111977530-111978029	0.250942988927857	.	.
chr10	112160072	112160571	chr10	111783528	111784027	Glipr1l3|chr10:111783528-111784027	0.204055755360864	.	.
chr10	112160072	112160571	chr10	111818666	111819165	Glipr1l3|chr10:111818666-111819165	0.249345816814154	.	.
chr10	112160072	112160571	chr10	111881608	111882107	Glipr1l3|chr10:111881608-111882107	0.14597957242529	.	.
chr10	112160072	112160571	chr10	111925446	111925945	Glipr1l3|chr10:111925446-111925945	0.27720072661236	.	.
chr10	112160072	112160571	chr10	111977530	111978029	Glipr1l3|chr10:111977530-111978029	0.160697256846171	.	.
chr10	112270038	112270537	chr10	112006062	112006561	Kcnc2|chr10:112006062-112006561	0.310754269694272	.	.
chr10	112270038	112270537	chr10	112400755	112401254	Kcnc2|chr10:112400755-112401254	0.24959581514682	.	.
chr10	112271231	112271730	chr10	112006062	112006561	Kcnc2|chr10:112006062-112006561	0.226492626295668	.	.
chr10	112271231	112271730	chr10	112277462	112277961	Kcnc2|chr10:112277462-112277961	0.178763063923166	.	.
chr10	112271231	112271730	chr10	112277963	112278462	Kcnc2|chr10:112277963-112278462	0.153659788888379	.	.
chr10	112271231	112271730	chr10	112366743	112367242	Kcnc2|chr10:112366743-112367242	0.202981252400697	.	.
chr10	112271231	112271730	chr10	112400755	112401254	Kcnc2|chr10:112400755-112401254	0.157918843841871	.	.
chr10	112928298	112928797	chr10	112572585	112573084	Atxn7l3b|chr10:112572585-112573084	0.182794826001962	.	.
chr10	112928298	112928797	chr10	112712965	112713464	Atxn7l3b|chr10:112712965-112713464	0.32780701105706	.	.
chr10	112928298	112928797	chr10	112846305	112846804	Atxn7l3b|chr10:112846305-112846804	0.177564263564298	.	.
chr10	112928805	112929304	chr10	112619685	112620184	Atxn7l3b|chr10:112619685-112620184	0.283941494218672	.	.
chr10	112928805	112929304	chr10	112876638	112877137	Atxn7l3b|chr10:112876638-112877137	0.369943480283805	.	.
chr10	112928805	112929304	chr10	113105916	113106415	Atxn7l3b|chr10:113105916-113106415	0.154005708245846	.	.
chr10	112928805	112929304	chr10	113160031	113160530	Atxn7l3b|chr10:113160031-113160530	0.164081684187969	.	.
chr10	115251206	115251705	chr10	115423189	115423688	Tbc1d15|chr10:115423189-115423688	0.352076287232422	.	.
chr10	115251206	115251705	chr10	115470560	115471059	Tbc1d15|chr10:115470560-115471059	0.14942588615977	.	.
chr10	115251206	115251705	chr10	115478952	115479451	Tbc1d15|chr10:115478952-115479451	0.187254522820954	.	.
chr10	115251206	115251705	chr10	115617453	115617952	Tbc1d15|chr10:115617453-115617952	0.177688549107171	.	.
chr10	115315382	115315881	chr10	115406337	115406836	Rab21|chr10:115406337-115406836	0.368282811949236	.	.
chr10	115315382	115315881	chr10	115423189	115423688	Rab21|chr10:115423189-115423688	0.155079378818604	.	.
chr10	115315382	115315881	chr10	115470560	115471059	Rab21|chr10:115470560-115471059	0.346411962177631	.	.
chr10	115315382	115315881	chr10	115470560	115471059	Rab21|chr10:115470560-115471059	0.346411962177632	.	.
chr10	115362040	115362539	chr10	115470560	115471059	Tmem19|chr10:115470560-115471059	0.174793146405094	.	.
chr10	115362040	115362539	chr10	115662470	115662969	Tmem19|chr10:115662470-115662969	0.39371758057863	.	.
chr10	115385578	115386077	chr10	115423189	115423688	Zfc3h1|chr10:115423189-115423688	0.434087829238145	.	.
chr10	115385578	115386077	chr10	115470560	115471059	Zfc3h1|chr10:115470560-115471059	0.258798545638423	.	.
chr10	115586789	115587288	chr10	115892903	115893402	Lgr5|chr10:115892903-115893402	0.178919955239451	.	.
chr10	115587608	115588107	chr10	115406337	115406836	Lgr5|chr10:115406337-115406836	0.173795322717393	.	.
chr10	115587608	115588107	chr10	115423189	115423688	Lgr5|chr10:115423189-115423688	0.166942316934066	.	.
chr10	115587608	115588107	chr10	115470560	115471059	Lgr5|chr10:115470560-115471059	0.238394825678101	.	.
chr10	117710592	117711091	chr10	117278477	117278976	Mdm2|chr10:117278477-117278976	0.218772036062277	.	.
chr10	117710592	117711091	chr10	117432341	117432840	Mdm2|chr10:117432341-117432840	0.234542414037824	.	.
chr10	117710592	117711091	chr10	117478060	117478559	Mdm2|chr10:117478060-117478559	0.201825913891146	.	.
chr10	117710592	117711091	chr10	117676906	117677405	Mdm2|chr10:117676906-117677405	0.154397390691964	.	.
chr10	117745494	117745993	chr10	117425802	117426301	Slc35e3|chr10:117425802-117426301	0.261142517226538	.	.
chr10	117745494	117745993	chr10	117675641	117676140	Slc35e3|chr10:117675641-117676140	0.198996130010446	.	.
chr10	117745494	117745993	chr10	117676190	117676689	Slc35e3|chr10:117676190-117676689	0.204774379430325	.	.
chr10	117745494	117745993	chr10	117731147	117731646	Slc35e3|chr10:117731147-117731646	0.344760035606275	.	.
chr10	117746155	117746654	chr10	117376221	117376720	Slc35e3|chr10:117376221-117376720	0.178700224028303	.	.
chr10	117746155	117746654	chr10	117425802	117426301	Slc35e3|chr10:117425802-117426301	0.362028306738303	.	.
chr10	117746155	117746654	chr10	117432341	117432840	Slc35e3|chr10:117432341-117432840	0.242383239974501	.	.
chr10	117746155	117746654	chr10	117676190	117676689	Slc35e3|chr10:117676190-117676689	0.151998430366826	.	.
chr10	117746155	117746654	chr10	117731147	117731646	Slc35e3|chr10:117731147-117731646	0.207077319550597	.	.
chr10	118141391	118141890	chr10	118370408	118370907	Mdm1|chr10:118370408-118370907	0.203165779071975	.	.
chr10	120112717	120113216	chr10	120026441	120026940	Helb|chr10:120026441-120026940	0.157448867429154	.	.
chr10	120112717	120113216	chr10	120035203	120035702	Helb|chr10:120035203-120035702	0.222634843256818	.	.
chr10	120112717	120113216	chr10	120177969	120178468	Helb|chr10:120177969-120178468	0.247749554079015	.	.
chr10	120202065	120202564	chr10	120100015	120100514	Irak3|chr10:120100015-120100514	0.334169413436918	.	.
chr10	120202065	120202564	chr10	120100015	120100514	Tmbim4|chr10:120100015-120100514	0.334169413436918	.	.
chr10	120226758	120227257	chr10	120035203	120035702	Llph|chr10:120035203-120035702	0.188078182970367	.	.
chr10	120857657	120858156	chr10	121205957	121206456	Gm15910|chr10:121205957-121206456	0.169643776384286	.	.
chr10	120898763	120899262	chr10	120646676	120647175	Gm4473|chr10:120646676-120647175	0.194166432029229	.	.
chr10	120898763	120899262	chr10	120646676	120647175	Msrb3|chr10:120646676-120647175	0.194166432029229	.	.
chr10	120978126	120978625	chr10	121206515	121207014	Lemd3|chr10:121206515-121207014	0.154343165934202	.	.
chr10	120978656	120979155	chr10	120701799	120702298	Lemd3|chr10:120701799-120702298	0.202885394395232	.	.
chr10	120979164	120979663	chr10	120646676	120647175	Lemd3|chr10:120646676-120647175	0.147549092465227	.	.
chr10	122047655	122048154	chr10	122051767	122052266	Srgap1|chr10:122051767-122052266	0.207430861646417	.	.
chr10	122097114	122097613	chr10	122038523	122039022	Rxylt1|chr10:122038523-122039022	0.448141927822725	.	.
chr10	122097114	122097613	chr10	122054411	122054910	Rxylt1|chr10:122054411-122054910	0.151291291926333	.	.
chr10	122449084	122449583	chr10	122051767	122052266	Avpr1a|chr10:122051767-122052266	0.174520115010874	.	.
chr10	122449084	122449583	chr10	122120828	122121327	Avpr1a|chr10:122120828-122121327	0.156515855807792	.	.
chr10	125965896	125966395	chr10	125838387	125838886	Lrig3|chr10:125838387-125838886	0.158554921517207	.	.
chr10	125965896	125966395	chr10	125943135	125943634	Lrig3|chr10:125943135-125943634	0.243282484976335	.	.
chr10	127522113	127522612	chr10	127511500	127511999	Shmt2|chr10:127511500-127511999	0.146947991180041	.	.
chr10	127522113	127522612	chr10	127512055	127512554	Shmt2|chr10:127512055-127512554	0.280383908802724	.	.
chr10	127522113	127522612	chr10	127702258	127702757	Shmt2|chr10:127702258-127702757	0.205190700651276	.	.
chr10	127522113	127522612	chr10	127862442	127862941	Shmt2|chr10:127862442-127862941	0.348482679585061	.	.
chr10	127596230	127596729	chr10	127508905	127509404	Gm16217|chr10:127508905-127509404	0.159356862239417	.	.
chr10	127596230	127596729	chr10	127511500	127511999	Gm16217|chr10:127511500-127511999	0.202344828063469	.	.
chr10	127596230	127596729	chr10	127512720	127513219	Gm16217|chr10:127512720-127513219	0.279966263777282	.	.
chr10	127596230	127596729	chr10	127537806	127538305	Gm16217|chr10:127537806-127538305	0.18488940840648	.	.
chr10	127596230	127596729	chr10	127641680	127642179	Gm16217|chr10:127641680-127642179	0.145882898971392	.	.
chr10	127621484	127621983	chr10	127537806	127538305	Lrp1|chr10:127537806-127538305	0.19076649730541	.	.
chr10	127621484	127621983	chr10	127641680	127642179	Lrp1|chr10:127641680-127642179	0.26034219065182	.	.
chr10	127621484	127621983	chr10	127945472	127945971	Lrp1|chr10:127945472-127945971	0.195930858661634	.	.
chr10	127642770	127643269	chr10	127641680	127642179	Stat6|chr10:127641680-127642179	0.229746908608045	.	.
chr10	127642770	127643269	chr10	127937421	127937920	Stat6|chr10:127937421-127937920	0.177131842594532	.	.
chr10	127666434	127666933	chr10	127641680	127642179	Nemp1|chr10:127641680-127642179	0.154130173707094	.	.
chr10	127666434	127666933	chr10	127674755	127675254	Nemp1|chr10:127674755-127675254	0.155030371142721	.	.
chr10	127666434	127666933	chr10	127937421	127937920	Nemp1|chr10:127937421-127937920	0.161064529304728	.	.
chr10	127667615	127668114	chr10	127674755	127675254	Nab2|chr10:127674755-127675254	0.306399275286481	.	.
chr10	127667615	127668114	chr10	127674755	127675254	Nemp1|chr10:127674755-127675254	0.306399275286481	.	.
chr10	127667615	127668114	chr10	127937421	127937920	Nab2|chr10:127937421-127937920	0.324891584038409	.	.
chr10	127667615	127668114	chr10	127937421	127937920	Nemp1|chr10:127937421-127937920	0.324891584038409	.	.
chr10	127676744	127677243	chr10	127508905	127509404	Gm16230|chr10:127508905-127509404	0.247497566717999	.	.
chr10	127739224	127739723	chr10	127508905	127509404	Zbtb39|chr10:127508905-127509404	0.20800203259919	.	.
chr10	127739224	127739723	chr10	127641680	127642179	Zbtb39|chr10:127641680-127642179	0.390277388484707	.	.
chr10	127739224	127739723	chr10	127945472	127945971	Zbtb39|chr10:127945472-127945971	0.245930985483722	.	.
chr10	128014912	128015411	chr10	127750299	127750798	Prim1|chr10:127750299-127750798	0.235852613336203	.	.
chr10	128035316	128035815	chr10	128176400	128176899	Naca|chr10:128176400-128176899	0.288302051152602	.	.
chr10	128035316	128035815	chr10	128188437	128188936	Naca|chr10:128188437-128188936	0.202311652276663	.	.
chr10	128058600	128059099	chr10	127945472	127945971	Ptges3|chr10:127945472-127945971	0.18598757669596	.	.
chr10	128058600	128059099	chr10	128036654	128037153	Ptges3|chr10:128036654-128037153	0.226057913847427	.	.
chr10	128058600	128059099	chr10	128358690	128359189	Ptges3|chr10:128358690-128359189	0.162169362243485	.	.
chr10	128059140	128059639	chr10	128092468	128092967	Ptges3|chr10:128092468-128092967	0.212590515196458	.	.
chr10	128059140	128059639	chr10	128133921	128134420	Ptges3|chr10:128133921-128134420	0.259102686960811	.	.
chr10	128059140	128059639	chr10	128283593	128284092	Ptges3|chr10:128283593-128284092	0.188993251686871	.	.
chr10	128082998	128083497	chr10	128409597	128410096	Atp5b|chr10:128409597-128410096	0.237805236616301	.	.
chr10	128082998	128083497	chr10	128409597	128410096	Gm47438|chr10:128409597-128410096	0.237805236616301	.	.
chr10	128090792	128091291	chr10	127937421	127937920	Baz2a|chr10:127937421-127937920	0.161803159990794	.	.
chr10	128090792	128091291	chr10	127945472	127945971	Baz2a|chr10:127945472-127945971	0.161989198393413	.	.
chr10	128090792	128091291	chr10	127945472	127945971	Baz2a|chr10:127945472-127945971	0.161989198393414	.	.
chr10	128090792	128091291	chr10	128036654	128037153	Baz2a|chr10:128036654-128037153	0.185336976080239	.	.
chr10	128090792	128091291	chr10	128409597	128410096	Baz2a|chr10:128409597-128410096	0.149840418615308	.	.
chr10	128091322	128091821	chr10	128409597	128410096	Baz2a|chr10:128409597-128410096	0.155055744624205	.	.
chr10	128194133	128194632	chr10	127750299	127750798	Gls2|chr10:127750299-127750798	0.238697455286028	.	.
chr10	128194133	128194632	chr10	127945472	127945971	Gls2|chr10:127945472-127945971	0.249261213259456	.	.
chr10	128194133	128194632	chr10	128188437	128188936	Gls2|chr10:128188437-128188936	0.344347919216992	.	.
chr10	128195155	128195654	chr10	128092468	128092967	AC135859.1|chr10:128092468-128092967	0.192078965471819	.	.
chr10	128195155	128195654	chr10	128092468	128092967	Gls2|chr10:128092468-128092967	0.192078965471819	.	.
chr10	128195155	128195654	chr10	128133921	128134420	AC135859.1|chr10:128133921-128134420	0.274837570265126	.	.
chr10	128195155	128195654	chr10	128133921	128134420	Gls2|chr10:128133921-128134420	0.274837570265126	.	.
chr10	128195155	128195654	chr10	128283593	128284092	AC135859.1|chr10:128283593-128284092	0.296659176541842	.	.
chr10	128195155	128195654	chr10	128283593	128284092	Gls2|chr10:128283593-128284092	0.296659176541842	.	.
chr10	128211581	128212080	chr10	128409597	128410096	Spryd4|chr10:128409597-128410096	0.207490151877955	.	.
chr10	128232067	128232566	chr10	128133921	128134420	Timeless|chr10:128133921-128134420	0.155396417564423	.	.
chr10	128232586	128233085	chr10	127862442	127862941	Timeless|chr10:127862442-127862941	0.227902639706416	.	.
chr10	128232586	128233085	chr10	128358690	128359189	Timeless|chr10:128358690-128359189	0.164087478984037	.	.
chr10	128270187	128270686	chr10	128096604	128097103	Stat2|chr10:128096604-128097103	0.245720023818004	.	.
chr10	128270187	128270686	chr10	128409597	128410096	Stat2|chr10:128409597-128410096	0.229460612362902	.	.
chr10	128303050	128303549	chr10	128358690	128359189	Pan2|chr10:128358690-128359189	0.170545959346009	.	.
chr10	128303050	128303549	chr10	128409597	128410096	Pan2|chr10:128409597-128410096	0.182766825250322	.	.
chr10	128322161	128322660	chr10	128036654	128037153	Cnpy2|chr10:128036654-128037153	0.198682953016458	.	.
chr10	128322161	128322660	chr10	128133921	128134420	Cnpy2|chr10:128133921-128134420	0.231719986235393	.	.
chr10	128322161	128322660	chr10	128176400	128176899	Cnpy2|chr10:128176400-128176899	0.169160539923368	.	.
chr10	128322161	128322660	chr10	128212738	128213237	Cnpy2|chr10:128212738-128213237	0.237236994427509	.	.
chr10	128322161	128322660	chr10	128283593	128284092	Cnpy2|chr10:128283593-128284092	0.159796726822491	.	.
chr10	128322676	128323175	chr10	128036654	128037153	Cnpy2|chr10:128036654-128037153	0.196772638440422	.	.
chr10	128322676	128323175	chr10	128133921	128134420	Cnpy2|chr10:128133921-128134420	0.180643970123991	.	.
chr10	128322676	128323175	chr10	128212738	128213237	Cnpy2|chr10:128212738-128213237	0.147710259621535	.	.
chr10	128322676	128323175	chr10	128283593	128284092	Cnpy2|chr10:128283593-128284092	0.26483617947497	.	.
chr10	128322676	128323175	chr10	128409597	128410096	Cnpy2|chr10:128409597-128410096	0.147705099494866	.	.
chr10	128337438	128337937	chr10	128092468	128092967	Cs|chr10:128092468-128092967	0.221115211529733	.	.
chr10	128337438	128337937	chr10	128358690	128359189	Cs|chr10:128358690-128359189	0.171620504850326	.	.
chr10	128337438	128337937	chr10	128536166	128536665	Cs|chr10:128536166-128536665	0.2093691902383	.	.
chr10	128368518	128369017	chr10	128096604	128097103	Coq10a|chr10:128096604-128097103	0.16714411447667	.	.
chr10	128368518	128369017	chr10	128409597	128410096	Coq10a|chr10:128409597-128410096	0.162225330508515	.	.
chr10	128376834	128377333	chr10	128096604	128097103	Ankrd52|chr10:128096604-128097103	0.297829740182749	.	.
chr10	128376834	128377333	chr10	128409597	128410096	Ankrd52|chr10:128409597-128410096	0.181891090089185	.	.
chr10	128411355	128411854	chr10	128409597	128410096	Nabp2|chr10:128409597-128410096	0.258754032297516	.	.
chr10	128411355	128411854	chr10	128409597	128410096	Rnf41|chr10:128409597-128410096	0.258754032297516	.	.
chr10	128458309	128458808	chr10	128176400	128176899	Smarcc2|chr10:128176400-128176899	0.254379601327589	.	.
chr10	128458968	128459467	chr10	128133921	128134420	Smarcc2|chr10:128133921-128134420	0.200539173712151	.	.
chr10	128458968	128459467	chr10	128188437	128188936	Smarcc2|chr10:128188437-128188936	0.158580156511891	.	.
chr10	128458968	128459467	chr10	128358690	128359189	Smarcc2|chr10:128358690-128359189	0.15738471605255	.	.
chr10	128458968	128459467	chr10	128536166	128536665	Smarcc2|chr10:128536166-128536665	0.159795944782487	.	.
chr10	128493613	128494112	chr10	128358690	128359189	Myl6|chr10:128358690-128359189	0.251870122609703	.	.
chr10	128493613	128494112	chr10	128536166	128536665	Myl6|chr10:128536166-128536665	0.182925162768787	.	.
chr10	128498636	128499135	chr10	128409597	128410096	Myl6b|chr10:128409597-128410096	0.203500377951665	.	.
chr10	128524971	128525470	chr10	128283593	128284092	Esyt1|chr10:128283593-128284092	0.154796570567871	.	.
chr10	128524971	128525470	chr10	128536166	128536665	Esyt1|chr10:128536166-128536665	0.212531690480114	.	.
chr10	128547478	128547977	chr10	128895386	128895885	Zc3h10|chr10:128895386-128895885	0.257177099293684	.	.
chr10	128547478	128547977	chr10	128977436	128977935	Zc3h10|chr10:128977436-128977935	0.302053482508792	.	.
chr10	128548928	128549427	chr10	128895386	128895885	Rpl41|chr10:128895386-128895885	0.200572805978952	.	.
chr10	128626582	128627081	chr10	128409597	128410096	Rps26|chr10:128409597-128410096	0.179422443402129	.	.
chr10	128626582	128627081	chr10	128805195	128805694	Rps26|chr10:128805195-128805694	0.228110593700371	.	.
chr10	128626582	128627081	chr10	128913212	128913711	Rps26|chr10:128913212-128913711	0.186556020987048	.	.
chr10	128644871	128645370	chr10	128977436	128977935	Gm26876|chr10:128977436-128977935	0.194225805599098	.	.
chr10	128646026	128646525	chr10	128358690	128359189	Gm26876|chr10:128358690-128359189	0.210035664483943	.	.
chr10	128646026	128646525	chr10	128536166	128536665	Gm26876|chr10:128536166-128536665	0.176955121945503	.	.
chr10	128646026	128646525	chr10	128909639	128910138	Gm26876|chr10:128909639-128910138	0.190129957472372	.	.
chr10	128668336	128668835	chr10	128913212	128913711	Ikzf4|chr10:128913212-128913711	0.318898227807919	.	.
chr10	128669128	128669627	chr10	128909639	128910138	Ikzf4|chr10:128909639-128910138	0.243816710030838	.	.
chr10	128673679	128674178	chr10	128895386	128895885	Suox|chr10:128895386-128895885	0.268630020561189	.	.
chr10	128673679	128674178	chr10	128913212	128913711	Suox|chr10:128913212-128913711	0.244888325057824	.	.
chr10	128695638	128696137	chr10	128409597	128410096	Rab5b|chr10:128409597-128410096	0.26066892647141	.	.
chr10	128695638	128696137	chr10	128909639	128910138	Rab5b|chr10:128909639-128910138	0.186262136364838	.	.
chr10	128696211	128696710	chr10	128409597	128410096	Rab5b|chr10:128409597-128410096	0.250432718146573	.	.
chr10	128696211	128696710	chr10	128805195	128805694	Rab5b|chr10:128805195-128805694	0.218801509167569	.	.
chr10	128696211	128696710	chr10	128913212	128913711	Rab5b|chr10:128913212-128913711	0.219572680097567	.	.
chr10	128748233	128748732	chr10	128536166	128536665	Pym1|chr10:128536166-128536665	0.157983144729433	.	.
chr10	128748233	128748732	chr10	128805195	128805694	Pym1|chr10:128805195-128805694	0.237272267485949	.	.
chr10	128748233	128748732	chr10	128909639	128910138	Pym1|chr10:128909639-128910138	0.16774620992148	.	.
chr10	128804210	128804709	chr10	128536166	128536665	Dnajc14|chr10:128536166-128536665	0.202478915661505	.	.
chr10	128804210	128804709	chr10	128536166	128536665	Tmem198b|chr10:128536166-128536665	0.202478915661505	.	.
chr10	128804210	128804709	chr10	128805195	128805694	Dnajc14|chr10:128805195-128805694	0.17089546211925	.	.
chr10	128804210	128804709	chr10	128805195	128805694	Tmem198b|chr10:128805195-128805694	0.17089546211925	.	.
chr10	128804210	128804709	chr10	128909639	128910138	Dnajc14|chr10:128909639-128910138	0.4295670527596	.	.
chr10	128804210	128804709	chr10	128909639	128910138	Tmem198b|chr10:128909639-128910138	0.4295670527596	.	.
chr10	128821529	128822028	chr10	128913212	128913711	Ormdl2|chr10:128913212-128913711	0.332193448974339	.	.
chr10	128891038	128891537	chr10	128536166	128536665	Gdf11|chr10:128536166-128536665	0.230090351490427	.	.
chr10	128891038	128891537	chr10	128805195	128805694	Gdf11|chr10:128805195-128805694	0.353192782869024	.	.
chr10	128891038	128891537	chr10	128909639	128910138	Gdf11|chr10:128909639-128910138	0.248427166434956	.	.
chr10	128922870	128923369	chr10	128805195	128805694	Bloc1s1|chr10:128805195-128805694	0.159164044111816	.	.
chr10	128922870	128923369	chr10	128805195	128805694	Rdh5|chr10:128805195-128805694	0.159164044111816	.	.
chr10	128988619	128989118	chr10	128612569	128613068	Olfr9|chr10:128612569-128613068	0.26011746607709	.	.
chr10	128988619	128989118	chr10	128977436	128977935	Olfr9|chr10:128977436-128977935	0.307553999806318	.	.
chr11	3202390	3202889	chr11	3221479	3221978	Eif4enif1|chr11:3221479-3221978	0.2421486786405	.	.
chr11	3202390	3202889	chr11	3289935	3290434	Eif4enif1|chr11:3289935-3290434	0.233284043621216	.	.
chr11	3202390	3202889	chr11	3371193	3371692	Eif4enif1|chr11:3371193-3371692	0.147759842080102	.	.
chr11	3266213	3266712	chr11	3123799	3124298	Drg1|chr11:3123799-3124298	0.255058240432529	.	.
chr11	3266213	3266712	chr11	3221479	3221978	Drg1|chr11:3221479-3221978	0.284186273753395	.	.
chr11	3266213	3266712	chr11	3332133	3332632	Drg1|chr11:3332133-3332632	0.207194151042692	.	.
chr11	3289366	3289865	chr11	3347023	3347522	Patz1|chr11:3347023-3347522	0.176586961853748	.	.
chr11	3289366	3289865	chr11	3484085	3484584	Patz1|chr11:3484085-3484584	0.239680527121211	.	.
chr11	3330389	3330888	chr11	3123799	3124298	Gm12592|chr11:3123799-3124298	0.349319519362117	.	.
chr11	3330389	3330888	chr11	3123799	3124298	Pik3ip1|chr11:3123799-3124298	0.349319519362117	.	.
chr11	3330389	3330888	chr11	3289935	3290434	Gm12592|chr11:3289935-3290434	0.169624129045283	.	.
chr11	3330389	3330888	chr11	3289935	3290434	Pik3ip1|chr11:3289935-3290434	0.169624129045283	.	.
chr11	3408986	3409485	chr11	3332133	3332632	Limk2|chr11:3332133-3332632	0.244763274063908	.	.
chr11	3452086	3452585	chr11	3221479	3221978	8430429K09Rik|chr11:3221479-3221978	0.159954738600152	.	.
chr11	3452086	3452585	chr11	3221479	3221978	Rnf185|chr11:3221479-3221978	0.159954738600152	.	.
chr11	3452086	3452585	chr11	3289935	3290434	8430429K09Rik|chr11:3289935-3290434	0.164996390988604	.	.
chr11	3452086	3452585	chr11	3289935	3290434	Rnf185|chr11:3289935-3290434	0.164996390988604	.	.
chr11	3452086	3452585	chr11	3371193	3371692	8430429K09Rik|chr11:3371193-3371692	0.236233367819244	.	.
chr11	3452086	3452585	chr11	3371193	3371692	Rnf185|chr11:3371193-3371692	0.236233367819244	.	.
chr11	3504555	3505054	chr11	3539001	3539500	Inpp5j|chr11:3539001-3539500	0.419546411388465	.	.
chr11	3514597	3515096	chr11	3786522	3787021	Selenom|chr11:3786522-3787021	0.231446982340548	.	.
chr11	3514597	3515096	chr11	3901244	3901743	Selenom|chr11:3901244-3901743	0.162607291663124	.	.
chr11	3648193	3648692	chr11	3539001	3539500	Morc2a|chr11:3539001-3539500	0.241583980040928	.	.
chr11	3648193	3648692	chr11	3761268	3761767	Morc2a|chr11:3761268-3761767	0.30264306092583	.	.
chr11	3648193	3648692	chr11	3761927	3762426	Morc2a|chr11:3761927-3762426	0.263861125880545	.	.
chr11	3648193	3648692	chr11	3774785	3775284	Morc2a|chr11:3774785-3775284	0.146679757174489	.	.
chr11	3863689	3864188	chr11	3714406	3714905	Osbp2|chr11:3714406-3714905	0.179330685715942	.	.
chr11	3863689	3864188	chr11	3786522	3787021	Osbp2|chr11:3786522-3787021	0.152099629337254	.	.
chr11	3894950	3895449	chr11	3774785	3775284	4921536K21Rik|chr11:3774785-3775284	0.273178293913975	.	.
chr11	3894950	3895449	chr11	3774785	3775284	Dusp18|chr11:3774785-3775284	0.273178293913975	.	.
chr11	3894950	3895449	chr11	3850149	3850648	4921536K21Rik|chr11:3850149-3850648	0.381702806134636	.	.
chr11	3894950	3895449	chr11	3850149	3850648	Dusp18|chr11:3850149-3850648	0.381702806134636	.	.
chr11	3894950	3895449	chr11	4001562	4002061	4921536K21Rik|chr11:4001562-4002061	0.295552332232617	.	.
chr11	3894950	3895449	chr11	4001562	4002061	Dusp18|chr11:4001562-4002061	0.295552332232617	.	.
chr11	3913534	3914033	chr11	3539001	3539500	Slc35e4|chr11:3539001-3539500	0.375855275831678	.	.
chr11	3913534	3914033	chr11	3761927	3762426	Slc35e4|chr11:3761927-3762426	0.224212751739872	.	.
chr11	3913534	3914033	chr11	3912936	3913435	Slc35e4|chr11:3912936-3913435	0.249976457379354	.	.
chr11	3913534	3914033	chr11	4096446	4096945	Slc35e4|chr11:4096446-4096945	0.251747618857014	.	.
chr11	3913534	3914033	chr11	4121657	4122156	Slc35e4|chr11:4121657-4122156	0.217253020426579	.	.
chr11	3914458	3914957	chr11	3901244	3901743	Slc35e4|chr11:3901244-3901743	0.146660112531419	.	.
chr11	3963478	3963977	chr11	3761927	3762426	Pes1|chr11:3761927-3762426	0.260941633544527	.	.
chr11	3963478	3963977	chr11	4096446	4096945	Pes1|chr11:4096446-4096945	0.222512317982012	.	.
chr11	3983350	3983849	chr11	3774785	3775284	Gal3st1|chr11:3774785-3775284	0.188965438402654	.	.
chr11	3983350	3983849	chr11	3850149	3850648	Gal3st1|chr11:3850149-3850648	0.17463341669863	.	.
chr11	3983350	3983849	chr11	4001562	4002061	Gal3st1|chr11:4001562-4002061	0.286697673280089	.	.
chr11	4134899	4135398	chr11	3761268	3761767	Rnf215|chr11:3761268-3761767	0.251286384434962	.	.
chr11	4134899	4135398	chr11	3761927	3762426	Rnf215|chr11:3761927-3762426	0.282802898387131	.	.
chr11	4134899	4135398	chr11	4096446	4096945	Rnf215|chr11:4096446-4096945	0.194136640447115	.	.
chr11	4134899	4135398	chr11	4118067	4118566	Rnf215|chr11:4118067-4118566	0.15911944143256	.	.
chr11	4134899	4135398	chr11	4121657	4122156	Rnf215|chr11:4121657-4122156	0.1867875076752	.	.
chr11	4160019	4160518	chr11	3761927	3762426	Ccdc157|chr11:3761927-3762426	0.167888982227515	.	.
chr11	4160019	4160518	chr11	3761927	3762426	Sf3a1|chr11:3761927-3762426	0.167888982227515	.	.
chr11	4160019	4160518	chr11	3901244	3901743	Ccdc157|chr11:3901244-3901743	0.195341666297939	.	.
chr11	4160019	4160518	chr11	3901244	3901743	Sf3a1|chr11:3901244-3901743	0.195341666297939	.	.
chr11	4160019	4160518	chr11	4096446	4096945	Ccdc157|chr11:4096446-4096945	0.273732958008086	.	.
chr11	4160019	4160518	chr11	4096446	4096945	Sf3a1|chr11:4096446-4096945	0.273732958008086	.	.
chr11	4160019	4160518	chr11	4121657	4122156	Ccdc157|chr11:4121657-4122156	0.21605955100501	.	.
chr11	4160019	4160518	chr11	4121657	4122156	Sf3a1|chr11:4121657-4122156	0.21605955100501	.	.
chr11	4186479	4186978	chr11	3761927	3762426	Tbc1d10a|chr11:3761927-3762426	0.36651844771887	.	.
chr11	4186479	4186978	chr11	4096446	4096945	Tbc1d10a|chr11:4096446-4096945	0.307036686437918	.	.
chr11	4186479	4186978	chr11	4121657	4122156	Tbc1d10a|chr11:4121657-4122156	0.146782449202972	.	.
chr11	4186479	4186978	chr11	4146376	4146875	Tbc1d10a|chr11:4146376-4146875	0.150647908447762	.	.
chr11	4186479	4186978	chr11	4258482	4258981	Tbc1d10a|chr11:4258482-4258981	0.158524140140537	.	.
chr11	4593995	4594494	chr11	4258482	4258981	Mtmr3|chr11:4258482-4258981	0.262858548082468	.	.
chr11	4637938	4638437	chr11	4258482	4258981	Ascc2|chr11:4258482-4258981	0.1950865778598	.	.
chr11	4703851	4704350	chr11	4482856	4483355	Uqcr10|chr11:4482856-4483355	0.230998290142538	.	.
chr11	4703851	4704350	chr11	4482856	4483355	Zmat5|chr11:4482856-4483355	0.230998290142538	.	.
chr11	4704399	4704898	chr11	4482856	4483355	Uqcr10|chr11:4482856-4483355	0.178790604872258	.	.
chr11	4704399	4704898	chr11	4482856	4483355	Zmat5|chr11:4482856-4483355	0.178790604872258	.	.
chr11	5520703	5521202	chr11	5474061	5474560	Xbp1|chr11:5474061-5474560	0.18285765658749	.	.
chr11	5520703	5521202	chr11	5707491	5707990	Xbp1|chr11:5707491-5707990	0.349805211227412	.	.
chr11	5520703	5521202	chr11	5901921	5902420	Xbp1|chr11:5901921-5902420	0.371667263666443	.	.
chr11	5521396	5521895	chr11	5290637	5291136	Xbp1|chr11:5290637-5291136	0.213514660708975	.	.
chr11	5521396	5521895	chr11	5356208	5356707	Xbp1|chr11:5356208-5356707	0.222957023790096	.	.
chr11	5521396	5521895	chr11	5474061	5474560	Xbp1|chr11:5474061-5474560	0.318899690888894	.	.
chr11	5521396	5521895	chr11	5707491	5707990	Xbp1|chr11:5707491-5707990	0.181846281802465	.	.
chr11	5521396	5521895	chr11	5740921	5741420	Xbp1|chr11:5740921-5741420	0.157577175293126	.	.
chr11	5761618	5762117	chr11	5886153	5886652	Urgcp|chr11:5886153-5886652	0.210133666044328	.	.
chr11	5761618	5762117	chr11	5912555	5913054	Urgcp|chr11:5912555-5913054	0.149355359728714	.	.
chr11	5762152	5762651	chr11	5740921	5741420	Urgcp|chr11:5740921-5741420	0.168111185922098	.	.
chr11	5762152	5762651	chr11	5886153	5886652	Urgcp|chr11:5886153-5886652	0.21796629648146	.	.
chr11	5762152	5762651	chr11	5901921	5902420	Urgcp|chr11:5901921-5902420	0.29120531964644	.	.
chr11	5788237	5788736	chr11	5901921	5902420	Dbnl|chr11:5901921-5902420	0.250644206761876	.	.
chr11	5788237	5788736	chr11	5995902	5996401	Dbnl|chr11:5995902-5996401	0.381282676646074	.	.
chr11	5955521	5956020	chr11	5707491	5707990	Ykt6|chr11:5707491-5707990	0.269941206935124	.	.
chr11	5955521	5956020	chr11	5912555	5913054	Ykt6|chr11:5912555-5913054	0.220751774873441	.	.
chr11	5955521	5956020	chr11	5995902	5996401	Ykt6|chr11:5995902-5996401	0.159420528245449	.	.
chr11	6267557	6268056	chr11	6430088	6430587	Ddx56|chr11:6430088-6430587	0.147825684104224	.	.
chr11	6274682	6275181	chr11	6406154	6406653	Tmed4|chr11:6406154-6406653	0.223532224625123	.	.
chr11	6274682	6275181	chr11	6406801	6407300	Tmed4|chr11:6406801-6407300	0.158785158369844	.	.
chr11	6291660	6292159	chr11	6430088	6430587	Ogdh|chr11:6430088-6430587	0.238430650491143	.	.
chr11	6292330	6292829	chr11	6406154	6406653	Ogdh|chr11:6406154-6406653	0.223704888491244	.	.
chr11	6292330	6292829	chr11	6654921	6655420	Ogdh|chr11:6654921-6655420	0.209051458745721	.	.
chr11	6292330	6292829	chr11	6677466	6677965	Ogdh|chr11:6677466-6677965	0.200491180700329	.	.
chr11	6388567	6389066	chr11	6465100	6465599	Zmiz2|chr11:6465100-6465599	0.250737388000048	.	.
chr11	6389069	6389568	chr11	6406801	6407300	Zmiz2|chr11:6406801-6407300	0.201282845959464	.	.
chr11	6389069	6389568	chr11	6568865	6569364	Zmiz2|chr11:6568865-6569364	0.220077532011713	.	.
chr11	6415494	6415993	chr11	6406154	6406653	Ppia|chr11:6406154-6406653	0.148137723993308	.	.
chr11	6415494	6415993	chr11	6430088	6430587	Ppia|chr11:6430088-6430587	0.229997982113292	.	.
chr11	6415494	6415993	chr11	6677466	6677965	Ppia|chr11:6677466-6677965	0.229480086280756	.	.
chr11	6416022	6416521	chr11	6365899	6366398	Ppia|chr11:6365899-6366398	0.225655589017309	.	.
chr11	6416022	6416521	chr11	6430088	6430587	Ppia|chr11:6430088-6430587	0.269450834636715	.	.
chr11	6416022	6416521	chr11	6677466	6677965	Ppia|chr11:6677466-6677965	0.255280633587589	.	.
chr11	6444307	6444806	chr11	6406154	6406653	H2afv|chr11:6406154-6406653	0.405938769269588	.	.
chr11	6444307	6444806	chr11	6406801	6407300	H2afv|chr11:6406801-6407300	0.228102863119793	.	.
chr11	6474671	6475170	chr11	6365899	6366398	Gm11973|chr11:6365899-6366398	0.167536578616742	.	.
chr11	6474671	6475170	chr11	6365899	6366398	Purb|chr11:6365899-6366398	0.167536578616742	.	.
chr11	6474671	6475170	chr11	6654921	6655420	Gm11973|chr11:6654921-6655420	0.183013583085554	.	.
chr11	6474671	6475170	chr11	6654921	6655420	Purb|chr11:6654921-6655420	0.183013583085554	.	.
chr11	6474671	6475170	chr11	6677466	6677965	Gm11973|chr11:6677466-6677965	0.250675274744246	.	.
chr11	6474671	6475170	chr11	6677466	6677965	Purb|chr11:6677466-6677965	0.250675274744246	.	.
chr11	6474671	6475170	chr11	6714394	6714893	Gm11973|chr11:6714394-6714893	0.163924424952533	.	.
chr11	6474671	6475170	chr11	6714394	6714893	Purb|chr11:6714394-6714893	0.163924424952533	.	.
chr11	6475236	6475735	chr11	6365899	6366398	Gm11973|chr11:6365899-6366398	0.199478102330476	.	.
chr11	6475236	6475735	chr11	6365899	6366398	Purb|chr11:6365899-6366398	0.199478102330476	.	.
chr11	6475236	6475735	chr11	6406154	6406653	Gm11973|chr11:6406154-6406653	0.293888558107769	.	.
chr11	6475236	6475735	chr11	6406154	6406653	Purb|chr11:6406154-6406653	0.293888558107769	.	.
chr11	6475236	6475735	chr11	6654921	6655420	Gm11973|chr11:6654921-6655420	0.148882620501309	.	.
chr11	6475236	6475735	chr11	6654921	6655420	Purb|chr11:6654921-6655420	0.148882620501309	.	.
chr11	6475236	6475735	chr11	6677466	6677965	Gm11973|chr11:6677466-6677965	0.256698120624433	.	.
chr11	6475236	6475735	chr11	6677466	6677965	Purb|chr11:6677466-6677965	0.256698120624433	.	.
chr11	6475236	6475735	chr11	6714394	6714893	Gm11973|chr11:6714394-6714893	0.204876849970418	.	.
chr11	6475236	6475735	chr11	6714394	6714893	Purb|chr11:6714394-6714893	0.204876849970418	.	.
chr11	6475919	6476418	chr11	6430088	6430587	Gm11973|chr11:6430088-6430587	0.232742429093029	.	.
[truncated: 21,047 more rows]
