# Supplementary material for: Single-cell analysis of chromatin accessibility in the adult mouse brain
Source: Nature. 2023 Dec 13;624(7991):378–89. doi: 10.1038/s41586-023-06824-9 (PMC10719105; doi:10.1038/s41586-023-06824-9)
Supplement: Supplementary file 3 — Supplementary Tables 1–25 and their legends. [file 41586_2023_6824_MOESM3_ESM.zip › 2023-03-05453B-s3/SI Tables/SI Table 13 Summary of all the gene-cCRE correlations/sa2subclass.PAG-MRN-RN_Foxa2_Gaba.pdc.bedpe]

chr1	3670775	3671274	chr1	3514518	3515017	Xkr4|chr1:3514518-3515017	0.226668670042286	.	.
chr1	4785497	4785996	chr1	5019854	5020353	Mrpl15|chr1:5019854-5020353	0.24051203349817	.	.
chr1	4785497	4785996	chr1	5103120	5103619	Mrpl15|chr1:5103120-5103619	0.180082130651788	.	.
chr1	4807592	4808091	chr1	4571692	4572191	Lypla1|chr1:4571692-4572191	0.327946130605833	.	.
chr1	4807592	4808091	chr1	5019854	5020353	Lypla1|chr1:5019854-5020353	0.394497737908184	.	.
chr1	4807592	4808091	chr1	5115816	5116315	Lypla1|chr1:5115816-5116315	0.22882971761593	.	.
chr1	4807592	4808091	chr1	5170387	5170886	Lypla1|chr1:5170387-5170886	0.323050067145756	.	.
chr1	4857480	4857979	chr1	4571692	4572191	Tcea1|chr1:4571692-4572191	0.164081678947509	.	.
chr1	4857480	4857979	chr1	5019854	5020353	Tcea1|chr1:5019854-5020353	0.356257091516554	.	.
chr1	4857480	4857979	chr1	5115816	5116315	Tcea1|chr1:5115816-5116315	0.247328085090833	.	.
chr1	4858123	4858622	chr1	4571692	4572191	Tcea1|chr1:4571692-4572191	0.204889249699728	.	.
chr1	4858123	4858622	chr1	5018611	5019110	Tcea1|chr1:5018611-5019110	0.207741959149932	.	.
chr1	4858123	4858622	chr1	5019854	5020353	Tcea1|chr1:5019854-5020353	0.327765943975777	.	.
chr1	4858123	4858622	chr1	5170387	5170886	Tcea1|chr1:5170387-5170886	0.283227713660895	.	.
chr1	5588179	5588678	chr1	5506694	5507193	Oprk1|chr1:5506694-5507193	0.264615888864718	.	.
chr1	5588820	5589319	chr1	5506694	5507193	Oprk1|chr1:5506694-5507193	0.23501681788386	.	.
chr1	5588820	5589319	chr1	5655516	5656015	Oprk1|chr1:5655516-5656015	0.168250157555744	.	.
chr1	5588820	5589319	chr1	5915307	5915806	Oprk1|chr1:5915307-5915806	0.28879365449509	.	.
chr1	5916575	5917074	chr1	5506694	5507193	Npbwr1|chr1:5506694-5507193	0.389918511939332	.	.
chr1	5916575	5917074	chr1	6094097	6094596	Npbwr1|chr1:6094097-6094596	0.2262495158037	.	.
chr1	5916575	5917074	chr1	6190566	6191065	Npbwr1|chr1:6190566-6191065	0.172442166252328	.	.
chr1	5917179	5917678	chr1	5506694	5507193	Npbwr1|chr1:5506694-5507193	0.529329720416137	.	.
chr1	5917179	5917678	chr1	5655516	5656015	Npbwr1|chr1:5655516-5656015	0.189796193103037	.	.
chr1	5917179	5917678	chr1	5915307	5915806	Npbwr1|chr1:5915307-5915806	0.273602609365341	.	.
chr1	5917179	5917678	chr1	6190566	6191065	Npbwr1|chr1:6190566-6191065	0.231632416581456	.	.
chr1	6214386	6214885	chr1	6134983	6135482	4732440D04Rik|chr1:6134983-6135482	0.276763481510656	.	.
chr1	6214386	6214885	chr1	6152392	6152891	4732440D04Rik|chr1:6152392-6152891	0.17909160512593	.	.
chr1	6214899	6215398	chr1	5915307	5915806	4732440D04Rik|chr1:5915307-5915806	0.238377567376038	.	.
chr1	6358598	6359097	chr1	6729383	6729882	Alkal1|chr1:6729383-6729882	0.29924923362488	.	.
chr1	6358598	6359097	chr1	6733719	6734218	Alkal1|chr1:6733719-6734218	0.222876607770593	.	.
chr1	6358598	6359097	chr1	6734714	6735213	Alkal1|chr1:6734714-6735213	0.201846655335838	.	.
chr1	7088594	7089093	chr1	6819846	6820345	Pcmtd1|chr1:6819846-6820345	0.308688810829077	.	.
chr1	7088594	7089093	chr1	6848261	6848760	Pcmtd1|chr1:6848261-6848760	0.195089652342458	.	.
chr1	7088594	7089093	chr1	7138562	7139061	Pcmtd1|chr1:7138562-7139061	0.342233080887835	.	.
chr1	7088594	7089093	chr1	7206575	7207074	Pcmtd1|chr1:7206575-7207074	0.211539861696997	.	.
chr1	7397174	7397673	chr1	7206575	7207074	Gm26901|chr1:7206575-7207074	0.337043542427069	.	.
chr1	7397837	7398336	chr1	7206575	7207074	Gm26901|chr1:7206575-7207074	0.235653580264903	.	.
chr1	9298975	9299474	chr1	9132427	9132926	Sntg1|chr1:9132427-9132926	0.274485399694813	.	.
chr1	9298975	9299474	chr1	9248913	9249412	Sntg1|chr1:9248913-9249412	0.304813778620625	.	.
chr1	9299496	9299995	chr1	9132427	9132926	Sntg1|chr1:9132427-9132926	0.154927707534087	.	.
chr1	9600949	9601448	chr1	9772700	9773199	Vxn|chr1:9772700-9773199	0.216924871357506	.	.
chr1	9630048	9630547	chr1	9298270	9298769	2610203C22Rik|chr1:9298270-9298769	0.177823107224087	.	.
chr1	9630048	9630547	chr1	9564420	9564919	2610203C22Rik|chr1:9564420-9564919	0.318577771958664	.	.
chr1	9630048	9630547	chr1	9988645	9989144	2610203C22Rik|chr1:9988645-9989144	0.26638112045965	.	.
chr1	9700259	9700758	chr1	9298270	9298769	Mybl1|chr1:9298270-9298769	0.237475821141294	.	.
chr1	9747574	9748073	chr1	9437604	9438103	1700034P13Rik|chr1:9437604-9438103	0.199565647414425	.	.
chr1	9747574	9748073	chr1	9437604	9438103	Vcpip1|chr1:9437604-9438103	0.199565647414425	.	.
chr1	9798078	9798577	chr1	9772700	9773199	Sgk3|chr1:9772700-9773199	0.3861050174198	.	.
chr1	9908384	9908883	chr1	9772700	9773199	Mcmdc2|chr1:9772700-9773199	0.363002752820852	.	.
chr1	9943920	9944419	chr1	9573148	9573647	Snhg6|chr1:9573148-9573647	0.218519256984651	.	.
chr1	9968004	9968503	chr1	9772700	9773199	Tcf24|chr1:9772700-9773199	0.194090298577939	.	.
chr1	10719138	10719637	chr1	10837136	10837635	Cpa6|chr1:10837136-10837635	0.213991312555016	.	.
chr1	10719138	10719637	chr1	10942845	10943344	Cpa6|chr1:10942845-10943344	0.486049997376355	.	.
chr1	10719713	10720212	chr1	10380755	10381254	Cpa6|chr1:10380755-10381254	0.17003591847152	.	.
chr1	10719713	10720212	chr1	10403740	10404239	Cpa6|chr1:10403740-10404239	0.171199704598972	.	.
chr1	10719713	10720212	chr1	10837136	10837635	Cpa6|chr1:10837136-10837635	0.193574318414942	.	.
chr1	10719713	10720212	chr1	10942845	10943344	Cpa6|chr1:10942845-10943344	0.261977665523781	.	.
chr1	10993243	10993742	chr1	10524897	10525396	Prex2|chr1:10524897-10525396	0.229582448969915	.	.
chr1	10993243	10993742	chr1	10620828	10621327	Prex2|chr1:10620828-10621327	0.22245038887193	.	.
chr1	10993243	10993742	chr1	10877384	10877883	Prex2|chr1:10877384-10877883	0.289051034162187	.	.
chr1	10993243	10993742	chr1	11119797	11120296	Prex2|chr1:11119797-11120296	0.170401537867471	.	.
chr1	10993243	10993742	chr1	11139848	11140347	Prex2|chr1:11139848-11140347	0.22121082285306	.	.
chr1	10993772	10994271	chr1	10524897	10525396	Prex2|chr1:10524897-10525396	0.489215343414593	.	.
chr1	10993772	10994271	chr1	10524897	10525396	Prex2|chr1:10524897-10525396	0.489215343414594	.	.
chr1	10993772	10994271	chr1	10620828	10621327	Prex2|chr1:10620828-10621327	0.552444212722521	.	.
chr1	10993772	10994271	chr1	10759501	10760000	Prex2|chr1:10759501-10760000	0.373714740620069	.	.
chr1	10993772	10994271	chr1	10871396	10871895	Prex2|chr1:10871396-10871895	0.178739645707299	.	.
chr1	10993772	10994271	chr1	10877384	10877883	Prex2|chr1:10877384-10877883	0.156899228320422	.	.
chr1	11413910	11414409	chr1	11027401	11027900	A830018L16Rik|chr1:11027401-11027900	0.272915911680023	.	.
chr1	11413910	11414409	chr1	11177671	11178170	A830018L16Rik|chr1:11177671-11178170	0.218171762388081	.	.
chr1	11413910	11414409	chr1	11265875	11266374	A830018L16Rik|chr1:11265875-11266374	0.249171003671485	.	.
chr1	11413910	11414409	chr1	11742302	11742801	A830018L16Rik|chr1:11742302-11742801	0.207703481437024	.	.
chr1	13588843	13589342	chr1	13870553	13871052	Tram1|chr1:13870553-13871052	0.1545279207688	.	.
chr1	13659706	13660205	chr1	13706254	13706753	Lactb2|chr1:13706254-13706753	0.183162645120922	.	.
chr1	13659706	13660205	chr1	13789111	13789610	Lactb2|chr1:13789111-13789610	0.208854201053536	.	.
chr1	13660314	13660813	chr1	13789111	13789610	Lactb2|chr1:13789111-13789610	0.209511287829992	.	.
chr1	14309549	14310048	chr1	14183068	14183567	Eya1|chr1:14183068-14183567	0.29497245014978	.	.
chr1	14755218	14755717	chr1	14570645	14571144	Msc|chr1:14570645-14571144	0.273326023384993	.	.
chr1	14755218	14755717	chr1	14700170	14700669	Msc|chr1:14700170-14700669	0.442806770420488	.	.
chr1	14755218	14755717	chr1	14739996	14740495	Msc|chr1:14739996-14740495	0.35470849967334	.	.
chr1	14755218	14755717	chr1	14841812	14842311	Msc|chr1:14841812-14842311	0.483542293425254	.	.
chr1	14755218	14755717	chr1	14857808	14858307	Msc|chr1:14857808-14858307	0.193842661302248	.	.
chr1	14755218	14755717	chr1	14858340	14858839	Msc|chr1:14858340-14858839	0.2429560652637	.	.
chr1	14755218	14755717	chr1	15007624	15008123	Msc|chr1:15007624-15008123	0.385874830193555	.	.
chr1	14755218	14755717	chr1	15179557	15180056	Msc|chr1:15179557-15180056	0.327072887833161	.	.
chr1	14755218	14755717	chr1	15180076	15180575	Msc|chr1:15180076-15180575	0.275567195932197	.	.
chr1	14756079	14756578	chr1	14635842	14636341	Msc|chr1:14635842-14636341	0.177081325651519	.	.
chr1	14756079	14756578	chr1	14700170	14700669	Msc|chr1:14700170-14700669	0.282675134982393	.	.
chr1	14756079	14756578	chr1	14739996	14740495	Msc|chr1:14739996-14740495	0.169563372403976	.	.
chr1	14756079	14756578	chr1	14841812	14842311	Msc|chr1:14841812-14842311	0.287609379300434	.	.
chr1	14756079	14756578	chr1	14858340	14858839	Msc|chr1:14858340-14858839	0.179547330219925	.	.
chr1	14756079	14756578	chr1	14925868	14926367	Msc|chr1:14925868-14926367	0.168351160844907	.	.
chr1	14756079	14756578	chr1	15179557	15180056	Msc|chr1:15179557-15180056	0.20621044129933	.	.
chr1	14918622	14919121	chr1	14700170	14700669	Trpa1|chr1:14700170-14700669	0.274018352131491	.	.
chr1	14918622	14919121	chr1	14739996	14740495	Trpa1|chr1:14739996-14740495	0.177875827065135	.	.
chr1	14918622	14919121	chr1	14774539	14775038	Trpa1|chr1:14774539-14775038	0.165965443871909	.	.
chr1	14918622	14919121	chr1	14841812	14842311	Trpa1|chr1:14841812-14842311	0.346161829998141	.	.
chr1	14918622	14919121	chr1	15007624	15008123	Trpa1|chr1:15007624-15008123	0.159142579868386	.	.
chr1	14918622	14919121	chr1	15179557	15180056	Trpa1|chr1:15179557-15180056	0.219758554682738	.	.
chr1	14918622	14919121	chr1	15180076	15180575	Trpa1|chr1:15180076-15180575	0.171804485613492	.	.
chr1	16093096	16093595	chr1	16135760	16136259	4930444P10Rik|chr1:16135760-16136259	0.244047863940575	.	.
chr1	16104453	16104952	chr1	15770806	15771305	Rpl7|chr1:15770806-15771305	0.184742619591978	.	.
chr1	16104453	16104952	chr1	15833255	15833754	Rpl7|chr1:15833255-15833754	0.287207805518906	.	.
chr1	16104453	16104952	chr1	16236428	16236927	Rpl7|chr1:16236428-16236927	0.189118149462931	.	.
chr1	16104999	16105498	chr1	15902414	15902913	Rdh10|chr1:15902414-15902913	0.192481815001729	.	.
chr1	16104999	16105498	chr1	15902414	15902913	Rpl7|chr1:15902414-15902913	0.192481815001729	.	.
chr1	16519035	16519534	chr1	16798252	16798751	Stau2|chr1:16798252-16798751	0.449998682197271	.	.
chr1	16519761	16520260	chr1	16798252	16798751	Stau2|chr1:16798252-16798751	0.154787188075485	.	.
chr1	16657258	16657757	chr1	16546643	16547142	D030040B21Rik|chr1:16546643-16547142	0.246679504788819	.	.
chr1	16657258	16657757	chr1	16546643	16547142	Eloc|chr1:16546643-16547142	0.246679504788819	.	.
chr1	16665581	16666080	chr1	16798252	16798751	Tmem70|chr1:16798252-16798751	0.297613346495908	.	.
chr1	16688506	16689005	chr1	16745945	16746444	Ly96|chr1:16745945-16746444	0.357038779856257	.	.
chr1	17097078	17097577	chr1	17053897	17054396	Jph1|chr1:17053897-17054396	0.280033899165851	.	.
chr1	17097078	17097577	chr1	17082537	17083036	Jph1|chr1:17082537-17083036	0.222460747704217	.	.
chr1	17097078	17097577	chr1	17096566	17097065	Jph1|chr1:17096566-17097065	0.33489424872898	.	.
chr1	17097078	17097577	chr1	17494503	17495002	Jph1|chr1:17494503-17495002	0.455287686516278	.	.
chr1	17097665	17098164	chr1	17053897	17054396	Jph1|chr1:17053897-17054396	0.291735427797439	.	.
chr1	17097665	17098164	chr1	17060493	17060992	Jph1|chr1:17060493-17060992	0.411073069132237	.	.
chr1	17097665	17098164	chr1	17096566	17097065	Jph1|chr1:17096566-17097065	0.275538399427881	.	.
chr1	17097665	17098164	chr1	17123369	17123868	Jph1|chr1:17123369-17123868	0.258184668084662	.	.
chr1	17097665	17098164	chr1	17181457	17181956	Jph1|chr1:17181457-17181956	0.436672704791943	.	.
chr1	17097665	17098164	chr1	17494503	17495002	Jph1|chr1:17494503-17495002	0.372223126670891	.	.
chr1	17098192	17098691	chr1	17060493	17060992	Jph1|chr1:17060493-17060992	0.481248673349172	.	.
chr1	17098192	17098691	chr1	17123369	17123868	Jph1|chr1:17123369-17123868	0.254371531862755	.	.
chr1	17098192	17098691	chr1	17181457	17181956	Jph1|chr1:17181457-17181956	0.291567143166584	.	.
chr1	17098192	17098691	chr1	17494503	17495002	Jph1|chr1:17494503-17495002	0.173500341176484	.	.
chr1	17145142	17145641	chr1	17123369	17123868	Gdap1|chr1:17123369-17123868	0.203805024445464	.	.
chr1	17727070	17727569	chr1	17337206	17337705	Crispld1|chr1:17337206-17337705	0.157373841961349	.	.
chr1	17727070	17727569	chr1	17337206	17337705	Gm16070|chr1:17337206-17337705	0.157373841961349	.	.
chr1	17727070	17727569	chr1	17379519	17380018	Crispld1|chr1:17379519-17380018	0.25745923758482	.	.
chr1	17727070	17727569	chr1	17379519	17380018	Gm16070|chr1:17379519-17380018	0.25745923758482	.	.
chr1	17727608	17728107	chr1	17337206	17337705	Crispld1|chr1:17337206-17337705	0.537755315262512	.	.
chr1	17727608	17728107	chr1	17337206	17337705	Gm16070|chr1:17337206-17337705	0.537755315262512	.	.
chr1	17727608	17728107	chr1	17337767	17338266	Crispld1|chr1:17337767-17338266	0.300888086148982	.	.
chr1	17727608	17728107	chr1	17337767	17338266	Gm16070|chr1:17337767-17338266	0.300888086148982	.	.
chr1	17727608	17728107	chr1	17642659	17643158	Crispld1|chr1:17642659-17643158	0.192819839332672	.	.
chr1	17727608	17728107	chr1	17642659	17643158	Gm16070|chr1:17642659-17643158	0.192819839332672	.	.
chr1	18057998	18058497	chr1	17941366	17941865	Gm28756|chr1:17941366-17941865	0.388630553100088	.	.
chr1	18057998	18058497	chr1	18287381	18287880	Gm28756|chr1:18287381-18287880	0.168758704914482	.	.
chr1	18057998	18058497	chr1	18288084	18288583	Gm28756|chr1:18288084-18288583	0.295949167879211	.	.
chr1	18058553	18059052	chr1	17810144	17810643	Gm28756|chr1:17810144-17810643	0.177904220566761	.	.
chr1	18058553	18059052	chr1	17941366	17941865	Gm28756|chr1:17941366-17941865	0.416574011079181	.	.
chr1	18058553	18059052	chr1	18012804	18013303	Gm28756|chr1:18012804-18013303	0.159853060170708	.	.
chr1	18058553	18059052	chr1	18106146	18106645	Gm28756|chr1:18106146-18106645	0.218522829233739	.	.
chr1	18058553	18059052	chr1	18106689	18107188	Gm28756|chr1:18106689-18107188	0.176260199334999	.	.
chr1	18058553	18059052	chr1	18288084	18288583	Gm28756|chr1:18288084-18288583	0.210155440903465	.	.
chr1	20820187	20820686	chr1	20513637	20514136	Mcm3|chr1:20513637-20514136	0.205119245869395	.	.
chr1	20820187	20820686	chr1	20908588	20909087	Mcm3|chr1:20908588-20909087	0.393234109116908	.	.
chr1	20820187	20820686	chr1	20921118	20921617	Mcm3|chr1:20921118-20921617	0.19833924480569	.	.
chr1	20890311	20890810	chr1	20933361	20933860	6720483E21Rik|chr1:20933361-20933860	0.280261738880445	.	.
chr1	20890311	20890810	chr1	20933361	20933860	Paqr8|chr1:20933361-20933860	0.280261738880445	.	.
chr1	20890857	20891356	chr1	20513637	20514136	6720483E21Rik|chr1:20513637-20514136	0.168216704325275	.	.
chr1	20890857	20891356	chr1	20513637	20514136	Paqr8|chr1:20513637-20514136	0.168216704325275	.	.
chr1	24586286	24586785	chr1	24633681	24634180	Col19a1|chr1:24633681-24634180	0.194090620363552	.	.
chr1	24586286	24586785	chr1	24704357	24704856	Col19a1|chr1:24704357-24704856	0.184615449823354	.	.
chr1	24586286	24586785	chr1	24778050	24778549	Col19a1|chr1:24778050-24778549	0.219299549223282	.	.
chr1	24586286	24586785	chr1	24901204	24901703	Col19a1|chr1:24901204-24901703	0.441997360483731	.	.
chr1	24587149	24587648	chr1	24611656	24612155	Col19a1|chr1:24611656-24612155	0.172588622300733	.	.
chr1	24678265	24678764	chr1	24611656	24612155	Lmbrd1|chr1:24611656-24612155	0.373382425524435	.	.
chr1	24678265	24678764	chr1	24613347	24613846	Lmbrd1|chr1:24613347-24613846	0.325022951123975	.	.
chr1	24678265	24678764	chr1	24614093	24614592	Lmbrd1|chr1:24614093-24614592	0.269010847616821	.	.
chr1	24678265	24678764	chr1	24614797	24615296	Lmbrd1|chr1:24614797-24615296	0.293228801795376	.	.
chr1	24678265	24678764	chr1	24615721	24616220	Lmbrd1|chr1:24615721-24616220	0.263697574233843	.	.
chr1	24678265	24678764	chr1	24779640	24780139	Lmbrd1|chr1:24779640-24780139	0.256236991476618	.	.
chr1	24679014	24679513	chr1	24779640	24780139	Lmbrd1|chr1:24779640-24780139	0.168737663519672	.	.
chr1	30720698	30721197	chr1	30683990	30684489	Gm9898|chr1:30683990-30684489	0.163513618975843	.	.
chr1	30872795	30873294	chr1	30930527	30931026	Phf3|chr1:30930527-30931026	0.225096983384344	.	.
chr1	30873430	30873929	chr1	30636014	30636513	Phf3|chr1:30636014-30636513	0.186126630412545	.	.
chr1	30873942	30874441	chr1	30683990	30684489	Phf3|chr1:30683990-30684489	0.396019434001576	.	.
chr1	30873942	30874441	chr1	30930527	30931026	Phf3|chr1:30930527-30931026	0.209254687122849	.	.
chr1	30949080	30949579	chr1	30503190	30503689	Ptp4a1|chr1:30503190-30503689	0.209298156275086	.	.
chr1	30949080	30949579	chr1	30513237	30513736	Ptp4a1|chr1:30513237-30513736	0.242364304628824	.	.
chr1	32172459	32172958	chr1	32127388	32127887	Khdrbs2|chr1:32127388-32127887	0.26364446129928	.	.
chr1	33215713	33216212	chr1	32774409	32774908	Gm37591|chr1:32774409-32774908	0.642947342392158	.	.
chr1	33215713	33216212	chr1	32848033	32848532	Gm37591|chr1:32848033-32848532	0.194019767925476	.	.
chr1	33215713	33216212	chr1	32985324	32985823	Gm37591|chr1:32985324-32985823	0.155150306123225	.	.
chr1	34433080	34433579	chr1	34511013	34511512	Gm37233|chr1:34511013-34511512	0.256691173593888	.	.
chr1	34439491	34439990	chr1	34260997	34261496	Ccdc115|chr1:34260997-34261496	0.23627748736491	.	.
chr1	34439491	34439990	chr1	34260997	34261496	Imp4|chr1:34260997-34261496	0.23627748736491	.	.
chr1	34439491	34439990	chr1	34511013	34511512	Ccdc115|chr1:34511013-34511512	0.155032349254654	.	.
chr1	34439491	34439990	chr1	34511013	34511512	Imp4|chr1:34511013-34511512	0.155032349254654	.	.
chr1	34439491	34439990	chr1	34700679	34701178	Ccdc115|chr1:34700679-34701178	0.250781807243448	.	.
chr1	34439491	34439990	chr1	34700679	34701178	Imp4|chr1:34700679-34701178	0.250781807243448	.	.
chr1	34439491	34439990	chr1	34738307	34738806	Ccdc115|chr1:34738307-34738806	0.285332731701457	.	.
chr1	34439491	34439990	chr1	34738307	34738806	Imp4|chr1:34738307-34738806	0.285332731701457	.	.
chr1	34459438	34459937	chr1	34462689	34463188	Ptpn18|chr1:34462689-34463188	0.156772937569659	.	.
chr1	34485782	34486281	chr1	34253883	34254382	4930568A12Rik|chr1:34253883-34254382	0.162993417837052	.	.
chr1	34579442	34579941	chr1	34260997	34261496	1700101I19Rik|chr1:34260997-34261496	0.199986512013638	.	.
chr1	34579442	34579941	chr1	34260997	34261496	Amer3|chr1:34260997-34261496	0.199986512013638	.	.
chr1	34579442	34579941	chr1	34462689	34463188	1700101I19Rik|chr1:34462689-34463188	0.215760224637064	.	.
chr1	34579442	34579941	chr1	34462689	34463188	Amer3|chr1:34462689-34463188	0.215760224637064	.	.
chr1	34579442	34579941	chr1	34642414	34642913	1700101I19Rik|chr1:34642414-34642913	0.335043644049841	.	.
chr1	34579442	34579941	chr1	34642414	34642913	Amer3|chr1:34642414-34642913	0.335043644049841	.	.
chr1	34579442	34579941	chr1	34700679	34701178	1700101I19Rik|chr1:34700679-34701178	0.169183228614117	.	.
chr1	34579442	34579941	chr1	34700679	34701178	Amer3|chr1:34700679-34701178	0.169183228614117	.	.
chr1	34677895	34678394	chr1	34665018	34665517	Arhgef4|chr1:34665018-34665517	0.339503180527628	.	.
chr1	37540354	37540853	chr1	37639092	37639591	Mgat4a|chr1:37639092-37639591	0.210969867672961	.	.
chr1	37540354	37540853	chr1	37678238	37678737	Mgat4a|chr1:37678238-37678737	0.289201933587641	.	.
chr1	37540864	37541363	chr1	37511522	37512021	Mgat4a|chr1:37511522-37512021	0.223884757462672	.	.
chr1	37540864	37541363	chr1	37512048	37512547	Mgat4a|chr1:37512048-37512547	0.191637013774651	.	.
chr1	37614024	37614523	chr1	37511522	37512021	4930556I23Rik|chr1:37511522-37512021	0.34827786546202	.	.
chr1	37614024	37614523	chr1	37512048	37512547	4930556I23Rik|chr1:37512048-37512547	0.547311233073719	.	.
chr1	37614024	37614523	chr1	37512048	37512547	4930556I23Rik|chr1:37512048-37512547	0.54731123307372	.	.
chr1	37614024	37614523	chr1	37583904	37584403	4930556I23Rik|chr1:37583904-37584403	0.249146350065682	.	.
chr1	37614024	37614523	chr1	37678238	37678737	4930556I23Rik|chr1:37678238-37678737	0.19700170653239	.	.
chr1	37719678	37720177	chr1	37639092	37639591	2010300C02Rik|chr1:37639092-37639591	0.233060563860083	.	.
chr1	37719678	37720177	chr1	37696888	37697387	2010300C02Rik|chr1:37696888-37697387	0.298993094510733	.	.
chr1	37719678	37720177	chr1	37698123	37698622	2010300C02Rik|chr1:37698123-37698622	0.201981508705388	.	.
chr1	37719678	37720177	chr1	37698784	37699283	2010300C02Rik|chr1:37698784-37699283	0.298109185633281	.	.
chr1	37864699	37865198	chr1	37639092	37639591	Gm26805|chr1:37639092-37639591	0.210104549712791	.	.
chr1	37864699	37865198	chr1	37698123	37698622	Gm26805|chr1:37698123-37698622	0.201408415750402	.	.
chr1	37865263	37865762	chr1	37639092	37639591	Gm26805|chr1:37639092-37639591	0.346563774275742	.	.
chr1	37865263	37865762	chr1	37639092	37639591	Tsga10|chr1:37639092-37639591	0.346563774275742	.	.
chr1	37871955	37872454	chr1	37872597	37873096	Lipt1|chr1:37872597-37873096	0.244171985587175	.	.
chr1	37890241	37890740	chr1	37511522	37512021	Mitd1|chr1:37511522-37512021	0.211348896777719	.	.
chr1	37890241	37890740	chr1	37511522	37512021	Mrpl30|chr1:37511522-37512021	0.211348896777719	.	.
chr1	37890241	37890740	chr1	37512048	37512547	Mitd1|chr1:37512048-37512547	0.208690802680146	.	.
chr1	37890241	37890740	chr1	37512048	37512547	Mrpl30|chr1:37512048-37512547	0.208690802680146	.	.
chr1	37890241	37890740	chr1	37678238	37678737	Mitd1|chr1:37678238-37678737	0.187660540387089	.	.
chr1	37890241	37890740	chr1	37678238	37678737	Mrpl30|chr1:37678238-37678737	0.187660540387089	.	.
chr1	37997082	37997581	chr1	37698123	37698622	Eif5b|chr1:37698123-37698622	0.362213469965408	.	.
chr1	37997082	37997581	chr1	37698123	37698622	Txndc9|chr1:37698123-37698622	0.362213469965408	.	.
chr1	37997778	37998277	chr1	37511522	37512021	Eif5b|chr1:37511522-37512021	0.23726039701246	.	.
chr1	37997778	37998277	chr1	37511522	37512021	Txndc9|chr1:37511522-37512021	0.23726039701246	.	.
chr1	37997778	37998277	chr1	37512048	37512547	Eif5b|chr1:37512048-37512547	0.156572801532544	.	.
chr1	37997778	37998277	chr1	37512048	37512547	Txndc9|chr1:37512048-37512547	0.156572801532544	.	.
chr1	37997778	37998277	chr1	37678238	37678737	Eif5b|chr1:37678238-37678737	0.173872120601303	.	.
chr1	37997778	37998277	chr1	37678238	37678737	Txndc9|chr1:37678238-37678737	0.173872120601303	.	.
chr1	42229631	42230130	chr1	41810267	41810766	Gm9915|chr1:41810267-41810766	0.20160700144037	.	.
chr1	42229631	42230130	chr1	41993901	41994400	Gm9915|chr1:41993901-41994400	0.437660135494364	.	.
chr1	42229631	42230130	chr1	42057437	42057936	Gm9915|chr1:42057437-42057936	0.595970493477929	.	.
chr1	42229631	42230130	chr1	42242955	42243454	Gm9915|chr1:42242955-42243454	0.223228134514408	.	.
chr1	42261772	42262271	chr1	42243790	42244289	Gm28175|chr1:42243790-42244289	0.34322927241187	.	.
chr1	42261772	42262271	chr1	42387753	42388252	Gm28175|chr1:42387753-42388252	0.197938525796461	.	.
chr1	42261772	42262271	chr1	42491441	42491940	Gm28175|chr1:42491441-42491940	0.155519477805325	.	.
chr1	44118638	44119137	chr1	44041766	44042265	Bivm|chr1:44041766-44042265	0.176368852386928	.	.
chr1	44118638	44119137	chr1	44041766	44042265	Poglut2|chr1:44041766-44042265	0.176368852386928	.	.
chr1	44119144	44119643	chr1	44041766	44042265	Bivm|chr1:44041766-44042265	0.206473788229757	.	.
chr1	44119144	44119643	chr1	44041766	44042265	Poglut2|chr1:44041766-44042265	0.206473788229757	.	.
chr1	44119144	44119643	chr1	44065704	44066203	Bivm|chr1:44065704-44066203	0.180317575965516	.	.
chr1	44119144	44119643	chr1	44065704	44066203	Poglut2|chr1:44065704-44066203	0.180317575965516	.	.
chr1	44119663	44120162	chr1	44198840	44199339	Bivm|chr1:44198840-44199339	0.248433473311185	.	.
chr1	44218903	44219402	chr1	44065704	44066203	Mettl21e|chr1:44065704-44066203	0.549209553119764	.	.
chr1	44551396	44551895	chr1	44523266	44523765	Gulp1|chr1:44523266-44523765	0.310846573183983	.	.
chr1	44552204	44552703	chr1	44507167	44507666	Gulp1|chr1:44507167-44507666	0.223563589038833	.	.
chr1	44552204	44552703	chr1	44518173	44518672	Gulp1|chr1:44518173-44518672	0.293862242268319	.	.
chr1	44552204	44552703	chr1	44523266	44523765	Gulp1|chr1:44523266-44523765	0.530418847930775	.	.
chr1	44552204	44552703	chr1	44544389	44544888	Gulp1|chr1:44544389-44544888	0.368363213037574	.	.
chr1	44552204	44552703	chr1	44595978	44596477	Gulp1|chr1:44595978-44596477	0.195643762489358	.	.
chr1	44552204	44552703	chr1	44596710	44597209	Gulp1|chr1:44596710-44597209	0.232881024239954	.	.
chr1	44745649	44746148	chr1	44595978	44596477	4930521E06Rik|chr1:44595978-44596477	0.517628448704311	.	.
chr1	44745649	44746148	chr1	44596710	44597209	4930521E06Rik|chr1:44596710-44597209	0.19966131308734	.	.
chr1	44745649	44746148	chr1	44625125	44625624	4930521E06Rik|chr1:44625125-44625624	0.332112056268707	.	.
chr1	45794689	45795188	chr1	45627823	45628322	Wdr75|chr1:45627823-45628322	0.271951320537523	.	.
chr1	45794689	45795188	chr1	45691323	45691822	Wdr75|chr1:45691323-45691822	0.18223590723254	.	.
chr1	45794689	45795188	chr1	45905047	45905546	Wdr75|chr1:45905047-45905546	0.210912135468528	.	.
chr1	45795197	45795696	chr1	45675627	45676126	Wdr75|chr1:45675627-45676126	0.218281296989094	.	.
chr1	45795197	45795696	chr1	45699528	45700027	Wdr75|chr1:45699528-45700027	0.249378747703572	.	.
chr1	45795197	45795696	chr1	45838233	45838732	Wdr75|chr1:45838233-45838732	0.223190964494047	.	.
chr1	45795197	45795696	chr1	46067115	46067614	Wdr75|chr1:46067115-46067614	0.186562513210909	.	.
chr1	45795197	45795696	chr1	46127838	46128337	Wdr75|chr1:46127838-46128337	0.212461884833833	.	.
chr1	45925424	45925923	chr1	45675627	45676126	Slc40a1|chr1:45675627-45676126	0.305251914927214	.	.
chr1	45925424	45925923	chr1	45699528	45700027	Slc40a1|chr1:45699528-45700027	0.381215914547492	.	.
chr1	45925424	45925923	chr1	45825095	45825594	Slc40a1|chr1:45825095-45825594	0.339275973337696	.	.
chr1	45925424	45925923	chr1	45837607	45838106	Slc40a1|chr1:45837607-45838106	0.404127426162776	.	.
chr1	45925424	45925923	chr1	45838233	45838732	Slc40a1|chr1:45838233-45838732	0.390369510727073	.	.
chr1	46066566	46067065	chr1	45825095	45825594	Dnah7b|chr1:45825095-45825594	0.238263145566684	.	.
chr1	46066566	46067065	chr1	45837607	45838106	Dnah7b|chr1:45837607-45838106	0.228210237596428	.	.
chr1	46066566	46067065	chr1	45838233	45838732	Dnah7b|chr1:45838233-45838732	0.212727516235919	.	.
chr1	46066566	46067065	chr1	46067115	46067614	Dnah7b|chr1:46067115-46067614	0.268652988457522	.	.
chr1	46066566	46067065	chr1	46127838	46128337	Dnah7b|chr1:46127838-46128337	0.207026843829437	.	.
chr1	46066566	46067065	chr1	46394840	46395339	Dnah7b|chr1:46394840-46395339	0.27320327697065	.	.
chr1	46425176	46425675	chr1	46067115	46067614	Dnah7c|chr1:46067115-46067614	0.170110005193821	.	.
chr1	52816845	52817344	chr1	52951458	52951957	Inpp1|chr1:52951458-52951957	0.203409586497727	.	.
chr1	52816845	52817344	chr1	53003756	53004255	Inpp1|chr1:53003756-53004255	0.174097120497873	.	.
chr1	52817513	52818012	chr1	52951973	52952472	Inpp1|chr1:52951973-52952472	0.190879055624451	.	.
chr1	52817513	52818012	chr1	52952486	52952985	Inpp1|chr1:52952486-52952985	0.284846176853906	.	.
chr1	52817513	52818012	chr1	53003756	53004255	Inpp1|chr1:53003756-53004255	0.251041604384245	.	.
chr1	53296806	53297305	chr1	53003756	53004255	Ormdl1|chr1:53003756-53004255	0.245744605815936	.	.
chr1	53296806	53297305	chr1	53003756	53004255	Pms1|chr1:53003756-53004255	0.245744605815936	.	.
chr1	53296806	53297305	chr1	53728752	53729251	Ormdl1|chr1:53728752-53729251	0.240223396065241	.	.
chr1	53296806	53297305	chr1	53728752	53729251	Pms1|chr1:53728752-53729251	0.240223396065241	.	.
chr1	53297308	53297807	chr1	53032502	53033001	Ormdl1|chr1:53032502-53033001	0.2403464933418	.	.
chr1	53297308	53297807	chr1	53032502	53033001	Pms1|chr1:53032502-53033001	0.2403464933418	.	.
chr1	53313399	53313898	chr1	53272612	53273111	Osgepl1|chr1:53272612-53273111	0.181417484600869	.	.
chr1	53313399	53313898	chr1	53728752	53729251	Osgepl1|chr1:53728752-53729251	0.356370243190538	.	.
chr1	53313399	53313898	chr1	53728752	53729251	Osgepl1|chr1:53728752-53729251	0.356370243190539	.	.
chr1	53352482	53352981	chr1	53225566	53226065	Asdurf|chr1:53225566-53226065	0.161279552421619	.	.
chr1	53352482	53352981	chr1	53225566	53226065	Asnsd1|chr1:53225566-53226065	0.161279552421619	.	.
chr1	53706596	53707095	chr1	53629924	53630423	Dnah7a|chr1:53629924-53630423	0.282813755342613	.	.
chr1	54194329	54194828	chr1	54193770	54194269	Hecw2|chr1:54193770-54194269	0.393535821091812	.	.
chr1	54250459	54250958	chr1	54614925	54615424	Ccdc150|chr1:54614925-54615424	0.222543896348284	.	.
chr1	54250459	54250958	chr1	54707058	54707557	Ccdc150|chr1:54707058-54707557	0.236758144289265	.	.
chr1	54438767	54439266	chr1	54039037	54039536	Gtf3c3|chr1:54039037-54039536	0.314216243949232	.	.
chr1	54438767	54439266	chr1	54467308	54467807	Gtf3c3|chr1:54467308-54467807	0.298575916660374	.	.
chr1	54557443	54557942	chr1	54578469	54578968	Pgap1|chr1:54578469-54578968	0.220961551704846	.	.
chr1	54557443	54557942	chr1	54614925	54615424	Pgap1|chr1:54614925-54615424	0.157299604216629	.	.
chr1	54557443	54557942	chr1	54707058	54707557	Pgap1|chr1:54707058-54707557	0.427879477927338	.	.
chr1	55026688	55027187	chr1	55192060	55192559	Sf3b1|chr1:55192060-55192559	0.166434528613437	.	.
chr1	55026688	55027187	chr1	55265410	55265909	Sf3b1|chr1:55265410-55265909	0.23117132586363	.	.
chr1	55026688	55027187	chr1	55427536	55428035	Sf3b1|chr1:55427536-55428035	0.198120111587367	.	.
chr1	55027198	55027697	chr1	55454006	55454505	Sf3b1|chr1:55454006-55454505	0.233969309979761	.	.
chr1	55027198	55027697	chr1	55462215	55462714	Sf3b1|chr1:55462215-55462714	0.192915942190997	.	.
chr1	55052491	55052990	chr1	55192060	55192559	Coq10b|chr1:55192060-55192559	0.27663147686171	.	.
chr1	55052491	55052990	chr1	55446132	55446631	Coq10b|chr1:55446132-55446631	0.294301185446301	.	.
chr1	55053010	55053509	chr1	55192060	55192559	Coq10b|chr1:55192060-55192559	0.156871741977702	.	.
chr1	55087395	55087894	chr1	55454006	55454505	Hspd1|chr1:55454006-55454505	0.253105102956166	.	.
chr1	55087395	55087894	chr1	55454006	55454505	Hspe1|chr1:55454006-55454505	0.253105102956166	.	.
chr1	55087395	55087894	chr1	55462215	55462714	Hspd1|chr1:55462215-55462714	0.406262742155537	.	.
chr1	55087395	55087894	chr1	55462215	55462714	Hspe1|chr1:55462215-55462714	0.406262742155537	.	.
chr1	55087908	55088407	chr1	55427536	55428035	Hspd1|chr1:55427536-55428035	0.20626246901752	.	.
chr1	55087908	55088407	chr1	55427536	55428035	Hspe1|chr1:55427536-55428035	0.20626246901752	.	.
chr1	55087908	55088407	chr1	55454006	55454505	Hspd1|chr1:55454006-55454505	0.29625170431506	.	.
chr1	55087908	55088407	chr1	55454006	55454505	Hspe1|chr1:55454006-55454505	0.29625170431506	.	.
chr1	55130908	55131407	chr1	55454006	55454505	Mob4|chr1:55454006-55454505	0.262175260214507	.	.
chr1	55131471	55131970	chr1	55427536	55428035	Mob4|chr1:55427536-55428035	0.405170034616209	.	.
chr1	55131471	55131970	chr1	55454006	55454505	Mob4|chr1:55454006-55454505	0.371742250223224	.	.
chr1	55131471	55131970	chr1	55462215	55462714	Mob4|chr1:55462215-55462714	0.155858769989455	.	.
chr1	55405572	55406071	chr1	55265410	55265909	Plcl1|chr1:55265410-55265909	0.248442888421278	.	.
chr1	55405572	55406071	chr1	55445606	55446105	Plcl1|chr1:55445606-55446105	0.292410913200557	.	.
chr1	55405572	55406071	chr1	55462215	55462714	Plcl1|chr1:55462215-55462714	0.164742905754009	.	.
chr1	57377988	57378487	chr1	57224682	57225181	1700066M21Rik|chr1:57224682-57225181	0.260352489404775	.	.
chr1	57377988	57378487	chr1	57224682	57225181	4930558J18Rik|chr1:57224682-57225181	0.260352489404775	.	.
chr1	57406257	57406756	chr1	57174262	57174761	Maip1|chr1:57174262-57174761	0.204104299752645	.	.
chr1	57406257	57406756	chr1	57174262	57174761	Tyw5|chr1:57174262-57174761	0.204104299752645	.	.
chr1	57406257	57406756	chr1	57224682	57225181	Maip1|chr1:57224682-57225181	0.311751744765996	.	.
chr1	57406257	57406756	chr1	57224682	57225181	Tyw5|chr1:57224682-57225181	0.311751744765996	.	.
chr1	57406257	57406756	chr1	57423605	57424104	Maip1|chr1:57423605-57424104	0.167424782225992	.	.
chr1	57406257	57406756	chr1	57423605	57424104	Tyw5|chr1:57423605-57424104	0.167424782225992	.	.
chr1	57406257	57406756	chr1	57489762	57490261	Maip1|chr1:57489762-57490261	0.188719988475543	.	.
chr1	57406257	57406756	chr1	57489762	57490261	Tyw5|chr1:57489762-57490261	0.188719988475543	.	.
chr1	57406767	57407266	chr1	57224682	57225181	Maip1|chr1:57224682-57225181	0.338439630458379	.	.
chr1	57406767	57407266	chr1	57224682	57225181	Tyw5|chr1:57224682-57225181	0.338439630458379	.	.
chr1	57406767	57407266	chr1	57423605	57424104	Maip1|chr1:57423605-57424104	0.181984014844208	.	.
chr1	57406767	57407266	chr1	57423605	57424104	Tyw5|chr1:57423605-57424104	0.181984014844208	.	.
chr1	57406767	57407266	chr1	57489762	57490261	Maip1|chr1:57489762-57490261	0.26253237577011	.	.
chr1	57406767	57407266	chr1	57489762	57490261	Tyw5|chr1:57489762-57490261	0.26253237577011	.	.
chr1	58392105	58392604	chr1	58288015	58288514	Bzw1|chr1:58288015-58288514	0.218676778724204	.	.
chr1	58392105	58392604	chr1	58353419	58353918	Bzw1|chr1:58353419-58353918	0.282688447015892	.	.
chr1	58392818	58393317	chr1	58271090	58271589	Bzw1|chr1:58271090-58271589	0.223044554570674	.	.
chr1	58392818	58393317	chr1	58353419	58353918	Bzw1|chr1:58353419-58353918	0.444020986543149	.	.
chr1	58392818	58393317	chr1	58422814	58423313	Bzw1|chr1:58422814-58423313	0.290105071923115	.	.
chr1	58393482	58393981	chr1	58359437	58359936	Bzw1|chr1:58359437-58359936	0.160886314647141	.	.
chr1	58393482	58393981	chr1	58361589	58362088	Bzw1|chr1:58361589-58362088	0.186287081395658	.	.
chr1	58423825	58424324	chr1	58415452	58415951	Clk1|chr1:58415452-58415951	0.305196215305785	.	.
chr1	58445384	58445883	chr1	58296260	58296759	Nif3l1|chr1:58296260-58296759	0.195272175371453	.	.
chr1	58445384	58445883	chr1	58296260	58296759	Ppil3|chr1:58296260-58296759	0.195272175371453	.	.
chr1	58445384	58445883	chr1	58652543	58653042	Nif3l1|chr1:58652543-58653042	0.186049810240289	.	.
chr1	58445384	58445883	chr1	58652543	58653042	Ppil3|chr1:58652543-58653042	0.186049810240289	.	.
chr1	58504734	58505233	chr1	58271090	58271589	Gm15834|chr1:58271090-58271589	0.154619122114738	.	.
chr1	58504734	58505233	chr1	58271090	58271589	Orc2|chr1:58271090-58271589	0.154619122114738	.	.
chr1	58504734	58505233	chr1	58422814	58423313	Gm15834|chr1:58422814-58423313	0.222997862990006	.	.
chr1	58504734	58505233	chr1	58422814	58423313	Orc2|chr1:58422814-58423313	0.222997862990006	.	.
chr1	58586034	58586533	chr1	58296260	58296759	Fam126b|chr1:58296260-58296759	0.282711828857898	.	.
chr1	58586034	58586533	chr1	58296260	58296759	Ndufb3|chr1:58296260-58296759	0.282711828857898	.	.
chr1	58586034	58586533	chr1	58361589	58362088	Fam126b|chr1:58361589-58362088	0.156130695925447	.	.
chr1	58586034	58586533	chr1	58361589	58362088	Ndufb3|chr1:58361589-58362088	0.156130695925447	.	.
chr1	58586034	58586533	chr1	58770010	58770509	Fam126b|chr1:58770010-58770509	0.154879049200199	.	.
chr1	58586034	58586533	chr1	58770010	58770509	Ndufb3|chr1:58770010-58770509	0.154879049200199	.	.
chr1	58586552	58587051	chr1	58296260	58296759	Fam126b|chr1:58296260-58296759	0.294032621415588	.	.
chr1	58586552	58587051	chr1	58296260	58296759	Ndufb3|chr1:58296260-58296759	0.294032621415588	.	.
chr1	58710970	58711469	chr1	58652543	58653042	Cflar|chr1:58652543-58653042	0.156875696016622	.	.
chr1	58710970	58711469	chr1	58652543	58653042	Cflar|chr1:58652543-58653042	0.156875696016623	.	.
chr1	58711489	58711988	chr1	58296260	58296759	Cflar|chr1:58296260-58296759	0.203244470514103	.	.
chr1	58711489	58711988	chr1	58652543	58653042	Cflar|chr1:58652543-58653042	0.28874115661846	.	.
chr1	58972763	58973262	chr1	58652543	58653042	Stradb|chr1:58652543-58653042	0.285020902388672	.	.
chr1	58972763	58973262	chr1	58652543	58653042	Trak2|chr1:58652543-58653042	0.285020902388672	.	.
chr1	59119578	59120077	chr1	59247600	59248099	G730003C15Rik|chr1:59247600-59248099	0.24471779040177	.	.
chr1	59119578	59120077	chr1	59247600	59248099	Tmem237|chr1:59247600-59248099	0.24471779040177	.	.
chr1	59120147	59120646	chr1	59202312	59202811	G730003C15Rik|chr1:59202312-59202811	0.218913824034516	.	.
chr1	59120147	59120646	chr1	59202312	59202811	Tmem237|chr1:59202312-59202811	0.218913824034516	.	.
chr1	59162883	59163382	chr1	59202312	59202811	Mpp4|chr1:59202312-59202811	0.436078183763215	.	.
chr1	59163876	59164375	chr1	59067948	59068447	Mpp4|chr1:59067948-59068447	0.219549387305899	.	.
chr1	59163876	59164375	chr1	59187741	59188240	Mpp4|chr1:59187741-59188240	0.222037603451057	.	.
chr1	59163876	59164375	chr1	59222043	59222542	Mpp4|chr1:59222043-59222542	0.275181359063905	.	.
chr1	59237006	59237505	chr1	58770010	58770509	Als2|chr1:58770010-58770509	0.19157062048843	.	.
chr1	59237895	59238394	chr1	58770010	58770509	Als2|chr1:58770010-58770509	0.15810875115764	.	.
chr1	59762644	59763143	chr1	59883669	59884168	Bmpr2|chr1:59883669-59884168	0.305303545693164	.	.
chr1	60042935	60043434	chr1	60000360	60000859	Ica1l|chr1:60000360-60000859	0.161432288445893	.	.
chr1	60097393	60097892	chr1	59883669	59884168	Carf|chr1:59883669-59884168	0.322566129554658	.	.
chr1	60097393	60097892	chr1	60031734	60032233	Carf|chr1:60031734-60032233	0.190232156902017	.	.
chr1	60097980	60098479	chr1	60423858	60424357	Carf|chr1:60423858-60424357	0.224559832755211	.	.
chr1	60097980	60098479	chr1	60423858	60424357	Wdr12|chr1:60423858-60424357	0.224559832755211	.	.
chr1	60098487	60098986	chr1	59988647	59989146	Carf|chr1:59988647-59989146	0.176144194697253	.	.
chr1	60098487	60098986	chr1	59988647	59989146	Wdr12|chr1:59988647-59989146	0.176144194697253	.	.
chr1	60098487	60098986	chr1	60000360	60000859	Carf|chr1:60000360-60000859	0.298690281018422	.	.
chr1	60098487	60098986	chr1	60000360	60000859	Wdr12|chr1:60000360-60000859	0.298690281018422	.	.
chr1	60342754	60343253	chr1	60423858	60424357	Cyp20a1|chr1:60423858-60424357	0.178451675438186	.	.
chr1	65122893	65123392	chr1	65179041	65179540	D630023F18Rik|chr1:65179041-65179540	0.24391410113005	.	.
chr1	65186396	65186895	chr1	65010101	65010600	Idh1|chr1:65010101-65010600	0.171102360866752	.	.
chr1	65186396	65186895	chr1	65010101	65010600	Pikfyve|chr1:65010101-65010600	0.171102360866752	.	.
chr1	65186396	65186895	chr1	65311469	65311968	Idh1|chr1:65311469-65311968	0.202292157600551	.	.
chr1	65186396	65186895	chr1	65311469	65311968	Pikfyve|chr1:65311469-65311968	0.202292157600551	.	.
chr1	65186396	65186895	chr1	65312053	65312552	Idh1|chr1:65312053-65312552	0.154801812038341	.	.
chr1	65186396	65186895	chr1	65312053	65312552	Pikfyve|chr1:65312053-65312552	0.154801812038341	.	.
chr1	65282716	65283215	chr1	65312053	65312552	Pth2r|chr1:65312053-65312552	0.235835149324294	.	.
chr1	65925476	65925975	chr1	65654698	65655197	Crygf|chr1:65654698-65655197	0.228261536487184	.	.
chr1	65925476	65925975	chr1	66077174	66077673	Crygf|chr1:66077174-66077673	0.226267999812409	.	.
chr1	65925476	65925975	chr1	66115312	66115811	Crygf|chr1:66115312-66115811	0.279175656407355	.	.
chr1	66174880	66175379	chr1	66221458	66221957	Map2|chr1:66221458-66221957	0.210450046695588	.	.
chr1	69687151	69687650	chr1	69260182	69260681	Ikzf2|chr1:69260182-69260681	0.279340614037151	.	.
chr1	69687151	69687650	chr1	69767703	69768202	Ikzf2|chr1:69767703-69768202	0.251187553028092	.	.
chr1	69826647	69827146	chr1	69688924	69689423	Spag16|chr1:69688924-69689423	0.319759860279171	.	.
chr1	69826647	69827146	chr1	69853673	69854172	Spag16|chr1:69853673-69854172	0.267368770417816	.	.
chr1	70724978	70725477	chr1	70270077	70270576	Vwc2l|chr1:70270077-70270576	0.212882171833562	.	.
chr1	70724978	70725477	chr1	70316336	70316835	Vwc2l|chr1:70316336-70316835	0.314961669304398	.	.
chr1	70725497	70725996	chr1	70316336	70316835	Vwc2l|chr1:70316336-70316835	0.27324388407785	.	.
chr1	74505730	74506229	chr1	74787775	74788274	Cnot9|chr1:74787775-74788274	0.385600101363946	.	.
chr1	74505730	74506229	chr1	74794449	74794948	Cnot9|chr1:74794449-74794948	0.174518728048705	.	.
chr1	74505730	74506229	chr1	74806952	74807451	Cnot9|chr1:74806952-74807451	0.329095912019777	.	.
chr1	74505730	74506229	chr1	74808065	74808564	Cnot9|chr1:74808065-74808564	0.276601973929154	.	.
chr1	74505730	74506229	chr1	74816731	74817230	Cnot9|chr1:74816731-74817230	0.29724619130853	.	.
chr1	74505730	74506229	chr1	74858307	74858806	Cnot9|chr1:74858307-74858806	0.38647971627196	.	.
chr1	74506443	74506942	chr1	74806444	74806943	Cnot9|chr1:74806444-74806943	0.369928885923855	.	.
chr1	74506443	74506942	chr1	74806952	74807451	Cnot9|chr1:74806952-74807451	0.274135815893388	.	.
chr1	74506443	74506942	chr1	74816731	74817230	Cnot9|chr1:74816731-74817230	0.212017061039148	.	.
chr1	74506443	74506942	chr1	74817277	74817776	Cnot9|chr1:74817277-74817776	0.291443651608813	.	.
chr1	74506443	74506942	chr1	74882110	74882609	Cnot9|chr1:74882110-74882609	0.402413591547967	.	.
chr1	74541923	74542422	chr1	74763029	74763528	Plcd4|chr1:74763029-74763528	0.176674610051038	.	.
chr1	74542596	74543095	chr1	74787775	74788274	Plcd4|chr1:74787775-74788274	0.349237426337678	.	.
chr1	74542596	74543095	chr1	74794449	74794948	Plcd4|chr1:74794449-74794948	0.232347552868282	.	.
chr1	74587962	74588461	chr1	74784124	74784623	Bcs1l|chr1:74784124-74784623	0.192601032348251	.	.
chr1	74587962	74588461	chr1	74784124	74784623	Zfp142|chr1:74784124-74784623	0.192601032348251	.	.
chr1	74587962	74588461	chr1	74787775	74788274	Bcs1l|chr1:74787775-74788274	0.218038273319782	.	.
chr1	74587962	74588461	chr1	74787775	74788274	Zfp142|chr1:74787775-74788274	0.218038273319782	.	.
chr1	74587962	74588461	chr1	74794449	74794948	Bcs1l|chr1:74794449-74794948	0.200298222184744	.	.
chr1	74587962	74588461	chr1	74794449	74794948	Zfp142|chr1:74794449-74794948	0.200298222184744	.	.
chr1	74587962	74588461	chr1	74806952	74807451	Bcs1l|chr1:74806952-74807451	0.37081474912153	.	.
chr1	74587962	74588461	chr1	74806952	74807451	Zfp142|chr1:74806952-74807451	0.37081474912153	.	.
chr1	74587962	74588461	chr1	74816731	74817230	Bcs1l|chr1:74816731-74817230	0.268780434015028	.	.
chr1	74587962	74588461	chr1	74816731	74817230	Zfp142|chr1:74816731-74817230	0.268780434015028	.	.
chr1	74587962	74588461	chr1	74858307	74858806	Bcs1l|chr1:74858307-74858806	0.369800578486785	.	.
chr1	74587962	74588461	chr1	74858307	74858806	Zfp142|chr1:74858307-74858806	0.369800578486785	.	.
chr1	74587962	74588461	chr1	74882110	74882609	Bcs1l|chr1:74882110-74882609	0.174008712007107	.	.
chr1	74587962	74588461	chr1	74882110	74882609	Zfp142|chr1:74882110-74882609	0.174008712007107	.	.
chr1	74601175	74601674	chr1	74787775	74788274	Rnf25|chr1:74787775-74788274	0.251184151938591	.	.
chr1	74601175	74601674	chr1	74787775	74788274	Stk36|chr1:74787775-74788274	0.251184151938591	.	.
chr1	74601175	74601674	chr1	74794449	74794948	Rnf25|chr1:74794449-74794948	0.235629047505854	.	.
chr1	74601175	74601674	chr1	74794449	74794948	Rnf25|chr1:74794449-74794948	0.235629047505855	.	.
chr1	74601175	74601674	chr1	74794449	74794948	Stk36|chr1:74794449-74794948	0.235629047505854	.	.
chr1	74601175	74601674	chr1	74794449	74794948	Stk36|chr1:74794449-74794948	0.235629047505855	.	.
chr1	74601175	74601674	chr1	74806952	74807451	Rnf25|chr1:74806952-74807451	0.176457305150494	.	.
chr1	74601175	74601674	chr1	74806952	74807451	Stk36|chr1:74806952-74807451	0.176457305150494	.	.
chr1	74601175	74601674	chr1	74816731	74817230	Rnf25|chr1:74816731-74817230	0.215431124340816	.	.
chr1	74601175	74601674	chr1	74816731	74817230	Stk36|chr1:74816731-74817230	0.215431124340816	.	.
chr1	74601175	74601674	chr1	74817277	74817776	Rnf25|chr1:74817277-74817776	0.202220927626756	.	.
chr1	74601175	74601674	chr1	74817277	74817776	Stk36|chr1:74817277-74817776	0.202220927626756	.	.
chr1	74601175	74601674	chr1	74858307	74858806	Rnf25|chr1:74858307-74858806	0.165085846150255	.	.
chr1	74601175	74601674	chr1	74858307	74858806	Stk36|chr1:74858307-74858806	0.165085846150255	.	.
chr1	74601175	74601674	chr1	74924422	74924921	Rnf25|chr1:74924422-74924921	0.286893174995464	.	.
chr1	74601175	74601674	chr1	74924422	74924921	Stk36|chr1:74924422-74924921	0.286893174995464	.	.
chr1	74661495	74661994	chr1	74532757	74533256	Ttll4|chr1:74532757-74533256	0.22597823873696	.	.
chr1	74661495	74661994	chr1	74784124	74784623	Ttll4|chr1:74784124-74784623	0.177479425839076	.	.
chr1	74661495	74661994	chr1	74858307	74858806	Ttll4|chr1:74858307-74858806	0.236767921848252	.	.
chr1	74713683	74714182	chr1	74802933	74803432	Cyp27a1|chr1:74802933-74803432	0.326944042818279	.	.
chr1	74713683	74714182	chr1	74806952	74807451	Cyp27a1|chr1:74806952-74807451	0.227848268711518	.	.
chr1	74713683	74714182	chr1	74817277	74817776	Cyp27a1|chr1:74817277-74817776	0.174256559414432	.	.
chr1	74713683	74714182	chr1	74882110	74882609	Cyp27a1|chr1:74882110-74882609	0.36598478912909	.	.
chr1	74851328	74851827	chr1	74532757	74533256	Gm16582|chr1:74532757-74533256	0.23968615849156	.	.
chr1	74851328	74851827	chr1	74964428	74964927	Gm16582|chr1:74964428-74964927	0.186473209250275	.	.
chr1	74851328	74851827	chr1	75247991	75248490	Gm16582|chr1:75247991-75248490	0.157641254399416	.	.
chr1	74854708	74855207	chr1	74787775	74788274	Cdk5r2|chr1:74787775-74788274	0.368439341475929	.	.
chr1	74854708	74855207	chr1	74794449	74794948	Cdk5r2|chr1:74794449-74794948	0.204488720063475	.	.
chr1	74854708	74855207	chr1	74806444	74806943	Cdk5r2|chr1:74806444-74806943	0.15650404996458	.	.
chr1	74854708	74855207	chr1	74806952	74807451	Cdk5r2|chr1:74806952-74807451	0.294476033797843	.	.
chr1	74854708	74855207	chr1	74858307	74858806	Cdk5r2|chr1:74858307-74858806	0.214889276763974	.	.
chr1	74854708	74855207	chr1	75016818	75017317	Cdk5r2|chr1:75016818-75017317	0.244957679505076	.	.
chr1	74854708	74855207	chr1	75016818	75017317	Cdk5r2|chr1:75016818-75017317	0.244957679505077	.	.
chr1	74893408	74893907	chr1	74817277	74817776	Cryba2|chr1:74817277-74817776	0.155474425843258	.	.
chr1	74893408	74893907	chr1	75247991	75248490	Cryba2|chr1:75247991-75248490	0.325763093974433	.	.
chr1	74935357	74935856	chr1	74787775	74788274	Cfap65|chr1:74787775-74788274	0.566922337961508	.	.
chr1	74935357	74935856	chr1	74794449	74794948	Cfap65|chr1:74794449-74794948	0.361890412845245	.	.
chr1	74935357	74935856	chr1	74806952	74807451	Cfap65|chr1:74806952-74807451	0.261266796239532	.	.
chr1	74935357	74935856	chr1	74816731	74817230	Cfap65|chr1:74816731-74817230	0.241952803930565	.	.
chr1	74935357	74935856	chr1	74858307	74858806	Cfap65|chr1:74858307-74858806	0.248626573169939	.	.
chr1	74935357	74935856	chr1	74924422	74924921	Cfap65|chr1:74924422-74924921	0.211393863930509	.	.
chr1	74935357	74935856	chr1	75016818	75017317	Cfap65|chr1:75016818-75017317	0.332910445609046	.	.
chr1	75124760	75125259	chr1	74787775	74788274	Nhej1|chr1:74787775-74788274	0.387404975091528	.	.
chr1	75124760	75125259	chr1	74794449	74794948	Nhej1|chr1:74794449-74794948	0.368544920785411	.	.
chr1	75124760	75125259	chr1	74806952	74807451	Nhej1|chr1:74806952-74807451	0.206350530071332	.	.
chr1	75124760	75125259	chr1	74858307	74858806	Nhej1|chr1:74858307-74858806	0.341232076738696	.	.
chr1	75124760	75125259	chr1	75016818	75017317	Nhej1|chr1:75016818-75017317	0.377007252529938	.	.
chr1	75124760	75125259	chr1	75244823	75245322	Nhej1|chr1:75244823-75245322	0.159745711425325	.	.
chr1	75124760	75125259	chr1	75463810	75464309	Nhej1|chr1:75463810-75464309	0.242185096899427	.	.
chr1	75124760	75125259	chr1	75477362	75477861	Nhej1|chr1:75477362-75477861	0.268582232758103	.	.
chr1	75142499	75142998	chr1	74802933	74803432	Cnppd1|chr1:74802933-74803432	0.470453283434311	.	.
chr1	75142499	75142998	chr1	74802933	74803432	Retreg2|chr1:74802933-74803432	0.470453283434311	.	.
chr1	75142499	75142998	chr1	74806444	74806943	Cnppd1|chr1:74806444-74806943	0.227109052771723	.	.
chr1	75142499	75142998	chr1	74806444	74806943	Retreg2|chr1:74806444-74806943	0.227109052771723	.	.
chr1	75142499	75142998	chr1	74806952	74807451	Cnppd1|chr1:74806952-74807451	0.298565144280754	.	.
chr1	75142499	75142998	chr1	74806952	74807451	Retreg2|chr1:74806952-74807451	0.298565144280754	.	.
chr1	75142499	75142998	chr1	74858307	74858806	Cnppd1|chr1:74858307-74858806	0.38177281036728	.	.
chr1	75142499	75142998	chr1	74858307	74858806	Retreg2|chr1:74858307-74858806	0.38177281036728	.	.
chr1	75142499	75142998	chr1	74926640	74927139	Cnppd1|chr1:74926640-74927139	0.162319147462054	.	.
chr1	75142499	75142998	chr1	74926640	74927139	Retreg2|chr1:74926640-74927139	0.162319147462054	.	.
chr1	75142499	75142998	chr1	74964428	74964927	Cnppd1|chr1:74964428-74964927	0.257429306607438	.	.
chr1	75142499	75142998	chr1	74964428	74964927	Retreg2|chr1:74964428-74964927	0.257429306607438	.	.
chr1	75142499	75142998	chr1	75263237	75263736	Cnppd1|chr1:75263237-75263736	0.199216222799333	.	.
chr1	75142499	75142998	chr1	75263237	75263736	Retreg2|chr1:75263237-75263736	0.199216222799333	.	.
chr1	75142499	75142998	chr1	75289342	75289841	Cnppd1|chr1:75289342-75289841	0.257429839370262	.	.
chr1	75142499	75142998	chr1	75289342	75289841	Retreg2|chr1:75289342-75289841	0.257429839370262	.	.
chr1	75142499	75142998	chr1	75413640	75414139	Cnppd1|chr1:75413640-75414139	0.246771519850671	.	.
chr1	75142499	75142998	chr1	75413640	75414139	Retreg2|chr1:75413640-75414139	0.246771519850671	.	.
chr1	75142499	75142998	chr1	75422827	75423326	Cnppd1|chr1:75422827-75423326	0.228167168902862	.	.
chr1	75142499	75142998	chr1	75422827	75423326	Retreg2|chr1:75422827-75423326	0.228167168902862	.	.
chr1	75142499	75142998	chr1	75477362	75477861	Cnppd1|chr1:75477362-75477861	0.325470790408298	.	.
chr1	75142499	75142998	chr1	75477362	75477861	Retreg2|chr1:75477362-75477861	0.325470790408298	.	.
chr1	75168424	75168923	chr1	74787775	74788274	Zfand2b|chr1:74787775-74788274	0.245086464387452	.	.
chr1	75168424	75168923	chr1	74806444	74806943	Zfand2b|chr1:74806444-74806943	0.224044723192967	.	.
chr1	75168424	75168923	chr1	74806952	74807451	Zfand2b|chr1:74806952-74807451	0.223752865388194	.	.
chr1	75168424	75168923	chr1	74816731	74817230	Zfand2b|chr1:74816731-74817230	0.190860969445575	.	.
chr1	75168424	75168923	chr1	74858307	74858806	Zfand2b|chr1:74858307-74858806	0.189304012046422	.	.
chr1	75168424	75168923	chr1	74858307	74858806	Zfand2b|chr1:74858307-74858806	0.189304012046423	.	.
chr1	75168424	75168923	chr1	75016818	75017317	Zfand2b|chr1:75016818-75017317	0.155073012718565	.	.
chr1	75168424	75168923	chr1	75244823	75245322	Zfand2b|chr1:75244823-75245322	0.185845572415988	.	.
chr1	75168424	75168923	chr1	75338331	75338830	Zfand2b|chr1:75338331-75338830	0.17798648943212	.	.
chr1	75168424	75168923	chr1	75463810	75464309	Zfand2b|chr1:75463810-75464309	0.188267264527971	.	.
chr1	75168424	75168923	chr1	75477362	75477861	Zfand2b|chr1:75477362-75477861	0.213499732467037	.	.
chr1	75168424	75168923	chr1	75487302	75487801	Zfand2b|chr1:75487302-75487801	0.154638872075332	.	.
chr1	75169048	75169547	chr1	74787775	74788274	Zfand2b|chr1:74787775-74788274	0.219602274177701	.	.
chr1	75169048	75169547	chr1	74806952	74807451	Zfand2b|chr1:74806952-74807451	0.155332141404533	.	.
chr1	75169048	75169547	chr1	74858307	74858806	Zfand2b|chr1:74858307-74858806	0.191096830122895	.	.
chr1	75169048	75169547	chr1	74948735	74949234	Zfand2b|chr1:74948735-74949234	0.160394632570076	.	.
chr1	75169048	75169547	chr1	75289342	75289841	Zfand2b|chr1:75289342-75289841	0.186896078549287	.	.
chr1	75169048	75169547	chr1	75413640	75414139	Zfand2b|chr1:75413640-75414139	0.261894876151364	.	.
chr1	75180079	75180578	chr1	74784124	74784623	Abcb6|chr1:74784124-74784623	0.293176787577307	.	.
chr1	75180079	75180578	chr1	74787775	74788274	Abcb6|chr1:74787775-74788274	0.164760690411008	.	.
chr1	75180079	75180578	chr1	74806444	74806943	Abcb6|chr1:74806444-74806943	0.258436735258082	.	.
chr1	75180079	75180578	chr1	74816731	74817230	Abcb6|chr1:74816731-74817230	0.395819020453085	.	.
chr1	75180079	75180578	chr1	74858307	74858806	Abcb6|chr1:74858307-74858806	0.307881933776249	.	.
chr1	75180079	75180578	chr1	75337797	75338296	Abcb6|chr1:75337797-75338296	0.326064262041183	.	.
chr1	75180079	75180578	chr1	75338331	75338830	Abcb6|chr1:75338331-75338830	0.30529376983708	.	.
chr1	75180079	75180578	chr1	75398631	75399130	Abcb6|chr1:75398631-75399130	0.238252264027298	.	.
chr1	75180079	75180578	chr1	75405531	75406030	Abcb6|chr1:75405531-75406030	0.203262092782141	.	.
chr1	75180079	75180578	chr1	75423759	75424258	Abcb6|chr1:75423759-75424258	0.176581220680213	.	.
chr1	75180079	75180578	chr1	75463810	75464309	Abcb6|chr1:75463810-75464309	0.300467352531891	.	.
chr1	75180079	75180578	chr1	75487302	75487801	Abcb6|chr1:75487302-75487801	0.175527396902222	.	.
chr1	75191753	75192252	chr1	74802933	74803432	Ankzf1|chr1:74802933-74803432	0.302464986252008	.	.
chr1	75191753	75192252	chr1	74802933	74803432	Atg9a|chr1:74802933-74803432	0.302464986252008	.	.
chr1	75191753	75192252	chr1	74806444	74806943	Ankzf1|chr1:74806444-74806943	0.299024291459388	.	.
chr1	75191753	75192252	chr1	74806444	74806943	Atg9a|chr1:74806444-74806943	0.299024291459388	.	.
chr1	75191753	75192252	chr1	74806952	74807451	Ankzf1|chr1:74806952-74807451	0.391123208556179	.	.
chr1	75191753	75192252	chr1	74806952	74807451	Atg9a|chr1:74806952-74807451	0.391123208556179	.	.
chr1	75191753	75192252	chr1	74816731	74817230	Ankzf1|chr1:74816731-74817230	0.408686520412692	.	.
chr1	75191753	75192252	chr1	74816731	74817230	Atg9a|chr1:74816731-74817230	0.408686520412692	.	.
chr1	75191753	75192252	chr1	74817277	74817776	Ankzf1|chr1:74817277-74817776	0.181292056168898	.	.
chr1	75191753	75192252	chr1	74817277	74817776	Atg9a|chr1:74817277-74817776	0.181292056168898	.	.
chr1	75191753	75192252	chr1	74858307	74858806	Ankzf1|chr1:74858307-74858806	0.304518523900889	.	.
chr1	75191753	75192252	chr1	74858307	74858806	Atg9a|chr1:74858307-74858806	0.304518523900889	.	.
chr1	75191753	75192252	chr1	74882110	74882609	Ankzf1|chr1:74882110-74882609	0.248487519958581	.	.
chr1	75191753	75192252	chr1	74882110	74882609	Atg9a|chr1:74882110-74882609	0.248487519958581	.	.
chr1	75191753	75192252	chr1	75247991	75248490	Ankzf1|chr1:75247991-75248490	0.324950653672043	.	.
chr1	75191753	75192252	chr1	75247991	75248490	Atg9a|chr1:75247991-75248490	0.324950653672043	.	.
chr1	75191753	75192252	chr1	75337797	75338296	Ankzf1|chr1:75337797-75338296	0.378399360563177	.	.
chr1	75191753	75192252	chr1	75337797	75338296	Atg9a|chr1:75337797-75338296	0.378399360563177	.	.
chr1	75191753	75192252	chr1	75398631	75399130	Ankzf1|chr1:75398631-75399130	0.198649630565249	.	.
chr1	75191753	75192252	chr1	75398631	75399130	Atg9a|chr1:75398631-75399130	0.198649630565249	.	.
chr1	75191753	75192252	chr1	75445624	75446123	Ankzf1|chr1:75445624-75446123	0.16813271343177	.	.
chr1	75191753	75192252	chr1	75445624	75446123	Atg9a|chr1:75445624-75446123	0.16813271343177	.	.
chr1	75191753	75192252	chr1	75477362	75477861	Ankzf1|chr1:75477362-75477861	0.333261836442205	.	.
chr1	75191753	75192252	chr1	75477362	75477861	Atg9a|chr1:75477362-75477861	0.333261836442205	.	.
chr1	75192415	75192914	chr1	74787775	74788274	Ankzf1|chr1:74787775-74788274	0.185413523332683	.	.
chr1	75192415	75192914	chr1	74787775	74788274	Atg9a|chr1:74787775-74788274	0.185413523332683	.	.
chr1	75192415	75192914	chr1	74802933	74803432	Ankzf1|chr1:74802933-74803432	0.365276678690846	.	.
chr1	75192415	75192914	chr1	74802933	74803432	Atg9a|chr1:74802933-74803432	0.365276678690846	.	.
chr1	75192415	75192914	chr1	74806444	74806943	Ankzf1|chr1:74806444-74806943	0.224282834260454	.	.
chr1	75192415	75192914	chr1	74806444	74806943	Atg9a|chr1:74806444-74806943	0.224282834260454	.	.
chr1	75192415	75192914	chr1	74806952	74807451	Ankzf1|chr1:74806952-74807451	0.339742553203364	.	.
chr1	75192415	75192914	chr1	74806952	74807451	Ankzf1|chr1:74806952-74807451	0.339742553203365	.	.
chr1	75192415	75192914	chr1	74806952	74807451	Atg9a|chr1:74806952-74807451	0.339742553203364	.	.
chr1	75192415	75192914	chr1	74806952	74807451	Atg9a|chr1:74806952-74807451	0.339742553203365	.	.
chr1	75192415	75192914	chr1	74817277	74817776	Ankzf1|chr1:74817277-74817776	0.269983112571742	.	.
chr1	75192415	75192914	chr1	74817277	74817776	Atg9a|chr1:74817277-74817776	0.269983112571742	.	.
chr1	75192415	75192914	chr1	74858307	74858806	Ankzf1|chr1:74858307-74858806	0.340382930343277	.	.
chr1	75192415	75192914	chr1	74858307	74858806	Atg9a|chr1:74858307-74858806	0.340382930343277	.	.
chr1	75192415	75192914	chr1	74926640	74927139	Ankzf1|chr1:74926640-74927139	0.256741690639223	.	.
chr1	75192415	75192914	chr1	74926640	74927139	Atg9a|chr1:74926640-74927139	0.256741690639223	.	.
chr1	75192415	75192914	chr1	75024118	75024617	Ankzf1|chr1:75024118-75024617	0.209070533606814	.	.
chr1	75192415	75192914	chr1	75024118	75024617	Atg9a|chr1:75024118-75024617	0.209070533606814	.	.
chr1	75192415	75192914	chr1	75292766	75293265	Ankzf1|chr1:75292766-75293265	0.180534315043382	.	.
chr1	75192415	75192914	chr1	75292766	75293265	Atg9a|chr1:75292766-75293265	0.180534315043382	.	.
chr1	75192415	75192914	chr1	75381822	75382321	Ankzf1|chr1:75381822-75382321	0.197348526063859	.	.
chr1	75192415	75192914	chr1	75381822	75382321	Atg9a|chr1:75381822-75382321	0.197348526063859	.	.
chr1	75192415	75192914	chr1	75405531	75406030	Ankzf1|chr1:75405531-75406030	0.193081859801165	.	.
chr1	75192415	75192914	chr1	75405531	75406030	Atg9a|chr1:75405531-75406030	0.193081859801165	.	.
chr1	75192415	75192914	chr1	75413640	75414139	Ankzf1|chr1:75413640-75414139	0.411221033041854	.	.
chr1	75192415	75192914	chr1	75413640	75414139	Atg9a|chr1:75413640-75414139	0.411221033041854	.	.
chr1	75192415	75192914	chr1	75422827	75423326	Ankzf1|chr1:75422827-75423326	0.243874788471707	.	.
chr1	75192415	75192914	chr1	75422827	75423326	Atg9a|chr1:75422827-75423326	0.243874788471707	.	.
chr1	75192415	75192914	chr1	75445624	75446123	Ankzf1|chr1:75445624-75446123	0.328561983220297	.	.
chr1	75192415	75192914	chr1	75445624	75446123	Atg9a|chr1:75445624-75446123	0.328561983220297	.	.
chr1	75192415	75192914	chr1	75467494	75467993	Ankzf1|chr1:75467494-75467993	0.206828883574633	.	.
chr1	75192415	75192914	chr1	75467494	75467993	Atg9a|chr1:75467494-75467993	0.206828883574633	.	.
chr1	75192415	75192914	chr1	75477362	75477861	Ankzf1|chr1:75477362-75477861	0.430337871560457	.	.
chr1	75192415	75192914	chr1	75477362	75477861	Atg9a|chr1:75477362-75477861	0.430337871560457	.	.
chr1	75210546	75211045	chr1	74784124	74784623	Glb1l|chr1:74784124-74784623	0.158188176887759	.	.
chr1	75210546	75211045	chr1	74784124	74784623	Stk16|chr1:74784124-74784623	0.158188176887759	.	.
chr1	75210546	75211045	chr1	74787775	74788274	Glb1l|chr1:74787775-74788274	0.209820842573964	.	.
chr1	75210546	75211045	chr1	74787775	74788274	Stk16|chr1:74787775-74788274	0.209820842573964	.	.
chr1	75210546	75211045	chr1	74802933	74803432	Glb1l|chr1:74802933-74803432	0.178484028757939	.	.
chr1	75210546	75211045	chr1	74802933	74803432	Stk16|chr1:74802933-74803432	0.178484028757939	.	.
chr1	75210546	75211045	chr1	74806952	74807451	Glb1l|chr1:74806952-74807451	0.318079940726691	.	.
chr1	75210546	75211045	chr1	74806952	74807451	Stk16|chr1:74806952-74807451	0.318079940726691	.	.
chr1	75210546	75211045	chr1	74808065	74808564	Glb1l|chr1:74808065-74808564	0.345061855975043	.	.
chr1	75210546	75211045	chr1	74808065	74808564	Stk16|chr1:74808065-74808564	0.345061855975043	.	.
chr1	75210546	75211045	chr1	74816731	74817230	Glb1l|chr1:74816731-74817230	0.287361375903596	.	.
chr1	75210546	75211045	chr1	74816731	74817230	Stk16|chr1:74816731-74817230	0.287361375903596	.	.
chr1	75210546	75211045	chr1	74882110	74882609	Glb1l|chr1:74882110-74882609	0.247791644978426	.	.
chr1	75210546	75211045	chr1	74882110	74882609	Stk16|chr1:74882110-74882609	0.247791644978426	.	.
chr1	75210546	75211045	chr1	75381822	75382321	Glb1l|chr1:75381822-75382321	0.190596989506704	.	.
chr1	75210546	75211045	chr1	75381822	75382321	Stk16|chr1:75381822-75382321	0.190596989506704	.	.
chr1	75210546	75211045	chr1	75445624	75446123	Glb1l|chr1:75445624-75446123	0.257046763481651	.	.
chr1	75210546	75211045	chr1	75445624	75446123	Stk16|chr1:75445624-75446123	0.257046763481651	.	.
chr1	75210546	75211045	chr1	75467494	75467993	Glb1l|chr1:75467494-75467993	0.188783651332184	.	.
chr1	75210546	75211045	chr1	75467494	75467993	Stk16|chr1:75467494-75467993	0.188783651332184	.	.
chr1	75210546	75211045	chr1	75477362	75477861	Glb1l|chr1:75477362-75477861	0.253393585667001	.	.
chr1	75210546	75211045	chr1	75477362	75477861	Stk16|chr1:75477362-75477861	0.253393585667001	.	.
chr1	75219086	75219585	chr1	74806952	74807451	Tuba4a|chr1:74806952-74807451	0.372704737698301	.	.
chr1	75219086	75219585	chr1	74926640	74927139	Tuba4a|chr1:74926640-74927139	0.187406148841818	.	.
chr1	75219086	75219585	chr1	75413640	75414139	Tuba4a|chr1:75413640-75414139	0.397117951719915	.	.
chr1	75219086	75219585	chr1	75477362	75477861	Tuba4a|chr1:75477362-75477861	0.222712704298625	.	.
chr1	75219086	75219585	chr1	75487302	75487801	Tuba4a|chr1:75487302-75487801	0.280889354127048	.	.
chr1	75219640	75220139	chr1	74802933	74803432	Tuba4a|chr1:74802933-74803432	0.267902429354534	.	.
chr1	75219640	75220139	chr1	74882110	74882609	Tuba4a|chr1:74882110-74882609	0.299219359155573	.	.
chr1	75219640	75220139	chr1	74926640	74927139	Tuba4a|chr1:74926640-74927139	0.262498717584422	.	.
chr1	75219640	75220139	chr1	74964428	74964927	Tuba4a|chr1:74964428-74964927	0.158639145641308	.	.
chr1	75219640	75220139	chr1	75244823	75245322	Tuba4a|chr1:75244823-75245322	0.324798589616084	.	.
chr1	75219640	75220139	chr1	75292766	75293265	Tuba4a|chr1:75292766-75293265	0.440823116472592	.	.
chr1	75219640	75220139	chr1	75342805	75343304	Tuba4a|chr1:75342805-75343304	0.27723990225876	.	.
chr1	75219640	75220139	chr1	75381822	75382321	Tuba4a|chr1:75381822-75382321	0.365174190126265	.	.
chr1	75219640	75220139	chr1	75413640	75414139	Tuba4a|chr1:75413640-75414139	0.341747008919752	.	.
chr1	75219640	75220139	chr1	75445624	75446123	Tuba4a|chr1:75445624-75446123	0.225243896518519	.	.
chr1	75219640	75220139	chr1	75467494	75467993	Tuba4a|chr1:75467494-75467993	0.157382312994962	.	.
chr1	75219640	75220139	chr1	75477362	75477861	Tuba4a|chr1:75477362-75477861	0.3395619300641	.	.
chr1	75236144	75236643	chr1	74784124	74784623	Dnajb2|chr1:74784124-74784623	0.238056849484706	.	.
chr1	75236144	75236643	chr1	74806444	74806943	Dnajb2|chr1:74806444-74806943	0.19116789169373	.	.
chr1	75236144	75236643	chr1	74806952	74807451	Dnajb2|chr1:74806952-74807451	0.27529628932253	.	.
chr1	75236144	75236643	chr1	74816731	74817230	Dnajb2|chr1:74816731-74817230	0.3141158479594	.	.
chr1	75236144	75236643	chr1	74858307	74858806	Dnajb2|chr1:74858307-74858806	0.497518346226639	.	.
chr1	75236144	75236643	chr1	75234571	75235070	Dnajb2|chr1:75234571-75235070	0.343001196250372	.	.
chr1	75236144	75236643	chr1	75247991	75248490	Dnajb2|chr1:75247991-75248490	0.177203112390167	.	.
chr1	75236144	75236643	chr1	75337797	75338296	Dnajb2|chr1:75337797-75338296	0.175291832794318	.	.
chr1	75236144	75236643	chr1	75398631	75399130	Dnajb2|chr1:75398631-75399130	0.217640815870646	.	.
chr1	75236144	75236643	chr1	75405531	75406030	Dnajb2|chr1:75405531-75406030	0.341277942353265	.	.
chr1	75236144	75236643	chr1	75413640	75414139	Dnajb2|chr1:75413640-75414139	0.16906174002759	.	.
chr1	75236144	75236643	chr1	75467494	75467993	Dnajb2|chr1:75467494-75467993	0.220310339259679	.	.
chr1	75236651	75237150	chr1	74784124	74784623	Dnajb2|chr1:74784124-74784623	0.188825024138712	.	.
chr1	75236651	75237150	chr1	74787775	74788274	Dnajb2|chr1:74787775-74788274	0.227313523692591	.	.
chr1	75236651	75237150	chr1	74787775	74788274	Dnajb2|chr1:74787775-74788274	0.227313523692592	.	.
chr1	75236651	75237150	chr1	74806444	74806943	Dnajb2|chr1:74806444-74806943	0.212566691159735	.	.
chr1	75236651	75237150	chr1	74806952	74807451	Dnajb2|chr1:74806952-74807451	0.245674653076231	.	.
chr1	75236651	75237150	chr1	74858307	74858806	Dnajb2|chr1:74858307-74858806	0.25985380338804	.	.
chr1	75236651	75237150	chr1	74882110	74882609	Dnajb2|chr1:74882110-74882609	0.171383373916959	.	.
chr1	75236651	75237150	chr1	75398631	75399130	Dnajb2|chr1:75398631-75399130	0.167740555079707	.	.
chr1	75236651	75237150	chr1	75405531	75406030	Dnajb2|chr1:75405531-75406030	0.188886139867223	.	.
chr1	75236651	75237150	chr1	75413640	75414139	Dnajb2|chr1:75413640-75414139	0.1942034342241	.	.
chr1	75236651	75237150	chr1	75467494	75467993	Dnajb2|chr1:75467494-75467993	0.200819186185637	.	.
chr1	75236651	75237150	chr1	75477362	75477861	Dnajb2|chr1:75477362-75477861	0.172336726410307	.	.
chr1	75251521	75252020	chr1	75247991	75248490	Gm28294|chr1:75247991-75248490	0.325655620867095	.	.
chr1	75251521	75252020	chr1	75381822	75382321	Gm28294|chr1:75381822-75382321	0.369490943113564	.	.
chr1	75251521	75252020	chr1	75422827	75423326	Gm28294|chr1:75422827-75423326	0.264082431042624	.	.
chr1	75251521	75252020	chr1	75457742	75458241	Gm28294|chr1:75457742-75458241	0.167511014695482	.	.
chr1	75264008	75264507	chr1	75458368	75458867	Ptprn|chr1:75458368-75458867	0.186091064852383	.	.
chr1	75264008	75264507	chr1	75495129	75495628	Ptprn|chr1:75495129-75495628	0.18805897363612	.	.
chr1	75264549	75265048	chr1	75292766	75293265	Ptprn|chr1:75292766-75293265	0.401480287904213	.	.
chr1	75264549	75265048	chr1	75445624	75446123	Ptprn|chr1:75445624-75446123	0.248810390449319	.	.
chr1	75264549	75265048	chr1	75477362	75477861	Ptprn|chr1:75477362-75477861	0.269154801799677	.	.
chr1	75277375	75277874	chr1	75234571	75235070	Resp18|chr1:75234571-75235070	0.327537774579152	.	.
chr1	75277375	75277874	chr1	75413640	75414139	Resp18|chr1:75413640-75414139	0.167273231287359	.	.
chr1	75277375	75277874	chr1	75477362	75477861	Resp18|chr1:75477362-75477861	0.154735521018675	.	.
chr1	75278167	75278666	chr1	75016818	75017317	Resp18|chr1:75016818-75017317	0.174325152041495	.	.
chr1	75278167	75278666	chr1	75487302	75487801	Resp18|chr1:75487302-75487801	0.197081127441965	.	.
chr1	75278167	75278666	chr1	75487834	75488333	Resp18|chr1:75487834-75488333	0.296616489494615	.	.
chr1	75316812	75317311	chr1	75234571	75235070	Dnpep|chr1:75234571-75235070	0.185182736910854	.	.
chr1	75316812	75317311	chr1	75263237	75263736	Dnpep|chr1:75263237-75263736	0.177416352702898	.	.
chr1	75316812	75317311	chr1	75338331	75338830	Dnpep|chr1:75338331-75338830	0.192358827489894	.	.
chr1	75316812	75317311	chr1	75422827	75423326	Dnpep|chr1:75422827-75423326	0.182066523930879	.	.
chr1	75316812	75317311	chr1	75477362	75477861	Dnpep|chr1:75477362-75477861	0.179528764570385	.	.
chr1	75317346	75317845	chr1	75016818	75017317	Dnpep|chr1:75016818-75017317	0.219459757935427	.	.
chr1	75317346	75317845	chr1	75292766	75293265	Dnpep|chr1:75292766-75293265	0.24306599779218	.	.
chr1	75317346	75317845	chr1	75413640	75414139	Dnpep|chr1:75413640-75414139	0.23242811163109	.	.
chr1	75317346	75317845	chr1	75445624	75446123	Dnpep|chr1:75445624-75446123	0.269710159497814	.	.
chr1	75317346	75317845	chr1	75477362	75477861	Dnpep|chr1:75477362-75477861	0.439465505650653	.	.
chr1	75317346	75317845	chr1	75487302	75487801	Dnpep|chr1:75487302-75487801	0.199625958206652	.	.
chr1	75435709	75436208	chr1	75292766	75293265	Gmppa|chr1:75292766-75293265	0.180898574103638	.	.
chr1	75435709	75436208	chr1	75398631	75399130	Gmppa|chr1:75398631-75399130	0.333405428137435	.	.
chr1	75435709	75436208	chr1	75477362	75477861	Gmppa|chr1:75477362-75477861	0.171484392079213	.	.
chr1	75435709	75436208	chr1	75487302	75487801	Gmppa|chr1:75487302-75487801	0.197119645410864	.	.
chr1	75450290	75450789	chr1	75016818	75017317	Asic4|chr1:75016818-75017317	0.353239235329345	.	.
chr1	75450290	75450789	chr1	75244823	75245322	Asic4|chr1:75244823-75245322	0.261131184652984	.	.
chr1	75450290	75450789	chr1	75398631	75399130	Asic4|chr1:75398631-75399130	0.15573790682635	.	.
chr1	75450290	75450789	chr1	75405531	75406030	Asic4|chr1:75405531-75406030	0.238851021033765	.	.
chr1	75450290	75450789	chr1	75445624	75446123	Asic4|chr1:75445624-75446123	0.155030534034311	.	.
chr1	75450290	75450789	chr1	75445624	75446123	Asic4|chr1:75445624-75446123	0.155030534034312	.	.
chr1	75450290	75450789	chr1	75463810	75464309	Asic4|chr1:75463810-75464309	0.254008926891803	.	.
chr1	75450290	75450789	chr1	75467494	75467993	Asic4|chr1:75467494-75467993	0.261885132909704	.	.
chr1	75450290	75450789	chr1	75477362	75477861	Asic4|chr1:75477362-75477861	0.239724662959167	.	.
chr1	75478598	75479097	chr1	75016818	75017317	Chpf|chr1:75016818-75017317	0.238283099888964	.	.
chr1	75478598	75479097	chr1	75016818	75017317	Tmem198|chr1:75016818-75017317	0.238283099888964	.	.
chr1	75478598	75479097	chr1	75463810	75464309	Chpf|chr1:75463810-75464309	0.192769451075155	.	.
chr1	75478598	75479097	chr1	75463810	75464309	Tmem198|chr1:75463810-75464309	0.192769451075155	.	.
chr1	75478598	75479097	chr1	75477362	75477861	Chpf|chr1:75477362-75477861	0.427279177162277	.	.
chr1	75478598	75479097	chr1	75477362	75477861	Tmem198|chr1:75477362-75477861	0.427279177162277	.	.
chr1	75479156	75479655	chr1	75234571	75235070	Chpf|chr1:75234571-75235070	0.184260173645403	.	.
chr1	75479156	75479655	chr1	75234571	75235070	Tmem198|chr1:75234571-75235070	0.184260173645403	.	.
chr1	75479156	75479655	chr1	75263237	75263736	Chpf|chr1:75263237-75263736	0.446415051031198	.	.
chr1	75479156	75479655	chr1	75263237	75263736	Tmem198|chr1:75263237-75263736	0.446415051031198	.	.
chr1	75479156	75479655	chr1	75289342	75289841	Chpf|chr1:75289342-75289841	0.30387143032012	.	.
chr1	75479156	75479655	chr1	75289342	75289841	Tmem198|chr1:75289342-75289841	0.30387143032012	.	.
chr1	75479156	75479655	chr1	75381822	75382321	Chpf|chr1:75381822-75382321	0.176127763098609	.	.
chr1	75479156	75479655	chr1	75381822	75382321	Tmem198|chr1:75381822-75382321	0.176127763098609	.	.
chr1	75479156	75479655	chr1	75487302	75487801	Chpf|chr1:75487302-75487801	0.166232673420425	.	.
chr1	75479156	75479655	chr1	75487302	75487801	Tmem198|chr1:75487302-75487801	0.166232673420425	.	.
chr1	75479156	75479655	chr1	75487834	75488333	Chpf|chr1:75487834-75488333	0.218637266704072	.	.
chr1	75479156	75479655	chr1	75487834	75488333	Tmem198|chr1:75487834-75488333	0.218637266704072	.	.
chr1	75505376	75505875	chr1	75559353	75559852	Obsl1|chr1:75559353-75559852	0.177355656313881	.	.
chr1	75505376	75505875	chr1	75797688	75798187	Obsl1|chr1:75797688-75798187	0.170119368482602	.	.
chr1	75505376	75505875	chr1	75925157	75925656	Obsl1|chr1:75925157-75925656	0.343203345460276	.	.
chr1	75505376	75505875	chr1	75963751	75964250	Obsl1|chr1:75963751-75964250	0.269927741248871	.	.
chr1	75506139	75506638	chr1	75985652	75986151	Inha|chr1:75985652-75986151	0.202961431362158	.	.
chr1	75506139	75506638	chr1	75985652	75986151	Obsl1|chr1:75985652-75986151	0.202961431362158	.	.
chr1	75521240	75521739	chr1	75692727	75693226	Stk11ip|chr1:75692727-75693226	0.185780021702843	.	.
chr1	75521240	75521739	chr1	75797186	75797685	Stk11ip|chr1:75797186-75797685	0.165281760729784	.	.
chr1	75521240	75521739	chr1	75797688	75798187	Stk11ip|chr1:75797688-75798187	0.241927797517255	.	.
chr1	75521240	75521739	chr1	75925157	75925656	Stk11ip|chr1:75925157-75925656	0.181489343283132	.	.
chr1	75545710	75546209	chr1	75652505	75653004	Slc4a3|chr1:75652505-75653004	0.229390359610541	.	.
chr1	75545710	75546209	chr1	75653752	75654251	Slc4a3|chr1:75653752-75654251	0.230514037086477	.	.
chr1	75545710	75546209	chr1	75963751	75964250	Slc4a3|chr1:75963751-75964250	0.208156210558026	.	.
chr1	75546261	75546760	chr1	75652505	75653004	Slc4a3|chr1:75652505-75653004	0.312461935240282	.	.
chr1	75546261	75546760	chr1	75925157	75925656	Slc4a3|chr1:75925157-75925656	0.223079639822465	.	.
chr1	75546261	75546760	chr1	75963751	75964250	Slc4a3|chr1:75963751-75964250	0.327364178110699	.	.
chr1	78310032	78310531	chr1	78419495	78419994	Sgpp2|chr1:78419495-78419994	0.188896991453608	.	.
chr1	78310931	78311430	chr1	78217089	78217588	Sgpp2|chr1:78217089-78217588	0.217612799102732	.	.
chr1	78310931	78311430	chr1	78419495	78419994	Sgpp2|chr1:78419495-78419994	0.203672033589133	.	.
chr1	78488387	78488886	chr1	78217089	78217588	Farsb|chr1:78217089-78217588	0.199176893424218	.	.
chr1	78488387	78488886	chr1	78338129	78338628	Farsb|chr1:78338129-78338628	0.186314337675727	.	.
chr1	78488900	78489399	chr1	78338129	78338628	Farsb|chr1:78338129-78338628	0.262405649861147	.	.
chr1	79439807	79440306	chr1	79261810	79262309	Scg2|chr1:79261810-79262309	0.182412504353244	.	.
chr1	79439807	79440306	chr1	79290522	79291021	Scg2|chr1:79290522-79291021	0.183336861854381	.	.
chr1	79439807	79440306	chr1	79379541	79380040	Scg2|chr1:79379541-79380040	0.211663384163995	.	.
chr1	79439807	79440306	chr1	79416335	79416834	Scg2|chr1:79416335-79416834	0.211665152425103	.	.
chr1	84839165	84839664	chr1	84838531	84839030	Fbxo36|chr1:84838531-84839030	0.497752540658908	.	.
chr1	84839165	84839664	chr1	84943155	84943654	Fbxo36|chr1:84943155-84943654	0.173689648322354	.	.
chr1	84839808	84840307	chr1	84789691	84790190	Fbxo36|chr1:84789691-84790190	0.18153291414972	.	.
chr1	84839808	84840307	chr1	84789691	84790190	Trip12|chr1:84789691-84790190	0.18153291414972	.	.
chr1	84839808	84840307	chr1	84838531	84839030	Fbxo36|chr1:84838531-84839030	0.331546852772327	.	.
chr1	84839808	84840307	chr1	84838531	84839030	Trip12|chr1:84838531-84839030	0.331546852772327	.	.
chr1	84839808	84840307	chr1	84943155	84943654	Fbxo36|chr1:84943155-84943654	0.397402045483197	.	.
chr1	84839808	84840307	chr1	84943155	84943654	Trip12|chr1:84943155-84943654	0.397402045483197	.	.
chr1	84839808	84840307	chr1	85114670	85115169	Fbxo36|chr1:85114670-85115169	0.155009557722537	.	.
chr1	84839808	84840307	chr1	85114670	85115169	Trip12|chr1:85114670-85115169	0.155009557722537	.	.
chr1	84934371	84934870	chr1	84789691	84790190	Slc16a14|chr1:84789691-84790190	0.287895172156989	.	.
chr1	84934371	84934870	chr1	84838531	84839030	Slc16a14|chr1:84838531-84839030	0.232087438983113	.	.
chr1	84934883	84935382	chr1	84838531	84839030	Slc16a14|chr1:84838531-84839030	0.317563338397087	.	.
chr1	85774994	85775493	chr1	85703519	85704018	9930111H07Rik|chr1:85703519-85704018	0.272228208649605	.	.
chr1	85774994	85775493	chr1	85751349	85751848	9930111H07Rik|chr1:85751349-85751848	0.447942458133245	.	.
chr1	85774994	85775493	chr1	85933089	85933588	9930111H07Rik|chr1:85933089-85933588	0.409992611816675	.	.
chr1	85793160	85793659	chr1	85853262	85853761	Cab39|chr1:85853262-85853761	0.213971694109973	.	.
chr1	85793160	85793659	chr1	85853262	85853761	Cab39|chr1:85853262-85853761	0.213971694109974	.	.
chr1	85793160	85793659	chr1	85895455	85895954	Cab39|chr1:85895455-85895954	0.325079730302236	.	.
chr1	85793160	85793659	chr1	85933089	85933588	Cab39|chr1:85933089-85933588	0.267266276667198	.	.
chr1	85894274	85894773	chr1	85703519	85704018	Itm2c|chr1:85703519-85704018	0.366058934951107	.	.
chr1	85894274	85894773	chr1	85853262	85853761	Itm2c|chr1:85853262-85853761	0.171098450262456	.	.
chr1	85928201	85928700	chr1	85751349	85751848	4933407L21Rik|chr1:85751349-85751848	0.155847747352698	.	.
chr1	85928201	85928700	chr1	85895455	85895954	4933407L21Rik|chr1:85895455-85895954	0.349130271493678	.	.
chr1	85928201	85928700	chr1	85933089	85933588	4933407L21Rik|chr1:85933089-85933588	0.258504120447218	.	.
chr1	87755700	87756199	chr1	87790212	87790711	Atg16l1|chr1:87790212-87790711	0.179990224748008	.	.
chr1	87853009	87853508	chr1	87789687	87790186	Dgkd|chr1:87789687-87790186	0.15588945466067	.	.
chr1	87853009	87853508	chr1	87807693	87808192	Dgkd|chr1:87807693-87808192	0.207394607738873	.	.
chr1	87853009	87853508	chr1	87925537	87926036	Dgkd|chr1:87925537-87926036	0.577230659344931	.	.
chr1	87853009	87853508	chr1	87936469	87936968	Dgkd|chr1:87936469-87936968	0.181868335794896	.	.
chr1	87853009	87853508	chr1	87947579	87948078	Dgkd|chr1:87947579-87948078	0.278889578100468	.	.
chr1	88007504	88008003	chr1	87789687	87790186	Usp40|chr1:87789687-87790186	0.198783683274735	.	.
chr1	88007504	88008003	chr1	87790212	87790711	Usp40|chr1:87790212-87790711	0.189030562800478	.	.
chr1	88007504	88008003	chr1	87913212	87913711	Usp40|chr1:87913212-87913711	0.293245477184685	.	.
chr1	88007504	88008003	chr1	88301574	88302073	Usp40|chr1:88301574-88302073	0.401706971810285	.	.
chr1	88007504	88008003	chr1	88330580	88331079	Usp40|chr1:88330580-88331079	0.188705063549085	.	.
chr1	88007504	88008003	chr1	88357393	88357892	Usp40|chr1:88357393-88357892	0.368669157875601	.	.
chr1	88007504	88008003	chr1	88358086	88358585	Usp40|chr1:88358086-88358585	0.230318773115263	.	.
chr1	88008031	88008530	chr1	87936469	87936968	Usp40|chr1:87936469-87936968	0.190622589380261	.	.
chr1	88008031	88008530	chr1	87947579	87948078	Usp40|chr1:87947579-87948078	0.232767406814442	.	.
chr1	88008031	88008530	chr1	88284817	88285316	Usp40|chr1:88284817-88285316	0.179369441949378	.	.
chr1	88008031	88008530	chr1	88358086	88358585	Usp40|chr1:88358086-88358585	0.315226766887694	.	.
chr1	88205505	88206004	chr1	88358086	88358585	Dnajb3|chr1:88358086-88358585	0.19431037041478	.	.
chr1	88277410	88277909	chr1	88301574	88302073	Hjurp|chr1:88301574-88302073	0.166958366854508	.	.
chr1	88277410	88277909	chr1	88301574	88302073	Trpm8|chr1:88301574-88302073	0.166958366854508	.	.
chr1	88277410	88277909	chr1	88357393	88357892	Hjurp|chr1:88357393-88357892	0.240342432085967	.	.
chr1	88277410	88277909	chr1	88357393	88357892	Trpm8|chr1:88357393-88357892	0.240342432085967	.	.
chr1	88277410	88277909	chr1	88358086	88358585	Hjurp|chr1:88358086-88358585	0.23529613857487	.	.
chr1	88277410	88277909	chr1	88358086	88358585	Trpm8|chr1:88358086-88358585	0.23529613857487	.	.
chr1	92618335	92618834	chr1	92686934	92687433	Olfr12|chr1:92686934-92687433	0.329756486797629	.	.
chr1	92618335	92618834	chr1	92785341	92785840	Olfr12|chr1:92785341-92785840	0.160919536562804	.	.
chr1	92618335	92618834	chr1	92799618	92800117	Olfr12|chr1:92799618-92800117	0.184950365044622	.	.
chr1	92618335	92618834	chr1	92956591	92957090	Olfr12|chr1:92956591-92957090	0.209747441765245	.	.
chr1	92641765	92642264	chr1	92895020	92895519	Cops9|chr1:92895020-92895519	0.378467263730833	.	.
chr1	92647708	92648207	chr1	92610875	92611374	Otos|chr1:92610875-92611374	0.260379606207269	.	.
chr1	92647708	92648207	chr1	92861384	92861883	Otos|chr1:92861384-92861883	0.35235831349828	.	.
chr1	92647708	92648207	chr1	92895020	92895519	Otos|chr1:92895020-92895519	0.245781747962355	.	.
chr1	92647708	92648207	chr1	92956591	92957090	Otos|chr1:92956591-92957090	0.271017776353815	.	.
chr1	92648213	92648712	chr1	92861384	92861883	Otos|chr1:92861384-92861883	0.232444911596356	.	.
chr1	92648213	92648712	chr1	92895020	92895519	Otos|chr1:92895020-92895519	0.166683732387131	.	.
chr1	92648720	92649219	chr1	92840219	92840718	Otos|chr1:92840219-92840718	0.294164553714208	.	.
chr1	92648720	92649219	chr1	92895020	92895519	Otos|chr1:92895020-92895519	0.224963252854899	.	.
chr1	92831030	92831529	chr1	92861384	92861883	Gpc1|chr1:92861384-92861883	0.256771466591584	.	.
chr1	92831030	92831529	chr1	92895020	92895519	Gpc1|chr1:92895020-92895519	0.16983697606907	.	.
chr1	92831030	92831529	chr1	92920771	92921270	Gpc1|chr1:92920771-92921270	0.234461190097296	.	.
chr1	92831030	92831529	chr1	92956591	92957090	Gpc1|chr1:92956591-92957090	0.204144551615122	.	.
chr1	92831616	92832115	chr1	92521236	92521735	Gpc1|chr1:92521236-92521735	0.170147339458844	.	.
chr1	92848463	92848962	chr1	92521236	92521735	Gm29480|chr1:92521236-92521735	0.211175280846546	.	.
chr1	92848463	92848962	chr1	92799618	92800117	Gm29480|chr1:92799618-92800117	0.188230217642672	.	.
chr1	92848463	92848962	chr1	92920771	92921270	Gm29480|chr1:92920771-92921270	0.190342840274803	.	.
chr1	92906632	92907131	chr1	92610875	92611374	Dusp28|chr1:92610875-92611374	0.186867926010246	.	.
chr1	92906632	92907131	chr1	92920771	92921270	Dusp28|chr1:92920771-92921270	0.199614938090989	.	.
chr1	92906632	92907131	chr1	92956591	92957090	Dusp28|chr1:92956591-92957090	0.164053813332258	.	.
chr1	92907215	92907714	chr1	92861887	92862386	Dusp28|chr1:92861887-92862386	0.280878753046633	.	.
chr1	92907215	92907714	chr1	92920771	92921270	Dusp28|chr1:92920771-92921270	0.193716158053395	.	.
chr1	92910422	92910921	chr1	92861384	92861883	5033417F24Rik|chr1:92861384-92861883	0.377683759606805	.	.
chr1	92910422	92910921	chr1	92861384	92861883	Rnpepl1|chr1:92861384-92861883	0.377683759606805	.	.
chr1	92910422	92910921	chr1	92895020	92895519	5033417F24Rik|chr1:92895020-92895519	0.169534458061331	.	.
chr1	92910422	92910921	chr1	92895020	92895519	Rnpepl1|chr1:92895020-92895519	0.169534458061331	.	.
chr1	92910422	92910921	chr1	92920771	92921270	5033417F24Rik|chr1:92920771-92921270	0.158763829938805	.	.
chr1	92910422	92910921	chr1	92920771	92921270	Rnpepl1|chr1:92920771-92921270	0.158763829938805	.	.
chr1	92910422	92910921	chr1	92956591	92957090	5033417F24Rik|chr1:92956591-92957090	0.203587338297455	.	.
chr1	92910422	92910921	chr1	92956591	92957090	Rnpepl1|chr1:92956591-92957090	0.203587338297455	.	.
chr1	92934435	92934934	chr1	92920771	92921270	Capn10|chr1:92920771-92921270	0.201500468843315	.	.
chr1	93305687	93306186	chr1	93444675	93445174	Gm28535|chr1:93444675-93445174	0.344741711658751	.	.
chr1	93305687	93306186	chr1	93444675	93445174	Mterf4|chr1:93444675-93445174	0.344741711658751	.	.
chr1	93342619	93343118	chr1	93444675	93445174	Pask|chr1:93444675-93445174	0.248404437978163	.	.
chr1	93342619	93343118	chr1	93444675	93445174	Ppp1r7|chr1:93444675-93445174	0.248404437978163	.	.
chr1	93343358	93343857	chr1	93444675	93445174	Pask|chr1:93444675-93445174	0.158918545182954	.	.
chr1	93343358	93343857	chr1	93444675	93445174	Ppp1r7|chr1:93444675-93445174	0.158918545182954	.	.
chr1	93478107	93478606	chr1	93444675	93445174	Hdlbp|chr1:93444675-93445174	0.199368460844161	.	.
chr1	93478107	93478606	chr1	93444675	93445174	Sept2|chr1:93444675-93445174	0.199368460844161	.	.
chr1	93478107	93478606	chr1	93668682	93669181	Hdlbp|chr1:93668682-93669181	0.269043753725026	.	.
chr1	93478107	93478606	chr1	93668682	93669181	Sept2|chr1:93668682-93669181	0.269043753725026	.	.
chr1	93478622	93479121	chr1	93711489	93711988	Hdlbp|chr1:93711489-93711988	0.167682109475239	.	.
chr1	93478622	93479121	chr1	93711489	93711988	Sept2|chr1:93711489-93711988	0.167682109475239	.	.
chr1	93511801	93512300	chr1	93401523	93402022	Farp2|chr1:93401523-93402022	0.227507499771187	.	.
chr1	93511801	93512300	chr1	93714772	93715271	Farp2|chr1:93714772-93715271	0.325909299134905	.	.
chr1	93635550	93636049	chr1	93401523	93402022	Gm28536|chr1:93401523-93402022	0.263468729306136	.	.
chr1	93635550	93636049	chr1	93444675	93445174	Gm28536|chr1:93444675-93445174	0.195085813704762	.	.
chr1	93685241	93685740	chr1	93444675	93445174	Bok|chr1:93444675-93445174	0.371819288607042	.	.
chr1	93686360	93686859	chr1	93401523	93402022	Bok|chr1:93401523-93402022	0.18087899220738	.	.
chr1	93686360	93686859	chr1	93444675	93445174	Bok|chr1:93444675-93445174	0.356958025525389	.	.
chr1	93686360	93686859	chr1	93445454	93445953	Bok|chr1:93445454-93445953	0.176067366876475	.	.
chr1	93731754	93732253	chr1	93444675	93445174	Gm10550|chr1:93444675-93445174	0.202840208554485	.	.
chr1	93754078	93754577	chr1	94079039	94079538	Thap4|chr1:94079039-94079538	0.625384888413587	.	.
chr1	93754078	93754577	chr1	94147120	94147619	Thap4|chr1:94147120-94147619	0.411900921584914	.	.
chr1	93754617	93755116	chr1	94035198	94035697	Thap4|chr1:94035198-94035697	0.197777467765676	.	.
chr1	93754617	93755116	chr1	94079039	94079538	Thap4|chr1:94079039-94079538	0.215985795913674	.	.
chr1	93801756	93802255	chr1	94079039	94079538	Dtymk|chr1:94079039-94079538	0.337365559984979	.	.
chr1	93803720	93804219	chr1	94035198	94035697	Ing5|chr1:94035198-94035697	0.166752092659958	.	.
chr1	93803720	93804219	chr1	94079039	94079538	Ing5|chr1:94079039-94079538	0.191891710586385	.	.
chr1	93825281	93825780	chr1	94079039	94079538	D2hgdh|chr1:94079039-94079538	0.49263270078355	.	.
chr1	93825281	93825780	chr1	94147120	94147619	D2hgdh|chr1:94147120-94147619	0.222802005928484	.	.
chr1	95313333	95313832	chr1	95445483	95445982	Fam174a|chr1:95445483-95445982	0.156517915047247	.	.
chr1	95313333	95313832	chr1	95448861	95449360	Fam174a|chr1:95448861-95449360	0.161292242989994	.	.
chr1	95313333	95313832	chr1	95528687	95529186	Fam174a|chr1:95528687-95529186	0.154797719527822	.	.
chr1	95313333	95313832	chr1	95628028	95628527	Fam174a|chr1:95628028-95628527	0.16475613856333	.	.
chr1	95313851	95314350	chr1	95029260	95029759	Fam174a|chr1:95029260-95029759	0.19646774682987	.	.
chr1	95313851	95314350	chr1	95628028	95628527	Fam174a|chr1:95628028-95628527	0.277664319389298	.	.
chr1	95667416	95667915	chr1	95448861	95449360	St8sia4|chr1:95448861-95449360	0.413651689016611	.	.
chr1	95667921	95668420	chr1	95448861	95449360	St8sia4|chr1:95448861-95449360	0.176413336871307	.	.
chr1	96871948	96872447	chr1	96846733	96847232	Slco4c1|chr1:96846733-96847232	0.212667675110229	.	.
chr1	96871948	96872447	chr1	97018908	97019407	Slco4c1|chr1:97018908-97019407	0.267702495127481	.	.
chr1	97661204	97661703	chr1	97650037	97650536	D1Ertd622e|chr1:97650037-97650536	0.328471740690954	.	.
chr1	97661800	97662299	chr1	97650037	97650536	D1Ertd622e|chr1:97650037-97650536	0.214280645747146	.	.
chr1	98094805	98095304	chr1	98070941	98071440	Pam|chr1:98070941-98071440	0.177768180514919	.	.
chr1	98094805	98095304	chr1	98192084	98192583	Pam|chr1:98192084-98192583	0.341568020948177	.	.
chr1	98095430	98095929	chr1	98031757	98032256	Pam|chr1:98031757-98032256	0.179882487366987	.	.
chr1	98095430	98095929	chr1	98070941	98071440	Pam|chr1:98070941-98071440	0.341781078105263	.	.
chr1	98095430	98095929	chr1	98190086	98190585	Pam|chr1:98190086-98190585	0.205348719130041	.	.
chr1	98095430	98095929	chr1	98192084	98192583	Pam|chr1:98192084-98192583	0.177099630865011	.	.
chr1	98173889	98174388	chr1	98269307	98269806	Gm29461|chr1:98269307-98269806	0.157042105106475	.	.
chr1	105663536	105664035	chr1	105630478	105630977	Pign|chr1:105630478-105630977	0.349340628688065	.	.
chr1	105663536	105664035	chr1	105630478	105630977	Relch|chr1:105630478-105630977	0.349340628688065	.	.
chr1	105663536	105664035	chr1	105685455	105685954	Pign|chr1:105685455-105685954	0.384769183542787	.	.
chr1	105663536	105664035	chr1	105685455	105685954	Relch|chr1:105685455-105685954	0.384769183542787	.	.
chr1	105663536	105664035	chr1	105844184	105844683	Pign|chr1:105844184-105844683	0.234315219813834	.	.
chr1	105663536	105664035	chr1	105844184	105844683	Relch|chr1:105844184-105844683	0.234315219813834	.	.
chr1	105663536	105664035	chr1	105911702	105912201	Pign|chr1:105911702-105912201	0.324786429365626	.	.
chr1	105663536	105664035	chr1	105911702	105912201	Relch|chr1:105911702-105912201	0.324786429365626	.	.
chr1	105663536	105664035	chr1	105925738	105926237	Pign|chr1:105925738-105926237	0.165540132312427	.	.
chr1	105663536	105664035	chr1	105925738	105926237	Relch|chr1:105925738-105926237	0.165540132312427	.	.
chr1	105780395	105780894	chr1	105829070	105829569	Tnfrsf11a|chr1:105829070-105829569	0.212419552574513	.	.
chr1	105780395	105780894	chr1	105844184	105844683	Tnfrsf11a|chr1:105844184-105844683	0.24819726395212	.	.
chr1	105780395	105780894	chr1	105844184	105844683	Tnfrsf11a|chr1:105844184-105844683	0.248197263952121	.	.
chr1	105780395	105780894	chr1	105947093	105947592	Tnfrsf11a|chr1:105947093-105947592	0.158140083768983	.	.
chr1	105780395	105780894	chr1	105993776	105994275	Tnfrsf11a|chr1:105993776-105994275	0.274543969719675	.	.
chr1	105990273	105990772	chr1	105947093	105947592	Gm7160|chr1:105947093-105947592	0.270236523090885	.	.
chr1	105990273	105990772	chr1	105947093	105947592	Zcchc2|chr1:105947093-105947592	0.270236523090885	.	.
chr1	105991031	105991530	chr1	105907913	105908412	Gm7160|chr1:105907913-105908412	0.203963520074862	.	.
chr1	105991031	105991530	chr1	105907913	105908412	Zcchc2|chr1:105907913-105908412	0.203963520074862	.	.
chr1	106759529	106760028	chr1	107243170	107243669	Kdsr|chr1:107243170-107243669	0.155372967104568	.	.
chr1	106796474	106796973	chr1	107243170	107243669	Vps4b|chr1:107243170-107243669	0.180591589478105	.	.
chr1	107051527	107052026	chr1	107024885	107025384	Serpinb3a|chr1:107024885-107025384	0.343327038765517	.	.
chr1	107386382	107386881	chr1	107127397	107127896	Gm15391|chr1:107127397-107127896	0.167279956966442	.	.
chr1	107386382	107386881	chr1	107243170	107243669	Gm15391|chr1:107243170-107243669	0.191579805076689	.	.
chr1	107386382	107386881	chr1	107562050	107562549	Gm15391|chr1:107562050-107562549	0.235034954151257	.	.
chr1	109982994	109983493	chr1	110214650	110215149	Cdh7|chr1:110214650-110215149	0.208234451781933	.	.
chr1	111863863	111864362	chr1	111753884	111754383	Dsel|chr1:111753884-111754383	0.223534077388666	.	.
chr1	111863863	111864362	chr1	111754425	111754924	Dsel|chr1:111754425-111754924	0.175385554149496	.	.
chr1	111864757	111865256	chr1	111914387	111914886	Dsel|chr1:111914387-111914886	0.226397911947775	.	.
chr1	115684447	115684946	chr1	115686455	115686954	Cntnap5a|chr1:115686455-115686954	0.309815937575665	.	.
chr1	118310992	118311491	chr1	118294981	118295480	Tsn|chr1:118294981-118295480	0.244638977275763	.	.
chr1	118310992	118311491	chr1	118498277	118498776	Tsn|chr1:118498277-118498776	0.224627601215063	.	.
chr1	118321592	118322091	chr1	118369012	118369511	Nifk|chr1:118369012-118369511	0.157990869906442	.	.
chr1	118321592	118322091	chr1	118389960	118390459	Nifk|chr1:118389960-118390459	0.245788713658405	.	.
chr1	118321592	118322091	chr1	118434883	118435382	Nifk|chr1:118434883-118435382	0.205004709246324	.	.
chr1	118321592	118322091	chr1	118479208	118479707	Nifk|chr1:118479208-118479707	0.201078225347961	.	.
chr1	118388537	118389036	chr1	118369012	118369511	Clasp1|chr1:118369012-118369511	0.187322171558863	.	.
chr1	118388537	118389036	chr1	118389960	118390459	Clasp1|chr1:118389960-118390459	0.192512161638089	.	.
chr1	118388537	118389036	chr1	118434883	118435382	Clasp1|chr1:118434883-118435382	0.188174482554647	.	.
chr1	118389052	118389551	chr1	118294981	118295480	Clasp1|chr1:118294981-118295480	0.158187773162687	.	.
chr1	118389052	118389551	chr1	118359556	118360055	Clasp1|chr1:118359556-118360055	0.158608281827668	.	.
chr1	118459308	118459807	chr1	118343591	118344090	2900060B14Rik|chr1:118343591-118344090	0.224598716909687	.	.
chr1	120340287	120340786	chr1	120327602	120328101	C1ql2|chr1:120327602-120328101	0.179517783296777	.	.
chr1	120340287	120340786	chr1	120357257	120357756	C1ql2|chr1:120357257-120357756	0.299876944364333	.	.
chr1	120340287	120340786	chr1	120357805	120358304	C1ql2|chr1:120357805-120358304	0.275753393240195	.	.
chr1	120340287	120340786	chr1	120468841	120469340	C1ql2|chr1:120468841-120469340	0.180773920680005	.	.
chr1	120340287	120340786	chr1	120474674	120475173	C1ql2|chr1:120474674-120475173	0.290474064564938	.	.
chr1	120340287	120340786	chr1	120538173	120538672	C1ql2|chr1:120538173-120538672	0.310582530275082	.	.
chr1	120340287	120340786	chr1	120549233	120549732	C1ql2|chr1:120549233-120549732	0.22687997643368	.	.
chr1	120340860	120341359	chr1	120261194	120261693	C1ql2|chr1:120261194-120261693	0.301963217378318	.	.
chr1	120340860	120341359	chr1	120265100	120265599	C1ql2|chr1:120265100-120265599	0.262672410039997	.	.
chr1	120340860	120341359	chr1	120327602	120328101	C1ql2|chr1:120327602-120328101	0.369879947699092	.	.
chr1	120340860	120341359	chr1	120357257	120357756	C1ql2|chr1:120357257-120357756	0.409303968287877	.	.
chr1	120340860	120341359	chr1	120357805	120358304	C1ql2|chr1:120357805-120358304	0.467372379349086	.	.
chr1	120340860	120341359	chr1	120468841	120469340	C1ql2|chr1:120468841-120469340	0.459778198715767	.	.
chr1	120340860	120341359	chr1	120474674	120475173	C1ql2|chr1:120474674-120475173	0.309722835086922	.	.
chr1	120340860	120341359	chr1	120538173	120538672	C1ql2|chr1:120538173-120538672	0.630184185774485	.	.
chr1	120340860	120341359	chr1	120549233	120549732	C1ql2|chr1:120549233-120549732	0.221377718013002	.	.
chr1	120340860	120341359	chr1	120549866	120550365	C1ql2|chr1:120549866-120550365	0.28288290379166	.	.
chr1	120340860	120341359	chr1	120703699	120704198	C1ql2|chr1:120703699-120704198	0.27300482466133	.	.
chr1	120340860	120341359	chr1	120704353	120704852	C1ql2|chr1:120704353-120704852	0.221871921349575	.	.
chr1	120602016	120602515	chr1	120594518	120595017	En1|chr1:120594518-120595017	0.337219923124568	.	.
chr1	120602016	120602515	chr1	120596302	120596801	En1|chr1:120596302-120596801	0.44458887781679	.	.
chr1	120602016	120602515	chr1	120623011	120623510	En1|chr1:120623011-120623510	0.315050651133808	.	.
chr1	120602016	120602515	chr1	120627296	120627795	En1|chr1:120627296-120627795	0.539023136182146	.	.
chr1	120602016	120602515	chr1	120643353	120643852	En1|chr1:120643353-120643852	0.503250118678977	.	.
chr1	120602016	120602515	chr1	120655115	120655614	En1|chr1:120655115-120655614	0.277678794692293	.	.
chr1	120602016	120602515	chr1	120685802	120686301	En1|chr1:120685802-120686301	0.405397616643757	.	.
chr1	120602016	120602515	chr1	120801633	120802132	En1|chr1:120801633-120802132	0.345666860315682	.	.
chr1	120602016	120602515	chr1	120842201	120842700	En1|chr1:120842201-120842700	0.359204590714276	.	.
chr1	120602016	120602515	chr1	120849340	120849839	En1|chr1:120849340-120849839	0.159937288724873	.	.
chr1	120602016	120602515	chr1	120872481	120872980	En1|chr1:120872481-120872980	0.273709894381032	.	.
chr1	120602016	120602515	chr1	120930326	120930825	En1|chr1:120930326-120930825	0.422796253164709	.	.
chr1	120602016	120602515	chr1	120952202	120952701	En1|chr1:120952202-120952701	0.259201145554148	.	.
chr1	120602767	120603266	chr1	120596302	120596801	En1|chr1:120596302-120596801	0.221686256587211	.	.
chr1	120602767	120603266	chr1	120655115	120655614	En1|chr1:120655115-120655614	0.275096820324676	.	.
chr1	120602767	120603266	chr1	120685802	120686301	En1|chr1:120685802-120686301	0.208965139111585	.	.
chr1	120602767	120603266	chr1	120801633	120802132	En1|chr1:120801633-120802132	0.203583866818894	.	.
chr1	120602767	120603266	chr1	120849340	120849839	En1|chr1:120849340-120849839	0.308029647100161	.	.
chr1	121430778	121431277	chr1	121082299	121082798	Ccdc93|chr1:121082299-121082798	0.21557089013634	.	.
chr1	121430778	121431277	chr1	121082802	121083301	Ccdc93|chr1:121082802-121083301	0.176155177846232	.	.
chr1	121430778	121431277	chr1	121290285	121290784	Ccdc93|chr1:121290285-121290784	0.225443170188191	.	.
chr1	121431333	121431832	chr1	121082299	121082798	Ccdc93|chr1:121082299-121082798	0.195392265387371	.	.
chr1	121431333	121431832	chr1	121082802	121083301	Ccdc93|chr1:121082802-121083301	0.160642973619432	.	.
chr1	121431333	121431832	chr1	121180229	121180728	Ccdc93|chr1:121180229-121180728	0.353336668720754	.	.
chr1	121431333	121431832	chr1	121290285	121290784	Ccdc93|chr1:121290285-121290784	0.284697844587427	.	.
chr1	125435289	125435788	chr1	125016911	125017410	Actr3|chr1:125016911-125017410	0.171592051130843	.	.
chr1	125435289	125435788	chr1	125370731	125371230	Actr3|chr1:125370731-125371230	0.247092082206473	.	.
chr1	125435289	125435788	chr1	125607368	125607867	Actr3|chr1:125607368-125607867	0.240195181139632	.	.
chr1	125560306	125560805	chr1	125272985	125273484	Slc35f5|chr1:125272985-125273484	0.196210940393028	.	.
chr1	125560306	125560805	chr1	125370731	125371230	Slc35f5|chr1:125370731-125371230	0.458047741199433	.	.
chr1	125561216	125561715	chr1	125380763	125381262	Slc35f5|chr1:125380763-125381262	0.21642427755848	.	.
chr1	130462505	130463004	chr1	130633945	130634444	Cd55|chr1:130633945-130634444	0.189581714466075	.	.
chr1	130462505	130463004	chr1	130633945	130634444	Gm16083|chr1:130633945-130634444	0.189581714466075	.	.
chr1	130462505	130463004	chr1	130749271	130749770	Cd55|chr1:130749271-130749770	0.201683339170269	.	.
chr1	130462505	130463004	chr1	130749271	130749770	Gm16083|chr1:130749271-130749770	0.201683339170269	.	.
chr1	130717229	130717728	chr1	130372076	130372575	Yod1|chr1:130372076-130372575	0.309973599076382	.	.
chr1	130717229	130717728	chr1	130995515	130996014	Yod1|chr1:130995515-130996014	0.185781437505976	.	.
chr1	139376823	139377322	chr1	139267783	139268282	Crb1|chr1:139267783-139268282	0.174099445659261	.	.
chr1	139378997	139379496	chr1	139371385	139371884	4933436E23Rik|chr1:139371385-139371884	0.276836515098464	.	.
chr1	139378997	139379496	chr1	139481086	139481585	4933436E23Rik|chr1:139481086-139481585	0.341207999556036	.	.
chr1	139421972	139422471	chr1	139481086	139481585	Zbtb41|chr1:139481086-139481585	0.19983433361159	.	.
chr1	139422547	139423046	chr1	139371385	139371884	Zbtb41|chr1:139371385-139371884	0.200103139828949	.	.
chr1	140245186	140245685	chr1	140171485	140171984	Kcnt2|chr1:140171485-140171984	0.165146656625431	.	.
chr1	140245761	140246260	chr1	140265096	140265595	Kcnt2|chr1:140265096-140265595	0.17545924936341	.	.
chr1	140245761	140246260	chr1	140364749	140365248	Kcnt2|chr1:140364749-140365248	0.325236492522053	.	.
chr1	140246413	140246912	chr1	140468290	140468789	Kcnt2|chr1:140468290-140468789	0.307483756855088	.	.
chr1	143640493	143640992	chr1	143566320	143566819	B3galt2|chr1:143566320-143566819	0.164272729204785	.	.
chr1	143640493	143640992	chr1	143644121	143644620	B3galt2|chr1:143644121-143644620	0.219338662954569	.	.
chr1	143640493	143640992	chr1	143739248	143739747	B3galt2|chr1:143739248-143739747	0.344593816678426	.	.
chr1	143641020	143641519	chr1	143566320	143566819	B3galt2|chr1:143566320-143566819	0.19069888130344	.	.
chr1	143641020	143641519	chr1	143650187	143650686	B3galt2|chr1:143650187-143650686	0.284687174938882	.	.
chr1	143641020	143641519	chr1	143739248	143739747	B3galt2|chr1:143739248-143739747	0.331350324132223	.	.
chr1	143702603	143703102	chr1	143739248	143739747	Cdc73|chr1:143739248-143739747	0.32243396063415	.	.
chr1	144003472	144003971	chr1	144006526	144007025	Rgs2|chr1:144006526-144007025	0.181201422439999	.	.
chr1	144003472	144003971	chr1	144090405	144090904	Rgs2|chr1:144090405-144090904	0.221808383776902	.	.
chr1	144004041	144004540	chr1	144090405	144090904	Rgs2|chr1:144090405-144090904	0.176337974041421	.	.
chr1	144177193	144177692	chr1	144431447	144431946	Rgs13|chr1:144431447-144431946	0.376892429975062	.	.
chr1	144177193	144177692	chr1	144482027	144482526	Rgs13|chr1:144482027-144482526	0.270112131914334	.	.
chr1	144177193	144177692	chr1	144482603	144483102	Rgs13|chr1:144482603-144483102	0.308993549760332	.	.
chr1	144177193	144177692	chr1	144483126	144483625	Rgs13|chr1:144483126-144483625	0.169702249913372	.	.
chr1	150099643	150100142	chr1	149758331	149758830	Ptgs2|chr1:149758331-149758830	0.189458666583893	.	.
chr1	150099643	150100142	chr1	149758331	149758830	Ptgs2|chr1:149758331-149758830	0.189458666583894	.	.
chr1	150099643	150100142	chr1	149758331	149758830	Ptgs2os|chr1:149758331-149758830	0.189458666583893	.	.
chr1	150099643	150100142	chr1	149758331	149758830	Ptgs2os|chr1:149758331-149758830	0.189458666583894	.	.
chr1	150099643	150100142	chr1	150266492	150266991	Ptgs2|chr1:150266492-150266991	0.159763776318741	.	.
chr1	150099643	150100142	chr1	150266492	150266991	Ptgs2os|chr1:150266492-150266991	0.159763776318741	.	.
chr1	150392883	150393382	chr1	150540218	150540717	Odr4|chr1:150540218-150540717	0.229368840155609	.	.
chr1	150392883	150393382	chr1	150540218	150540717	Tpr|chr1:150540218-150540717	0.229368840155609	.	.
chr1	153899574	153900073	chr1	154180893	154181392	Glul|chr1:154180893-154181392	0.249424084375786	.	.
chr1	153899574	153900073	chr1	154180893	154181392	Teddm2|chr1:154180893-154181392	0.249424084375786	.	.
chr1	153899574	153900073	chr1	154223809	154224308	Glul|chr1:154223809-154224308	0.183905962063241	.	.
chr1	153899574	153900073	chr1	154223809	154224308	Teddm2|chr1:154223809-154224308	0.183905962063241	.	.
chr1	153900327	153900826	chr1	153846966	153847465	Glul|chr1:153846966-153847465	0.404471626458603	.	.
chr1	153900327	153900826	chr1	153846966	153847465	Teddm2|chr1:153846966-153847465	0.404471626458603	.	.
chr1	153900327	153900826	chr1	154156674	154157173	Glul|chr1:154156674-154157173	0.337731163612072	.	.
chr1	153900327	153900826	chr1	154156674	154157173	Teddm2|chr1:154156674-154157173	0.337731163612072	.	.
chr1	154118577	154119076	chr1	154150104	154150603	A830008E24Rik|chr1:154150104-154150603	0.179897818692106	.	.
chr1	155812620	155813119	chr1	156040577	156041076	Qsox1|chr1:156040577-156041076	0.194151489068585	.	.
chr1	155812620	155813119	chr1	156043002	156043501	Qsox1|chr1:156043002-156043501	0.316011186540219	.	.
chr1	155812620	155813119	chr1	156228862	156229361	Qsox1|chr1:156228862-156229361	0.17063547612235	.	.
chr1	155973115	155973614	chr1	156040577	156041076	Cep350|chr1:156040577-156041076	0.214069433842474	.	.
chr1	155973115	155973614	chr1	156085751	156086250	Cep350|chr1:156085751-156086250	0.22635198745255	.	.
chr1	156035344	156035843	chr1	156023765	156024264	Tor1aip1|chr1:156023765-156024264	0.356442385229484	.	.
chr1	156035344	156035843	chr1	156023765	156024264	Tor1aip2|chr1:156023765-156024264	0.356442385229484	.	.
chr1	156035344	156035843	chr1	156040577	156041076	Tor1aip1|chr1:156040577-156041076	0.222809732089517	.	.
chr1	156035344	156035843	chr1	156040577	156041076	Tor1aip2|chr1:156040577-156041076	0.222809732089517	.	.
chr1	156035344	156035843	chr1	156085751	156086250	Tor1aip1|chr1:156085751-156086250	0.210119539066192	.	.
chr1	156035344	156035843	chr1	156085751	156086250	Tor1aip1|chr1:156085751-156086250	0.210119539066193	.	.
chr1	156035344	156035843	chr1	156085751	156086250	Tor1aip2|chr1:156085751-156086250	0.210119539066192	.	.
chr1	156035344	156035843	chr1	156085751	156086250	Tor1aip2|chr1:156085751-156086250	0.210119539066193	.	.
chr1	156035344	156035843	chr1	156179815	156180314	Tor1aip1|chr1:156179815-156180314	0.296385414734258	.	.
chr1	156035344	156035843	chr1	156179815	156180314	Tor1aip2|chr1:156179815-156180314	0.296385414734258	.	.
chr1	156035344	156035843	chr1	156190630	156191129	Tor1aip1|chr1:156190630-156191129	0.173143025025025	.	.
chr1	156035344	156035843	chr1	156190630	156191129	Tor1aip2|chr1:156190630-156191129	0.173143025025025	.	.
chr1	156035344	156035843	chr1	156464880	156465379	Tor1aip1|chr1:156464880-156465379	0.165796125454014	.	.
chr1	156035344	156035843	chr1	156464880	156465379	Tor1aip2|chr1:156464880-156465379	0.165796125454014	.	.
chr1	156035878	156036377	chr1	156179815	156180314	Tor1aip1|chr1:156179815-156180314	0.24216971263989	.	.
chr1	156035878	156036377	chr1	156179815	156180314	Tor1aip2|chr1:156179815-156180314	0.24216971263989	.	.
chr1	156035878	156036377	chr1	156183175	156183674	Tor1aip1|chr1:156183175-156183674	0.26469782586298	.	.
chr1	156035878	156036377	chr1	156183175	156183674	Tor1aip2|chr1:156183175-156183674	0.26469782586298	.	.
chr1	156035878	156036377	chr1	156228862	156229361	Tor1aip1|chr1:156228862-156229361	0.179396693137061	.	.
chr1	156035878	156036377	chr1	156228862	156229361	Tor1aip2|chr1:156228862-156229361	0.179396693137061	.	.
chr1	156036379	156036878	chr1	156040577	156041076	Tor1aip1|chr1:156040577-156041076	0.264556756711493	.	.
chr1	156204053	156204552	chr1	155810012	155810511	Fam163a|chr1:155810012-155810511	0.437246652012379	.	.
chr1	156204053	156204552	chr1	156043002	156043501	Fam163a|chr1:156043002-156043501	0.305356253923133	.	.
chr1	156204053	156204552	chr1	156111733	156112232	Fam163a|chr1:156111733-156112232	0.290437190812815	.	.
chr1	156204053	156204552	chr1	156169287	156169786	Fam163a|chr1:156169287-156169786	0.268710050907749	.	.
chr1	156204053	156204552	chr1	156183175	156183674	Fam163a|chr1:156183175-156183674	0.182343680198921	.	.
chr1	156204053	156204552	chr1	156184182	156184681	Fam163a|chr1:156184182-156184681	0.396421060887261	.	.
chr1	156204053	156204552	chr1	156192834	156193333	Fam163a|chr1:156192834-156193333	0.323552684674633	.	.
chr1	156204053	156204552	chr1	156228862	156229361	Fam163a|chr1:156228862-156229361	0.263637898173902	.	.
chr1	156204053	156204552	chr1	156230632	156231131	Fam163a|chr1:156230632-156231131	0.362026278592659	.	.
chr1	156204775	156205274	chr1	155810012	155810511	Fam163a|chr1:155810012-155810511	0.240081028537627	.	.
chr1	156204775	156205274	chr1	156111733	156112232	Fam163a|chr1:156111733-156112232	0.316562361330519	.	.
chr1	156204775	156205274	chr1	156169287	156169786	Fam163a|chr1:156169287-156169786	0.276333187158904	.	.
chr1	156204775	156205274	chr1	156183175	156183674	Fam163a|chr1:156183175-156183674	0.25287755423281	.	.
chr1	156204775	156205274	chr1	156184182	156184681	Fam163a|chr1:156184182-156184681	0.431730034261825	.	.
chr1	156204775	156205274	chr1	156192834	156193333	Fam163a|chr1:156192834-156193333	0.190877368211839	.	.
chr1	156204775	156205274	chr1	156222414	156222913	Fam163a|chr1:156222414-156222913	0.213318303472797	.	.
chr1	156204775	156205274	chr1	156228862	156229361	Fam163a|chr1:156228862-156229361	0.386765500490842	.	.
chr1	156204775	156205274	chr1	156230632	156231131	Fam163a|chr1:156230632-156231131	0.190028542494604	.	.
chr1	156204775	156205274	chr1	156263255	156263754	Fam163a|chr1:156263255-156263754	0.349045479957244	.	.
chr1	156204775	156205274	chr1	156464164	156464663	Fam163a|chr1:156464164-156464663	0.174346720298874	.	.
chr1	156302600	156303099	chr1	156040577	156041076	4930518J20Rik|chr1:156040577-156041076	0.184592470988142	.	.
chr1	156302600	156303099	chr1	156040577	156041076	Tdrd5|chr1:156040577-156041076	0.184592470988142	.	.
chr1	156302600	156303099	chr1	156111733	156112232	4930518J20Rik|chr1:156111733-156112232	0.26360324897326	.	.
chr1	156302600	156303099	chr1	156111733	156112232	Tdrd5|chr1:156111733-156112232	0.26360324897326	.	.
chr1	156302600	156303099	chr1	156263255	156263754	4930518J20Rik|chr1:156263255-156263754	0.263833400322233	.	.
chr1	156302600	156303099	chr1	156263255	156263754	Tdrd5|chr1:156263255-156263754	0.263833400322233	.	.
chr1	156303125	156303624	chr1	156040577	156041076	4930518J20Rik|chr1:156040577-156041076	0.227690008726674	.	.
chr1	156303125	156303624	chr1	156040577	156041076	Tdrd5|chr1:156040577-156041076	0.227690008726674	.	.
chr1	156303125	156303624	chr1	156085751	156086250	4930518J20Rik|chr1:156085751-156086250	0.293797252587222	.	.
chr1	156303125	156303624	chr1	156085751	156086250	Tdrd5|chr1:156085751-156086250	0.293797252587222	.	.
chr1	156303125	156303624	chr1	156263255	156263754	4930518J20Rik|chr1:156263255-156263754	0.171538407978712	.	.
chr1	156303125	156303624	chr1	156263255	156263754	Tdrd5|chr1:156263255-156263754	0.171538407978712	.	.
chr1	156303125	156303624	chr1	156540096	156540595	4930518J20Rik|chr1:156540096-156540595	0.218908490178509	.	.
chr1	156303125	156303624	chr1	156540096	156540595	Tdrd5|chr1:156540096-156540595	0.218908490178509	.	.
chr1	156420903	156421402	chr1	156085751	156086250	Axdnd1|chr1:156085751-156086250	0.218282095148753	.	.
chr1	156420903	156421402	chr1	156111733	156112232	Axdnd1|chr1:156111733-156112232	0.22870358353937	.	.
chr1	156420903	156421402	chr1	156229365	156229864	Axdnd1|chr1:156229365-156229864	0.194547206913841	.	.
chr1	156420903	156421402	chr1	156269853	156270352	Axdnd1|chr1:156269853-156270352	0.181719235343147	.	.
chr1	156420903	156421402	chr1	156270379	156270878	Axdnd1|chr1:156270379-156270878	0.21537154767237	.	.
chr1	156420903	156421402	chr1	156730695	156731194	Axdnd1|chr1:156730695-156731194	0.244005655845972	.	.
chr1	156420903	156421402	chr1	156741799	156742298	Axdnd1|chr1:156741799-156742298	0.18550893722394	.	.
chr1	156474061	156474560	chr1	156023765	156024264	Soat1|chr1:156023765-156024264	0.256585125445803	.	.
chr1	156474061	156474560	chr1	156179815	156180314	Soat1|chr1:156179815-156180314	0.242086814854388	.	.
chr1	156474061	156474560	chr1	156183175	156183674	Soat1|chr1:156183175-156183674	0.345723456157471	.	.
chr1	156474061	156474560	chr1	156658560	156659059	Soat1|chr1:156658560-156659059	0.255154379350269	.	.
chr1	156474061	156474560	chr1	156710672	156711171	Soat1|chr1:156710672-156711171	0.206592583644661	.	.
chr1	156558476	156558975	chr1	156540096	156540595	Abl2|chr1:156540096-156540595	0.174952667152608	.	.
chr1	156674112	156674611	chr1	156263255	156263754	Tor3a|chr1:156263255-156263754	0.156195937445647	.	.
chr1	156674112	156674611	chr1	156581092	156581591	Tor3a|chr1:156581092-156581591	0.392454236291745	.	.
chr1	156674112	156674611	chr1	156645076	156645575	Tor3a|chr1:156645076-156645575	0.176479091588657	.	.
chr1	156674112	156674611	chr1	156658560	156659059	Tor3a|chr1:156658560-156659059	0.169374971522574	.	.
chr1	156674619	156675118	chr1	156269853	156270352	Tor3a|chr1:156269853-156270352	0.264284324373959	.	.
chr1	156674619	156675118	chr1	156270379	156270878	Tor3a|chr1:156270379-156270878	0.343940317183186	.	.
chr1	156674619	156675118	chr1	156633133	156633632	Tor3a|chr1:156633133-156633632	0.321742185231607	.	.
chr1	156674619	156675118	chr1	156741799	156742298	Tor3a|chr1:156741799-156742298	0.175384401600253	.	.
chr1	156718320	156718819	chr1	156458619	156459118	Fam20b|chr1:156458619-156459118	0.158328317519896	.	.
chr1	156718320	156718819	chr1	156540096	156540595	Fam20b|chr1:156540096-156540595	0.357055476111554	.	.
chr1	156718320	156718819	chr1	156710672	156711171	Fam20b|chr1:156710672-156711171	0.305876085695305	.	.
chr1	156719393	156719892	chr1	156581092	156581591	Fam20b|chr1:156581092-156581591	0.191731787530918	.	.
chr1	159231910	159232409	chr1	159135252	159135751	Cop1|chr1:159135252-159135751	0.216722954173043	.	.
chr1	159231910	159232409	chr1	159415579	159416078	Cop1|chr1:159415579-159416078	0.209467300658011	.	.
chr1	161034286	161034785	chr1	161306989	161307488	Gas5|chr1:161306989-161307488	0.169583568542282	.	.
chr1	161034286	161034785	chr1	161306989	161307488	Zbtb37|chr1:161306989-161307488	0.169583568542282	.	.
chr1	161034286	161034785	chr1	161307622	161308121	Gas5|chr1:161307622-161308121	0.179171653479572	.	.
chr1	161034286	161034785	chr1	161307622	161308121	Zbtb37|chr1:161307622-161308121	0.179171653479572	.	.
chr1	161034286	161034785	chr1	161345078	161345577	Gas5|chr1:161345078-161345577	0.205842126341663	.	.
chr1	161034286	161034785	chr1	161345078	161345577	Zbtb37|chr1:161345078-161345577	0.205842126341663	.	.
chr1	161034286	161034785	chr1	161452197	161452696	Gas5|chr1:161452197-161452696	0.28400472806002	.	.
chr1	161034286	161034785	chr1	161452197	161452696	Zbtb37|chr1:161452197-161452696	0.28400472806002	.	.
chr1	161034786	161035285	chr1	161345078	161345577	Gas5|chr1:161345078-161345577	0.156297620504866	.	.
chr1	161034786	161035285	chr1	161345078	161345577	Zbtb37|chr1:161345078-161345577	0.156297620504866	.	.
chr1	161070536	161071035	chr1	161180624	161181123	Cenpl|chr1:161180624-161181123	0.16567676465437	.	.
chr1	161070536	161071035	chr1	161180624	161181123	Dars2|chr1:161180624-161181123	0.16567676465437	.	.
chr1	161070536	161071035	chr1	161451622	161452121	Cenpl|chr1:161451622-161452121	0.311961734110782	.	.
chr1	161070536	161071035	chr1	161451622	161452121	Dars2|chr1:161451622-161452121	0.311961734110782	.	.
chr1	161131254	161131753	chr1	161170609	161171108	Klhl20|chr1:161170609-161171108	0.277878305523115	.	.
chr1	161131254	161131753	chr1	161451622	161452121	Klhl20|chr1:161451622-161452121	0.214423004030841	.	.
chr1	161143255	161143754	chr1	161170609	161171108	Ankrd45|chr1:161170609-161171108	0.248560136683982	.	.
chr1	161143255	161143754	chr1	161327198	161327697	Ankrd45|chr1:161327198-161327697	0.221426305250043	.	.
chr1	161143255	161143754	chr1	161327198	161327697	Ankrd45|chr1:161327198-161327697	0.221426305250044	.	.
chr1	161143255	161143754	chr1	161352720	161353219	Ankrd45|chr1:161352720-161353219	0.179671678359565	.	.
chr1	161250941	161251440	chr1	161736817	161737316	Prdx6|chr1:161736817-161737316	0.165643343717224	.	.
chr1	161495200	161495699	chr1	161352720	161353219	Tnfsf18|chr1:161352720-161353219	0.417134971249534	.	.
chr1	161495200	161495699	chr1	161507610	161508109	Tnfsf18|chr1:161507610-161508109	0.294670442702625	.	.
chr1	161495200	161495699	chr1	161576484	161576983	Tnfsf18|chr1:161576484-161576983	0.40618989110017	.	.
chr1	161495200	161495699	chr1	161662342	161662841	Tnfsf18|chr1:161662342-161662841	0.177028207093457	.	.
chr1	161495200	161495699	chr1	161736817	161737316	Tnfsf18|chr1:161736817-161737316	0.242067841372983	.	.
chr1	162813756	162814255	chr1	163057322	163057821	Fmo4|chr1:163057322-163057821	0.162013476730628	.	.
chr1	162897764	162898263	chr1	162916935	162917434	Fmo2|chr1:162916935-162917434	0.2687679238024	.	.
chr1	162897764	162898263	chr1	162989826	162990325	Fmo2|chr1:162989826-162990325	0.210702643898744	.	.
chr1	163280611	163281110	chr1	163281583	163282082	Gm20471|chr1:163281583-163282082	0.377829795406992	.	.
chr1	163280611	163281110	chr1	163282116	163282615	Gm20471|chr1:163282116-163282615	0.263083449444421	.	.
chr1	163280611	163281110	chr1	163505008	163505507	Gm20471|chr1:163505008-163505507	0.426363714574948	.	.
chr1	163280611	163281110	chr1	163576368	163576867	Gm20471|chr1:163576368-163576867	0.177018386730715	.	.
chr1	163280611	163281110	chr1	163708284	163708783	Gm20471|chr1:163708284-163708783	0.175814758663245	.	.
chr1	163280611	163281110	chr1	163716586	163717085	Gm20471|chr1:163716586-163717085	0.312650682459996	.	.
chr1	163929752	163930251	chr1	163656879	163657378	Scyl3|chr1:163656879-163657378	0.338281459230499	.	.
chr1	163929752	163930251	chr1	163908341	163908840	Scyl3|chr1:163908341-163908840	0.202714303815012	.	.
chr1	163929752	163930251	chr1	163984634	163985133	Scyl3|chr1:163984634-163985133	0.321183043151307	.	.
chr1	163994642	163995141	chr1	163505994	163506493	BC055324|chr1:163505994-163506493	0.16511779180989	.	.
chr1	163994642	163995141	chr1	163505994	163506493	Mettl18|chr1:163505994-163506493	0.16511779180989	.	.
chr1	163994642	163995141	chr1	163908341	163908840	BC055324|chr1:163908341-163908840	0.199471143150534	.	.
chr1	163994642	163995141	chr1	163908341	163908840	Mettl18|chr1:163908341-163908840	0.199471143150534	.	.
chr1	166253817	166254316	chr1	166360121	166360620	Ildr2|chr1:166360121-166360620	0.296999703683313	.	.
chr1	166254415	166254914	chr1	166330745	166331244	Ildr2|chr1:166330745-166331244	0.422758029631366	.	.
chr1	166308696	166309195	chr1	166319038	166319537	5330438I03Rik|chr1:166319038-166319537	0.291269380299974	.	.
chr1	166308696	166309195	chr1	166360121	166360620	5330438I03Rik|chr1:166360121-166360620	0.208742190484394	.	.
chr1	166309200	166309699	chr1	166319038	166319537	5330438I03Rik|chr1:166319038-166319537	0.281573796118882	.	.
chr1	166309200	166309699	chr1	166319038	166319537	5330438I03Rik|chr1:166319038-166319537	0.281573796118883	.	.
chr1	166309200	166309699	chr1	166360121	166360620	5330438I03Rik|chr1:166360121-166360620	0.342959540743538	.	.
chr1	166379002	166379501	chr1	166282640	166283139	Tada1|chr1:166282640-166283139	0.275731749723023	.	.
chr1	166379002	166379501	chr1	166344303	166344802	Tada1|chr1:166344303-166344802	0.309053168773537	.	.
chr1	166379002	166379501	chr1	166737948	166738447	Tada1|chr1:166737948-166738447	0.252225999884626	.	.
chr1	166379863	166380362	chr1	166360121	166360620	Gm15853|chr1:166360121-166360620	0.260617348634923	.	.
chr1	166409578	166410077	chr1	166330745	166331244	Pogk|chr1:166330745-166331244	0.217587201255549	.	.
chr1	166409578	166410077	chr1	166343030	166343529	Pogk|chr1:166343030-166343529	0.173073716060821	.	.
chr1	166409578	166410077	chr1	166671450	166671949	Pogk|chr1:166671450-166671949	0.24406068137663	.	.
chr1	171270057	171270556	chr1	171658362	171658861	B4galt3|chr1:171658362-171658861	0.289926608148454	.	.
chr1	171281054	171281553	chr1	171422658	171423157	Ppox|chr1:171422658-171423157	0.335914701919513	.	.
chr1	171281563	171282062	chr1	171380549	171381048	Ppox|chr1:171380549-171381048	0.207334918411279	.	.
chr1	171294566	171295065	chr1	171263038	171263537	Ufc1|chr1:171263038-171263537	0.164797344408604	.	.
chr1	171294566	171295065	chr1	171422658	171423157	Ufc1|chr1:171422658-171423157	0.276859195587602	.	.
chr1	171294566	171295065	chr1	171470192	171470691	Ufc1|chr1:171470192-171470691	0.165658144783593	.	.
chr1	171328705	171329204	chr1	171422658	171423157	Dedd|chr1:171422658-171423157	0.365951241964548	.	.
chr1	171329206	171329705	chr1	171422658	171423157	Dedd|chr1:171422658-171423157	0.331423740029246	.	.
chr1	171329206	171329705	chr1	171470192	171470691	Dedd|chr1:171470192-171470691	0.218349529673826	.	.
chr1	171345437	171345936	chr1	171379865	171380364	Nit1|chr1:171379865-171380364	0.323516869461377	.	.
chr1	171345437	171345936	chr1	171379865	171380364	Pfdn2|chr1:171379865-171380364	0.323516869461377	.	.
chr1	171345437	171345936	chr1	171422658	171423157	Nit1|chr1:171422658-171423157	0.182045108527099	.	.
chr1	171345437	171345936	chr1	171422658	171423157	Pfdn2|chr1:171422658-171423157	0.182045108527099	.	.
chr1	171345437	171345936	chr1	171478928	171479427	Nit1|chr1:171478928-171479427	0.187688211084645	.	.
chr1	171345437	171345936	chr1	171478928	171479427	Pfdn2|chr1:171478928-171479427	0.187688211084645	.	.
chr1	171360576	171361075	chr1	171263038	171263537	Klhdc9|chr1:171263038-171263537	0.156127704356595	.	.
chr1	171360576	171361075	chr1	171658362	171658861	Klhdc9|chr1:171658362-171658861	0.193014862391687	.	.
chr1	171360576	171361075	chr1	171672998	171673497	Klhdc9|chr1:171672998-171673497	0.193485460969818	.	.
chr1	171411068	171411567	chr1	171262470	171262969	Usf1|chr1:171262470-171262969	0.166479663401297	.	.
chr1	171411068	171411567	chr1	171478928	171479427	Usf1|chr1:171478928-171479427	0.246997431067831	.	.
chr1	171437234	171437733	chr1	171422658	171423157	F11r|chr1:171422658-171423157	0.231584267321866	.	.
chr1	171634914	171635413	chr1	171379865	171380364	Gm37787|chr1:171379865-171380364	0.240064772698775	.	.
chr1	171634914	171635413	chr1	171658362	171658861	Gm37787|chr1:171658362-171658861	0.225567287413381	.	.
chr1	173137284	173137783	chr1	172848987	172849486	Olfr1408|chr1:172848987-172849486	0.17569127803785	.	.
chr1	173137284	173137783	chr1	173344044	173344543	Olfr1408|chr1:173344044-173344543	0.242642625835778	.	.
chr1	173137284	173137783	chr1	173389447	173389946	Olfr1408|chr1:173389447-173389946	0.172441655098082	.	.
chr1	173137284	173137783	chr1	173390016	173390515	Olfr1408|chr1:173390016-173390515	0.229362965350696	.	.
chr1	173349883	173350382	chr1	173056781	173057280	Aim2|chr1:173056781-173057280	0.170625638918918	.	.
chr1	173349883	173350382	chr1	173067134	173067633	Aim2|chr1:173067134-173067633	0.27718540722996	.	.
chr1	173349883	173350382	chr1	173344044	173344543	Aim2|chr1:173344044-173344543	0.332774588701767	.	.
chr1	173349883	173350382	chr1	173377444	173377943	Aim2|chr1:173377444-173377943	0.364540595168199	.	.
chr1	173349883	173350382	chr1	173405386	173405885	Aim2|chr1:173405386-173405885	0.302313313869771	.	.
chr1	173366644	173367143	chr1	173062109	173062608	Cadm3|chr1:173062109-173062608	0.183331544299974	.	.
chr1	173366644	173367143	chr1	173323777	173324276	Cadm3|chr1:173323777-173324276	0.282730240050383	.	.
chr1	173366644	173367143	chr1	173365810	173366309	Cadm3|chr1:173365810-173366309	0.174700049803176	.	.
chr1	173366644	173367143	chr1	173389447	173389946	Cadm3|chr1:173389447-173389946	0.271967947202913	.	.
chr1	173367390	173367889	chr1	173344044	173344543	Cadm3|chr1:173344044-173344543	0.156644429159488	.	.
chr1	173367390	173367889	chr1	173456303	173456802	Cadm3|chr1:173456303-173456802	0.181850068027852	.	.
chr1	173880366	173880865	chr1	174171475	174171974	Mndal|chr1:174171475-174171974	0.204327572664635	.	.
chr1	177257072	177257571	chr1	177323418	177323917	Akt3|chr1:177323418-177323917	0.313202844832653	.	.
chr1	177257580	177258079	chr1	177307601	177308100	Akt3|chr1:177307601-177308100	0.241687464717321	.	.
chr1	177257580	177258079	chr1	177683819	177684318	Akt3|chr1:177683819-177684318	0.156609165853216	.	.
chr1	177257580	177258079	chr1	177702809	177703308	Akt3|chr1:177702809-177703308	0.239574674064803	.	.
chr1	177257580	177258079	chr1	177735457	177735956	Akt3|chr1:177735457-177735956	0.169373961304439	.	.
chr1	177257580	177258079	chr1	177736223	177736722	Akt3|chr1:177736223-177736722	0.17673122887378	.	.
chr1	177258176	177258675	chr1	177323418	177323917	Akt3|chr1:177323418-177323917	0.247294925652376	.	.
chr1	177258176	177258675	chr1	177338691	177339190	Akt3|chr1:177338691-177339190	0.327384103622929	.	.
chr1	177258176	177258675	chr1	177676080	177676579	Akt3|chr1:177676080-177676579	0.157124482316601	.	.
chr1	177258176	177258675	chr1	177676621	177677120	Akt3|chr1:177676621-177677120	0.181163127732353	.	.
chr1	177258678	177259177	chr1	177684862	177685361	Akt3|chr1:177684862-177685361	0.320164747062404	.	.
chr1	177258678	177259177	chr1	177735457	177735956	Akt3|chr1:177735457-177735956	0.159681142822185	.	.
chr1	177441325	177441824	chr1	177307601	177308100	Zbtb18|chr1:177307601-177308100	0.285471232503503	.	.
chr1	177441325	177441824	chr1	177322779	177323278	Zbtb18|chr1:177322779-177323278	0.224165025833786	.	.
chr1	177441325	177441824	chr1	177676621	177677120	Zbtb18|chr1:177676621-177677120	0.280905453887908	.	.
chr1	177441325	177441824	chr1	177683819	177684318	Zbtb18|chr1:177683819-177684318	0.264012783323748	.	.
chr1	177441840	177442339	chr1	177307601	177308100	Zbtb18|chr1:177307601-177308100	0.310577997870464	.	.
chr1	177441840	177442339	chr1	177338691	177339190	Zbtb18|chr1:177338691-177339190	0.276683397123909	.	.
chr1	177441840	177442339	chr1	177676621	177677120	Zbtb18|chr1:177676621-177677120	0.392250824925521	.	.
chr1	177441840	177442339	chr1	177683819	177684318	Zbtb18|chr1:177683819-177684318	0.268037613197421	.	.
chr1	177729062	177729561	chr1	177309692	177310191	1700016C15Rik|chr1:177309692-177310191	0.342761562648584	.	.
chr1	177729062	177729561	chr1	177573280	177573779	1700016C15Rik|chr1:177573280-177573779	0.375337701841166	.	.
chr1	177729564	177730063	chr1	177309692	177310191	1700016C15Rik|chr1:177309692-177310191	0.185109401474732	.	.
chr1	177729564	177730063	chr1	177573280	177573779	1700016C15Rik|chr1:177573280-177573779	0.188450181095586	.	.
chr1	177795766	177796265	chr1	178242116	178242615	Adss|chr1:178242116-178242615	0.184734127919416	.	.
chr1	177796375	177796874	chr1	178235812	178236311	Adss|chr1:178235812-178236311	0.188977048468354	.	.
chr1	177982967	177983466	chr1	177640159	177640658	Catspere2|chr1:177640159-177640658	0.349621964069504	.	.
chr1	177982967	177983466	chr1	177736223	177736722	Catspere2|chr1:177736223-177736722	0.192700128878216	.	.
chr1	178187311	178187810	chr1	178336353	178336852	Desi2|chr1:178336353-178336852	0.351062835322413	.	.
chr1	178187311	178187810	chr1	178368821	178369320	Desi2|chr1:178368821-178369320	0.542685681328192	.	.
chr1	178317988	178318487	chr1	178336353	178336852	B230369F24Rik|chr1:178336353-178336852	0.313106702966859	.	.
chr1	178317988	178318487	chr1	178336353	178336852	Cox20|chr1:178336353-178336852	0.313106702966859	.	.
chr1	178317988	178318487	chr1	178368821	178369320	B230369F24Rik|chr1:178368821-178369320	0.439650875623042	.	.
chr1	178317988	178318487	chr1	178368821	178369320	Cox20|chr1:178368821-178369320	0.439650875623042	.	.
chr1	178317988	178318487	chr1	178463658	178464157	B230369F24Rik|chr1:178463658-178464157	0.16638125715276	.	.
chr1	178317988	178318487	chr1	178463658	178464157	Cox20|chr1:178463658-178464157	0.16638125715276	.	.
chr1	178318532	178319031	chr1	178205873	178206372	B230369F24Rik|chr1:178205873-178206372	0.223249714036419	.	.
chr1	178318532	178319031	chr1	178205873	178206372	Cox20|chr1:178205873-178206372	0.223249714036419	.	.
chr1	178318532	178319031	chr1	178336353	178336852	B230369F24Rik|chr1:178336353-178336852	0.202380707487008	.	.
chr1	178318532	178319031	chr1	178336353	178336852	Cox20|chr1:178336353-178336852	0.202380707487008	.	.
chr1	178318532	178319031	chr1	178368821	178369320	B230369F24Rik|chr1:178368821-178369320	0.175705338182038	.	.
chr1	178318532	178319031	chr1	178368821	178369320	Cox20|chr1:178368821-178369320	0.175705338182038	.	.
chr1	178318532	178319031	chr1	178449116	178449615	B230369F24Rik|chr1:178449116-178449615	0.24644366232243	.	.
chr1	178318532	178319031	chr1	178449116	178449615	Cox20|chr1:178449116-178449615	0.24644366232243	.	.
chr1	178318532	178319031	chr1	178463658	178464157	B230369F24Rik|chr1:178463658-178464157	0.198741611719109	.	.
chr1	178318532	178319031	chr1	178463658	178464157	Cox20|chr1:178463658-178464157	0.198741611719109	.	.
chr1	178318532	178319031	chr1	178489379	178489878	B230369F24Rik|chr1:178489379-178489878	0.172896055668478	.	.
chr1	178318532	178319031	chr1	178489379	178489878	Cox20|chr1:178489379-178489878	0.172896055668478	.	.
chr1	178337022	178337521	chr1	178205873	178206372	Hnrnpu|chr1:178205873-178206372	0.259195661234889	.	.
chr1	178337559	178338058	chr1	178368821	178369320	Hnrnpu|chr1:178368821-178369320	0.43543672933736	.	.
chr1	178406170	178406669	chr1	178368821	178369320	Efcab2|chr1:178368821-178369320	0.278979555579555	.	.
chr1	178406170	178406669	chr1	178447830	178448329	Efcab2|chr1:178447830-178448329	0.192389094850435	.	.
chr1	180568576	180569075	chr1	180541862	180542361	Parp1|chr1:180541862-180542361	0.154565115622162	.	.
chr1	180568576	180569075	chr1	180778088	180778587	Parp1|chr1:180778088-180778587	0.184002374204571	.	.
chr1	180568576	180569075	chr1	180848038	180848537	Parp1|chr1:180848038-180848537	0.219606396817246	.	.
chr1	180568576	180569075	chr1	180874039	180874538	Parp1|chr1:180874039-180874538	0.177261214092554	.	.
chr1	180640407	180640906	chr1	180597498	180597997	Lin9|chr1:180597498-180597997	0.18370092789766	.	.
chr1	180641033	180641532	chr1	180530440	180530939	Lin9|chr1:180530440-180530939	0.159724182371678	.	.
chr1	180641033	180641532	chr1	180763866	180764365	Lin9|chr1:180763866-180764365	0.228703736821339	.	.
chr1	180725789	180726288	chr1	180794160	180794659	Acbd3|chr1:180794160-180794659	0.161698293512691	.	.
chr1	180725789	180726288	chr1	180981213	180981712	Acbd3|chr1:180981213-180981712	0.169010872172535	.	.
chr1	180767693	180768192	chr1	180763866	180764365	Gm38293|chr1:180763866-180764365	0.216111442321888	.	.
chr1	180767693	180768192	chr1	180884225	180884724	Gm38293|chr1:180884225-180884724	0.160895109321191	.	.
chr1	180767693	180768192	chr1	180987738	180988237	Gm38293|chr1:180987738-180988237	0.247834620264515	.	.
chr1	180768387	180768886	chr1	180597498	180597997	Gm38293|chr1:180597498-180597997	0.155148842810889	.	.
chr1	180768387	180768886	chr1	180763866	180764365	Gm38293|chr1:180763866-180764365	0.2239289865811	.	.
chr1	180768387	180768886	chr1	180777540	180778039	Gm38293|chr1:180777540-180778039	0.192269309881144	.	.
chr1	180768387	180768886	chr1	180848038	180848537	Gm38293|chr1:180848038-180848537	0.272070425799214	.	.
chr1	180768387	180768886	chr1	180987738	180988237	Gm38293|chr1:180987738-180988237	0.278556319057616	.	.
chr1	180813365	180813864	chr1	180763866	180764365	H3f3a|chr1:180763866-180764365	0.23956951963948	.	.
chr1	180813365	180813864	chr1	180763866	180764365	H3f3aos|chr1:180763866-180764365	0.23956951963948	.	.
chr1	180813365	180813864	chr1	180777540	180778039	H3f3a|chr1:180777540-180778039	0.24622260332194	.	.
chr1	180813365	180813864	chr1	180777540	180778039	H3f3aos|chr1:180777540-180778039	0.24622260332194	.	.
chr1	180813365	180813864	chr1	180778088	180778587	H3f3a|chr1:180778088-180778587	0.234844655735606	.	.
chr1	180813365	180813864	chr1	180778088	180778587	H3f3aos|chr1:180778088-180778587	0.234844655735606	.	.
chr1	180813365	180813864	chr1	180992071	180992570	H3f3a|chr1:180992071-180992570	0.230094105195155	.	.
chr1	180813365	180813864	chr1	180992071	180992570	H3f3aos|chr1:180992071-180992570	0.230094105195155	.	.
chr1	180813989	180814488	chr1	180763866	180764365	H3f3a|chr1:180763866-180764365	0.163781011319933	.	.
chr1	180813989	180814488	chr1	180763866	180764365	H3f3aos|chr1:180763866-180764365	0.163781011319933	.	.
chr1	180813989	180814488	chr1	180777540	180778039	H3f3a|chr1:180777540-180778039	0.270511203292858	.	.
chr1	180813989	180814488	chr1	180777540	180778039	H3f3aos|chr1:180777540-180778039	0.270511203292858	.	.
chr1	180813989	180814488	chr1	180778088	180778587	H3f3a|chr1:180778088-180778587	0.20025169125157	.	.
chr1	180813989	180814488	chr1	180778088	180778587	H3f3aos|chr1:180778088-180778587	0.20025169125157	.	.
chr1	180813989	180814488	chr1	180992071	180992570	H3f3a|chr1:180992071-180992570	0.191603112390604	.	.
chr1	180813989	180814488	chr1	180992071	180992570	H3f3aos|chr1:180992071-180992570	0.191603112390604	.	.
chr1	180850639	180851138	chr1	180530440	180530939	Sde2|chr1:180530440-180530939	0.174373877629095	.	.
chr1	180850639	180851138	chr1	180763866	180764365	Sde2|chr1:180763866-180764365	0.233191774664766	.	.
chr1	180850639	180851138	chr1	180777540	180778039	Sde2|chr1:180777540-180778039	0.563337229364993	.	.
chr1	180850639	180851138	chr1	180778088	180778587	Sde2|chr1:180778088-180778587	0.298403218338173	.	.
chr1	180850639	180851138	chr1	180794160	180794659	Sde2|chr1:180794160-180794659	0.305789235184922	.	.
chr1	180850639	180851138	chr1	180987738	180988237	Sde2|chr1:180987738-180988237	0.31132927577714	.	.
chr1	180903944	180904443	chr1	180597498	180597997	Pycr2|chr1:180597498-180597997	0.174230380600961	.	.
chr1	180903944	180904443	chr1	180777540	180778039	Pycr2|chr1:180777540-180778039	0.257239009486007	.	.
chr1	180903944	180904443	chr1	180794160	180794659	Pycr2|chr1:180794160-180794659	0.235119959123763	.	.
chr1	180941712	180942211	chr1	180597498	180597997	Tmem63a|chr1:180597498-180597997	0.356488432202913	.	.
chr1	180941712	180942211	chr1	180763866	180764365	Tmem63a|chr1:180763866-180764365	0.174586976629479	.	.
chr1	180942431	180942930	chr1	180597498	180597997	Tmem63a|chr1:180597498-180597997	0.284691512430955	.	.
chr1	180942431	180942930	chr1	180777540	180778039	Tmem63a|chr1:180777540-180778039	0.191327719414353	.	.
chr1	181842237	181842736	chr1	181545377	181545876	Lbr|chr1:181545377-181545876	0.204328286057154	.	.
chr1	181842237	181842736	chr1	181616085	181616584	Lbr|chr1:181616085-181616584	0.294363659235487	.	.
chr1	181842237	181842736	chr1	181841665	181842164	Lbr|chr1:181841665-181842164	0.485385310735228	.	.
chr1	181842237	181842736	chr1	181849182	181849681	Lbr|chr1:181849182-181849681	0.252060863091808	.	.
chr1	181842237	181842736	chr1	181864710	181865209	Lbr|chr1:181864710-181865209	0.38922103083736	.	.
chr1	181842237	181842736	chr1	182089615	182090114	Lbr|chr1:182089615-182090114	0.225782754405638	.	.
chr1	181842760	181843259	chr1	181535452	181535951	Lbr|chr1:181535452-181535951	0.35156395597014	.	.
chr1	181842760	181843259	chr1	181881545	181882044	Lbr|chr1:181881545-181882044	0.203033555752297	.	.
chr1	182019253	182019752	chr1	181841665	181842164	Enah|chr1:181841665-181842164	0.243327227075215	.	.
chr1	182019253	182019752	chr1	181849182	181849681	Enah|chr1:181849182-181849681	0.317302350422614	.	.
chr1	182019253	182019752	chr1	181864710	181865209	Enah|chr1:181864710-181865209	0.271108533622391	.	.
chr1	182019253	182019752	chr1	182140320	182140819	Enah|chr1:182140320-182140819	0.215366621106127	.	.
chr1	182019822	182020321	chr1	181849182	181849681	Enah|chr1:181849182-181849681	0.234708400748768	.	.
chr1	182019822	182020321	chr1	181864710	181865209	Enah|chr1:181864710-181865209	0.191865428588148	.	.
chr1	182020341	182020840	chr1	181849182	181849681	Enah|chr1:181849182-181849681	0.246774224605124	.	.
chr1	182020341	182020840	chr1	181864710	181865209	Enah|chr1:181864710-181865209	0.205019098753808	.	.
chr1	182020341	182020840	chr1	181881545	181882044	Enah|chr1:181881545-181882044	0.188963340426189	.	.
chr1	182124497	182124996	chr1	181832503	181833002	Srp9|chr1:181832503-181833002	0.284228174969073	.	.
chr1	182124497	182124996	chr1	181833072	181833571	Srp9|chr1:181833072-181833571	0.197234351280435	.	.
chr1	182125000	182125499	chr1	181849182	181849681	Srp9|chr1:181849182-181849681	0.208090649773313	.	.
chr1	194938639	194939138	chr1	194761366	194761865	Cd34|chr1:194761366-194761865	0.291283208814724	.	.
chr1	194938639	194939138	chr1	194950868	194951367	Cd34|chr1:194950868-194951367	0.270352809750151	.	.
chr1	194938639	194939138	chr1	194957086	194957585	Cd34|chr1:194957086-194957585	0.220608866894783	.	.
chr1	194938639	194939138	chr1	194962131	194962630	Cd34|chr1:194962131-194962630	0.304651473741979	.	.
chr1	194976111	194976610	chr1	194816816	194817315	A330023F24Rik|chr1:194816816-194817315	0.164816641034871	.	.
chr1	194976111	194976610	chr1	194816816	194817315	Gm16897|chr1:194816816-194817315	0.164816641034871	.	.
chr1	194976111	194976610	chr1	194950868	194951367	A330023F24Rik|chr1:194950868-194951367	0.199880965031867	.	.
chr1	194976111	194976610	chr1	194950868	194951367	Gm16897|chr1:194950868-194951367	0.199880965031867	.	.
chr1	194976111	194976610	chr1	194957086	194957585	A330023F24Rik|chr1:194957086-194957585	0.199410676061031	.	.
chr1	194976111	194976610	chr1	194957086	194957585	Gm16897|chr1:194957086-194957585	0.199410676061031	.	.
chr1	194976111	194976610	chr1	194962131	194962630	A330023F24Rik|chr1:194962131-194962630	0.175136428846333	.	.
chr1	194976111	194976610	chr1	194962131	194962630	Gm16897|chr1:194962131-194962630	0.175136428846333	.	.
chr1	194976111	194976610	chr1	195018996	195019495	A330023F24Rik|chr1:195018996-195019495	0.27430141025202	.	.
chr1	194976111	194976610	chr1	195018996	195019495	Gm16897|chr1:195018996-195019495	0.27430141025202	.	.
chr1	194976725	194977224	chr1	194836104	194836603	A330023F24Rik|chr1:194836104-194836603	0.160318978709116	.	.
chr1	194976725	194977224	chr1	194836104	194836603	Gm16897|chr1:194836104-194836603	0.160318978709116	.	.
chr1	194976725	194977224	chr1	195016706	195017205	A330023F24Rik|chr1:195016706-195017205	0.203831817490049	.	.
chr1	194976725	194977224	chr1	195016706	195017205	Gm16897|chr1:195016706-195017205	0.203831817490049	.	.
chr1	195018071	195018570	chr1	194761366	194761865	Gm37027|chr1:194761366-194761865	0.221320101444473	.	.
chr1	195018071	195018570	chr1	194962131	194962630	Gm37027|chr1:194962131-194962630	0.231377266909526	.	.
chr1	195018071	195018570	chr1	195018996	195019495	Gm37027|chr1:195018996-195019495	0.180293529103548	.	.
chr1	195092132	195092631	chr1	194816816	194817315	Cd46|chr1:194816816-194817315	0.296312277331469	.	.
chr1	195131381	195131880	chr1	194839176	194839675	Cr1l|chr1:194839176-194839675	0.269330598251643	.	.
chr1	195176500	195176999	chr1	194879521	194880020	Cr2|chr1:194879521-194880020	0.281446859839309	.	.
chr1	195176500	195176999	chr1	195018996	195019495	Cr2|chr1:195018996-195019495	0.161694455224572	.	.
chr10	3366298	3366797	chr10	3366890	3367389	Ppp1r14c|chr10:3366890-3367389	0.258016773087224	.	.
chr10	3740116	3740615	chr10	3414767	3415266	Plekhg1|chr10:3414767-3415266	0.257107091361478	.	.
chr10	3740116	3740615	chr10	3507729	3508228	Plekhg1|chr10:3507729-3508228	0.490964567990713	.	.
chr10	3740116	3740615	chr10	3565337	3565836	Plekhg1|chr10:3565337-3565836	0.20816215538596	.	.
chr10	3740116	3740615	chr10	3591772	3592271	Plekhg1|chr10:3591772-3592271	0.225497295075381	.	.
chr10	3740116	3740615	chr10	3633998	3634497	Plekhg1|chr10:3633998-3634497	0.329930462716082	.	.
chr10	3740116	3740615	chr10	3706171	3706670	Plekhg1|chr10:3706171-3706670	0.172149374691422	.	.
chr10	3740116	3740615	chr10	3764899	3765398	Plekhg1|chr10:3764899-3765398	0.196059108015537	.	.
chr10	3740116	3740615	chr10	3823741	3824240	Plekhg1|chr10:3823741-3824240	0.499996596064622	.	.
chr10	3741065	3741564	chr10	3332842	3333341	Plekhg1|chr10:3332842-3333341	0.216390478456935	.	.
chr10	3741065	3741564	chr10	3414767	3415266	Plekhg1|chr10:3414767-3415266	0.378996030392856	.	.
chr10	3741065	3741564	chr10	3572927	3573426	Plekhg1|chr10:3572927-3573426	0.261712747113509	.	.
chr10	3741065	3741564	chr10	3587486	3587985	Plekhg1|chr10:3587486-3587985	0.48102109544695	.	.
chr10	3741065	3741564	chr10	3591772	3592271	Plekhg1|chr10:3591772-3592271	0.465828153959372	.	.
chr10	3741065	3741564	chr10	3706171	3706670	Plekhg1|chr10:3706171-3706670	0.410193023708951	.	.
chr10	3741065	3741564	chr10	3715511	3716010	Plekhg1|chr10:3715511-3716010	0.577662272605059	.	.
chr10	3741065	3741564	chr10	3764899	3765398	Plekhg1|chr10:3764899-3765398	0.477915597361635	.	.
chr10	3972861	3973360	chr10	3505975	3506474	Mthfd1l|chr10:3505975-3506474	0.200829349673431	.	.
chr10	3972861	3973360	chr10	3572927	3573426	Mthfd1l|chr10:3572927-3573426	0.157915004824619	.	.
chr10	3972861	3973360	chr10	3587486	3587985	Mthfd1l|chr10:3587486-3587985	0.197160814906848	.	.
chr10	3972861	3973360	chr10	3591772	3592271	Mthfd1l|chr10:3591772-3592271	0.204762375718681	.	.
chr10	3972861	3973360	chr10	3706171	3706670	Mthfd1l|chr10:3706171-3706670	0.155339998398116	.	.
chr10	3972861	3973360	chr10	3715511	3716010	Mthfd1l|chr10:3715511-3716010	0.275690997730549	.	.
chr10	3972861	3973360	chr10	3764899	3765398	Mthfd1l|chr10:3764899-3765398	0.223538271361158	.	.
chr10	3972861	3973360	chr10	3996387	3996886	Mthfd1l|chr10:3996387-3996886	0.259942342829263	.	.
chr10	3973553	3974052	chr10	3996387	3996886	Mthfd1l|chr10:3996387-3996886	0.388358128628333	.	.
chr10	4265552	4266051	chr10	4339073	4339572	Akap12|chr10:4339073-4339572	0.381792490071234	.	.
chr10	4265552	4266051	chr10	4371868	4372367	Akap12|chr10:4371868-4372367	0.286331581665256	.	.
chr10	4265552	4266051	chr10	4406712	4407211	Akap12|chr10:4406712-4407211	0.190754671553795	.	.
chr10	4265552	4266051	chr10	4711962	4712461	Akap12|chr10:4711962-4712461	0.236001362038806	.	.
chr10	4265552	4266051	chr10	4738333	4738832	Akap12|chr10:4738333-4738832	0.295304798218964	.	.
chr10	4266269	4266768	chr10	4339073	4339572	Akap12|chr10:4339073-4339572	0.255839362179644	.	.
chr10	4266269	4266768	chr10	4406712	4407211	Akap12|chr10:4406712-4407211	0.320005701500567	.	.
chr10	4266269	4266768	chr10	4711962	4712461	Akap12|chr10:4711962-4712461	0.396677777559183	.	.
chr10	4266915	4267414	chr10	4371868	4372367	Akap12|chr10:4371868-4372367	0.196154331294391	.	.
chr10	4266915	4267414	chr10	4711962	4712461	Akap12|chr10:4711962-4712461	0.169147269830473	.	.
chr10	4387235	4387734	chr10	4371868	4372367	Zbtb2|chr10:4371868-4372367	0.16488771272385	.	.
chr10	4387235	4387734	chr10	4386733	4387232	Zbtb2|chr10:4386733-4387232	0.618229187790586	.	.
chr10	4387235	4387734	chr10	4404832	4405331	Zbtb2|chr10:4404832-4405331	0.213799840091266	.	.
chr10	4387235	4387734	chr10	4558964	4559463	Zbtb2|chr10:4558964-4559463	0.353983832752893	.	.
chr10	4387235	4387734	chr10	4709785	4710284	Zbtb2|chr10:4709785-4710284	0.303001305919893	.	.
chr10	4387909	4388408	chr10	4339073	4339572	Zbtb2|chr10:4339073-4339572	0.196866905741364	.	.
chr10	4387909	4388408	chr10	4558964	4559463	Zbtb2|chr10:4558964-4559463	0.219075385916681	.	.
chr10	4387909	4388408	chr10	4674912	4675411	Zbtb2|chr10:4674912-4675411	0.167284458288398	.	.
chr10	4387909	4388408	chr10	4709785	4710284	Zbtb2|chr10:4709785-4710284	0.270451219825155	.	.
chr10	4387909	4388408	chr10	4711962	4712461	Zbtb2|chr10:4711962-4712461	0.38812847223324	.	.
chr10	4387909	4388408	chr10	4712513	4713012	Zbtb2|chr10:4712513-4713012	0.168072007365031	.	.
chr10	4432192	4432691	chr10	4339073	4339572	Armt1|chr10:4339073-4339572	0.220855819904256	.	.
chr10	4432192	4432691	chr10	4339073	4339572	Rmnd1|chr10:4339073-4339572	0.220855819904256	.	.
chr10	4432192	4432691	chr10	4371868	4372367	Armt1|chr10:4371868-4372367	0.315935825871068	.	.
chr10	4432192	4432691	chr10	4371868	4372367	Rmnd1|chr10:4371868-4372367	0.315935825871068	.	.
chr10	4432192	4432691	chr10	4386733	4387232	Armt1|chr10:4386733-4387232	0.377117351497836	.	.
chr10	4432192	4432691	chr10	4386733	4387232	Rmnd1|chr10:4386733-4387232	0.377117351497836	.	.
chr10	4432192	4432691	chr10	4406712	4407211	Armt1|chr10:4406712-4407211	0.271874806836614	.	.
chr10	4432192	4432691	chr10	4406712	4407211	Rmnd1|chr10:4406712-4407211	0.271874806836614	.	.
chr10	4432192	4432691	chr10	4674912	4675411	Armt1|chr10:4674912-4675411	0.184476802707689	.	.
chr10	4432192	4432691	chr10	4674912	4675411	Rmnd1|chr10:4674912-4675411	0.184476802707689	.	.
chr10	4611722	4612221	chr10	4334196	4334695	Esr1|chr10:4334196-4334695	0.20068093192204	.	.
chr10	4611722	4612221	chr10	4711962	4712461	Esr1|chr10:4711962-4712461	0.24276727683112	.	.
chr10	4611722	4612221	chr10	4712513	4713012	Esr1|chr10:4712513-4713012	0.309414738228695	.	.
chr10	5550504	5551003	chr10	5549987	5550486	Syne1|chr10:5549987-5550486	0.580955792148424	.	.
chr10	5550504	5551003	chr10	5790606	5791105	Syne1|chr10:5790606-5791105	0.187110589293429	.	.
chr10	5550504	5551003	chr10	5877043	5877542	Syne1|chr10:5877043-5877542	0.221572407136099	.	.
chr10	5805395	5805894	chr10	5549987	5550486	Fbxo5|chr10:5549987-5550486	0.272424565765408	.	.
chr10	5805395	5805894	chr10	5554911	5555410	Fbxo5|chr10:5554911-5555410	0.246786656195793	.	.
chr10	5805395	5805894	chr10	5568911	5569410	Fbxo5|chr10:5568911-5569410	0.228647537295607	.	.
chr10	5805395	5805894	chr10	5790606	5791105	Fbxo5|chr10:5790606-5791105	0.284837760414671	.	.
chr10	5805395	5805894	chr10	5853767	5854266	Fbxo5|chr10:5853767-5854266	0.16289904136689	.	.
chr10	5805395	5805894	chr10	6027545	6028044	Fbxo5|chr10:6027545-6028044	0.243610852725606	.	.
chr10	5823844	5824343	chr10	5534183	5534682	Mtrf1l|chr10:5534183-5534682	0.216878384870614	.	.
chr10	5823844	5824343	chr10	5634278	5634777	Mtrf1l|chr10:5634278-5634777	0.161202708704563	.	.
chr10	5823844	5824343	chr10	5868026	5868525	Mtrf1l|chr10:5868026-5868525	0.258451257837513	.	.
chr10	5921342	5921841	chr10	5976944	5977443	Rgs17|chr10:5976944-5977443	0.169921784524967	.	.
chr10	5921342	5921841	chr10	6124365	6124864	Rgs17|chr10:6124365-6124864	0.272647461563663	.	.
chr10	5921342	5921841	chr10	6133252	6133751	Rgs17|chr10:6133252-6133751	0.161819795418294	.	.
chr10	5922199	5922698	chr10	5549987	5550486	Rgs17|chr10:5549987-5550486	0.166638851666197	.	.
chr10	5922199	5922698	chr10	5600051	5600550	Rgs17|chr10:5600051-5600550	0.411587886157017	.	.
chr10	5922199	5922698	chr10	6035780	6036279	Rgs17|chr10:6035780-6036279	0.155844817465215	.	.
chr10	5922199	5922698	chr10	6124365	6124864	Rgs17|chr10:6124365-6124864	0.332773489259718	.	.
chr10	7051748	7052247	chr10	7124937	7125436	Ipcef1|chr10:7124937-7125436	0.374885254329316	.	.
chr10	7051748	7052247	chr10	7166851	7167350	Ipcef1|chr10:7166851-7167350	0.321235068502027	.	.
chr10	7051748	7052247	chr10	7167543	7168042	Ipcef1|chr10:7167543-7168042	0.201502127138228	.	.
chr10	7051748	7052247	chr10	7390606	7391105	Ipcef1|chr10:7390606-7391105	0.2705780573384	.	.
chr10	7052495	7052994	chr10	7158863	7159362	Ipcef1|chr10:7158863-7159362	0.418048272911835	.	.
chr10	7052495	7052994	chr10	7167543	7168042	Ipcef1|chr10:7167543-7168042	0.186463907780073	.	.
chr10	7211500	7211999	chr10	7118324	7118823	Cnksr3|chr10:7118324-7118823	0.364119724043265	.	.
chr10	7211500	7211999	chr10	7172561	7173060	Cnksr3|chr10:7172561-7173060	0.162305509576265	.	.
chr10	7211500	7211999	chr10	7210985	7211484	Cnksr3|chr10:7210985-7211484	0.16543131240275	.	.
chr10	7212004	7212503	chr10	7118324	7118823	Cnksr3|chr10:7118324-7118823	0.235508521881407	.	.
chr10	7212004	7212503	chr10	7210985	7211484	Cnksr3|chr10:7210985-7211484	0.157552290960004	.	.
chr10	7589567	7590066	chr10	7736602	7737101	Lrp11|chr10:7736602-7737101	0.168866276677832	.	.
chr10	7589567	7590066	chr10	7737114	7737613	Lrp11|chr10:7737114-7737613	0.39555983687611	.	.
chr10	7589567	7590066	chr10	7861153	7861652	Lrp11|chr10:7861153-7861652	0.228226648142138	.	.
chr10	7590117	7590616	chr10	7390606	7391105	Lrp11|chr10:7390606-7391105	0.173248124454314	.	.
chr10	7590117	7590616	chr10	7861153	7861652	Lrp11|chr10:7861153-7861652	0.186410836213553	.	.
chr10	7667254	7667753	chr10	7390606	7391105	Nup43|chr10:7390606-7391105	0.232461878582099	.	.
chr10	7680943	7681442	chr10	7662484	7662983	Lats1|chr10:7662484-7662983	0.30483077595333	.	.
chr10	7680943	7681442	chr10	7662484	7662983	Pcmt1|chr10:7662484-7662983	0.30483077595333	.	.
chr10	7680943	7681442	chr10	7736602	7737101	Lats1|chr10:7736602-7737101	0.236948923781437	.	.
chr10	7680943	7681442	chr10	7736602	7737101	Pcmt1|chr10:7736602-7737101	0.236948923781437	.	.
chr10	7681670	7682169	chr10	7900869	7901368	Lats1|chr10:7900869-7901368	0.246032266340138	.	.
chr10	7681670	7682169	chr10	7900869	7901368	Pcmt1|chr10:7900869-7901368	0.246032266340138	.	.
chr10	7725685	7726184	chr10	7600611	7601110	Katna1|chr10:7600611-7601110	0.303727135393683	.	.
chr10	7725685	7726184	chr10	7737114	7737613	Katna1|chr10:7737114-7737613	0.212196758609902	.	.
chr10	7780721	7781220	chr10	7600611	7601110	B430219N15Rik|chr10:7600611-7601110	0.227280425614352	.	.
chr10	7780721	7781220	chr10	7662484	7662983	B430219N15Rik|chr10:7662484-7662983	0.240295650331902	.	.
chr10	7792631	7793130	chr10	7663092	7663591	Ginm1|chr10:7663092-7663591	0.270427556750276	.	.
chr10	7792631	7793130	chr10	7663092	7663591	Ppil4|chr10:7663092-7663591	0.270427556750276	.	.
chr10	7955534	7956033	chr10	7736602	7737101	Tab2|chr10:7736602-7737101	0.16118172675015	.	.
chr10	7955534	7956033	chr10	7861153	7861652	Tab2|chr10:7861153-7861652	0.175504892845998	.	.
chr10	7955534	7956033	chr10	7900869	7901368	Tab2|chr10:7900869-7901368	0.188066225729929	.	.
chr10	10472118	10472617	chr10	10709888	10710387	Adgb|chr10:10709888-10710387	0.155430698096114	.	.
chr10	10557986	10558485	chr10	10653154	10653653	Rab32|chr10:10653154-10653653	0.22629428753077	.	.
chr10	10557986	10558485	chr10	10653674	10654173	Rab32|chr10:10653674-10654173	0.161349022248576	.	.
chr10	11280524	11281023	chr10	11491884	11492383	4930432B10Rik|chr10:11491884-11492383	0.307570618406373	.	.
chr10	11280524	11281023	chr10	11491884	11492383	Fbxo30|chr10:11491884-11492383	0.307570618406373	.	.
chr10	11281047	11281546	chr10	11491884	11492383	4930432B10Rik|chr10:11491884-11492383	0.389258078399643	.	.
chr10	11281047	11281546	chr10	11491884	11492383	Fbxo30|chr10:11491884-11492383	0.389258078399643	.	.
chr10	11343450	11343949	chr10	11362273	11362772	Epm2a|chr10:11362273-11362772	0.384196002830033	.	.
chr10	11343450	11343949	chr10	11425545	11426044	Epm2a|chr10:11425545-11426044	0.155230602912969	.	.
chr10	11343450	11343949	chr10	11491884	11492383	Epm2a|chr10:11491884-11492383	0.227106343826647	.	.
chr10	14705323	14705822	chr10	14409416	14409915	Nmbr|chr10:14409416-14409915	0.360737397546694	.	.
chr10	14705323	14705822	chr10	14409416	14409915	Vta1|chr10:14409416-14409915	0.360737397546694	.	.
chr10	15300071	15300570	chr10	15036937	15037436	Gm47710|chr10:15036937-15037436	0.312765154224977	.	.
chr10	17331923	17332422	chr10	17003342	17003841	Gm47760|chr10:17003342-17003841	0.174517147940162	.	.
chr10	17331923	17332422	chr10	17331372	17331871	Gm47760|chr10:17331372-17331871	0.383786288072322	.	.
chr10	18844729	18845228	chr10	18910908	18911407	Perp|chr10:18910908-18911407	0.199976185258895	.	.
chr10	18844729	18845228	chr10	19117005	19117504	Perp|chr10:19117005-19117504	0.368422437639328	.	.
chr10	19014684	19015183	chr10	18963882	18964381	Tnfaip3|chr10:18963882-18964381	0.221238637294297	.	.
chr10	19014684	19015183	chr10	19239936	19240435	Tnfaip3|chr10:19239936-19240435	0.169393453255219	.	.
chr10	19015270	19015769	chr10	19149882	19150381	Tnfaip3|chr10:19149882-19150381	0.190880762153409	.	.
chr10	19015270	19015769	chr10	19239936	19240435	Tnfaip3|chr10:19239936-19240435	0.390844403095635	.	.
chr10	19015270	19015769	chr10	19441249	19441748	Tnfaip3|chr10:19441249-19441748	0.195856911730929	.	.
chr10	19591671	19592170	chr10	19397309	19397808	Ifngr1|chr10:19397309-19397808	0.227006888408096	.	.
chr10	19591671	19592170	chr10	19434659	19435158	Ifngr1|chr10:19434659-19435158	0.209776315212007	.	.
chr10	19591671	19592170	chr10	19532635	19533134	Ifngr1|chr10:19532635-19533134	0.356213616054479	.	.
chr10	19591671	19592170	chr10	19613070	19613569	Ifngr1|chr10:19613070-19613569	0.275414470058096	.	.
chr10	19591671	19592170	chr10	19740347	19740846	Ifngr1|chr10:19740347-19740846	0.2370974347913	.	.
chr10	19712255	19712754	chr10	19532635	19533134	Il20ra|chr10:19532635-19533134	0.206176957248836	.	.
chr10	19712255	19712754	chr10	19613070	19613569	Il20ra|chr10:19613070-19613569	0.181446659433566	.	.
chr10	21881933	21882432	chr10	21809442	21809941	Sgk1|chr10:21809442-21809941	0.192900733663241	.	.
chr10	21881933	21882432	chr10	21839136	21839635	Sgk1|chr10:21839136-21839635	0.225790450572413	.	.
chr10	21881933	21882432	chr10	21883505	21884004	Sgk1|chr10:21883505-21884004	0.220097774028786	.	.
chr10	21881933	21882432	chr10	21924043	21924542	Sgk1|chr10:21924043-21924542	0.332121505453802	.	.
chr10	21881933	21882432	chr10	22017738	22018237	Sgk1|chr10:22017738-22018237	0.175097621185043	.	.
chr10	21881933	21882432	chr10	22163656	22164155	Sgk1|chr10:22163656-22164155	0.273760197599043	.	.
chr10	22645129	22645628	chr10	22598246	22598745	Slc2a12|chr10:22598246-22598745	0.158687694062643	.	.
chr10	22730224	22730723	chr10	22714849	22715348	AC166256.1|chr10:22714849-22715348	0.169549266939678	.	.
chr10	22731681	22732180	chr10	22746238	22746737	AC166256.1|chr10:22746238-22746737	0.33096389834239	.	.
chr10	22731681	22732180	chr10	22746238	22746737	Tbpl1|chr10:22746238-22746737	0.33096389834239	.	.
chr10	23609518	23610017	chr10	23711732	23712231	Gm47843|chr10:23711732-23712231	0.24643508080472	.	.
chr10	23787039	23787538	chr10	24080130	24080629	Rps12|chr10:24080130-24080629	0.177002872996512	.	.
chr10	23796872	23797371	chr10	23812077	23812576	Slc18b1|chr10:23812077-23812576	0.240709199658219	.	.
chr10	23796872	23797371	chr10	24086525	24087024	Slc18b1|chr10:24086525-24087024	0.155812587206543	.	.
chr10	23851179	23851678	chr10	23812077	23812576	Vnn3|chr10:23812077-23812576	0.312988498791856	.	.
chr10	23851179	23851678	chr10	24008893	24009392	Vnn3|chr10:24008893-24009392	0.239829515677238	.	.
chr10	23851179	23851678	chr10	24080130	24080629	Vnn3|chr10:24080130-24080629	0.230233900824354	.	.
chr10	23894906	23895405	chr10	24111089	24111588	Vnn1|chr10:24111089-24111588	0.424705498358729	.	.
chr10	23894906	23895405	chr10	24173171	24173670	Vnn1|chr10:24173171-24173670	0.156652147646171	.	.
chr10	23938397	23938896	chr10	23812077	23812576	Taar2|chr10:23812077-23812576	0.172449813451857	.	.
chr10	23938397	23938896	chr10	23979250	23979749	Taar2|chr10:23979250-23979749	0.165655676505515	.	.
chr10	23938397	23938896	chr10	23990537	23991036	Taar2|chr10:23990537-23991036	0.237534506028107	.	.
chr10	23938397	23938896	chr10	24007087	24007586	Taar2|chr10:24007087-24007586	0.242699335719048	.	.
chr10	23938397	23938896	chr10	24086018	24086517	Taar2|chr10:24086018-24086517	0.202812928483491	.	.
chr10	23938397	23938896	chr10	24086525	24087024	Taar2|chr10:24086525-24087024	0.567065130207101	.	.
chr10	23938397	23938896	chr10	24191919	24192418	Taar2|chr10:24191919-24192418	0.194224276514081	.	.
chr10	24026609	24027108	chr10	23812077	23812576	Taar7d|chr10:23812077-23812576	0.202208519237187	.	.
chr10	24026609	24027108	chr10	23979250	23979749	Taar7d|chr10:23979250-23979749	0.283904068026276	.	.
chr10	24026609	24027108	chr10	23990537	23991036	Taar7d|chr10:23990537-23991036	0.473940922740159	.	.
chr10	24026609	24027108	chr10	24007087	24007586	Taar7d|chr10:24007087-24007586	0.453203567990609	.	.
chr10	24026609	24027108	chr10	24008893	24009392	Taar7d|chr10:24008893-24009392	0.216535664275092	.	.
chr10	24026609	24027108	chr10	24080130	24080629	Taar7d|chr10:24080130-24080629	0.332395058339015	.	.
chr10	24026609	24027108	chr10	24086018	24086517	Taar7d|chr10:24086018-24086517	0.42256494247405	.	.
chr10	24026609	24027108	chr10	24086525	24087024	Taar7d|chr10:24086525-24087024	0.46413028925013	.	.
chr10	24131389	24131888	chr10	23979250	23979749	Gm40614|chr10:23979250-23979749	0.179704962907309	.	.
chr10	24131389	24131888	chr10	24008893	24009392	Gm40614|chr10:24008893-24009392	0.166657889560653	.	.
chr10	24131389	24131888	chr10	24173171	24173670	Gm40614|chr10:24173171-24173670	0.162877500092574	.	.
chr10	24149016	24149515	chr10	23815121	23815620	Stx7|chr10:23815121-23815620	0.196688906606654	.	.
chr10	24223272	24223771	chr10	23815121	23815620	Moxd1|chr10:23815121-23815620	0.319051766707907	.	.
chr10	26374914	26375413	chr10	26285409	26285908	L3mbtl3|chr10:26285409-26285908	0.155526540930914	.	.
chr10	26374914	26375413	chr10	26345887	26346386	L3mbtl3|chr10:26345887-26346386	0.318690333141038	.	.
chr10	26374914	26375413	chr10	26500511	26501010	L3mbtl3|chr10:26500511-26501010	0.186935943829224	.	.
chr10	26374914	26375413	chr10	26629427	26629926	L3mbtl3|chr10:26629427-26629926	0.225626468384293	.	.
chr10	26374914	26375413	chr10	26630133	26630632	L3mbtl3|chr10:26630133-26630632	0.182369392989729	.	.
chr10	26374914	26375413	chr10	26648615	26649114	L3mbtl3|chr10:26648615-26649114	0.171971921830088	.	.
chr10	26375759	26376258	chr10	26285409	26285908	L3mbtl3|chr10:26285409-26285908	0.30769062013919	.	.
chr10	26375759	26376258	chr10	26345887	26346386	L3mbtl3|chr10:26345887-26346386	0.312568457393078	.	.
chr10	26375759	26376258	chr10	26544010	26544509	L3mbtl3|chr10:26544010-26544509	0.248324551302865	.	.
chr10	26375759	26376258	chr10	26629427	26629926	L3mbtl3|chr10:26629427-26629926	0.315240724958322	.	.
chr10	26695050	26695549	chr10	26630133	26630632	Gm48893|chr10:26630133-26630632	0.227193743728836	.	.
chr10	29313161	29313660	chr10	29087791	29088290	Echdc1|chr10:29087791-29088290	0.347361377835048	.	.
chr10	29313161	29313660	chr10	29087791	29088290	Gm46218|chr10:29087791-29088290	0.347361377835048	.	.
chr10	29313161	29313660	chr10	29146428	29146927	Echdc1|chr10:29146428-29146927	0.418756002671449	.	.
chr10	29313161	29313660	chr10	29146428	29146927	Gm46218|chr10:29146428-29146927	0.418756002671449	.	.
chr10	29313161	29313660	chr10	29146930	29147429	Echdc1|chr10:29146930-29147429	0.31982485230259	.	.
chr10	29313161	29313660	chr10	29146930	29147429	Echdc1|chr10:29146930-29147429	0.319824852302591	.	.
chr10	29313161	29313660	chr10	29146930	29147429	Gm46218|chr10:29146930-29147429	0.31982485230259	.	.
chr10	29313161	29313660	chr10	29146930	29147429	Gm46218|chr10:29146930-29147429	0.319824852302591	.	.
chr10	29313161	29313660	chr10	29147547	29148046	Echdc1|chr10:29147547-29148046	0.351920509316465	.	.
chr10	29313161	29313660	chr10	29147547	29148046	Gm46218|chr10:29147547-29148046	0.351920509316465	.	.
chr10	29313161	29313660	chr10	29398324	29398823	Echdc1|chr10:29398324-29398823	0.239958612077506	.	.
chr10	29313161	29313660	chr10	29398324	29398823	Gm46218|chr10:29398324-29398823	0.239958612077506	.	.
chr10	29313161	29313660	chr10	29532753	29533252	Echdc1|chr10:29532753-29533252	0.284275174206843	.	.
chr10	29313161	29313660	chr10	29532753	29533252	Gm46218|chr10:29532753-29533252	0.284275174206843	.	.
chr10	29313161	29313660	chr10	29708394	29708893	Echdc1|chr10:29708394-29708893	0.171794581762232	.	.
chr10	29313161	29313660	chr10	29708394	29708893	Gm46218|chr10:29708394-29708893	0.171794581762232	.	.
chr10	29361318	29361817	chr10	29087791	29088290	Rnf146|chr10:29087791-29088290	0.155755243502207	.	.
chr10	29361318	29361817	chr10	29106909	29107408	Rnf146|chr10:29106909-29107408	0.377925575595781	.	.
chr10	29361318	29361817	chr10	29146428	29146927	Rnf146|chr10:29146428-29146927	0.184468402748947	.	.
chr10	29361318	29361817	chr10	29146930	29147429	Rnf146|chr10:29146930-29147429	0.161777245357307	.	.
chr10	29361318	29361817	chr10	29398324	29398823	Rnf146|chr10:29398324-29398823	0.270872374469946	.	.
chr10	29361318	29361817	chr10	29503598	29504097	Rnf146|chr10:29503598-29504097	0.248822813173586	.	.
chr10	29361838	29362337	chr10	29106909	29107408	Rnf146|chr10:29106909-29107408	0.216742560359879	.	.
chr10	29361838	29362337	chr10	29147547	29148046	Rnf146|chr10:29147547-29148046	0.227067025059771	.	.
chr10	29534063	29534562	chr10	29382523	29383022	Gm48159|chr10:29382523-29383022	0.182343071639029	.	.
chr10	29534063	29534562	chr10	29398324	29398823	Gm48159|chr10:29398324-29398823	0.533041456021333	.	.
chr10	29534063	29534562	chr10	29532753	29533252	Gm48159|chr10:29532753-29533252	0.239337466896453	.	.
chr10	29534063	29534562	chr10	29695810	29696309	Gm48159|chr10:29695810-29696309	0.260040076453347	.	.
chr10	29534063	29534562	chr10	29708394	29708893	Gm48159|chr10:29708394-29708893	0.235996157009895	.	.
chr10	29534706	29535205	chr10	29398324	29398823	Gm48159|chr10:29398324-29398823	0.1559824662737	.	.
chr10	29534706	29535205	chr10	29398324	29398823	Rspo3|chr10:29398324-29398823	0.1559824662737	.	.
chr10	29534706	29535205	chr10	29708394	29708893	Gm48159|chr10:29708394-29708893	0.305685774851896	.	.
chr10	29534706	29535205	chr10	29708394	29708893	Rspo3|chr10:29708394-29708893	0.305685774851896	.	.
chr10	29535581	29536080	chr10	29354100	29354599	Rspo3|chr10:29354100-29354599	0.194470889029507	.	.
chr10	29535581	29536080	chr10	29398324	29398823	Rspo3|chr10:29398324-29398823	0.39994561358721	.	.
chr10	29535581	29536080	chr10	29414314	29414813	Rspo3|chr10:29414314-29414813	0.229022514115225	.	.
chr10	29535581	29536080	chr10	29503598	29504097	Rspo3|chr10:29503598-29504097	0.369254246783692	.	.
chr10	29535581	29536080	chr10	29695810	29696309	Rspo3|chr10:29695810-29696309	0.215687778975121	.	.
chr10	30600453	30600952	chr10	30743248	30743747	Trmt11|chr10:30743248-30743747	0.404829203046475	.	.
chr10	30802619	30803118	chr10	30810769	30811268	Ncoa7|chr10:30810769-30811268	0.178630210115246	.	.
chr10	30802619	30803118	chr10	31079468	31079967	Ncoa7|chr10:31079468-31079967	0.315058456889804	.	.
chr10	30803126	30803625	chr10	30824988	30825487	Ncoa7|chr10:30824988-30825487	0.197528624440098	.	.
chr10	30803126	30803625	chr10	31074418	31074917	Ncoa7|chr10:31074418-31074917	0.181060037106758	.	.
chr10	30803126	30803625	chr10	31079468	31079967	Ncoa7|chr10:31079468-31079967	0.266050309240024	.	.
chr10	30803126	30803625	chr10	31117174	31117673	Ncoa7|chr10:31117174-31117673	0.297884123256163	.	.
chr10	30842620	30843119	chr10	31079468	31079967	Hey2|chr10:31079468-31079967	0.398857809304753	.	.
chr10	31313140	31313639	chr10	31299140	31299639	Hddc2|chr10:31299140-31299639	0.212842526550879	.	.
chr10	31445112	31445611	chr10	31079468	31079967	Tpd52l1|chr10:31079468-31079967	0.208691035551576	.	.
chr10	31445701	31446200	chr10	31079468	31079967	Tpd52l1|chr10:31079468-31079967	0.439653934069953	.	.
chr10	31445701	31446200	chr10	31465773	31466272	Tpd52l1|chr10:31465773-31466272	0.175791752011008	.	.
chr10	31608520	31609019	chr10	31592058	31592557	Rnf217|chr10:31592058-31592557	0.293493354592882	.	.
chr10	31608520	31609019	chr10	31593174	31593673	Rnf217|chr10:31593174-31593673	0.16074792735693	.	.
chr10	31608520	31609019	chr10	31708746	31709245	Rnf217|chr10:31708746-31709245	0.202543200507861	.	.
chr10	31608520	31609019	chr10	31784977	31785476	Rnf217|chr10:31784977-31785476	0.263887734222023	.	.
chr10	31608520	31609019	chr10	31927567	31928066	Rnf217|chr10:31927567-31928066	0.414013765801954	.	.
chr10	31609486	31609985	chr10	31592058	31592557	Rnf217|chr10:31592058-31592557	0.164381345792015	.	.
chr10	31609486	31609985	chr10	31592665	31593164	Rnf217|chr10:31592665-31593164	0.29697192675212	.	.
chr10	31609486	31609985	chr10	31593174	31593673	Rnf217|chr10:31593174-31593673	0.204956828695633	.	.
chr10	31609486	31609985	chr10	31708746	31709245	Rnf217|chr10:31708746-31709245	0.231762342299419	.	.
chr10	31609486	31609985	chr10	31784977	31785476	Rnf217|chr10:31784977-31785476	0.408185841159734	.	.
chr10	32889817	32890316	chr10	32677828	32678327	Nkain2|chr10:32677828-32678327	0.222828646892263	.	.
chr10	32889817	32890316	chr10	32703195	32703694	Nkain2|chr10:32703195-32703694	0.293583788095606	.	.
chr10	32889817	32890316	chr10	32703697	32704196	Nkain2|chr10:32703697-32704196	0.160142427923807	.	.
chr10	32889817	32890316	chr10	32711709	32712208	Nkain2|chr10:32711709-32712208	0.234081550026005	.	.
chr10	32889817	32890316	chr10	32716048	32716547	Nkain2|chr10:32716048-32716547	0.283158615096647	.	.
chr10	32889817	32890316	chr10	32790504	32791003	Nkain2|chr10:32790504-32791003	0.36864284220983	.	.
chr10	32889817	32890316	chr10	32844896	32845395	Nkain2|chr10:32844896-32845395	0.203584787278309	.	.
chr10	32889817	32890316	chr10	33082154	33082653	Nkain2|chr10:33082154-33082653	0.2472417477185	.	.
chr10	32890706	32891205	chr10	32628873	32629372	Nkain2|chr10:32628873-32629372	0.191892202076222	.	.
chr10	32890706	32891205	chr10	32677828	32678327	Nkain2|chr10:32677828-32678327	0.232341656842969	.	.
chr10	32890706	32891205	chr10	32703195	32703694	Nkain2|chr10:32703195-32703694	0.203372619413584	.	.
chr10	33904718	33905217	chr10	33986736	33987235	Rsph4a|chr10:33986736-33987235	0.18902476578119	.	.
chr10	33904718	33905217	chr10	34151765	34152264	Rsph4a|chr10:34151765-34152264	0.214708126403499	.	.
chr10	33904718	33905217	chr10	34152549	34153048	Rsph4a|chr10:34152549-34153048	0.175491298056838	.	.
chr10	33951019	33951518	chr10	34151765	34152264	Zup1|chr10:34151765-34152264	0.214513832774642	.	.
chr10	34019491	34019990	chr10	34033850	34034349	Gm48045|chr10:34033850-34034349	0.159962101648027	.	.
chr10	34019491	34019990	chr10	34033850	34034349	Rwdd1|chr10:34033850-34034349	0.159962101648027	.	.
chr10	34019491	34019990	chr10	34280491	34280990	Gm48045|chr10:34280491-34280990	0.218425080647595	.	.
chr10	34019491	34019990	chr10	34280491	34280990	Rwdd1|chr10:34280491-34280990	0.218425080647595	.	.
chr10	34019491	34019990	chr10	34358207	34358706	Gm48045|chr10:34358207-34358706	0.235115544309196	.	.
chr10	34019491	34019990	chr10	34358207	34358706	Rwdd1|chr10:34358207-34358706	0.235115544309196	.	.
chr10	34019491	34019990	chr10	34431742	34432241	Gm48045|chr10:34431742-34432241	0.187943106767053	.	.
chr10	34019491	34019990	chr10	34431742	34432241	Rwdd1|chr10:34431742-34432241	0.187943106767053	.	.
chr10	34036511	34037010	chr10	34068703	34069202	Trappc3l|chr10:34068703-34069202	0.368151995293755	.	.
chr10	34036511	34037010	chr10	34151765	34152264	Trappc3l|chr10:34151765-34152264	0.227259785232978	.	.
chr10	34036511	34037010	chr10	34152549	34153048	Trappc3l|chr10:34152549-34153048	0.205337627923771	.	.
chr10	34096225	34096724	chr10	34068703	34069202	Calhm5|chr10:34068703-34069202	0.386662915324748	.	.
chr10	34096225	34096724	chr10	34152549	34153048	Calhm5|chr10:34152549-34153048	0.210350231911782	.	.
chr10	34096225	34096724	chr10	34280491	34280990	Calhm5|chr10:34280491-34280990	0.249334655540312	.	.
chr10	34096225	34096724	chr10	34368075	34368574	Calhm5|chr10:34368075-34368574	0.172951574261457	.	.
chr10	34127449	34127948	chr10	33986736	33987235	Calhm6|chr10:33986736-33987235	0.249356058607671	.	.
chr10	34206579	34207078	chr10	34033850	34034349	Dse|chr10:34033850-34034349	0.17225475977865	.	.
chr10	34207257	34207756	chr10	34280491	34280990	Dse|chr10:34280491-34280990	0.246021539162538	.	.
chr10	34281125	34281624	chr10	34068703	34069202	Tspyl1|chr10:34068703-34069202	0.238737954977953	.	.
chr10	34281125	34281624	chr10	34280491	34280990	Tspyl1|chr10:34280491-34280990	0.332684028986792	.	.
chr10	34281125	34281624	chr10	34316363	34316862	Tspyl1|chr10:34316363-34316862	0.169678421790318	.	.
chr10	34281125	34281624	chr10	34328221	34328720	Tspyl1|chr10:34328221-34328720	0.160692567466606	.	.
chr10	34281125	34281624	chr10	34358207	34358706	Tspyl1|chr10:34358207-34358706	0.327916492439976	.	.
chr10	34281125	34281624	chr10	34368075	34368574	Tspyl1|chr10:34368075-34368574	0.170591696096753	.	.
chr10	34281125	34281624	chr10	34655498	34655997	Tspyl1|chr10:34655498-34655997	0.228657623597222	.	.
chr10	34281125	34281624	chr10	34705677	34706176	Tspyl1|chr10:34705677-34706176	0.165177217458129	.	.
chr10	34281970	34282469	chr10	34033850	34034349	Tspyl1|chr10:34033850-34034349	0.180508176330872	.	.
chr10	34281970	34282469	chr10	34316363	34316862	Tspyl1|chr10:34316363-34316862	0.282684620496009	.	.
chr10	34281970	34282469	chr10	34316872	34317371	Tspyl1|chr10:34316872-34317371	0.541871938202148	.	.
chr10	34281970	34282469	chr10	34358207	34358706	Tspyl1|chr10:34358207-34358706	0.265503635117973	.	.
chr10	34281970	34282469	chr10	34431742	34432241	Tspyl1|chr10:34431742-34432241	0.275195044170001	.	.
chr10	34297174	34297673	chr10	34033850	34034349	Tspyl4|chr10:34033850-34034349	0.313306952851253	.	.
chr10	34297174	34297673	chr10	34280491	34280990	Tspyl4|chr10:34280491-34280990	0.167352561720659	.	.
chr10	34297174	34297673	chr10	34592283	34592782	Tspyl4|chr10:34592283-34592782	0.192643008123815	.	.
chr10	34297971	34298470	chr10	34280491	34280990	Gm47512|chr10:34280491-34280990	0.288837634583949	.	.
chr10	34297971	34298470	chr10	34280491	34280990	Tspyl4|chr10:34280491-34280990	0.288837634583949	.	.
chr10	34297971	34298470	chr10	34316363	34316862	Gm47512|chr10:34316363-34316862	0.279110201750478	.	.
chr10	34297971	34298470	chr10	34316363	34316862	Tspyl4|chr10:34316363-34316862	0.279110201750478	.	.
chr10	34297971	34298470	chr10	34328221	34328720	Gm47512|chr10:34328221-34328720	0.244678151644197	.	.
chr10	34297971	34298470	chr10	34328221	34328720	Tspyl4|chr10:34328221-34328720	0.244678151644197	.	.
chr10	34297971	34298470	chr10	34358207	34358706	Gm47512|chr10:34358207-34358706	0.423105635337398	.	.
chr10	34297971	34298470	chr10	34358207	34358706	Tspyl4|chr10:34358207-34358706	0.423105635337398	.	.
chr10	34297971	34298470	chr10	34431742	34432241	Gm47512|chr10:34431742-34432241	0.357357758310403	.	.
chr10	34297971	34298470	chr10	34431742	34432241	Tspyl4|chr10:34431742-34432241	0.357357758310403	.	.
chr10	34418335	34418834	chr10	34152549	34153048	Nt5dc1|chr10:34152549-34153048	0.218978768715837	.	.
chr10	34418335	34418834	chr10	34512501	34513000	Nt5dc1|chr10:34512501-34513000	0.238213653571026	.	.
chr10	36505968	36506467	chr10	36566760	36567259	Hs3st5|chr10:36566760-36567259	0.170416966959353	.	.
chr10	36506584	36507083	chr10	36567264	36567763	Hs3st5|chr10:36567264-36567763	0.177283240235127	.	.
chr10	36507177	36507676	chr10	36328979	36329478	Hs3st5|chr10:36328979-36329478	0.371721949702887	.	.
chr10	36507177	36507676	chr10	36624707	36625206	Hs3st5|chr10:36624707-36625206	0.174114567941262	.	.
chr10	36974002	36974501	chr10	37014232	37014731	Hdac2|chr10:37014232-37014731	0.170795947860885	.	.
chr10	36974002	36974501	chr10	37140760	37141259	Hdac2|chr10:37140760-37141259	0.346225128558847	.	.
chr10	36974613	36975112	chr10	36926567	36927066	Hdac2|chr10:36926567-36927066	0.204378006735567	.	.
chr10	36974613	36975112	chr10	37014232	37014731	Hdac2|chr10:37014232-37014731	0.307768393625041	.	.
chr10	36974613	36975112	chr10	37136922	37137421	Hdac2|chr10:37136922-37137421	0.218151138002627	.	.
chr10	36975153	36975652	chr10	36898107	36898606	Hdac2|chr10:36898107-36898606	0.320700347030752	.	.
chr10	36975153	36975652	chr10	37078418	37078917	Hdac2|chr10:37078418-37078917	0.209318601606685	.	.
chr10	36975153	36975652	chr10	37136922	37137421	Hdac2|chr10:37136922-37137421	0.355704384669332	.	.
chr10	37138712	37139211	chr10	37078418	37078917	5930403N24Rik|chr10:37078418-37078917	0.292341157913691	.	.
chr10	37138712	37139211	chr10	37078418	37078917	Marcks|chr10:37078418-37078917	0.292341157913691	.	.
chr10	37138712	37139211	chr10	37136922	37137421	5930403N24Rik|chr10:37136922-37137421	0.253345490105092	.	.
chr10	37138712	37139211	chr10	37136922	37137421	Marcks|chr10:37136922-37137421	0.253345490105092	.	.
chr10	37138712	37139211	chr10	37140760	37141259	5930403N24Rik|chr10:37140760-37141259	0.17561024482535	.	.
chr10	37138712	37139211	chr10	37140760	37141259	Marcks|chr10:37140760-37141259	0.17561024482535	.	.
chr10	38965296	38965795	chr10	38554167	38554666	Lama4|chr10:38554167-38554666	0.177556235948789	.	.
chr10	38965296	38965795	chr10	39109146	39109645	Lama4|chr10:39109146-39109645	0.175402508264945	.	.
chr10	38965924	38966423	chr10	39209663	39210162	Lama4|chr10:39209663-39210162	0.30887195436491	.	.
chr10	39133692	39134191	chr10	39066931	39067430	Fam229b|chr10:39066931-39067430	0.195422709552042	.	.
chr10	39133692	39134191	chr10	39066931	39067430	Tube1|chr10:39066931-39067430	0.195422709552042	.	.
chr10	39133692	39134191	chr10	39106799	39107298	Fam229b|chr10:39106799-39107298	0.164221903337966	.	.
chr10	39133692	39134191	chr10	39106799	39107298	Tube1|chr10:39106799-39107298	0.164221903337966	.	.
chr10	39133692	39134191	chr10	39171094	39171593	Fam229b|chr10:39171094-39171593	0.18100223414012	.	.
chr10	39133692	39134191	chr10	39171094	39171593	Tube1|chr10:39171094-39171593	0.18100223414012	.	.
chr10	39133692	39134191	chr10	39209663	39210162	Fam229b|chr10:39209663-39210162	0.171962095938172	.	.
chr10	39133692	39134191	chr10	39209663	39210162	Tube1|chr10:39209663-39210162	0.171962095938172	.	.
chr10	41071321	41071820	chr10	41288740	41289239	Gpr6|chr10:41288740-41289239	0.154866197895255	.	.
chr10	41072083	41072582	chr10	41004323	41004822	Gpr6|chr10:41004323-41004822	0.189329575946369	.	.
chr10	41303028	41303527	chr10	41004323	41004822	Ak9|chr10:41004323-41004822	0.284037468671045	.	.
chr10	41303028	41303527	chr10	41004323	41004822	Fig4|chr10:41004323-41004822	0.284037468671045	.	.
chr10	41303028	41303527	chr10	41098111	41098610	Ak9|chr10:41098111-41098610	0.215929902554253	.	.
chr10	41303028	41303527	chr10	41098111	41098610	Fig4|chr10:41098111-41098610	0.215929902554253	.	.
chr10	41303028	41303527	chr10	41288740	41289239	Ak9|chr10:41288740-41289239	0.195561516378405	.	.
chr10	41303028	41303527	chr10	41288740	41289239	Fig4|chr10:41288740-41289239	0.195561516378405	.	.
chr10	41303669	41304168	chr10	41098111	41098610	Ak9|chr10:41098111-41098610	0.293906487167223	.	.
chr10	41303669	41304168	chr10	41098111	41098610	Fig4|chr10:41098111-41098610	0.293906487167223	.	.
chr10	41303669	41304168	chr10	41246073	41246572	Ak9|chr10:41246073-41246572	0.154741145970352	.	.
chr10	41303669	41304168	chr10	41246073	41246572	Fig4|chr10:41246073-41246572	0.154741145970352	.	.
chr10	41303669	41304168	chr10	41288740	41289239	Ak9|chr10:41288740-41289239	0.256951752701336	.	.
chr10	41303669	41304168	chr10	41288740	41289239	Fig4|chr10:41288740-41289239	0.256951752701336	.	.
chr10	41303669	41304168	chr10	41505407	41505906	Ak9|chr10:41505407-41505906	0.17135047582045	.	.
chr10	41303669	41304168	chr10	41505407	41505906	Fig4|chr10:41505407-41505906	0.17135047582045	.	.
chr10	41303669	41304168	chr10	41549816	41550315	Ak9|chr10:41549816-41550315	0.188574547310086	.	.
chr10	41303669	41304168	chr10	41549816	41550315	Fig4|chr10:41549816-41550315	0.188574547310086	.	.
chr10	41303669	41304168	chr10	41652099	41652598	Ak9|chr10:41652099-41652598	0.334171186520835	.	.
chr10	41303669	41304168	chr10	41652099	41652598	Fig4|chr10:41652099-41652598	0.334171186520835	.	.
chr10	41303669	41304168	chr10	41678789	41679288	Ak9|chr10:41678789-41679288	0.335537289350294	.	.
chr10	41303669	41304168	chr10	41678789	41679288	Fig4|chr10:41678789-41679288	0.335537289350294	.	.
chr10	41303669	41304168	chr10	41689835	41690334	Ak9|chr10:41689835-41690334	0.177865683739721	.	.
chr10	41303669	41304168	chr10	41689835	41690334	Fig4|chr10:41689835-41690334	0.177865683739721	.	.
chr10	41450048	41450547	chr10	41098111	41098610	Zbtb24|chr10:41098111-41098610	0.155557947577568	.	.
chr10	41450048	41450547	chr10	41246073	41246572	Zbtb24|chr10:41246073-41246572	0.192363385634403	.	.
chr10	41476206	41476705	chr10	41221149	41221648	Mical1|chr10:41221149-41221648	0.260024602896681	.	.
chr10	41476206	41476705	chr10	41261919	41262418	Mical1|chr10:41261919-41262418	0.186761483354606	.	.
chr10	41476206	41476705	chr10	41464495	41464994	Mical1|chr10:41464495-41464994	0.243562614550563	.	.
chr10	41476206	41476705	chr10	41486739	41487238	Mical1|chr10:41486739-41487238	0.368878907635768	.	.
chr10	41490156	41490655	chr10	41221149	41221648	Ppil6|chr10:41221149-41221648	0.256963854661507	.	.
chr10	41490156	41490655	chr10	41221149	41221648	Smpd2|chr10:41221149-41221648	0.256963854661507	.	.
chr10	41490156	41490655	chr10	41245017	41245516	Ppil6|chr10:41245017-41245516	0.364056897992248	.	.
chr10	41490156	41490655	chr10	41245017	41245516	Smpd2|chr10:41245017-41245516	0.364056897992248	.	.
chr10	41490156	41490655	chr10	41245521	41246020	Ppil6|chr10:41245521-41246020	0.324983079583549	.	.
chr10	41490156	41490655	chr10	41245521	41246020	Smpd2|chr10:41245521-41246020	0.324983079583549	.	.
chr10	41490156	41490655	chr10	41294398	41294897	Ppil6|chr10:41294398-41294897	0.161118197594617	.	.
chr10	41490156	41490655	chr10	41294398	41294897	Smpd2|chr10:41294398-41294897	0.161118197594617	.	.
chr10	41490156	41490655	chr10	41464495	41464994	Ppil6|chr10:41464495-41464994	0.285099036216375	.	.
chr10	41490156	41490655	chr10	41464495	41464994	Smpd2|chr10:41464495-41464994	0.285099036216375	.	.
chr10	41518365	41518864	chr10	41261919	41262418	Cd164|chr10:41261919-41262418	0.214007944069133	.	.
chr10	41518365	41518864	chr10	41652099	41652598	Cd164|chr10:41652099-41652598	0.15906056896292	.	.
chr10	41518365	41518864	chr10	41678789	41679288	Cd164|chr10:41678789-41679288	0.439982371518985	.	.
chr10	41518365	41518864	chr10	41689835	41690334	Cd164|chr10:41689835-41690334	0.171657540485098	.	.
chr10	41518902	41519401	chr10	41288740	41289239	Cd164|chr10:41288740-41289239	0.191935128349147	.	.
chr10	41518902	41519401	chr10	41505407	41505906	Cd164|chr10:41505407-41505906	0.309692661590685	.	.
chr10	41518902	41519401	chr10	41652099	41652598	Cd164|chr10:41652099-41652598	0.219377247410534	.	.
chr10	41518902	41519401	chr10	41678789	41679288	Cd164|chr10:41678789-41679288	0.191460547062557	.	.
chr10	41519685	41520184	chr10	41261919	41262418	Cd164|chr10:41261919-41262418	0.229726347901042	.	.
chr10	41519685	41520184	chr10	41294398	41294897	Cd164|chr10:41294398-41294897	0.169991976436555	.	.
chr10	41519685	41520184	chr10	41486739	41487238	Cd164|chr10:41486739-41487238	0.239320597989216	.	.
chr10	42276537	42277036	chr10	42277563	42278062	Foxo3|chr10:42277563-42278062	0.420984366749083	.	.
chr10	42276537	42277036	chr10	42278179	42278678	Foxo3|chr10:42278179-42278678	0.400501551321433	.	.
chr10	42276537	42277036	chr10	42294980	42295479	Foxo3|chr10:42294980-42295479	0.189110882297089	.	.
chr10	42276537	42277036	chr10	42521262	42521761	Foxo3|chr10:42521262-42521761	0.253993815773093	.	.
chr10	42477769	42478268	chr10	42277563	42278062	Afg1l|chr10:42277563-42278062	0.196556303089794	.	.
chr10	42478381	42478880	chr10	42277563	42278062	Afg1l|chr10:42277563-42278062	0.349525050108053	.	.
chr10	42478381	42478880	chr10	42278179	42278678	Afg1l|chr10:42278179-42278678	0.204918626620985	.	.
chr10	42478381	42478880	chr10	42294980	42295479	Afg1l|chr10:42294980-42295479	0.302360020417834	.	.
chr10	42501588	42502087	chr10	42277563	42278062	Snx3|chr10:42277563-42278062	0.310073193872308	.	.
chr10	42501588	42502087	chr10	42521262	42521761	Snx3|chr10:42521262-42521761	0.220517898406988	.	.
chr10	42502326	42502825	chr10	42277563	42278062	Snx3|chr10:42277563-42278062	0.262147684676425	.	.
chr10	42502326	42502825	chr10	42278179	42278678	Snx3|chr10:42278179-42278678	0.167644045070739	.	.
chr10	42502326	42502825	chr10	42294980	42295479	Snx3|chr10:42294980-42295479	0.312701993460928	.	.
chr10	42502326	42502825	chr10	42521262	42521761	Snx3|chr10:42521262-42521761	0.220876603777904	.	.
chr10	42502326	42502825	chr10	42678656	42679155	Snx3|chr10:42678656-42679155	0.176239355366597	.	.
chr10	43901492	43901991	chr10	43918944	43919443	Qrsl1|chr10:43918944-43919443	0.206362933104585	.	.
chr10	43901492	43901991	chr10	43918944	43919443	Rtn4ip1|chr10:43918944-43919443	0.206362933104585	.	.
chr10	44148721	44149220	chr10	43751902	43752401	Crybg1|chr10:43751902-43752401	0.22866918533057	.	.
chr10	44148721	44149220	chr10	43814636	43815135	Crybg1|chr10:43814636-43815135	0.234297933297954	.	.
chr10	44148721	44149220	chr10	43815189	43815688	Crybg1|chr10:43815189-43815688	0.34043359280175	.	.
chr10	44148721	44149220	chr10	43953823	43954322	Crybg1|chr10:43953823-43954322	0.265463037264017	.	.
chr10	44148721	44149220	chr10	44111894	44112393	Crybg1|chr10:44111894-44112393	0.269803024134077	.	.
chr10	44148721	44149220	chr10	44124428	44124927	Crybg1|chr10:44124428-44124927	0.441418160921826	.	.
chr10	44148721	44149220	chr10	44159990	44160489	Crybg1|chr10:44159990-44160489	0.292907211078098	.	.
chr10	44148721	44149220	chr10	44177302	44177801	Crybg1|chr10:44177302-44177801	0.161824883263632	.	.
chr10	44148721	44149220	chr10	44256575	44257074	Crybg1|chr10:44256575-44257074	0.207120985387382	.	.
chr10	44148721	44149220	chr10	44348437	44348936	Crybg1|chr10:44348437-44348936	0.282118252129023	.	.
chr10	44148721	44149220	chr10	44357387	44357886	Crybg1|chr10:44357387-44357886	0.311605891958842	.	.
chr10	44148721	44149220	chr10	44362697	44363196	Crybg1|chr10:44362697-44363196	0.306200562839713	.	.
chr10	44148721	44149220	chr10	44381373	44381872	Crybg1|chr10:44381373-44381872	0.194734109753359	.	.
chr10	44148721	44149220	chr10	44458401	44458900	Crybg1|chr10:44458401-44458900	0.17404599297574	.	.
chr10	44268090	44268589	chr10	44078672	44079171	Atg5|chr10:44078672-44079171	0.263025255553928	.	.
chr10	44268090	44268589	chr10	44079184	44079683	Atg5|chr10:44079184-44079683	0.289204830864153	.	.
chr10	44268090	44268589	chr10	44292161	44292660	Atg5|chr10:44292161-44292660	0.287377550065616	.	.
chr10	45289129	45289628	chr10	45363307	45363806	Gm15934|chr10:45363307-45363806	0.564761076023832	.	.
chr10	45289129	45289628	chr10	45473543	45474042	Gm15934|chr10:45473543-45474042	0.288901577004815	.	.
chr10	45289129	45289628	chr10	45474748	45475247	Gm15934|chr10:45474748-45475247	0.361537989478879	.	.
chr10	45289129	45289628	chr10	45511693	45512192	Gm15934|chr10:45511693-45512192	0.422197452072107	.	.
chr10	45289129	45289628	chr10	45676685	45677184	Gm15934|chr10:45676685-45677184	0.303496525631895	.	.
chr10	45289129	45289628	chr10	45684708	45685207	Gm15934|chr10:45684708-45685207	0.194491329781229	.	.
chr10	45289129	45289628	chr10	45685227	45685726	Gm15934|chr10:45685227-45685726	0.275515615834282	.	.
chr10	45335421	45335920	chr10	45363307	45363806	Bves|chr10:45363307-45363806	0.221884939113884	.	.
chr10	45335421	45335920	chr10	45474748	45475247	Bves|chr10:45474748-45475247	0.279439715512966	.	.
chr10	45335421	45335920	chr10	45601301	45601800	Bves|chr10:45601301-45601800	0.19148910776405	.	.
chr10	45335421	45335920	chr10	45615484	45615983	Bves|chr10:45615484-45615983	0.450690305398495	.	.
chr10	45335421	45335920	chr10	45622617	45623116	Bves|chr10:45622617-45623116	0.303993721489392	.	.
chr10	45335421	45335920	chr10	45659067	45659566	Bves|chr10:45659067-45659566	0.186189145162962	.	.
chr10	45335958	45336457	chr10	45601301	45601800	Bves|chr10:45601301-45601800	0.170363825506955	.	.
chr10	45335958	45336457	chr10	45615484	45615983	Bves|chr10:45615484-45615983	0.29943196308341	.	.
chr10	45335958	45336457	chr10	45622617	45623116	Bves|chr10:45622617-45623116	0.271582979281672	.	.
chr10	45335958	45336457	chr10	45659067	45659566	Bves|chr10:45659067-45659566	0.192579478292272	.	.
chr10	45485562	45486061	chr10	45381821	45382320	Lin28b|chr10:45381821-45382320	0.169513395059613	.	.
chr10	45485562	45486061	chr10	45615484	45615983	Lin28b|chr10:45615484-45615983	0.279749535757408	.	.
chr10	45485562	45486061	chr10	45622617	45623116	Lin28b|chr10:45622617-45623116	0.188659624233249	.	.
chr10	45485562	45486061	chr10	45659067	45659566	Lin28b|chr10:45659067-45659566	0.281442112251747	.	.
chr10	45577590	45578089	chr10	45363307	45363806	Hace1|chr10:45363307-45363806	0.257255385149075	.	.
chr10	45577590	45578089	chr10	45474748	45475247	Hace1|chr10:45474748-45475247	0.23611348302513	.	.
chr10	45578214	45578713	chr10	45684708	45685207	Hace1|chr10:45684708-45685207	0.260521449176154	.	.
chr10	49238245	49238744	chr10	49131348	49131847	Gm47018|chr10:49131348-49131847	0.266853860726779	.	.
chr10	49788557	49789056	chr10	49783245	49783744	Grik2|chr10:49783245-49783744	0.252566457665582	.	.
chr10	49789484	49789983	chr10	49542176	49542675	Grik2|chr10:49542176-49542675	0.185960861291456	.	.
chr10	49789484	49789983	chr10	49732331	49732830	Grik2|chr10:49732331-49732830	0.348012346832372	.	.
chr10	49789484	49789983	chr10	49775987	49776486	Grik2|chr10:49775987-49776486	0.389010502467861	.	.
chr10	49789484	49789983	chr10	50175344	50175843	Grik2|chr10:50175344-50175843	0.533160933173387	.	.
chr10	49789484	49789983	chr10	50199870	50200369	Grik2|chr10:50199870-50200369	0.287212586194591	.	.
chr10	50592385	50592884	chr10	50790675	50791174	Ascc3|chr10:50790675-50791174	0.20056518353328	.	.
chr10	50592385	50592884	chr10	50792811	50793310	Ascc3|chr10:50792811-50793310	0.369691326446163	.	.
chr10	51590217	51590716	chr10	51463853	51464352	Fam162b|chr10:51463853-51464352	0.269411441694108	.	.
chr10	51677907	51678406	chr10	51463853	51464352	Rfx6|chr10:51463853-51464352	0.273193095480187	.	.
chr10	51677907	51678406	chr10	51791989	51792488	Rfx6|chr10:51791989-51792488	0.256540067312837	.	.
chr10	52022446	52022945	chr10	52216726	52217225	Vgll2|chr10:52216726-52217225	0.198648011726531	.	.
chr10	52233366	52233865	chr10	51779583	51780082	Dcbld1|chr10:51779583-51780082	0.23260590014446	.	.
chr10	52233366	52233865	chr10	52216726	52217225	Dcbld1|chr10:52216726-52217225	0.299012490928665	.	.
chr10	52233366	52233865	chr10	52464455	52464954	Dcbld1|chr10:52464455-52464954	0.222476938995039	.	.
chr10	52233867	52234366	chr10	51779583	51780082	Dcbld1|chr10:51779583-51780082	0.180784258801772	.	.
chr10	52381975	52382474	chr10	52606488	52606987	Gopc|chr10:52606488-52606987	0.238051182810254	.	.
chr10	52381975	52382474	chr10	52691301	52691800	Gopc|chr10:52691301-52691800	0.232882587067818	.	.
chr10	52417238	52417737	chr10	52704503	52705002	Nus1|chr10:52704503-52705002	0.204856729315216	.	.
chr10	52418019	52418518	chr10	52216726	52217225	Nus1|chr10:52216726-52217225	0.172985509763584	.	.
chr10	52690218	52690717	chr10	52691301	52691800	Slc35f1|chr10:52691301-52691800	0.367801119503654	.	.
chr10	52690218	52690717	chr10	52703990	52704489	Slc35f1|chr10:52703990-52704489	0.2286746509117	.	.
chr10	52690801	52691300	chr10	52691301	52691800	Slc35f1|chr10:52691301-52691800	0.455650559008719	.	.
chr10	52690801	52691300	chr10	52704503	52705002	Slc35f1|chr10:52704503-52705002	0.199146248770074	.	.
chr10	56228732	56229231	chr10	56115644	56116143	Tbc1d32|chr10:56115644-56116143	0.21349138176357	.	.
chr10	56228732	56229231	chr10	56123642	56124141	Tbc1d32|chr10:56123642-56124141	0.270750814035251	.	.
chr10	56228732	56229231	chr10	56378882	56379381	Tbc1d32|chr10:56378882-56379381	0.204681060659755	.	.
chr10	56431168	56431667	chr10	56198995	56199494	Gm36595|chr10:56198995-56199494	0.317825788378896	.	.
chr10	56431168	56431667	chr10	56339053	56339552	Gm36595|chr10:56339053-56339552	0.192855160702701	.	.
chr10	56431168	56431667	chr10	56369070	56369569	Gm36595|chr10:56369070-56369569	0.425207279048445	.	.
chr10	56431168	56431667	chr10	56372970	56373469	Gm36595|chr10:56372970-56373469	0.218565573325611	.	.
chr10	56431168	56431667	chr10	56712395	56712894	Gm36595|chr10:56712395-56712894	0.452229760105714	.	.
chr10	56431168	56431667	chr10	56712905	56713404	Gm36595|chr10:56712905-56713404	0.309932318077148	.	.
chr10	56431168	56431667	chr10	56730500	56730999	Gm36595|chr10:56730500-56730999	0.437974322596855	.	.
chr10	56431764	56432263	chr10	56017516	56018015	Gm36595|chr10:56017516-56018015	0.270635576004518	.	.
chr10	56431764	56432263	chr10	56198995	56199494	Gm36595|chr10:56198995-56199494	0.33330901958993	.	.
chr10	56431764	56432263	chr10	56369070	56369569	Gm36595|chr10:56369070-56369569	0.545003873044728	.	.
chr10	56431764	56432263	chr10	56372970	56373469	Gm36595|chr10:56372970-56373469	0.200137394501878	.	.
chr10	56431764	56432263	chr10	56712395	56712894	Gm36595|chr10:56712395-56712894	0.382523531764333	.	.
chr10	56431764	56432263	chr10	56712905	56713404	Gm36595|chr10:56712905-56713404	0.270189907559602	.	.
chr10	56431764	56432263	chr10	56730500	56730999	Gm36595|chr10:56730500-56730999	0.44175082762773	.	.
chr10	57486054	57486553	chr10	57001179	57001678	4930467K11Rik|chr10:57001179-57001678	0.163011688540049	.	.
chr10	57486054	57486553	chr10	57001179	57001678	Hsf2|chr10:57001179-57001678	0.163011688540049	.	.
chr10	57486054	57486553	chr10	57557530	57558029	4930467K11Rik|chr10:57557530-57558029	0.155929895474783	.	.
chr10	57486054	57486553	chr10	57557530	57558029	Hsf2|chr10:57557530-57558029	0.155929895474783	.	.
chr10	57532304	57532803	chr10	57722319	57722818	Serinc1|chr10:57722319-57722818	0.220848633791542	.	.
chr10	57532304	57532803	chr10	57749229	57749728	Serinc1|chr10:57749229-57749728	0.16568945946074	.	.
chr10	57532304	57532803	chr10	57848308	57848807	Serinc1|chr10:57848308-57848807	0.187768487673797	.	.
chr10	57631815	57632314	chr10	57557530	57558029	Pkib|chr10:57557530-57558029	0.362897928344791	.	.
chr10	57631815	57632314	chr10	57572089	57572588	Pkib|chr10:57572089-57572588	0.344693778692347	.	.
chr10	57631815	57632314	chr10	57594212	57594711	Pkib|chr10:57594212-57594711	0.289348785842328	.	.
chr10	57631815	57632314	chr10	57722319	57722818	Pkib|chr10:57722319-57722818	0.388893824949496	.	.
chr10	57631815	57632314	chr10	57722852	57723351	Pkib|chr10:57722852-57723351	0.187736003766287	.	.
chr10	57632515	57633014	chr10	57568996	57569495	Pkib|chr10:57568996-57569495	0.234461043918078	.	.
chr10	57632515	57633014	chr10	57569528	57570027	Pkib|chr10:57569528-57570027	0.23209391769715	.	.
chr10	57632515	57633014	chr10	57594212	57594711	Pkib|chr10:57594212-57594711	0.200499533468864	.	.
chr10	57632515	57633014	chr10	57722319	57722818	Pkib|chr10:57722319-57722818	0.194334250754688	.	.
chr10	57632515	57633014	chr10	57722852	57723351	Pkib|chr10:57722852-57723351	0.178355051177346	.	.
chr10	57794436	57794935	chr10	57557530	57558029	Smpdl3a|chr10:57557530-57558029	0.238010576055671	.	.
chr10	57794436	57794935	chr10	57568996	57569495	Smpdl3a|chr10:57568996-57569495	0.161568411772548	.	.
chr10	57794436	57794935	chr10	57594212	57594711	Smpdl3a|chr10:57594212-57594711	0.168274700170362	.	.
chr10	57794436	57794935	chr10	57722319	57722818	Smpdl3a|chr10:57722319-57722818	0.160441013505188	.	.
chr10	57794939	57795438	chr10	57722319	57722818	Smpdl3a|chr10:57722319-57722818	0.166802959133555	.	.
chr10	57794939	57795438	chr10	57722852	57723351	Smpdl3a|chr10:57722852-57723351	0.269780027494437	.	.
chr10	58323065	58323564	chr10	58401851	58402350	Lims1|chr10:58401851-58402350	0.174881603488708	.	.
chr10	58323065	58323564	chr10	58476600	58477099	Lims1|chr10:58476600-58477099	0.177889027476705	.	.
chr10	58446597	58447096	chr10	58401851	58402350	Ranbp2|chr10:58401851-58402350	0.292758886350103	.	.
chr10	58446597	58447096	chr10	58476600	58477099	Ranbp2|chr10:58476600-58477099	0.268780612216054	.	.
chr10	58447107	58447606	chr10	58476600	58477099	Ranbp2|chr10:58476600-58477099	0.226246082606226	.	.
chr10	61052138	61052637	chr10	61068463	61068962	Gm20610|chr10:61068463-61068962	0.159135168362624	.	.
chr10	61052138	61052637	chr10	61491985	61492484	Gm20610|chr10:61491985-61492484	0.180012838172143	.	.
chr10	61089138	61089637	chr10	61080199	61080698	Pcbd1|chr10:61080199-61080698	0.257199010384735	.	.
chr10	61089138	61089637	chr10	61175819	61176318	Pcbd1|chr10:61175819-61176318	0.155199829342773	.	.
chr10	61089650	61090149	chr10	61175819	61176318	Pcbd1|chr10:61175819-61176318	0.213613038251813	.	.
chr10	61146924	61147423	chr10	61068463	61068962	Sgpl1|chr10:61068463-61068962	0.19828605946757	.	.
chr10	61146924	61147423	chr10	61146254	61146753	Sgpl1|chr10:61146254-61146753	0.338319662236916	.	.
chr10	61146924	61147423	chr10	61199543	61200042	Sgpl1|chr10:61199543-61200042	0.178409530437866	.	.
chr10	61147435	61147934	chr10	61080199	61080698	Sgpl1|chr10:61080199-61080698	0.179370911605817	.	.
chr10	61147435	61147934	chr10	61491985	61492484	Sgpl1|chr10:61491985-61492484	0.156753647707229	.	.
chr10	61383246	61383745	chr10	61019530	61020029	Pald1|chr10:61019530-61020029	0.191849733712209	.	.
chr10	61383246	61383745	chr10	61399317	61399816	Pald1|chr10:61399317-61399816	0.172293000963782	.	.
chr10	61383246	61383745	chr10	61491985	61492484	Pald1|chr10:61491985-61492484	0.263023251900339	.	.
chr10	61418097	61418596	chr10	61019530	61020029	Nodal|chr10:61019530-61020029	0.251171543323327	.	.
chr10	61418097	61418596	chr10	61068463	61068962	Nodal|chr10:61068463-61068962	0.169375546696386	.	.
chr10	61418097	61418596	chr10	61080199	61080698	Nodal|chr10:61080199-61080698	0.204096530611406	.	.
chr10	61418097	61418596	chr10	61175290	61175789	Nodal|chr10:61175290-61175789	0.166150778945875	.	.
chr10	61418612	61419111	chr10	61491985	61492484	Nodal|chr10:61491985-61492484	0.262030068048232	.	.
chr10	61452613	61453112	chr10	61275776	61276275	Eif4ebp2|chr10:61275776-61276275	0.211267406651464	.	.
chr10	61452613	61453112	chr10	61466759	61467258	Eif4ebp2|chr10:61466759-61467258	0.168412029230587	.	.
chr10	61452613	61453112	chr10	61491985	61492484	Eif4ebp2|chr10:61491985-61492484	0.268611573246851	.	.
chr10	61475458	61475957	chr10	61211489	61211988	Lrrc20|chr10:61211489-61211988	0.160600425903617	.	.
chr10	61475458	61475957	chr10	61336031	61336530	Lrrc20|chr10:61336031-61336530	0.240088526336602	.	.
chr10	61475458	61475957	chr10	61466759	61467258	Lrrc20|chr10:61466759-61467258	0.17688564397892	.	.
chr10	61475965	61476464	chr10	61019530	61020029	D830039M14Rik|chr10:61019530-61020029	0.190499464278527	.	.
chr10	61475965	61476464	chr10	61019530	61020029	Lrrc20|chr10:61019530-61020029	0.190499464278527	.	.
chr10	61475965	61476464	chr10	61068463	61068962	D830039M14Rik|chr10:61068463-61068962	0.172889879031655	.	.
chr10	61475965	61476464	chr10	61068463	61068962	Lrrc20|chr10:61068463-61068962	0.172889879031655	.	.
chr10	61475965	61476464	chr10	61072270	61072769	D830039M14Rik|chr10:61072270-61072769	0.167223398157296	.	.
chr10	61475965	61476464	chr10	61072270	61072769	Lrrc20|chr10:61072270-61072769	0.167223398157296	.	.
chr10	61496185	61496684	chr10	61175290	61175789	Gm47595|chr10:61175290-61175789	0.180273484559782	.	.
chr10	61496185	61496684	chr10	61175290	61175789	Gm47595|chr10:61175290-61175789	0.180273484559783	.	.
chr10	61496185	61496684	chr10	61175819	61176318	Gm47595|chr10:61175819-61176318	0.260963858681292	.	.
chr10	61496185	61496684	chr10	61491985	61492484	Gm47595|chr10:61491985-61492484	0.240429191992846	.	.
chr10	61783021	61783520	chr10	62055333	62055832	H2afy2|chr10:62055333-62055832	0.187688473111996	.	.
chr10	62231026	62231525	chr10	61751736	61752235	Tspan15|chr10:61751736-61752235	0.397564949979556	.	.
chr10	62231026	62231525	chr10	61766674	61767173	Tspan15|chr10:61766674-61767173	0.310435414787843	.	.
chr10	62231026	62231525	chr10	61877748	61878247	Tspan15|chr10:61877748-61878247	0.209666905289386	.	.
chr10	62231026	62231525	chr10	62058941	62059440	Tspan15|chr10:62058941-62059440	0.244158699790904	.	.
chr10	62231026	62231525	chr10	62101434	62101933	Tspan15|chr10:62101434-62101933	0.205144233727494	.	.
chr10	62231026	62231525	chr10	62102023	62102522	Tspan15|chr10:62102023-62102522	0.333069125125181	.	.
chr10	62231026	62231525	chr10	62110799	62111298	Tspan15|chr10:62110799-62111298	0.230595919163558	.	.
chr10	62231026	62231525	chr10	62186811	62187310	Tspan15|chr10:62186811-62187310	0.382759185384347	.	.
chr10	62231026	62231525	chr10	62202512	62203011	Tspan15|chr10:62202512-62203011	0.201100790154556	.	.
chr10	62340040	62340539	chr10	62102023	62102522	Hk1os|chr10:62102023-62102522	0.183437141460893	.	.
chr10	62340040	62340539	chr10	62186811	62187310	Hk1os|chr10:62186811-62187310	0.17928270160773	.	.
chr10	62449224	62449723	chr10	62055333	62055832	4930507D05Rik|chr10:62055333-62055832	0.190631479906103	.	.
chr10	62449224	62449723	chr10	62055333	62055832	Supv3l1|chr10:62055333-62055832	0.190631479906103	.	.
chr10	62449224	62449723	chr10	62101434	62101933	4930507D05Rik|chr10:62101434-62101933	0.232355013720745	.	.
chr10	62449224	62449723	chr10	62101434	62101933	Supv3l1|chr10:62101434-62101933	0.232355013720745	.	.
chr10	62449224	62449723	chr10	62102023	62102522	4930507D05Rik|chr10:62102023-62102522	0.199800346569243	.	.
chr10	62449224	62449723	chr10	62102023	62102522	Supv3l1|chr10:62102023-62102522	0.199800346569243	.	.
chr10	62449224	62449723	chr10	62202512	62203011	4930507D05Rik|chr10:62202512-62203011	0.164083252601272	.	.
chr10	62449224	62449723	chr10	62202512	62203011	Supv3l1|chr10:62202512-62203011	0.164083252601272	.	.
chr10	62449224	62449723	chr10	62500120	62500619	4930507D05Rik|chr10:62500120-62500619	0.232507449393437	.	.
chr10	62449224	62449723	chr10	62500120	62500619	Supv3l1|chr10:62500120-62500619	0.232507449393437	.	.
chr10	62449766	62450265	chr10	62055333	62055832	4930507D05Rik|chr10:62055333-62055832	0.452954010255846	.	.
chr10	62449766	62450265	chr10	62055333	62055832	Supv3l1|chr10:62055333-62055832	0.452954010255846	.	.
chr10	62449766	62450265	chr10	62058941	62059440	4930507D05Rik|chr10:62058941-62059440	0.165120364325499	.	.
chr10	62449766	62450265	chr10	62058941	62059440	Supv3l1|chr10:62058941-62059440	0.165120364325499	.	.
chr10	62449766	62450265	chr10	62101434	62101933	4930507D05Rik|chr10:62101434-62101933	0.217446475758586	.	.
chr10	62449766	62450265	chr10	62101434	62101933	Supv3l1|chr10:62101434-62101933	0.217446475758586	.	.
chr10	62449766	62450265	chr10	62102023	62102522	4930507D05Rik|chr10:62102023-62102522	0.443263112116726	.	.
chr10	62449766	62450265	chr10	62102023	62102522	Supv3l1|chr10:62102023-62102522	0.443263112116726	.	.
chr10	62449766	62450265	chr10	62202512	62203011	4930507D05Rik|chr10:62202512-62203011	0.330732553811542	.	.
chr10	62449766	62450265	chr10	62202512	62203011	Supv3l1|chr10:62202512-62203011	0.330732553811542	.	.
chr10	62449766	62450265	chr10	62401310	62401809	4930507D05Rik|chr10:62401310-62401809	0.233912229894783	.	.
chr10	62449766	62450265	chr10	62401310	62401809	Supv3l1|chr10:62401310-62401809	0.233912229894783	.	.
chr10	62449766	62450265	chr10	62401840	62402339	4930507D05Rik|chr10:62401840-62402339	0.343586108781655	.	.
chr10	62449766	62450265	chr10	62401840	62402339	Supv3l1|chr10:62401840-62402339	0.343586108781655	.	.
chr10	62486129	62486628	chr10	62086201	62086700	Vps26a|chr10:62086201-62086700	0.240453887481685	.	.
chr10	62486629	62487128	chr10	62055333	62055832	Vps26a|chr10:62055333-62055832	0.311061158978677	.	.
chr10	62486629	62487128	chr10	62102023	62102522	Vps26a|chr10:62102023-62102522	0.241253358238525	.	.
chr10	62486629	62487128	chr10	62182988	62183487	Vps26a|chr10:62182988-62183487	0.439745720894043	.	.
chr10	62486629	62487128	chr10	62401310	62401809	Vps26a|chr10:62401310-62401809	0.167063752857592	.	.
chr10	62486629	62487128	chr10	62401840	62402339	Vps26a|chr10:62401840-62402339	0.202401079234658	.	.
chr10	62577623	62578122	chr10	62857169	62857668	4933428P19Rik|chr10:62857169-62857668	0.236850196797108	.	.
chr10	62577623	62578122	chr10	62857169	62857668	Kif1bp|chr10:62857169-62857668	0.236850196797108	.	.
chr10	62577623	62578122	chr10	62865210	62865709	4933428P19Rik|chr10:62865210-62865709	0.188213876109375	.	.
chr10	62577623	62578122	chr10	62865210	62865709	Kif1bp|chr10:62865210-62865709	0.188213876109375	.	.
chr10	62577623	62578122	chr10	62866298	62866797	4933428P19Rik|chr10:62866298-62866797	0.190352228253461	.	.
chr10	62577623	62578122	chr10	62866298	62866797	Kif1bp|chr10:62866298-62866797	0.190352228253461	.	.
chr10	62578211	62578710	chr10	62865210	62865709	4933428P19Rik|chr10:62865210-62865709	0.275910471019639	.	.
chr10	62578211	62578710	chr10	62865210	62865709	Kif1bp|chr10:62865210-62865709	0.275910471019639	.	.
chr10	62602059	62602558	chr10	62410887	62411386	Ddx21|chr10:62410887-62411386	0.220252357385213	.	.
chr10	62602059	62602558	chr10	62410887	62411386	Gm47257|chr10:62410887-62411386	0.220252357385213	.	.
chr10	62602059	62602558	chr10	62831702	62832201	Ddx21|chr10:62831702-62832201	0.253940109391823	.	.
chr10	62602059	62602558	chr10	62831702	62832201	Gm47257|chr10:62831702-62832201	0.253940109391823	.	.
chr10	62602059	62602558	chr10	62857169	62857668	Ddx21|chr10:62857169-62857668	0.181304044483608	.	.
chr10	62602059	62602558	chr10	62857169	62857668	Gm47257|chr10:62857169-62857668	0.181304044483608	.	.
chr10	62602059	62602558	chr10	62865210	62865709	Ddx21|chr10:62865210-62865709	0.455909507748277	.	.
chr10	62602059	62602558	chr10	62865210	62865709	Gm47257|chr10:62865210-62865709	0.455909507748277	.	.
chr10	62602590	62603089	chr10	62275118	62275617	Ddx21|chr10:62275118-62275617	0.171330840094462	.	.
chr10	62602590	62603089	chr10	62275118	62275617	Gm47257|chr10:62275118-62275617	0.171330840094462	.	.
chr10	62602590	62603089	chr10	62410887	62411386	Ddx21|chr10:62410887-62411386	0.17969054744462	.	.
chr10	62602590	62603089	chr10	62410887	62411386	Gm47257|chr10:62410887-62411386	0.17969054744462	.	.
chr10	62602590	62603089	chr10	62590203	62590702	Ddx21|chr10:62590203-62590702	0.196096571127686	.	.
chr10	62602590	62603089	chr10	62590203	62590702	Gm47257|chr10:62590203-62590702	0.196096571127686	.	.
chr10	62602590	62603089	chr10	62857169	62857668	Ddx21|chr10:62857169-62857668	0.170506219089301	.	.
chr10	62602590	62603089	chr10	62857169	62857668	Gm47257|chr10:62857169-62857668	0.170506219089301	.	.
chr10	62725538	62726037	chr10	62747033	62747532	Stox1|chr10:62747033-62747532	0.182865271488322	.	.
chr10	62725538	62726037	chr10	62865795	62866294	Stox1|chr10:62865795-62866294	0.207492635114081	.	.
chr10	62726313	62726812	chr10	62260971	62261470	Stox1|chr10:62260971-62261470	0.241829855182233	.	.
chr10	62726313	62726812	chr10	62282647	62283146	Stox1|chr10:62282647-62283146	0.172696530386661	.	.
chr10	62726313	62726812	chr10	62549665	62550164	Stox1|chr10:62549665-62550164	0.160272225704042	.	.
chr10	62792172	62792671	chr10	62590203	62590702	Ccar1|chr10:62590203-62590702	0.253679807185569	.	.
chr10	62792172	62792671	chr10	62865210	62865709	Ccar1|chr10:62865210-62865709	0.190049730563429	.	.
chr10	62792172	62792671	chr10	62865795	62866294	Ccar1|chr10:62865795-62866294	0.256844649076129	.	.
chr10	62792172	62792671	chr10	63122482	63122981	Ccar1|chr10:63122482-63122981	0.252359186776211	.	.
chr10	62920395	62920894	chr10	62590203	62590702	Slc25a16|chr10:62590203-62590702	0.184034183540336	.	.
chr10	62920395	62920894	chr10	62857169	62857668	Slc25a16|chr10:62857169-62857668	0.593131090913775	.	.
chr10	62920395	62920894	chr10	62865210	62865709	Slc25a16|chr10:62865210-62865709	0.272899405463693	.	.
chr10	62920395	62920894	chr10	63122482	63122981	Slc25a16|chr10:63122482-63122981	0.291936749702052	.	.
chr10	62946840	62947339	chr10	62857169	62857668	Dna2|chr10:62857169-62857668	0.324190189648703	.	.
chr10	62946840	62947339	chr10	62865210	62865709	Dna2|chr10:62865210-62865709	0.184473544517784	.	.
chr10	62946840	62947339	chr10	62865795	62866294	Dna2|chr10:62865795-62866294	0.213579956823988	.	.
chr10	62946840	62947339	chr10	63122482	63122981	Dna2|chr10:63122482-63122981	0.21748473453335	.	.
chr10	62979983	62980482	chr10	62857169	62857668	Rufy2|chr10:62857169-62857668	0.419672004943431	.	.
chr10	62979983	62980482	chr10	62865210	62865709	Rufy2|chr10:62865210-62865709	0.500067168422207	.	.
chr10	62979983	62980482	chr10	62865210	62865709	Rufy2|chr10:62865210-62865709	0.500067168422208	.	.
chr10	62979983	62980482	chr10	62865795	62866294	Rufy2|chr10:62865795-62866294	0.245224367898165	.	.
chr10	62979983	62980482	chr10	62866298	62866797	Rufy2|chr10:62866298-62866797	0.228624746223056	.	.
chr10	63023030	63023529	chr10	62857169	62857668	Hnrnph3|chr10:62857169-62857668	0.195314232173182	.	.
chr10	63023030	63023529	chr10	63016881	63017380	Hnrnph3|chr10:63016881-63017380	0.160721641370971	.	.
chr10	63023030	63023529	chr10	63122482	63122981	Hnrnph3|chr10:63122482-63122981	0.273543492916708	.	.
chr10	63023688	63024187	chr10	63274877	63275376	Hnrnph3|chr10:63274877-63275376	0.160915504726096	.	.
chr10	63023688	63024187	chr10	63274877	63275376	Pbld2|chr10:63274877-63275376	0.160915504726096	.	.
chr10	63023688	63024187	chr10	63308515	63309014	Hnrnph3|chr10:63308515-63309014	0.178119303363648	.	.
chr10	63023688	63024187	chr10	63308515	63309014	Pbld2|chr10:63308515-63309014	0.178119303363648	.	.
chr10	63023688	63024187	chr10	63338211	63338710	Hnrnph3|chr10:63338211-63338710	0.312965792035353	.	.
chr10	63023688	63024187	chr10	63338211	63338710	Pbld2|chr10:63338211-63338710	0.312965792035353	.	.
chr10	63023688	63024187	chr10	63338814	63339313	Hnrnph3|chr10:63338814-63339313	0.245500747518268	.	.
chr10	63023688	63024187	chr10	63338814	63339313	Pbld2|chr10:63338814-63339313	0.245500747518268	.	.
chr10	63099999	63100498	chr10	62857169	62857668	Atoh7|chr10:62857169-62857668	0.189207583765339	.	.
chr10	63099999	63100498	chr10	62865210	62865709	Atoh7|chr10:62865210-62865709	0.390701053039606	.	.
chr10	63099999	63100498	chr10	62865795	62866294	Atoh7|chr10:62865795-62866294	0.275069193303304	.	.
chr10	63099999	63100498	chr10	63065948	63066447	Atoh7|chr10:63065948-63066447	0.162326714636221	.	.
chr10	63099999	63100498	chr10	63338814	63339313	Atoh7|chr10:63338814-63339313	0.156925907916345	.	.
chr10	63099999	63100498	chr10	63377381	63377880	Atoh7|chr10:63377381-63377880	0.189256081222551	.	.
chr10	63243618	63244117	chr10	63089243	63089742	1700120B22Rik|chr10:63089243-63089742	0.19986689569304	.	.
chr10	63243618	63244117	chr10	63089243	63089742	Herc4|chr10:63089243-63089742	0.19986689569304	.	.
chr10	63243618	63244117	chr10	63274877	63275376	1700120B22Rik|chr10:63274877-63275376	0.167203305946899	.	.
chr10	63243618	63244117	chr10	63274877	63275376	Herc4|chr10:63274877-63275376	0.167203305946899	.	.
chr10	63243618	63244117	chr10	63338814	63339313	1700120B22Rik|chr10:63338814-63339313	0.159533788540711	.	.
[truncated: 35,467 more rows]
