# Supplementary material for: Single-cell analysis of chromatin accessibility in the adult mouse brain
Source: Nature. 2023 Dec 13;624(7991):378–89. doi: 10.1038/s41586-023-06824-9 (PMC10719105; doi:10.1038/s41586-023-06824-9)
Supplement: Supplementary file 3 — Supplementary Tables 1–25 and their legends. [file 41586_2023_6824_MOESM3_ESM.zip › 2023-03-05453B-s3/SI Tables/SI Table 13 Summary of all the gene-cCRE correlations/sa2subclass.PAG-ND-PCG_Onecut1_Gaba.pdc.bedpe]

chr1	3466260	3466759	chr1	3270492	3270991	Gm1992|chr1:3270492-3270991	0.159939877742376	.	.
chr1	3466260	3466759	chr1	3360848	3361347	Gm1992|chr1:3360848-3361347	0.242205252335337	.	.
chr1	3466260	3466759	chr1	3395473	3395972	Gm1992|chr1:3395473-3395972	0.173225508673714	.	.
chr1	3466260	3466759	chr1	3416010	3416509	Gm1992|chr1:3416010-3416509	0.166317042104347	.	.
chr1	3672048	3672547	chr1	3913641	3914140	Xkr4|chr1:3913641-3914140	0.261029152165451	.	.
chr1	4785497	4785996	chr1	5019201	5019700	Mrpl15|chr1:5019201-5019700	0.283487266256062	.	.
chr1	4785497	4785996	chr1	5082818	5083317	Mrpl15|chr1:5082818-5083317	0.166969760742508	.	.
chr1	4785497	4785996	chr1	5170387	5170886	Mrpl15|chr1:5170387-5170886	0.21853429777799	.	.
chr1	4807592	4808091	chr1	4670469	4670968	Lypla1|chr1:4670469-4670968	0.19801604043347	.	.
chr1	4807592	4808091	chr1	5019201	5019700	Lypla1|chr1:5019201-5019700	0.272973813617617	.	.
chr1	4807592	4808091	chr1	5082818	5083317	Lypla1|chr1:5082818-5083317	0.379480976524862	.	.
chr1	4857480	4857979	chr1	5019201	5019700	Tcea1|chr1:5019201-5019700	0.272655476219044	.	.
chr1	4857480	4857979	chr1	5082818	5083317	Tcea1|chr1:5082818-5083317	0.191415312777916	.	.
chr1	6214386	6214885	chr1	6441268	6441767	4732440D04Rik|chr1:6441268-6441767	0.195073535986181	.	.
chr1	6214899	6215398	chr1	6441268	6441767	4732440D04Rik|chr1:6441268-6441767	0.45562910979238	.	.
chr1	7088594	7089093	chr1	7218866	7219365	Pcmtd1|chr1:7218866-7219365	0.161720752112143	.	.
chr1	7397174	7397673	chr1	7010156	7010655	Gm26901|chr1:7010156-7010655	0.169925151241143	.	.
chr1	7397837	7398336	chr1	7218866	7219365	Gm26901|chr1:7218866-7219365	0.247225482340967	.	.
chr1	9298975	9299474	chr1	9172288	9172787	Sntg1|chr1:9172288-9172787	0.145444896440954	.	.
chr1	9298975	9299474	chr1	9298270	9298769	Sntg1|chr1:9298270-9298769	0.216059444397568	.	.
chr1	9298975	9299474	chr1	9573148	9573647	Sntg1|chr1:9573148-9573647	0.171844449419785	.	.
chr1	9600949	9601448	chr1	9541113	9541612	Vxn|chr1:9541113-9541612	0.169089774398897	.	.
chr1	9600949	9601448	chr1	9988645	9989144	Vxn|chr1:9988645-9989144	0.231456129834943	.	.
chr1	9601474	9601973	chr1	9573148	9573647	Vxn|chr1:9573148-9573647	0.177790295037372	.	.
chr1	9601474	9601973	chr1	9988645	9989144	Vxn|chr1:9988645-9989144	0.309301646017564	.	.
chr1	9700259	9700758	chr1	9541113	9541612	Mybl1|chr1:9541113-9541612	0.280590523662033	.	.
chr1	9747574	9748073	chr1	9541113	9541612	1700034P13Rik|chr1:9541113-9541612	0.160723080866964	.	.
chr1	9747574	9748073	chr1	9541113	9541612	Vcpip1|chr1:9541113-9541612	0.160723080866964	.	.
chr1	9747574	9748073	chr1	9988645	9989144	1700034P13Rik|chr1:9988645-9989144	0.23593016414237	.	.
chr1	9747574	9748073	chr1	9988645	9989144	Vcpip1|chr1:9988645-9989144	0.23593016414237	.	.
chr1	9748256	9748755	chr1	9298270	9298769	1700034P13Rik|chr1:9298270-9298769	0.156875358472007	.	.
chr1	9748256	9748755	chr1	9298270	9298769	Vcpip1|chr1:9298270-9298769	0.156875358472007	.	.
chr1	9748256	9748755	chr1	9772700	9773199	1700034P13Rik|chr1:9772700-9773199	0.145589669773692	.	.
chr1	9748256	9748755	chr1	9772700	9773199	Vcpip1|chr1:9772700-9773199	0.145589669773692	.	.
chr1	9798078	9798577	chr1	9772700	9773199	Sgk3|chr1:9772700-9773199	0.238257800548354	.	.
chr1	10993243	10993742	chr1	10751324	10751823	Prex2|chr1:10751324-10751823	0.234492905241444	.	.
chr1	10993243	10993742	chr1	10835602	10836101	Prex2|chr1:10835602-10836101	0.164805860681651	.	.
chr1	10993243	10993742	chr1	10837136	10837635	Prex2|chr1:10837136-10837635	0.329005203586685	.	.
chr1	10993243	10993742	chr1	10877384	10877883	Prex2|chr1:10877384-10877883	0.157090525083256	.	.
chr1	10993772	10994271	chr1	10505488	10505987	Prex2|chr1:10505488-10505987	0.159068248433786	.	.
chr1	10993772	10994271	chr1	10751324	10751823	Prex2|chr1:10751324-10751823	0.192285731372773	.	.
chr1	10993772	10994271	chr1	10835602	10836101	Prex2|chr1:10835602-10836101	0.238227161161361	.	.
chr1	10993772	10994271	chr1	10837136	10837635	Prex2|chr1:10837136-10837635	0.296500306234064	.	.
chr1	11413910	11414409	chr1	11427135	11427634	A830018L16Rik|chr1:11427135-11427634	0.244971524106725	.	.
chr1	13588843	13589342	chr1	13784344	13784843	Tram1|chr1:13784344-13784843	0.151707382568702	.	.
chr1	13660314	13660813	chr1	13784344	13784843	Lactb2|chr1:13784344-13784843	0.194607364287697	.	.
chr1	13660314	13660813	chr1	13789111	13789610	Lactb2|chr1:13789111-13789610	0.190639356847517	.	.
chr1	14309549	14310048	chr1	14268065	14268564	Eya1|chr1:14268065-14268564	0.312812939027443	.	.
chr1	14309549	14310048	chr1	14268065	14268564	Eya1|chr1:14268065-14268564	0.312812939027444	.	.
chr1	14309549	14310048	chr1	14635842	14636341	Eya1|chr1:14635842-14636341	0.180078480825007	.	.
chr1	14309549	14310048	chr1	14700170	14700669	Eya1|chr1:14700170-14700669	0.46984937975128	.	.
chr1	14309549	14310048	chr1	14705513	14706012	Eya1|chr1:14705513-14706012	0.16933405257406	.	.
chr1	14755218	14755717	chr1	14700170	14700669	Msc|chr1:14700170-14700669	0.306565929127442	.	.
chr1	14755218	14755717	chr1	14705513	14706012	Msc|chr1:14705513-14706012	0.212163525462198	.	.
chr1	14755218	14755717	chr1	14728986	14729485	Msc|chr1:14728986-14729485	0.256275003955792	.	.
chr1	14755218	14755717	chr1	15155037	15155536	Msc|chr1:15155037-15155536	0.264567912790992	.	.
chr1	14918622	14919121	chr1	14700170	14700669	Trpa1|chr1:14700170-14700669	0.166434658626703	.	.
chr1	16103947	16104446	chr1	16229492	16229991	Rpl7|chr1:16229492-16229991	0.226222050260546	.	.
chr1	16519761	16520260	chr1	16798252	16798751	Stau2|chr1:16798252-16798751	0.212212360908694	.	.
chr1	17727070	17727569	chr1	17603226	17603725	Crispld1|chr1:17603226-17603725	0.481736009744944	.	.
chr1	17727070	17727569	chr1	17603226	17603725	Gm16070|chr1:17603226-17603725	0.481736009744944	.	.
chr1	17727608	17728107	chr1	17603226	17603725	Crispld1|chr1:17603226-17603725	0.243135382574619	.	.
chr1	17727608	17728107	chr1	17603226	17603725	Gm16070|chr1:17603226-17603725	0.243135382574619	.	.
chr1	18057998	18058497	chr1	17941366	17941865	Gm28756|chr1:17941366-17941865	0.2213535745454	.	.
chr1	18058553	18059052	chr1	17941366	17941865	Gm28756|chr1:17941366-17941865	0.152466944689286	.	.
chr1	20670495	20670994	chr1	20671052	20671551	Gm28653|chr1:20671052-20671551	0.567926356709351	.	.
chr1	20670495	20670994	chr1	20908588	20909087	Gm28653|chr1:20908588-20909087	0.237545511020092	.	.
chr1	20820187	20820686	chr1	20699955	20700454	Mcm3|chr1:20699955-20700454	0.197645900203585	.	.
chr1	20820187	20820686	chr1	20921118	20921617	Mcm3|chr1:20921118-20921617	0.19062640576229	.	.
chr1	20820187	20820686	chr1	20933361	20933860	Mcm3|chr1:20933361-20933860	0.17500508730956	.	.
chr1	20820187	20820686	chr1	20938964	20939463	Mcm3|chr1:20938964-20939463	0.350450677629614	.	.
chr1	20890311	20890810	chr1	20801628	20802127	6720483E21Rik|chr1:20801628-20802127	0.244952614623221	.	.
chr1	20890311	20890810	chr1	20801628	20802127	Paqr8|chr1:20801628-20802127	0.244952614623221	.	.
chr1	20890311	20890810	chr1	20845574	20846073	6720483E21Rik|chr1:20845574-20846073	0.24142043702748	.	.
chr1	20890311	20890810	chr1	20845574	20846073	Paqr8|chr1:20845574-20846073	0.24142043702748	.	.
chr1	20890311	20890810	chr1	20908588	20909087	6720483E21Rik|chr1:20908588-20909087	0.15908122817822	.	.
chr1	20890311	20890810	chr1	20908588	20909087	Paqr8|chr1:20908588-20909087	0.15908122817822	.	.
chr1	20890857	20891356	chr1	20671052	20671551	6720483E21Rik|chr1:20671052-20671551	0.154964381675076	.	.
chr1	20890857	20891356	chr1	20671052	20671551	Paqr8|chr1:20671052-20671551	0.154964381675076	.	.
chr1	20890857	20891356	chr1	20699955	20700454	6720483E21Rik|chr1:20699955-20700454	0.157142977474263	.	.
chr1	20890857	20891356	chr1	20699955	20700454	Paqr8|chr1:20699955-20700454	0.157142977474263	.	.
chr1	20890857	20891356	chr1	20908588	20909087	6720483E21Rik|chr1:20908588-20909087	0.171907918363432	.	.
chr1	20890857	20891356	chr1	20908588	20909087	6720483E21Rik|chr1:20908588-20909087	0.171907918363433	.	.
chr1	20890857	20891356	chr1	20908588	20909087	Paqr8|chr1:20908588-20909087	0.171907918363432	.	.
chr1	20890857	20891356	chr1	20908588	20909087	Paqr8|chr1:20908588-20909087	0.171907918363433	.	.
chr1	20951400	20951899	chr1	20554332	20554831	Efhc1|chr1:20554332-20554831	0.347524193318762	.	.
chr1	30872795	30873294	chr1	30584783	30585282	Phf3|chr1:30584783-30585282	0.227464234584593	.	.
chr1	30872795	30873294	chr1	30740784	30741283	Phf3|chr1:30740784-30741283	0.209445238874523	.	.
chr1	30873430	30873929	chr1	30740784	30741283	Phf3|chr1:30740784-30741283	0.155546333785549	.	.
chr1	30873942	30874441	chr1	30740784	30741283	Phf3|chr1:30740784-30741283	0.525140353779229	.	.
chr1	30949582	30950081	chr1	30930527	30931026	Ptp4a1|chr1:30930527-30931026	0.174692853768541	.	.
chr1	34459438	34459937	chr1	34642414	34642913	Ptpn18|chr1:34642414-34642913	0.221682944608045	.	.
chr1	34485782	34486281	chr1	34409815	34410314	4930568A12Rik|chr1:34409815-34410314	0.368248964547476	.	.
chr1	34485782	34486281	chr1	34434650	34435149	4930568A12Rik|chr1:34434650-34435149	0.337148522391935	.	.
chr1	34485782	34486281	chr1	34642414	34642913	4930568A12Rik|chr1:34642414-34642913	0.340061640015302	.	.
chr1	34579442	34579941	chr1	34409815	34410314	1700101I19Rik|chr1:34409815-34410314	0.154490471340174	.	.
chr1	34579442	34579941	chr1	34409815	34410314	Amer3|chr1:34409815-34410314	0.154490471340174	.	.
chr1	34579990	34580489	chr1	34602327	34602826	1700101I19Rik|chr1:34602327-34602826	0.205763477188543	.	.
chr1	34579990	34580489	chr1	34602327	34602826	Amer3|chr1:34602327-34602826	0.205763477188543	.	.
chr1	34801460	34801959	chr1	34750293	34750792	Arhgef4|chr1:34750293-34750792	0.190905372404583	.	.
chr1	34842804	34843303	chr1	34750293	34750792	Fam168b|chr1:34750293-34750792	0.252296642718923	.	.
chr1	34842804	34843303	chr1	34783721	34784220	Fam168b|chr1:34783721-34784220	0.145553011479352	.	.
chr1	34842804	34843303	chr1	35003146	35003645	Fam168b|chr1:35003146-35003645	0.165773684984239	.	.
chr1	34849768	34850267	chr1	34750293	34750792	Plekhb2|chr1:34750293-34750792	0.467811001425608	.	.
chr1	34849768	34850267	chr1	34783721	34784220	Plekhb2|chr1:34783721-34784220	0.195583519704252	.	.
chr1	37540864	37541363	chr1	37678238	37678737	Mgat4a|chr1:37678238-37678737	0.234311080072134	.	.
chr1	37540864	37541363	chr1	37959295	37959794	Mgat4a|chr1:37959295-37959794	0.178989152845198	.	.
chr1	37864699	37865198	chr1	37678238	37678737	Gm26805|chr1:37678238-37678737	0.234291609631596	.	.
chr1	37864699	37865198	chr1	37959295	37959794	Gm26805|chr1:37959295-37959794	0.243789840746785	.	.
chr1	37865263	37865762	chr1	37678238	37678737	Gm26805|chr1:37678238-37678737	0.288688838644003	.	.
chr1	37865263	37865762	chr1	37678238	37678737	Tsga10|chr1:37678238-37678737	0.288688838644003	.	.
chr1	37865263	37865762	chr1	37872597	37873096	Gm26805|chr1:37872597-37873096	0.336015918861348	.	.
chr1	37865263	37865762	chr1	37872597	37873096	Tsga10|chr1:37872597-37873096	0.336015918861348	.	.
chr1	37865263	37865762	chr1	37959295	37959794	Gm26805|chr1:37959295-37959794	0.201688601409993	.	.
chr1	37865263	37865762	chr1	37959295	37959794	Tsga10|chr1:37959295-37959794	0.201688601409993	.	.
chr1	37871955	37872454	chr1	37678238	37678737	Lipt1|chr1:37678238-37678737	0.2323730896209	.	.
chr1	37871955	37872454	chr1	37872597	37873096	Lipt1|chr1:37872597-37873096	0.209882386362749	.	.
chr1	37890241	37890740	chr1	37639092	37639591	Mitd1|chr1:37639092-37639591	0.202245584042582	.	.
chr1	37890241	37890740	chr1	37639092	37639591	Mrpl30|chr1:37639092-37639591	0.202245584042582	.	.
chr1	37890241	37890740	chr1	37678238	37678737	Mitd1|chr1:37678238-37678737	0.202706570011467	.	.
chr1	37890241	37890740	chr1	37678238	37678737	Mrpl30|chr1:37678238-37678737	0.202706570011467	.	.
chr1	37997082	37997581	chr1	37678238	37678737	Eif5b|chr1:37678238-37678737	0.261368607529245	.	.
chr1	37997082	37997581	chr1	37678238	37678737	Txndc9|chr1:37678238-37678737	0.261368607529245	.	.
chr1	37997778	37998277	chr1	37678238	37678737	Eif5b|chr1:37678238-37678737	0.218855862147244	.	.
chr1	37997778	37998277	chr1	37678238	37678737	Txndc9|chr1:37678238-37678737	0.218855862147244	.	.
chr1	37997778	37998277	chr1	37959295	37959794	Eif5b|chr1:37959295-37959794	0.177047592873537	.	.
chr1	37997778	37998277	chr1	37959295	37959794	Txndc9|chr1:37959295-37959794	0.177047592873537	.	.
chr1	44102213	44102712	chr1	44155209	44155708	Tex30|chr1:44155209-44155708	0.367312565152849	.	.
chr1	44118638	44119137	chr1	44155209	44155708	Bivm|chr1:44155209-44155708	0.365219223942514	.	.
chr1	44118638	44119137	chr1	44155209	44155708	Poglut2|chr1:44155209-44155708	0.365219223942514	.	.
chr1	44119144	44119643	chr1	44155209	44155708	Bivm|chr1:44155209-44155708	0.269154133233848	.	.
chr1	44119144	44119643	chr1	44155209	44155708	Poglut2|chr1:44155209-44155708	0.269154133233848	.	.
chr1	44119663	44120162	chr1	44041766	44042265	Bivm|chr1:44041766-44042265	0.154847987454885	.	.
chr1	44119663	44120162	chr1	44155209	44155708	Bivm|chr1:44155209-44155708	0.546686091894587	.	.
chr1	44147693	44148192	chr1	44064570	44065069	Ercc5|chr1:44064570-44065069	0.295534919042894	.	.
chr1	44147693	44148192	chr1	44155209	44155708	Ercc5|chr1:44155209-44155708	0.448975592112291	.	.
chr1	44551396	44551895	chr1	44584753	44585252	Gulp1|chr1:44584753-44585252	0.272345903841691	.	.
chr1	44552204	44552703	chr1	44278510	44279009	Gulp1|chr1:44278510-44279009	0.483925741210507	.	.
chr1	45794689	45795188	chr1	45905047	45905546	Wdr75|chr1:45905047-45905546	0.234490021566081	.	.
chr1	45794689	45795188	chr1	46067115	46067614	Wdr75|chr1:46067115-46067614	0.149130798854002	.	.
chr1	45795197	45795696	chr1	45816821	45817320	Wdr75|chr1:45816821-45817320	0.257593289497537	.	.
chr1	45795197	45795696	chr1	45866593	45867092	Wdr75|chr1:45866593-45867092	0.228985649303156	.	.
chr1	45795197	45795696	chr1	45905047	45905546	Wdr75|chr1:45905047-45905546	0.20432849573597	.	.
chr1	45925424	45925923	chr1	45837607	45838106	Slc40a1|chr1:45837607-45838106	0.15661564796591	.	.
chr1	45925424	45925923	chr1	45905047	45905546	Slc40a1|chr1:45905047-45905546	0.216508095958299	.	.
chr1	45925424	45925923	chr1	46022239	46022738	Slc40a1|chr1:46022239-46022738	0.318717015141388	.	.
chr1	46065930	46066429	chr1	45816821	45817320	Dnah7b|chr1:45816821-45817320	0.17692380336923	.	.
chr1	46065930	46066429	chr1	45837607	45838106	Dnah7b|chr1:45837607-45838106	0.178954985789902	.	.
chr1	46065930	46066429	chr1	45866593	45867092	Dnah7b|chr1:45866593-45867092	0.436660287864777	.	.
chr1	46065930	46066429	chr1	45905047	45905546	Dnah7b|chr1:45905047-45905546	0.258559727967001	.	.
chr1	46066566	46067065	chr1	45905047	45905546	Dnah7b|chr1:45905047-45905546	0.284248898666855	.	.
chr1	46425176	46425675	chr1	46067115	46067614	Dnah7c|chr1:46067115-46067614	0.177459169065009	.	.
chr1	52816845	52817344	chr1	52951458	52951957	Inpp1|chr1:52951458-52951957	0.494833574293844	.	.
chr1	52816845	52817344	chr1	52951973	52952472	Inpp1|chr1:52951973-52952472	0.254688916301021	.	.
chr1	52816845	52817344	chr1	52952486	52952985	Inpp1|chr1:52952486-52952985	0.224738141014391	.	.
chr1	52816845	52817344	chr1	52953081	52953580	Inpp1|chr1:52953081-52953580	0.224740569085815	.	.
chr1	52816845	52817344	chr1	52986655	52987154	Inpp1|chr1:52986655-52987154	0.161289145658476	.	.
chr1	52817513	52818012	chr1	52951458	52951957	Inpp1|chr1:52951458-52951957	0.23881029383664	.	.
chr1	52817513	52818012	chr1	52951973	52952472	Inpp1|chr1:52951973-52952472	0.276519601985313	.	.
chr1	52817513	52818012	chr1	52952486	52952985	Inpp1|chr1:52952486-52952985	0.2892610558488	.	.
chr1	52844734	52845233	chr1	52951458	52951957	Hibch|chr1:52951458-52951957	0.3331657574105	.	.
chr1	52844734	52845233	chr1	52952486	52952985	Hibch|chr1:52952486-52952985	0.209986785750643	.	.
chr1	52844734	52845233	chr1	52953081	52953580	Hibch|chr1:52953081-52953580	0.249826301068528	.	.
chr1	52844734	52845233	chr1	53053006	53053505	Hibch|chr1:53053006-53053505	0.23103782453251	.	.
chr1	53296806	53297305	chr1	53053006	53053505	Ormdl1|chr1:53053006-53053505	0.244844686439746	.	.
chr1	53296806	53297305	chr1	53053006	53053505	Pms1|chr1:53053006-53053505	0.244844686439746	.	.
chr1	53296806	53297305	chr1	53709563	53710062	Ormdl1|chr1:53709563-53710062	0.202611408446817	.	.
chr1	53296806	53297305	chr1	53709563	53710062	Pms1|chr1:53709563-53710062	0.202611408446817	.	.
chr1	53297308	53297807	chr1	53053006	53053505	Ormdl1|chr1:53053006-53053505	0.311902612844458	.	.
chr1	53297308	53297807	chr1	53053006	53053505	Pms1|chr1:53053006-53053505	0.311902612844458	.	.
chr1	53297308	53297807	chr1	53225566	53226065	Ormdl1|chr1:53225566-53226065	0.199359098069017	.	.
chr1	53297308	53297807	chr1	53225566	53226065	Pms1|chr1:53225566-53226065	0.199359098069017	.	.
chr1	53297308	53297807	chr1	53272612	53273111	Ormdl1|chr1:53272612-53273111	0.168580543311504	.	.
chr1	53297308	53297807	chr1	53272612	53273111	Pms1|chr1:53272612-53273111	0.168580543311504	.	.
chr1	53313399	53313898	chr1	53225566	53226065	Osgepl1|chr1:53225566-53226065	0.173434732135221	.	.
chr1	53313399	53313898	chr1	53272612	53273111	Osgepl1|chr1:53272612-53273111	0.202934410159963	.	.
chr1	53352482	53352981	chr1	53709563	53710062	Asdurf|chr1:53709563-53710062	0.206116818146435	.	.
chr1	53352482	53352981	chr1	53709563	53710062	Asnsd1|chr1:53709563-53710062	0.206116818146435	.	.
chr1	54194329	54194828	chr1	54079188	54079687	Hecw2|chr1:54079188-54079687	0.180934067596149	.	.
chr1	54194329	54194828	chr1	54193770	54194269	Hecw2|chr1:54193770-54194269	0.214582669663974	.	.
chr1	54194947	54195446	chr1	54193770	54194269	Hecw2|chr1:54193770-54194269	0.252506562747532	.	.
chr1	54250459	54250958	chr1	54079188	54079687	Ccdc150|chr1:54079188-54079687	0.172777855714055	.	.
chr1	54250459	54250958	chr1	54735435	54735934	Ccdc150|chr1:54735435-54735934	0.216422831425769	.	.
chr1	54438767	54439266	chr1	54193770	54194269	Gtf3c3|chr1:54193770-54194269	0.188123533762985	.	.
chr1	54557443	54557942	chr1	54647122	54647621	Pgap1|chr1:54647122-54647621	0.213921363939734	.	.
chr1	55052491	55052990	chr1	55192060	55192559	Coq10b|chr1:55192060-55192559	0.145151384849964	.	.
chr1	55130908	55131407	chr1	55221300	55221799	Mob4|chr1:55221300-55221799	0.165405536272708	.	.
chr1	55130908	55131407	chr1	55383081	55383580	Mob4|chr1:55383081-55383580	0.218787936963558	.	.
chr1	55130908	55131407	chr1	55462215	55462714	Mob4|chr1:55462215-55462714	0.239889066067481	.	.
chr1	55131471	55131970	chr1	55449137	55449636	Mob4|chr1:55449137-55449636	0.159710161847527	.	.
chr1	55131471	55131970	chr1	55462215	55462714	Mob4|chr1:55462215-55462714	0.221528365798142	.	.
chr1	55236881	55237380	chr1	55221300	55221799	Mars2|chr1:55221300-55221799	0.19313671817113	.	.
chr1	55405572	55406071	chr1	55449137	55449636	Plcl1|chr1:55449137-55449636	0.158159442628687	.	.
chr1	57377988	57378487	chr1	57394001	57394500	1700066M21Rik|chr1:57394001-57394500	0.168155204919545	.	.
chr1	57377988	57378487	chr1	57394001	57394500	4930558J18Rik|chr1:57394001-57394500	0.168155204919545	.	.
chr1	57377988	57378487	chr1	57423605	57424104	1700066M21Rik|chr1:57423605-57424104	0.150286530681594	.	.
chr1	57377988	57378487	chr1	57423605	57424104	4930558J18Rik|chr1:57423605-57424104	0.150286530681594	.	.
chr1	57406257	57406756	chr1	57430057	57430556	Maip1|chr1:57430057-57430556	0.263453657040947	.	.
chr1	57406257	57406756	chr1	57430057	57430556	Tyw5|chr1:57430057-57430556	0.263453657040947	.	.
chr1	58392818	58393317	chr1	58422814	58423313	Bzw1|chr1:58422814-58423313	0.301929323381144	.	.
chr1	58393482	58393981	chr1	58271090	58271589	Bzw1|chr1:58271090-58271589	0.210318703195796	.	.
chr1	58393482	58393981	chr1	58652543	58653042	Bzw1|chr1:58652543-58653042	0.257477574147558	.	.
chr1	58423825	58424324	chr1	58271090	58271589	Clk1|chr1:58271090-58271589	0.148239474825879	.	.
chr1	58423825	58424324	chr1	58296260	58296759	Clk1|chr1:58296260-58296759	0.207636519370587	.	.
chr1	58423825	58424324	chr1	58422814	58423313	Clk1|chr1:58422814-58423313	0.146723565074482	.	.
chr1	58504734	58505233	chr1	58296260	58296759	Gm15834|chr1:58296260-58296759	0.249303111969193	.	.
chr1	58504734	58505233	chr1	58296260	58296759	Orc2|chr1:58296260-58296759	0.249303111969193	.	.
chr1	58586034	58586533	chr1	58271090	58271589	Fam126b|chr1:58271090-58271589	0.343984644834107	.	.
chr1	58586034	58586533	chr1	58271090	58271589	Ndufb3|chr1:58271090-58271589	0.343984644834107	.	.
chr1	58586034	58586533	chr1	58422814	58423313	Fam126b|chr1:58422814-58423313	0.338761467669824	.	.
chr1	58586034	58586533	chr1	58422814	58423313	Ndufb3|chr1:58422814-58423313	0.338761467669824	.	.
chr1	58586034	58586533	chr1	58712890	58713389	Fam126b|chr1:58712890-58713389	0.208921553439494	.	.
chr1	58586034	58586533	chr1	58712890	58713389	Ndufb3|chr1:58712890-58713389	0.208921553439494	.	.
chr1	58711489	58711988	chr1	58652543	58653042	Cflar|chr1:58652543-58653042	0.307592025719516	.	.
chr1	59763159	59763658	chr1	59883669	59884168	Bmpr2|chr1:59883669-59884168	0.345222492360199	.	.
chr1	60042424	60042923	chr1	60272439	60272938	Ica1l|chr1:60272439-60272938	0.14784205656134	.	.
chr1	60097980	60098479	chr1	59883669	59884168	Carf|chr1:59883669-59884168	0.187635593609128	.	.
chr1	60097980	60098479	chr1	59883669	59884168	Wdr12|chr1:59883669-59884168	0.187635593609128	.	.
chr1	60097980	60098479	chr1	60272439	60272938	Carf|chr1:60272439-60272938	0.241920064017211	.	.
chr1	60097980	60098479	chr1	60272439	60272938	Wdr12|chr1:60272439-60272938	0.241920064017211	.	.
chr1	65122893	65123392	chr1	65111968	65112467	D630023F18Rik|chr1:65111968-65112467	0.209558891280959	.	.
chr1	65122893	65123392	chr1	65178123	65178622	D630023F18Rik|chr1:65178123-65178622	0.144237773689548	.	.
chr1	65122893	65123392	chr1	65179041	65179540	D630023F18Rik|chr1:65179041-65179540	0.155579156065378	.	.
chr1	65186396	65186895	chr1	65111968	65112467	Idh1|chr1:65111968-65112467	0.348080070354272	.	.
chr1	65186396	65186895	chr1	65111968	65112467	Pikfyve|chr1:65111968-65112467	0.348080070354272	.	.
chr1	65186396	65186895	chr1	65179041	65179540	Idh1|chr1:65179041-65179540	0.365108978780983	.	.
chr1	65186396	65186895	chr1	65179041	65179540	Pikfyve|chr1:65179041-65179540	0.365108978780983	.	.
chr1	65282716	65283215	chr1	65046378	65046877	Pth2r|chr1:65046378-65046877	0.177183028947097	.	.
chr1	65282716	65283215	chr1	65388260	65388759	Pth2r|chr1:65388260-65388759	0.397904055157138	.	.
chr1	69687151	69687650	chr1	69515850	69516349	Ikzf2|chr1:69515850-69516349	0.242018422044051	.	.
chr1	74505730	74506229	chr1	74784124	74784623	Cnot9|chr1:74784124-74784623	0.368246189540592	.	.
chr1	74505730	74506229	chr1	74787775	74788274	Cnot9|chr1:74787775-74788274	0.290821312335665	.	.
chr1	74505730	74506229	chr1	74802933	74803432	Cnot9|chr1:74802933-74803432	0.293691758960944	.	.
chr1	74505730	74506229	chr1	74816731	74817230	Cnot9|chr1:74816731-74817230	0.369064540117684	.	.
chr1	74505730	74506229	chr1	74858307	74858806	Cnot9|chr1:74858307-74858806	0.24041296944675	.	.
chr1	74505730	74506229	chr1	74894978	74895477	Cnot9|chr1:74894978-74895477	0.425321622369337	.	.
chr1	74505730	74506229	chr1	74948735	74949234	Cnot9|chr1:74948735-74949234	0.242627086169133	.	.
chr1	74506443	74506942	chr1	74784124	74784623	Cnot9|chr1:74784124-74784623	0.193102111842706	.	.
chr1	74506443	74506942	chr1	74802933	74803432	Cnot9|chr1:74802933-74803432	0.30534616347358	.	.
chr1	74506443	74506942	chr1	74816731	74817230	Cnot9|chr1:74816731-74817230	0.192162749849994	.	.
chr1	74506443	74506942	chr1	74858307	74858806	Cnot9|chr1:74858307-74858806	0.271747881362503	.	.
chr1	74506443	74506942	chr1	74880737	74881236	Cnot9|chr1:74880737-74881236	0.310812821067552	.	.
chr1	74506443	74506942	chr1	74948735	74949234	Cnot9|chr1:74948735-74949234	0.157113544574886	.	.
chr1	74587962	74588461	chr1	74784124	74784623	Bcs1l|chr1:74784124-74784623	0.165150350202056	.	.
chr1	74587962	74588461	chr1	74784124	74784623	Zfp142|chr1:74784124-74784623	0.165150350202056	.	.
chr1	74587962	74588461	chr1	74802933	74803432	Bcs1l|chr1:74802933-74803432	0.222172993143682	.	.
chr1	74587962	74588461	chr1	74802933	74803432	Zfp142|chr1:74802933-74803432	0.222172993143682	.	.
chr1	74587962	74588461	chr1	74808065	74808564	Bcs1l|chr1:74808065-74808564	0.397381279422561	.	.
chr1	74587962	74588461	chr1	74808065	74808564	Zfp142|chr1:74808065-74808564	0.397381279422561	.	.
chr1	74587962	74588461	chr1	74816731	74817230	Bcs1l|chr1:74816731-74817230	0.326847596255034	.	.
chr1	74587962	74588461	chr1	74816731	74817230	Zfp142|chr1:74816731-74817230	0.326847596255034	.	.
chr1	74587962	74588461	chr1	74880737	74881236	Bcs1l|chr1:74880737-74881236	0.283900078210215	.	.
chr1	74587962	74588461	chr1	74880737	74881236	Zfp142|chr1:74880737-74881236	0.283900078210215	.	.
chr1	74587962	74588461	chr1	74894978	74895477	Bcs1l|chr1:74894978-74895477	0.154806105098063	.	.
chr1	74587962	74588461	chr1	74894978	74895477	Zfp142|chr1:74894978-74895477	0.154806105098063	.	.
chr1	74601175	74601674	chr1	74808065	74808564	Rnf25|chr1:74808065-74808564	0.297628848393313	.	.
chr1	74601175	74601674	chr1	74808065	74808564	Stk36|chr1:74808065-74808564	0.297628848393313	.	.
chr1	74601175	74601674	chr1	74880737	74881236	Rnf25|chr1:74880737-74881236	0.199959502698833	.	.
chr1	74601175	74601674	chr1	74880737	74881236	Stk36|chr1:74880737-74881236	0.199959502698833	.	.
chr1	74661495	74661994	chr1	74784124	74784623	Ttll4|chr1:74784124-74784623	0.319883863362736	.	.
chr1	74661495	74661994	chr1	74794449	74794948	Ttll4|chr1:74794449-74794948	0.216771738923293	.	.
chr1	74661495	74661994	chr1	74808065	74808564	Ttll4|chr1:74808065-74808564	0.33698944122494	.	.
chr1	74661495	74661994	chr1	74816731	74817230	Ttll4|chr1:74816731-74817230	0.294176203487696	.	.
chr1	74661495	74661994	chr1	74880737	74881236	Ttll4|chr1:74880737-74881236	0.153113421712543	.	.
chr1	74661495	74661994	chr1	74894978	74895477	Ttll4|chr1:74894978-74895477	0.271387216991857	.	.
chr1	74854708	74855207	chr1	74787775	74788274	Cdk5r2|chr1:74787775-74788274	0.251860048263972	.	.
chr1	74854708	74855207	chr1	75244823	75245322	Cdk5r2|chr1:75244823-75245322	0.222550783049693	.	.
chr1	74892867	74893366	chr1	74772969	74773468	Cryba2|chr1:74772969-74773468	0.263604118386389	.	.
chr1	74892867	74893366	chr1	74882110	74882609	Cryba2|chr1:74882110-74882609	0.154046257535381	.	.
chr1	74893408	74893907	chr1	74787775	74788274	Cryba2|chr1:74787775-74788274	0.143577735036072	.	.
chr1	75124760	75125259	chr1	74787775	74788274	Nhej1|chr1:74787775-74788274	0.166525017205787	.	.
chr1	75124760	75125259	chr1	74808065	74808564	Nhej1|chr1:74808065-74808564	0.190225699832157	.	.
chr1	75124760	75125259	chr1	74816731	74817230	Nhej1|chr1:74816731-74817230	0.208413175218619	.	.
chr1	75124760	75125259	chr1	74858307	74858806	Nhej1|chr1:74858307-74858806	0.212591877964054	.	.
chr1	75124760	75125259	chr1	75381822	75382321	Nhej1|chr1:75381822-75382321	0.355923990355285	.	.
chr1	75124760	75125259	chr1	75457742	75458241	Nhej1|chr1:75457742-75458241	0.211384008769767	.	.
chr1	75124760	75125259	chr1	75477362	75477861	Nhej1|chr1:75477362-75477861	0.196756407570822	.	.
chr1	75142499	75142998	chr1	74787775	74788274	Cnppd1|chr1:74787775-74788274	0.34908463835727	.	.
chr1	75142499	75142998	chr1	74787775	74788274	Retreg2|chr1:74787775-74788274	0.34908463835727	.	.
chr1	75142499	75142998	chr1	74858307	74858806	Cnppd1|chr1:74858307-74858806	0.217881083977829	.	.
chr1	75142499	75142998	chr1	74858307	74858806	Retreg2|chr1:74858307-74858806	0.217881083977829	.	.
chr1	75142499	75142998	chr1	74894978	74895477	Cnppd1|chr1:74894978-74895477	0.232784128591381	.	.
chr1	75142499	75142998	chr1	74894978	74895477	Retreg2|chr1:74894978-74895477	0.232784128591381	.	.
chr1	75142499	75142998	chr1	75398631	75399130	Cnppd1|chr1:75398631-75399130	0.307705796459674	.	.
chr1	75142499	75142998	chr1	75398631	75399130	Retreg2|chr1:75398631-75399130	0.307705796459674	.	.
chr1	75142499	75142998	chr1	75413640	75414139	Cnppd1|chr1:75413640-75414139	0.216759975281378	.	.
chr1	75142499	75142998	chr1	75413640	75414139	Retreg2|chr1:75413640-75414139	0.216759975281378	.	.
chr1	75142499	75142998	chr1	75457742	75458241	Cnppd1|chr1:75457742-75458241	0.424029367151581	.	.
chr1	75142499	75142998	chr1	75457742	75458241	Retreg2|chr1:75457742-75458241	0.424029367151581	.	.
chr1	75142499	75142998	chr1	75458368	75458867	Cnppd1|chr1:75458368-75458867	0.277422294378976	.	.
chr1	75142499	75142998	chr1	75458368	75458867	Retreg2|chr1:75458368-75458867	0.277422294378976	.	.
chr1	75142499	75142998	chr1	75487302	75487801	Cnppd1|chr1:75487302-75487801	0.211801933859684	.	.
chr1	75142499	75142998	chr1	75487302	75487801	Retreg2|chr1:75487302-75487801	0.211801933859684	.	.
chr1	75142499	75142998	chr1	75487834	75488333	Cnppd1|chr1:75487834-75488333	0.455637883903955	.	.
chr1	75142499	75142998	chr1	75487834	75488333	Retreg2|chr1:75487834-75488333	0.455637883903955	.	.
chr1	75168424	75168923	chr1	74858307	74858806	Zfand2b|chr1:74858307-74858806	0.311065758042115	.	.
chr1	75168424	75168923	chr1	75218312	75218811	Zfand2b|chr1:75218312-75218811	0.169388906061911	.	.
chr1	75168424	75168923	chr1	75234571	75235070	Zfand2b|chr1:75234571-75235070	0.27795861061588	.	.
chr1	75168424	75168923	chr1	75381822	75382321	Zfand2b|chr1:75381822-75382321	0.168759857356341	.	.
chr1	75168424	75168923	chr1	75467494	75467993	Zfand2b|chr1:75467494-75467993	0.240838786894928	.	.
chr1	75168424	75168923	chr1	75477362	75477861	Zfand2b|chr1:75477362-75477861	0.286355229171924	.	.
chr1	75180079	75180578	chr1	74772969	74773468	Abcb6|chr1:74772969-74773468	0.254143150101599	.	.
chr1	75180079	75180578	chr1	74784124	74784623	Abcb6|chr1:74784124-74784623	0.169579613473435	.	.
chr1	75180079	75180578	chr1	74808065	74808564	Abcb6|chr1:74808065-74808564	0.254049279243141	.	.
chr1	75180079	75180578	chr1	74816731	74817230	Abcb6|chr1:74816731-74817230	0.199024566251101	.	.
chr1	75180079	75180578	chr1	74880737	74881236	Abcb6|chr1:74880737-74881236	0.306351610265724	.	.
chr1	75180079	75180578	chr1	74894978	74895477	Abcb6|chr1:74894978-74895477	0.189553688825683	.	.
chr1	75180079	75180578	chr1	75263237	75263736	Abcb6|chr1:75263237-75263736	0.180561825089616	.	.
chr1	75180079	75180578	chr1	75289342	75289841	Abcb6|chr1:75289342-75289841	0.218521356934881	.	.
chr1	75180079	75180578	chr1	75381822	75382321	Abcb6|chr1:75381822-75382321	0.318585648229593	.	.
chr1	75180079	75180578	chr1	75445624	75446123	Abcb6|chr1:75445624-75446123	0.240706576586993	.	.
chr1	75191753	75192252	chr1	74772969	74773468	Ankzf1|chr1:74772969-74773468	0.194075354143259	.	.
chr1	75191753	75192252	chr1	74772969	74773468	Atg9a|chr1:74772969-74773468	0.194075354143259	.	.
chr1	75191753	75192252	chr1	74808065	74808564	Ankzf1|chr1:74808065-74808564	0.261256187187324	.	.
chr1	75191753	75192252	chr1	74808065	74808564	Atg9a|chr1:74808065-74808564	0.261256187187324	.	.
chr1	75191753	75192252	chr1	74880737	74881236	Ankzf1|chr1:74880737-74881236	0.35913280155765	.	.
chr1	75191753	75192252	chr1	74880737	74881236	Atg9a|chr1:74880737-74881236	0.35913280155765	.	.
chr1	75191753	75192252	chr1	74882110	74882609	Ankzf1|chr1:74882110-74882609	0.161413239565115	.	.
chr1	75191753	75192252	chr1	74882110	74882609	Atg9a|chr1:74882110-74882609	0.161413239565115	.	.
chr1	75191753	75192252	chr1	74894978	74895477	Ankzf1|chr1:74894978-74895477	0.272573675612457	.	.
chr1	75191753	75192252	chr1	74894978	74895477	Atg9a|chr1:74894978-74895477	0.272573675612457	.	.
chr1	75191753	75192252	chr1	75289342	75289841	Ankzf1|chr1:75289342-75289841	0.269211533685346	.	.
chr1	75191753	75192252	chr1	75289342	75289841	Atg9a|chr1:75289342-75289841	0.269211533685346	.	.
chr1	75191753	75192252	chr1	75370249	75370748	Ankzf1|chr1:75370249-75370748	0.188696946402814	.	.
chr1	75191753	75192252	chr1	75370249	75370748	Atg9a|chr1:75370249-75370748	0.188696946402814	.	.
chr1	75191753	75192252	chr1	75381822	75382321	Ankzf1|chr1:75381822-75382321	0.398932890055992	.	.
chr1	75191753	75192252	chr1	75381822	75382321	Atg9a|chr1:75381822-75382321	0.398932890055992	.	.
chr1	75191753	75192252	chr1	75445624	75446123	Ankzf1|chr1:75445624-75446123	0.227907154306182	.	.
chr1	75191753	75192252	chr1	75445624	75446123	Atg9a|chr1:75445624-75446123	0.227907154306182	.	.
chr1	75191753	75192252	chr1	75467494	75467993	Ankzf1|chr1:75467494-75467993	0.195055318003055	.	.
chr1	75191753	75192252	chr1	75467494	75467993	Atg9a|chr1:75467494-75467993	0.195055318003055	.	.
chr1	75191753	75192252	chr1	75487302	75487801	Ankzf1|chr1:75487302-75487801	0.193822914344136	.	.
chr1	75191753	75192252	chr1	75487302	75487801	Atg9a|chr1:75487302-75487801	0.193822914344136	.	.
chr1	75191753	75192252	chr1	75495129	75495628	Ankzf1|chr1:75495129-75495628	0.298793184676595	.	.
chr1	75191753	75192252	chr1	75495129	75495628	Atg9a|chr1:75495129-75495628	0.298793184676595	.	.
chr1	75192415	75192914	chr1	74802933	74803432	Ankzf1|chr1:74802933-74803432	0.342550920472464	.	.
chr1	75192415	75192914	chr1	74802933	74803432	Atg9a|chr1:74802933-74803432	0.342550920472464	.	.
chr1	75192415	75192914	chr1	74894978	74895477	Ankzf1|chr1:74894978-74895477	0.237475559537641	.	.
chr1	75192415	75192914	chr1	74894978	74895477	Atg9a|chr1:74894978-74895477	0.237475559537641	.	.
chr1	75192415	75192914	chr1	75381822	75382321	Ankzf1|chr1:75381822-75382321	0.17179588120848	.	.
chr1	75192415	75192914	chr1	75381822	75382321	Atg9a|chr1:75381822-75382321	0.17179588120848	.	.
chr1	75192415	75192914	chr1	75413640	75414139	Ankzf1|chr1:75413640-75414139	0.209240844133669	.	.
chr1	75192415	75192914	chr1	75413640	75414139	Atg9a|chr1:75413640-75414139	0.209240844133669	.	.
chr1	75210546	75211045	chr1	74784124	74784623	Glb1l|chr1:74784124-74784623	0.286231908885547	.	.
chr1	75210546	75211045	chr1	74784124	74784623	Stk16|chr1:74784124-74784623	0.286231908885547	.	.
chr1	75210546	75211045	chr1	74808065	74808564	Glb1l|chr1:74808065-74808564	0.200591192718652	.	.
chr1	75210546	75211045	chr1	74808065	74808564	Stk16|chr1:74808065-74808564	0.200591192718652	.	.
chr1	75210546	75211045	chr1	74816731	74817230	Glb1l|chr1:74816731-74817230	0.254320688291592	.	.
chr1	75210546	75211045	chr1	74816731	74817230	Stk16|chr1:74816731-74817230	0.254320688291592	.	.
chr1	75210546	75211045	chr1	74858307	74858806	Glb1l|chr1:74858307-74858806	0.176601843000592	.	.
chr1	75210546	75211045	chr1	74858307	74858806	Stk16|chr1:74858307-74858806	0.176601843000592	.	.
chr1	75210546	75211045	chr1	74880737	74881236	Glb1l|chr1:74880737-74881236	0.238526667111279	.	.
chr1	75210546	75211045	chr1	74880737	74881236	Stk16|chr1:74880737-74881236	0.238526667111279	.	.
chr1	75210546	75211045	chr1	74894978	74895477	Glb1l|chr1:74894978-74895477	0.187401173384729	.	.
chr1	75210546	75211045	chr1	74894978	74895477	Stk16|chr1:74894978-74895477	0.187401173384729	.	.
chr1	75210546	75211045	chr1	75234571	75235070	Glb1l|chr1:75234571-75235070	0.144712111941961	.	.
chr1	75210546	75211045	chr1	75234571	75235070	Stk16|chr1:75234571-75235070	0.144712111941961	.	.
chr1	75210546	75211045	chr1	75289342	75289841	Glb1l|chr1:75289342-75289841	0.361453625006091	.	.
chr1	75210546	75211045	chr1	75289342	75289841	Stk16|chr1:75289342-75289841	0.361453625006091	.	.
chr1	75210546	75211045	chr1	75381822	75382321	Glb1l|chr1:75381822-75382321	0.436078354777844	.	.
chr1	75210546	75211045	chr1	75381822	75382321	Stk16|chr1:75381822-75382321	0.436078354777844	.	.
chr1	75210546	75211045	chr1	75445624	75446123	Glb1l|chr1:75445624-75446123	0.231324780364894	.	.
chr1	75210546	75211045	chr1	75445624	75446123	Stk16|chr1:75445624-75446123	0.231324780364894	.	.
chr1	75210546	75211045	chr1	75467494	75467993	Glb1l|chr1:75467494-75467993	0.157335651766	.	.
chr1	75210546	75211045	chr1	75467494	75467993	Stk16|chr1:75467494-75467993	0.157335651766	.	.
chr1	75219086	75219585	chr1	74787775	74788274	Tuba4a|chr1:74787775-74788274	0.1750840212895	.	.
chr1	75219086	75219585	chr1	74802933	74803432	Tuba4a|chr1:74802933-74803432	0.334666787772228	.	.
chr1	75219086	75219585	chr1	74858307	74858806	Tuba4a|chr1:74858307-74858806	0.194738297348308	.	.
chr1	75219086	75219585	chr1	75381822	75382321	Tuba4a|chr1:75381822-75382321	0.149208880273803	.	.
chr1	75236144	75236643	chr1	75218312	75218811	Dnajb2|chr1:75218312-75218811	0.17940804674836	.	.
chr1	75236144	75236643	chr1	75234571	75235070	Dnajb2|chr1:75234571-75235070	0.32075171857008	.	.
chr1	75236144	75236643	chr1	75244823	75245322	Dnajb2|chr1:75244823-75245322	0.187206406772571	.	.
chr1	75236144	75236643	chr1	75290547	75291046	Dnajb2|chr1:75290547-75291046	0.150295428682159	.	.
chr1	75236144	75236643	chr1	75342805	75343304	Dnajb2|chr1:75342805-75343304	0.216031719713973	.	.
chr1	75236651	75237150	chr1	74816731	74817230	Dnajb2|chr1:74816731-74817230	0.288966658516676	.	.
chr1	75236651	75237150	chr1	75234571	75235070	Dnajb2|chr1:75234571-75235070	0.268937068061219	.	.
chr1	75236651	75237150	chr1	75234571	75235070	Dnajb2|chr1:75234571-75235070	0.26893706806122	.	.
chr1	75236651	75237150	chr1	75458368	75458867	Dnajb2|chr1:75458368-75458867	0.156788847855848	.	.
chr1	75251521	75252020	chr1	75289342	75289841	Gm28294|chr1:75289342-75289841	0.269020121788504	.	.
chr1	75251521	75252020	chr1	75381822	75382321	Gm28294|chr1:75381822-75382321	0.59085462339605	.	.
chr1	75251521	75252020	chr1	75398631	75399130	Gm28294|chr1:75398631-75399130	0.168670974984354	.	.
chr1	75251521	75252020	chr1	75413640	75414139	Gm28294|chr1:75413640-75414139	0.230138151882212	.	.
chr1	75251521	75252020	chr1	75445624	75446123	Gm28294|chr1:75445624-75446123	0.402268879640979	.	.
chr1	75251521	75252020	chr1	75458368	75458867	Gm28294|chr1:75458368-75458867	0.1888160063398	.	.
chr1	75251521	75252020	chr1	75467494	75467993	Gm28294|chr1:75467494-75467993	0.159194541311794	.	.
chr1	75264008	75264507	chr1	75244823	75245322	Ptprn|chr1:75244823-75245322	0.209931744473814	.	.
chr1	75264549	75265048	chr1	75016818	75017317	Ptprn|chr1:75016818-75017317	0.258696017574376	.	.
chr1	75277375	75277874	chr1	75244823	75245322	Resp18|chr1:75244823-75245322	0.16615621008677	.	.
chr1	75277375	75277874	chr1	75263237	75263736	Resp18|chr1:75263237-75263736	0.265789106173026	.	.
chr1	75277375	75277874	chr1	75289342	75289841	Resp18|chr1:75289342-75289841	0.287761810006256	.	.
chr1	75277375	75277874	chr1	75381822	75382321	Resp18|chr1:75381822-75382321	0.28020174208261	.	.
chr1	75277375	75277874	chr1	75445624	75446123	Resp18|chr1:75445624-75446123	0.173775711070999	.	.
chr1	75278167	75278666	chr1	75289342	75289841	Resp18|chr1:75289342-75289841	0.254811983075016	.	.
chr1	75278167	75278666	chr1	75381822	75382321	Resp18|chr1:75381822-75382321	0.328539365926807	.	.
chr1	75278167	75278666	chr1	75398631	75399130	Resp18|chr1:75398631-75399130	0.145858469315388	.	.
chr1	75278167	75278666	chr1	75445624	75446123	Resp18|chr1:75445624-75446123	0.225467948391266	.	.
chr1	75278167	75278666	chr1	75467494	75467993	Resp18|chr1:75467494-75467993	0.276421770879845	.	.
chr1	75317346	75317845	chr1	75234571	75235070	Dnpep|chr1:75234571-75235070	0.23242641146535	.	.
chr1	75317346	75317845	chr1	75289342	75289841	Dnpep|chr1:75289342-75289841	0.279579060070613	.	.
chr1	75317346	75317845	chr1	75381822	75382321	Dnpep|chr1:75381822-75382321	0.289889754145967	.	.
chr1	75317346	75317845	chr1	75445624	75446123	Dnpep|chr1:75445624-75446123	0.273280659402333	.	.
chr1	75317346	75317845	chr1	75458368	75458867	Dnpep|chr1:75458368-75458867	0.159209249644185	.	.
chr1	75317346	75317845	chr1	75467494	75467993	Dnpep|chr1:75467494-75467993	0.304679923506071	.	.
chr1	75435709	75436208	chr1	75016818	75017317	Gmppa|chr1:75016818-75017317	0.253149033057645	.	.
chr1	75435709	75436208	chr1	75477362	75477861	Gmppa|chr1:75477362-75477861	0.193425455956371	.	.
chr1	75450290	75450789	chr1	75263237	75263736	Asic4|chr1:75263237-75263736	0.184284998504483	.	.
chr1	75450290	75450789	chr1	75487834	75488333	Asic4|chr1:75487834-75488333	0.23323920897541	.	.
chr1	75478598	75479097	chr1	75218312	75218811	Chpf|chr1:75218312-75218811	0.212733025525172	.	.
chr1	75478598	75479097	chr1	75218312	75218811	Tmem198|chr1:75218312-75218811	0.212733025525172	.	.
chr1	75478598	75479097	chr1	75234571	75235070	Chpf|chr1:75234571-75235070	0.214525761201548	.	.
chr1	75478598	75479097	chr1	75234571	75235070	Tmem198|chr1:75234571-75235070	0.214525761201548	.	.
chr1	75478598	75479097	chr1	75263237	75263736	Chpf|chr1:75263237-75263736	0.243064019902273	.	.
chr1	75478598	75479097	chr1	75263237	75263736	Tmem198|chr1:75263237-75263736	0.243064019902273	.	.
chr1	75478598	75479097	chr1	75342805	75343304	Chpf|chr1:75342805-75343304	0.145744737220825	.	.
chr1	75478598	75479097	chr1	75342805	75343304	Tmem198|chr1:75342805-75343304	0.145744737220825	.	.
chr1	75478598	75479097	chr1	75370249	75370748	Chpf|chr1:75370249-75370748	0.152766068192423	.	.
chr1	75478598	75479097	chr1	75370249	75370748	Tmem198|chr1:75370249-75370748	0.152766068192423	.	.
chr1	75478598	75479097	chr1	75445624	75446123	Chpf|chr1:75445624-75446123	0.205846820449269	.	.
chr1	75478598	75479097	chr1	75445624	75446123	Tmem198|chr1:75445624-75446123	0.205846820449269	.	.
chr1	75478598	75479097	chr1	75467494	75467993	Chpf|chr1:75467494-75467993	0.238005833092572	.	.
chr1	75478598	75479097	chr1	75467494	75467993	Tmem198|chr1:75467494-75467993	0.238005833092572	.	.
chr1	75478598	75479097	chr1	75477362	75477861	Chpf|chr1:75477362-75477861	0.216782678169281	.	.
chr1	75478598	75479097	chr1	75477362	75477861	Tmem198|chr1:75477362-75477861	0.216782678169281	.	.
chr1	75478598	75479097	chr1	75487834	75488333	Chpf|chr1:75487834-75488333	0.234405184059474	.	.
chr1	75478598	75479097	chr1	75487834	75488333	Tmem198|chr1:75487834-75488333	0.234405184059474	.	.
chr1	75479156	75479655	chr1	75290547	75291046	Chpf|chr1:75290547-75291046	0.149114776263217	.	.
chr1	75479156	75479655	chr1	75290547	75291046	Tmem198|chr1:75290547-75291046	0.149114776263217	.	.
chr1	75479156	75479655	chr1	75370249	75370748	Chpf|chr1:75370249-75370748	0.220804140543548	.	.
chr1	75479156	75479655	chr1	75370249	75370748	Tmem198|chr1:75370249-75370748	0.220804140543548	.	.
chr1	75479156	75479655	chr1	75381822	75382321	Chpf|chr1:75381822-75382321	0.239545710900578	.	.
chr1	75479156	75479655	chr1	75381822	75382321	Tmem198|chr1:75381822-75382321	0.239545710900578	.	.
chr1	84839808	84840307	chr1	84851559	84852058	Fbxo36|chr1:84851559-84852058	0.201142831075323	.	.
chr1	84839808	84840307	chr1	84851559	84852058	Trip12|chr1:84851559-84852058	0.201142831075323	.	.
chr1	84839808	84840307	chr1	84933383	84933882	Fbxo36|chr1:84933383-84933882	0.211403272665174	.	.
chr1	84839808	84840307	chr1	84933383	84933882	Trip12|chr1:84933383-84933882	0.211403272665174	.	.
chr1	85793160	85793659	chr1	85853262	85853761	Cab39|chr1:85853262-85853761	0.198354425223818	.	.
chr1	85793728	85794227	chr1	85895455	85895954	Cab39|chr1:85895455-85895954	0.164618823943353	.	.
chr1	85894274	85894773	chr1	85895455	85895954	Itm2c|chr1:85895455-85895954	0.233067512259271	.	.
chr1	85894955	85895454	chr1	85895455	85895954	Itm2c|chr1:85895455-85895954	0.163760302889663	.	.
chr1	85894955	85895454	chr1	85916833	85917332	Itm2c|chr1:85916833-85917332	0.172958488435351	.	.
chr1	85894955	85895454	chr1	85979660	85980159	Itm2c|chr1:85979660-85980159	0.262010220235847	.	.
chr1	87755700	87756199	chr1	87925537	87926036	Atg16l1|chr1:87925537-87926036	0.307959058713263	.	.
chr1	87853009	87853508	chr1	87925537	87926036	Dgkd|chr1:87925537-87926036	0.301793156086672	.	.
chr1	88205505	88206004	chr1	87929761	87930260	Dnajb3|chr1:87929761-87930260	0.152251737242161	.	.
chr1	93342619	93343118	chr1	93445454	93445953	Pask|chr1:93445454-93445953	0.224169395138713	.	.
chr1	93342619	93343118	chr1	93445454	93445953	Ppp1r7|chr1:93445454-93445953	0.224169395138713	.	.
chr1	93343358	93343857	chr1	93445454	93445953	Pask|chr1:93445454-93445953	0.212938440222033	.	.
chr1	93343358	93343857	chr1	93445454	93445953	Ppp1r7|chr1:93445454-93445953	0.212938440222033	.	.
chr1	93478107	93478606	chr1	93444675	93445174	Hdlbp|chr1:93444675-93445174	0.220273327598768	.	.
chr1	93478107	93478606	chr1	93444675	93445174	Sept2|chr1:93444675-93445174	0.220273327598768	.	.
chr1	93478107	93478606	chr1	93445454	93445953	Hdlbp|chr1:93445454-93445953	0.158894151765156	.	.
chr1	93478107	93478606	chr1	93445454	93445953	Sept2|chr1:93445454-93445953	0.158894151765156	.	.
chr1	93478622	93479121	chr1	93444675	93445174	Hdlbp|chr1:93444675-93445174	0.174401871611443	.	.
chr1	93478622	93479121	chr1	93444675	93445174	Sept2|chr1:93444675-93445174	0.174401871611443	.	.
chr1	93635550	93636049	chr1	93444675	93445174	Gm28536|chr1:93444675-93445174	0.16224795286358	.	.
chr1	93685241	93685740	chr1	93668682	93669181	Bok|chr1:93668682-93669181	0.15276605525196	.	.
chr1	93686360	93686859	chr1	93444675	93445174	Bok|chr1:93444675-93445174	0.195445673074968	.	.
chr1	93731754	93732253	chr1	93445454	93445953	Gm10550|chr1:93445454-93445953	0.171640920171437	.	.
chr1	93803720	93804219	chr1	94079039	94079538	Ing5|chr1:94079039-94079538	0.17577647551479	.	.
chr1	93825281	93825780	chr1	94079039	94079538	D2hgdh|chr1:94079039-94079538	0.17165176762158	.	.
chr1	95313333	95313832	chr1	95451739	95452238	Fam174a|chr1:95451739-95452238	0.151209068511813	.	.
chr1	95667416	95667915	chr1	95789956	95790455	St8sia4|chr1:95789956-95790455	0.183663051419659	.	.
chr1	96871948	96872447	chr1	96808251	96808750	Slco4c1|chr1:96808251-96808750	0.236102714417859	.	.
chr1	96871948	96872447	chr1	97038495	97038994	Slco4c1|chr1:97038495-97038994	0.235213494617108	.	.
chr1	97661204	97661703	chr1	97650037	97650536	D1Ertd622e|chr1:97650037-97650536	0.172307212261816	.	.
chr1	97661204	97661703	chr1	97721600	97722099	D1Ertd622e|chr1:97721600-97722099	0.25860678367471	.	.
chr1	97661800	97662299	chr1	97598978	97599477	D1Ertd622e|chr1:97598978-97599477	0.167228928781897	.	.
chr1	97661800	97662299	chr1	97650037	97650536	D1Ertd622e|chr1:97650037-97650536	0.202090973664922	.	.
chr1	97661800	97662299	chr1	97721600	97722099	D1Ertd622e|chr1:97721600-97722099	0.152159724315845	.	.
chr1	98094805	98095304	chr1	98190632	98191131	Pam|chr1:98190632-98191131	0.182313120112327	.	.
chr1	98095430	98095929	chr1	98031757	98032256	Pam|chr1:98031757-98032256	0.20871302884582	.	.
chr1	98095430	98095929	chr1	98126180	98126679	Pam|chr1:98126180-98126679	0.321914382719702	.	.
chr1	98095430	98095929	chr1	98324803	98325302	Pam|chr1:98324803-98325302	0.155332406093215	.	.
chr1	105663536	105664035	chr1	105814434	105814933	Pign|chr1:105814434-105814933	0.24660575404861	.	.
chr1	105663536	105664035	chr1	105814434	105814933	Relch|chr1:105814434-105814933	0.24660575404861	.	.
chr1	105663536	105664035	chr1	105947093	105947592	Pign|chr1:105947093-105947592	0.174337971430815	.	.
chr1	105663536	105664035	chr1	105947093	105947592	Relch|chr1:105947093-105947592	0.174337971430815	.	.
chr1	105780395	105780894	chr1	105907913	105908412	Tnfrsf11a|chr1:105907913-105908412	0.190671168933113	.	.
chr1	105780395	105780894	chr1	105993776	105994275	Tnfrsf11a|chr1:105993776-105994275	0.143495192132713	.	.
chr1	105990273	105990772	chr1	105814434	105814933	Gm7160|chr1:105814434-105814933	0.198369716762342	.	.
chr1	105990273	105990772	chr1	105814434	105814933	Zcchc2|chr1:105814434-105814933	0.198369716762342	.	.
chr1	105990273	105990772	chr1	105890977	105891476	Gm7160|chr1:105890977-105891476	0.314424600502739	.	.
chr1	105990273	105990772	chr1	105890977	105891476	Zcchc2|chr1:105890977-105891476	0.314424600502739	.	.
chr1	105991031	105991530	chr1	105907913	105908412	Gm7160|chr1:105907913-105908412	0.260168370594774	.	.
chr1	105991031	105991530	chr1	105907913	105908412	Zcchc2|chr1:105907913-105908412	0.260168370594774	.	.
chr1	105991031	105991530	chr1	105993776	105994275	Gm7160|chr1:105993776-105994275	0.156833347440191	.	.
chr1	105991031	105991530	chr1	105993776	105994275	Zcchc2|chr1:105993776-105994275	0.156833347440191	.	.
chr1	109982994	109983493	chr1	109929801	109930300	Cdh7|chr1:109929801-109930300	0.4652792094358	.	.
chr1	115684447	115684946	chr1	115686455	115686954	Cntnap5a|chr1:115686455-115686954	0.322789045903585	.	.
chr1	115684447	115684946	chr1	115745518	115746017	Cntnap5a|chr1:115745518-115746017	0.294711473771883	.	.
chr1	118310992	118311491	chr1	118481738	118482237	Tsn|chr1:118481738-118482237	0.171928064408192	.	.
chr1	118321592	118322091	chr1	118434883	118435382	Nifk|chr1:118434883-118435382	0.323778087580476	.	.
chr1	118321592	118322091	chr1	118498277	118498776	Nifk|chr1:118498277-118498776	0.220682365832292	.	.
chr1	118389052	118389551	chr1	118476824	118477323	Clasp1|chr1:118476824-118477323	0.190245786563497	.	.
chr1	118459308	118459807	chr1	118012685	118013184	2900060B14Rik|chr1:118012685-118013184	0.181318981992124	.	.
chr1	120340287	120340786	chr1	120265100	120265599	C1ql2|chr1:120265100-120265599	0.177070423647283	.	.
chr1	120340287	120340786	chr1	120327602	120328101	C1ql2|chr1:120327602-120328101	0.209811576536275	.	.
chr1	120340287	120340786	chr1	120468841	120469340	C1ql2|chr1:120468841-120469340	0.176828959409252	.	.
chr1	120340287	120340786	chr1	120538173	120538672	C1ql2|chr1:120538173-120538672	0.422667221272832	.	.
chr1	120340287	120340786	chr1	120549233	120549732	C1ql2|chr1:120549233-120549732	0.302577341650027	.	.
chr1	120340287	120340786	chr1	120549866	120550365	C1ql2|chr1:120549866-120550365	0.179148393031908	.	.
chr1	120602016	120602515	chr1	120538173	120538672	En1|chr1:120538173-120538672	0.359298731954439	.	.
chr1	130462505	130463004	chr1	130715647	130716146	Cd55|chr1:130715647-130716146	0.16273209388517	.	.
chr1	130462505	130463004	chr1	130715647	130716146	Gm16083|chr1:130715647-130716146	0.16273209388517	.	.
chr1	130717229	130717728	chr1	130715647	130716146	Yod1|chr1:130715647-130716146	0.320732664877146	.	.
chr1	139376823	139377322	chr1	139487825	139488324	Crb1|chr1:139487825-139488324	0.388120064219952	.	.
chr1	143702603	143703102	chr1	143739248	143739747	Cdc73|chr1:143739248-143739747	0.150156183457398	.	.
chr1	146806794	146807293	chr1	147023805	147024304	A230059L01Rik|chr1:147023805-147024304	0.176891990174035	.	.
chr1	146807304	146807803	chr1	146530244	146530743	A230059L01Rik|chr1:146530244-146530743	0.422352519351014	.	.
chr1	146807304	146807803	chr1	146965605	146966104	A230059L01Rik|chr1:146965605-146966104	0.417506793720721	.	.
chr1	146807304	146807803	chr1	147023243	147023742	A230059L01Rik|chr1:147023243-147023742	0.19981255037258	.	.
chr1	146807304	146807803	chr1	147023805	147024304	A230059L01Rik|chr1:147023805-147024304	0.451735713768741	.	.
chr1	146807304	146807803	chr1	147217819	147218318	A230059L01Rik|chr1:147217819-147218318	0.318351809380364	.	.
chr1	150099643	150100142	chr1	149804500	149804999	Ptgs2|chr1:149804500-149804999	0.235053682997813	.	.
chr1	150099643	150100142	chr1	149804500	149804999	Ptgs2os|chr1:149804500-149804999	0.235053682997813	.	.
chr1	155973115	155973614	chr1	156040577	156041076	Cep350|chr1:156040577-156041076	0.292690274661536	.	.
chr1	156204775	156205274	chr1	156040577	156041076	Fam163a|chr1:156040577-156041076	0.260298269054613	.	.
chr1	156204775	156205274	chr1	156183175	156183674	Fam163a|chr1:156183175-156183674	0.260127880621653	.	.
chr1	156204775	156205274	chr1	156228862	156229361	Fam163a|chr1:156228862-156229361	0.361275902599428	.	.
chr1	156204775	156205274	chr1	156269853	156270352	Fam163a|chr1:156269853-156270352	0.166440071092929	.	.
chr1	156303125	156303624	chr1	156040577	156041076	4930518J20Rik|chr1:156040577-156041076	0.209046775444712	.	.
chr1	156303125	156303624	chr1	156040577	156041076	Tdrd5|chr1:156040577-156041076	0.209046775444712	.	.
chr1	156303125	156303624	chr1	156229365	156229864	4930518J20Rik|chr1:156229365-156229864	0.181145564219225	.	.
chr1	156303125	156303624	chr1	156229365	156229864	Tdrd5|chr1:156229365-156229864	0.181145564219225	.	.
chr1	156420903	156421402	chr1	156085751	156086250	Axdnd1|chr1:156085751-156086250	0.237425310485313	.	.
chr1	156420903	156421402	chr1	156085751	156086250	Axdnd1|chr1:156085751-156086250	0.237425310485314	.	.
chr1	156420903	156421402	chr1	156184182	156184681	Axdnd1|chr1:156184182-156184681	0.17102579461611	.	.
chr1	156420903	156421402	chr1	156241652	156242151	Axdnd1|chr1:156241652-156242151	0.150716162682099	.	.
chr1	156420903	156421402	chr1	156269853	156270352	Axdnd1|chr1:156269853-156270352	0.155527145923665	.	.
chr1	156420903	156421402	chr1	156581092	156581591	Axdnd1|chr1:156581092-156581591	0.151828243791332	.	.
chr1	156474061	156474560	chr1	156085751	156086250	Soat1|chr1:156085751-156086250	0.252993975464352	.	.
chr1	156474061	156474560	chr1	156184182	156184681	Soat1|chr1:156184182-156184681	0.369700258403213	.	.
chr1	160906592	160907091	chr1	161195428	161195927	Rc3h1|chr1:161195428-161195927	0.355662280557351	.	.
chr1	161034286	161034785	chr1	161170609	161171108	Gas5|chr1:161170609-161171108	0.192646109956649	.	.
chr1	161034286	161034785	chr1	161170609	161171108	Zbtb37|chr1:161170609-161171108	0.192646109956649	.	.
chr1	161034786	161035285	chr1	161195428	161195927	Gas5|chr1:161195428-161195927	0.178279021522266	.	.
chr1	161034786	161035285	chr1	161195428	161195927	Zbtb37|chr1:161195428-161195927	0.178279021522266	.	.
chr1	161034786	161035285	chr1	161286641	161287140	Gas5|chr1:161286641-161287140	0.319157726770482	.	.
chr1	161034786	161035285	chr1	161286641	161287140	Zbtb37|chr1:161286641-161287140	0.319157726770482	.	.
chr1	161131254	161131753	chr1	161195428	161195927	Klhl20|chr1:161195428-161195927	0.20831724307057	.	.
chr1	161142436	161142935	chr1	161195428	161195927	Ankrd45|chr1:161195428-161195927	0.186178989979214	.	.
chr1	163403421	163403920	chr1	163070445	163070944	Gorab|chr1:163070445-163070944	0.211251804091786	.	.
chr1	163403421	163403920	chr1	163091295	163091794	Gorab|chr1:163091295-163091794	0.201485585490836	.	.
chr1	166253817	166254316	chr1	166319038	166319537	Ildr2|chr1:166319038-166319537	0.264430038079312	.	.
chr1	166253817	166254316	chr1	166343030	166343529	Ildr2|chr1:166343030-166343529	0.160060319070294	.	.
chr1	166253817	166254316	chr1	166360121	166360620	Ildr2|chr1:166360121-166360620	0.214944992560755	.	.
chr1	166254415	166254914	chr1	166343030	166343529	Ildr2|chr1:166343030-166343529	0.21568636089294	.	.
chr1	166308696	166309195	chr1	166360121	166360620	5330438I03Rik|chr1:166360121-166360620	0.177514471961354	.	.
chr1	166309200	166309699	chr1	166343030	166343529	5330438I03Rik|chr1:166343030-166343529	0.146110301188404	.	.
chr1	166309200	166309699	chr1	166360121	166360620	5330438I03Rik|chr1:166360121-166360620	0.215568906243477	.	.
chr1	166408940	166409439	chr1	166302681	166303180	Pogk|chr1:166302681-166303180	0.15995375614403	.	.
chr1	166409578	166410077	chr1	166428926	166429425	Pogk|chr1:166428926-166429425	0.308431140463306	.	.
chr1	171270057	171270556	chr1	171263038	171263537	B4galt3|chr1:171263038-171263537	0.244439266763674	.	.
chr1	171270057	171270556	chr1	171658362	171658861	B4galt3|chr1:171658362-171658861	0.239944333507022	.	.
chr1	171281054	171281553	chr1	171263038	171263537	Ppox|chr1:171263038-171263537	0.317992996800878	.	.
chr1	171281054	171281553	chr1	171379865	171380364	Ppox|chr1:171379865-171380364	0.265068257468322	.	.
chr1	171281563	171282062	chr1	171470192	171470691	Ppox|chr1:171470192-171470691	0.175439112154277	.	.
chr1	171287719	171288218	chr1	171263038	171263537	Usp21|chr1:171263038-171263537	0.30512065005081	.	.
chr1	171287719	171288218	chr1	171379865	171380364	Usp21|chr1:171379865-171380364	0.219020234652367	.	.
chr1	171287719	171288218	chr1	171470192	171470691	Usp21|chr1:171470192-171470691	0.303763954834384	.	.
chr1	171294566	171295065	chr1	171263038	171263537	Ufc1|chr1:171263038-171263537	0.346504042655462	.	.
chr1	171294566	171295065	chr1	171658362	171658861	Ufc1|chr1:171658362-171658861	0.185942582264728	.	.
chr1	171361088	171361587	chr1	171263038	171263537	Klhdc9|chr1:171263038-171263537	0.184528614432367	.	.
chr1	171361088	171361587	chr1	171379865	171380364	Klhdc9|chr1:171379865-171380364	0.16674957273697	.	.
chr1	171411068	171411567	chr1	171263038	171263537	Usf1|chr1:171263038-171263537	0.239003759353283	.	.
chr1	171411068	171411567	chr1	171379865	171380364	Usf1|chr1:171379865-171380364	0.217233647449657	.	.
chr1	171437234	171437733	chr1	171263038	171263537	F11r|chr1:171263038-171263537	0.267137511862945	.	.
chr1	171437234	171437733	chr1	171379865	171380364	F11r|chr1:171379865-171380364	0.14411482396616	.	.
chr1	171437234	171437733	chr1	171470192	171470691	F11r|chr1:171470192-171470691	0.253491575442084	.	.
chr1	171437234	171437733	chr1	171658362	171658861	F11r|chr1:171658362-171658861	0.17315251793101	.	.
chr1	171503848	171504347	chr1	171263038	171263537	Alyref2|chr1:171263038-171263537	0.193744157387823	.	.
chr1	171503848	171504347	chr1	171263038	171263537	B930036N10Rik|chr1:171263038-171263537	0.193744157387823	.	.
chr1	171503848	171504347	chr1	171379865	171380364	Alyref2|chr1:171379865-171380364	0.36388080623589	.	.
chr1	171503848	171504347	chr1	171379865	171380364	B930036N10Rik|chr1:171379865-171380364	0.36388080623589	.	.
chr1	173366644	173367143	chr1	173339459	173339958	Cadm3|chr1:173339459-173339958	0.178340221208067	.	.
chr1	173367390	173367889	chr1	173456303	173456802	Cadm3|chr1:173456303-173456802	0.14446218158894	.	.
chr1	177729062	177729561	chr1	177684862	177685361	1700016C15Rik|chr1:177684862-177685361	0.146957353542994	.	.
chr1	177796375	177796874	chr1	177702809	177703308	Adss|chr1:177702809-177703308	0.161198823302138	.	.
chr1	177982967	177983466	chr1	178219602	178220101	Catspere2|chr1:178219602-178220101	0.160646960243351	.	.
chr1	178187311	178187810	chr1	178336353	178336852	Desi2|chr1:178336353-178336852	0.287979850247032	.	.
chr1	178187311	178187810	chr1	178447830	178448329	Desi2|chr1:178447830-178448329	0.165578294480394	.	.
chr1	178187311	178187810	chr1	178448418	178448917	Desi2|chr1:178448418-178448917	0.347290467925833	.	.
chr1	178317988	178318487	chr1	178368821	178369320	B230369F24Rik|chr1:178368821-178369320	0.212852110499602	.	.
chr1	178317988	178318487	chr1	178368821	178369320	Cox20|chr1:178368821-178369320	0.212852110499602	.	.
chr1	178318532	178319031	chr1	178219602	178220101	B230369F24Rik|chr1:178219602-178220101	0.368597484885996	.	.
chr1	178318532	178319031	chr1	178219602	178220101	Cox20|chr1:178219602-178220101	0.368597484885996	.	.
chr1	178318532	178319031	chr1	178447830	178448329	B230369F24Rik|chr1:178447830-178448329	0.220122830592128	.	.
chr1	178318532	178319031	chr1	178447830	178448329	Cox20|chr1:178447830-178448329	0.220122830592128	.	.
chr1	178337022	178337521	chr1	178449116	178449615	Hnrnpu|chr1:178449116-178449615	0.148963980029964	.	.
chr1	178337559	178338058	chr1	178447830	178448329	Hnrnpu|chr1:178447830-178448329	0.245354436508148	.	.
chr1	178405450	178405949	chr1	178219602	178220101	Efcab2|chr1:178219602-178220101	0.450633040806605	.	.
chr1	178405450	178405949	chr1	178219602	178220101	Efcab2|chr1:178219602-178220101	0.450633040806606	.	.
chr1	178405450	178405949	chr1	178447830	178448329	Efcab2|chr1:178447830-178448329	0.302883862170737	.	.
chr1	178405450	178405949	chr1	178448418	178448917	Efcab2|chr1:178448418-178448917	0.300291163983736	.	.
chr1	178405450	178405949	chr1	178449116	178449615	Efcab2|chr1:178449116-178449615	0.182051507828031	.	.
chr1	178405450	178405949	chr1	178463658	178464157	Efcab2|chr1:178463658-178464157	0.246618525751131	.	.
chr1	178406170	178406669	chr1	178368821	178369320	Efcab2|chr1:178368821-178369320	0.188733123517896	.	.
chr1	178406170	178406669	chr1	178449116	178449615	Efcab2|chr1:178449116-178449615	0.166794547674116	.	.
chr1	180568576	180569075	chr1	180987738	180988237	Parp1|chr1:180987738-180988237	0.143881108310864	.	.
chr1	180641033	180641532	chr1	180778088	180778587	Lin9|chr1:180778088-180778587	0.294358402853671	.	.
chr1	180641033	180641532	chr1	180848038	180848537	Lin9|chr1:180848038-180848537	0.171455392359909	.	.
chr1	180641033	180641532	chr1	180987738	180988237	Lin9|chr1:180987738-180988237	0.245375714979203	.	.
chr1	180725789	180726288	chr1	180778088	180778587	Acbd3|chr1:180778088-180778587	0.272584785147541	.	.
chr1	180767693	180768192	chr1	180778088	180778587	Gm38293|chr1:180778088-180778587	0.191221793838935	.	.
chr1	180767693	180768192	chr1	180848038	180848537	Gm38293|chr1:180848038-180848537	0.226573972078047	.	.
chr1	180767693	180768192	chr1	180863588	180864087	Gm38293|chr1:180863588-180864087	0.363576594302002	.	.
chr1	180767693	180768192	chr1	180987738	180988237	Gm38293|chr1:180987738-180988237	0.186030474529512	.	.
chr1	180768387	180768886	chr1	180763866	180764365	Gm38293|chr1:180763866-180764365	0.245480516088996	.	.
chr1	180768387	180768886	chr1	180848038	180848537	Gm38293|chr1:180848038-180848537	0.206946309942183	.	.
chr1	180813365	180813864	chr1	180763866	180764365	H3f3a|chr1:180763866-180764365	0.234217319778706	.	.
chr1	180813365	180813864	chr1	180763866	180764365	H3f3aos|chr1:180763866-180764365	0.234217319778706	.	.
chr1	180813365	180813864	chr1	180777540	180778039	H3f3a|chr1:180777540-180778039	0.177834083513756	.	.
chr1	180813365	180813864	chr1	180777540	180778039	H3f3aos|chr1:180777540-180778039	0.177834083513756	.	.
chr1	180813365	180813864	chr1	180778088	180778587	H3f3a|chr1:180778088-180778587	0.178846509958811	.	.
chr1	180813365	180813864	chr1	180778088	180778587	H3f3aos|chr1:180778088-180778587	0.178846509958811	.	.
chr1	180813365	180813864	chr1	180848038	180848537	H3f3a|chr1:180848038-180848537	0.36051572754098	.	.
chr1	180813365	180813864	chr1	180848038	180848537	H3f3aos|chr1:180848038-180848537	0.36051572754098	.	.
chr1	180813365	180813864	chr1	180863588	180864087	H3f3a|chr1:180863588-180864087	0.21093919351145	.	.
chr1	180813365	180813864	chr1	180863588	180864087	H3f3aos|chr1:180863588-180864087	0.21093919351145	.	.
chr1	180813989	180814488	chr1	180547908	180548407	H3f3a|chr1:180547908-180548407	0.296063440197914	.	.
chr1	180813989	180814488	chr1	180547908	180548407	H3f3aos|chr1:180547908-180548407	0.296063440197914	.	.
chr1	180813989	180814488	chr1	180777540	180778039	H3f3a|chr1:180777540-180778039	0.151316427888593	.	.
chr1	180813989	180814488	chr1	180777540	180778039	H3f3aos|chr1:180777540-180778039	0.151316427888593	.	.
chr1	180813989	180814488	chr1	180778088	180778587	H3f3a|chr1:180778088-180778587	0.152409563116631	.	.
chr1	180813989	180814488	chr1	180778088	180778587	H3f3aos|chr1:180778088-180778587	0.152409563116631	.	.
chr1	180813989	180814488	chr1	180848038	180848537	H3f3a|chr1:180848038-180848537	0.237059406436438	.	.
chr1	180813989	180814488	chr1	180848038	180848537	H3f3aos|chr1:180848038-180848537	0.237059406436438	.	.
chr1	180850639	180851138	chr1	180547908	180548407	Sde2|chr1:180547908-180548407	0.30753595177702	.	.
chr1	180903944	180904443	chr1	180778088	180778587	Pycr2|chr1:180778088-180778587	0.166830656696603	.	.
chr1	194938639	194939138	chr1	195040386	195040885	Cd34|chr1:195040386-195040885	0.238575851462638	.	.
chr1	194976111	194976610	chr1	194816816	194817315	A330023F24Rik|chr1:194816816-194817315	0.144389191137323	.	.
chr1	194976111	194976610	chr1	194816816	194817315	Gm16897|chr1:194816816-194817315	0.144389191137323	.	.
chr1	194976111	194976610	chr1	195016706	195017205	A330023F24Rik|chr1:195016706-195017205	0.265040763745955	.	.
chr1	194976111	194976610	chr1	195016706	195017205	Gm16897|chr1:195016706-195017205	0.265040763745955	.	.
chr1	194976111	194976610	chr1	195033930	195034429	A330023F24Rik|chr1:195033930-195034429	0.219004236983335	.	.
chr1	194976111	194976610	chr1	195033930	195034429	Gm16897|chr1:195033930-195034429	0.219004236983335	.	.
chr1	195018071	195018570	chr1	194925734	194926233	Gm37027|chr1:194925734-194926233	0.175170318553972	.	.
chr1	195130829	195131328	chr1	194761366	194761865	Cr1l|chr1:194761366-194761865	0.190227214946509	.	.
chr1	195176500	195176999	chr1	194761366	194761865	Cr2|chr1:194761366-194761865	0.329901469945304	.	.
chr1	195176500	195176999	chr1	194816816	194817315	Cr2|chr1:194816816-194817315	0.222246332939747	.	.
chr1	195176500	195176999	chr1	194925734	194926233	Cr2|chr1:194925734-194926233	0.234121672195443	.	.
chr1	195176500	195176999	chr1	195040386	195040885	Cr2|chr1:195040386-195040885	0.305092081574446	.	.
chr10	3366298	3366797	chr10	3366890	3367389	Ppp1r14c|chr10:3366890-3367389	0.306592750067598	.	.
chr10	3741065	3741564	chr10	3416492	3416991	Plekhg1|chr10:3416492-3416991	0.211361755679926	.	.
chr10	3972861	3973360	chr10	3996387	3996886	Mthfd1l|chr10:3996387-3996886	0.261091822533196	.	.
chr10	5805395	5805894	chr10	5549987	5550486	Fbxo5|chr10:5549987-5550486	0.192940573646777	.	.
chr10	5823844	5824343	chr10	5906427	5906926	Mtrf1l|chr10:5906427-5906926	0.172168875221357	.	.
chr10	5921342	5921841	chr10	5549987	5550486	Rgs17|chr10:5549987-5550486	0.159719229690476	.	.
chr10	5921342	5921841	chr10	5906427	5906926	Rgs17|chr10:5906427-5906926	0.233122513582147	.	.
chr10	5922199	5922698	chr10	5549987	5550486	Rgs17|chr10:5549987-5550486	0.187038709427406	.	.
chr10	5922199	5922698	chr10	6035780	6036279	Rgs17|chr10:6035780-6036279	0.263484727593423	.	.
chr10	7211500	7211999	chr10	7011283	7011782	Cnksr3|chr10:7011283-7011782	0.278186248692476	.	.
chr10	7211500	7211999	chr10	7210985	7211484	Cnksr3|chr10:7210985-7211484	0.259066967041706	.	.
chr10	7211500	7211999	chr10	7390606	7391105	Cnksr3|chr10:7390606-7391105	0.190534691772791	.	.
chr10	7212004	7212503	chr10	7210985	7211484	Cnksr3|chr10:7210985-7211484	0.164409361175095	.	.
chr10	7212004	7212503	chr10	7390606	7391105	Cnksr3|chr10:7390606-7391105	0.144007714974162	.	.
chr10	7589567	7590066	chr10	7809906	7810405	Lrp11|chr10:7809906-7810405	0.305597131500907	.	.
chr10	7590117	7590616	chr10	7600611	7601110	Lrp11|chr10:7600611-7601110	0.202161908673132	.	.
chr10	7590117	7590616	chr10	7809906	7810405	Lrp11|chr10:7809906-7810405	0.143263175316534	.	.
chr10	7667254	7667753	chr10	7900869	7901368	Nup43|chr10:7900869-7901368	0.210722050924565	.	.
chr10	7725685	7726184	chr10	7663092	7663591	Katna1|chr10:7663092-7663591	0.261665324854911	.	.
chr10	7780721	7781220	chr10	7663092	7663591	B430219N15Rik|chr10:7663092-7663591	0.297804294981168	.	.
chr10	7780721	7781220	chr10	7809906	7810405	B430219N15Rik|chr10:7809906-7810405	0.327355844797818	.	.
chr10	7780721	7781220	chr10	7900869	7901368	B430219N15Rik|chr10:7900869-7901368	0.155249181208483	.	.
chr10	7792631	7793130	chr10	7663092	7663591	Ginm1|chr10:7663092-7663591	0.157828711957799	.	.
chr10	7792631	7793130	chr10	7663092	7663591	Ppil4|chr10:7663092-7663591	0.157828711957799	.	.
chr10	7792631	7793130	chr10	7900869	7901368	Ginm1|chr10:7900869-7901368	0.199565519000502	.	.
chr10	7792631	7793130	chr10	7900869	7901368	Ppil4|chr10:7900869-7901368	0.199565519000502	.	.
chr10	7956090	7956589	chr10	7663092	7663591	Tab2|chr10:7663092-7663591	0.164335828056035	.	.
chr10	11280524	11281023	chr10	11491884	11492383	4930432B10Rik|chr10:11491884-11492383	0.479565870253231	.	.
chr10	11280524	11281023	chr10	11491884	11492383	Fbxo30|chr10:11491884-11492383	0.479565870253231	.	.
chr10	11281047	11281546	chr10	11491884	11492383	4930432B10Rik|chr10:11491884-11492383	0.474426909322535	.	.
chr10	11281047	11281546	chr10	11491884	11492383	Fbxo30|chr10:11491884-11492383	0.474426909322535	.	.
chr10	11343450	11343949	chr10	11491884	11492383	Epm2a|chr10:11491884-11492383	0.37319253162547	.	.
chr10	15300071	15300570	chr10	15405643	15406142	Gm47710|chr10:15405643-15406142	0.347283208735855	.	.
chr10	15738620	15739119	chr10	15405643	15406142	Gm32283|chr10:15405643-15406142	0.346311179217689	.	.
chr10	19014684	19015183	chr10	19157996	19158495	Tnfaip3|chr10:19157996-19158495	0.193311223915863	.	.
chr10	19014684	19015183	chr10	19185903	19186402	Tnfaip3|chr10:19185903-19186402	0.213897513222557	.	.
chr10	19015270	19015769	chr10	19157996	19158495	Tnfaip3|chr10:19157996-19158495	0.181543590784979	.	.
chr10	21881933	21882432	chr10	21789536	21790035	Sgk1|chr10:21789536-21790035	0.149438155257431	.	.
chr10	21881933	21882432	chr10	21883505	21884004	Sgk1|chr10:21883505-21884004	0.14790349193666	.	.
chr10	21881933	21882432	chr10	21994360	21994859	Sgk1|chr10:21994360-21994859	0.158770986943139	.	.
chr10	22645129	22645628	chr10	22579377	22579876	Slc2a12|chr10:22579377-22579876	0.310456616499901	.	.
chr10	22645129	22645628	chr10	22609034	22609533	Slc2a12|chr10:22609034-22609533	0.278093605597571	.	.
chr10	22730224	22730723	chr10	22479767	22480266	AC166256.1|chr10:22479767-22480266	0.164467991584641	.	.
chr10	23349982	23350481	chr10	23080947	23081446	Eya4|chr10:23080947-23081446	0.256589732813129	.	.
chr10	23349982	23350481	chr10	23116739	23117238	Eya4|chr10:23116739-23117238	0.283683365347485	.	.
chr10	26375759	26376258	chr10	26374170	26374669	L3mbtl3|chr10:26374170-26374669	0.227123169132009	.	.
chr10	26695050	26695549	chr10	26500511	26501010	Gm48893|chr10:26500511-26501010	0.368259374793282	.	.
chr10	29313161	29313660	chr10	29106909	29107408	Echdc1|chr10:29106909-29107408	0.304193149868773	.	.
chr10	29313161	29313660	chr10	29106909	29107408	Gm46218|chr10:29106909-29107408	0.304193149868773	.	.
chr10	29313161	29313660	chr10	29146930	29147429	Echdc1|chr10:29146930-29147429	0.164625163065858	.	.
chr10	29313161	29313660	chr10	29146930	29147429	Gm46218|chr10:29146930-29147429	0.164625163065858	.	.
chr10	29361318	29361817	chr10	29087791	29088290	Rnf146|chr10:29087791-29088290	0.232563825279131	.	.
chr10	29361318	29361817	chr10	29146428	29146927	Rnf146|chr10:29146428-29146927	0.169553866627607	.	.
chr10	29361318	29361817	chr10	29146930	29147429	Rnf146|chr10:29146930-29147429	0.15844889847093	.	.
chr10	29361318	29361817	chr10	29532753	29533252	Rnf146|chr10:29532753-29533252	0.293525144475815	.	.
chr10	29361838	29362337	chr10	29146428	29146927	Rnf146|chr10:29146428-29146927	0.158151339678903	.	.
chr10	29361838	29362337	chr10	29148055	29148554	Rnf146|chr10:29148055-29148554	0.250723223438509	.	.
chr10	29361838	29362337	chr10	29532753	29533252	Rnf146|chr10:29532753-29533252	0.231625710384376	.	.
chr10	29535581	29536080	chr10	29777894	29778393	Rspo3|chr10:29777894-29778393	0.155039052836699	.	.
chr10	30600453	30600952	chr10	30537972	30538471	Trmt11|chr10:30537972-30538471	0.310300041367969	.	.
chr10	30600453	30600952	chr10	30618199	30618698	Trmt11|chr10:30618199-30618698	0.194367237588061	.	.
chr10	30803126	30803625	chr10	30754960	30755459	Ncoa7|chr10:30754960-30755459	0.175248199294172	.	.
chr10	31313140	31313639	chr10	31260886	31261385	Hddc2|chr10:31260886-31261385	0.223734941529852	.	.
chr10	31313140	31313639	chr10	31299140	31299639	Hddc2|chr10:31299140-31299639	0.177667964818445	.	.
chr10	31609486	31609985	chr10	31742380	31742879	Rnf217|chr10:31742380-31742879	0.29117934620379	.	.
chr10	31609486	31609985	chr10	31825455	31825954	Rnf217|chr10:31825455-31825954	0.217528444858875	.	.
chr10	32889817	32890316	chr10	32628873	32629372	Nkain2|chr10:32628873-32629372	0.169840302158616	.	.
chr10	33623953	33624452	chr10	33363851	33364350	Clvs2|chr10:33363851-33364350	0.234014527043974	.	.
chr10	33623953	33624452	chr10	33363851	33364350	Gm15939|chr10:33363851-33364350	0.234014527043974	.	.
chr10	33623953	33624452	chr10	33703373	33703872	Clvs2|chr10:33703373-33703872	0.290323979768452	.	.
chr10	33623953	33624452	chr10	33703373	33703872	Gm15939|chr10:33703373-33703872	0.290323979768452	.	.
chr10	33623953	33624452	chr10	33986736	33987235	Clvs2|chr10:33986736-33987235	0.20575806674804	.	.
chr10	33623953	33624452	chr10	33986736	33987235	Gm15939|chr10:33986736-33987235	0.20575806674804	.	.
chr10	33624501	33625000	chr10	33363330	33363829	Clvs2|chr10:33363330-33363829	0.380184564778441	.	.
chr10	33624501	33625000	chr10	33363330	33363829	Gm15939|chr10:33363330-33363829	0.380184564778441	.	.
chr10	33624501	33625000	chr10	33363851	33364350	Clvs2|chr10:33363851-33364350	0.240818513339196	.	.
chr10	33624501	33625000	chr10	33363851	33364350	Gm15939|chr10:33363851-33364350	0.240818513339196	.	.
chr10	33624501	33625000	chr10	33703373	33703872	Clvs2|chr10:33703373-33703872	0.356284332012917	.	.
chr10	33624501	33625000	chr10	33703373	33703872	Gm15939|chr10:33703373-33703872	0.356284332012917	.	.
chr10	33904718	33905217	chr10	33986736	33987235	Rsph4a|chr10:33986736-33987235	0.193282338621718	.	.
chr10	33951019	33951518	chr10	33703373	33703872	Zup1|chr10:33703373-33703872	0.304170654298459	.	.
chr10	34019491	34019990	chr10	34033850	34034349	Gm48045|chr10:34033850-34034349	0.227976273830803	.	.
chr10	34019491	34019990	chr10	34033850	34034349	Rwdd1|chr10:34033850-34034349	0.227976273830803	.	.
chr10	34019491	34019990	chr10	34316363	34316862	Gm48045|chr10:34316363-34316862	0.145939147080535	.	.
chr10	34019491	34019990	chr10	34316363	34316862	Rwdd1|chr10:34316363-34316862	0.145939147080535	.	.
chr10	34019491	34019990	chr10	34328221	34328720	Gm48045|chr10:34328221-34328720	0.178229788617099	.	.
chr10	34019491	34019990	chr10	34328221	34328720	Rwdd1|chr10:34328221-34328720	0.178229788617099	.	.
chr10	34036511	34037010	chr10	34328221	34328720	Trappc3l|chr10:34328221-34328720	0.227846681290726	.	.
chr10	34096225	34096724	chr10	34152549	34153048	Calhm5|chr10:34152549-34153048	0.275426171025838	.	.
chr10	34206579	34207078	chr10	34033850	34034349	Dse|chr10:34033850-34034349	0.628788192375831	.	.
chr10	34206579	34207078	chr10	34316363	34316862	Dse|chr10:34316363-34316862	0.211487144784958	.	.
chr10	34206579	34207078	chr10	34316872	34317371	Dse|chr10:34316872-34317371	0.356531001662758	.	.
chr10	34207257	34207756	chr10	34033850	34034349	Dse|chr10:34033850-34034349	0.29452671412521	.	.
chr10	34207257	34207756	chr10	34316872	34317371	Dse|chr10:34316872-34317371	0.182120705626299	.	.
chr10	34281970	34282469	chr10	34316363	34316862	Tspyl1|chr10:34316363-34316862	0.168390555792157	.	.
chr10	34297174	34297673	chr10	34152549	34153048	Tspyl4|chr10:34152549-34153048	0.225224059832819	.	.
chr10	34297174	34297673	chr10	34512501	34513000	Tspyl4|chr10:34512501-34513000	0.224702088555742	.	.
chr10	34297174	34297673	chr10	34617147	34617646	Tspyl4|chr10:34617147-34617646	0.262937922435657	.	.
chr10	34418335	34418834	chr10	34152549	34153048	Nt5dc1|chr10:34152549-34153048	0.15760428399549	.	.
chr10	36505968	36506467	chr10	36437678	36438177	Hs3st5|chr10:36437678-36438177	0.148585266124194	.	.
chr10	36505968	36506467	chr10	36533995	36534494	Hs3st5|chr10:36533995-36534494	0.161449667871085	.	.
chr10	36506584	36507083	chr10	36533995	36534494	Hs3st5|chr10:36533995-36534494	0.207293041090624	.	.
chr10	36506584	36507083	chr10	36546663	36547162	Hs3st5|chr10:36546663-36547162	0.190397925470625	.	.
chr10	39133692	39134191	chr10	39171636	39172135	Fam229b|chr10:39171636-39172135	0.285967182286781	.	.
chr10	39133692	39134191	chr10	39171636	39172135	Tube1|chr10:39171636-39172135	0.285967182286781	.	.
chr10	41072083	41072582	chr10	41271811	41272310	Gpr6|chr10:41271811-41272310	0.200383844663656	.	.
chr10	41303028	41303527	chr10	41295019	41295518	Ak9|chr10:41295019-41295518	0.170884399648955	.	.
chr10	41303028	41303527	chr10	41295019	41295518	Fig4|chr10:41295019-41295518	0.170884399648955	.	.
chr10	41303028	41303527	chr10	41678789	41679288	Ak9|chr10:41678789-41679288	0.196726337343492	.	.
chr10	41303028	41303527	chr10	41678789	41679288	Fig4|chr10:41678789-41679288	0.196726337343492	.	.
chr10	41450048	41450547	chr10	41209028	41209527	Zbtb24|chr10:41209028-41209527	0.27501851637964	.	.
chr10	41450048	41450547	chr10	41505407	41505906	Zbtb24|chr10:41505407-41505906	0.340904443267481	.	.
chr10	41450048	41450547	chr10	41689835	41690334	Zbtb24|chr10:41689835-41690334	0.145006979114498	.	.
chr10	41490156	41490655	chr10	41204316	41204815	Ppil6|chr10:41204316-41204815	0.173215564542977	.	.
chr10	41490156	41490655	chr10	41204316	41204815	Smpd2|chr10:41204316-41204815	0.173215564542977	.	.
chr10	41490156	41490655	chr10	41209028	41209527	Ppil6|chr10:41209028-41209527	0.265930857730762	.	.
chr10	41490156	41490655	chr10	41209028	41209527	Smpd2|chr10:41209028-41209527	0.265930857730762	.	.
chr10	41518902	41519401	chr10	41295019	41295518	Cd164|chr10:41295019-41295518	0.31194389342647	.	.
chr10	41518902	41519401	chr10	41505407	41505906	Cd164|chr10:41505407-41505906	0.240128287342158	.	.
chr10	41518902	41519401	chr10	41678789	41679288	Cd164|chr10:41678789-41679288	0.434298776424944	.	.
chr10	42276537	42277036	chr10	42277563	42278062	Foxo3|chr10:42277563-42278062	0.201331702087482	.	.
chr10	42276537	42277036	chr10	42278179	42278678	Foxo3|chr10:42278179-42278678	0.254703939013547	.	.
chr10	42276537	42277036	chr10	42308048	42308547	Foxo3|chr10:42308048-42308547	0.192623340952416	.	.
chr10	42478381	42478880	chr10	42277563	42278062	Afg1l|chr10:42277563-42278062	0.242758386677281	.	.
chr10	42478381	42478880	chr10	42678656	42679155	Afg1l|chr10:42678656-42679155	0.243706220153124	.	.
chr10	42501588	42502087	chr10	42277563	42278062	Snx3|chr10:42277563-42278062	0.250116251416395	.	.
chr10	42501588	42502087	chr10	42678656	42679155	Snx3|chr10:42678656-42679155	0.376228916341504	.	.
chr10	42502326	42502825	chr10	42678656	42679155	Snx3|chr10:42678656-42679155	0.160317281068516	.	.
chr10	45289129	45289628	chr10	45446148	45446647	Gm15934|chr10:45446148-45446647	0.160690918314425	.	.
chr10	45289129	45289628	chr10	45676685	45677184	Gm15934|chr10:45676685-45677184	0.198397158480513	.	.
chr10	45335421	45335920	chr10	45659067	45659566	Bves|chr10:45659067-45659566	0.161696037628597	.	.
chr10	45485562	45486061	chr10	45658545	45659044	Lin28b|chr10:45658545-45659044	0.24775777729373	.	.
chr10	45485562	45486061	chr10	45676685	45677184	Lin28b|chr10:45676685-45677184	0.312696017567489	.	.
chr10	45486237	45486736	chr10	45373235	45373734	Lin28b|chr10:45373235-45373734	0.310860254806801	.	.
chr10	45486739	45487238	chr10	45373235	45373734	Lin28b|chr10:45373235-45373734	0.205030334645801	.	.
chr10	45486739	45487238	chr10	45658545	45659044	Lin28b|chr10:45658545-45659044	0.245705082492728	.	.
chr10	45577590	45578089	chr10	45676685	45677184	Hace1|chr10:45676685-45677184	0.22419800299341	.	.
chr10	45577590	45578089	chr10	45698901	45699400	Hace1|chr10:45698901-45699400	0.259926618133753	.	.
chr10	49788557	49789056	chr10	49652190	49652689	Grik2|chr10:49652190-49652689	0.155556817704944	.	.
chr10	49788557	49789056	chr10	49721723	49722222	Grik2|chr10:49721723-49722222	0.205549707080764	.	.
chr10	52381975	52382474	chr10	52216726	52217225	Gopc|chr10:52216726-52217225	0.306406120688835	.	.
chr10	52417238	52417737	chr10	52216726	52217225	Nus1|chr10:52216726-52217225	0.291992646256973	.	.
chr10	52690218	52690717	chr10	52703990	52704489	Slc35f1|chr10:52703990-52704489	0.190155181690237	.	.
chr10	52690218	52690717	chr10	52704503	52705002	Slc35f1|chr10:52704503-52705002	0.278583752934641	.	.
chr10	52690218	52690717	chr10	52705014	52705513	Slc35f1|chr10:52705014-52705513	0.143418952802267	.	.
chr10	52690801	52691300	chr10	52691301	52691800	Slc35f1|chr10:52691301-52691800	0.285912822523221	.	.
chr10	56431168	56431667	chr10	56611561	56612060	Gm36595|chr10:56611561-56612060	0.170376580315811	.	.
chr10	56431168	56431667	chr10	56612090	56612589	Gm36595|chr10:56612090-56612589	0.234489886692542	.	.
chr10	56431764	56432263	chr10	56611561	56612060	Gm36595|chr10:56611561-56612060	0.33782525675601	.	.
chr10	56431764	56432263	chr10	56612090	56612589	Gm36595|chr10:56612090-56612589	0.258873477539055	.	.
chr10	57486054	57486553	chr10	57183491	57183990	4930467K11Rik|chr10:57183491-57183990	0.234994257842135	.	.
chr10	57486054	57486553	chr10	57183491	57183990	Hsf2|chr10:57183491-57183990	0.234994257842135	.	.
chr10	57486588	57487087	chr10	57447879	57448378	4930467K11Rik|chr10:57447879-57448378	0.185296994794332	.	.
chr10	57486588	57487087	chr10	57447879	57448378	Hsf2|chr10:57447879-57448378	0.185296994794332	.	.
chr10	57631815	57632314	chr10	57743482	57743981	Pkib|chr10:57743482-57743981	0.35693625077073	.	.
chr10	57631815	57632314	chr10	57744060	57744559	Pkib|chr10:57744060-57744559	0.23998085862113	.	.
chr10	57794939	57795438	chr10	57743482	57743981	Smpdl3a|chr10:57743482-57743981	0.204291556894422	.	.
chr10	58323065	58323564	chr10	58401851	58402350	Lims1|chr10:58401851-58402350	0.162991243798375	.	.
chr10	58497623	58498122	chr10	58383254	58383753	Ccdc138|chr10:58383254-58383753	0.209411724016414	.	.
chr10	61783021	61783520	chr10	61980369	61980868	H2afy2|chr10:61980369-61980868	0.150227959177156	.	.
chr10	61783021	61783520	chr10	62110799	62111298	H2afy2|chr10:62110799-62111298	0.407715986946137	.	.
chr10	62231026	62231525	chr10	62101434	62101933	Tspan15|chr10:62101434-62101933	0.267677789670913	.	.
chr10	62231026	62231525	chr10	62110799	62111298	Tspan15|chr10:62110799-62111298	0.262538874923802	.	.
chr10	62340040	62340539	chr10	62101434	62101933	Hk1os|chr10:62101434-62101933	0.33733994887298	.	.
chr10	62449224	62449723	chr10	62055333	62055832	4930507D05Rik|chr10:62055333-62055832	0.150837603239857	.	.
chr10	62449224	62449723	chr10	62055333	62055832	Supv3l1|chr10:62055333-62055832	0.150837603239857	.	.
chr10	62449224	62449723	chr10	62110799	62111298	4930507D05Rik|chr10:62110799-62111298	0.236236501866478	.	.
chr10	62449224	62449723	chr10	62110799	62111298	Supv3l1|chr10:62110799-62111298	0.236236501866478	.	.
chr10	62449224	62449723	chr10	62182988	62183487	4930507D05Rik|chr10:62182988-62183487	0.199925374758263	.	.
chr10	62449224	62449723	chr10	62182988	62183487	Supv3l1|chr10:62182988-62183487	0.199925374758263	.	.
chr10	62449224	62449723	chr10	62500120	62500619	4930507D05Rik|chr10:62500120-62500619	0.157595188207163	.	.
chr10	62449224	62449723	chr10	62500120	62500619	Supv3l1|chr10:62500120-62500619	0.157595188207163	.	.
chr10	62449766	62450265	chr10	62101434	62101933	4930507D05Rik|chr10:62101434-62101933	0.49375553348699	.	.
chr10	62449766	62450265	chr10	62101434	62101933	Supv3l1|chr10:62101434-62101933	0.49375553348699	.	.
chr10	62449766	62450265	chr10	62110799	62111298	4930507D05Rik|chr10:62110799-62111298	0.195663582678867	.	.
chr10	62449766	62450265	chr10	62110799	62111298	4930507D05Rik|chr10:62110799-62111298	0.195663582678868	.	.
chr10	62449766	62450265	chr10	62110799	62111298	Supv3l1|chr10:62110799-62111298	0.195663582678867	.	.
chr10	62449766	62450265	chr10	62110799	62111298	Supv3l1|chr10:62110799-62111298	0.195663582678868	.	.
chr10	62486629	62487128	chr10	62410887	62411386	Vps26a|chr10:62410887-62411386	0.248834719440137	.	.
chr10	62577623	62578122	chr10	62856650	62857149	4933428P19Rik|chr10:62856650-62857149	0.189142008721113	.	.
chr10	62577623	62578122	chr10	62856650	62857149	Kif1bp|chr10:62856650-62857149	0.189142008721113	.	.
chr10	62577623	62578122	chr10	62865210	62865709	4933428P19Rik|chr10:62865210-62865709	0.159382450041813	.	.
chr10	62577623	62578122	chr10	62865210	62865709	Kif1bp|chr10:62865210-62865709	0.159382450041813	.	.
chr10	62577623	62578122	chr10	62865795	62866294	4933428P19Rik|chr10:62865795-62866294	0.187931508509006	.	.
chr10	62577623	62578122	chr10	62865795	62866294	Kif1bp|chr10:62865795-62866294	0.187931508509006	.	.
chr10	62577623	62578122	chr10	62866298	62866797	4933428P19Rik|chr10:62866298-62866797	0.147394417948294	.	.
chr10	62577623	62578122	chr10	62866298	62866797	Kif1bp|chr10:62866298-62866797	0.147394417948294	.	.
chr10	62602059	62602558	chr10	62260971	62261470	Ddx21|chr10:62260971-62261470	0.258112252232696	.	.
chr10	62602059	62602558	chr10	62260971	62261470	Gm47257|chr10:62260971-62261470	0.258112252232696	.	.
chr10	62602059	62602558	chr10	62500120	62500619	Ddx21|chr10:62500120-62500619	0.205119407341646	.	.
chr10	62602059	62602558	chr10	62500120	62500619	Gm47257|chr10:62500120-62500619	0.205119407341646	.	.
chr10	62602059	62602558	chr10	62674652	62675151	Ddx21|chr10:62674652-62675151	0.227615307502334	.	.
chr10	62602059	62602558	chr10	62674652	62675151	Gm47257|chr10:62674652-62675151	0.227615307502334	.	.
chr10	62602059	62602558	chr10	62856650	62857149	Ddx21|chr10:62856650-62857149	0.419410363215772	.	.
chr10	62602059	62602558	chr10	62856650	62857149	Gm47257|chr10:62856650-62857149	0.419410363215772	.	.
chr10	62602059	62602558	chr10	62865210	62865709	Ddx21|chr10:62865210-62865709	0.23138449965635	.	.
chr10	62602059	62602558	chr10	62865210	62865709	Gm47257|chr10:62865210-62865709	0.23138449965635	.	.
chr10	62651098	62651597	chr10	62260971	62261470	Ddx50|chr10:62260971-62261470	0.207216680684708	.	.
chr10	62651098	62651597	chr10	62300269	62300768	Ddx50|chr10:62300269-62300768	0.32834549568743	.	.
chr10	62651098	62651597	chr10	62410887	62411386	Ddx50|chr10:62410887-62411386	0.22281071895823	.	.
chr10	62651098	62651597	chr10	62500120	62500619	Ddx50|chr10:62500120-62500619	0.179162828773587	.	.
chr10	62651098	62651597	chr10	62674652	62675151	Ddx50|chr10:62674652-62675151	0.318853479336951	.	.
chr10	62651098	62651597	chr10	62856650	62857149	Ddx50|chr10:62856650-62857149	0.361908045870922	.	.
chr10	62651098	62651597	chr10	62865210	62865709	Ddx50|chr10:62865210-62865709	0.272399886589272	.	.
chr10	62651098	62651597	chr10	62865795	62866294	Ddx50|chr10:62865795-62866294	0.15696934571923	.	.
chr10	62725538	62726037	chr10	62590203	62590702	Stox1|chr10:62590203-62590702	0.164966271583214	.	.
chr10	62725538	62726037	chr10	62674652	62675151	Stox1|chr10:62674652-62675151	0.154595740219539	.	.
chr10	62791593	62792092	chr10	62549665	62550164	Ccar1|chr10:62549665-62550164	0.229396390642889	.	.
chr10	62791593	62792092	chr10	62590203	62590702	Ccar1|chr10:62590203-62590702	0.1482201683636	.	.
chr10	62791593	62792092	chr10	62866298	62866797	Ccar1|chr10:62866298-62866797	0.272397394413117	.	.
chr10	62792172	62792671	chr10	62674652	62675151	Ccar1|chr10:62674652-62675151	0.196748823290408	.	.
chr10	62792172	62792671	chr10	62856650	62857149	Ccar1|chr10:62856650-62857149	0.276533145184277	.	.
chr10	62920395	62920894	chr10	62500120	62500619	Slc25a16|chr10:62500120-62500619	0.147178621623142	.	.
chr10	62920395	62920894	chr10	62856650	62857149	Slc25a16|chr10:62856650-62857149	0.211239449682982	.	.
chr10	62920395	62920894	chr10	62866298	62866797	Slc25a16|chr10:62866298-62866797	0.158206327597143	.	.
chr10	62920395	62920894	chr10	63065948	63066447	Slc25a16|chr10:63065948-63066447	0.257943621890073	.	.
chr10	62946840	62947339	chr10	62500120	62500619	Dna2|chr10:62500120-62500619	0.199004019416611	.	.
chr10	62946840	62947339	chr10	62856650	62857149	Dna2|chr10:62856650-62857149	0.226679266428474	.	.
chr10	62946840	62947339	chr10	62865795	62866294	Dna2|chr10:62865795-62866294	0.157126553926893	.	.
chr10	62979983	62980482	chr10	62500120	62500619	Rufy2|chr10:62500120-62500619	0.198990255866449	.	.
chr10	62979983	62980482	chr10	62856650	62857149	Rufy2|chr10:62856650-62857149	0.281033504116398	.	.
chr10	62979983	62980482	chr10	62865210	62865709	Rufy2|chr10:62865210-62865709	0.195568824805464	.	.
chr10	62979983	62980482	chr10	62865795	62866294	Rufy2|chr10:62865795-62866294	0.183129290587741	.	.
chr10	62979983	62980482	chr10	63065948	63066447	Rufy2|chr10:63065948-63066447	0.175439936272111	.	.
chr10	62980587	62981086	chr10	62500120	62500619	Rufy2|chr10:62500120-62500619	0.396772863502388	.	.
chr10	62980587	62981086	chr10	62674652	62675151	Rufy2|chr10:62674652-62675151	0.287661504885674	.	.
chr10	62980587	62981086	chr10	62865210	62865709	Rufy2|chr10:62865210-62865709	0.27329701800555	.	.
chr10	62980587	62981086	chr10	62865795	62866294	Rufy2|chr10:62865795-62866294	0.165996531122607	.	.
chr10	63023030	63023529	chr10	63338814	63339313	Hnrnph3|chr10:63338814-63339313	0.26565510767464	.	.
chr10	63023688	63024187	chr10	62856650	62857149	Hnrnph3|chr10:62856650-62857149	0.158975258090909	.	.
chr10	63023688	63024187	chr10	62856650	62857149	Pbld2|chr10:62856650-62857149	0.158975258090909	.	.
chr10	63023688	63024187	chr10	63065948	63066447	Hnrnph3|chr10:63065948-63066447	0.153884111125213	.	.
chr10	63023688	63024187	chr10	63065948	63066447	Pbld2|chr10:63065948-63066447	0.153884111125213	.	.
chr10	63023688	63024187	chr10	63308515	63309014	Hnrnph3|chr10:63308515-63309014	0.183553000999452	.	.
chr10	63023688	63024187	chr10	63308515	63309014	Pbld2|chr10:63308515-63309014	0.183553000999452	.	.
chr10	63023688	63024187	chr10	63338814	63339313	Hnrnph3|chr10:63338814-63339313	0.245569953354498	.	.
chr10	63023688	63024187	chr10	63338814	63339313	Pbld2|chr10:63338814-63339313	0.245569953354498	.	.
chr10	63099999	63100498	chr10	62856650	62857149	Atoh7|chr10:62856650-62857149	0.194008190347052	.	.
chr10	63099999	63100498	chr10	62865210	62865709	Atoh7|chr10:62865210-62865709	0.293850104393826	.	.
chr10	63099999	63100498	chr10	62866298	62866797	Atoh7|chr10:62866298-62866797	0.177767193538869	.	.
chr10	63099999	63100498	chr10	63065948	63066447	Atoh7|chr10:63065948-63066447	0.291512401926153	.	.
chr10	63099999	63100498	chr10	63122482	63122981	Atoh7|chr10:63122482-63122981	0.25680755889962	.	.
chr10	63099999	63100498	chr10	63377381	63377880	Atoh7|chr10:63377381-63377880	0.187657541096532	.	.
chr10	63243618	63244117	chr10	62856650	62857149	1700120B22Rik|chr10:62856650-62857149	0.4744380393383	.	.
chr10	63243618	63244117	chr10	62856650	62857149	Herc4|chr10:62856650-62857149	0.4744380393383	.	.
chr10	63243618	63244117	chr10	62866298	62866797	1700120B22Rik|chr10:62866298-62866797	0.267419754088938	.	.
chr10	63243618	63244117	chr10	62866298	62866797	Herc4|chr10:62866298-62866797	0.267419754088938	.	.
chr10	63243618	63244117	chr10	63065948	63066447	1700120B22Rik|chr10:63065948-63066447	0.409174297963409	.	.
chr10	63243618	63244117	chr10	63065948	63066447	Herc4|chr10:63065948-63066447	0.409174297963409	.	.
chr10	63382558	63383057	chr10	63338211	63338710	Dnajc12|chr10:63338211-63338710	0.25925567767532	.	.
chr10	63382558	63383057	chr10	63338814	63339313	Dnajc12|chr10:63338814-63339313	0.236324268456645	.	.
chr10	63382558	63383057	chr10	63749919	63750418	Dnajc12|chr10:63749919-63750418	0.296978262245137	.	.
chr10	63429313	63429812	chr10	63153641	63154140	Ctnna3|chr10:63153641-63154140	0.156664470586092	.	.
chr10	63429313	63429812	chr10	63338814	63339313	Ctnna3|chr10:63338814-63339313	0.269525891919925	.	.
chr10	63429313	63429812	chr10	63496352	63496851	Ctnna3|chr10:63496352-63496851	0.20106428716064	.	.
chr10	63429313	63429812	chr10	63582526	63583025	Ctnna3|chr10:63582526-63583025	0.213025028569645	.	.
chr10	63429313	63429812	chr10	63749919	63750418	Ctnna3|chr10:63749919-63750418	0.301938649655	.	.
chr10	63429957	63430456	chr10	63065948	63066447	Ctnna3|chr10:63065948-63066447	0.349193502120284	.	.
chr10	63429957	63430456	chr10	63308515	63309014	Ctnna3|chr10:63308515-63309014	0.287810492893139	.	.
chr10	63429957	63430456	chr10	63386349	63386848	Ctnna3|chr10:63386349-63386848	0.203054508472112	.	.
chr10	63429957	63430456	chr10	63457703	63458202	Ctnna3|chr10:63457703-63458202	0.165567949308143	.	.
chr10	63429957	63430456	chr10	63582526	63583025	Ctnna3|chr10:63582526-63583025	0.261076176333107	.	.
chr10	67285073	67285572	chr10	67315003	67315502	Nrbf2|chr10:67315003-67315502	0.19321580917862	.	.
chr10	67285073	67285572	chr10	67729197	67729696	Nrbf2|chr10:67729197-67729696	0.32417049613013	.	.
chr10	67535893	67536392	chr10	67537526	67538025	Egr2|chr10:67537526-67538025	0.335808813449544	.	.
chr10	67548797	67549296	chr10	67315003	67315502	Ado|chr10:67315003-67315502	0.174875746261775	.	.
chr10	72654602	72655101	chr10	72894251	72894750	Zwint|chr10:72894251-72894750	0.286366873222656	.	.
chr10	74966773	74967272	chr10	74925300	74925799	Gnaz|chr10:74925300-74925799	0.2015052080846	.	.
chr10	75797531	75798030	chr10	75883039	75883538	Gstt1|chr10:75883039-75883538	0.144608121578334	.	.
chr10	75837242	75837741	chr10	75853409	75853908	Gstt2|chr10:75853409-75853908	0.343608653203778	.	.
chr10	75837242	75837741	chr10	75873531	75874030	Gstt2|chr10:75873531-75874030	0.236692375836054	.	.
chr10	75837242	75837741	chr10	75951750	75952249	Gstt2|chr10:75951750-75952249	0.316137012009096	.	.
chr10	75893088	75893587	chr10	75872865	75873364	Derl3|chr10:75872865-75873364	0.287579236605825	.	.
chr10	75921379	75921878	chr10	75872865	75873364	Smarcb1|chr10:75872865-75873364	0.324695385791552	.	.
chr10	75921379	75921878	chr10	75883039	75883538	Smarcb1|chr10:75883039-75883538	0.201475383452537	.	.
chr10	75936223	75936722	chr10	75873531	75874030	Mmp11|chr10:75873531-75874030	0.240369579024508	.	.
chr10	76237626	76238125	chr10	76455222	76455721	Prmt2|chr10:76455222-76455721	0.143563266916006	.	.
chr10	76344529	76345028	chr10	76316560	76317059	Dip2a|chr10:76316560-76317059	0.256800709247586	.	.
chr10	76442556	76443055	chr10	76316560	76317059	Pcnt|chr10:76316560-76317059	0.248545128268881	.	.
chr10	76442556	76443055	chr10	76455222	76455721	Pcnt|chr10:76455222-76455721	0.30862480863325	.	.
chr10	76468680	76469179	chr10	76316560	76317059	Mcm3ap|chr10:76316560-76317059	0.186830721031165	.	.
chr10	76468680	76469179	chr10	76316560	76317059	Ybey|chr10:76316560-76317059	0.186830721031165	.	.
chr10	76531225	76531724	chr10	76732742	76733241	Lss|chr10:76732742-76733241	0.26704923662252	.	.
chr10	76531225	76531724	chr10	76734958	76735457	Lss|chr10:76734958-76735457	0.174194732005781	.	.
chr10	76531225	76531724	chr10	76791455	76791954	Lss|chr10:76791455-76791954	0.285538492004853	.	.
chr10	76623163	76623662	chr10	76816491	76816990	Col6a2|chr10:76816491-76816990	0.174941229020919	.	.
chr10	76961928	76962427	chr10	76732742	76733241	Pcbp3|chr10:76732742-76733241	0.253841397899934	.	.
chr10	76961928	76962427	chr10	76733248	76733747	Pcbp3|chr10:76733248-76733747	0.299613694755195	.	.
chr10	76961928	76962427	chr10	76801944	76802443	Pcbp3|chr10:76801944-76802443	0.328338068845929	.	.
chr10	78352152	78352651	chr10	78323378	78323877	Agpat3|chr10:78323378-78323877	0.157950288498158	.	.
chr10	78352152	78352651	chr10	78323378	78323877	Gm40709|chr10:78323378-78323877	0.157950288498158	.	.
chr10	78352152	78352651	chr10	78338079	78338578	Agpat3|chr10:78338079-78338578	0.288760448390524	.	.
chr10	78352152	78352651	chr10	78338079	78338578	Gm40709|chr10:78338079-78338578	0.288760448390524	.	.
chr10	78352152	78352651	chr10	78399195	78399694	Agpat3|chr10:78399195-78399694	0.245652466360798	.	.
chr10	78352152	78352651	chr10	78399195	78399694	Gm40709|chr10:78399195-78399694	0.245652466360798	.	.
chr10	78352152	78352651	chr10	78686751	78687250	Agpat3|chr10:78686751-78687250	0.304702081492524	.	.
chr10	78352152	78352651	chr10	78686751	78687250	Gm40709|chr10:78686751-78687250	0.304702081492524	.	.
chr10	78412843	78413342	chr10	78396201	78396700	Rrp1|chr10:78396201-78396700	0.22995575060353	.	.
chr10	78412843	78413342	chr10	78438115	78438614	Rrp1|chr10:78438115-78438614	0.49495998154818	.	.
chr10	78412843	78413342	chr10	78686751	78687250	Rrp1|chr10:78686751-78687250	0.164181111470611	.	.
chr10	78425391	78425890	chr10	78396201	78396700	Cstb|chr10:78396201-78396700	0.293545149755981	.	.
chr10	78425391	78425890	chr10	78399195	78399694	Cstb|chr10:78399195-78399694	0.370133185877005	.	.
chr10	78425391	78425890	chr10	78438115	78438614	Cstb|chr10:78438115-78438614	0.189178774759888	.	.
chr10	78425914	78426413	chr10	78399195	78399694	Cstb|chr10:78399195-78399694	0.36410386962869	.	.
chr10	78425914	78426413	chr10	78481893	78482392	Cstb|chr10:78481893-78482392	0.25516951008323	.	.
chr10	78464708	78465207	chr10	78279111	78279610	Pdxk|chr10:78279111-78279610	0.228762000319913	.	.
chr10	78464708	78465207	chr10	78396201	78396700	Pdxk|chr10:78396201-78396700	0.154412407533801	.	.
chr10	78464708	78465207	chr10	78438115	78438614	Pdxk|chr10:78438115-78438614	0.185669554617432	.	.
chr10	78464708	78465207	chr10	78686751	78687250	Pdxk|chr10:78686751-78687250	0.309989216307326	.	.
chr10	78574182	78574681	chr10	78396201	78396700	Ilvbl|chr10:78396201-78396700	0.147278812740798	.	.
chr10	78574182	78574681	chr10	78399195	78399694	Ilvbl|chr10:78399195-78399694	0.176444275662601	.	.
chr10	78574182	78574681	chr10	78787724	78788223	Ilvbl|chr10:78787724-78788223	0.238719042386222	.	.
chr10	78574691	78575190	chr10	78323378	78323877	Ilvbl|chr10:78323378-78323877	0.169044262684976	.	.
chr10	78574691	78575190	chr10	78338079	78338578	Ilvbl|chr10:78338079-78338578	0.148195942977244	.	.
chr10	78574691	78575190	chr10	78686751	78687250	Ilvbl|chr10:78686751-78687250	0.272098226523029	.	.
chr10	78574691	78575190	chr10	78787724	78788223	Ilvbl|chr10:78787724-78788223	0.379485211853468	.	.
chr10	78746859	78747358	chr10	78338079	78338578	Gm30400|chr10:78338079-78338578	0.328788606356978	.	.
chr10	78746859	78747358	chr10	78399195	78399694	Gm30400|chr10:78399195-78399694	0.16606212665665	.	.
chr10	78746859	78747358	chr10	78632261	78632760	Gm30400|chr10:78632261-78632760	0.23037429219331	.	.
chr10	78746859	78747358	chr10	78686751	78687250	Gm30400|chr10:78686751-78687250	0.414668655476636	.	.
chr10	78746859	78747358	chr10	78787724	78788223	Gm30400|chr10:78787724-78788223	0.36682770976758	.	.
chr10	78747414	78747913	chr10	78399195	78399694	Gm30400|chr10:78399195-78399694	0.208624696222429	.	.
chr10	78747414	78747913	chr10	78487672	78488171	Gm30400|chr10:78487672-78488171	0.205130246958795	.	.
chr10	78747414	78747913	chr10	78686751	78687250	Gm30400|chr10:78686751-78687250	0.179053744979681	.	.
chr10	78747414	78747913	chr10	78787724	78788223	Gm30400|chr10:78787724-78788223	0.143619589595038	.	.
chr10	78752339	78752838	chr10	78686751	78687250	Ccdc105|chr10:78686751-78687250	0.429659671472726	.	.
chr10	78752339	78752838	chr10	78787724	78788223	Ccdc105|chr10:78787724-78788223	0.505797135614494	.	.
chr10	78752339	78752838	chr10	79116275	79116774	Ccdc105|chr10:79116275-79116774	0.210304554306779	.	.
chr10	78752863	78753362	chr10	78787724	78788223	Ccdc105|chr10:78787724-78788223	0.235539502659931	.	.
chr10	78752863	78753362	chr10	78812600	78813099	Ccdc105|chr10:78812600-78813099	0.173482295301008	.	.
chr10	78780051	78780550	chr10	78812600	78813099	Slc1a6|chr10:78812600-78813099	0.16824597349061	.	.
chr10	78780051	78780550	chr10	79116275	79116774	Slc1a6|chr10:79116275-79116774	0.189080884862899	.	.
chr10	79097368	79097867	chr10	78787724	78788223	2610008E11Rik|chr10:78787724-78788223	0.501022202179216	.	.
chr10	79613886	79614385	chr10	79654793	79655292	C2cd4c|chr10:79654793-79655292	0.412007574654104	.	.
chr10	79637007	79637506	chr10	79654793	79655292	Gm47163|chr10:79654793-79655292	0.230172125601791	.	.
chr10	79637007	79637506	chr10	79654793	79655292	Shc2|chr10:79654793-79655292	0.230172125601791	.	.
chr10	79637658	79638157	chr10	79638841	79639340	Gm47163|chr10:79638841-79639340	0.219923645908231	.	.
chr10	79637658	79638157	chr10	79638841	79639340	Shc2|chr10:79638841-79639340	0.219923645908231	.	.
chr10	79668658	79669157	chr10	79649318	79649817	Tpgs1|chr10:79649318-79649817	0.330725603043708	.	.
chr10	79669185	79669684	chr10	79649318	79649817	Tpgs1|chr10:79649318-79649817	0.262055902070204	.	.
chr10	79669743	79670242	chr10	79638841	79639340	Tpgs1|chr10:79638841-79639340	0.148131045688987	.	.
chr10	79669743	79670242	chr10	79654793	79655292	Tpgs1|chr10:79654793-79655292	0.191167100520324	.	.
chr10	79717010	79717509	chr10	79654793	79655292	Hcn2|chr10:79654793-79655292	0.160705856623881	.	.
chr10	79746371	79746870	chr10	79595188	79595687	Polrmt|chr10:79595188-79595687	0.221223437609779	.	.
chr10	81253019	81253518	chr10	81257213	81257712	Matk|chr10:81257213-81257712	0.169994850552938	.	.
chr10	81253019	81253518	chr10	81267945	81268444	Matk|chr10:81267945-81268444	0.258104705807678	.	.
chr10	81253019	81253518	chr10	81285670	81286169	Matk|chr10:81285670-81286169	0.228396001038882	.	.
chr10	81253019	81253518	chr10	81413787	81414286	Matk|chr10:81413787-81414286	0.187781001893322	.	.
chr10	81253019	81253518	chr10	81450104	81450603	Matk|chr10:81450104-81450603	0.199450053267814	.	.
chr10	81253019	81253518	chr10	81472805	81473304	Matk|chr10:81472805-81473304	0.301989665069274	.	.
chr10	81253019	81253518	chr10	81551522	81552021	Matk|chr10:81551522-81552021	0.372433381524717	.	.
chr10	81253019	81253518	chr10	81605015	81605514	Matk|chr10:81605015-81605514	0.207664230677531	.	.
chr10	81253019	81253518	chr10	81633421	81633920	Matk|chr10:81633421-81633920	0.201938111250544	.	.
chr10	81253019	81253518	chr10	81643405	81643904	Matk|chr10:81643405-81643904	0.227285481829732	.	.
chr10	81266395	81266894	chr10	81267945	81268444	Apba3|chr10:81267945-81268444	0.163921734943499	.	.
chr10	81266395	81266894	chr10	81267945	81268444	Mrpl54|chr10:81267945-81268444	0.163921734943499	.	.
chr10	81266395	81266894	chr10	81285670	81286169	Apba3|chr10:81285670-81286169	0.177020312403526	.	.
chr10	81266395	81266894	chr10	81285670	81286169	Mrpl54|chr10:81285670-81286169	0.177020312403526	.	.
chr10	81266395	81266894	chr10	81346675	81347174	Apba3|chr10:81346675-81347174	0.264345248163601	.	.
chr10	81266395	81266894	chr10	81346675	81347174	Mrpl54|chr10:81346675-81347174	0.264345248163601	.	.
chr10	81266395	81266894	chr10	81430157	81430656	Apba3|chr10:81430157-81430656	0.322539579444549	.	.
chr10	81266395	81266894	chr10	81430157	81430656	Mrpl54|chr10:81430157-81430656	0.322539579444549	.	.
chr10	81266395	81266894	chr10	81432821	81433320	Apba3|chr10:81432821-81433320	0.186233291385025	.	.
chr10	81266395	81266894	chr10	81432821	81433320	Mrpl54|chr10:81432821-81433320	0.186233291385025	.	.
chr10	81266395	81266894	chr10	81502626	81503125	Apba3|chr10:81502626-81503125	0.241182464344594	.	.
chr10	81266395	81266894	chr10	81502626	81503125	Mrpl54|chr10:81502626-81503125	0.241182464344594	.	.
chr10	81266395	81266894	chr10	81551522	81552021	Apba3|chr10:81551522-81552021	0.277695251567946	.	.
chr10	81266395	81266894	chr10	81551522	81552021	Mrpl54|chr10:81551522-81552021	0.277695251567946	.	.
chr10	81266395	81266894	chr10	81570705	81571204	Apba3|chr10:81570705-81571204	0.211229367774049	.	.
chr10	81266395	81266894	chr10	81570705	81571204	Mrpl54|chr10:81570705-81571204	0.211229367774049	.	.
chr10	81266395	81266894	chr10	81633421	81633920	Apba3|chr10:81633421-81633920	0.219698200957213	.	.
chr10	81266395	81266894	chr10	81633421	81633920	Mrpl54|chr10:81633421-81633920	0.219698200957213	.	.
chr10	81266395	81266894	chr10	81643405	81643904	Apba3|chr10:81643405-81643904	0.287193134002936	.	.
chr10	81266395	81266894	chr10	81643405	81643904	Mrpl54|chr10:81643405-81643904	0.287193134002936	.	.
chr10	81292618	81293117	chr10	81257213	81257712	Pip5k1c|chr10:81257213-81257712	0.240782888444761	.	.
chr10	81292618	81293117	chr10	81430157	81430656	Pip5k1c|chr10:81430157-81430656	0.210781098094309	.	.
chr10	81292618	81293117	chr10	81570705	81571204	Pip5k1c|chr10:81570705-81571204	0.155261798522574	.	.
chr10	81292618	81293117	chr10	81643405	81643904	Pip5k1c|chr10:81643405-81643904	0.215649135354909	.	.
chr10	81320497	81320996	chr10	81285670	81286169	Cactin|chr10:81285670-81286169	0.17199043794488	.	.
chr10	81320497	81320996	chr10	81346675	81347174	Cactin|chr10:81346675-81347174	0.395883358115131	.	.
chr10	81320497	81320996	chr10	81430157	81430656	Cactin|chr10:81430157-81430656	0.39023505313156	.	.
chr10	81320497	81320996	chr10	81432821	81433320	Cactin|chr10:81432821-81433320	0.304210721333022	.	.
chr10	81320497	81320996	chr10	81450104	81450603	Cactin|chr10:81450104-81450603	0.231983639144778	.	.
chr10	81320497	81320996	chr10	81502626	81503125	Cactin|chr10:81502626-81503125	0.455111694582419	.	.
chr10	81320497	81320996	chr10	81551522	81552021	Cactin|chr10:81551522-81552021	0.339021957610369	.	.
chr10	81320497	81320996	chr10	81633421	81633920	Cactin|chr10:81633421-81633920	0.247265879309687	.	.
chr10	81320497	81320996	chr10	81643405	81643904	Cactin|chr10:81643405-81643904	0.244653704070839	.	.
chr10	81350327	81350826	chr10	81430157	81430656	Hmg20b|chr10:81430157-81430656	0.300116464868856	.	.
chr10	81350327	81350826	chr10	81432821	81433320	Hmg20b|chr10:81432821-81433320	0.159283923078362	.	.
chr10	81350327	81350826	chr10	81551522	81552021	Hmg20b|chr10:81551522-81552021	0.231512313249487	.	.
chr10	81350327	81350826	chr10	81570705	81571204	Hmg20b|chr10:81570705-81571204	0.353784982391094	.	.
chr10	81350327	81350826	chr10	81605015	81605514	Hmg20b|chr10:81605015-81605514	0.190552747069072	.	.
chr10	81350327	81350826	chr10	81633421	81633920	Hmg20b|chr10:81633421-81633920	0.219347932316064	.	.
chr10	81350327	81350826	chr10	81643405	81643904	Hmg20b|chr10:81643405-81643904	0.328168194610482	.	.
chr10	81357211	81357710	chr10	81430826	81431325	Mfsd12|chr10:81430826-81431325	0.245876024838555	.	.
chr10	81357211	81357710	chr10	81432821	81433320	Mfsd12|chr10:81432821-81433320	0.23649514734514	.	.
chr10	81357211	81357710	chr10	81510142	81510641	Mfsd12|chr10:81510142-81510641	0.257582917868002	.	.
chr10	81357211	81357710	chr10	81605015	81605514	Mfsd12|chr10:81605015-81605514	0.185224712150694	.	.
chr10	81357211	81357710	chr10	81643405	81643904	Mfsd12|chr10:81643405-81643904	0.169167129151973	.	.
chr10	81378395	81378894	chr10	81346675	81347174	Fzr1|chr10:81346675-81347174	0.203954466911513	.	.
chr10	81378395	81378894	chr10	81430157	81430656	Fzr1|chr10:81430157-81430656	0.215581036946167	.	.
chr10	81378395	81378894	chr10	81432821	81433320	Fzr1|chr10:81432821-81433320	0.268349886228781	.	.
chr10	81378395	81378894	chr10	81502626	81503125	Fzr1|chr10:81502626-81503125	0.285346427895255	.	.
chr10	81378395	81378894	chr10	81570705	81571204	Fzr1|chr10:81570705-81571204	0.256096589677082	.	.
chr10	81378395	81378894	chr10	81571498	81571997	Fzr1|chr10:81571498-81571997	0.203759387519095	.	.
chr10	81378395	81378894	chr10	81605015	81605514	Fzr1|chr10:81605015-81605514	0.225548437373125	.	.
chr10	81378395	81378894	chr10	81643405	81643904	Fzr1|chr10:81643405-81643904	0.156203996057589	.	.
chr10	81384063	81384562	chr10	81257213	81257712	Dohh|chr10:81257213-81257712	0.207804661981152	.	.
chr10	81384063	81384562	chr10	81346675	81347174	Dohh|chr10:81346675-81347174	0.219844368107137	.	.
chr10	81384063	81384562	chr10	81430157	81430656	Dohh|chr10:81430157-81430656	0.184156574206352	.	.
chr10	81384063	81384562	chr10	81432821	81433320	Dohh|chr10:81432821-81433320	0.289102730051357	.	.
chr10	81384063	81384562	chr10	81450104	81450603	Dohh|chr10:81450104-81450603	0.146629609542938	.	.
chr10	81384063	81384562	chr10	81472805	81473304	Dohh|chr10:81472805-81473304	0.213767824965164	.	.
chr10	81384063	81384562	chr10	81551522	81552021	Dohh|chr10:81551522-81552021	0.22853362169524	.	.
chr10	81384063	81384562	chr10	81570705	81571204	Dohh|chr10:81570705-81571204	0.305141801980073	.	.
chr10	81384063	81384562	chr10	81605015	81605514	Dohh|chr10:81605015-81605514	0.369057167081607	.	.
chr10	81384063	81384562	chr10	81633421	81633920	Dohh|chr10:81633421-81633920	0.353120182403883	.	.
chr10	81384063	81384562	chr10	81643405	81643904	Dohh|chr10:81643405-81643904	0.224407540084326	.	.
chr10	81389740	81390239	chr10	81346675	81347174	Gm48552|chr10:81346675-81347174	0.225753984985896	.	.
chr10	81481874	81482373	chr10	81267945	81268444	Celf5|chr10:81267945-81268444	0.209628523211916	.	.
chr10	81481874	81482373	chr10	81285670	81286169	Celf5|chr10:81285670-81286169	0.217613900155363	.	.
chr10	81481874	81482373	chr10	81430157	81430656	Celf5|chr10:81430157-81430656	0.34455811141571	.	.
chr10	81481874	81482373	chr10	81430826	81431325	Celf5|chr10:81430826-81431325	0.255887946077471	.	.
chr10	81481874	81482373	chr10	81472805	81473304	Celf5|chr10:81472805-81473304	0.429122050893179	.	.
chr10	81481874	81482373	chr10	81551522	81552021	Celf5|chr10:81551522-81552021	0.380554858476474	.	.
chr10	81481874	81482373	chr10	81570705	81571204	Celf5|chr10:81570705-81571204	0.1673184470098	.	.
chr10	81481874	81482373	chr10	81643405	81643904	Celf5|chr10:81643405-81643904	0.243227231038769	.	.
chr10	81482441	81482940	chr10	81430157	81430656	Celf5|chr10:81430157-81430656	0.168668836831317	.	.
chr10	81482441	81482940	chr10	81472805	81473304	Celf5|chr10:81472805-81473304	0.145712654342477	.	.
chr10	81482441	81482940	chr10	81526637	81527136	Celf5|chr10:81526637-81527136	0.198785152946515	.	.
chr10	81482441	81482940	chr10	81633421	81633920	Celf5|chr10:81633421-81633920	0.248428640123593	.	.
chr10	81496231	81496730	chr10	81267945	81268444	Ncln|chr10:81267945-81268444	0.16040821752165	.	.
chr10	81496231	81496730	chr10	81346675	81347174	Ncln|chr10:81346675-81347174	0.338156774163799	.	.
chr10	81496231	81496730	chr10	81430157	81430656	Ncln|chr10:81430157-81430656	0.225398885925683	.	.
chr10	81496231	81496730	chr10	81430826	81431325	Ncln|chr10:81430826-81431325	0.21200307654308	.	.
chr10	81496231	81496730	chr10	81432821	81433320	Ncln|chr10:81432821-81433320	0.233508399646274	.	.
chr10	81496231	81496730	chr10	81472805	81473304	Ncln|chr10:81472805-81473304	0.245824875891259	.	.
chr10	81496231	81496730	chr10	81502626	81503125	Ncln|chr10:81502626-81503125	0.361558547674856	.	.
chr10	81496231	81496730	chr10	81551522	81552021	Ncln|chr10:81551522-81552021	0.279772705772455	.	.
chr10	81544468	81544967	chr10	81267945	81268444	Gna11|chr10:81267945-81268444	0.260880023985163	.	.
chr10	81544468	81544967	chr10	81346675	81347174	Gna11|chr10:81346675-81347174	0.314104484238214	.	.
chr10	81544468	81544967	chr10	81430157	81430656	Gna11|chr10:81430157-81430656	0.143490214613959	.	.
chr10	81544468	81544967	chr10	81502626	81503125	Gna11|chr10:81502626-81503125	0.215273687929271	.	.
chr10	81544468	81544967	chr10	81551522	81552021	Gna11|chr10:81551522-81552021	0.236061824825518	.	.
chr10	81544468	81544967	chr10	81633421	81633920	Gna11|chr10:81633421-81633920	0.243346030005801	.	.
chr10	81544468	81544967	chr10	81997141	81997640	Gna11|chr10:81997141-81997640	0.208155861404167	.	.
chr10	81545004	81545503	chr10	81267945	81268444	Gna11|chr10:81267945-81268444	0.301978059410773	.	.
chr10	81545004	81545503	chr10	81346675	81347174	Gna11|chr10:81346675-81347174	0.24969823155804	.	.
chr10	81545004	81545503	chr10	81430157	81430656	Gna11|chr10:81430157-81430656	0.339314980087173	.	.
chr10	81545004	81545503	chr10	81432821	81433320	Gna11|chr10:81432821-81433320	0.265638006545623	.	.
chr10	81545004	81545503	chr10	81450104	81450603	Gna11|chr10:81450104-81450603	0.257832259436638	.	.
chr10	81545004	81545503	chr10	81502626	81503125	Gna11|chr10:81502626-81503125	0.263639207052946	.	.
chr10	81545004	81545503	chr10	81551522	81552021	Gna11|chr10:81551522-81552021	0.354941724954209	.	.
chr10	81545004	81545503	chr10	81570705	81571204	Gna11|chr10:81570705-81571204	0.157852001763823	.	.
chr10	81545004	81545503	chr10	81605015	81605514	Gna11|chr10:81605015-81605514	0.276315637047474	.	.
chr10	81545004	81545503	chr10	81633421	81633920	Gna11|chr10:81633421-81633920	0.234151144618835	.	.
chr10	81545004	81545503	chr10	81643405	81643904	Gna11|chr10:81643405-81643904	0.293833318094887	.	.
chr10	81559200	81559699	chr10	81267945	81268444	Tle5|chr10:81267945-81268444	0.218314568507634	.	.
chr10	81559200	81559699	chr10	81285670	81286169	Tle5|chr10:81285670-81286169	0.165084846907307	.	.
chr10	81559200	81559699	chr10	81413787	81414286	Tle5|chr10:81413787-81414286	0.163133965403649	.	.
chr10	81559200	81559699	chr10	81430157	81430656	Tle5|chr10:81430157-81430656	0.459206671174985	.	.
chr10	81559200	81559699	chr10	81430826	81431325	Tle5|chr10:81430826-81431325	0.159776924474827	.	.
chr10	81559200	81559699	chr10	81450104	81450603	Tle5|chr10:81450104-81450603	0.248638336112435	.	.
chr10	81559200	81559699	chr10	81502626	81503125	Tle5|chr10:81502626-81503125	0.293305302254939	.	.
chr10	81559200	81559699	chr10	81551522	81552021	Tle5|chr10:81551522-81552021	0.15597054436416	.	.
chr10	81559200	81559699	chr10	81633421	81633920	Tle5|chr10:81633421-81633920	0.323754931255828	.	.
chr10	81559200	81559699	chr10	81643405	81643904	Tle5|chr10:81643405-81643904	0.201830191802166	.	.
chr10	81559200	81559699	chr10	81997141	81997640	Tle5|chr10:81997141-81997640	0.247653332976867	.	.
chr10	81600731	81601230	chr10	81416888	81417387	Tle6|chr10:81416888-81417387	0.155304931451341	.	.
chr10	81600731	81601230	chr10	81430157	81430656	Tle6|chr10:81430157-81430656	0.144213415556293	.	.
chr10	81600731	81601230	chr10	81430826	81431325	Tle6|chr10:81430826-81431325	0.221550628166324	.	.
chr10	81600731	81601230	chr10	81570705	81571204	Tle6|chr10:81570705-81571204	0.14671895237228	.	.
chr10	81600731	81601230	chr10	81571498	81571997	Tle6|chr10:81571498-81571997	0.168746901453207	.	.
chr10	81600731	81601230	chr10	81997141	81997640	Tle6|chr10:81997141-81997640	0.187242995166924	.	.
chr10	81600731	81601230	chr10	81997141	81997640	Tle6|chr10:81997141-81997640	0.187242995166925	.	.
chr10	81605948	81606447	chr10	81432821	81433320	BC025920|chr10:81432821-81433320	0.211870522747224	.	.
chr10	81605948	81606447	chr10	81570705	81571204	BC025920|chr10:81570705-81571204	0.22009702601632	.	.
chr10	81627379	81627878	chr10	81267945	81268444	Ankrd24|chr10:81267945-81268444	0.160217199069743	.	.
chr10	81627379	81627878	chr10	81267945	81268444	Sirt6|chr10:81267945-81268444	0.160217199069743	.	.
chr10	81627379	81627878	chr10	81346675	81347174	Ankrd24|chr10:81346675-81347174	0.167240716084514	.	.
chr10	81627379	81627878	chr10	81346675	81347174	Sirt6|chr10:81346675-81347174	0.167240716084514	.	.
chr10	81627379	81627878	chr10	81430157	81430656	Ankrd24|chr10:81430157-81430656	0.216922454849785	.	.
chr10	81627379	81627878	chr10	81430157	81430656	Sirt6|chr10:81430157-81430656	0.216922454849785	.	.
chr10	81627379	81627878	chr10	81430826	81431325	Ankrd24|chr10:81430826-81431325	0.206133605234868	.	.
chr10	81627379	81627878	chr10	81430826	81431325	Sirt6|chr10:81430826-81431325	0.206133605234868	.	.
chr10	81627379	81627878	chr10	81432821	81433320	Ankrd24|chr10:81432821-81433320	0.367238891532281	.	.
chr10	81627379	81627878	chr10	81432821	81433320	Sirt6|chr10:81432821-81433320	0.367238891532281	.	.
chr10	81627379	81627878	chr10	81472805	81473304	Ankrd24|chr10:81472805-81473304	0.218297850661126	.	.
chr10	81627379	81627878	chr10	81472805	81473304	Ankrd24|chr10:81472805-81473304	0.218297850661127	.	.
chr10	81627379	81627878	chr10	81472805	81473304	Sirt6|chr10:81472805-81473304	0.218297850661126	.	.
chr10	81627379	81627878	chr10	81472805	81473304	Sirt6|chr10:81472805-81473304	0.218297850661127	.	.
chr10	81627379	81627878	chr10	81570705	81571204	Ankrd24|chr10:81570705-81571204	0.329366932185916	.	.
chr10	81627379	81627878	chr10	81570705	81571204	Sirt6|chr10:81570705-81571204	0.329366932185916	.	.
chr10	81648748	81649247	chr10	81551522	81552021	Gm10778|chr10:81551522-81552021	0.153847106811936	.	.
chr10	82353950	82354449	chr10	82698823	82699322	Gm4924|chr10:82698823-82699322	0.348601337761243	.	.
chr10	82622905	82623404	chr10	82666399	82666898	1190007I07Rik|chr10:82666399-82666898	0.318171234337747	.	.
chr10	82622905	82623404	chr10	82698823	82699322	1190007I07Rik|chr10:82698823-82699322	0.240721558011482	.	.
chr10	82622905	82623404	chr10	82762756	82763255	1190007I07Rik|chr10:82762756-82763255	0.260104636675987	.	.
chr10	82629507	82630006	chr10	82666399	82666898	Tdg|chr10:82666399-82666898	0.331450118873449	.	.
chr10	82629507	82630006	chr10	82698823	82699322	Tdg|chr10:82698823-82699322	0.198175585243667	.	.
chr10	82629507	82630006	chr10	82762756	82763255	Tdg|chr10:82762756-82763255	0.15122816986547	.	.
chr10	82763329	82763828	chr10	82762756	82763255	Nfyb|chr10:82762756-82763255	0.183298759553964	.	.
chr10	82763329	82763828	chr10	82777797	82778296	Nfyb|chr10:82777797-82778296	0.185118568974536	.	.
chr10	82763329	82763828	chr10	82795313	82795812	Nfyb|chr10:82795313-82795812	0.152946101947505	.	.
chr10	82858893	82859392	chr10	82795313	82795812	Gm38560|chr10:82795313-82795812	0.242754653767399	.	.
chr10	82985064	82985563	chr10	82844712	82845211	Chst11|chr10:82844712-82845211	0.284726223328581	.	.
chr10	82985064	82985563	chr10	82860253	82860752	Chst11|chr10:82860253-82860752	0.181658382242781	.	.
chr10	82985754	82986253	chr10	82698823	82699322	Chst11|chr10:82698823-82699322	0.178288605025604	.	.
chr10	85829743	85830242	chr10	85598046	85598545	Pwp1|chr10:85598046-85598545	0.233906838945282	.	.
chr10	85829743	85830242	chr10	85599059	85599558	Pwp1|chr10:85599059-85599558	0.151769344490067	.	.
chr10	85829743	85830242	chr10	85664986	85665485	Pwp1|chr10:85664986-85665485	0.245282054567483	.	.
chr10	85916334	85916833	chr10	85598046	85598545	Prdm4|chr10:85598046-85598545	0.161982607958486	.	.
chr10	85916334	85916833	chr10	85871543	85872042	Prdm4|chr10:85871543-85872042	0.198002503340112	.	.
chr10	85916863	85917362	chr10	85624915	85625414	Prdm4|chr10:85624915-85625414	0.291283424164038	.	.
chr10	85916863	85917362	chr10	85651694	85652193	Prdm4|chr10:85651694-85652193	0.184695430406547	.	.
chr10	85916863	85917362	chr10	85871543	85872042	Prdm4|chr10:85871543-85872042	0.303652270763968	.	.
chr10	86705281	86705780	chr10	86685259	86685758	Hsp90b1|chr10:86685259-86685758	0.373132138373686	.	.
chr10	86705281	86705780	chr10	86685259	86685758	Ttc41|chr10:86685259-86685758	0.373132138373686	.	.
chr10	86705811	86706310	chr10	86685259	86685758	Hsp90b1|chr10:86685259-86685758	0.331316437614029	.	.
chr10	86705811	86706310	chr10	86685259	86685758	Ttc41|chr10:86685259-86685758	0.331316437614029	.	.
chr10	86705811	86706310	chr10	86727517	86728016	Hsp90b1|chr10:86727517-86728016	0.220424055185554	.	.
chr10	86705811	86706310	chr10	86727517	86728016	Ttc41|chr10:86727517-86728016	0.220424055185554	.	.
chr10	86705811	86706310	chr10	86814219	86814718	Hsp90b1|chr10:86814219-86814718	0.149281169665843	.	.
chr10	86705811	86706310	chr10	86814219	86814718	Ttc41|chr10:86814219-86814718	0.149281169665843	.	.
chr10	86778694	86779193	chr10	86685259	86685758	Nt5dc3|chr10:86685259-86685758	0.298341072807893	.	.
chr10	86778694	86779193	chr10	86814219	86814718	Nt5dc3|chr10:86814219-86814718	0.148190377634606	.	.
chr10	86779348	86779847	chr10	86685259	86685758	Nt5dc3|chr10:86685259-86685758	0.167247822147218	.	.
chr10	86971914	86972413	chr10	86871963	86872462	Gm16271|chr10:86871963-86872462	0.220108091048261	.	.
chr10	86971914	86972413	chr10	86872493	86872992	Gm16271|chr10:86872493-86872992	0.166159852655755	.	.
chr10	86971914	86972413	chr10	86879355	86879854	Gm16271|chr10:86879355-86879854	0.32039045002699	.	.
chr10	87058237	87058736	chr10	87024821	87025320	1700113H08Rik|chr10:87024821-87025320	0.228718462846021	.	.
chr10	87058237	87058736	chr10	87094225	87094724	1700113H08Rik|chr10:87094225-87094724	0.159995482863959	.	.
chr10	87492598	87493097	chr10	87024821	87025320	Ascl1|chr10:87024821-87025320	0.16415153272509	.	.
chr10	87492598	87493097	chr10	87159749	87160248	Ascl1|chr10:87159749-87160248	0.144770130713244	.	.
chr10	87492598	87493097	chr10	87486178	87486677	Ascl1|chr10:87486178-87486677	0.454845843367575	.	.
chr10	87492598	87493097	chr10	87494579	87495078	Ascl1|chr10:87494579-87495078	0.264133486754891	.	.
chr10	87493100	87493599	chr10	87024821	87025320	Ascl1|chr10:87024821-87025320	0.169515182571311	.	.
chr10	87493100	87493599	chr10	87094225	87094724	Ascl1|chr10:87094225-87094724	0.258483714584511	.	.
chr10	87493100	87493599	chr10	87486178	87486677	Ascl1|chr10:87486178-87486677	0.407744127033399	.	.
chr10	87493100	87493599	chr10	87494579	87495078	Ascl1|chr10:87494579-87495078	0.316342539569286	.	.
chr10	88503248	88503747	chr10	88738951	88739450	Chpt1|chr10:88738951-88739450	0.160084331765778	.	.
chr10	88503789	88504288	chr10	88738951	88739450	Chpt1|chr10:88738951-88739450	0.303789584816256	.	.
chr10	88730714	88731213	chr10	88738951	88739450	Arl1|chr10:88738951-88739450	0.283123188727685	.	.
chr10	88826571	88827070	chr10	88738951	88739450	Utp20|chr10:88738951-88739450	0.291712861531385	.	.
chr10	100015452	100015951	chr10	100153300	100153799	Kitl|chr10:100153300-100153799	0.173081828168147	.	.
chr10	100487126	100487625	chr10	100630234	100630733	Cep290|chr10:100630234-100630733	0.305179577983024	.	.
chr10	100487126	100487625	chr10	100630234	100630733	Tmtc3|chr10:100630234-100630733	0.305179577983024	.	.
chr10	102435035	102435534	chr10	102158792	102159291	Gm47101|chr10:102158792-102159291	0.277618040807663	.	.
chr10	102435035	102435534	chr10	102633375	102633874	Gm47101|chr10:102633375-102633874	0.181151223913627	.	.
chr10	103236075	103236574	chr10	103253781	103254280	Lrriq1|chr10:103253781-103254280	0.215087144634774	.	.
chr10	103368022	103368521	chr10	103369009	103369508	Slc6a15|chr10:103369009-103369508	0.153827426334348	.	.
chr10	105841096	105841595	chr10	105774364	105774863	Ccdc59|chr10:105774364-105774863	0.265095610425451	.	.
chr10	105841096	105841595	chr10	105774364	105774863	Mettl25|chr10:105774364-105774863	0.265095610425451	.	.
chr10	106469497	106469996	chr10	106468917	106469416	Ppfia2|chr10:106468917-106469416	0.370192191070914	.	.
chr10	106470005	106470504	chr10	106242145	106242644	Ppfia2|chr10:106242145-106242644	0.158220045689287	.	.
chr10	112928298	112928797	chr10	112973530	112974029	Atxn7l3b|chr10:112973530-112974029	0.14396578649749	.	.
chr10	118141391	118141890	chr10	118370408	118370907	Mdm1|chr10:118370408-118370907	0.16360541231096	.	.
chr10	120112717	120113216	chr10	120247363	120247862	Helb|chr10:120247363-120247862	0.268257717310667	.	.
chr10	120112717	120113216	chr10	120308632	120309131	Helb|chr10:120308632-120309131	0.247216895597422	.	.
chr10	120226758	120227257	chr10	120059940	120060439	Llph|chr10:120059940-120060439	0.179962335045798	.	.
chr10	120226758	120227257	chr10	120060487	120060986	Llph|chr10:120060487-120060986	0.238197112629216	.	.
chr10	120226758	120227257	chr10	120208568	120209067	Llph|chr10:120208568-120209067	0.304185142209259	.	.
chr10	120226758	120227257	chr10	120308632	120309131	Llph|chr10:120308632-120309131	0.25847558325672	.	.
chr10	120227259	120227758	chr10	120125069	120125568	Llph|chr10:120125069-120125568	0.201665860309492	.	.
chr10	120227259	120227758	chr10	120208568	120209067	Llph|chr10:120208568-120209067	0.20242468578396	.	.
chr10	120227259	120227758	chr10	120257286	120257785	Llph|chr10:120257286-120257785	0.152748274157172	.	.
chr10	120227259	120227758	chr10	120308632	120309131	Llph|chr10:120308632-120309131	0.260844410527923	.	.
chr10	120475830	120476329	chr10	120257286	120257785	Hmga2|chr10:120257286-120257785	0.285351045116098	.	.
chr10	120475830	120476329	chr10	120308632	120309131	Hmga2|chr10:120308632-120309131	0.323673686671201	.	.
chr10	120475830	120476329	chr10	120646676	120647175	Hmga2|chr10:120646676-120647175	0.200494135173013	.	.
chr10	120898233	120898732	chr10	120783842	120784341	Gm4473|chr10:120783842-120784341	0.224764296863466	.	.
chr10	120898233	120898732	chr10	120783842	120784341	Msrb3|chr10:120783842-120784341	0.224764296863466	.	.
chr10	120898233	120898732	chr10	120876144	120876643	Gm4473|chr10:120876144-120876643	0.212322634373641	.	.
chr10	120898233	120898732	chr10	120876144	120876643	Msrb3|chr10:120876144-120876643	0.212322634373641	.	.
chr10	120898233	120898732	chr10	120882734	120883233	Gm4473|chr10:120882734-120883233	0.174285573589459	.	.
chr10	120898233	120898732	chr10	120882734	120883233	Msrb3|chr10:120882734-120883233	0.174285573589459	.	.
chr10	120898763	120899262	chr10	120647332	120647831	Gm4473|chr10:120647332-120647831	0.1432393844734	.	.
chr10	120898763	120899262	chr10	120647332	120647831	Msrb3|chr10:120647332-120647831	0.1432393844734	.	.
chr10	120898763	120899262	chr10	120783259	120783758	Gm4473|chr10:120783259-120783758	0.240596730648028	.	.
chr10	120898763	120899262	chr10	120783259	120783758	Msrb3|chr10:120783259-120783758	0.240596730648028	.	.
chr10	120898763	120899262	chr10	120783842	120784341	Gm4473|chr10:120783842-120784341	0.41540073715889	.	.
chr10	120898763	120899262	chr10	120783842	120784341	Msrb3|chr10:120783842-120784341	0.41540073715889	.	.
chr10	120898763	120899262	chr10	120791483	120791982	Gm4473|chr10:120791483-120791982	0.272312020761405	.	.
chr10	120898763	120899262	chr10	120791483	120791982	Gm4473|chr10:120791483-120791982	0.272312020761406	.	.
chr10	120898763	120899262	chr10	120791483	120791982	Msrb3|chr10:120791483-120791982	0.272312020761405	.	.
chr10	120898763	120899262	chr10	120791483	120791982	Msrb3|chr10:120791483-120791982	0.272312020761406	.	.
chr10	120898763	120899262	chr10	120876144	120876643	Gm4473|chr10:120876144-120876643	0.216346866985676	.	.
chr10	120898763	120899262	chr10	120876144	120876643	Msrb3|chr10:120876144-120876643	0.216346866985676	.	.
chr10	120898763	120899262	chr10	120882734	120883233	Gm4473|chr10:120882734-120883233	0.238645159177647	.	.
chr10	120898763	120899262	chr10	120882734	120883233	Msrb3|chr10:120882734-120883233	0.238645159177647	.	.
chr10	120898763	120899262	chr10	120938302	120938801	Gm4473|chr10:120938302-120938801	0.188526307952306	.	.
chr10	120898763	120899262	chr10	120938302	120938801	Msrb3|chr10:120938302-120938801	0.188526307952306	.	.
chr10	120978126	120978625	chr10	120783259	120783758	Lemd3|chr10:120783259-120783758	0.192563385210127	.	.
chr10	120978126	120978625	chr10	120783842	120784341	Lemd3|chr10:120783842-120784341	0.482187806570417	.	.
chr10	120978126	120978625	chr10	120791483	120791982	Lemd3|chr10:120791483-120791982	0.167209312017025	.	.
chr10	120978656	120979155	chr10	120646676	120647175	Lemd3|chr10:120646676-120647175	0.171811462666241	.	.
chr10	120978656	120979155	chr10	120701799	120702298	Lemd3|chr10:120701799-120702298	0.182464958449506	.	.
chr10	121033677	121034176	chr10	120882734	120883233	Wif1|chr10:120882734-120883233	0.214337673390046	.	.
chr10	122097114	122097613	chr10	122038523	122039022	Rxylt1|chr10:122038523-122039022	0.28030983425137	.	.
chr10	122448406	122448905	chr10	122182979	122183478	Avpr1a|chr10:122182979-122183478	0.221678501712148	.	.
chr10	122448406	122448905	chr10	122447221	122447720	Avpr1a|chr10:122447221-122447720	0.231739728313525	.	.
chr10	122449084	122449583	chr10	122038523	122039022	Avpr1a|chr10:122038523-122039022	0.370329629587004	.	.
chr10	122449084	122449583	chr10	122182979	122183478	Avpr1a|chr10:122182979-122183478	0.174079004405764	.	.
chr10	122449084	122449583	chr10	122447221	122447720	Avpr1a|chr10:122447221-122447720	0.328617940993231	.	.
chr10	128014912	128015411	chr10	128096604	128097103	Prim1|chr10:128096604-128097103	0.399353847709336	.	.
chr10	128014912	128015411	chr10	128176400	128176899	Prim1|chr10:128176400-128176899	0.161583412226981	.	.
chr10	128014912	128015411	chr10	128237698	128238197	Prim1|chr10:128237698-128238197	0.16211793543198	.	.
chr10	128014912	128015411	chr10	128440394	128440893	Prim1|chr10:128440394-128440893	0.216584141955048	.	.
chr10	128035316	128035815	chr10	128092468	128092967	Naca|chr10:128092468-128092967	0.352536184830047	.	.
chr10	128035316	128035815	chr10	128096604	128097103	Naca|chr10:128096604-128097103	0.451019253433861	.	.
chr10	128035316	128035815	chr10	128176400	128176899	Naca|chr10:128176400-128176899	0.35805884766023	.	.
chr10	128035316	128035815	chr10	128236311	128236810	Naca|chr10:128236311-128236810	0.301780128550916	.	.
chr10	128035316	128035815	chr10	128237698	128238197	Naca|chr10:128237698-128238197	0.412732953991783	.	.
chr10	128035316	128035815	chr10	128409597	128410096	Naca|chr10:128409597-128410096	0.401256078009923	.	.
chr10	128035316	128035815	chr10	128440394	128440893	Naca|chr10:128440394-128440893	0.218086282270148	.	.
chr10	128058600	128059099	chr10	128092468	128092967	Ptges3|chr10:128092468-128092967	0.311766726253418	.	.
chr10	128058600	128059099	chr10	128096604	128097103	Ptges3|chr10:128096604-128097103	0.507876361544168	.	.
chr10	128058600	128059099	chr10	128176400	128176899	Ptges3|chr10:128176400-128176899	0.496107106279495	.	.
chr10	128058600	128059099	chr10	128236311	128236810	Ptges3|chr10:128236311-128236810	0.275084015167607	.	.
chr10	128058600	128059099	chr10	128237698	128238197	Ptges3|chr10:128237698-128238197	0.389048676372397	.	.
chr10	128058600	128059099	chr10	128409597	128410096	Ptges3|chr10:128409597-128410096	0.400533271719506	.	.
chr10	128058600	128059099	chr10	128440394	128440893	Ptges3|chr10:128440394-128440893	0.213764705038745	.	.
chr10	128059140	128059639	chr10	128096604	128097103	Ptges3|chr10:128096604-128097103	0.316763409980907	.	.
chr10	128059140	128059639	chr10	128236311	128236810	Ptges3|chr10:128236311-128236810	0.261350253466514	.	.
chr10	128082998	128083497	chr10	128092468	128092967	Atp5b|chr10:128092468-128092967	0.269774518460472	.	.
chr10	128082998	128083497	chr10	128092468	128092967	Gm47438|chr10:128092468-128092967	0.269774518460472	.	.
chr10	128082998	128083497	chr10	128096604	128097103	Atp5b|chr10:128096604-128097103	0.513549530137488	.	.
chr10	128082998	128083497	chr10	128096604	128097103	Gm47438|chr10:128096604-128097103	0.513549530137488	.	.
chr10	128082998	128083497	chr10	128176400	128176899	Atp5b|chr10:128176400-128176899	0.24615662835325	.	.
chr10	128082998	128083497	chr10	128176400	128176899	Gm47438|chr10:128176400-128176899	0.24615662835325	.	.
chr10	128082998	128083497	chr10	128237698	128238197	Atp5b|chr10:128237698-128238197	0.315587748302153	.	.
chr10	128082998	128083497	chr10	128237698	128238197	Gm47438|chr10:128237698-128238197	0.315587748302153	.	.
chr10	128082998	128083497	chr10	128409597	128410096	Atp5b|chr10:128409597-128410096	0.319095938153995	.	.
chr10	128082998	128083497	chr10	128409597	128410096	Gm47438|chr10:128409597-128410096	0.319095938153995	.	.
chr10	128194133	128194632	chr10	128236311	128236810	Gls2|chr10:128236311-128236810	0.312795495067812	.	.
chr10	128194133	128194632	chr10	128409597	128410096	Gls2|chr10:128409597-128410096	0.238141216495327	.	.
chr10	128195155	128195654	chr10	128133921	128134420	AC135859.1|chr10:128133921-128134420	0.158507614408419	.	.
chr10	128195155	128195654	chr10	128133921	128134420	Gls2|chr10:128133921-128134420	0.158507614408419	.	.
chr10	128195155	128195654	chr10	128212738	128213237	AC135859.1|chr10:128212738-128213237	0.275556424757889	.	.
chr10	128195155	128195654	chr10	128212738	128213237	Gls2|chr10:128212738-128213237	0.275556424757889	.	.
chr10	128195155	128195654	chr10	128409597	128410096	AC135859.1|chr10:128409597-128410096	0.259526546760909	.	.
chr10	128195155	128195654	chr10	128409597	128410096	Gls2|chr10:128409597-128410096	0.259526546760909	.	.
chr10	128195155	128195654	chr10	128440394	128440893	AC135859.1|chr10:128440394-128440893	0.266406124626842	.	.
chr10	128195155	128195654	chr10	128440394	128440893	Gls2|chr10:128440394-128440893	0.266406124626842	.	.
chr10	128211581	128212080	chr10	128096604	128097103	Spryd4|chr10:128096604-128097103	0.368802315714258	.	.
chr10	128232067	128232566	chr10	128096604	128097103	Timeless|chr10:128096604-128097103	0.286894102661841	.	.
chr10	128232067	128232566	chr10	128176400	128176899	Timeless|chr10:128176400-128176899	0.317531556998317	.	.
chr10	128232067	128232566	chr10	128236311	128236810	Timeless|chr10:128236311-128236810	0.195759893134049	.	.
chr10	128232067	128232566	chr10	128409597	128410096	Timeless|chr10:128409597-128410096	0.409085036346161	.	.
chr10	128270187	128270686	chr10	128212738	128213237	Stat2|chr10:128212738-128213237	0.192093482208427	.	.
chr10	128303050	128303549	chr10	128096604	128097103	Pan2|chr10:128096604-128097103	0.197541666681657	.	.
chr10	128303050	128303549	chr10	128176400	128176899	Pan2|chr10:128176400-128176899	0.214432077592548	.	.
chr10	128303050	128303549	chr10	128409597	128410096	Pan2|chr10:128409597-128410096	0.154683551148727	.	.
chr10	128322161	128322660	chr10	128092468	128092967	Cnpy2|chr10:128092468-128092967	0.212869488781176	.	.
chr10	128322161	128322660	chr10	128096604	128097103	Cnpy2|chr10:128096604-128097103	0.536497180510428	.	.
chr10	128322161	128322660	chr10	128176400	128176899	Cnpy2|chr10:128176400-128176899	0.170163344640359	.	.
chr10	128322161	128322660	chr10	128237698	128238197	Cnpy2|chr10:128237698-128238197	0.312671441648685	.	.
chr10	128322161	128322660	chr10	128409597	128410096	Cnpy2|chr10:128409597-128410096	0.228549202114082	.	.
chr10	128322676	128323175	chr10	128092468	128092967	Cnpy2|chr10:128092468-128092967	0.155373012276521	.	.
chr10	128337438	128337937	chr10	128092468	128092967	Cs|chr10:128092468-128092967	0.236363645303969	.	.
chr10	128337438	128337937	chr10	128096604	128097103	Cs|chr10:128096604-128097103	0.499322825752738	.	.
chr10	128337438	128337937	chr10	128133921	128134420	Cs|chr10:128133921-128134420	0.249478481651717	.	.
chr10	128337438	128337937	chr10	128176400	128176899	Cs|chr10:128176400-128176899	0.32777415646542	.	.
chr10	128337438	128337937	chr10	128237698	128238197	Cs|chr10:128237698-128238197	0.23214504328536	.	.
chr10	128337438	128337937	chr10	128409597	128410096	Cs|chr10:128409597-128410096	0.363307939258954	.	.
chr10	128337438	128337937	chr10	128440394	128440893	Cs|chr10:128440394-128440893	0.288410500550646	.	.
chr10	128376834	128377333	chr10	128096604	128097103	Ankrd52|chr10:128096604-128097103	0.232062388533429	.	.
chr10	128411355	128411854	chr10	128092468	128092967	Nabp2|chr10:128092468-128092967	0.162264836797248	.	.
chr10	128411355	128411854	chr10	128092468	128092967	Rnf41|chr10:128092468-128092967	0.162264836797248	.	.
chr10	128411355	128411854	chr10	128096604	128097103	Nabp2|chr10:128096604-128097103	0.27529811211012	.	.
chr10	128411355	128411854	chr10	128096604	128097103	Rnf41|chr10:128096604-128097103	0.27529811211012	.	.
chr10	128411355	128411854	chr10	128176400	128176899	Nabp2|chr10:128176400-128176899	0.236441142566462	.	.
chr10	128411355	128411854	chr10	128176400	128176899	Rnf41|chr10:128176400-128176899	0.236441142566462	.	.
chr10	128411355	128411854	chr10	128236311	128236810	Nabp2|chr10:128236311-128236810	0.218004258859432	.	.
chr10	128411355	128411854	chr10	128236311	128236810	Rnf41|chr10:128236311-128236810	0.218004258859432	.	.
chr10	128411355	128411854	chr10	128409597	128410096	Nabp2|chr10:128409597-128410096	0.490639641593542	.	.
chr10	128411355	128411854	chr10	128409597	128410096	Rnf41|chr10:128409597-128410096	0.490639641593542	.	.
chr10	128458968	128459467	chr10	128096604	128097103	Smarcc2|chr10:128096604-128097103	0.467498603598728	.	.
chr10	128458968	128459467	chr10	128133921	128134420	Smarcc2|chr10:128133921-128134420	0.20526005479342	.	.
chr10	128458968	128459467	chr10	128409597	128410096	Smarcc2|chr10:128409597-128410096	0.31054738073756	.	.
chr10	128458968	128459467	chr10	128440394	128440893	Smarcc2|chr10:128440394-128440893	0.29592991211166	.	.
chr10	128458968	128459467	chr10	128536166	128536665	Smarcc2|chr10:128536166-128536665	0.270558542017802	.	.
chr10	128493613	128494112	chr10	128092468	128092967	Myl6|chr10:128092468-128092967	0.163919065975636	.	.
chr10	128493613	128494112	chr10	128236311	128236810	Myl6|chr10:128236311-128236810	0.338916772811317	.	.
chr10	128493613	128494112	chr10	128237698	128238197	Myl6|chr10:128237698-128238197	0.300192465430305	.	.
chr10	128498636	128499135	chr10	128096604	128097103	Myl6b|chr10:128096604-128097103	0.293178968150272	.	.
chr10	128498636	128499135	chr10	128096604	128097103	Myl6b|chr10:128096604-128097103	0.293178968150273	.	.
chr10	128498636	128499135	chr10	128176400	128176899	Myl6b|chr10:128176400-128176899	0.165893075886786	.	.
chr10	128524971	128525470	chr10	128913212	128913711	Esyt1|chr10:128913212-128913711	0.354449806809158	.	.
chr10	128525706	128526205	chr10	128409597	128410096	Esyt1|chr10:128409597-128410096	0.159047200200361	.	.
chr10	128525706	128526205	chr10	128440394	128440893	Esyt1|chr10:128440394-128440893	0.38797687211586	.	.
chr10	128525706	128526205	chr10	128536166	128536665	Esyt1|chr10:128536166-128536665	0.336897588073491	.	.
chr10	128547478	128547977	chr10	128409597	128410096	Zc3h10|chr10:128409597-128410096	0.388391634348337	.	.
chr10	128547478	128547977	chr10	128536166	128536665	Zc3h10|chr10:128536166-128536665	0.153902913627623	.	.
chr10	128548928	128549427	chr10	128895386	128895885	Rpl41|chr10:128895386-128895885	0.245703502479054	.	.
chr10	128565862	128566361	chr10	128409597	128410096	Pa2g4|chr10:128409597-128410096	0.221735581427906	.	.
chr10	128565862	128566361	chr10	128440394	128440893	Pa2g4|chr10:128440394-128440893	0.299017172592062	.	.
chr10	128565862	128566361	chr10	128536166	128536665	Pa2g4|chr10:128536166-128536665	0.168893322729741	.	.
chr10	128565862	128566361	chr10	128805195	128805694	Pa2g4|chr10:128805195-128805694	0.153848833979404	.	.
chr10	128565862	128566361	chr10	128895386	128895885	Pa2g4|chr10:128895386-128895885	0.314497491133038	.	.
chr10	128565862	128566361	chr10	128909639	128910138	Pa2g4|chr10:128909639-128910138	0.212396073979263	.	.
chr10	128626582	128627081	chr10	128895386	128895885	Rps26|chr10:128895386-128895885	0.212698571009029	.	.
chr10	128626582	128627081	chr10	128909639	128910138	Rps26|chr10:128909639-128910138	0.330896153356103	.	.
chr10	128645519	128646018	chr10	128409597	128410096	Gm26876|chr10:128409597-128410096	0.168753944028327	.	.
chr10	128645519	128646018	chr10	128805195	128805694	Gm26876|chr10:128805195-128805694	0.384352537690954	.	.
chr10	128645519	128646018	chr10	128895386	128895885	Gm26876|chr10:128895386-128895885	0.178830751372937	.	.
chr10	128646026	128646525	chr10	128409597	128410096	Gm26876|chr10:128409597-128410096	0.284404381356218	.	.
chr10	128646026	128646525	chr10	128805195	128805694	Gm26876|chr10:128805195-128805694	0.267286858944138	.	.
chr10	128668336	128668835	chr10	128909639	128910138	Ikzf4|chr10:128909639-128910138	0.185048005244658	.	.
chr10	128669128	128669627	chr10	128409597	128410096	Ikzf4|chr10:128409597-128410096	0.369089660984546	.	.
chr10	128669128	128669627	chr10	128440394	128440893	Ikzf4|chr10:128440394-128440893	0.187876532220005	.	.
chr10	128669128	128669627	chr10	128536166	128536665	Ikzf4|chr10:128536166-128536665	0.268203982119124	.	.
chr10	128669128	128669627	chr10	128895386	128895885	Ikzf4|chr10:128895386-128895885	0.241069911625937	.	.
chr10	128673679	128674178	chr10	128977436	128977935	Suox|chr10:128977436-128977935	0.152755207705377	.	.
chr10	128695638	128696137	chr10	128409597	128410096	Rab5b|chr10:128409597-128410096	0.39718596008298	.	.
chr10	128695638	128696137	chr10	128440394	128440893	Rab5b|chr10:128440394-128440893	0.400854579936847	.	.
chr10	128695638	128696137	chr10	128536166	128536665	Rab5b|chr10:128536166-128536665	0.197541830709051	.	.
chr10	128695638	128696137	chr10	128895386	128895885	Rab5b|chr10:128895386-128895885	0.355684103729386	.	.
chr10	128696211	128696710	chr10	128409597	128410096	Rab5b|chr10:128409597-128410096	0.270815618469063	.	.
chr10	128696211	128696710	chr10	128440394	128440893	Rab5b|chr10:128440394-128440893	0.250103242285777	.	.
chr10	128696211	128696710	chr10	128805195	128805694	Rab5b|chr10:128805195-128805694	0.284291572194198	.	.
chr10	128696211	128696710	chr10	128895386	128895885	Rab5b|chr10:128895386-128895885	0.231314196094146	.	.
chr10	128704864	128705363	chr10	128805195	128805694	Cdk2|chr10:128805195-128805694	0.448226237907542	.	.
chr10	128704864	128705363	chr10	128805195	128805694	Pmel|chr10:128805195-128805694	0.448226237907542	.	.
chr10	128804210	128804709	chr10	128805195	128805694	Dnajc14|chr10:128805195-128805694	0.156837142420411	.	.
chr10	128804210	128804709	chr10	128805195	128805694	Tmem198b|chr10:128805195-128805694	0.156837142420411	.	.
chr10	128821529	128822028	chr10	128536166	128536665	Ormdl2|chr10:128536166-128536665	0.152609832499582	.	.
chr10	128821529	128822028	chr10	128895386	128895885	Ormdl2|chr10:128895386-128895885	0.397243744671292	.	.
chr10	128821529	128822028	chr10	128895386	128895885	Ormdl2|chr10:128895386-128895885	0.397243744671293	.	.
chr10	128821529	128822028	chr10	129025948	129026447	Ormdl2|chr10:129025948-129026447	0.253477721904804	.	.
chr10	128891038	128891537	chr10	128895386	128895885	Gdf11|chr10:128895386-128895885	0.20408585672001	.	.
chr10	128891038	128891537	chr10	129025948	129026447	Gdf11|chr10:129025948-129026447	0.206620657112753	.	.
chr10	128891683	128892182	chr10	128805195	128805694	Gdf11|chr10:128805195-128805694	0.205394913650229	.	.
chr10	128891683	128892182	chr10	128895386	128895885	Gdf11|chr10:128895386-128895885	0.163421788094736	.	.
chr10	128923385	128923884	chr10	128977436	128977935	Bloc1s1|chr10:128977436-128977935	0.304779684921703	.	.
chr10	128923385	128923884	chr10	128977436	128977935	Rdh5|chr10:128977436-128977935	0.304779684921703	.	.
chr10	130542081	130542580	chr10	130469681	130470180	Gm31793|chr10:130469681-130470180	0.159338413302857	.	.
chr11	3266213	3266712	chr11	3332133	3332632	Drg1|chr11:3332133-3332632	0.15941265166401	.	.
chr11	3266213	3266712	chr11	3347023	3347522	Drg1|chr11:3347023-3347522	0.183209367203062	.	.
chr11	3289366	3289865	chr11	3289935	3290434	Patz1|chr11:3289935-3290434	0.392905232456846	.	.
chr11	3289366	3289865	chr11	3347023	3347522	Patz1|chr11:3347023-3347522	0.235024765272855	.	.
chr11	3289366	3289865	chr11	3386996	3387495	Patz1|chr11:3386996-3387495	0.313134808799578	.	.
chr11	3408986	3409485	chr11	3347023	3347522	Limk2|chr11:3347023-3347522	0.200615228615214	.	.
chr11	3408986	3409485	chr11	3386996	3387495	Limk2|chr11:3386996-3387495	0.219466783737828	.	.
chr11	3452086	3452585	chr11	3289935	3290434	8430429K09Rik|chr11:3289935-3290434	0.212560088687179	.	.
chr11	3452086	3452585	chr11	3289935	3290434	Rnf185|chr11:3289935-3290434	0.212560088687179	.	.
chr11	3452086	3452585	chr11	3332133	3332632	8430429K09Rik|chr11:3332133-3332632	0.262738141707825	.	.
chr11	3452086	3452585	chr11	3332133	3332632	Rnf185|chr11:3332133-3332632	0.262738141707825	.	.
chr11	3504555	3505054	chr11	3535285	3535784	Inpp5j|chr11:3535285-3535784	0.162721464970793	.	.
chr11	3514597	3515096	chr11	3761927	3762426	Selenom|chr11:3761927-3762426	0.169357918901107	.	.
chr11	3648877	3649376	chr11	3535285	3535784	Morc2a|chr11:3535285-3535784	0.159795404075332	.	.
chr11	3648877	3649376	chr11	3535285	3535784	Tug1|chr11:3535285-3535784	0.159795404075332	.	.
chr11	3648877	3649376	chr11	3774253	3774752	Morc2a|chr11:3774253-3774752	0.265495426520669	.	.
chr11	3648877	3649376	chr11	3774253	3774752	Tug1|chr11:3774253-3774752	0.265495426520669	.	.
chr11	3649414	3649913	chr11	3535285	3535784	Morc2a|chr11:3535285-3535784	0.279614164763457	.	.
chr11	3649414	3649913	chr11	3535285	3535784	Tug1|chr11:3535285-3535784	0.279614164763457	.	.
chr11	3863689	3864188	chr11	4118576	4119075	Osbp2|chr11:4118576-4119075	0.163395621406656	.	.
chr11	3894950	3895449	chr11	3774785	3775284	4921536K21Rik|chr11:3774785-3775284	0.222800612892758	.	.
chr11	3894950	3895449	chr11	3774785	3775284	Dusp18|chr11:3774785-3775284	0.222800612892758	.	.
chr11	3913534	3914033	chr11	3921458	3921957	Slc35e4|chr11:3921458-3921957	0.243880437097485	.	.
chr11	3963478	3963977	chr11	3509028	3509527	Pes1|chr11:3509028-3509527	0.299579487008895	.	.
chr11	3963478	3963977	chr11	3921458	3921957	Pes1|chr11:3921458-3921957	0.235094799881441	.	.
chr11	3983350	3983849	chr11	3921458	3921957	Gal3st1|chr11:3921458-3921957	0.221625250815274	.	.
chr11	3983350	3983849	chr11	4096446	4096945	Gal3st1|chr11:4096446-4096945	0.231236555563224	.	.
chr11	3983350	3983849	chr11	4121657	4122156	Gal3st1|chr11:4121657-4122156	0.189755128530618	.	.
chr11	4134899	4135398	chr11	3761927	3762426	Rnf215|chr11:3761927-3762426	0.175747028641643	.	.
chr11	4134899	4135398	chr11	3774785	3775284	Rnf215|chr11:3774785-3775284	0.280638729333342	.	.
chr11	4134899	4135398	chr11	4096446	4096945	Rnf215|chr11:4096446-4096945	0.326298566965743	.	.
chr11	4134899	4135398	chr11	4121657	4122156	Rnf215|chr11:4121657-4122156	0.236682024148051	.	.
chr11	4160019	4160518	chr11	3921458	3921957	Ccdc157|chr11:3921458-3921957	0.23496961637659	.	.
chr11	4160019	4160518	chr11	3921458	3921957	Sf3a1|chr11:3921458-3921957	0.23496961637659	.	.
chr11	4160019	4160518	chr11	4096446	4096945	Ccdc157|chr11:4096446-4096945	0.503737013406336	.	.
chr11	4160019	4160518	chr11	4096446	4096945	Sf3a1|chr11:4096446-4096945	0.503737013406336	.	.
chr11	4160019	4160518	chr11	4121657	4122156	Ccdc157|chr11:4121657-4122156	0.297061414033176	.	.
chr11	4160019	4160518	chr11	4121657	4122156	Sf3a1|chr11:4121657-4122156	0.297061414033176	.	.
chr11	4186479	4186978	chr11	3761927	3762426	Tbc1d10a|chr11:3761927-3762426	0.308679834506579	.	.
chr11	4186479	4186978	chr11	3774785	3775284	Tbc1d10a|chr11:3774785-3775284	0.148223229981707	.	.
chr11	4186479	4186978	chr11	4096446	4096945	Tbc1d10a|chr11:4096446-4096945	0.388164195341156	.	.
chr11	4186479	4186978	chr11	4121657	4122156	Tbc1d10a|chr11:4121657-4122156	0.442936237813912	.	.
chr11	5261501	5262000	chr11	5707491	5707990	Kremen1|chr11:5707491-5707990	0.185736358071068	.	.
chr11	5444680	5445179	chr11	5485226	5485725	Znrf3|chr11:5485226-5485725	0.204103802715667	.	.
chr11	5444680	5445179	chr11	5740921	5741420	Znrf3|chr11:5740921-5741420	0.266235552671811	.	.
chr11	5520703	5521202	chr11	5485226	5485725	Xbp1|chr11:5485226-5485725	0.424844393837904	.	.
chr11	5520703	5521202	chr11	5740921	5741420	Xbp1|chr11:5740921-5741420	0.385098363728181	.	.
chr11	5520703	5521202	chr11	5901921	5902420	Xbp1|chr11:5901921-5902420	0.443236209517818	.	.
chr11	5542005	5542504	chr11	5485226	5485725	Ccdc117|chr11:5485226-5485725	0.328203873453839	.	.
chr11	5542005	5542504	chr11	5707491	5707990	Ccdc117|chr11:5707491-5707990	0.231768670154139	.	.
chr11	5542005	5542504	chr11	5901921	5902420	Ccdc117|chr11:5901921-5902420	0.265879649763827	.	.
chr11	5762152	5762651	chr11	5901921	5902420	Urgcp|chr11:5901921-5902420	0.204765059134207	.	.
chr11	5788237	5788736	chr11	5707491	5707990	Dbnl|chr11:5707491-5707990	0.232372392923307	.	.
chr11	5837806	5838305	chr11	5740921	5741420	Polm|chr11:5740921-5741420	0.267740115361098	.	.
chr11	5837806	5838305	chr11	5901921	5902420	Polm|chr11:5901921-5902420	0.548926757045313	.	.
chr11	5878079	5878578	chr11	5901921	5902420	Pold2|chr11:5901921-5902420	0.251452987313287	.	.
chr11	5955521	5956020	chr11	5740921	5741420	Ykt6|chr11:5740921-5741420	0.516942550742104	.	.
chr11	5955521	5956020	chr11	5901921	5902420	Ykt6|chr11:5901921-5902420	0.491514348081235	.	.
chr11	9010276	9010775	chr11	9136398	9136897	Hus1|chr11:9136398-9136897	0.173693611759589	.	.
chr11	9010276	9010775	chr11	9347829	9348328	Hus1|chr11:9347829-9348328	0.275726797463783	.	.
chr11	9010276	9010775	chr11	9481461	9481960	Hus1|chr11:9481461-9481960	0.269455315117458	.	.
chr11	9048265	9048764	chr11	9317260	9317759	Gm11992|chr11:9317260-9317759	0.28648636006923	.	.
chr11	9048265	9048764	chr11	9317260	9317759	Sun3|chr11:9317260-9317759	0.28648636006923	.	.
chr11	11113765	11114264	chr11	11115591	11116090	Vwc2|chr11:11115591-11116090	0.34643341124103	.	.
chr11	11113765	11114264	chr11	11116114	11116613	Vwc2|chr11:11116114-11116613	0.475308678219599	.	.
chr11	11113765	11114264	chr11	11218811	11219310	Vwc2|chr11:11218811-11219310	0.27452366638046	.	.
chr11	11113765	11114264	chr11	11499879	11500378	Vwc2|chr11:11499879-11500378	0.153508326163496	.	.
chr11	11461833	11462332	chr11	11115591	11116090	Spata48|chr11:11115591-11116090	0.187004251306397	.	.
chr11	11461833	11462332	chr11	11115591	11116090	Zpbp|chr11:11115591-11116090	0.187004251306397	.	.
chr11	11461833	11462332	chr11	11499879	11500378	Spata48|chr11:11499879-11500378	0.262136133929134	.	.
chr11	11461833	11462332	chr11	11499879	11500378	Zpbp|chr11:11499879-11500378	0.262136133929134	.	.
chr11	16507927	16508426	chr11	16524834	16525333	Sec61g|chr11:16524834-16525333	0.238611767286147	.	.
chr11	17051545	17052044	chr11	17393299	17393798	Cnrip1|chr11:17393299-17393798	0.341915729173738	.	.
chr11	17051545	17052044	chr11	17393299	17393798	Plek|chr11:17393299-17393798	0.341915729173738	.	.
chr11	17051545	17052044	chr11	17393901	17394400	Cnrip1|chr11:17393901-17394400	0.170972007411115	.	.
chr11	17051545	17052044	chr11	17393901	17394400	Plek|chr11:17393901-17394400	0.170972007411115	.	.
chr11	17052630	17053129	chr11	17279822	17280321	Plek|chr11:17279822-17280321	0.148097046664017	.	.
chr11	17052630	17053129	chr11	17393901	17394400	Plek|chr11:17393901-17394400	0.182344266182066	.	.
chr11	17052630	17053129	chr11	17460010	17460509	Plek|chr11:17460010-17460509	0.189055535719171	.	.
chr11	17211641	17212140	chr11	17279822	17280321	Pno1|chr11:17279822-17280321	0.282968554798288	.	.
chr11	17211641	17212140	chr11	17393299	17393798	Pno1|chr11:17393299-17393798	0.30007986227853	.	.
chr11	17211641	17212140	chr11	17393901	17394400	Pno1|chr11:17393901-17394400	0.150754665844949	.	.
chr11	17953107	17953606	chr11	18151664	18152163	Etaa1|chr11:18151664-18152163	0.159683801351585	.	.
chr11	17953107	17953606	chr11	18151664	18152163	Etaa1os|chr11:18151664-18152163	0.159683801351585	.	.
chr11	17953651	17954150	chr11	18151664	18152163	Etaa1|chr11:18151664-18152163	0.245841610964043	.	.
chr11	17953651	17954150	chr11	18151664	18152163	Etaa1os|chr11:18151664-18152163	0.245841610964043	.	.
chr11	19018819	19019318	chr11	18877408	18877907	Meis1|chr11:18877408-18877907	0.358135993173933	.	.
chr11	19018819	19019318	chr11	18930698	18931197	Meis1|chr11:18930698-18931197	0.334542779152935	.	.
chr11	19018819	19019318	chr11	18931237	18931736	Meis1|chr11:18931237-18931736	0.317203587440663	.	.
chr11	19018819	19019318	chr11	18957721	18958220	Meis1|chr11:18957721-18958220	0.422326408368728	.	.
chr11	19018819	19019318	chr11	19020212	19020711	Meis1|chr11:19020212-19020711	0.598117037413239	.	.
chr11	19018819	19019318	chr11	19199181	19199680	Meis1|chr11:19199181-19199680	0.24995421956939	.	.
chr11	20331966	20332465	chr11	20304325	20304824	Slc1a4|chr11:20304325-20304824	0.286190836045084	.	.
chr11	20331966	20332465	chr11	20456269	20456768	Slc1a4|chr11:20456269-20456768	0.162854261683275	.	.
chr11	20332570	20333069	chr11	20304325	20304824	Slc1a4|chr11:20304325-20304824	0.298338395457029	.	.
chr11	20332570	20333069	chr11	20400704	20401203	Slc1a4|chr11:20400704-20401203	0.357001390395271	.	.
chr11	20332570	20333069	chr11	20445850	20446349	Slc1a4|chr11:20445850-20446349	0.203349365442192	.	.
chr11	20332570	20333069	chr11	20456269	20456768	Slc1a4|chr11:20456269-20456768	0.149237424602258	.	.
chr11	20332570	20333069	chr11	20631609	20632108	Slc1a4|chr11:20631609-20632108	0.230687843567164	.	.
chr11	20332570	20333069	chr11	20638783	20639282	Slc1a4|chr11:20638783-20639282	0.174950192263214	.	.
chr11	20333072	20333571	chr11	20400704	20401203	Slc1a4|chr11:20400704-20401203	0.306977070314037	.	.
chr11	20333072	20333571	chr11	20631609	20632108	Slc1a4|chr11:20631609-20632108	0.246025196970151	.	.
chr11	20542743	20543242	chr11	20456269	20456768	Sertad2|chr11:20456269-20456768	0.170981141563051	.	.
chr11	20542743	20543242	chr11	20532483	20532982	Sertad2|chr11:20532483-20532982	0.195203966843503	.	.
chr11	20543435	20543934	chr11	20304325	20304824	Sertad2|chr11:20304325-20304824	0.185328941391066	.	.
chr11	20543435	20543934	chr11	20456269	20456768	Sertad2|chr11:20456269-20456768	0.25995164903629	.	.
chr11	20543435	20543934	chr11	20655626	20656125	Sertad2|chr11:20655626-20656125	0.237374943342749	.	.
chr11	20740361	20740860	chr11	20655626	20656125	Aftph|chr11:20655626-20656125	0.401847505321076	.	.
chr11	20740870	20741369	chr11	20532483	20532982	Aftph|chr11:20532483-20532982	0.156730743851847	.	.
chr11	20740870	20741369	chr11	20655626	20656125	Aftph|chr11:20655626-20656125	0.187512725974731	.	.
chr11	20741392	20741891	chr11	20304325	20304824	Aftph|chr11:20304325-20304824	0.318826920437261	.	.
chr11	20741392	20741891	chr11	20347429	20347928	Aftph|chr11:20347429-20347928	0.204255546086362	.	.
chr11	20741392	20741891	chr11	20631609	20632108	Aftph|chr11:20631609-20632108	0.476243550767568	.	.
chr11	21371048	21371547	chr11	21433622	21434121	Gm12043|chr11:21433622-21434121	0.163800052091204	.	.
chr11	21371048	21371547	chr11	21433622	21434121	Ugp2|chr11:21433622-21434121	0.163800052091204	.	.
chr11	21571714	21572213	chr11	21433622	21434121	Mdh1|chr11:21433622-21434121	0.266128964847694	.	.
chr11	21571714	21572213	chr11	21433622	21434121	Wdpcp|chr11:21433622-21434121	0.266128964847694	.	.
chr11	22512298	22512797	chr11	22286837	22287336	Tmem17|chr11:22286837-22287336	0.535385789625792	.	.
chr11	22617528	22618027	chr11	22286837	22287336	Gm12052|chr11:22286837-22287336	0.29007057937405	.	.
chr11	22617528	22618027	chr11	22698999	22699498	Gm12052|chr11:22698999-22699498	0.2386619318479	.	.
chr11	23007555	23008054	chr11	23271994	23272493	Fam161a|chr11:23271994-23272493	0.310903326942251	.	.
chr11	23008099	23008598	chr11	23271994	23272493	Fam161a|chr11:23271994-23272493	0.266513563810119	.	.
chr11	23067612	23068111	chr11	23124342	23124841	Gm12059|chr11:23124342-23124841	0.167182047662048	.	.
chr11	23255618	23256117	chr11	23124342	23124841	Xpo1|chr11:23124342-23124841	0.190137936543015	.	.
chr11	23306148	23306647	chr11	23124342	23124841	Usp34|chr11:23124342-23124841	0.146613337207647	.	.
chr11	23306148	23306647	chr11	23271994	23272493	Usp34|chr11:23271994-23272493	0.179425878323309	.	.
chr11	23633475	23633974	chr11	23565751	23566250	0610010F05Rik|chr11:23565751-23566250	0.243616875776112	.	.
chr11	23770813	23771312	chr11	23855325	23855824	Rel|chr11:23855325-23855824	0.276576284683377	.	.
chr11	23894432	23894931	chr11	23855325	23855824	Gm12061|chr11:23855325-23855824	0.208421414208007	.	.
chr11	23894432	23894931	chr11	23855325	23855824	Papolg|chr11:23855325-23855824	0.208421414208007	.	.
chr11	23894432	23894931	chr11	23979266	23979765	Gm12061|chr11:23979266-23979765	0.30129152603084	.	.
chr11	23894432	23894931	chr11	23979266	23979765	Papolg|chr11:23979266-23979765	0.30129152603084	.	.
chr11	23895039	23895538	chr11	23855325	23855824	Gm12061|chr11:23855325-23855824	0.210413703447196	.	.
chr11	23895039	23895538	chr11	23855325	23855824	Papolg|chr11:23855325-23855824	0.210413703447196	.	.
chr11	23895039	23895538	chr11	23979266	23979765	Gm12061|chr11:23979266-23979765	0.339177151722041	.	.
chr11	23895039	23895538	chr11	23979266	23979765	Papolg|chr11:23979266-23979765	0.339177151722041	.	.
chr11	26210094	26210593	chr11	26073822	26074321	5730522E02Rik|chr11:26073822-26074321	0.219386303052325	.	.
chr11	26210094	26210593	chr11	26200893	26201392	5730522E02Rik|chr11:26200893-26201392	0.31217678431523	.	.
chr11	26210094	26210593	chr11	26490052	26490551	5730522E02Rik|chr11:26490052-26490551	0.436255037052944	.	.
chr11	26593447	26593946	chr11	26437661	26438160	Vrk2|chr11:26437661-26438160	0.332925647764463	.	.
chr11	26593447	26593946	chr11	26438212	26438711	Vrk2|chr11:26438212-26438711	0.344362346778262	.	.
chr11	29373366	29373865	chr11	29718420	29718919	Ccdc88a|chr11:29718420-29718919	0.152727278678858	.	.
chr11	29373877	29374376	chr11	29267797	29268296	Ccdc88a|chr11:29267797-29268296	0.202071312747306	.	.
chr11	29514834	29515333	chr11	29694010	29694509	Gm12089|chr11:29694010-29694509	0.16853283984289	.	.
chr11	29514834	29515333	chr11	29694010	29694509	Prorsd1|chr11:29694010-29694509	0.16853283984289	.	.
chr11	29526171	29526670	chr11	29718420	29718919	Mtif2|chr11:29718420-29718919	0.235730071378551	.	.
chr11	29547417	29547916	chr11	29718420	29718919	Clhc1|chr11:29718420-29718919	0.228813510204996	.	.
chr11	29547417	29547916	chr11	29718420	29718919	Rps27a|chr11:29718420-29718919	0.228813510204996	.	.
chr11	29693483	29693982	chr11	29694010	29694509	Rtn4|chr11:29694010-29694509	0.426032536101711	.	.
chr11	29693483	29693982	chr11	29718420	29718919	Rtn4|chr11:29718420-29718919	0.148033424854166	.	.
chr11	30267372	30267871	chr11	30676047	30676546	Gm8098|chr11:30676047-30676546	0.187733131938643	.	.
chr11	30267372	30267871	chr11	30676047	30676546	Sptbn1|chr11:30676047-30676546	0.187733131938643	.	.
chr11	30771490	30771989	chr11	30888059	30888558	Psme4|chr11:30888059-30888558	0.316354172773837	.	.
chr11	30771490	30771989	chr11	31199090	31199589	Psme4|chr11:31199090-31199589	0.22599558287843	.	.
chr11	30772221	30772720	chr11	31168671	31169170	Psme4|chr11:31168671-31169170	0.149995733427095	.	.
chr11	30772221	30772720	chr11	31169173	31169672	Psme4|chr11:31169173-31169672	0.187540976653657	.	.
chr11	30954161	30954660	chr11	30888059	30888558	Erlec1|chr11:30888059-30888558	0.249618694503463	.	.
chr11	30954161	30954660	chr11	31168671	31169170	Erlec1|chr11:31168671-31169170	0.156626598556661	.	.
chr11	30954161	30954660	chr11	31199090	31199589	Erlec1|chr11:31199090-31199589	0.328220537311724	.	.
chr11	30986154	30986653	chr11	30754917	30755416	Chac2|chr11:30754917-30755416	0.182960428329932	.	.
chr11	31369227	31369726	chr11	31248449	31248948	Stc2|chr11:31248449-31248948	0.233191183005117	.	.
chr11	31369857	31370356	chr11	31248449	31248948	Stc2|chr11:31248449-31248948	0.183575838405921	.	.
chr11	31671728	31672227	chr11	31610290	31610789	Bod1|chr11:31610290-31610789	0.164521610321577	.	.
chr11	33147604	33148103	chr11	33146124	33146623	Fgf18|chr11:33146124-33146623	0.150591097692269	.	.
chr11	33147604	33148103	chr11	33176507	33177006	Fgf18|chr11:33176507-33177006	0.146287482242602	.	.
chr11	34833438	34833937	chr11	34771116	34771615	Spdl1|chr11:34771116-34771615	0.223470496848719	.	.
chr11	34833438	34833937	chr11	34881493	34881992	Spdl1|chr11:34881493-34881992	0.27094355628989	.	.
chr11	40733291	40733790	chr11	40786883	40787382	Hmmr|chr11:40786883-40787382	0.149389934262467	.	.
chr11	40733291	40733790	chr11	40786883	40787382	Nudcd2|chr11:40786883-40787382	0.149389934262467	.	.
chr11	40733864	40734363	chr11	40943127	40943626	Hmmr|chr11:40943127-40943626	0.183832758833259	.	.
chr11	40733864	40734363	chr11	40943127	40943626	Nudcd2|chr11:40943127-40943626	0.183832758833259	.	.
chr11	40755146	40755645	chr11	40865644	40866143	Ccng1|chr11:40865644-40866143	0.186668306652853	.	.
chr11	48799792	48800291	chr11	48629314	48629813	Rack1|chr11:48629314-48629813	0.172154161361625	.	.
chr11	48799792	48800291	chr11	48775412	48775911	Rack1|chr11:48775412-48775911	0.180858930034814	.	.
chr11	48799792	48800291	chr11	48790215	48790714	Rack1|chr11:48790215-48790714	0.19158132598905	.	.
chr11	48799792	48800291	chr11	48833647	48834146	Rack1|chr11:48833647-48834146	0.465499192225513	.	.
chr11	48799792	48800291	chr11	49108737	49109236	Rack1|chr11:49108737-49109236	0.178211594473046	.	.
chr11	48800315	48800814	chr11	48629314	48629813	Rack1|chr11:48629314-48629813	0.291901815484715	.	.
chr11	48800315	48800814	chr11	48833647	48834146	Rack1|chr11:48833647-48834146	0.302261063333513	.	.
chr11	48800315	48800814	chr11	48837777	48838276	Rack1|chr11:48837777-48838276	0.208773430896213	.	.
chr11	48800315	48800814	chr11	49108737	49109236	Rack1|chr11:49108737-49109236	0.151381345694496	.	.
chr11	48816857	48817356	chr11	48774647	48775146	Trim41|chr11:48774647-48775146	0.205266620960888	.	.
chr11	48816857	48817356	chr11	48790215	48790714	Trim41|chr11:48790215-48790714	0.150484029861783	.	.
chr11	48816857	48817356	chr11	48818245	48818744	Trim41|chr11:48818245-48818744	0.32495786126455	.	.
chr11	48816857	48817356	chr11	48837777	48838276	Trim41|chr11:48837777-48838276	0.188597746833457	.	.
chr11	48825828	48826327	chr11	48554259	48554758	Gm12184|chr11:48554259-48554758	0.305107737790774	.	.
chr11	48825828	48826327	chr11	48554259	48554758	Trim7|chr11:48554259-48554758	0.305107737790774	.	.
chr11	48826330	48826829	chr11	48629314	48629813	Gm12184|chr11:48629314-48629813	0.218761316618505	.	.
chr11	48826330	48826829	chr11	48629314	48629813	Trim7|chr11:48629314-48629813	0.218761316618505	.	.
chr11	48826330	48826829	chr11	48837777	48838276	Gm12184|chr11:48837777-48838276	0.186613157146546	.	.
chr11	48826330	48826829	chr11	48837777	48838276	Trim7|chr11:48837777-48838276	0.186613157146546	.	.
chr11	48826330	48826829	chr11	49108737	49109236	Gm12184|chr11:49108737-49109236	0.190542605298283	.	.
chr11	48826330	48826829	chr11	49108737	49109236	Trim7|chr11:49108737-49109236	0.190542605298283	.	.
chr11	48853382	48853881	chr11	48629314	48629813	Gm16170|chr11:48629314-48629813	0.181956928182965	.	.
chr11	48853382	48853881	chr11	48818245	48818744	Gm16170|chr11:48818245-48818744	0.195245865030007	.	.
chr11	48853382	48853881	chr11	48833647	48834146	Gm16170|chr11:48833647-48834146	0.250851406666287	.	.
chr11	48853382	48853881	chr11	48834168	48834667	Gm16170|chr11:48834168-48834667	0.24985682678566	.	.
chr11	48853382	48853881	chr11	48856814	48857313	Gm16170|chr11:48856814-48857313	0.3958701723213	.	.
chr11	48853382	48853881	chr11	49169250	49169749	Gm16170|chr11:49169250-49169749	0.226686870390687	.	.
chr11	49203185	49203684	chr11	48774647	48775146	Zfp62|chr11:48774647-48775146	0.29247709472268	.	.
chr11	49203185	49203684	chr11	49271212	49271711	Zfp62|chr11:49271212-49271711	0.292901618719283	.	.
chr11	49203772	49204271	chr11	48788591	48789090	Zfp62|chr11:48788591-48789090	0.148022858686051	.	.
chr11	49203772	49204271	chr11	48833647	48834146	Zfp62|chr11:48833647-48834146	0.32158447301771	.	.
chr11	49203772	49204271	chr11	48856814	48857313	Zfp62|chr11:48856814-48857313	0.211459370935222	.	.
chr11	49203772	49204271	chr11	49169250	49169749	Zfp62|chr11:49169250-49169749	0.306716190617929	.	.
chr11	49203772	49204271	chr11	49250271	49250770	Zfp62|chr11:49250271-49250770	0.162719978502452	.	.
chr11	49243866	49244365	chr11	48818245	48818744	Mgat1|chr11:48818245-48818744	0.208418908192612	.	.
chr11	49243866	49244365	chr11	48856814	48857313	Mgat1|chr11:48856814-48857313	0.146957999742931	.	.
chr11	49712561	49713060	chr11	49271212	49271711	Cnot6|chr11:49271212-49271711	0.236249643975179	.	.
chr11	50827537	50828036	chr11	50939868	50940367	Zfp354c|chr11:50939868-50940367	0.274737080695906	.	.
chr11	50850845	50851344	chr11	50769375	50769874	Grm6|chr11:50769375-50769874	0.282657164236796	.	.
chr11	50887467	50887966	chr11	50939868	50940367	Zfp454|chr11:50939868-50940367	0.176454857793353	.	.
chr11	51763403	51763902	chr11	51805139	51805638	Sar1b|chr11:51805139-51805638	0.263356215980282	.	.
chr11	51763403	51763902	chr11	51805139	51805638	Sec24a|chr11:51805139-51805638	0.263356215980282	.	.
chr11	51763403	51763902	chr11	52220229	52220728	Sar1b|chr11:52220229-52220728	0.220534975154473	.	.
chr11	51763403	51763902	chr11	52220229	52220728	Sec24a|chr11:52220229-52220728	0.220534975154473	.	.
chr11	51856924	51857423	chr11	51805139	51805638	Jade2|chr11:51805139-51805638	0.246058321202867	.	.
chr11	51856924	51857423	chr11	52220229	52220728	Jade2|chr11:52220229-52220728	0.322746126004574	.	.
chr11	51857661	51858160	chr11	51805139	51805638	Jade2|chr11:51805139-51805638	0.243307502903903	.	.
chr11	51857661	51858160	chr11	51856134	51856633	Jade2|chr11:51856134-51856633	0.164896009657304	.	.
chr11	51857661	51858160	chr11	52220229	52220728	Jade2|chr11:52220229-52220728	0.394605124644354	.	.
chr11	51967401	51967900	chr11	51856134	51856633	Cdkn2aipnl|chr11:51856134-51856633	0.153289897631136	.	.
chr11	51967401	51967900	chr11	51943114	51943613	Cdkn2aipnl|chr11:51943114-51943613	0.16526415365483	.	.
chr11	52000555	52001054	chr11	51805139	51805638	Gm12204|chr11:51805139-51805638	0.332940763564344	.	.
chr11	52000555	52001054	chr11	51805139	51805638	Ube2b|chr11:51805139-51805638	0.332940763564344	.	.
chr11	52003968	52004467	chr11	51755773	51756272	Cdkl3|chr11:51755773-51756272	0.184767096804166	.	.
chr11	52003968	52004467	chr11	51943114	51943613	Cdkl3|chr11:51943114-51943613	0.392790907407898	.	.
chr11	52098497	52098996	chr11	51756283	51756782	Ppp2ca|chr11:51756283-51756782	0.173108412463788	.	.
chr11	52098497	52098996	chr11	51805139	51805638	Ppp2ca|chr11:51805139-51805638	0.19354577304251	.	.
chr11	52098497	52098996	chr11	51855397	51855896	Ppp2ca|chr11:51855397-51855896	0.186185491716764	.	.
chr11	52098497	52098996	chr11	52220229	52220728	Ppp2ca|chr11:52220229-52220728	0.329099092617279	.	.
chr11	52099118	52099617	chr11	51805139	51805638	Ppp2ca|chr11:51805139-51805638	0.246895764281696	.	.
chr11	52099118	52099617	chr11	52220229	52220728	Ppp2ca|chr11:52220229-52220728	0.391522580758909	.	.
chr11	52231721	52232220	chr11	51805139	51805638	Skp1a|chr11:51805139-51805638	0.144104588718816	.	.
chr11	52231721	52232220	chr11	51855397	51855896	Skp1a|chr11:51855397-51855896	0.195530936543502	.	.
chr11	52231721	52232220	chr11	51856134	51856633	Skp1a|chr11:51856134-51856633	0.168928385061913	.	.
chr11	52283195	52283694	chr11	52086506	52087005	Tcf7|chr11:52086506-52087005	0.149968771635506	.	.
chr11	52283195	52283694	chr11	52220229	52220728	Tcf7|chr11:52220229-52220728	0.230911867755807	.	.
chr11	53519552	53520051	chr11	53520056	53520555	Sept8|chr11:53520056-53520555	0.247655104275356	.	.
chr11	53519552	53520051	chr11	53520591	53521090	Sept8|chr11:53520591-53521090	0.172497921686961	.	.
chr11	53519552	53520051	chr11	53636042	53636541	Sept8|chr11:53636042-53636541	0.173152298698812	.	.
chr11	53519552	53520051	chr11	53763473	53763972	Sept8|chr11:53763473-53763972	0.294142143687894	.	.
chr11	53567090	53567589	chr11	53520056	53520555	A430108G06Rik|chr11:53520056-53520555	0.317129949559446	.	.
chr11	53567090	53567589	chr11	53520056	53520555	Kif3a|chr11:53520056-53520555	0.317129949559446	.	.
chr11	53567090	53567589	chr11	53636042	53636541	A430108G06Rik|chr11:53636042-53636541	0.249470561725066	.	.
chr11	53567090	53567589	chr11	53636042	53636541	Kif3a|chr11:53636042-53636541	0.249470561725066	.	.
chr11	53567090	53567589	chr11	53849889	53850388	A430108G06Rik|chr11:53849889-53850388	0.272801410118977	.	.
chr11	53567090	53567589	chr11	53849889	53850388	Kif3a|chr11:53849889-53850388	0.272801410118977	.	.
chr11	53707052	53707551	chr11	53763473	53763972	Rad50|chr11:53763473-53763972	0.210111575335606	.	.
chr11	53769713	53770212	chr11	53520056	53520555	Irf1|chr11:53520056-53520555	0.301359086166852	.	.
chr11	53769713	53770212	chr11	53636042	53636541	Irf1|chr11:53636042-53636541	0.275193718566353	.	.
chr11	53770230	53770729	chr11	53520056	53520555	Irf1|chr11:53520056-53520555	0.163336517012546	.	.
chr11	53770230	53770729	chr11	53520591	53521090	Irf1|chr11:53520591-53521090	0.143996690700035	.	.
chr11	53770230	53770729	chr11	53763473	53763972	Irf1|chr11:53763473-53763972	0.307769586508619	.	.
chr11	53891550	53892049	chr11	53636042	53636541	Slc22a5|chr11:53636042-53636541	0.322229733077616	.	.
chr11	53891550	53892049	chr11	53735515	53736014	Slc22a5|chr11:53735515-53736014	0.243614314392749	.	.
chr11	53979519	53980018	chr11	53520056	53520555	Slc22a21|chr11:53520056-53520555	0.271899779912847	.	.
chr11	53979519	53980018	chr11	53930934	53931433	Slc22a21|chr11:53930934-53931433	0.272213783409098	.	.
chr11	53979519	53980018	chr11	54054184	54054683	Slc22a21|chr11:54054184-54054683	0.246780309778301	.	.
chr11	53980083	53980582	chr11	53636042	53636541	Slc22a21|chr11:53636042-53636541	0.374367291190481	.	.
chr11	53980083	53980582	chr11	53735515	53736014	Slc22a21|chr11:53735515-53736014	0.181445647390548	.	.
chr11	53980083	53980582	chr11	53763473	53763972	Slc22a21|chr11:53763473-53763972	0.421206901547443	.	.
chr11	54027828	54028327	chr11	54301977	54302476	Slc22a4|chr11:54301977-54302476	0.191216667024344	.	.
chr11	54028690	54029189	chr11	54336223	54336722	Slc22a4|chr11:54336223-54336722	0.159073538350707	.	.
chr11	54100189	54100688	chr11	53763473	53763972	P4ha2|chr11:53763473-53763972	0.199877570234042	.	.
chr11	54100189	54100688	chr11	54112961	54113460	P4ha2|chr11:54112961-54113460	0.199482086807995	.	.
chr11	54100189	54100688	chr11	54122826	54123325	P4ha2|chr11:54122826-54123325	0.382222009020602	.	.
chr11	54100707	54101206	chr11	54122826	54123325	P4ha2|chr11:54122826-54123325	0.185954476871845	.	.
chr11	54100707	54101206	chr11	54144831	54145330	P4ha2|chr11:54144831-54145330	0.267816029727757	.	.
chr11	54303873	54304372	chr11	54054184	54054683	Acsl6|chr11:54054184-54054683	0.165494998380189	.	.
chr11	54303873	54304372	chr11	54595867	54596366	Acsl6|chr11:54595867-54596366	0.169018124135158	.	.
chr11	54303873	54304372	chr11	54596494	54596993	Acsl6|chr11:54596494-54596993	0.207045125701237	.	.
chr11	54437826	54438325	chr11	54054184	54054683	Fnip1|chr11:54054184-54054683	0.17369750279203	.	.
chr11	54437826	54438325	chr11	54336223	54336722	Fnip1|chr11:54336223-54336722	0.190802134895319	.	.
chr11	54438352	54438851	chr11	54002632	54003131	Fnip1|chr11:54002632-54003131	0.232463802736091	.	.
chr11	54522599	54523098	chr11	54301977	54302476	Rapgef6|chr11:54301977-54302476	0.424144300124286	.	.
chr11	54522599	54523098	chr11	54595867	54596366	Rapgef6|chr11:54595867-54596366	0.216965034684488	.	.
chr11	55033230	55033729	chr11	55121239	55121738	Anxa6|chr11:55121239-55121738	0.205614632133103	.	.
chr11	55033230	55033729	chr11	55158780	55159279	Anxa6|chr11:55158780-55159279	0.353003309790469	.	.
chr11	55033230	55033729	chr11	55402600	55403099	Anxa6|chr11:55402600-55403099	0.146829981241862	.	.
chr11	55033230	55033729	chr11	55446542	55447041	Anxa6|chr11:55446542-55447041	0.220479881219908	.	.
chr11	55033230	55033729	chr11	55497808	55498307	Anxa6|chr11:55497808-55498307	0.22012890069063	.	.
chr11	55077886	55078385	chr11	55086973	55087472	Ccdc69|chr11:55086973-55087472	0.212772529449051	.	.
chr11	55077886	55078385	chr11	55240519	55241018	Ccdc69|chr11:55240519-55241018	0.179386851368838	.	.
chr11	55077886	55078385	chr11	55402600	55403099	Ccdc69|chr11:55402600-55403099	0.417411835360275	.	.
chr11	55077886	55078385	chr11	55446542	55447041	Ccdc69|chr11:55446542-55447041	0.226682191702987	.	.
chr11	55097594	55098093	chr11	55039590	55040089	Gm2a|chr11:55039590-55040089	0.212156709032528	.	.
chr11	55204077	55204576	chr11	55121239	55121738	Slc36a1|chr11:55121239-55121738	0.284085661129299	.	.
chr11	55204077	55204576	chr11	55446542	55447041	Slc36a1|chr11:55446542-55447041	0.159482169657688	.	.
chr11	55204629	55205128	chr11	55158780	55159279	Slc36a1|chr11:55158780-55159279	0.177692201569689	.	.
chr11	55204629	55205128	chr11	55389729	55390228	Slc36a1|chr11:55389729-55390228	0.270862358153807	.	.
chr11	55204629	55205128	chr11	55402600	55403099	Slc36a1|chr11:55402600-55403099	0.167770807959733	.	.
chr11	55460969	55461468	chr11	55402600	55403099	Atox1|chr11:55402600-55403099	0.457869621857079	.	.
chr11	55460969	55461468	chr11	55446542	55447041	Atox1|chr11:55446542-55447041	0.189344528846205	.	.
chr11	55460969	55461468	chr11	55497808	55498307	Atox1|chr11:55497808-55498307	0.232522638848392	.	.
chr11	55460969	55461468	chr11	55571131	55571630	Atox1|chr11:55571131-55571630	0.231662774228937	.	.
chr11	55469134	55469633	chr11	55039590	55040089	G3bp1|chr11:55039590-55040089	0.162116869154153	.	.
chr11	55469134	55469633	chr11	55389729	55390228	G3bp1|chr11:55389729-55390228	0.144374995374046	.	.
chr11	55469134	55469633	chr11	55402600	55403099	G3bp1|chr11:55402600-55403099	0.232696629111444	.	.
chr11	55469134	55469633	chr11	55446542	55447041	G3bp1|chr11:55446542-55447041	0.394587227957795	.	.
chr11	55469134	55469633	chr11	55497808	55498307	G3bp1|chr11:55497808-55498307	0.187742982932906	.	.
chr11	55469134	55469633	chr11	55518735	55519234	G3bp1|chr11:55518735-55519234	0.285482814606624	.	.
chr11	55469713	55470212	chr11	55039590	55040089	G3bp1|chr11:55039590-55040089	0.185818455145971	.	.
chr11	55469713	55470212	chr11	55240519	55241018	G3bp1|chr11:55240519-55241018	0.240764153167597	.	.
chr11	55469713	55470212	chr11	55389729	55390228	G3bp1|chr11:55389729-55390228	0.316085586485105	.	.
chr11	55469713	55470212	chr11	55402600	55403099	G3bp1|chr11:55402600-55403099	0.399936472603089	.	.
chr11	55469713	55470212	chr11	55571131	55571630	G3bp1|chr11:55571131-55571630	0.251986624233465	.	.
chr11	55469713	55470212	chr11	55583746	55584245	G3bp1|chr11:55583746-55584245	0.244112225656634	.	.
chr11	55607008	55607507	chr11	55389729	55390228	Glra1|chr11:55389729-55390228	0.250686719230419	.	.
chr11	55607008	55607507	chr11	55497808	55498307	Glra1|chr11:55497808-55498307	0.204530126336769	.	.
chr11	55607008	55607507	chr11	55518735	55519234	Glra1|chr11:55518735-55519234	0.267316271944107	.	.
chr11	55607008	55607507	chr11	55571131	55571630	Glra1|chr11:55571131-55571630	0.152530610270901	.	.
chr11	55607728	55608227	chr11	55389729	55390228	Glra1|chr11:55389729-55390228	0.256145127426447	.	.
chr11	55607728	55608227	chr11	55402600	55403099	Glra1|chr11:55402600-55403099	0.468169430564094	.	.
chr11	55607728	55608227	chr11	55542040	55542539	Glra1|chr11:55542040-55542539	0.156921969369895	.	.
chr11	55607728	55608227	chr11	55571131	55571630	Glra1|chr11:55571131-55571630	0.360048605168707	.	.
chr11	55607728	55608227	chr11	55574479	55574978	Glra1|chr11:55574479-55574978	0.178313581997931	.	.
chr11	55608465	55608964	chr11	55446542	55447041	Glra1|chr11:55446542-55447041	0.286157559042784	.	.
chr11	55608465	55608964	chr11	55497808	55498307	Glra1|chr11:55497808-55498307	0.207910338714147	.	.
chr11	58008513	58009012	chr11	58057420	58057919	Larp1|chr11:58057420-58057919	0.243556225070248	.	.
chr11	58008513	58009012	chr11	58302580	58303079	Larp1|chr11:58302580-58303079	0.198866499412899	.	.
chr11	58009711	58010210	chr11	58179510	58180009	Larp1|chr11:58179510-58180009	0.378474296403039	.	.
chr11	58009711	58010210	chr11	58301694	58302193	Larp1|chr11:58301694-58302193	0.181503179301917	.	.
chr11	58103758	58104257	chr11	58302580	58303079	Cnot8|chr11:58302580-58303079	0.156734422803279	.	.
chr11	58104268	58104767	chr11	58225527	58226026	Cnot8|chr11:58225527-58226026	0.153096350483507	.	.
chr11	58168278	58168777	chr11	58179510	58180009	Gemin5|chr11:58179510-58180009	0.385518443511538	.	.
chr11	58168278	58168777	chr11	58301694	58302193	Gemin5|chr11:58301694-58302193	0.325366766814371	.	.
chr11	58171472	58171971	chr11	58057420	58057919	Mrpl22|chr11:58057420-58057919	0.279437910079598	.	.
chr11	58171472	58171971	chr11	58302580	58303079	Mrpl22|chr11:58302580-58303079	0.333032856190583	.	.
chr11	58306797	58307296	chr11	58179510	58180009	Zfp692|chr11:58179510-58180009	0.340753610258634	.	.
chr11	58306797	58307296	chr11	58301694	58302193	Zfp692|chr11:58301694-58302193	0.265522579377619	.	.
chr11	58306797	58307296	chr11	58302580	58303079	Zfp692|chr11:58302580-58303079	0.41706996809691	.	.
chr11	58322621	58323120	chr11	58179510	58180009	1700047K16Rik|chr11:58179510-58180009	0.200397945893735	.	.
chr11	58322621	58323120	chr11	58301694	58302193	1700047K16Rik|chr11:58301694-58302193	0.286338431273553	.	.
chr11	58322621	58323120	chr11	58302580	58303079	1700047K16Rik|chr11:58302580-58303079	0.190779723457817	.	.
chr11	58323135	58323634	chr11	58179510	58180009	1700047K16Rik|chr11:58179510-58180009	0.254915320884539	.	.
chr11	58323135	58323634	chr11	58402057	58402556	1700047K16Rik|chr11:58402057-58402556	0.223331181661407	.	.
chr11	58846859	58847358	chr11	58959825	58960324	Gm12258|chr11:58959825-58960324	0.208601305359169	.	.
chr11	58903534	58904033	chr11	59238904	59239403	Gm12257|chr11:59238904-59239403	0.152213920121223	.	.
chr11	58903534	58904033	chr11	59238904	59239403	Zfp39|chr11:59238904-59239403	0.152213920121223	.	.
chr11	58904043	58904542	chr11	58959825	58960324	Gm12257|chr11:58959825-58960324	0.171291053230801	.	.
chr11	58904043	58904542	chr11	58959825	58960324	Zfp39|chr11:58959825-58960324	0.171291053230801	.	.
chr11	58904043	58904542	chr11	59238904	59239403	Gm12257|chr11:59238904-59239403	0.325974591390739	.	.
chr11	58904043	58904542	chr11	59238904	59239403	Zfp39|chr11:59238904-59239403	0.325974591390739	.	.
chr11	58938174	58938673	chr11	59238904	59239403	Rnf187|chr11:59238904-59239403	0.194638994479422	.	.
chr11	58938679	58939178	chr11	59238904	59239403	Rnf187|chr11:59238904-59239403	0.277078316345422	.	.
chr11	58948531	58949030	chr11	58959825	58960324	Hist3h2ba|chr11:58959825-58960324	0.155997584509171	.	.
chr11	58948531	58949030	chr11	59209071	59209570	Hist3h2ba|chr11:59209071-59209570	0.22073934093531	.	.
chr11	58948531	58949030	chr11	59238904	59239403	Hist3h2ba|chr11:59238904-59239403	0.157699107353368	.	.
chr11	58949416	58949915	chr11	58959825	58960324	Hist3h2ba|chr11:58959825-58960324	0.172608224566027	.	.
chr11	58949416	58949915	chr11	59238904	59239403	Hist3h2ba|chr11:59238904-59239403	0.256334754737699	.	.
chr11	59163194	59163693	chr11	59238904	59239403	Iba57|chr11:59238904-59239403	0.258548320666679	.	.
chr11	59183774	59184273	chr11	59238904	59239403	Gjc2|chr11:59238904-59239403	0.235809605792614	.	.
chr11	59191644	59192143	chr11	58959825	58960324	Guk1|chr11:58959825-58960324	0.200788731603515	.	.
chr11	59191644	59192143	chr11	59302669	59303168	Guk1|chr11:59302669-59303168	0.24065468995526	.	.
chr11	59202207	59202706	chr11	59238904	59239403	2610507I01Rik|chr11:59238904-59239403	0.346976430162898	.	.
chr11	59202207	59202706	chr11	59238904	59239403	Mrpl55|chr11:59238904-59239403	0.346976430162898	.	.
chr11	59202207	59202706	chr11	59307735	59308234	2610507I01Rik|chr11:59307735-59308234	0.192689938798294	.	.
chr11	59202207	59202706	chr11	59307735	59308234	Mrpl55|chr11:59307735-59308234	0.192689938798294	.	.
chr11	59208124	59208623	chr11	58959825	58960324	2310033P09Rik|chr11:58959825-58960324	0.220937479654784	.	.
chr11	59208124	59208623	chr11	59307735	59308234	2310033P09Rik|chr11:59307735-59308234	0.24792469239671	.	.
chr11	59228020	59228519	chr11	59302669	59303168	Arf1|chr11:59302669-59303168	0.327655368978641	.	.
chr11	59472277	59472776	chr11	59238904	59239403	Zfp867|chr11:59238904-59239403	0.213804937895483	.	.
chr11	60352303	60352802	chr11	60311396	60311895	Drc3|chr11:60311396-60311895	0.193506817367174	.	.
chr11	60352303	60352802	chr11	60311396	60311895	Tom1l2|chr11:60311396-60311895	0.193506817367174	.	.
chr11	60352835	60353334	chr11	60385093	60385592	Drc3|chr11:60385093-60385592	0.301624314871911	.	.
chr11	60352835	60353334	chr11	60385093	60385592	Tom1l2|chr11:60385093-60385592	0.301624314871911	.	.
chr11	60352835	60353334	chr11	60537735	60538234	Drc3|chr11:60537735-60538234	0.200025655327579	.	.
chr11	60352835	60353334	chr11	60537735	60538234	Tom1l2|chr11:60537735-60538234	0.200025655327579	.	.
chr11	60536988	60537487	chr11	60385093	60385592	Alkbh5|chr11:60385093-60385592	0.310426785765418	.	.
chr11	60699509	60700008	chr11	60537735	60538234	Llgl1|chr11:60537735-60538234	0.220749900252273	.	.
chr11	60699509	60700008	chr11	60766703	60767202	Llgl1|chr11:60766703-60767202	0.167566651834745	.	.
chr11	60727028	60727527	chr11	60310891	60311390	Flii|chr11:60310891-60311390	0.161657473099084	.	.
chr11	60727028	60727527	chr11	60384581	60385080	Flii|chr11:60384581-60385080	0.18344897923484	.	.
chr11	60727028	60727527	chr11	60537735	60538234	Flii|chr11:60537735-60538234	0.308757394130812	.	.
chr11	60728149	60728648	chr11	60766703	60767202	Mief2|chr11:60766703-60767202	0.337546913233126	.	.
chr11	60728149	60728648	chr11	60767414	60767913	Mief2|chr11:60767414-60767913	0.163803221530772	.	.
chr11	60777078	60777577	chr11	60537735	60538234	Smcr8|chr11:60537735-60538234	0.18730858302884	.	.
chr11	60777078	60777577	chr11	60537735	60538234	Top3a|chr11:60537735-60538234	0.18730858302884	.	.
chr11	60777078	60777577	chr11	60953740	60954239	Smcr8|chr11:60953740-60954239	0.197466339357012	.	.
chr11	60777078	60777577	chr11	60953740	60954239	Top3a|chr11:60953740-60954239	0.197466339357012	.	.
chr11	60830383	60830882	chr11	60537735	60538234	Dhrs7b|chr11:60537735-60538234	0.157901101802522	.	.
chr11	60830383	60830882	chr11	60766703	60767202	Dhrs7b|chr11:60766703-60767202	0.248214371185866	.	.
chr11	60878582	60879081	chr11	60537735	60538234	Tmem11|chr11:60537735-60538234	0.355046645487289	.	.
chr11	60913533	60914032	chr11	60537735	60538234	Natd1|chr11:60537735-60538234	0.146324299899518	.	.
chr11	60913533	60914032	chr11	60766703	60767202	Natd1|chr11:60766703-60767202	0.152257882388357	.	.
chr11	60913533	60914032	chr11	60767414	60767913	Natd1|chr11:60767414-60767913	0.246314374531926	.	.
chr11	60913533	60914032	chr11	60953740	60954239	Natd1|chr11:60953740-60954239	0.206304958379429	.	.
chr11	64434994	64435493	chr11	64452268	64452767	Hs3st3a1|chr11:64452268-64452767	0.287736370963272	.	.
chr11	64435703	64436202	chr11	64396453	64396952	Hs3st3a1|chr11:64396453-64396952	0.255422390086343	.	.
chr11	64435703	64436202	chr11	64511211	64511710	Hs3st3a1|chr11:64511211-64511710	0.157360795993116	.	.
chr11	64435703	64436202	chr11	64599096	64599595	Hs3st3a1|chr11:64599096-64599595	0.410978164515025	.	.
chr11	64978771	64979270	chr11	64599096	64599595	Elac2|chr11:64599096-64599595	0.227681276500522	.	.
chr11	69008204	69008703	chr11	69040105	69040604	Pfas|chr11:69040105-69040604	0.304034950549041	.	.
chr11	69008204	69008703	chr11	69098641	69099140	Pfas|chr11:69098641-69099140	0.19930756128264	.	.
chr11	69008204	69008703	chr11	69133869	69134368	Pfas|chr11:69133869-69134368	0.194875673158658	.	.
chr11	69008204	69008703	chr11	69276102	69276601	Pfas|chr11:69276102-69276601	0.306697841006985	.	.
chr11	69008204	69008703	chr11	69417439	69417938	Pfas|chr11:69417439-69417938	0.35702952070293	.	.
chr11	69008204	69008703	chr11	69417948	69418447	Pfas|chr11:69417948-69418447	0.265098493685862	.	.
chr11	69015807	69016306	chr11	69036759	69037258	Ctc1|chr11:69036759-69037258	0.264428549151303	.	.
chr11	69015807	69016306	chr11	69062858	69063357	Ctc1|chr11:69062858-69063357	0.160042831519801	.	.
chr11	69015807	69016306	chr11	69408494	69408993	Ctc1|chr11:69408494-69408993	0.31449039036448	.	.
chr11	69059376	69059875	chr11	69035859	69036358	9330160F10Rik|chr11:69035859-69036358	0.241152149404234	.	.
chr11	69059376	69059875	chr11	69035859	69036358	Borcs6|chr11:69035859-69036358	0.241152149404234	.	.
chr11	69059376	69059875	chr11	69036759	69037258	9330160F10Rik|chr11:69036759-69037258	0.20979716215853	.	.
chr11	69059376	69059875	chr11	69036759	69037258	Borcs6|chr11:69036759-69037258	0.20979716215853	.	.
chr11	69059376	69059875	chr11	69040105	69040604	9330160F10Rik|chr11:69040105-69040604	0.200823198946616	.	.
chr11	69059376	69059875	chr11	69040105	69040604	Borcs6|chr11:69040105-69040604	0.200823198946616	.	.
chr11	69059376	69059875	chr11	69041550	69042049	9330160F10Rik|chr11:69041550-69042049	0.143557528229356	.	.
chr11	69059376	69059875	chr11	69041550	69042049	Borcs6|chr11:69041550-69042049	0.143557528229356	.	.
chr11	69059376	69059875	chr11	69096928	69097427	9330160F10Rik|chr11:69096928-69097427	0.246070270378232	.	.
chr11	69059376	69059875	chr11	69096928	69097427	Borcs6|chr11:69096928-69097427	0.246070270378232	.	.
chr11	69059376	69059875	chr11	69097443	69097942	9330160F10Rik|chr11:69097443-69097942	0.152369254206427	.	.
chr11	69059376	69059875	chr11	69097443	69097942	Borcs6|chr11:69097443-69097942	0.152369254206427	.	.
chr11	69059376	69059875	chr11	69099868	69100367	9330160F10Rik|chr11:69099868-69100367	0.233855740196686	.	.
chr11	69059376	69059875	chr11	69099868	69100367	Borcs6|chr11:69099868-69100367	0.233855740196686	.	.
chr11	69059376	69059875	chr11	69110694	69111193	9330160F10Rik|chr11:69110694-69111193	0.34688650745262	.	.
chr11	69059376	69059875	chr11	69110694	69111193	Borcs6|chr11:69110694-69111193	0.34688650745262	.	.
chr11	69059376	69059875	chr11	69211362	69211861	9330160F10Rik|chr11:69211362-69211861	0.206090111994686	.	.
chr11	69059376	69059875	chr11	69211362	69211861	Borcs6|chr11:69211362-69211861	0.206090111994686	.	.
chr11	69059376	69059875	chr11	69276102	69276601	9330160F10Rik|chr11:69276102-69276601	0.211704525694839	.	.
chr11	69059376	69059875	chr11	69276102	69276601	Borcs6|chr11:69276102-69276601	0.211704525694839	.	.
chr11	69059376	69059875	chr11	69410578	69411077	9330160F10Rik|chr11:69410578-69411077	0.308071326576772	.	.
chr11	69059376	69059875	chr11	69410578	69411077	Borcs6|chr11:69410578-69411077	0.308071326576772	.	.
chr11	69059376	69059875	chr11	69415989	69416488	9330160F10Rik|chr11:69415989-69416488	0.236827966510475	.	.
chr11	69059376	69059875	chr11	69415989	69416488	Borcs6|chr11:69415989-69416488	0.236827966510475	.	.
chr11	69059376	69059875	chr11	69417439	69417938	9330160F10Rik|chr11:69417439-69417938	0.159576590723887	.	.
chr11	69059376	69059875	chr11	69417439	69417938	Borcs6|chr11:69417439-69417938	0.159576590723887	.	.
chr11	69059376	69059875	chr11	69417948	69418447	9330160F10Rik|chr11:69417948-69418447	0.183492332971397	.	.
chr11	69059376	69059875	chr11	69417948	69418447	Borcs6|chr11:69417948-69418447	0.183492332971397	.	.
chr11	69059376	69059875	chr11	69471428	69471927	9330160F10Rik|chr11:69471428-69471927	0.310947608673045	.	.
chr11	69059376	69059875	chr11	69471428	69471927	Borcs6|chr11:69471428-69471927	0.310947608673045	.	.
chr11	69070533	69071032	chr11	69012265	69012764	Tmem107|chr11:69012265-69012764	0.159402160317552	.	.
chr11	69070533	69071032	chr11	69040105	69040604	Tmem107|chr11:69040105-69040604	0.178529678024879	.	.
chr11	69070533	69071032	chr11	69062858	69063357	Tmem107|chr11:69062858-69063357	0.146051130910288	.	.
chr11	69070533	69071032	chr11	69123372	69123871	Tmem107|chr11:69123372-69123871	0.311659918622919	.	.
chr11	69070533	69071032	chr11	69124043	69124542	Tmem107|chr11:69124043-69124542	0.260984718598859	.	.
chr11	69070533	69071032	chr11	69133869	69134368	Tmem107|chr11:69133869-69134368	0.304392843467494	.	.
chr11	69070533	69071032	chr11	69211362	69211861	Tmem107|chr11:69211362-69211861	0.252310677351203	.	.
chr11	69070533	69071032	chr11	69235119	69235618	Tmem107|chr11:69235119-69235618	0.208038245940547	.	.
chr11	69070533	69071032	chr11	69408494	69408993	Tmem107|chr11:69408494-69408993	0.209687525714502	.	.
chr11	69070533	69071032	chr11	69417439	69417938	Tmem107|chr11:69417439-69417938	0.194416889719688	.	.
chr11	69070533	69071032	chr11	69471428	69471927	Tmem107|chr11:69471428-69471927	0.165600063268083	.	.
chr11	69088264	69088763	chr11	69012265	69012764	Vamp2|chr11:69012265-69012764	0.189529641770353	.	.
chr11	69088264	69088763	chr11	69062858	69063357	Vamp2|chr11:69062858-69063357	0.194558190949848	.	.
chr11	69088264	69088763	chr11	69098641	69099140	Vamp2|chr11:69098641-69099140	0.197713292448978	.	.
chr11	69088264	69088763	chr11	69123372	69123871	Vamp2|chr11:69123372-69123871	0.157780612080971	.	.
chr11	69088264	69088763	chr11	69417948	69418447	Vamp2|chr11:69417948-69418447	0.27431982399421	.	.
chr11	69088264	69088763	chr11	69418783	69419282	Vamp2|chr11:69418783-69419282	0.180439074605861	.	.
chr11	69094565	69095064	chr11	69012265	69012764	Per1|chr11:69012265-69012764	0.175072360146194	.	.
chr11	69094565	69095064	chr11	69036759	69037258	Per1|chr11:69036759-69037258	0.370221932364449	.	.
chr11	69094565	69095064	chr11	69040105	69040604	Per1|chr11:69040105-69040604	0.170648693946935	.	.
chr11	69094565	69095064	chr11	69062858	69063357	Per1|chr11:69062858-69063357	0.243452498031758	.	.
chr11	69094565	69095064	chr11	69098641	69099140	Per1|chr11:69098641-69099140	0.201291690842917	.	.
chr11	69094565	69095064	chr11	69099868	69100367	Per1|chr11:69099868-69100367	0.157783109313294	.	.
chr11	69094565	69095064	chr11	69110694	69111193	Per1|chr11:69110694-69111193	0.252393141508078	.	.
chr11	69094565	69095064	chr11	69123372	69123871	Per1|chr11:69123372-69123871	0.286944539869871	.	.
chr11	69094565	69095064	chr11	69124043	69124542	Per1|chr11:69124043-69124542	0.189076316677022	.	.
chr11	69094565	69095064	chr11	69133869	69134368	Per1|chr11:69133869-69134368	0.354867900709706	.	.
chr11	69094565	69095064	chr11	69211362	69211861	Per1|chr11:69211362-69211861	0.360109561404201	.	.
chr11	69094565	69095064	chr11	69235119	69235618	Per1|chr11:69235119-69235618	0.175396278631189	.	.
chr11	69094565	69095064	chr11	69408494	69408993	Per1|chr11:69408494-69408993	0.578175405426076	.	.
chr11	69094565	69095064	chr11	69411079	69411578	Per1|chr11:69411079-69411578	0.339909916994151	.	.
chr11	69094565	69095064	chr11	69415989	69416488	Per1|chr11:69415989-69416488	0.354784392140892	.	.
chr11	69094565	69095064	chr11	69417439	69417938	Per1|chr11:69417439-69417938	0.336323644175866	.	.
chr11	69094565	69095064	chr11	69417948	69418447	Per1|chr11:69417948-69418447	0.347069294182518	.	.
chr11	69094565	69095064	chr11	69418783	69419282	Per1|chr11:69418783-69419282	0.20073910550587	.	.
chr11	69094565	69095064	chr11	69471428	69471927	Per1|chr11:69471428-69471927	0.258625745596266	.	.
chr11	69122526	69123025	chr11	69036759	69037258	9130213A22Rik|chr11:69036759-69037258	0.228337444578074	.	.
chr11	69122526	69123025	chr11	69072941	69073440	9130213A22Rik|chr11:69072941-69073440	0.198475657120672	.	.
chr11	69122526	69123025	chr11	69096928	69097427	9130213A22Rik|chr11:69096928-69097427	0.181487444968477	.	.
chr11	69122526	69123025	chr11	69098641	69099140	9130213A22Rik|chr11:69098641-69099140	0.176494236462273	.	.
chr11	69122526	69123025	chr11	69111785	69112284	9130213A22Rik|chr11:69111785-69112284	0.244574302999885	.	.
chr11	69122526	69123025	chr11	69133869	69134368	9130213A22Rik|chr11:69133869-69134368	0.341795523939417	.	.
chr11	69122526	69123025	chr11	69211362	69211861	9130213A22Rik|chr11:69211362-69211861	0.205891947810467	.	.
chr11	69122526	69123025	chr11	69411079	69411578	9130213A22Rik|chr11:69411079-69411578	0.168635666457784	.	.
chr11	69122526	69123025	chr11	69417439	69417938	9130213A22Rik|chr11:69417439-69417938	0.327106380500088	.	.
chr11	69122526	69123025	chr11	69417948	69418447	9130213A22Rik|chr11:69417948-69418447	0.281575590522557	.	.
chr11	69122526	69123025	chr11	69418783	69419282	9130213A22Rik|chr11:69418783-69419282	0.169065034119462	.	.
chr11	69124945	69125444	chr11	69040105	69040604	Aloxe3|chr11:69040105-69040604	0.263856572138324	.	.
chr11	69124945	69125444	chr11	69041550	69042049	Aloxe3|chr11:69041550-69042049	0.264395196520575	.	.
chr11	69124945	69125444	chr11	69098641	69099140	Aloxe3|chr11:69098641-69099140	0.263224341532612	.	.
chr11	69124945	69125444	chr11	69099868	69100367	Aloxe3|chr11:69099868-69100367	0.198508364275042	.	.
chr11	69124945	69125444	chr11	69415989	69416488	Aloxe3|chr11:69415989-69416488	0.166089547212802	.	.
chr11	69124945	69125444	chr11	69417439	69417938	Aloxe3|chr11:69417439-69417938	0.215132018557046	.	.
chr11	69124945	69125444	chr11	69417948	69418447	Aloxe3|chr11:69417948-69418447	0.288268519423628	.	.
chr11	69124945	69125444	chr11	69471428	69471927	Aloxe3|chr11:69471428-69471927	0.239731885841035	.	.
chr11	69124945	69125444	chr11	69471428	69471927	Aloxe3|chr11:69471428-69471927	0.239731885841036	.	.
chr11	69125531	69126030	chr11	69036759	69037258	Aloxe3|chr11:69036759-69037258	0.257763669964139	.	.
chr11	69125531	69126030	chr11	69037259	69037758	Aloxe3|chr11:69037259-69037758	0.144705733439213	.	.
chr11	69125531	69126030	chr11	69110694	69111193	Aloxe3|chr11:69110694-69111193	0.235750731110875	.	.
chr11	69125531	69126030	chr11	69123372	69123871	Aloxe3|chr11:69123372-69123871	0.219363663222326	.	.
chr11	69125531	69126030	chr11	69133869	69134368	Aloxe3|chr11:69133869-69134368	0.356322444755746	.	.
chr11	69125531	69126030	chr11	69211362	69211861	Aloxe3|chr11:69211362-69211861	0.222185860038427	.	.
chr11	69125531	69126030	chr11	69408494	69408993	Aloxe3|chr11:69408494-69408993	0.418455167968955	.	.
chr11	69125531	69126030	chr11	69411079	69411578	Aloxe3|chr11:69411079-69411578	0.176126527536445	.	.
chr11	69125531	69126030	chr11	69415989	69416488	Aloxe3|chr11:69415989-69416488	0.242198538188138	.	.
chr11	69125531	69126030	chr11	69417439	69417938	Aloxe3|chr11:69417439-69417938	0.152350385438958	.	.
chr11	69125531	69126030	chr11	69417948	69418447	Aloxe3|chr11:69417948-69418447	0.295293832734873	.	.
chr11	69125531	69126030	chr11	69418783	69419282	Aloxe3|chr11:69418783-69419282	0.405880401018512	.	.
chr11	69156773	69157272	chr11	69041550	69042049	Alox12b|chr11:69041550-69042049	0.208686585076345	.	.
chr11	69156773	69157272	chr11	69111785	69112284	Alox12b|chr11:69111785-69112284	0.19230641643656	.	.
chr11	69156773	69157272	chr11	69235119	69235618	Alox12b|chr11:69235119-69235618	0.153443272969907	.	.
chr11	69156773	69157272	chr11	69276102	69276601	Alox12b|chr11:69276102-69276601	0.382577376965389	.	.
chr11	69323667	69324166	chr11	69035859	69036358	Cntrob|chr11:69035859-69036358	0.175193545950152	.	.
chr11	69323667	69324166	chr11	69035859	69036358	Trappc1|chr11:69035859-69036358	0.175193545950152	.	.
chr11	69323667	69324166	chr11	69036759	69037258	Cntrob|chr11:69036759-69037258	0.150959876671635	.	.
chr11	69323667	69324166	chr11	69036759	69037258	Trappc1|chr11:69036759-69037258	0.150959876671635	.	.
chr11	69323667	69324166	chr11	69072941	69073440	Cntrob|chr11:69072941-69073440	0.209136837547785	.	.
chr11	69323667	69324166	chr11	69072941	69073440	Trappc1|chr11:69072941-69073440	0.209136837547785	.	.
chr11	69323667	69324166	chr11	69099868	69100367	Cntrob|chr11:69099868-69100367	0.19917103833829	.	.
chr11	69323667	69324166	chr11	69099868	69100367	Trappc1|chr11:69099868-69100367	0.19917103833829	.	.
chr11	69323667	69324166	chr11	69111785	69112284	Cntrob|chr11:69111785-69112284	0.17452410299023	.	.
chr11	69323667	69324166	chr11	69111785	69112284	Trappc1|chr11:69111785-69112284	0.17452410299023	.	.
chr11	69323667	69324166	chr11	69133869	69134368	Cntrob|chr11:69133869-69134368	0.16840790974105	.	.
chr11	69323667	69324166	chr11	69133869	69134368	Trappc1|chr11:69133869-69134368	0.16840790974105	.	.
chr11	69323667	69324166	chr11	69276102	69276601	Cntrob|chr11:69276102-69276601	0.222943019820382	.	.
chr11	69323667	69324166	chr11	69276102	69276601	Trappc1|chr11:69276102-69276601	0.222943019820382	.	.
chr11	69323667	69324166	chr11	69410578	69411077	Cntrob|chr11:69410578-69411077	0.290885281729624	.	.
chr11	69323667	69324166	chr11	69410578	69411077	Trappc1|chr11:69410578-69411077	0.290885281729624	.	.
chr11	69325977	69326476	chr11	69012265	69012764	Kcnab3|chr11:69012265-69012764	0.325424009706762	.	.
chr11	69325977	69326476	chr11	69035859	69036358	Kcnab3|chr11:69035859-69036358	0.282932100342308	.	.
chr11	69325977	69326476	chr11	69036759	69037258	Kcnab3|chr11:69036759-69037258	0.304677790212798	.	.
chr11	69325977	69326476	chr11	69072941	69073440	Kcnab3|chr11:69072941-69073440	0.224978436772189	.	.
chr11	69325977	69326476	chr11	69096928	69097427	Kcnab3|chr11:69096928-69097427	0.401929423875218	.	.
chr11	69325977	69326476	chr11	69097443	69097942	Kcnab3|chr11:69097443-69097942	0.1776786141959	.	.
chr11	69325977	69326476	chr11	69111785	69112284	Kcnab3|chr11:69111785-69112284	0.273894652157326	.	.
chr11	69325977	69326476	chr11	69124043	69124542	Kcnab3|chr11:69124043-69124542	0.225945144725192	.	.
chr11	69325977	69326476	chr11	69133869	69134368	Kcnab3|chr11:69133869-69134368	0.289253442319779	.	.
chr11	69325977	69326476	chr11	69211362	69211861	Kcnab3|chr11:69211362-69211861	0.328704598512944	.	.
chr11	69325977	69326476	chr11	69235119	69235618	Kcnab3|chr11:69235119-69235618	0.256336456745176	.	.
chr11	69325977	69326476	chr11	69266287	69266786	Kcnab3|chr11:69266287-69266786	0.178413221781028	.	.
chr11	69325977	69326476	chr11	69408494	69408993	Kcnab3|chr11:69408494-69408993	0.167682750803327	.	.
chr11	69325977	69326476	chr11	69417439	69417938	Kcnab3|chr11:69417439-69417938	0.173082482857744	.	.
chr11	69325977	69326476	chr11	69417948	69418447	Kcnab3|chr11:69417948-69418447	0.158802314215299	.	.
chr11	69325977	69326476	chr11	69471428	69471927	Kcnab3|chr11:69471428-69471927	0.218299614854847	.	.
chr11	69325977	69326476	chr11	69513753	69514252	Kcnab3|chr11:69513753-69514252	0.210579634853006	.	.
chr11	69332026	69332525	chr11	69036759	69037258	Kcnab3os|chr11:69036759-69037258	0.308075430831827	.	.
chr11	69332026	69332525	chr11	69036759	69037258	Kcnab3os|chr11:69036759-69037258	0.308075430831828	.	.
chr11	69332026	69332525	chr11	69037259	69037758	Kcnab3os|chr11:69037259-69037758	0.150527700960174	.	.
chr11	69332026	69332525	chr11	69111785	69112284	Kcnab3os|chr11:69111785-69112284	0.228475146807751	.	.
chr11	69332026	69332525	chr11	69133869	69134368	Kcnab3os|chr11:69133869-69134368	0.299892481791275	.	.
chr11	69332026	69332525	chr11	69408494	69408993	Kcnab3os|chr11:69408494-69408993	0.396521887478092	.	.
chr11	69332026	69332525	chr11	69415989	69416488	Kcnab3os|chr11:69415989-69416488	0.163150117914488	.	.
chr11	69332026	69332525	chr11	69418783	69419282	Kcnab3os|chr11:69418783-69419282	0.174326111775394	.	.
chr11	69332026	69332525	chr11	69431883	69432382	Kcnab3os|chr11:69431883-69432382	0.176363384025949	.	.
chr11	69340459	69340958	chr11	69036759	69037258	Rnf227|chr11:69036759-69037258	0.220510733053235	.	.
chr11	69340459	69340958	chr11	69072941	69073440	Rnf227|chr11:69072941-69073440	0.192431997829924	.	.
chr11	69340459	69340958	chr11	69098641	69099140	Rnf227|chr11:69098641-69099140	0.168782168013209	.	.
chr11	69340459	69340958	chr11	69133869	69134368	Rnf227|chr11:69133869-69134368	0.197936538449331	.	.
chr11	69340459	69340958	chr11	69211362	69211861	Rnf227|chr11:69211362-69211861	0.200414531339619	.	.
chr11	69340459	69340958	chr11	69410578	69411077	Rnf227|chr11:69410578-69411077	0.209782800643834	.	.
chr11	69340459	69340958	chr11	69513753	69514252	Rnf227|chr11:69513753-69514252	0.255249713402555	.	.
chr11	69340459	69340958	chr11	69527407	69527906	Rnf227|chr11:69527407-69527906	0.223694909981044	.	.
chr11	69340459	69340958	chr11	69546679	69547178	Rnf227|chr11:69546679-69547178	0.282691471172957	.	.
chr11	69340459	69340958	chr11	69581263	69581762	Rnf227|chr11:69581263-69581762	0.183050253399786	.	.
chr11	69340987	69341486	chr11	69072941	69073440	Rnf227|chr11:69072941-69073440	0.382654228387094	.	.
chr11	69340987	69341486	chr11	69111785	69112284	Rnf227|chr11:69111785-69112284	0.153710193484599	.	.
chr11	69340987	69341486	chr11	69211362	69211861	Rnf227|chr11:69211362-69211861	0.16174584205439	.	.
chr11	69340987	69341486	chr11	69266287	69266786	Rnf227|chr11:69266287-69266786	0.209498884665709	.	.
chr11	69340987	69341486	chr11	69417439	69417938	Rnf227|chr11:69417439-69417938	0.167750463026638	.	.
chr11	69340987	69341486	chr11	69471428	69471927	Rnf227|chr11:69471428-69471927	0.194297908163262	.	.
chr11	69340987	69341486	chr11	69671079	69671578	Rnf227|chr11:69671079-69671578	0.180608201497421	.	.
chr11	69368683	69369182	chr11	69036759	69037258	Chd3|chr11:69036759-69037258	0.217374311515735	.	.
chr11	69368683	69369182	chr11	69037259	69037758	Chd3|chr11:69037259-69037758	0.143459720726552	.	.
chr11	69368683	69369182	chr11	69040105	69040604	Chd3|chr11:69040105-69040604	0.235269548656673	.	.
chr11	69368683	69369182	chr11	69040826	69041325	Chd3|chr11:69040826-69041325	0.365097086254336	.	.
chr11	69368683	69369182	chr11	69072941	69073440	Chd3|chr11:69072941-69073440	0.207653940900488	.	.
chr11	69368683	69369182	chr11	69526867	69527366	Chd3|chr11:69526867-69527366	0.257487644778167	.	.
chr11	69368683	69369182	chr11	69581263	69581762	Chd3|chr11:69581263-69581762	0.161606935526091	.	.
chr11	69368683	69369182	chr11	69671079	69671578	Chd3|chr11:69671079-69671578	0.200294457148681	.	.
chr11	69395511	69396010	chr11	69110694	69111193	Cyb5d1|chr11:69110694-69111193	0.185645025417369	.	.
chr11	69395511	69396010	chr11	69110694	69111193	Naa38|chr11:69110694-69111193	0.185645025417369	.	.
chr11	69395511	69396010	chr11	69111785	69112284	Cyb5d1|chr11:69111785-69112284	0.161532462752977	.	.
chr11	69395511	69396010	chr11	69111785	69112284	Naa38|chr11:69111785-69112284	0.161532462752977	.	.
chr11	69395511	69396010	chr11	69133869	69134368	Cyb5d1|chr11:69133869-69134368	0.174881228417161	.	.
chr11	69395511	69396010	chr11	69133869	69134368	Naa38|chr11:69133869-69134368	0.174881228417161	.	.
chr11	69395511	69396010	chr11	69211362	69211861	Cyb5d1|chr11:69211362-69211861	0.25717179790959	.	.
chr11	69395511	69396010	chr11	69211362	69211861	Naa38|chr11:69211362-69211861	0.25717179790959	.	.
chr11	69395511	69396010	chr11	69266287	69266786	Cyb5d1|chr11:69266287-69266786	0.243423584300129	.	.
chr11	69395511	69396010	chr11	69266287	69266786	Naa38|chr11:69266287-69266786	0.243423584300129	.	.
chr11	69395511	69396010	chr11	69408494	69408993	Cyb5d1|chr11:69408494-69408993	0.152063970656357	.	.
chr11	69395511	69396010	chr11	69408494	69408993	Naa38|chr11:69408494-69408993	0.152063970656357	.	.
chr11	69395511	69396010	chr11	69415989	69416488	Cyb5d1|chr11:69415989-69416488	0.192711588948888	.	.
chr11	69395511	69396010	chr11	69415989	69416488	Naa38|chr11:69415989-69416488	0.192711588948888	.	.
chr11	69395511	69396010	chr11	69417439	69417938	Cyb5d1|chr11:69417439-69417938	0.285253106070883	.	.
chr11	69395511	69396010	chr11	69417439	69417938	Naa38|chr11:69417439-69417938	0.285253106070883	.	.
chr11	69395511	69396010	chr11	69417948	69418447	Cyb5d1|chr11:69417948-69418447	0.238415038879982	.	.
chr11	69395511	69396010	chr11	69417948	69418447	Naa38|chr11:69417948-69418447	0.238415038879982	.	.
chr11	69395511	69396010	chr11	69471428	69471927	Cyb5d1|chr11:69471428-69471927	0.230076220708347	.	.
chr11	69395511	69396010	chr11	69471428	69471927	Naa38|chr11:69471428-69471927	0.230076220708347	.	.
chr11	69396085	69396584	chr11	69036759	69037258	Cyb5d1|chr11:69036759-69037258	0.259493473924058	.	.
chr11	69396085	69396584	chr11	69036759	69037258	Cyb5d1|chr11:69036759-69037258	0.259493473924059	.	.
chr11	69396085	69396584	chr11	69036759	69037258	Naa38|chr11:69036759-69037258	0.259493473924058	.	.
chr11	69396085	69396584	chr11	69036759	69037258	Naa38|chr11:69036759-69037258	0.259493473924059	.	.
chr11	69396085	69396584	chr11	69062858	69063357	Cyb5d1|chr11:69062858-69063357	0.178750335198089	.	.
chr11	69396085	69396584	chr11	69062858	69063357	Naa38|chr11:69062858-69063357	0.178750335198089	.	.
chr11	69396085	69396584	chr11	69072941	69073440	Cyb5d1|chr11:69072941-69073440	0.148973491090775	.	.
chr11	69396085	69396584	chr11	69072941	69073440	Naa38|chr11:69072941-69073440	0.148973491090775	.	.
chr11	69396085	69396584	chr11	69099868	69100367	Cyb5d1|chr11:69099868-69100367	0.219057784729558	.	.
chr11	69396085	69396584	chr11	69099868	69100367	Naa38|chr11:69099868-69100367	0.219057784729558	.	.
chr11	69396085	69396584	chr11	69110694	69111193	Cyb5d1|chr11:69110694-69111193	0.16318296103006	.	.
chr11	69396085	69396584	chr11	69110694	69111193	Naa38|chr11:69110694-69111193	0.16318296103006	.	.
chr11	69396085	69396584	chr11	69123372	69123871	Cyb5d1|chr11:69123372-69123871	0.199485770874715	.	.
chr11	69396085	69396584	chr11	69123372	69123871	Naa38|chr11:69123372-69123871	0.199485770874715	.	.
chr11	69396085	69396584	chr11	69124043	69124542	Cyb5d1|chr11:69124043-69124542	0.261806773807037	.	.
chr11	69396085	69396584	chr11	69124043	69124542	Naa38|chr11:69124043-69124542	0.261806773807037	.	.
chr11	69396085	69396584	chr11	69133869	69134368	Cyb5d1|chr11:69133869-69134368	0.337501231219297	.	.
chr11	69396085	69396584	chr11	69133869	69134368	Naa38|chr11:69133869-69134368	0.337501231219297	.	.
chr11	69396085	69396584	chr11	69211362	69211861	Cyb5d1|chr11:69211362-69211861	0.225963250438763	.	.
chr11	69396085	69396584	chr11	69211362	69211861	Naa38|chr11:69211362-69211861	0.225963250438763	.	.
chr11	69396085	69396584	chr11	69266287	69266786	Cyb5d1|chr11:69266287-69266786	0.173107293371126	.	.
chr11	69396085	69396584	chr11	69266287	69266786	Naa38|chr11:69266287-69266786	0.173107293371126	.	.
chr11	69396085	69396584	chr11	69408494	69408993	Cyb5d1|chr11:69408494-69408993	0.205341383793472	.	.
chr11	69396085	69396584	chr11	69408494	69408993	Naa38|chr11:69408494-69408993	0.205341383793472	.	.
chr11	69396085	69396584	chr11	69417439	69417938	Cyb5d1|chr11:69417439-69417938	0.273926819427516	.	.
chr11	69396085	69396584	chr11	69417439	69417938	Naa38|chr11:69417439-69417938	0.273926819427516	.	.
chr11	69396085	69396584	chr11	69417948	69418447	Cyb5d1|chr11:69417948-69418447	0.228991914096293	.	.
chr11	69396085	69396584	chr11	69417948	69418447	Naa38|chr11:69417948-69418447	0.228991914096293	.	.
chr11	69396085	69396584	chr11	69418783	69419282	Cyb5d1|chr11:69418783-69419282	0.237649529105587	.	.
chr11	69396085	69396584	chr11	69418783	69419282	Naa38|chr11:69418783-69419282	0.237649529105587	.	.
[truncated: 17,880 more rows]
