# Supplementary material for: Single-cell analysis of chromatin accessibility in the adult mouse brain
Source: Nature. 2023 Dec 13;624(7991):378–89. doi: 10.1038/s41586-023-06824-9 (PMC10719105; doi:10.1038/s41586-023-06824-9)
Supplement: Supplementary file 3 — Supplementary Tables 1–25 and their legends. [file 41586_2023_6824_MOESM3_ESM.zip › 2023-03-05453B-s3/SI Tables/SI Table 13 Summary of all the gene-cCRE correlations/sa2subclass.PAG-PPN_Pax5_Sox21_Gaba.pdc.bedpe]

chr1	4785497	4785996	chr1	4769856	4770355	Mrpl15|chr1:4769856-4770355	0.604047728778064	.	.
chr1	4807592	4808091	chr1	5018611	5019110	Lypla1|chr1:5018611-5019110	0.52096568759858	.	.
chr1	4857480	4857979	chr1	5082818	5083317	Tcea1|chr1:5082818-5083317	0.652517083088068	.	.
chr1	4970513	4971012	chr1	5018611	5019110	Gm16041|chr1:5018611-5019110	0.528202810017597	.	.
chr1	4970513	4971012	chr1	5082818	5083317	Gm16041|chr1:5082818-5083317	0.794651623494963	.	.
chr1	7088594	7089093	chr1	7010156	7010655	Pcmtd1|chr1:7010156-7010655	0.604316189706181	.	.
chr1	7088594	7089093	chr1	7111444	7111943	Pcmtd1|chr1:7111444-7111943	0.642792115946558	.	.
chr1	7088594	7089093	chr1	7138562	7139061	Pcmtd1|chr1:7138562-7139061	0.599893967208507	.	.
chr1	7397837	7398336	chr1	7010156	7010655	Gm26901|chr1:7010156-7010655	0.661558149170338	.	.
chr1	7397837	7398336	chr1	7111444	7111943	Gm26901|chr1:7111444-7111943	0.774098692115527	.	.
chr1	7397837	7398336	chr1	7138562	7139061	Gm26901|chr1:7138562-7139061	0.569001368197867	.	.
chr1	9545042	9545541	chr1	9772700	9773199	Rrs1|chr1:9772700-9773199	0.509675537031715	.	.
chr1	9600949	9601448	chr1	9382233	9382732	Vxn|chr1:9382233-9382732	0.670838289816196	.	.
chr1	9700259	9700758	chr1	9772700	9773199	Mybl1|chr1:9772700-9773199	0.600580899326996	.	.
chr1	10037697	10038196	chr1	10257273	10257772	Cops5|chr1:10257273-10257772	0.735296073578986	.	.
chr1	10037697	10038196	chr1	10257273	10257772	Cspp1|chr1:10257273-10257772	0.735296073578986	.	.
chr1	10993243	10993742	chr1	10596332	10596831	Prex2|chr1:10596332-10596831	0.693194429216597	.	.
chr1	10993243	10993742	chr1	10837136	10837635	Prex2|chr1:10837136-10837635	0.583327636036455	.	.
chr1	10993243	10993742	chr1	10871396	10871895	Prex2|chr1:10871396-10871895	0.520417549366746	.	.
chr1	10993243	10993742	chr1	10904749	10905248	Prex2|chr1:10904749-10905248	0.567256931860895	.	.
chr1	10993243	10993742	chr1	11045682	11046181	Prex2|chr1:11045682-11046181	0.722229101165589	.	.
chr1	10993243	10993742	chr1	11179847	11180346	Prex2|chr1:11179847-11180346	0.490351481274631	.	.
chr1	10993772	10994271	chr1	11045682	11046181	Prex2|chr1:11045682-11046181	0.503497936376221	.	.
chr1	12992497	12992996	chr1	12784985	12785484	Slco5a1|chr1:12784985-12785484	0.819061746046443	.	.
chr1	12992497	12992996	chr1	13183294	13183793	Slco5a1|chr1:13183294-13183793	0.771718903665701	.	.
chr1	12992497	12992996	chr1	13188362	13188861	Slco5a1|chr1:13188362-13188861	0.691109326883925	.	.
chr1	13373516	13374015	chr1	13352616	13353115	Ncoa2|chr1:13352616-13353115	0.551566061120827	.	.
chr1	13660314	13660813	chr1	13366529	13367028	Lactb2|chr1:13366529-13367028	0.510286940616354	.	.
chr1	13660314	13660813	chr1	13437343	13437842	Lactb2|chr1:13437343-13437842	0.53822444019038	.	.
chr1	13660314	13660813	chr1	13437847	13438346	Lactb2|chr1:13437847-13438346	0.562594993231683	.	.
chr1	13660314	13660813	chr1	13682912	13683411	Lactb2|chr1:13682912-13683411	0.637722088427287	.	.
chr1	14309549	14310048	chr1	14635842	14636341	Eya1|chr1:14635842-14636341	0.503737041402362	.	.
chr1	14755218	14755717	chr1	14635842	14636341	Msc|chr1:14635842-14636341	0.75501134289626	.	.
chr1	15286608	15287107	chr1	15475047	15475546	Kcnb2|chr1:15475047-15475546	0.48449862423916	.	.
chr1	16227445	16227944	chr1	15899561	15900060	Gm28095|chr1:15899561-15900060	0.512499277852077	.	.
chr1	16227445	16227944	chr1	16215669	16216168	Gm28095|chr1:16215669-16216168	0.639878695333122	.	.
chr1	16227445	16227944	chr1	16216324	16216823	Gm28095|chr1:16216324-16216823	0.664604043491062	.	.
chr1	16519761	16520260	chr1	16258349	16258848	Stau2|chr1:16258349-16258848	0.554461620109941	.	.
chr1	16519761	16520260	chr1	16347043	16347542	Stau2|chr1:16347043-16347542	0.598465333062504	.	.
chr1	17727608	17728107	chr1	17980561	17981060	Crispld1|chr1:17980561-17981060	0.508520293541385	.	.
chr1	17727608	17728107	chr1	17980561	17981060	Gm16070|chr1:17980561-17981060	0.508520293541385	.	.
chr1	18057998	18058497	chr1	18106146	18106645	Gm28756|chr1:18106146-18106645	0.723818895517866	.	.
chr1	18057998	18058497	chr1	18106689	18107188	Gm28756|chr1:18106689-18107188	0.557089225440517	.	.
chr1	18057998	18058497	chr1	18458110	18458609	Gm28756|chr1:18458110-18458609	0.713144365784059	.	.
chr1	20670495	20670994	chr1	20633812	20634311	Gm28653|chr1:20633812-20634311	0.587511808575916	.	.
chr1	20670495	20670994	chr1	20671052	20671551	Gm28653|chr1:20671052-20671551	0.770493640348817	.	.
chr1	20670495	20670994	chr1	20801628	20802127	Gm28653|chr1:20801628-20802127	0.565607902504344	.	.
chr1	20670495	20670994	chr1	20919657	20920156	Gm28653|chr1:20919657-20920156	0.505251738337022	.	.
chr1	20670495	20670994	chr1	20938964	20939463	Gm28653|chr1:20938964-20939463	0.619965769005443	.	.
chr1	20890857	20891356	chr1	20933361	20933860	6720483E21Rik|chr1:20933361-20933860	0.585992854572091	.	.
chr1	20890857	20891356	chr1	20933361	20933860	Paqr8|chr1:20933361-20933860	0.585992854572091	.	.
chr1	21079134	21079633	chr1	21042032	21042531	Gm28287|chr1:21042032-21042531	0.535144760534897	.	.
chr1	21079134	21079633	chr1	21042032	21042531	Tram2|chr1:21042032-21042531	0.535144760534897	.	.
chr1	21079134	21079633	chr1	21166203	21166702	Gm28287|chr1:21166203-21166702	0.622530068302445	.	.
chr1	21079134	21079633	chr1	21166203	21166702	Tram2|chr1:21166203-21166702	0.622530068302445	.	.
chr1	21218543	21219042	chr1	21042032	21042531	Tmem14a|chr1:21042032-21042531	0.497218963878395	.	.
chr1	21218543	21219042	chr1	21166203	21166702	Tmem14a|chr1:21166203-21166702	0.669172801458374	.	.
chr1	22805771	22806270	chr1	23027235	23027734	Rims1|chr1:23027235-23027734	0.517039467650564	.	.
chr1	23762292	23762791	chr1	23762798	23763297	B3gat2|chr1:23762798-23763297	0.546349208031296	.	.
chr1	24005456	24005955	chr1	24033762	24034261	Sdhaf4|chr1:24033762-24034261	0.560738578480166	.	.
chr1	24005456	24005955	chr1	24171412	24171911	Sdhaf4|chr1:24171412-24171911	0.504492001605576	.	.
chr1	24005456	24005955	chr1	24362155	24362654	Sdhaf4|chr1:24362155-24362654	0.574401984380378	.	.
chr1	24099649	24100148	chr1	24074338	24074837	Fam135a|chr1:24074338-24074837	0.591485820367393	.	.
chr1	24099649	24100148	chr1	24134825	24135324	Fam135a|chr1:24134825-24135324	0.497828151606809	.	.
chr1	24099649	24100148	chr1	24134825	24135324	Fam135a|chr1:24134825-24135324	0.49782815160681	.	.
chr1	24100186	24100685	chr1	24171412	24171911	Fam135a|chr1:24171412-24171911	0.506337458013179	.	.
chr1	24586286	24586785	chr1	24611656	24612155	Col19a1|chr1:24611656-24612155	0.5137481931364	.	.
chr1	24586286	24586785	chr1	24613347	24613846	Col19a1|chr1:24613347-24613846	0.549345948965402	.	.
chr1	24586286	24586785	chr1	24614093	24614592	Col19a1|chr1:24614093-24614592	0.532661080078211	.	.
chr1	24586286	24586785	chr1	24615721	24616220	Col19a1|chr1:24615721-24616220	0.529271438708744	.	.
chr1	24587149	24587648	chr1	24611656	24612155	Col19a1|chr1:24611656-24612155	0.501311390436602	.	.
chr1	24587149	24587648	chr1	24613347	24613846	Col19a1|chr1:24613347-24613846	0.521230225862145	.	.
chr1	24587149	24587648	chr1	24614093	24614592	Col19a1|chr1:24614093-24614592	0.522732078816133	.	.
chr1	24587149	24587648	chr1	24621600	24622099	Col19a1|chr1:24621600-24622099	0.678408270076781	.	.
chr1	24678265	24678764	chr1	24614797	24615296	Lmbrd1|chr1:24614797-24615296	0.520071029502955	.	.
chr1	30873430	30873929	chr1	31153918	31154417	Phf3|chr1:31153918-31154417	0.688719156464588	.	.
chr1	30873942	30874441	chr1	31153918	31154417	Phf3|chr1:31153918-31154417	0.711208594559532	.	.
chr1	30949080	30949579	chr1	31153918	31154417	Ptp4a1|chr1:31153918-31154417	0.564936632476777	.	.
chr1	30949582	30950081	chr1	31153918	31154417	Ptp4a1|chr1:31153918-31154417	0.840162175381446	.	.
chr1	32172459	32172958	chr1	32339102	32339601	Khdrbs2|chr1:32339102-32339601	0.512759171970052	.	.
chr1	33669575	33670074	chr1	33480320	33480819	Prim2|chr1:33480320-33480819	0.63407506071998	.	.
chr1	33669575	33670074	chr1	33480838	33481337	Prim2|chr1:33480838-33481337	0.629521744304235	.	.
chr1	33670156	33670655	chr1	33271662	33272161	Prim2|chr1:33271662-33272161	0.537692539627063	.	.
chr1	34433080	34433579	chr1	34399361	34399860	Gm37233|chr1:34399361-34399860	0.507880628462532	.	.
chr1	34433080	34433579	chr1	34409815	34410314	Gm37233|chr1:34409815-34410314	0.647872070114521	.	.
chr1	34439491	34439990	chr1	34409815	34410314	Ccdc115|chr1:34409815-34410314	0.485836077919316	.	.
chr1	34439491	34439990	chr1	34409815	34410314	Imp4|chr1:34409815-34410314	0.485836077919316	.	.
chr1	34579442	34579941	chr1	34399361	34399860	1700101I19Rik|chr1:34399361-34399860	0.67148255099598	.	.
chr1	34579442	34579941	chr1	34399361	34399860	Amer3|chr1:34399361-34399860	0.67148255099598	.	.
chr1	34579442	34579941	chr1	34409815	34410314	1700101I19Rik|chr1:34409815-34410314	0.488209068205964	.	.
chr1	34579442	34579941	chr1	34409815	34410314	Amer3|chr1:34409815-34410314	0.488209068205964	.	.
chr1	34801460	34801959	chr1	35243429	35243928	Arhgef4|chr1:35243429-35243928	0.479264583845722	.	.
chr1	34842804	34843303	chr1	35243429	35243928	Fam168b|chr1:35243429-35243928	0.662354567696037	.	.
chr1	34849768	34850267	chr1	34750293	34750792	Plekhb2|chr1:34750293-34750792	0.484127999612555	.	.
chr1	34849768	34850267	chr1	35243429	35243928	Plekhb2|chr1:35243429-35243928	0.505873005669816	.	.
chr1	34849768	34850267	chr1	35243429	35243928	Plekhb2|chr1:35243429-35243928	0.505873005669817	.	.
chr1	35879549	35880048	chr1	35524900	35525399	1110002O04Rik|chr1:35524900-35525399	0.694099590547519	.	.
chr1	35879549	35880048	chr1	35726557	35727056	1110002O04Rik|chr1:35726557-35727056	0.756769459879934	.	.
chr1	35879549	35880048	chr1	35808966	35809465	1110002O04Rik|chr1:35808966-35809465	0.63871003401209	.	.
chr1	35879549	35880048	chr1	35846568	35847067	1110002O04Rik|chr1:35846568-35847067	0.755690796358745	.	.
chr1	35879549	35880048	chr1	35849739	35850238	1110002O04Rik|chr1:35849739-35850238	0.642054747231238	.	.
chr1	35879549	35880048	chr1	36009125	36009624	1110002O04Rik|chr1:36009125-36009624	0.608749626805727	.	.
chr1	35879549	35880048	chr1	36144990	36145489	1110002O04Rik|chr1:36144990-36145489	0.479604342196671	.	.
chr1	35986599	35987098	chr1	35957626	35958125	Gm37146|chr1:35957626-35958125	0.787883183811047	.	.
chr1	36307414	36307913	chr1	36580272	36580771	Arid5a|chr1:36580272-36580771	0.510069789853715	.	.
chr1	36445084	36445583	chr1	36580272	36580771	Lman2l|chr1:36580272-36580771	0.717677936602191	.	.
chr1	36471319	36471818	chr1	36580272	36580771	Cnnm4|chr1:36580272-36580771	0.646165817517025	.	.
chr1	36547105	36547604	chr1	36580272	36580771	Ankrd39|chr1:36580272-36580771	0.587868460959566	.	.
chr1	36558001	36558500	chr1	36303259	36303758	D430040D24Rik|chr1:36303259-36303758	0.487119906072437	.	.
chr1	36558001	36558500	chr1	36303259	36303758	Sema4c|chr1:36303259-36303758	0.487119906072437	.	.
chr1	36558001	36558500	chr1	36580272	36580771	D430040D24Rik|chr1:36580272-36580771	0.580722522071529	.	.
chr1	36558001	36558500	chr1	36580272	36580771	Sema4c|chr1:36580272-36580771	0.580722522071529	.	.
chr1	37299595	37300094	chr1	37028464	37028963	Inpp4a|chr1:37028464-37028963	0.757023999537776	.	.
chr1	37299595	37300094	chr1	37097283	37097782	Inpp4a|chr1:37097283-37097782	0.701651413850879	.	.
chr1	37429364	37429863	chr1	37028464	37028963	Coa5|chr1:37028464-37028963	0.646217118412775	.	.
chr1	37429364	37429863	chr1	37028464	37028963	Unc50|chr1:37028464-37028963	0.646217118412775	.	.
chr1	37429364	37429863	chr1	37097283	37097782	Coa5|chr1:37097283-37097782	0.542924292806781	.	.
chr1	37429364	37429863	chr1	37097283	37097782	Unc50|chr1:37097283-37097782	0.542924292806781	.	.
chr1	37429877	37430376	chr1	37028464	37028963	Coa5|chr1:37028464-37028963	0.655728978415309	.	.
chr1	37429877	37430376	chr1	37028464	37028963	Unc50|chr1:37028464-37028963	0.655728978415309	.	.
chr1	37864699	37865198	chr1	38200663	38201162	Gm26805|chr1:38200663-38201162	0.629424918117234	.	.
chr1	37864699	37865198	chr1	38241011	38241510	Gm26805|chr1:38241011-38241510	0.491435470650717	.	.
chr1	37864699	37865198	chr1	38247337	38247836	Gm26805|chr1:38247337-38247836	0.484520231188683	.	.
chr1	37890241	37890740	chr1	38199949	38200448	Mitd1|chr1:38199949-38200448	0.537542390146683	.	.
chr1	37890241	37890740	chr1	38199949	38200448	Mrpl30|chr1:38199949-38200448	0.537542390146683	.	.
chr1	37890241	37890740	chr1	38200663	38201162	Mitd1|chr1:38200663-38201162	0.501735265498647	.	.
chr1	37890241	37890740	chr1	38200663	38201162	Mrpl30|chr1:38200663-38201162	0.501735265498647	.	.
chr1	37997082	37997581	chr1	37639092	37639591	Eif5b|chr1:37639092-37639591	0.637745950497778	.	.
chr1	37997082	37997581	chr1	37639092	37639591	Txndc9|chr1:37639092-37639591	0.637745950497778	.	.
chr1	38128883	38129382	chr1	38200663	38201162	Rev1|chr1:38200663-38201162	0.599757307938231	.	.
chr1	38128883	38129382	chr1	38247337	38247836	Rev1|chr1:38247337-38247836	0.617773793240691	.	.
chr1	38128883	38129382	chr1	38248046	38248545	Rev1|chr1:38248046-38248545	0.712147391135507	.	.
chr1	38129526	38130025	chr1	38200663	38201162	Rev1|chr1:38200663-38201162	0.740827996625947	.	.
chr1	38129526	38130025	chr1	38241011	38241510	Rev1|chr1:38241011-38241510	0.5095682959879	.	.
chr1	38129526	38130025	chr1	38247337	38247836	Rev1|chr1:38247337-38247836	0.631269048212729	.	.
chr1	38129526	38130025	chr1	38248046	38248545	Rev1|chr1:38248046-38248545	0.585996449003333	.	.
chr1	38836359	38836858	chr1	39010677	39011176	Lonrf2|chr1:39010677-39011176	0.534738560103204	.	.
chr1	38897212	38897711	chr1	38847818	38848317	Chst10|chr1:38847818-38848317	0.549509175061295	.	.
chr1	38897724	38898223	chr1	38847818	38848317	Chst10|chr1:38847818-38848317	0.542548461999677	.	.
chr1	39193901	39194400	chr1	39010677	39011176	Npas2|chr1:39010677-39011176	0.480354149806882	.	.
chr1	40224983	40225482	chr1	40115230	40115729	Il1r1|chr1:40115230-40115729	0.594685903010538	.	.
chr1	40224983	40225482	chr1	40378676	40379175	Il1r1|chr1:40378676-40379175	0.479049562581742	.	.
chr1	40224983	40225482	chr1	40380047	40380546	Il1r1|chr1:40380047-40380546	0.511853827170251	.	.
chr1	40789554	40790053	chr1	40714050	40714549	Mfsd9|chr1:40714050-40714549	0.758143362881094	.	.
chr1	40789554	40790053	chr1	40867924	40868423	Mfsd9|chr1:40867924-40868423	0.619826420701335	.	.
chr1	40789554	40790053	chr1	40873721	40874220	Mfsd9|chr1:40873721-40874220	0.520639937705579	.	.
chr1	40789554	40790053	chr1	40874280	40874779	Mfsd9|chr1:40874280-40874779	0.697550047718225	.	.
chr1	40789554	40790053	chr1	40887752	40888251	Mfsd9|chr1:40887752-40888251	0.556209248572029	.	.
chr1	40789554	40790053	chr1	40887752	40888251	Mfsd9|chr1:40887752-40888251	0.55620924857203	.	.
chr1	40789554	40790053	chr1	40890317	40890816	Mfsd9|chr1:40890317-40890816	0.486422113033749	.	.
chr1	40789554	40790053	chr1	41152509	41153008	Mfsd9|chr1:41152509-41153008	0.532953981841214	.	.
chr1	40789554	40790053	chr1	41158010	41158509	Mfsd9|chr1:41158010-41158509	0.578795559767306	.	.
chr1	40789554	40790053	chr1	41240229	41240728	Mfsd9|chr1:41240229-41240728	0.772693354771498	.	.
chr1	42229631	42230130	chr1	41999018	41999517	Gm9915|chr1:41999018-41999517	0.698158516720568	.	.
chr1	42229631	42230130	chr1	42047939	42048438	Gm9915|chr1:42047939-42048438	0.552242822518344	.	.
chr1	42229631	42230130	chr1	42145051	42145550	Gm9915|chr1:42145051-42145550	0.79113814815259	.	.
chr1	42229631	42230130	chr1	42242955	42243454	Gm9915|chr1:42242955-42243454	0.498439391245643	.	.
chr1	42229631	42230130	chr1	42415763	42416262	Gm9915|chr1:42415763-42416262	0.701472096870522	.	.
chr1	42229631	42230130	chr1	42474139	42474638	Gm9915|chr1:42474139-42474638	0.776131823339121	.	.
chr1	42229631	42230130	chr1	42491441	42491940	Gm9915|chr1:42491441-42491940	0.663940959037701	.	.
chr1	42261772	42262271	chr1	42474139	42474638	Gm28175|chr1:42474139-42474638	0.525927656402607	.	.
chr1	42694122	42694621	chr1	42686108	42686607	Gm20646|chr1:42686108-42686607	0.609539158382328	.	.
chr1	42694122	42694621	chr1	42686108	42686607	Pantr1|chr1:42686108-42686607	0.609539158382328	.	.
chr1	42713254	42713753	chr1	42415763	42416262	Pantr2|chr1:42415763-42416262	0.700558224428622	.	.
chr1	42713254	42713753	chr1	42474139	42474638	Pantr2|chr1:42474139-42474638	0.667139724630886	.	.
chr1	42713254	42713753	chr1	42491441	42491940	Pantr2|chr1:42491441-42491940	0.572500516747839	.	.
chr1	42713254	42713753	chr1	42714289	42714788	Pantr2|chr1:42714289-42714788	0.572414689744884	.	.
chr1	43827102	43827601	chr1	44064570	44065069	Uxs1|chr1:44064570-44065069	0.508355183709838	.	.
chr1	44118638	44119137	chr1	44198134	44198633	Bivm|chr1:44198134-44198633	0.530983816551033	.	.
chr1	44118638	44119137	chr1	44198134	44198633	Poglut2|chr1:44198134-44198633	0.530983816551033	.	.
chr1	44119144	44119643	chr1	44064570	44065069	Bivm|chr1:44064570-44065069	0.51104285598702	.	.
chr1	44119144	44119643	chr1	44064570	44065069	Poglut2|chr1:44064570-44065069	0.51104285598702	.	.
chr1	44119663	44120162	chr1	43898955	43899454	Bivm|chr1:43898955-43899454	0.542221313878874	.	.
chr1	44119663	44120162	chr1	44459127	44459626	Bivm|chr1:44459127-44459626	0.515291209179227	.	.
chr1	46066566	46067065	chr1	45859740	45860239	Dnah7b|chr1:45859740-45860239	0.544126649376266	.	.
chr1	46066566	46067065	chr1	46018316	46018815	Dnah7b|chr1:46018316-46018815	0.636252379241973	.	.
chr1	52233098	52233597	chr1	51835222	51835721	Gls|chr1:51835222-51835721	0.852094553491693	.	.
chr1	52500159	52500658	chr1	52388093	52388592	Nab1|chr1:52388093-52388592	0.562619315754529	.	.
chr1	52726267	52726766	chr1	52336605	52337104	Mfsd6|chr1:52336605-52337104	0.584320283704585	.	.
chr1	52726267	52726766	chr1	52354167	52354666	Mfsd6|chr1:52354167-52354666	0.58278061439299	.	.
chr1	52726267	52726766	chr1	52648075	52648574	Mfsd6|chr1:52648075-52648574	0.486655715979946	.	.
chr1	52816845	52817344	chr1	52854016	52854515	Inpp1|chr1:52854016-52854515	0.526653701221929	.	.
chr1	52816845	52817344	chr1	52951458	52951957	Inpp1|chr1:52951458-52951957	0.546229777830061	.	.
chr1	52817513	52818012	chr1	52748191	52748690	Inpp1|chr1:52748191-52748690	0.500665960904986	.	.
chr1	52817513	52818012	chr1	52951458	52951957	Inpp1|chr1:52951458-52951957	0.596719365752215	.	.
chr1	53061825	53062324	chr1	53225566	53226065	Mstn|chr1:53225566-53226065	0.683913265159372	.	.
chr1	53296806	53297305	chr1	53450060	53450559	Ormdl1|chr1:53450060-53450559	0.577663533508725	.	.
chr1	53296806	53297305	chr1	53450060	53450559	Pms1|chr1:53450060-53450559	0.577663533508725	.	.
chr1	53352482	53352981	chr1	53450060	53450559	Asdurf|chr1:53450060-53450559	0.615359087045538	.	.
chr1	53352482	53352981	chr1	53450060	53450559	Asnsd1|chr1:53450060-53450559	0.615359087045538	.	.
chr1	53706596	53707095	chr1	53823748	53824247	Dnah7a|chr1:53823748-53824247	0.574592240638691	.	.
chr1	53706596	53707095	chr1	53909069	53909568	Dnah7a|chr1:53909069-53909568	0.533281696381961	.	.
chr1	54194329	54194828	chr1	54193770	54194269	Hecw2|chr1:54193770-54194269	0.676741750926037	.	.
chr1	54250459	54250958	chr1	54578469	54578968	Ccdc150|chr1:54578469-54578968	0.482102536078158	.	.
chr1	54250459	54250958	chr1	54650689	54651188	Ccdc150|chr1:54650689-54651188	0.499251713327708	.	.
chr1	54250459	54250958	chr1	54690573	54691072	Ccdc150|chr1:54690573-54691072	0.602179964830067	.	.
chr1	54250459	54250958	chr1	54720627	54721126	Ccdc150|chr1:54720627-54721126	0.578153061048484	.	.
chr1	54438767	54439266	chr1	54611641	54612140	Gtf3c3|chr1:54611641-54612140	0.607610591191781	.	.
chr1	54438767	54439266	chr1	54748890	54749389	Gtf3c3|chr1:54748890-54749389	0.598982189396596	.	.
chr1	55087908	55088407	chr1	55171875	55172374	Hspd1|chr1:55171875-55172374	0.66117059772425	.	.
chr1	55087908	55088407	chr1	55171875	55172374	Hspe1|chr1:55171875-55172374	0.66117059772425	.	.
chr1	57377988	57378487	chr1	57224009	57224508	1700066M21Rik|chr1:57224009-57224508	0.766977482343162	.	.
chr1	57377988	57378487	chr1	57224009	57224508	4930558J18Rik|chr1:57224009-57224508	0.766977482343162	.	.
chr1	57377988	57378487	chr1	57224682	57225181	1700066M21Rik|chr1:57224682-57225181	0.880004551649437	.	.
chr1	57377988	57378487	chr1	57224682	57225181	4930558J18Rik|chr1:57224682-57225181	0.880004551649437	.	.
chr1	57377988	57378487	chr1	57330107	57330606	1700066M21Rik|chr1:57330107-57330606	0.795889504142891	.	.
chr1	57377988	57378487	chr1	57330107	57330606	4930558J18Rik|chr1:57330107-57330606	0.795889504142891	.	.
chr1	57377988	57378487	chr1	57333790	57334289	1700066M21Rik|chr1:57333790-57334289	0.523276195123468	.	.
chr1	57377988	57378487	chr1	57333790	57334289	4930558J18Rik|chr1:57333790-57334289	0.523276195123468	.	.
chr1	57377988	57378487	chr1	57428877	57429376	1700066M21Rik|chr1:57428877-57429376	0.522579308999841	.	.
chr1	57377988	57378487	chr1	57428877	57429376	4930558J18Rik|chr1:57428877-57429376	0.522579308999841	.	.
chr1	57377988	57378487	chr1	57466350	57466849	1700066M21Rik|chr1:57466350-57466849	0.76570041166301	.	.
chr1	57377988	57378487	chr1	57466350	57466849	4930558J18Rik|chr1:57466350-57466849	0.76570041166301	.	.
chr1	57377988	57378487	chr1	57468673	57469172	1700066M21Rik|chr1:57468673-57469172	0.663597967616959	.	.
chr1	57377988	57378487	chr1	57468673	57469172	4930558J18Rik|chr1:57468673-57469172	0.663597967616959	.	.
chr1	57377988	57378487	chr1	57684335	57684834	1700066M21Rik|chr1:57684335-57684834	0.836206181604587	.	.
chr1	57377988	57378487	chr1	57684335	57684834	4930558J18Rik|chr1:57684335-57684834	0.836206181604587	.	.
chr1	58392105	58392604	chr1	58465008	58465507	Bzw1|chr1:58465008-58465507	0.544243240858263	.	.
chr1	58392105	58392604	chr1	58745798	58746297	Bzw1|chr1:58745798-58746297	0.596882663603812	.	.
chr1	58504734	58505233	chr1	58269660	58270159	Gm15834|chr1:58269660-58270159	0.51228208352841	.	.
chr1	58504734	58505233	chr1	58269660	58270159	Orc2|chr1:58269660-58270159	0.51228208352841	.	.
chr1	58504734	58505233	chr1	58271090	58271589	Gm15834|chr1:58271090-58271589	0.600114161790316	.	.
chr1	58504734	58505233	chr1	58271090	58271589	Orc2|chr1:58271090-58271589	0.600114161790316	.	.
chr1	58504734	58505233	chr1	58946717	58947216	Gm15834|chr1:58946717-58947216	0.493945581141283	.	.
chr1	58504734	58505233	chr1	58946717	58947216	Orc2|chr1:58946717-58947216	0.493945581141283	.	.
chr1	58586034	58586533	chr1	58269660	58270159	Fam126b|chr1:58269660-58270159	0.510594797198868	.	.
chr1	58586034	58586533	chr1	58269660	58270159	Ndufb3|chr1:58269660-58270159	0.510594797198868	.	.
chr1	58586034	58586533	chr1	58422814	58423313	Fam126b|chr1:58422814-58423313	0.495512504215262	.	.
chr1	58586034	58586533	chr1	58422814	58423313	Ndufb3|chr1:58422814-58423313	0.495512504215262	.	.
chr1	58586034	58586533	chr1	58697550	58698049	Fam126b|chr1:58697550-58698049	0.501243705307324	.	.
chr1	58586034	58586533	chr1	58697550	58698049	Ndufb3|chr1:58697550-58698049	0.501243705307324	.	.
chr1	58795175	58795674	chr1	58568637	58569136	Casp8|chr1:58568637-58569136	0.569243323990119	.	.
chr1	58795175	58795674	chr1	58745798	58746297	Casp8|chr1:58745798-58746297	0.520809028071259	.	.
chr1	58795175	58795674	chr1	58985170	58985669	Casp8|chr1:58985170-58985669	0.478816421318729	.	.
chr1	58795175	58795674	chr1	59009165	59009664	Casp8|chr1:59009165-59009664	0.598006631777316	.	.
chr1	58795175	58795674	chr1	59100963	59101462	Casp8|chr1:59100963-59101462	0.630132218311218	.	.
chr1	59237006	59237505	chr1	59316631	59317130	Als2|chr1:59316631-59317130	0.501144636202923	.	.
chr1	59237006	59237505	chr1	59341159	59341658	Als2|chr1:59341159-59341658	0.514563022209232	.	.
chr1	59481835	59482334	chr1	59252319	59252818	Fzd7|chr1:59252319-59252818	0.501556254043272	.	.
chr1	59481835	59482334	chr1	59535307	59535806	Fzd7|chr1:59535307-59535806	0.637063613526338	.	.
chr1	59481835	59482334	chr1	59623298	59623797	Fzd7|chr1:59623298-59623797	0.495626935880616	.	.
chr1	59483085	59483584	chr1	59183807	59184306	Fzd7|chr1:59183807-59184306	0.537990140893694	.	.
chr1	59516242	59516741	chr1	59788955	59789454	Gm973|chr1:59788955-59789454	0.494092066930034	.	.
chr1	59516242	59516741	chr1	59848288	59848787	Gm973|chr1:59848288-59848787	0.610204201259889	.	.
chr1	59669977	59670476	chr1	59535307	59535806	Sumo1|chr1:59535307-59535806	0.533889816276615	.	.
chr1	59762644	59763143	chr1	59553669	59554168	Bmpr2|chr1:59553669-59554168	0.51210218841169	.	.
chr1	59762644	59763143	chr1	59764494	59764993	Bmpr2|chr1:59764494-59764993	0.654681369142919	.	.
chr1	59762644	59763143	chr1	59788955	59789454	Bmpr2|chr1:59788955-59789454	0.52307206503898	.	.
chr1	59762644	59763143	chr1	59826439	59826938	Bmpr2|chr1:59826439-59826938	0.547270470997851	.	.
chr1	59762644	59763143	chr1	59883669	59884168	Bmpr2|chr1:59883669-59884168	0.510472216811759	.	.
chr1	59763159	59763658	chr1	59535307	59535806	Bmpr2|chr1:59535307-59535806	0.516433134356733	.	.
chr1	59763159	59763658	chr1	59719849	59720348	Bmpr2|chr1:59719849-59720348	0.604628173562374	.	.
chr1	59913211	59913710	chr1	59535307	59535806	Fam117b|chr1:59535307-59535806	0.731489279097982	.	.
chr1	59913211	59913710	chr1	59574272	59574771	Fam117b|chr1:59574272-59574771	0.563455772334053	.	.
chr1	59913211	59913710	chr1	59719849	59720348	Fam117b|chr1:59719849-59720348	0.52551334794629	.	.
chr1	60343314	60343813	chr1	60732829	60733328	Cyp20a1|chr1:60732829-60733328	0.560119985620223	.	.
chr1	60409462	60409961	chr1	60695837	60696336	Abi2|chr1:60695837-60696336	0.631546043566316	.	.
chr1	60715645	60716144	chr1	60696519	60697018	Cd28|chr1:60696519-60697018	0.494635090779842	.	.
chr1	62499233	62499732	chr1	62235046	62235545	Pard3bos3|chr1:62235046-62235545	0.557843404652777	.	.
chr1	63114071	63114570	chr1	63005198	63005697	Ino80d|chr1:63005198-63005697	0.645366352397106	.	.
chr1	63114071	63114570	chr1	63248065	63248564	Ino80d|chr1:63248065-63248564	0.49587190278745	.	.
chr1	63114071	63114570	chr1	63367905	63368404	Ino80d|chr1:63367905-63368404	0.524650251656262	.	.
chr1	63114071	63114570	chr1	63490973	63491472	Ino80d|chr1:63490973-63491472	0.600674492483988	.	.
chr1	63213981	63214480	chr1	63153005	63153504	Gpr1|chr1:63153005-63153504	0.498235990584558	.	.
chr1	63213981	63214480	chr1	63478882	63479381	Gpr1|chr1:63478882-63479381	0.665958539034319	.	.
chr1	63272985	63273484	chr1	63657966	63658465	Gm11608|chr1:63657966-63658465	0.57451416228125	.	.
chr1	63272985	63273484	chr1	63657966	63658465	Zdbf2|chr1:63657966-63658465	0.57451416228125	.	.
chr1	63446419	63446918	chr1	63367905	63368404	Adam23|chr1:63367905-63368404	0.48228851576993	.	.
chr1	64302882	64303381	chr1	64357275	64357774	Gm28981|chr1:64357275-64357774	0.622642381283413	.	.
chr1	64302882	64303381	chr1	64717480	64717979	Gm28981|chr1:64717480-64717979	0.496402434539108	.	.
chr1	64531893	64532392	chr1	64305488	64305987	Creb1|chr1:64305488-64305987	0.59781000857922	.	.
chr1	64532547	64533046	chr1	64289060	64289559	Creb1|chr1:64289060-64289559	0.730833597226706	.	.
chr1	64532547	64533046	chr1	64305488	64305987	Creb1|chr1:64305488-64305987	0.683559425437977	.	.
chr1	64532547	64533046	chr1	64445949	64446448	Creb1|chr1:64445949-64446448	0.70177169968525	.	.
chr1	64616950	64617449	chr1	64305488	64305987	Gm28982|chr1:64305488-64305987	0.579883911606294	.	.
chr1	64616950	64617449	chr1	64305488	64305987	Mettl21a|chr1:64305488-64305987	0.579883911606294	.	.
chr1	64617495	64617994	chr1	64289060	64289559	Gm28982|chr1:64289060-64289559	0.690985479375422	.	.
chr1	64617495	64617994	chr1	64289060	64289559	Mettl21a|chr1:64289060-64289559	0.690985479375422	.	.
chr1	64617495	64617994	chr1	64445949	64446448	Gm28982|chr1:64445949-64446448	0.619549686348178	.	.
chr1	64617495	64617994	chr1	64445949	64446448	Mettl21a|chr1:64445949-64446448	0.619549686348178	.	.
chr1	64690474	64690973	chr1	64289060	64289559	2810408I11Rik|chr1:64289060-64289559	0.566158960635128	.	.
chr1	64690474	64690973	chr1	64289060	64289559	Ccnyl1|chr1:64289060-64289559	0.566158960635128	.	.
chr1	64690474	64690973	chr1	64305488	64305987	2810408I11Rik|chr1:64305488-64305987	0.638951258901257	.	.
chr1	64690474	64690973	chr1	64305488	64305987	Ccnyl1|chr1:64305488-64305987	0.638951258901257	.	.
chr1	64690474	64690973	chr1	64445949	64446448	2810408I11Rik|chr1:64445949-64446448	0.70112433204501	.	.
chr1	64690474	64690973	chr1	64445949	64446448	Ccnyl1|chr1:64445949-64446448	0.70112433204501	.	.
chr1	64737642	64738141	chr1	64357275	64357774	Fzd5|chr1:64357275-64357774	0.489490710179351	.	.
chr1	64737642	64738141	chr1	64717480	64717979	Fzd5|chr1:64717480-64717979	0.478278042711013	.	.
chr1	64956569	64957068	chr1	64929624	64930123	Plekhm3|chr1:64929624-64930123	0.502975828709933	.	.
chr1	65122893	65123392	chr1	65179041	65179540	D630023F18Rik|chr1:65179041-65179540	0.4843778736748	.	.
chr1	65186396	65186895	chr1	65312053	65312552	Idh1|chr1:65312053-65312552	0.480258683909325	.	.
chr1	65186396	65186895	chr1	65312053	65312552	Pikfyve|chr1:65312053-65312552	0.480258683909325	.	.
chr1	66174880	66175379	chr1	66187006	66187505	Map2|chr1:66187006-66187505	0.598153042589477	.	.
chr1	66700587	66701086	chr1	66992790	66993289	Rpe|chr1:66992790-66993289	0.529797409025078	.	.
chr1	66816734	66817233	chr1	66992790	66993289	Kansl1l|chr1:66992790-66993289	0.506608642330014	.	.
chr1	66816734	66817233	chr1	67103774	67104273	Kansl1l|chr1:67103774-67104273	0.679111600593977	.	.
chr1	66817441	66817940	chr1	67103774	67104273	Kansl1l|chr1:67103774-67104273	0.531384143322727	.	.
chr1	66817441	66817940	chr1	67218289	67218788	Kansl1l|chr1:67218289-67218788	0.558419860526362	.	.
chr1	66862543	66863042	chr1	66838431	66838930	Acadl|chr1:66838431-66838930	0.563807970374019	.	.
chr1	66862543	66863042	chr1	66871511	66872010	Acadl|chr1:66871511-66872010	0.558093351956477	.	.
chr1	66862543	66863042	chr1	67078816	67079315	Acadl|chr1:67078816-67079315	0.525754666440621	.	.
chr1	66862543	66863042	chr1	67078816	67079315	Acadl|chr1:67078816-67079315	0.525754666440622	.	.
chr1	66863047	66863546	chr1	67061456	67061955	Acadl|chr1:67061456-67061955	0.496924930774347	.	.
chr1	67038596	67039095	chr1	67218289	67218788	Lancl1|chr1:67218289-67218788	0.552973608802468	.	.
chr1	69687151	69687650	chr1	69255332	69255831	Ikzf2|chr1:69255332-69255831	0.695329547359022	.	.
chr1	69687151	69687650	chr1	69331656	69332155	Ikzf2|chr1:69331656-69332155	0.666510038413536	.	.
chr1	69687151	69687650	chr1	69367548	69368047	Ikzf2|chr1:69367548-69368047	0.674108263031663	.	.
chr1	69687151	69687650	chr1	69498874	69499373	Ikzf2|chr1:69498874-69499373	0.600839049263949	.	.
chr1	71556874	71557373	chr1	71614956	71615455	Atic|chr1:71614956-71615455	0.681432493614592	.	.
chr1	71556874	71557373	chr1	71876632	71877131	Atic|chr1:71876632-71877131	0.589231433095436	.	.
chr1	71556874	71557373	chr1	71897619	71898118	Atic|chr1:71897619-71898118	0.762611461606368	.	.
chr1	72211757	72212256	chr1	72225715	72226214	Mreg|chr1:72225715-72226214	0.552796861023059	.	.
chr1	72212372	72212871	chr1	72051724	72052223	Mreg|chr1:72051724-72052223	0.506366619926696	.	.
chr1	72536444	72536943	chr1	72827596	72828095	March4|chr1:72827596-72828095	0.504619391931821	.	.
chr1	72536444	72536943	chr1	72865766	72866265	March4|chr1:72865766-72866265	0.598367507019722	.	.
chr1	72536444	72536943	chr1	72992989	72993488	March4|chr1:72992989-72993488	0.486720878804172	.	.
chr1	72536972	72537471	chr1	72870991	72871490	March4|chr1:72870991-72871490	0.486591771594808	.	.
chr1	72536972	72537471	chr1	72871694	72872193	March4|chr1:72871694-72872193	0.632640223178104	.	.
chr1	72582908	72583407	chr1	72871694	72872193	Smarcal1|chr1:72871694-72872193	0.496039509674612	.	.
chr1	72582908	72583407	chr1	72877787	72878286	Smarcal1|chr1:72877787-72878286	0.596099310212318	.	.
chr1	72873729	72874228	chr1	72716905	72717404	Igfbp5|chr1:72716905-72717404	0.480911018167066	.	.
chr1	74125051	74125550	chr1	73932579	73933078	Rufy4|chr1:73932579-73933078	0.584674373633748	.	.
chr1	74125051	74125550	chr1	73932579	73933078	Tns1|chr1:73932579-73933078	0.584674373633748	.	.
chr1	74125051	74125550	chr1	73969016	73969515	Rufy4|chr1:73969016-73969515	0.542227786972192	.	.
chr1	74125051	74125550	chr1	73969016	73969515	Tns1|chr1:73969016-73969515	0.542227786972192	.	.
chr1	74125051	74125550	chr1	73979164	73979663	Rufy4|chr1:73979164-73979663	0.554637283577346	.	.
chr1	74125051	74125550	chr1	73979164	73979663	Tns1|chr1:73979164-73979663	0.554637283577346	.	.
chr1	74125051	74125550	chr1	74027466	74027965	Rufy4|chr1:74027466-74027965	0.556006954371646	.	.
chr1	74125051	74125550	chr1	74027466	74027965	Tns1|chr1:74027466-74027965	0.556006954371646	.	.
chr1	74125051	74125550	chr1	74077366	74077865	Rufy4|chr1:74077366-74077865	0.493967475094595	.	.
chr1	74125051	74125550	chr1	74077366	74077865	Tns1|chr1:74077366-74077865	0.493967475094595	.	.
chr1	74125051	74125550	chr1	74082766	74083265	Rufy4|chr1:74082766-74083265	0.534579408800048	.	.
chr1	74125051	74125550	chr1	74082766	74083265	Tns1|chr1:74082766-74083265	0.534579408800048	.	.
chr1	74236196	74236695	chr1	74042296	74042795	Arpc2|chr1:74042296-74042795	0.539643895280627	.	.
chr1	74284588	74285087	chr1	74332262	74332761	Aamp|chr1:74332262-74332761	0.722483772100619	.	.
chr1	74284588	74285087	chr1	74332262	74332761	Aamp|chr1:74332262-74332761	0.72248377210062	.	.
chr1	74284588	74285087	chr1	74332262	74332761	Pnkd|chr1:74332262-74332761	0.722483772100619	.	.
chr1	74284588	74285087	chr1	74332262	74332761	Pnkd|chr1:74332262-74332761	0.72248377210062	.	.
chr1	74284588	74285087	chr1	74386756	74387255	Aamp|chr1:74386756-74387255	0.647259870810088	.	.
chr1	74284588	74285087	chr1	74386756	74387255	Pnkd|chr1:74386756-74387255	0.647259870810088	.	.
chr1	74284588	74285087	chr1	74397348	74397847	Aamp|chr1:74397348-74397847	0.695771868306448	.	.
chr1	74284588	74285087	chr1	74397348	74397847	Pnkd|chr1:74397348-74397847	0.695771868306448	.	.
chr1	74284588	74285087	chr1	74415126	74415625	Aamp|chr1:74415126-74415625	0.493527458247379	.	.
chr1	74284588	74285087	chr1	74415126	74415625	Pnkd|chr1:74415126-74415625	0.493527458247379	.	.
chr1	74505730	74506229	chr1	74386756	74387255	Cnot9|chr1:74386756-74387255	0.774823156528007	.	.
chr1	74505730	74506229	chr1	74397348	74397847	Cnot9|chr1:74397348-74397847	0.560107653588879	.	.
chr1	74505730	74506229	chr1	74802933	74803432	Cnot9|chr1:74802933-74803432	0.700040478497424	.	.
chr1	74505730	74506229	chr1	74806952	74807451	Cnot9|chr1:74806952-74807451	0.724111762862635	.	.
chr1	74505730	74506229	chr1	74816731	74817230	Cnot9|chr1:74816731-74817230	0.674751154970482	.	.
chr1	74505730	74506229	chr1	74858307	74858806	Cnot9|chr1:74858307-74858806	0.523881193153861	.	.
chr1	74505730	74506229	chr1	74880737	74881236	Cnot9|chr1:74880737-74881236	0.662488535529591	.	.
chr1	74587962	74588461	chr1	74806952	74807451	Bcs1l|chr1:74806952-74807451	0.551202075862361	.	.
chr1	74587962	74588461	chr1	74806952	74807451	Zfp142|chr1:74806952-74807451	0.551202075862361	.	.
chr1	74587962	74588461	chr1	74816731	74817230	Bcs1l|chr1:74816731-74817230	0.53541737199807	.	.
chr1	74587962	74588461	chr1	74816731	74817230	Zfp142|chr1:74816731-74817230	0.53541737199807	.	.
chr1	74601175	74601674	chr1	74332262	74332761	Rnf25|chr1:74332262-74332761	0.724163912763544	.	.
chr1	74601175	74601674	chr1	74332262	74332761	Stk36|chr1:74332262-74332761	0.724163912763544	.	.
chr1	74661495	74661994	chr1	74386756	74387255	Ttll4|chr1:74386756-74387255	0.716729242385462	.	.
chr1	74661495	74661994	chr1	74397348	74397847	Ttll4|chr1:74397348-74397847	0.740621192981044	.	.
chr1	74661495	74661994	chr1	74802933	74803432	Ttll4|chr1:74802933-74803432	0.636583152173838	.	.
chr1	74661495	74661994	chr1	74806952	74807451	Ttll4|chr1:74806952-74807451	0.686579114986479	.	.
chr1	74661495	74661994	chr1	74816731	74817230	Ttll4|chr1:74816731-74817230	0.666803454996794	.	.
chr1	74854708	74855207	chr1	75141393	75141892	Cdk5r2|chr1:75141393-75141892	0.477905589136427	.	.
chr1	74855313	74855812	chr1	74784124	74784623	Cdk5r2|chr1:74784124-74784623	0.577739965067895	.	.
chr1	74855313	74855812	chr1	74926640	74927139	Cdk5r2|chr1:74926640-74927139	0.502938538391119	.	.
chr1	75124760	75125259	chr1	74802933	74803432	Nhej1|chr1:74802933-74803432	0.720105229528655	.	.
chr1	75124760	75125259	chr1	74806952	74807451	Nhej1|chr1:74806952-74807451	0.644460902351283	.	.
chr1	75124760	75125259	chr1	74816731	74817230	Nhej1|chr1:74816731-74817230	0.537737706363885	.	.
chr1	75124760	75125259	chr1	74880737	74881236	Nhej1|chr1:74880737-74881236	0.532135932192163	.	.
chr1	75124760	75125259	chr1	75141393	75141892	Nhej1|chr1:75141393-75141892	0.547489169577636	.	.
chr1	75124760	75125259	chr1	75292766	75293265	Nhej1|chr1:75292766-75293265	0.683257142060126	.	.
chr1	75124760	75125259	chr1	75445624	75446123	Nhej1|chr1:75445624-75446123	0.700380262137419	.	.
chr1	75124760	75125259	chr1	75458368	75458867	Nhej1|chr1:75458368-75458867	0.490825801079636	.	.
chr1	75124760	75125259	chr1	75487302	75487801	Nhej1|chr1:75487302-75487801	0.600503310274539	.	.
chr1	75142499	75142998	chr1	74802933	74803432	Cnppd1|chr1:74802933-74803432	0.675159142883802	.	.
chr1	75142499	75142998	chr1	74802933	74803432	Retreg2|chr1:74802933-74803432	0.675159142883802	.	.
chr1	75142499	75142998	chr1	74806952	74807451	Cnppd1|chr1:74806952-74807451	0.539183330762678	.	.
chr1	75142499	75142998	chr1	74806952	74807451	Retreg2|chr1:74806952-74807451	0.539183330762678	.	.
chr1	75142499	75142998	chr1	74880737	74881236	Cnppd1|chr1:74880737-74881236	0.574317728049019	.	.
chr1	75142499	75142998	chr1	74880737	74881236	Cnppd1|chr1:74880737-74881236	0.57431772804902	.	.
chr1	75142499	75142998	chr1	74880737	74881236	Retreg2|chr1:74880737-74881236	0.574317728049019	.	.
chr1	75142499	75142998	chr1	74880737	74881236	Retreg2|chr1:74880737-74881236	0.57431772804902	.	.
chr1	75142499	75142998	chr1	75263237	75263736	Cnppd1|chr1:75263237-75263736	0.5127016928247	.	.
chr1	75142499	75142998	chr1	75263237	75263736	Retreg2|chr1:75263237-75263736	0.5127016928247	.	.
chr1	75142499	75142998	chr1	75289342	75289841	Cnppd1|chr1:75289342-75289841	0.60491073196757	.	.
chr1	75142499	75142998	chr1	75289342	75289841	Retreg2|chr1:75289342-75289841	0.60491073196757	.	.
chr1	75142499	75142998	chr1	75292766	75293265	Cnppd1|chr1:75292766-75293265	0.526220842107425	.	.
chr1	75142499	75142998	chr1	75292766	75293265	Retreg2|chr1:75292766-75293265	0.526220842107425	.	.
chr1	75142499	75142998	chr1	75445624	75446123	Cnppd1|chr1:75445624-75446123	0.636110548335632	.	.
chr1	75142499	75142998	chr1	75445624	75446123	Retreg2|chr1:75445624-75446123	0.636110548335632	.	.
chr1	75142499	75142998	chr1	75487302	75487801	Cnppd1|chr1:75487302-75487801	0.737899409804854	.	.
chr1	75142499	75142998	chr1	75487302	75487801	Retreg2|chr1:75487302-75487801	0.737899409804854	.	.
chr1	75168424	75168923	chr1	74806444	74806943	Zfand2b|chr1:74806444-74806943	0.55088534045579	.	.
chr1	75168424	75168923	chr1	75141393	75141892	Zfand2b|chr1:75141393-75141892	0.538341203941232	.	.
chr1	75168424	75168923	chr1	75292766	75293265	Zfand2b|chr1:75292766-75293265	0.564335185773655	.	.
chr1	75168424	75168923	chr1	75342805	75343304	Zfand2b|chr1:75342805-75343304	0.514991662516862	.	.
chr1	75168424	75168923	chr1	75445624	75446123	Zfand2b|chr1:75445624-75446123	0.740419766471991	.	.
chr1	75168424	75168923	chr1	75487302	75487801	Zfand2b|chr1:75487302-75487801	0.791080828353807	.	.
chr1	75180079	75180578	chr1	75381822	75382321	Abcb6|chr1:75381822-75382321	0.51339933503905	.	.
chr1	75191753	75192252	chr1	74802933	74803432	Ankzf1|chr1:74802933-74803432	0.576775609797239	.	.
chr1	75191753	75192252	chr1	74802933	74803432	Atg9a|chr1:74802933-74803432	0.576775609797239	.	.
chr1	75191753	75192252	chr1	74806952	74807451	Ankzf1|chr1:74806952-74807451	0.597926566385397	.	.
chr1	75191753	75192252	chr1	74806952	74807451	Atg9a|chr1:74806952-74807451	0.597926566385397	.	.
chr1	75191753	75192252	chr1	74816731	74817230	Ankzf1|chr1:74816731-74817230	0.57747226910423	.	.
chr1	75191753	75192252	chr1	74816731	74817230	Atg9a|chr1:74816731-74817230	0.57747226910423	.	.
chr1	75191753	75192252	chr1	75263237	75263736	Ankzf1|chr1:75263237-75263736	0.643341308961942	.	.
chr1	75191753	75192252	chr1	75263237	75263736	Atg9a|chr1:75263237-75263736	0.643341308961942	.	.
chr1	75191753	75192252	chr1	75289342	75289841	Ankzf1|chr1:75289342-75289841	0.639321316189387	.	.
chr1	75191753	75192252	chr1	75289342	75289841	Atg9a|chr1:75289342-75289841	0.639321316189387	.	.
chr1	75191753	75192252	chr1	75458368	75458867	Ankzf1|chr1:75458368-75458867	0.500155425299224	.	.
chr1	75191753	75192252	chr1	75458368	75458867	Ankzf1|chr1:75458368-75458867	0.500155425299225	.	.
chr1	75191753	75192252	chr1	75458368	75458867	Atg9a|chr1:75458368-75458867	0.500155425299224	.	.
chr1	75191753	75192252	chr1	75458368	75458867	Atg9a|chr1:75458368-75458867	0.500155425299225	.	.
chr1	75192415	75192914	chr1	74802933	74803432	Ankzf1|chr1:74802933-74803432	0.525955233006178	.	.
chr1	75192415	75192914	chr1	74802933	74803432	Atg9a|chr1:74802933-74803432	0.525955233006178	.	.
chr1	75192415	75192914	chr1	74816731	74817230	Ankzf1|chr1:74816731-74817230	0.587801912553371	.	.
chr1	75192415	75192914	chr1	74816731	74817230	Atg9a|chr1:74816731-74817230	0.587801912553371	.	.
chr1	75192415	75192914	chr1	75458368	75458867	Ankzf1|chr1:75458368-75458867	0.662366927207432	.	.
chr1	75192415	75192914	chr1	75458368	75458867	Atg9a|chr1:75458368-75458867	0.662366927207432	.	.
chr1	75210546	75211045	chr1	75141393	75141892	Glb1l|chr1:75141393-75141892	0.501238379229527	.	.
chr1	75210546	75211045	chr1	75141393	75141892	Stk16|chr1:75141393-75141892	0.501238379229527	.	.
chr1	75210546	75211045	chr1	75292766	75293265	Glb1l|chr1:75292766-75293265	0.500013128408061	.	.
chr1	75210546	75211045	chr1	75292766	75293265	Stk16|chr1:75292766-75293265	0.500013128408061	.	.
chr1	75210546	75211045	chr1	75445624	75446123	Glb1l|chr1:75445624-75446123	0.598073314995989	.	.
chr1	75210546	75211045	chr1	75445624	75446123	Stk16|chr1:75445624-75446123	0.598073314995989	.	.
chr1	75210546	75211045	chr1	75487302	75487801	Glb1l|chr1:75487302-75487801	0.5833656902139	.	.
chr1	75210546	75211045	chr1	75487302	75487801	Stk16|chr1:75487302-75487801	0.5833656902139	.	.
chr1	75219086	75219585	chr1	74806444	74806943	Tuba4a|chr1:74806444-74806943	0.515966828133602	.	.
chr1	75219086	75219585	chr1	74808065	74808564	Tuba4a|chr1:74808065-74808564	0.605662285244022	.	.
chr1	75219086	75219585	chr1	75342805	75343304	Tuba4a|chr1:75342805-75343304	0.631495705644816	.	.
chr1	75236144	75236643	chr1	74802933	74803432	Dnajb2|chr1:74802933-74803432	0.778534307567519	.	.
chr1	75236144	75236643	chr1	74806952	74807451	Dnajb2|chr1:74806952-74807451	0.59258970847424	.	.
chr1	75236144	75236643	chr1	74816731	74817230	Dnajb2|chr1:74816731-74817230	0.486148318768612	.	.
chr1	75236144	75236643	chr1	74880737	74881236	Dnajb2|chr1:74880737-74881236	0.595055028777977	.	.
chr1	75236144	75236643	chr1	75141393	75141892	Dnajb2|chr1:75141393-75141892	0.622744636637227	.	.
chr1	75236144	75236643	chr1	75292766	75293265	Dnajb2|chr1:75292766-75293265	0.711297324981679	.	.
chr1	75236144	75236643	chr1	75445624	75446123	Dnajb2|chr1:75445624-75446123	0.773864262928344	.	.
chr1	75236144	75236643	chr1	75458368	75458867	Dnajb2|chr1:75458368-75458867	0.502803533821043	.	.
chr1	75236144	75236643	chr1	75487302	75487801	Dnajb2|chr1:75487302-75487801	0.703684699754133	.	.
chr1	75264008	75264507	chr1	75289342	75289841	Ptprn|chr1:75289342-75289841	0.723955084273097	.	.
chr1	75264008	75264507	chr1	75381822	75382321	Ptprn|chr1:75381822-75382321	0.603403772587553	.	.
chr1	75264008	75264507	chr1	75487302	75487801	Ptprn|chr1:75487302-75487801	0.595096527248737	.	.
chr1	75277375	75277874	chr1	75141393	75141892	Resp18|chr1:75141393-75141892	0.55575818232581	.	.
chr1	75277375	75277874	chr1	75292766	75293265	Resp18|chr1:75292766-75293265	0.508506619051567	.	.
chr1	75277375	75277874	chr1	75342805	75343304	Resp18|chr1:75342805-75343304	0.496001712910403	.	.
chr1	75277375	75277874	chr1	75445624	75446123	Resp18|chr1:75445624-75446123	0.696656530497947	.	.
chr1	75277375	75277874	chr1	75487302	75487801	Resp18|chr1:75487302-75487801	0.867134582519927	.	.
chr1	75278167	75278666	chr1	75365427	75365926	Resp18|chr1:75365427-75365926	0.500185200470195	.	.
chr1	75317346	75317845	chr1	75141393	75141892	Dnpep|chr1:75141393-75141892	0.729051112668326	.	.
chr1	75317346	75317845	chr1	75292766	75293265	Dnpep|chr1:75292766-75293265	0.740306977396727	.	.
chr1	75317346	75317845	chr1	75445624	75446123	Dnpep|chr1:75445624-75446123	0.843988113559299	.	.
chr1	75317346	75317845	chr1	75487302	75487801	Dnpep|chr1:75487302-75487801	0.814167509723924	.	.
chr1	75317346	75317845	chr1	75487302	75487801	Dnpep|chr1:75487302-75487801	0.814167509723925	.	.
chr1	75435709	75436208	chr1	75487302	75487801	Gmppa|chr1:75487302-75487801	0.608840698168641	.	.
chr1	75449786	75450285	chr1	75141393	75141892	Asic4|chr1:75141393-75141892	0.651380493750245	.	.
chr1	75449786	75450285	chr1	75292766	75293265	Asic4|chr1:75292766-75293265	0.728759397441647	.	.
chr1	75449786	75450285	chr1	75445624	75446123	Asic4|chr1:75445624-75446123	0.807817685006429	.	.
chr1	75449786	75450285	chr1	75487302	75487801	Asic4|chr1:75487302-75487801	0.772008990506619	.	.
chr1	75450290	75450789	chr1	75141393	75141892	Asic4|chr1:75141393-75141892	0.70620611465833	.	.
chr1	75450290	75450789	chr1	75292766	75293265	Asic4|chr1:75292766-75293265	0.730607941492209	.	.
chr1	75450290	75450789	chr1	75445624	75446123	Asic4|chr1:75445624-75446123	0.818519930959175	.	.
chr1	75450290	75450789	chr1	75487302	75487801	Asic4|chr1:75487302-75487801	0.757036324619198	.	.
chr1	75478598	75479097	chr1	75477362	75477861	Chpf|chr1:75477362-75477861	0.607573600837384	.	.
chr1	75478598	75479097	chr1	75477362	75477861	Tmem198|chr1:75477362-75477861	0.607573600837384	.	.
chr1	75505376	75505875	chr1	75565391	75565890	Obsl1|chr1:75565391-75565890	0.74316043941526	.	.
chr1	75505376	75505875	chr1	75603879	75604378	Obsl1|chr1:75603879-75604378	0.495067313643057	.	.
chr1	75505376	75505875	chr1	75877254	75877753	Obsl1|chr1:75877254-75877753	0.59950297941181	.	.
chr1	75505376	75505875	chr1	75925739	75926238	Obsl1|chr1:75925739-75926238	0.539779267723493	.	.
chr1	75506139	75506638	chr1	75565391	75565890	Inha|chr1:75565391-75565890	0.513962790083222	.	.
chr1	75506139	75506638	chr1	75565391	75565890	Obsl1|chr1:75565391-75565890	0.513962790083222	.	.
chr1	75521240	75521739	chr1	75565391	75565890	Stk11ip|chr1:75565391-75565890	0.735719745137674	.	.
chr1	75521240	75521739	chr1	75603879	75604378	Stk11ip|chr1:75603879-75604378	0.637922046155011	.	.
chr1	75546261	75546760	chr1	75565391	75565890	Slc4a3|chr1:75565391-75565890	0.697809625513159	.	.
chr1	75546261	75546760	chr1	75603879	75604378	Slc4a3|chr1:75603879-75604378	0.62240238739814	.	.
chr1	75546261	75546760	chr1	75877254	75877753	Slc4a3|chr1:75877254-75877753	0.519397095503371	.	.
chr1	75546261	75546760	chr1	75925739	75926238	Slc4a3|chr1:75925739-75926238	0.481637614821585	.	.
chr1	76420505	76421004	chr1	76107230	76107729	Gm29069|chr1:76107230-76107729	0.532323902095228	.	.
chr1	76489516	76490015	chr1	76008116	76008615	Gm17751|chr1:76008116-76008615	0.625135641848509	.	.
chr1	76489516	76490015	chr1	76107230	76107729	Gm17751|chr1:76107230-76107729	0.489024338118493	.	.
chr1	76489516	76490015	chr1	76490051	76490550	Gm17751|chr1:76490051-76490550	0.591104194911752	.	.
chr1	76489516	76490015	chr1	76541517	76542016	Gm17751|chr1:76541517-76542016	0.501784689833205	.	.
chr1	77514195	77514694	chr1	77708109	77708608	Epha4|chr1:77708109-77708608	0.542914782629929	.	.
chr1	77514195	77514694	chr1	77708109	77708608	Gm28386|chr1:77708109-77708608	0.542914782629929	.	.
chr1	77514939	77515438	chr1	77682348	77682847	Epha4|chr1:77682348-77682847	0.591157480728491	.	.
chr1	77514939	77515438	chr1	77682348	77682847	Gm28386|chr1:77682348-77682847	0.591157480728491	.	.
chr1	77514939	77515438	chr1	77708622	77709121	Epha4|chr1:77708622-77709121	0.674179073951677	.	.
chr1	77514939	77515438	chr1	77708622	77709121	Gm28386|chr1:77708622-77709121	0.674179073951677	.	.
chr1	78310931	78311430	chr1	78537485	78537984	Sgpp2|chr1:78537485-78537984	0.496873231634008	.	.
chr1	78488387	78488886	chr1	78536720	78537219	Farsb|chr1:78536720-78537219	0.594965438596782	.	.
chr1	78488387	78488886	chr1	78724400	78724899	Farsb|chr1:78724400-78724899	0.583884201566273	.	.
chr1	78488900	78489399	chr1	78537485	78537984	Farsb|chr1:78537485-78537984	0.500397406706904	.	.
chr1	78488900	78489399	chr1	78724400	78724899	Farsb|chr1:78724400-78724899	0.569043534941441	.	.
chr1	78488900	78489399	chr1	78724400	78724899	Farsb|chr1:78724400-78724899	0.569043534941442	.	.
chr1	78511747	78512246	chr1	78536720	78537219	BC035947|chr1:78536720-78537219	0.666986179922923	.	.
chr1	78511747	78512246	chr1	78724400	78724899	BC035947|chr1:78724400-78724899	0.540949594768461	.	.
chr1	78511747	78512246	chr1	78725765	78726264	BC035947|chr1:78725765-78726264	0.603302279440924	.	.
chr1	78657540	78658039	chr1	78537485	78537984	Acsl3|chr1:78537485-78537984	0.725062947617104	.	.
chr1	78657540	78658039	chr1	78537485	78537984	Utp14b|chr1:78537485-78537984	0.725062947617104	.	.
chr1	78657540	78658039	chr1	78760975	78761474	Acsl3|chr1:78760975-78761474	0.528679960717699	.	.
chr1	78657540	78658039	chr1	78760975	78761474	Utp14b|chr1:78760975-78761474	0.528679960717699	.	.
chr1	79439807	79440306	chr1	79314690	79315189	Scg2|chr1:79314690-79315189	0.62216731195132	.	.
chr1	79439807	79440306	chr1	79374786	79375285	Scg2|chr1:79374786-79375285	0.704198390220303	.	.
chr1	79439807	79440306	chr1	79406269	79406768	Scg2|chr1:79406269-79406768	0.575609810834331	.	.
chr1	79671350	79671849	chr1	79450145	79450644	Ap1s3|chr1:79450145-79450644	0.494492574836033	.	.
chr1	80339971	80340470	chr1	80106260	80106759	Cul3|chr1:80106260-80106759	0.494189919766638	.	.
chr1	81076879	81077378	chr1	81295855	81296354	Nyap2|chr1:81295855-81296354	0.68570845052745	.	.
chr1	82290681	82291180	chr1	82283141	82283640	Irs1|chr1:82283141-82283640	0.804461077930746	.	.
chr1	82290681	82291180	chr1	82292699	82293198	Irs1|chr1:82292699-82293198	0.689969962236267	.	.
chr1	82316361	82316860	chr1	82283141	82283640	Rhbdd1|chr1:82283141-82283640	0.648444024322453	.	.
chr1	82316361	82316860	chr1	82292699	82293198	Rhbdd1|chr1:82292699-82293198	0.595988902631996	.	.
chr1	82724600	82725099	chr1	82283141	82283640	C430014B12Rik|chr1:82283141-82283640	0.642931391189707	.	.
chr1	82724600	82725099	chr1	82283141	82283640	Mff|chr1:82283141-82283640	0.642931391189707	.	.
chr1	82724600	82725099	chr1	82554287	82554786	C430014B12Rik|chr1:82554287-82554786	0.694841528829008	.	.
chr1	82724600	82725099	chr1	82554287	82554786	Mff|chr1:82554287-82554786	0.694841528829008	.	.
chr1	83407918	83408417	chr1	83181370	83181869	Sphkap|chr1:83181370-83181869	0.498271735949451	.	.
chr1	83407918	83408417	chr1	83389399	83389898	Sphkap|chr1:83389399-83389898	0.599513937215469	.	.
chr1	83407918	83408417	chr1	83736377	83736876	Sphkap|chr1:83736377-83736876	0.515437789842745	.	.
chr1	84934371	84934870	chr1	85114670	85115169	Slc16a14|chr1:85114670-85115169	0.502655108951396	.	.
chr1	84934883	84935382	chr1	84838531	84839030	Slc16a14|chr1:84838531-84839030	0.674620153491348	.	.
chr1	84934883	84935382	chr1	85114670	85115169	Slc16a14|chr1:85114670-85115169	0.847431116994931	.	.
chr1	85793160	85793659	chr1	85771895	85772394	Cab39|chr1:85771895-85772394	0.49382026155619	.	.
chr1	85793160	85793659	chr1	85838617	85839116	Cab39|chr1:85838617-85839116	0.532561859759251	.	.
chr1	85793160	85793659	chr1	85933596	85934095	Cab39|chr1:85933596-85934095	0.527720398490305	.	.
chr1	86046083	86046582	chr1	86135273	86135772	2810459M11Rik|chr1:86135273-86135772	0.666767613071717	.	.
chr1	86046083	86046582	chr1	86487143	86487642	2810459M11Rik|chr1:86487143-86487642	0.50358274674424	.	.
chr1	86046083	86046582	chr1	86487725	86488224	2810459M11Rik|chr1:86487725-86488224	0.615458319744969	.	.
chr1	86046594	86047093	chr1	86038632	86039131	2810459M11Rik|chr1:86038632-86039131	0.54049168563036	.	.
chr1	86064385	86064884	chr1	86487143	86487642	Psmd1|chr1:86487143-86487642	0.739467383582151	.	.
chr1	86111698	86112197	chr1	86053131	86053630	Htr2b|chr1:86053131-86053630	0.554433186289073	.	.
chr1	86111698	86112197	chr1	86206297	86206796	Htr2b|chr1:86206297-86206796	0.803656219429449	.	.
chr1	86111698	86112197	chr1	86214214	86214713	Htr2b|chr1:86214214-86214713	0.585614611277658	.	.
chr1	86111698	86112197	chr1	86377334	86377833	Htr2b|chr1:86377334-86377833	0.644385862077723	.	.
chr1	86154471	86154970	chr1	86178901	86179400	Armc9|chr1:86178901-86179400	0.49709902630254	.	.
chr1	86154471	86154970	chr1	86440464	86440963	Armc9|chr1:86440464-86440963	0.69400335900836	.	.
chr1	86154471	86154970	chr1	86487725	86488224	Armc9|chr1:86487725-86488224	0.530069180029634	.	.
chr1	86358737	86359236	chr1	86178901	86179400	C130036L24Rik|chr1:86178901-86179400	0.479825190980734	.	.
chr1	86358737	86359236	chr1	86178901	86179400	Ncl|chr1:86178901-86179400	0.479825190980734	.	.
chr1	86358737	86359236	chr1	86487143	86487642	C130036L24Rik|chr1:86487143-86487642	0.681191176805365	.	.
chr1	86358737	86359236	chr1	86487143	86487642	Ncl|chr1:86487143-86487642	0.681191176805365	.	.
chr1	86358737	86359236	chr1	86503968	86504467	C130036L24Rik|chr1:86503968-86504467	0.638332698336185	.	.
chr1	86358737	86359236	chr1	86503968	86504467	Ncl|chr1:86503968-86504467	0.638332698336185	.	.
chr1	86358737	86359236	chr1	86715750	86716249	C130036L24Rik|chr1:86715750-86716249	0.482099607922002	.	.
chr1	86358737	86359236	chr1	86715750	86716249	Ncl|chr1:86715750-86716249	0.482099607922002	.	.
chr1	86359268	86359767	chr1	86487143	86487642	C130036L24Rik|chr1:86487143-86487642	0.551715366052916	.	.
chr1	86359268	86359767	chr1	86487143	86487642	C130036L24Rik|chr1:86487143-86487642	0.551715366052917	.	.
chr1	86359268	86359767	chr1	86487143	86487642	Ncl|chr1:86487143-86487642	0.551715366052916	.	.
chr1	86359268	86359767	chr1	86487143	86487642	Ncl|chr1:86487143-86487642	0.551715366052917	.	.
chr1	86359268	86359767	chr1	86525204	86525703	C130036L24Rik|chr1:86525204-86525703	0.509073340384189	.	.
chr1	86359268	86359767	chr1	86525204	86525703	Ncl|chr1:86525204-86525703	0.509073340384189	.	.
chr1	86526360	86526859	chr1	86371911	86372410	Ptma|chr1:86371911-86372410	0.753937926927802	.	.
chr1	86526360	86526859	chr1	86487143	86487642	Ptma|chr1:86487143-86487642	0.606970319565942	.	.
chr1	86526360	86526859	chr1	86487725	86488224	Ptma|chr1:86487725-86488224	0.636855370058314	.	.
chr1	86526360	86526859	chr1	86503968	86504467	Ptma|chr1:86503968-86504467	0.694786947504012	.	.
chr1	86526360	86526859	chr1	86525204	86525703	Ptma|chr1:86525204-86525703	0.523315237679299	.	.
chr1	86526360	86526859	chr1	86528114	86528613	Ptma|chr1:86528114-86528613	0.576524336467667	.	.
chr1	86582078	86582577	chr1	86377334	86377833	Cops7b|chr1:86377334-86377833	0.484815396713718	.	.
chr1	86582078	86582577	chr1	86377334	86377833	Pde6d|chr1:86377334-86377833	0.484815396713718	.	.
chr1	86582603	86583102	chr1	86371911	86372410	Cops7b|chr1:86371911-86372410	0.687727402999357	.	.
chr1	86582603	86583102	chr1	86371911	86372410	Pde6d|chr1:86371911-86372410	0.687727402999357	.	.
chr1	86582603	86583102	chr1	86440464	86440963	Cops7b|chr1:86440464-86440963	0.632023144564517	.	.
chr1	86582603	86583102	chr1	86440464	86440963	Pde6d|chr1:86440464-86440963	0.632023144564517	.	.
chr1	86582603	86583102	chr1	86487143	86487642	Cops7b|chr1:86487143-86487642	0.668369958124805	.	.
chr1	86582603	86583102	chr1	86487143	86487642	Pde6d|chr1:86487143-86487642	0.668369958124805	.	.
chr1	86582603	86583102	chr1	86487725	86488224	Cops7b|chr1:86487725-86488224	0.561506489978944	.	.
chr1	86582603	86583102	chr1	86487725	86488224	Pde6d|chr1:86487725-86488224	0.561506489978944	.	.
chr1	86582603	86583102	chr1	86503968	86504467	Cops7b|chr1:86503968-86504467	0.714577677396224	.	.
chr1	86582603	86583102	chr1	86503968	86504467	Pde6d|chr1:86503968-86504467	0.714577677396224	.	.
chr1	86582603	86583102	chr1	86525204	86525703	Cops7b|chr1:86525204-86525703	0.518407153359311	.	.
chr1	86582603	86583102	chr1	86525204	86525703	Pde6d|chr1:86525204-86525703	0.518407153359311	.	.
chr1	86582603	86583102	chr1	86528114	86528613	Cops7b|chr1:86528114-86528613	0.504795325083119	.	.
chr1	86582603	86583102	chr1	86528114	86528613	Pde6d|chr1:86528114-86528613	0.504795325083119	.	.
chr1	86669399	86669898	chr1	86377334	86377833	Nppc|chr1:86377334-86377833	0.577639094444191	.	.
chr1	86669399	86669898	chr1	86771680	86772179	Nppc|chr1:86771680-86772179	0.521642402228049	.	.
chr1	86670393	86670892	chr1	86339345	86339844	Nppc|chr1:86339345-86339844	0.596786021822434	.	.
chr1	86670393	86670892	chr1	86487143	86487642	Nppc|chr1:86487143-86487642	0.599249498212126	.	.
chr1	86670393	86670892	chr1	86487725	86488224	Nppc|chr1:86487725-86488224	0.486496775731564	.	.
chr1	86670393	86670892	chr1	86503968	86504467	Nppc|chr1:86503968-86504467	0.522644709257208	.	.
chr1	86670393	86670892	chr1	86503968	86504467	Nppc|chr1:86503968-86504467	0.522644709257209	.	.
chr1	86670393	86670892	chr1	86525204	86525703	Nppc|chr1:86525204-86525703	0.66313584601804	.	.
chr1	86670393	86670892	chr1	86528114	86528613	Nppc|chr1:86528114-86528613	0.67583341312759	.	.
chr1	86703565	86704064	chr1	86339345	86339844	Dis3l2|chr1:86339345-86339844	0.52493274557142	.	.
chr1	86703565	86704064	chr1	86440464	86440963	Dis3l2|chr1:86440464-86440963	0.683735469907627	.	.
chr1	86703565	86704064	chr1	86487143	86487642	Dis3l2|chr1:86487143-86487642	0.639351285880114	.	.
chr1	86703565	86704064	chr1	86503968	86504467	Dis3l2|chr1:86503968-86504467	0.633957124321696	.	.
chr1	86703565	86704064	chr1	86525204	86525703	Dis3l2|chr1:86525204-86525703	0.757750558451336	.	.
chr1	86703565	86704064	chr1	86528114	86528613	Dis3l2|chr1:86528114-86528613	0.620197118678035	.	.
chr1	87155856	87156355	chr1	87186978	87187477	Ecel1|chr1:87186978-87187477	0.488696281115608	.	.
chr1	87326698	87327197	chr1	87164346	87164845	Gigyf2|chr1:87164346-87164845	0.588576150817204	.	.
chr1	87326698	87327197	chr1	87164346	87164845	Gigyf2|chr1:87164346-87164845	0.588576150817205	.	.
chr1	87326698	87327197	chr1	87175930	87176429	Gigyf2|chr1:87175930-87176429	0.540638807333489	.	.
chr1	87326698	87327197	chr1	87594335	87594834	Gigyf2|chr1:87594335-87594834	0.624662037720872	.	.
chr1	87326698	87327197	chr1	87721301	87721800	Gigyf2|chr1:87721301-87721800	0.77823358227906	.	.
chr1	87755700	87756199	chr1	87848618	87849117	Atg16l1|chr1:87848618-87849117	0.515832303548367	.	.
chr1	87755700	87756199	chr1	87925537	87926036	Atg16l1|chr1:87925537-87926036	0.786782626471409	.	.
chr1	87853009	87853508	chr1	87925537	87926036	Dgkd|chr1:87925537-87926036	0.655651035015773	.	.
chr1	88205505	88206004	chr1	87925537	87926036	Dnajb3|chr1:87925537-87926036	0.58057346272156	.	.
chr1	88205505	88206004	chr1	88357393	88357892	Dnajb3|chr1:88357393-88357892	0.685895486752777	.	.
chr1	88277410	88277909	chr1	88357393	88357892	Hjurp|chr1:88357393-88357892	0.677441173252807	.	.
chr1	88277410	88277909	chr1	88357393	88357892	Trpm8|chr1:88357393-88357892	0.677441173252807	.	.
chr1	88701944	88702443	chr1	88705708	88706207	Arl4c|chr1:88705708-88706207	0.669906729191438	.	.
chr1	89069980	89070479	chr1	89117685	89118184	Sh3bp4|chr1:89117685-89118184	0.665905078581662	.	.
chr1	89069980	89070479	chr1	89364322	89364821	Sh3bp4|chr1:89364322-89364821	0.528664782591562	.	.
chr1	89069980	89070479	chr1	89486233	89486732	Sh3bp4|chr1:89486233-89486732	0.487924221373151	.	.
chr1	89454554	89455053	chr1	89117685	89118184	Agap1|chr1:89117685-89118184	0.84550178110447	.	.
chr1	89454554	89455053	chr1	89196003	89196502	Agap1|chr1:89196003-89196502	0.512641483793933	.	.
chr1	89454554	89455053	chr1	89196003	89196502	Agap1|chr1:89196003-89196502	0.512641483793934	.	.
chr1	89454554	89455053	chr1	89364322	89364821	Agap1|chr1:89364322-89364821	0.597825423599142	.	.
chr1	89454554	89455053	chr1	89463078	89463577	Agap1|chr1:89463078-89463577	0.623676187096634	.	.
chr1	89455401	89455900	chr1	89420637	89421136	Agap1|chr1:89420637-89421136	0.585179196131173	.	.
chr1	90603129	90603628	chr1	90906269	90906768	Cops8|chr1:90906269-90906768	0.5297358664008	.	.
chr1	90998483	90998982	chr1	90838175	90838674	Lrrfip1|chr1:90838175-90838674	0.582803190763331	.	.
chr1	90998483	90998982	chr1	91016945	91017444	Lrrfip1|chr1:91016945-91017444	0.560557083871767	.	.
chr1	90998483	90998982	chr1	91017446	91017945	Lrrfip1|chr1:91017446-91017945	0.503407661538069	.	.
chr1	90998483	90998982	chr1	91209256	91209755	Lrrfip1|chr1:91209256-91209755	0.571254380358871	.	.
chr1	90998483	90998982	chr1	91209764	91210263	Lrrfip1|chr1:91209764-91210263	0.47821125090837	.	.
chr1	91178975	91179474	chr1	90838175	90838674	Ramp1|chr1:90838175-90838674	0.555582794151767	.	.
chr1	91178975	91179474	chr1	91016945	91017444	Ramp1|chr1:91016945-91017444	0.693376750141999	.	.
chr1	91178975	91179474	chr1	91017446	91017945	Ramp1|chr1:91017446-91017945	0.731044136121172	.	.
chr1	91178975	91179474	chr1	91199687	91200186	Ramp1|chr1:91199687-91200186	0.510305266375683	.	.
chr1	91178975	91179474	chr1	91209256	91209755	Ramp1|chr1:91209256-91209755	0.710962620456095	.	.
chr1	91178975	91179474	chr1	91209764	91210263	Ramp1|chr1:91209764-91210263	0.778986402819832	.	.
chr1	91178975	91179474	chr1	91216924	91217423	Ramp1|chr1:91216924-91217423	0.591252049942205	.	.
chr1	91179778	91180277	chr1	91017446	91017945	Ramp1|chr1:91017446-91017945	0.511071393323591	.	.
chr1	91179778	91180277	chr1	91199687	91200186	Ramp1|chr1:91199687-91200186	0.739252903586722	.	.
chr1	91179778	91180277	chr1	91209256	91209755	Ramp1|chr1:91209256-91209755	0.537608210287259	.	.
chr1	91179778	91180277	chr1	91209764	91210263	Ramp1|chr1:91209764-91210263	0.618864692010123	.	.
chr1	91249940	91250439	chr1	90849829	90850328	Ube2f|chr1:90849829-90850328	0.557929725435965	.	.
chr1	91249940	91250439	chr1	91211075	91211574	Ube2f|chr1:91211075-91211574	0.485657123857814	.	.
chr1	91249940	91250439	chr1	91346840	91347339	Ube2f|chr1:91346840-91347339	0.837502428919492	.	.
chr1	91249940	91250439	chr1	91523696	91524195	Ube2f|chr1:91523696-91524195	0.498163600503255	.	.
chr1	91298026	91298525	chr1	91346840	91347339	Scly|chr1:91346840-91347339	0.674529032025057	.	.
chr1	91459292	91459791	chr1	91380402	91380901	Per2|chr1:91380402-91380901	0.516833746361206	.	.
chr1	91459292	91459791	chr1	91523696	91524195	Per2|chr1:91523696-91524195	0.504421053191542	.	.
chr1	91494327	91494826	chr1	91523696	91524195	Traf3ip1|chr1:91523696-91524195	0.55314455342035	.	.
chr1	91539706	91540205	chr1	91523696	91524195	Asb1|chr1:91523696-91524195	0.491327225060222	.	.
chr1	91540218	91540717	chr1	91346840	91347339	Asb1|chr1:91346840-91347339	0.768647709956133	.	.
chr1	91540218	91540717	chr1	91523696	91524195	Asb1|chr1:91523696-91524195	0.630206115357573	.	.
chr1	91540218	91540717	chr1	91978411	91978910	Asb1|chr1:91978411-91978910	0.596622006533065	.	.
chr1	92473544	92474043	chr1	92360240	92360739	Ndufa10|chr1:92360240-92360739	0.555782668664583	.	.
chr1	92473544	92474043	chr1	92371533	92372032	Ndufa10|chr1:92371533-92372032	0.487280931810389	.	.
chr1	92473544	92474043	chr1	92409981	92410480	Ndufa10|chr1:92409981-92410480	0.682016861451493	.	.
chr1	92618335	92618834	chr1	92424613	92425112	Olfr12|chr1:92424613-92425112	0.71280843548611	.	.
chr1	92618335	92618834	chr1	92437865	92438364	Olfr12|chr1:92437865-92438364	0.702214152099343	.	.
chr1	92618335	92618834	chr1	92755118	92755617	Olfr12|chr1:92755118-92755617	0.59300464098973	.	.
chr1	92618335	92618834	chr1	92947572	92948071	Olfr12|chr1:92947572-92948071	0.80727243389504	.	.
chr1	92618335	92618834	chr1	92972803	92973302	Olfr12|chr1:92972803-92973302	0.694298602225064	.	.
chr1	92641765	92642264	chr1	92409981	92410480	Cops9|chr1:92409981-92410480	0.615613726732832	.	.
chr1	92641765	92642264	chr1	92521236	92521735	Cops9|chr1:92521236-92521735	0.591908024292581	.	.
chr1	92647708	92648207	chr1	92424613	92425112	Otos|chr1:92424613-92425112	0.660470189237868	.	.
chr1	92647708	92648207	chr1	92437865	92438364	Otos|chr1:92437865-92438364	0.718743586708201	.	.
chr1	92647708	92648207	chr1	92947572	92948071	Otos|chr1:92947572-92948071	0.713603648926245	.	.
chr1	92647708	92648207	chr1	92972803	92973302	Otos|chr1:92972803-92973302	0.664566926032072	.	.
chr1	92648213	92648712	chr1	92437865	92438364	Otos|chr1:92437865-92438364	0.56581777450092	.	.
chr1	92831030	92831529	chr1	92840219	92840718	Gpc1|chr1:92840219-92840718	0.621200435872711	.	.
chr1	92831030	92831529	chr1	92861384	92861883	Gpc1|chr1:92861384-92861883	0.669960016231398	.	.
chr1	92831030	92831529	chr1	93217554	93218053	Gpc1|chr1:93217554-93218053	0.499392275407015	.	.
chr1	92848463	92848962	chr1	92840219	92840718	Gm29480|chr1:92840219-92840718	0.521516442549349	.	.
chr1	92848463	92848962	chr1	92861384	92861883	Gm29480|chr1:92861384-92861883	0.635763686797649	.	.
chr1	92848463	92848962	chr1	93014431	93014930	Gm29480|chr1:93014431-93014930	0.741059469062643	.	.
chr1	92848463	92848962	chr1	93100465	93100964	Gm29480|chr1:93100465-93100964	0.714324807416765	.	.
chr1	92848463	92848962	chr1	93115042	93115541	Gm29480|chr1:93115042-93115541	0.511423351260635	.	.
chr1	92907215	92907714	chr1	92840219	92840718	Dusp28|chr1:92840219-92840718	0.505417949096196	.	.
chr1	92907215	92907714	chr1	92861384	92861883	Dusp28|chr1:92861384-92861883	0.553058265425544	.	.
chr1	92907215	92907714	chr1	93014431	93014930	Dusp28|chr1:93014431-93014930	0.705952151141568	.	.
chr1	92907215	92907714	chr1	93100465	93100964	Dusp28|chr1:93100465-93100964	0.592586449751669	.	.
chr1	92907215	92907714	chr1	93115042	93115541	Dusp28|chr1:93115042-93115541	0.551246530710122	.	.
chr1	92910422	92910921	chr1	92840219	92840718	5033417F24Rik|chr1:92840219-92840718	0.58126950701031	.	.
chr1	92910422	92910921	chr1	92840219	92840718	Rnpepl1|chr1:92840219-92840718	0.58126950701031	.	.
chr1	92910422	92910921	chr1	92861384	92861883	5033417F24Rik|chr1:92861384-92861883	0.694494187882576	.	.
chr1	92910422	92910921	chr1	92861384	92861883	Rnpepl1|chr1:92861384-92861883	0.694494187882576	.	.
chr1	92910422	92910921	chr1	93014431	93014930	5033417F24Rik|chr1:93014431-93014930	0.713040967043964	.	.
chr1	92910422	92910921	chr1	93014431	93014930	Rnpepl1|chr1:93014431-93014930	0.713040967043964	.	.
chr1	92910422	92910921	chr1	93100465	93100964	5033417F24Rik|chr1:93100465-93100964	0.66482779968743	.	.
chr1	92910422	92910921	chr1	93100465	93100964	Rnpepl1|chr1:93100465-93100964	0.66482779968743	.	.
chr1	92910928	92911427	chr1	93128625	93129124	5033417F24Rik|chr1:93128625-93129124	0.505581091962043	.	.
chr1	92910928	92911427	chr1	93128625	93129124	Rnpepl1|chr1:93128625-93129124	0.505581091962043	.	.
chr1	92934435	92934934	chr1	92840219	92840718	Capn10|chr1:92840219-92840718	0.619777231764162	.	.
chr1	92934435	92934934	chr1	92861384	92861883	Capn10|chr1:92861384-92861883	0.690031670861038	.	.
chr1	92934435	92934934	chr1	93014431	93014930	Capn10|chr1:93014431-93014930	0.670373220226952	.	.
chr1	92934435	92934934	chr1	93100465	93100964	Capn10|chr1:93100465-93100964	0.54942722446355	.	.
chr1	92934435	92934934	chr1	93115042	93115541	Capn10|chr1:93115042-93115541	0.566972314225213	.	.
chr1	93100965	93101464	chr1	92840219	92840718	Kif1a|chr1:92840219-92840718	0.587399327620075	.	.
chr1	93100965	93101464	chr1	92861384	92861883	Kif1a|chr1:92861384-92861883	0.612024254948226	.	.
chr1	93100965	93101464	chr1	93014431	93014930	Kif1a|chr1:93014431-93014930	0.762129708450034	.	.
chr1	93100965	93101464	chr1	93100465	93100964	Kif1a|chr1:93100465-93100964	0.797422602603352	.	.
chr1	93305687	93306186	chr1	93014431	93014930	Gm28535|chr1:93014431-93014930	0.584873045818447	.	.
chr1	93305687	93306186	chr1	93014431	93014930	Mterf4|chr1:93014431-93014930	0.584873045818447	.	.
chr1	93305687	93306186	chr1	93100465	93100964	Gm28535|chr1:93100465-93100964	0.717445346204021	.	.
chr1	93305687	93306186	chr1	93100465	93100964	Mterf4|chr1:93100465-93100964	0.717445346204021	.	.
chr1	93342619	93343118	chr1	93014431	93014930	Pask|chr1:93014431-93014930	0.701634221727356	.	.
chr1	93342619	93343118	chr1	93014431	93014930	Ppp1r7|chr1:93014431-93014930	0.701634221727356	.	.
chr1	93342619	93343118	chr1	93100465	93100964	Pask|chr1:93100465-93100964	0.565394272029582	.	.
chr1	93342619	93343118	chr1	93100465	93100964	Ppp1r7|chr1:93100465-93100964	0.565394272029582	.	.
chr1	93342619	93343118	chr1	93115042	93115541	Pask|chr1:93115042-93115541	0.680350823153672	.	.
chr1	93342619	93343118	chr1	93115042	93115541	Ppp1r7|chr1:93115042-93115541	0.680350823153672	.	.
chr1	93343358	93343857	chr1	93014431	93014930	Pask|chr1:93014431-93014930	0.519987003336025	.	.
chr1	93343358	93343857	chr1	93014431	93014930	Ppp1r7|chr1:93014431-93014930	0.519987003336025	.	.
chr1	93478107	93478606	chr1	93014431	93014930	Hdlbp|chr1:93014431-93014930	0.770688729577741	.	.
chr1	93478107	93478606	chr1	93014431	93014930	Sept2|chr1:93014431-93014930	0.770688729577741	.	.
chr1	93478107	93478606	chr1	93100465	93100964	Hdlbp|chr1:93100465-93100964	0.667979442683282	.	.
chr1	93478107	93478606	chr1	93100465	93100964	Sept2|chr1:93100465-93100964	0.667979442683282	.	.
chr1	93478107	93478606	chr1	93115042	93115541	Hdlbp|chr1:93115042-93115541	0.514993607112871	.	.
chr1	93478107	93478606	chr1	93115042	93115541	Sept2|chr1:93115042-93115541	0.514993607112871	.	.
chr1	93478622	93479121	chr1	93014431	93014930	Hdlbp|chr1:93014431-93014930	0.619482491762996	.	.
chr1	93478622	93479121	chr1	93014431	93014930	Sept2|chr1:93014431-93014930	0.619482491762996	.	.
chr1	93478622	93479121	chr1	93115042	93115541	Hdlbp|chr1:93115042-93115541	0.541915021601847	.	.
chr1	93478622	93479121	chr1	93115042	93115541	Sept2|chr1:93115042-93115541	0.541915021601847	.	.
chr1	93754078	93754577	chr1	94079039	94079538	Thap4|chr1:94079039-94079538	0.485734926905957	.	.
chr1	93754617	93755116	chr1	93668682	93669181	Thap4|chr1:93668682-93669181	0.534719092074708	.	.
chr1	95667416	95667915	chr1	95263807	95264306	St8sia4|chr1:95263807-95264306	0.549559973512079	.	.
chr1	96871948	96872447	chr1	96600369	96600868	Slco4c1|chr1:96600369-96600868	0.70748461724605	.	.
chr1	96871948	96872447	chr1	96713302	96713801	Slco4c1|chr1:96713302-96713801	0.549138184741606	.	.
chr1	98095430	98095929	chr1	98047553	98048052	Pam|chr1:98047553-98048052	0.54798903710347	.	.
chr1	98095430	98095929	chr1	98156605	98157104	Pam|chr1:98156605-98157104	0.616884750295104	.	.
chr1	99772082	99772581	chr1	99611835	99612334	Cntnap5b|chr1:99611835-99612334	0.513100909171737	.	.
chr1	104769230	104769729	chr1	104807018	104807517	Cdh20|chr1:104807018-104807517	0.554231672870183	.	.
chr1	104769230	104769729	chr1	104839201	104839700	Cdh20|chr1:104839201-104839700	0.603135586860996	.	.
chr1	104769230	104769729	chr1	104978873	104979372	Cdh20|chr1:104978873-104979372	0.487980125014611	.	.
chr1	105663536	105664035	chr1	105844184	105844683	Pign|chr1:105844184-105844683	0.507669335993856	.	.
chr1	105663536	105664035	chr1	105844184	105844683	Relch|chr1:105844184-105844683	0.507669335993856	.	.
chr1	105780395	105780894	chr1	105844184	105844683	Tnfrsf11a|chr1:105844184-105844683	0.693250557735318	.	.
chr1	105990273	105990772	chr1	105844184	105844683	Gm7160|chr1:105844184-105844683	0.640861008974748	.	.
chr1	105990273	105990772	chr1	105844184	105844683	Zcchc2|chr1:105844184-105844683	0.640861008974748	.	.
chr1	106713878	106714377	chr1	106617802	106618301	Bcl2|chr1:106617802-106618301	0.478213462556858	.	.
chr1	106713878	106714377	chr1	106687635	106688134	Bcl2|chr1:106687635-106688134	0.647214965598182	.	.
chr1	106759529	106760028	chr1	106617802	106618301	Kdsr|chr1:106617802-106618301	0.747253045130666	.	.
chr1	106759529	106760028	chr1	106687635	106688134	Kdsr|chr1:106687635-106688134	0.641041745079631	.	.
chr1	106759529	106760028	chr1	106688173	106688672	Kdsr|chr1:106688173-106688672	0.532398905077899	.	.
chr1	106759529	106760028	chr1	106961450	106961949	Kdsr|chr1:106961450-106961949	0.55233348312334	.	.
chr1	106796474	106796973	chr1	106687635	106688134	Vps4b|chr1:106687635-106688134	0.658908148318906	.	.
chr1	106796474	106796973	chr1	107014461	107014960	Vps4b|chr1:107014461-107014960	0.512192874219757	.	.
chr1	109982394	109982893	chr1	109824514	109825013	Cdh7|chr1:109824514-109825013	0.659579678495964	.	.
chr1	113288155	113288654	chr1	113657740	113658239	Gm28189|chr1:113657740-113658239	0.856696985094535	.	.
chr1	115684447	115684946	chr1	115686455	115686954	Cntnap5a|chr1:115686455-115686954	0.487418068429222	.	.
chr1	118310992	118311491	chr1	118275095	118275594	Tsn|chr1:118275095-118275594	0.518439023408477	.	.
chr1	118321592	118322091	chr1	118335765	118336264	Nifk|chr1:118335765-118336264	0.574330912215574	.	.
chr1	118388537	118389036	chr1	118492751	118493250	Clasp1|chr1:118492751-118493250	0.598095973585396	.	.
chr1	118388537	118389036	chr1	118694538	118695037	Clasp1|chr1:118694538-118695037	0.485625047083157	.	.
chr1	118459308	118459807	chr1	118012685	118013184	2900060B14Rik|chr1:118012685-118013184	0.522539435734778	.	.
chr1	118459308	118459807	chr1	118275095	118275594	2900060B14Rik|chr1:118275095-118275594	0.628485495813824	.	.
chr1	119421524	119422023	chr1	119160297	119160796	Inhbb|chr1:119160297-119160796	0.531204865287455	.	.
chr1	119422101	119422600	chr1	119166038	119166537	Inhbb|chr1:119166038-119166537	0.543265553907041	.	.
chr1	119504531	119505030	chr1	119557512	119558011	Ralb|chr1:119557512-119558011	0.487171440235582	.	.
chr1	119525867	119526366	chr1	119557512	119558011	Gm27184|chr1:119557512-119558011	0.57553293464104	.	.
chr1	119525867	119526366	chr1	119557512	119558011	Tmem185b|chr1:119557512-119558011	0.57553293464104	.	.
chr1	119648156	119648655	chr1	119453655	119454154	Epb41l5|chr1:119453655-119454154	0.499638947069899	.	.
chr1	119648156	119648655	chr1	119453655	119454154	Epb41l5|chr1:119453655-119454154	0.4996389470699	.	.
chr1	119836618	119837117	chr1	120036935	120037434	Ptpn4|chr1:120036935-120037434	0.483351160527616	.	.
chr1	119836618	119837117	chr1	120036935	120037434	Ptpn4|chr1:120036935-120037434	0.483351160527617	.	.
chr1	119837335	119837834	chr1	119597524	119598023	Ptpn4|chr1:119597524-119598023	0.52715969744092	.	.
chr1	120120898	120121397	chr1	120033031	120033530	3110009E18Rik|chr1:120033031-120033530	0.561740817883517	.	.
chr1	120120898	120121397	chr1	120033031	120033530	Dbi|chr1:120033031-120033530	0.561740817883517	.	.
chr1	120120898	120121397	chr1	120197108	120197607	3110009E18Rik|chr1:120197108-120197607	0.570142688930627	.	.
chr1	120120898	120121397	chr1	120197108	120197607	Dbi|chr1:120197108-120197607	0.570142688930627	.	.
chr1	120340287	120340786	chr1	120231291	120231790	C1ql2|chr1:120231291-120231790	0.557157261620904	.	.
chr1	120602016	120602515	chr1	120265100	120265599	En1|chr1:120265100-120265599	0.54101556848183	.	.
chr1	121567757	121568256	chr1	121327621	121328120	Ddx18|chr1:121327621-121328120	0.611544020122034	.	.
chr1	124845849	124846348	chr1	124584564	124585063	Dpp10|chr1:124584564-124585063	0.669424895561165	.	.
chr1	124845849	124846348	chr1	124652124	124652623	Dpp10|chr1:124652124-124652623	0.738972879880734	.	.
chr1	124845849	124846348	chr1	124659198	124659697	Dpp10|chr1:124659198-124659697	0.716976102897952	.	.
chr1	124845849	124846348	chr1	124706077	124706576	Dpp10|chr1:124706077-124706576	0.730964638249708	.	.
chr1	124845849	124846348	chr1	124718049	124718548	Dpp10|chr1:124718049-124718548	0.547795570338627	.	.
chr1	124845849	124846348	chr1	124884392	124884891	Dpp10|chr1:124884392-124884891	0.69692483481726	.	.
chr1	124845849	124846348	chr1	124997513	124998012	Dpp10|chr1:124997513-124998012	0.595735303129194	.	.
chr1	124845849	124846348	chr1	125009641	125010140	Dpp10|chr1:125009641-125010140	0.643317593593671	.	.
chr1	124845849	124846348	chr1	125158715	125159214	Dpp10|chr1:125158715-125159214	0.743787983605741	.	.
chr1	124845849	124846348	chr1	125158715	125159214	Dpp10|chr1:125158715-125159214	0.743787983605742	.	.
chr1	125435289	125435788	chr1	125187153	125187652	Actr3|chr1:125187153-125187652	0.549044170423474	.	.
chr1	125911894	125912393	chr1	125911387	125911886	Lypd1|chr1:125911387-125911886	0.640462027473977	.	.
chr1	127204681	127205180	chr1	126972027	126972526	Mgat5|chr1:126972027-126972526	0.528936148060339	.	.
chr1	127204681	127205180	chr1	127017629	127018128	Mgat5|chr1:127017629-127018128	0.605787214575422	.	.
chr1	128243885	128244384	chr1	128472408	128472907	Ubxn4|chr1:128472408-128472907	0.556806877650746	.	.
chr1	128359460	128359959	chr1	128063688	128064187	Mcm6|chr1:128063688-128064187	0.525857980730602	.	.
chr1	128359460	128359959	chr1	128063688	128064187	Mcm6|chr1:128063688-128064187	0.525857980730603	.	.
chr1	130462505	130463004	chr1	130576286	130576785	Cd55|chr1:130576286-130576785	0.58786085711349	.	.
chr1	130462505	130463004	chr1	130576286	130576785	Gm16083|chr1:130576286-130576785	0.58786085711349	.	.
chr1	130717229	130717728	chr1	130350205	130350704	Yod1|chr1:130350205-130350704	0.501980869044196	.	.
chr1	130717229	130717728	chr1	130715647	130716146	Yod1|chr1:130715647-130716146	0.565087137502265	.	.
chr1	130717229	130717728	chr1	130878312	130878811	Yod1|chr1:130878312-130878811	0.599395865899792	.	.
chr1	131097580	131098079	chr1	130878312	130878811	Mapkapk2|chr1:130878312-130878811	0.484430811405019	.	.
chr1	131097580	131098079	chr1	131224755	131225254	Mapkapk2|chr1:131224755-131225254	0.645910816956171	.	.
chr1	131152939	131153438	chr1	131181934	131182433	Eif2d|chr1:131181934-131182433	0.556168770090609	.	.
chr1	131244461	131244960	chr1	130878312	130878811	Rassf5|chr1:130878312-130878811	0.780739331134554	.	.
chr1	131244461	131244960	chr1	131060706	131061205	Rassf5|chr1:131060706-131061205	0.617101575999979	.	.
chr1	131244461	131244960	chr1	131224755	131225254	Rassf5|chr1:131224755-131225254	0.654514083549946	.	.
chr1	131245008	131245507	chr1	130878312	130878811	Rassf5|chr1:130878312-130878811	0.584312080909437	.	.
chr1	131245008	131245507	chr1	131060706	131061205	Rassf5|chr1:131060706-131061205	0.655929880510478	.	.
chr1	131245008	131245507	chr1	131224755	131225254	Rassf5|chr1:131224755-131225254	0.520412135277122	.	.
chr1	131245834	131246333	chr1	131200536	131201035	Rassf5|chr1:131200536-131201035	0.618023754550783	.	.
chr1	131527318	131527817	chr1	131548296	131548795	Fam72a|chr1:131548296-131548795	0.48490438604492	.	.
chr1	131527318	131527817	chr1	131548296	131548795	Srgap2|chr1:131548296-131548795	0.48490438604492	.	.
chr1	131827667	131828166	chr1	131548296	131548795	Slc41a1|chr1:131548296-131548795	0.497568834849643	.	.
chr1	131827667	131828166	chr1	131712339	131712838	Slc41a1|chr1:131712339-131712838	0.676985492251392	.	.
chr1	131827667	131828166	chr1	132200622	132201121	Slc41a1|chr1:132200622-132201121	0.729550046679571	.	.
chr1	131827667	131828166	chr1	132200622	132201121	Slc41a1|chr1:132200622-132201121	0.729550046679572	.	.
chr1	131828202	131828701	chr1	131712339	131712838	Slc41a1|chr1:131712339-131712838	0.526037382594354	.	.
chr1	131866958	131867457	chr1	131737250	131737749	Rab29|chr1:131737250-131737749	0.64097255004374	.	.
chr1	131866958	131867457	chr1	131937643	131938142	Rab29|chr1:131937643-131938142	0.526448524526736	.	.
chr1	131866958	131867457	chr1	131981607	131982106	Rab29|chr1:131981607-131982106	0.745192467252061	.	.
chr1	131866958	131867457	chr1	132155698	132156197	Rab29|chr1:132155698-132156197	0.646477758540077	.	.
chr1	131910162	131910661	chr1	131555074	131555573	Nucks1|chr1:131555074-131555573	0.482734851219585	.	.
chr1	131910162	131910661	chr1	132157329	132157828	Nucks1|chr1:132157329-132157828	0.702831026533591	.	.
chr1	131910162	131910661	chr1	132190118	132190617	Nucks1|chr1:132190118-132190617	0.604714441036697	.	.
chr1	131910666	131911165	chr1	131737250	131737749	Nucks1|chr1:131737250-131737749	0.583023709178014	.	.
chr1	131910666	131911165	chr1	131765519	131766018	Nucks1|chr1:131765519-131766018	0.48342977908449	.	.
chr1	131910666	131911165	chr1	131981607	131982106	Nucks1|chr1:131981607-131982106	0.558543265179118	.	.
chr1	132007294	132007793	chr1	132200622	132201121	Elk4|chr1:132200622-132201121	0.495262903959976	.	.
chr1	132067653	132068152	chr1	132157329	132157828	Mfsd4a|chr1:132157329-132157828	0.782776896565583	.	.
chr1	132067653	132068152	chr1	132157329	132157828	Mfsd4a|chr1:132157329-132157828	0.782776896565584	.	.
chr1	132067653	132068152	chr1	132199896	132200395	Mfsd4a|chr1:132199896-132200395	0.572608067191599	.	.
chr1	132138781	132139280	chr1	131981607	131982106	Cdk18|chr1:131981607-131982106	0.621354306391453	.	.
chr1	132138781	132139280	chr1	131981607	131982106	Gm29629|chr1:131981607-131982106	0.621354306391453	.	.
chr1	133363199	133363698	chr1	133267838	133268337	Etnk2|chr1:133267838-133268337	0.493662079131034	.	.
chr1	133363199	133363698	chr1	133418159	133418658	Etnk2|chr1:133418159-133418658	0.591761585904444	.	.
chr1	133363828	133364327	chr1	133267838	133268337	Etnk2|chr1:133267838-133268337	0.621948467963327	.	.
chr1	133363828	133364327	chr1	133418159	133418658	Etnk2|chr1:133418159-133418658	0.678758476329748	.	.
chr1	133424176	133424675	chr1	133267838	133268337	Sox13|chr1:133267838-133268337	0.61005089523858	.	.
chr1	133424176	133424675	chr1	133381952	133382451	Sox13|chr1:133381952-133382451	0.498206221208749	.	.
chr1	133610089	133610588	chr1	133855958	133856457	Snrpe|chr1:133855958-133856457	0.677854676068682	.	.
chr1	133660660	133661159	chr1	133381952	133382451	Gm38394|chr1:133381952-133382451	0.646131940445762	.	.
chr1	133660660	133661159	chr1	133381952	133382451	Zbed6|chr1:133381952-133382451	0.646131940445762	.	.
chr1	133660660	133661159	chr1	133381952	133382451	Zc3h11a|chr1:133381952-133382451	0.646131940445762	.	.
chr1	133660660	133661159	chr1	133829022	133829521	Gm38394|chr1:133829022-133829521	0.563247083621202	.	.
chr1	133660660	133661159	chr1	133829022	133829521	Zbed6|chr1:133829022-133829521	0.563247083621202	.	.
chr1	133660660	133661159	chr1	133829022	133829521	Zc3h11a|chr1:133829022-133829521	0.563247083621202	.	.
chr1	133800824	133801323	chr1	133855958	133856457	Atp2b4|chr1:133855958-133856457	0.530306209607935	.	.
chr1	133800824	133801323	chr1	133978642	133979141	Atp2b4|chr1:133978642-133979141	0.486576915314289	.	.
chr1	133908258	133908757	chr1	133825536	133826035	Optc|chr1:133825536-133826035	0.617814146540842	.	.
chr1	133908258	133908757	chr1	133829022	133829521	Optc|chr1:133829022-133829521	0.597294523192105	.	.
chr1	133908258	133908757	chr1	133886923	133887422	Optc|chr1:133886923-133887422	0.774706777163433	.	.
chr1	133908258	133908757	chr1	133891435	133891934	Optc|chr1:133891435-133891934	0.656674336725683	.	.
chr1	133908258	133908757	chr1	133953272	133953771	Optc|chr1:133953272-133953771	0.796310319107724	.	.
chr1	133908258	133908757	chr1	133953816	133954315	Optc|chr1:133953816-133954315	0.677490257220441	.	.
chr1	134078899	134079398	chr1	134099100	134099599	Btg2|chr1:134099100-134099599	0.48416030458677	.	.
chr1	134234747	134235246	chr1	134106706	134107205	Adora1|chr1:134106706-134107205	0.739558974789198	.	.
chr1	134234747	134235246	chr1	134343553	134344052	Adora1|chr1:134343553-134344052	0.609926343433118	.	.
chr1	134234747	134235246	chr1	134482860	134483359	Adora1|chr1:134482860-134483359	0.576953581941807	.	.
chr1	134332671	134333170	chr1	134151628	134152127	Ppfia4|chr1:134151628-134152127	0.55215587058624	.	.
chr1	134332671	134333170	chr1	134307326	134307825	Ppfia4|chr1:134307326-134307825	0.665544450034225	.	.
chr1	134361764	134362263	chr1	134092834	134093333	Tmem183a|chr1:134092834-134093333	0.528610567618446	.	.
chr1	134405737	134406236	chr1	134048675	134049174	Cyb5r1|chr1:134048675-134049174	0.488724754387394	.	.
chr1	134405737	134406236	chr1	134205270	134205769	Cyb5r1|chr1:134205270-134205769	0.493659222894161	.	.
chr1	134405737	134406236	chr1	134556771	134557270	Cyb5r1|chr1:134556771-134557270	0.529679262095759	.	.
chr1	134415089	134415588	chr1	134106706	134107205	Adipor1|chr1:134106706-134107205	0.559199061322371	.	.
chr1	134415089	134415588	chr1	134106706	134107205	Adipor1|chr1:134106706-134107205	0.559199061322372	.	.
chr1	134415089	134415588	chr1	134205270	134205769	Adipor1|chr1:134205270-134205769	0.539916118285222	.	.
chr1	134415089	134415588	chr1	134343553	134344052	Adipor1|chr1:134343553-134344052	0.593620442357067	.	.
chr1	134494927	134495426	chr1	134099100	134099599	Rabif|chr1:134099100-134099599	0.655099811596261	.	.
chr1	134645679	134646178	chr1	134343553	134344052	Gm26783|chr1:134343553-134344052	0.545591333012855	.	.
chr1	134645679	134646178	chr1	134343553	134344052	Syt2|chr1:134343553-134344052	0.545591333012855	.	.
chr1	134646329	134646828	chr1	134343553	134344052	Gm26783|chr1:134343553-134344052	0.703177649421204	.	.
chr1	134646329	134646828	chr1	134343553	134344052	Syt2|chr1:134343553-134344052	0.703177649421204	.	.
chr1	135146503	135147002	chr1	135368172	135368671	Arl8a|chr1:135368172-135368671	0.47986371487255	.	.
chr1	135248334	135248833	chr1	135171914	135172413	Gm26642|chr1:135171914-135172413	0.560884329237211	.	.
chr1	135258303	135258802	chr1	135127791	135128290	Elf3|chr1:135127791-135128290	0.545150269027791	.	.
chr1	135258303	135258802	chr1	135181727	135182226	Elf3|chr1:135181727-135182226	0.858884603482361	.	.
chr1	135258303	135258802	chr1	135328323	135328822	Elf3|chr1:135328323-135328822	0.549347508080412	.	.
chr1	135258303	135258802	chr1	135478653	135479152	Elf3|chr1:135478653-135479152	0.53644265744882	.	.
chr1	135374611	135375110	chr1	135461130	135461629	Shisa4|chr1:135461130-135461629	0.538784827669541	.	.
chr1	135818607	135819106	chr1	136140240	136140739	Lad1|chr1:136140240-136140739	0.497802993751218	.	.
chr1	136131078	136131577	chr1	136140240	136140739	Gm15850|chr1:136140240-136140739	0.682679917305185	.	.
chr1	136131078	136131577	chr1	136140240	136140739	Kif21b|chr1:136140240-136140739	0.682679917305185	.	.
chr1	136131078	136131577	chr1	136225194	136225693	Gm15850|chr1:136225194-136225693	0.720662278583953	.	.
chr1	136131078	136131577	chr1	136225194	136225693	Kif21b|chr1:136225194-136225693	0.720662278583953	.	.
chr1	136624613	136625112	chr1	136550851	136551350	Platr23|chr1:136550851-136551350	0.550131826455759	.	.
chr1	136624613	136625112	chr1	136550851	136551350	Zfp281|chr1:136550851-136551350	0.550131826455759	.	.
chr1	136624613	136625112	chr1	136768833	136769332	Platr23|chr1:136768833-136769332	0.496521411434485	.	.
chr1	136624613	136625112	chr1	136768833	136769332	Zfp281|chr1:136768833-136769332	0.496521411434485	.	.
chr1	137898255	137898754	chr1	137770986	137771485	Gm4258|chr1:137770986-137771485	0.599315488637561	.	.
chr1	137898255	137898754	chr1	137771825	137772324	Gm4258|chr1:137771825-137772324	0.568351410656886	.	.
chr1	138191564	138192063	chr1	138135901	138136400	Gm28556|chr1:138135901-138136400	0.56291073702724	.	.
chr1	138191564	138192063	chr1	138136448	138136947	Gm28556|chr1:138136448-138136947	0.580378557897483	.	.
chr1	138191564	138192063	chr1	138190833	138191332	Gm28556|chr1:138190833-138191332	0.522872307039788	.	.
chr1	138619514	138620013	chr1	138410060	138410559	Nek7|chr1:138410060-138410559	0.728647482321142	.	.
chr1	138619514	138620013	chr1	138418504	138419003	Nek7|chr1:138418504-138419003	0.488959982334171	.	.
chr1	138619514	138620013	chr1	138499382	138499881	Nek7|chr1:138499382-138499881	0.580124157827275	.	.
chr1	138619514	138620013	chr1	138637810	138638309	Nek7|chr1:138637810-138638309	0.518691293186879	.	.
chr1	138619514	138620013	chr1	138720799	138721298	Nek7|chr1:138720799-138721298	0.509545236922892	.	.
chr1	138619514	138620013	chr1	138928726	138929225	Nek7|chr1:138928726-138929225	0.682265635334786	.	.
chr1	138856629	138857128	chr1	139101680	139102179	2310009B15Rik|chr1:139101680-139102179	0.550574358191817	.	.
chr1	143776839	143777338	chr1	143644121	143644620	Gm29170|chr1:143644121-143644620	0.589299978679631	.	.
chr1	143776839	143777338	chr1	143644121	143644620	Ro60|chr1:143644121-143644620	0.589299978679631	.	.
chr1	143776839	143777338	chr1	143644121	143644620	Uchl5|chr1:143644121-143644620	0.589299978679631	.	.
chr1	143776839	143777338	chr1	144151764	144152263	Gm29170|chr1:144151764-144152263	0.569854219574228	.	.
chr1	143776839	143777338	chr1	144151764	144152263	Ro60|chr1:144151764-144152263	0.569854219574228	.	.
chr1	143776839	143777338	chr1	144151764	144152263	Uchl5|chr1:144151764-144152263	0.569854219574228	.	.
chr1	144003472	144003971	chr1	144406592	144407091	Rgs2|chr1:144406592-144407091	0.580221918574657	.	.
chr1	146494826	146495325	chr1	146497757	146498256	Brinp3|chr1:146497757-146498256	0.532782910308005	.	.
chr1	146494826	146495325	chr1	146497757	146498256	Gm29514|chr1:146497757-146498256	0.532782910308005	.	.
chr1	146495368	146495867	chr1	146497757	146498256	Brinp3|chr1:146497757-146498256	0.531767934152248	.	.
chr1	146495368	146495867	chr1	146497757	146498256	Gm29514|chr1:146497757-146498256	0.531767934152248	.	.
chr1	150392883	150393382	chr1	150540218	150540717	Odr4|chr1:150540218-150540717	0.495755678117937	.	.
chr1	150392883	150393382	chr1	150540218	150540717	Tpr|chr1:150540218-150540717	0.495755678117937	.	.
chr1	150993205	150993704	chr1	150779854	150780353	Hmcn1|chr1:150779854-150780353	0.638208797166532	.	.
chr1	150993205	150993704	chr1	150782448	150782947	Hmcn1|chr1:150782448-150782947	0.657146308980183	.	.
chr1	150993205	150993704	chr1	150782964	150783463	Hmcn1|chr1:150782964-150783463	0.542326455819131	.	.
chr1	150993205	150993704	chr1	150933517	150934016	Hmcn1|chr1:150933517-150934016	0.543549741431815	.	.
chr1	150993205	150993704	chr1	150951742	150952241	Hmcn1|chr1:150951742-150952241	0.617058214651596	.	.
chr1	150993205	150993704	chr1	150984909	150985408	Hmcn1|chr1:150984909-150985408	0.801302593829942	.	.
chr1	150993205	150993704	chr1	150992121	150992620	Hmcn1|chr1:150992121-150992620	0.707366302559704	.	.
chr1	150993205	150993704	chr1	151009355	151009854	Hmcn1|chr1:151009355-151009854	0.511857751795269	.	.
chr1	150993205	150993704	chr1	151157961	151158460	Hmcn1|chr1:151157961-151158460	0.79379141064031	.	.
chr1	151138226	151138725	chr1	151034915	151035414	C730036E19Rik|chr1:151034915-151035414	0.49386987902455	.	.
chr1	151138226	151138725	chr1	151095486	151095985	C730036E19Rik|chr1:151095486-151095985	0.487011478537136	.	.
chr1	151428258	151428757	chr1	151034915	151035414	Swt1|chr1:151034915-151035414	0.489905233920916	.	.
chr1	151428258	151428757	chr1	151034915	151035414	Swt1|chr1:151034915-151035414	0.489905233920917	.	.
chr1	151428258	151428757	chr1	151034915	151035414	Trmt1l|chr1:151034915-151035414	0.489905233920916	.	.
chr1	151428258	151428757	chr1	151034915	151035414	Trmt1l|chr1:151034915-151035414	0.489905233920917	.	.
chr1	151428258	151428757	chr1	151095486	151095985	Swt1|chr1:151095486-151095985	0.722808696735183	.	.
chr1	151428258	151428757	chr1	151095486	151095985	Trmt1l|chr1:151095486-151095985	0.722808696735183	.	.
chr1	151428258	151428757	chr1	151389977	151390476	Swt1|chr1:151389977-151390476	0.626644290927749	.	.
chr1	151428258	151428757	chr1	151389977	151390476	Trmt1l|chr1:151389977-151390476	0.626644290927749	.	.
chr1	151428258	151428757	chr1	151712612	151713111	Swt1|chr1:151712612-151713111	0.722118551007324	.	.
chr1	151428258	151428757	chr1	151712612	151713111	Trmt1l|chr1:151712612-151713111	0.722118551007324	.	.
chr1	151428762	151429261	chr1	151034915	151035414	Swt1|chr1:151034915-151035414	0.511310362669533	.	.
chr1	151428762	151429261	chr1	151034915	151035414	Trmt1l|chr1:151034915-151035414	0.511310362669533	.	.
chr1	151428762	151429261	chr1	151095486	151095985	Swt1|chr1:151095486-151095985	0.660193553002311	.	.
chr1	151428762	151429261	chr1	151095486	151095985	Trmt1l|chr1:151095486-151095985	0.660193553002311	.	.
chr1	151571134	151571633	chr1	151824841	151825340	Fam129a|chr1:151824841-151825340	0.531842214337794	.	.
chr1	151571134	151571633	chr1	151889940	151890439	Fam129a|chr1:151889940-151890439	0.546331998490077	.	.
chr1	151571134	151571633	chr1	151953531	151954030	Fam129a|chr1:151953531-151954030	0.723755081288408	.	.
chr1	151754914	151755413	chr1	151712612	151713111	2810414N06Rik|chr1:151712612-151713111	0.685397231750229	.	.
chr1	151754914	151755413	chr1	151712612	151713111	Edem3|chr1:151712612-151713111	0.685397231750229	.	.
chr1	152089368	152089867	chr1	152184854	152185353	1700025G04Rik|chr1:152184854-152185353	0.563523720687427	.	.
chr1	152386383	152386882	chr1	152269630	152270129	Tsen15|chr1:152269630-152270129	0.670679210042756	.	.
chr1	152399881	152400380	chr1	152051230	152051729	Colgalt2|chr1:152051230-152051729	0.490127909917992	.	.
chr1	152399881	152400380	chr1	152057665	152058164	Colgalt2|chr1:152057665-152058164	0.579129568141667	.	.
chr1	152399881	152400380	chr1	152290216	152290715	Colgalt2|chr1:152290216-152290715	0.580525711190569	.	.
chr1	152399881	152400380	chr1	152290716	152291215	Colgalt2|chr1:152290716-152291215	0.485981208798735	.	.
chr1	152399881	152400380	chr1	152401101	152401600	Colgalt2|chr1:152401101-152401600	0.760592392527048	.	.
chr1	152399881	152400380	chr1	152455959	152456458	Colgalt2|chr1:152455959-152456458	0.565897324916079	.	.
chr1	152399881	152400380	chr1	152468444	152468943	Colgalt2|chr1:152468444-152468943	0.624370242382285	.	.
chr1	153332786	153333285	chr1	153308912	153309411	Lamc1|chr1:153308912-153309411	0.583312395254327	.	.
chr1	153424875	153425374	chr1	153433797	153434296	Shcbp1l|chr1:153433797-153434296	0.688671111413999	.	.
chr1	153487484	153487983	chr1	153433797	153434296	Dhx9|chr1:153433797-153434296	0.566737776892301	.	.
chr1	153487484	153487983	chr1	153451161	153451660	Dhx9|chr1:153451161-153451660	0.526341600672554	.	.
chr1	153549494	153549993	chr1	153683332	153683831	Npl|chr1:153683332-153683831	0.6490913144008	.	.
chr1	153652792	153653291	chr1	153697556	153698055	Rgs8|chr1:153697556-153698055	0.599942645537276	.	.
chr1	153652792	153653291	chr1	153717908	153718407	Rgs8|chr1:153717908-153718407	0.698111710293669	.	.
chr1	153740057	153740556	chr1	153556864	153557363	Rgs16|chr1:153556864-153557363	0.510766892445991	.	.
chr1	153740057	153740556	chr1	153606978	153607477	Rgs16|chr1:153606978-153607477	0.685595910682853	.	.
chr1	153740057	153740556	chr1	153642482	153642981	Rgs16|chr1:153642482-153642981	0.606453541616893	.	.
chr1	153740057	153740556	chr1	153695324	153695823	Rgs16|chr1:153695324-153695823	0.651663787105618	.	.
chr1	153740057	153740556	chr1	153751790	153752289	Rgs16|chr1:153751790-153752289	0.663211836610329	.	.
chr1	153749495	153749994	chr1	153606978	153607477	Gm28512|chr1:153606978-153607477	0.497837346677152	.	.
chr1	153749495	153749994	chr1	153606978	153607477	Gm28513|chr1:153606978-153607477	0.497837346677152	.	.
chr1	153749495	153749994	chr1	153606978	153607477	Rnasel|chr1:153606978-153607477	0.497837346677152	.	.
chr1	153749495	153749994	chr1	153664891	153665390	Gm28512|chr1:153664891-153665390	0.535378385360977	.	.
chr1	153749495	153749994	chr1	153664891	153665390	Gm28513|chr1:153664891-153665390	0.535378385360977	.	.
chr1	153749495	153749994	chr1	153664891	153665390	Rnasel|chr1:153664891-153665390	0.535378385360977	.	.
chr1	153749495	153749994	chr1	153667522	153668021	Gm28512|chr1:153667522-153668021	0.548644314563442	.	.
chr1	153749495	153749994	chr1	153667522	153668021	Gm28513|chr1:153667522-153668021	0.548644314563442	.	.
chr1	153749495	153749994	chr1	153667522	153668021	Rnasel|chr1:153667522-153668021	0.548644314563442	.	.
chr1	153899574	153900073	chr1	153683332	153683831	Glul|chr1:153683332-153683831	0.604109710588331	.	.
chr1	153899574	153900073	chr1	153683332	153683831	Teddm2|chr1:153683332-153683831	0.604109710588331	.	.
chr1	153899574	153900073	chr1	154223809	154224308	Glul|chr1:154223809-154224308	0.580551534262481	.	.
chr1	153899574	153900073	chr1	154223809	154224308	Teddm2|chr1:154223809-154224308	0.580551534262481	.	.
chr1	153900327	153900826	chr1	153717908	153718407	Glul|chr1:153717908-153718407	0.693571229724864	.	.
chr1	153900327	153900826	chr1	153717908	153718407	Teddm2|chr1:153717908-153718407	0.693571229724864	.	.
chr1	153900327	153900826	chr1	154223809	154224308	Glul|chr1:154223809-154224308	0.755582748330857	.	.
chr1	153900327	153900826	chr1	154223809	154224308	Teddm2|chr1:154223809-154224308	0.755582748330857	.	.
chr1	154256666	154257165	chr1	154180893	154181392	4930452N14Rik|chr1:154180893-154181392	0.479469570109657	.	.
chr1	154256666	154257165	chr1	154205168	154205667	4930452N14Rik|chr1:154205168-154205667	0.604097943679721	.	.
chr1	154256666	154257165	chr1	154484576	154485075	4930452N14Rik|chr1:154484576-154485075	0.511297622369351	.	.
chr1	154256666	154257165	chr1	154491251	154491750	4930452N14Rik|chr1:154491251-154491750	0.647891460768729	.	.
chr1	155557936	155558435	chr1	155293378	155293877	Acbd6|chr1:155293378-155293877	0.787968575663777	.	.
chr1	155557936	155558435	chr1	155517010	155517509	Acbd6|chr1:155517010-155517509	0.617035697858273	.	.
chr1	155557936	155558435	chr1	155574878	155575377	Acbd6|chr1:155574878-155575377	0.68911731138455	.	.
chr1	155973115	155973614	chr1	155790417	155790916	Cep350|chr1:155790417-155790916	0.638610014450401	.	.
chr1	155973115	155973614	chr1	156043002	156043501	Cep350|chr1:156043002-156043501	0.81208771539829	.	.
chr1	156035878	156036377	chr1	156043002	156043501	Tor1aip1|chr1:156043002-156043501	0.755599163030092	.	.
chr1	156035878	156036377	chr1	156043002	156043501	Tor1aip2|chr1:156043002-156043501	0.755599163030092	.	.
chr1	156035878	156036377	chr1	156241652	156242151	Tor1aip1|chr1:156241652-156242151	0.479532184849686	.	.
chr1	156035878	156036377	chr1	156241652	156242151	Tor1aip2|chr1:156241652-156242151	0.479532184849686	.	.
chr1	156204053	156204552	chr1	156040577	156041076	Fam163a|chr1:156040577-156041076	0.605139722836067	.	.
chr1	156204053	156204552	chr1	156174346	156174845	Fam163a|chr1:156174346-156174845	0.697669748478327	.	.
chr1	156718320	156718819	chr1	156613877	156614376	Fam20b|chr1:156613877-156614376	0.52320542407849	.	.
chr1	156718320	156718819	chr1	156686115	156686614	Fam20b|chr1:156686115-156686614	0.604322359039291	.	.
chr1	156718854	156719353	chr1	156686115	156686614	Fam20b|chr1:156686115-156686614	0.59010426461284	.	.
chr1	156719393	156719892	chr1	156640587	156641086	Fam20b|chr1:156640587-156641086	0.677056918674545	.	.
chr1	156719393	156719892	chr1	156710672	156711171	Fam20b|chr1:156710672-156711171	0.577069411158556	.	.
chr1	157411887	157412386	chr1	157518049	157518548	Rasal2|chr1:157518049-157518548	0.595729799165294	.	.
chr1	157411887	157412386	chr1	157536437	157536936	Rasal2|chr1:157536437-157536936	0.602621185500693	.	.
chr1	157411887	157412386	chr1	157578306	157578805	Rasal2|chr1:157578306-157578805	0.634253235201803	.	.
chr1	157412497	157412996	chr1	157536437	157536936	Rasal2|chr1:157536437-157536936	0.568601390737379	.	.
chr1	157412497	157412996	chr1	157578306	157578805	Rasal2|chr1:157578306-157578805	0.537313027409441	.	.
chr1	159231910	159232409	chr1	159135252	159135751	Cop1|chr1:159135252-159135751	0.53467692068172	.	.
chr1	159231910	159232409	chr1	159389979	159390478	Cop1|chr1:159389979-159390478	0.65649636963652	.	.
chr1	160194792	160195291	chr1	160259812	160260311	Mrps14|chr1:160259812-160260311	0.690692865061807	.	.
chr1	160194792	160195291	chr1	160351869	160352368	Mrps14|chr1:160351869-160352368	0.778142885149171	.	.
chr1	160194792	160195291	chr1	160377596	160378095	Mrps14|chr1:160377596-160378095	0.722584026519835	.	.
chr1	160212750	160213249	chr1	160259812	160260311	Cacybp|chr1:160259812-160260311	0.564545605461566	.	.
chr1	160212750	160213249	chr1	160351869	160352368	Cacybp|chr1:160351869-160352368	0.657962879435984	.	.
chr1	160791995	160792494	chr1	160579562	160580061	Rabgap1l|chr1:160579562-160580061	0.486596555312423	.	.
chr1	160906055	160906554	chr1	160548140	160548639	Rc3h1|chr1:160548140-160548639	0.547456515065475	.	.
chr1	161142436	161142935	chr1	161109126	161109625	Ankrd45|chr1:161109126-161109625	0.644138610334105	.	.
chr1	161876197	161876696	chr1	161736817	161737316	Suco|chr1:161736817-161737316	0.53870575164426	.	.
chr1	161876197	161876696	chr1	161976288	161976787	Suco|chr1:161976288-161976787	0.549137892783303	.	.
chr1	161876715	161877214	chr1	161736817	161737316	Suco|chr1:161736817-161737316	0.807367729831157	.	.
chr1	161876715	161877214	chr1	161976288	161976787	Suco|chr1:161976288-161976787	0.800783673613294	.	.
chr1	161968972	161969471	chr1	161736817	161737316	Gm38304|chr1:161736817-161737316	0.790425238152557	.	.
chr1	161968972	161969471	chr1	161736817	161737316	Pigc|chr1:161736817-161737316	0.790425238152557	.	.
chr1	161968972	161969471	chr1	161976288	161976787	Gm38304|chr1:161976288-161976787	0.814429414158656	.	.
chr1	161968972	161969471	chr1	161976288	161976787	Pigc|chr1:161976288-161976787	0.814429414158656	.	.
chr1	162548386	162548885	chr1	162509243	162509742	Eef1aknmt|chr1:162509243-162509742	0.726826383441699	.	.
chr1	162548386	162548885	chr1	162549799	162550298	Eef1aknmt|chr1:162549799-162550298	0.833041549359416	.	.
chr1	162570372	162570871	chr1	162582881	162583380	Vamp4|chr1:162582881-162583380	0.48137478822547	.	.
chr1	162739851	162740350	chr1	162509243	162509742	Prrc2c|chr1:162509243-162509742	0.640464058958529	.	.
chr1	162739851	162740350	chr1	162549799	162550298	Prrc2c|chr1:162549799-162550298	0.65581345292574	.	.
chr1	162740352	162740851	chr1	162509243	162509742	Prrc2c|chr1:162509243-162509742	0.708088495686922	.	.
chr1	162740352	162740851	chr1	162549799	162550298	Prrc2c|chr1:162549799-162550298	0.747428294603093	.	.
chr1	163725017	163725516	chr1	163817047	163817546	Mettl11b|chr1:163817047-163817546	0.63482335311568	.	.
chr1	163725017	163725516	chr1	163817047	163817546	Mettl11b|chr1:163817047-163817546	0.634823353115681	.	.
chr1	164248686	164249185	chr1	164454697	164455196	Slc19a2|chr1:164454697-164455196	0.640775734546365	.	.
chr1	164275346	164275845	chr1	164454697	164455196	Ccdc181|chr1:164454697-164455196	0.482624144283766	.	.
chr1	164307370	164307869	chr1	164454697	164455196	Blzf1|chr1:164454697-164455196	0.48300744333716	.	.
chr1	164307370	164307869	chr1	164474792	164475291	Blzf1|chr1:164474792-164475291	0.507441423562474	.	.
chr1	164458666	164459165	chr1	164395042	164395541	Atp1b1|chr1:164395042-164395541	0.541426690076452	.	.
chr1	164458666	164459165	chr1	164454697	164455196	Atp1b1|chr1:164454697-164455196	0.738260728610181	.	.
chr1	164458666	164459165	chr1	164586523	164587022	Atp1b1|chr1:164586523-164587022	0.590889398459998	.	.
chr1	164681594	164682093	chr1	164261462	164261961	Gm37184|chr1:164261462-164261961	0.650203849469052	.	.
chr1	164681594	164682093	chr1	164292887	164293386	Gm37184|chr1:164292887-164293386	0.585681301063875	.	.
chr1	164681594	164682093	chr1	164550594	164551093	Gm37184|chr1:164550594-164551093	0.486863499340794	.	.
chr1	165460922	165461421	chr1	165281633	165282132	Dcaf6|chr1:165281633-165282132	0.816389462053732	.	.
chr1	165460922	165461421	chr1	165281633	165282132	Mpc2|chr1:165281633-165282132	0.816389462053732	.	.
chr1	165460922	165461421	chr1	165282295	165282794	Dcaf6|chr1:165282295-165282794	0.594303235818484	.	.
chr1	165460922	165461421	chr1	165282295	165282794	Mpc2|chr1:165282295-165282794	0.594303235818484	.	.
chr1	165460922	165461421	chr1	165642102	165642601	Dcaf6|chr1:165642102-165642601	0.518436424080002	.	.
chr1	165460922	165461421	chr1	165642102	165642601	Mpc2|chr1:165642102-165642601	0.518436424080002	.	.
chr1	165634316	165634815	chr1	165281633	165282132	Mpzl1|chr1:165281633-165282132	0.752421038612023	.	.
chr1	165634316	165634815	chr1	165282295	165282794	Mpzl1|chr1:165282295-165282794	0.478765956967135	.	.
chr1	165763500	165763999	chr1	165779795	165780294	Creg1|chr1:165779795-165780294	0.530868746829891	.	.
chr1	166002418	166002917	chr1	165913969	165914468	Gm26665|chr1:165913969-165914468	0.756630661936224	.	.
chr1	166002418	166002917	chr1	165913969	165914468	Pou2f1|chr1:165913969-165914468	0.756630661936224	.	.
chr1	166002418	166002917	chr1	166344303	166344802	Gm26665|chr1:166344303-166344802	0.543587595608051	.	.
chr1	166002418	166002917	chr1	166344303	166344802	Pou2f1|chr1:166344303-166344802	0.543587595608051	.	.
chr1	166003176	166003675	chr1	165935691	165936190	Gm26665|chr1:165935691-165936190	0.481973049057361	.	.
chr1	166003176	166003675	chr1	165935691	165936190	Pou2f1|chr1:165935691-165936190	0.481973049057361	.	.
chr1	166003176	166003675	chr1	166344303	166344802	Gm26665|chr1:166344303-166344802	0.783287095214777	.	.
chr1	166003176	166003675	chr1	166344303	166344802	Pou2f1|chr1:166344303-166344802	0.783287095214777	.	.
chr1	166253817	166254316	chr1	166244127	166244626	Ildr2|chr1:166244127-166244626	0.496886609337957	.	.
chr1	166308696	166309195	chr1	166160566	166161065	5330438I03Rik|chr1:166160566-166161065	0.543028989881838	.	.
chr1	166308696	166309195	chr1	166244127	166244626	5330438I03Rik|chr1:166244127-166244626	0.528556602427944	.	.
chr1	166308696	166309195	chr1	166284262	166284761	5330438I03Rik|chr1:166284262-166284761	0.683903701390728	.	.
chr1	166308696	166309195	chr1	166284777	166285276	5330438I03Rik|chr1:166284777-166285276	0.519919933772056	.	.
chr1	166308696	166309195	chr1	166330745	166331244	5330438I03Rik|chr1:166330745-166331244	0.543605899176596	.	.
chr1	166308696	166309195	chr1	166395202	166395701	5330438I03Rik|chr1:166395202-166395701	0.618829735966773	.	.
chr1	166309200	166309699	chr1	166244127	166244626	5330438I03Rik|chr1:166244127-166244626	0.489242447797892	.	.
chr1	166309200	166309699	chr1	166284262	166284761	5330438I03Rik|chr1:166284262-166284761	0.533119898635865	.	.
chr1	166309200	166309699	chr1	166395202	166395701	5330438I03Rik|chr1:166395202-166395701	0.535286959251412	.	.
chr1	166379002	166379501	chr1	166344303	166344802	Tada1|chr1:166344303-166344802	0.534295668800903	.	.
chr1	166379863	166380362	chr1	166319038	166319537	Gm15853|chr1:166319038-166319537	0.618395301319703	.	.
chr1	166379863	166380362	chr1	166401992	166402491	Gm15853|chr1:166401992-166402491	0.498950175746839	.	.
chr1	166409578	166410077	chr1	166183366	166183865	Pogk|chr1:166183366-166183865	0.481594387727767	.	.
chr1	166409578	166410077	chr1	166360121	166360620	Pogk|chr1:166360121-166360620	0.526312761906492	.	.
chr1	166409578	166410077	chr1	166478036	166478535	Pogk|chr1:166478036-166478535	0.594747914398469	.	.
chr1	167284924	167285423	chr1	167289085	167289584	Gm2453|chr1:167289085-167289584	0.494161487894073	.	.
chr1	167284924	167285423	chr1	167289085	167289584	Uck2|chr1:167289085-167289584	0.494161487894073	.	.
chr1	167284924	167285423	chr1	167457646	167458145	Gm2453|chr1:167457646-167458145	0.644967752718318	.	.
chr1	167284924	167285423	chr1	167457646	167458145	Uck2|chr1:167457646-167458145	0.644967752718318	.	.
chr1	167284924	167285423	chr1	167512139	167512638	Gm2453|chr1:167512139-167512638	0.616347978311812	.	.
chr1	167284924	167285423	chr1	167512139	167512638	Uck2|chr1:167512139-167512638	0.616347978311812	.	.
chr1	167284924	167285423	chr1	167741719	167742218	Gm2453|chr1:167741719-167742218	0.521374391661272	.	.
chr1	167284924	167285423	chr1	167741719	167742218	Uck2|chr1:167741719-167742218	0.521374391661272	.	.
chr1	167308418	167308917	chr1	167505974	167506473	Tmco1|chr1:167505974-167506473	0.482422931366573	.	.
chr1	167308418	167308917	chr1	167608411	167608910	Tmco1|chr1:167608411-167608910	0.528419519178023	.	.
chr1	167349707	167350206	chr1	167289085	167289584	Aldh9a1|chr1:167289085-167289584	0.59619906244126	.	.
chr1	167349707	167350206	chr1	167506546	167507045	Aldh9a1|chr1:167506546-167507045	0.536072855366377	.	.
chr1	167349707	167350206	chr1	167512139	167512638	Aldh9a1|chr1:167512139-167512638	0.724689269741213	.	.
chr1	167350248	167350747	chr1	167644841	167645340	Aldh9a1|chr1:167644841-167645340	0.748852816448866	.	.
chr1	167394156	167394655	chr1	167339910	167340409	Mgst3|chr1:167339910-167340409	0.551765145513311	.	.
chr1	167394156	167394655	chr1	167505974	167506473	Mgst3|chr1:167505974-167506473	0.570191989041574	.	.
chr1	167394156	167394655	chr1	167644841	167645340	Mgst3|chr1:167644841-167645340	0.756294819465388	.	.
chr1	167597755	167598254	chr1	167339910	167340409	Rxrg|chr1:167339910-167340409	0.503059203720712	.	.
chr1	167597755	167598254	chr1	167505974	167506473	Rxrg|chr1:167505974-167506473	0.562467043389378	.	.
chr1	167597755	167598254	chr1	167644841	167645340	Rxrg|chr1:167644841-167645340	0.839387832078193	.	.
chr1	167597755	167598254	chr1	167802530	167803029	Rxrg|chr1:167802530-167803029	0.534777482963546	.	.
chr1	167597755	167598254	chr1	167929953	167930452	Rxrg|chr1:167929953-167930452	0.812269271038047	.	.
chr1	167597755	167598254	chr1	167946978	167947477	Rxrg|chr1:167946978-167947477	0.563696811677277	.	.
chr1	167598393	167598892	chr1	167505974	167506473	Rxrg|chr1:167505974-167506473	0.561861257329853	.	.
chr1	167598393	167598892	chr1	167608411	167608910	Rxrg|chr1:167608411-167608910	0.483291741514914	.	.
chr1	167598393	167598892	chr1	167644841	167645340	Rxrg|chr1:167644841-167645340	0.639062416152769	.	.
chr1	167598393	167598892	chr1	167802530	167803029	Rxrg|chr1:167802530-167803029	0.561718761575745	.	.
chr1	167598393	167598892	chr1	167896223	167896722	Rxrg|chr1:167896223-167896722	0.524374908954467	.	.
chr1	167598393	167598892	chr1	167929953	167930452	Rxrg|chr1:167929953-167930452	0.771124731409141	.	.
chr1	167688301	167688800	chr1	167457646	167458145	Lmx1a|chr1:167457646-167458145	0.507613209128374	.	.
chr1	167688301	167688800	chr1	167999377	167999876	Lmx1a|chr1:167999377-167999876	0.493491059969869	.	.
chr1	167688807	167689306	chr1	167365735	167366234	Lmx1a|chr1:167365735-167366234	0.588284046729864	.	.
chr1	167688807	167689306	chr1	167512139	167512638	Lmx1a|chr1:167512139-167512638	0.496362528572871	.	.
chr1	169347691	169348190	chr1	169027623	169028122	Gm37839|chr1:169027623-169028122	0.61431904454918	.	.
chr1	169347691	169348190	chr1	169103638	169104137	Gm37839|chr1:169103638-169104137	0.575330868492312	.	.
chr1	169347691	169348190	chr1	169313172	169313671	Gm37839|chr1:169313172-169313671	0.514414996583514	.	.
chr1	169531254	169531753	chr1	169313172	169313671	Nuf2|chr1:169313172-169313671	0.503272499110071	.	.
chr1	169531254	169531753	chr1	169698668	169699167	Nuf2|chr1:169698668-169699167	0.47917012948179	.	.
chr1	169531254	169531753	chr1	169699288	169699787	Nuf2|chr1:169699288-169699787	0.488791225796582	.	.
chr1	169748255	169748754	chr1	169817032	169817531	Rgs4|chr1:169817032-169817531	0.621543314035539	.	.
chr1	169748255	169748754	chr1	169848486	169848985	Rgs4|chr1:169848486-169848985	0.51464827216331	.	.
chr1	169748255	169748754	chr1	169919108	169919607	Rgs4|chr1:169919108-169919607	0.543626476565026	.	.
chr1	169969082	169969581	chr1	169670575	169671074	3110045C21Rik|chr1:169670575-169671074	0.691104359310736	.	.
chr1	169969082	169969581	chr1	169670575	169671074	Hsd17b7|chr1:169670575-169671074	0.691104359310736	.	.
chr1	169969082	169969581	chr1	169674031	169674530	3110045C21Rik|chr1:169674031-169674530	0.482421408474643	.	.
chr1	169969082	169969581	chr1	169674031	169674530	Hsd17b7|chr1:169674031-169674530	0.482421408474643	.	.
chr1	169969082	169969581	chr1	169745544	169746043	3110045C21Rik|chr1:169745544-169746043	0.655778949634979	.	.
chr1	169969082	169969581	chr1	169745544	169746043	Hsd17b7|chr1:169745544-169746043	0.655778949634979	.	.
chr1	169969082	169969581	chr1	169848486	169848985	3110045C21Rik|chr1:169848486-169848985	0.50032742205195	.	.
chr1	169969082	169969581	chr1	169848486	169848985	Hsd17b7|chr1:169848486-169848985	0.50032742205195	.	.
chr1	170174840	170175339	chr1	169817032	169817531	Gm37748|chr1:169817032-169817531	0.504044403927328	.	.
chr1	170174840	170175339	chr1	169817032	169817531	Uap1|chr1:169817032-169817531	0.504044403927328	.	.
chr1	170174840	170175339	chr1	169848486	169848985	Gm37748|chr1:169848486-169848985	0.505010401457395	.	.
chr1	170174840	170175339	chr1	169848486	169848985	Uap1|chr1:169848486-169848985	0.505010401457395	.	.
chr1	170174840	170175339	chr1	170367322	170367821	Gm37748|chr1:170367322-170367821	0.540857340057492	.	.
chr1	170174840	170175339	chr1	170367322	170367821	Uap1|chr1:170367322-170367821	0.540857340057492	.	.
chr1	170214128	170214627	chr1	169849493	169849992	4930500M09Rik|chr1:169849493-169849992	0.816130127692092	.	.
chr1	170214128	170214627	chr1	169874822	169875321	4930500M09Rik|chr1:169874822-169875321	0.752634768476074	.	.
chr1	170214128	170214627	chr1	169948917	169949416	4930500M09Rik|chr1:169948917-169949416	0.506269407427838	.	.
chr1	170214128	170214627	chr1	169996611	169997110	4930500M09Rik|chr1:169996611-169997110	0.618863177280491	.	.
chr1	170214128	170214627	chr1	170051552	170052051	4930500M09Rik|chr1:170051552-170052051	0.517435171934631	.	.
chr1	170214128	170214627	chr1	170200283	170200782	4930500M09Rik|chr1:170200283-170200782	0.543024233721574	.	.
chr1	170214631	170215130	chr1	169849493	169849992	4930500M09Rik|chr1:169849493-169849992	0.485627666131507	.	.
chr1	170214631	170215130	chr1	169849493	169849992	Uhmk1|chr1:169849493-169849992	0.485627666131507	.	.
chr1	170215136	170215635	chr1	169817032	169817531	4930500M09Rik|chr1:169817032-169817531	0.650429091079324	.	.
chr1	170215136	170215635	chr1	169817032	169817531	Uhmk1|chr1:169817032-169817531	0.650429091079324	.	.
chr1	170215136	170215635	chr1	169848486	169848985	4930500M09Rik|chr1:169848486-169848985	0.509618839399276	.	.
chr1	170215136	170215635	chr1	169848486	169848985	Uhmk1|chr1:169848486-169848985	0.509618839399276	.	.
chr1	170215136	170215635	chr1	170367322	170367821	4930500M09Rik|chr1:170367322-170367821	0.600422299995103	.	.
chr1	170215136	170215635	chr1	170367322	170367821	Uhmk1|chr1:170367322-170367821	0.600422299995103	.	.
chr1	170867571	170868070	chr1	170908240	170908739	Atf6|chr1:170908240-170908739	0.655327536991709	.	.
chr1	170867571	170868070	chr1	170908240	170908739	Gm9929|chr1:170908240-170908739	0.655327536991709	.	.
chr1	170867571	170868070	chr1	171044266	171044765	Atf6|chr1:171044266-171044765	0.603945214905104	.	.
chr1	170867571	170868070	chr1	171044266	171044765	Gm9929|chr1:171044266-171044765	0.603945214905104	.	.
chr1	170867571	170868070	chr1	171102488	171102987	Atf6|chr1:171102488-171102987	0.639832114115233	.	.
chr1	170867571	170868070	chr1	171102488	171102987	Gm9929|chr1:171102488-171102987	0.639832114115233	.	.
chr1	170867571	170868070	chr1	171247027	171247526	Atf6|chr1:171247027-171247526	0.829203549080597	.	.
chr1	170867571	170868070	chr1	171247027	171247526	Atf6|chr1:171247027-171247526	0.829203549080598	.	.
chr1	170867571	170868070	chr1	171247027	171247526	Gm9929|chr1:171247027-171247526	0.829203549080597	.	.
chr1	170867571	170868070	chr1	171247027	171247526	Gm9929|chr1:171247027-171247526	0.829203549080598	.	.
chr1	170885252	170885751	chr1	171220747	171221246	Dusp12|chr1:171220747-171221246	0.507670933992623	.	.
chr1	170885252	170885751	chr1	171220747	171221246	Gm26620|chr1:171220747-171221246	0.507670933992623	.	.
chr1	171064360	171064859	chr1	171425188	171425687	Fcgr3|chr1:171425188-171425687	0.530542257537629	.	.
chr1	171064360	171064859	chr1	171459736	171460235	Fcgr3|chr1:171459736-171460235	0.543808387239222	.	.
chr1	171150371	171150870	chr1	170908240	170908739	Mpz|chr1:170908240-170908739	0.698954645758601	.	.
chr1	171150371	171150870	chr1	170908240	170908739	Sdhc|chr1:170908240-170908739	0.698954645758601	.	.
chr1	171150371	171150870	chr1	171037809	171038308	Mpz|chr1:171037809-171038308	0.619140567443297	.	.
chr1	171150371	171150870	chr1	171037809	171038308	Sdhc|chr1:171037809-171038308	0.619140567443297	.	.
chr1	171150371	171150870	chr1	171044266	171044765	Mpz|chr1:171044266-171044765	0.509347756281334	.	.
chr1	171150371	171150870	chr1	171044266	171044765	Sdhc|chr1:171044266-171044765	0.509347756281334	.	.
chr1	171150371	171150870	chr1	171044776	171045275	Mpz|chr1:171044776-171045275	0.482807226234722	.	.
chr1	171150371	171150870	chr1	171044776	171045275	Sdhc|chr1:171044776-171045275	0.482807226234722	.	.
chr1	171150371	171150870	chr1	171102488	171102987	Mpz|chr1:171102488-171102987	0.747523305848275	.	.
chr1	171150371	171150870	chr1	171102488	171102987	Sdhc|chr1:171102488-171102987	0.747523305848275	.	.
chr1	171150371	171150870	chr1	171220747	171221246	Mpz|chr1:171220747-171221246	0.502321146337094	.	.
chr1	171150371	171150870	chr1	171220747	171221246	Sdhc|chr1:171220747-171221246	0.502321146337094	.	.
chr1	171150371	171150870	chr1	171247027	171247526	Mpz|chr1:171247027-171247526	0.781471407344662	.	.
chr1	171150371	171150870	chr1	171247027	171247526	Sdhc|chr1:171247027-171247526	0.781471407344662	.	.
chr1	171221759	171222258	chr1	170771345	170771844	Tomm40l|chr1:170771345-170771844	0.529893931180136	.	.
chr1	171221759	171222258	chr1	170901528	170902027	Tomm40l|chr1:170901528-170902027	0.545278136593385	.	.
chr1	171222404	171222903	chr1	171220747	171221246	Tomm40l|chr1:171220747-171221246	0.672102761857331	.	.
chr1	171281054	171281553	chr1	171033681	171034180	Ppox|chr1:171033681-171034180	0.555181560247112	.	.
chr1	171281054	171281553	chr1	171037809	171038308	Ppox|chr1:171037809-171038308	0.540827085471426	.	.
chr1	171287719	171288218	chr1	171102488	171102987	Usp21|chr1:171102488-171102987	0.599155171364807	.	.
chr1	171287719	171288218	chr1	171110922	171111421	Usp21|chr1:171110922-171111421	0.562976763329696	.	.
chr1	171287719	171288218	chr1	171247027	171247526	Usp21|chr1:171247027-171247526	0.659055628462604	.	.
chr1	171287719	171288218	chr1	171379865	171380364	Usp21|chr1:171379865-171380364	0.626796993443203	.	.
chr1	171294566	171295065	chr1	171044776	171045275	Ufc1|chr1:171044776-171045275	0.493976982714828	.	.
chr1	171294566	171295065	chr1	171102488	171102987	Ufc1|chr1:171102488-171102987	0.550993060427149	.	.
chr1	171294566	171295065	chr1	171110922	171111421	Ufc1|chr1:171110922-171111421	0.529978032785665	.	.
chr1	171328705	171329204	chr1	171037809	171038308	Dedd|chr1:171037809-171038308	0.533193518035876	.	.
chr1	171328705	171329204	chr1	171044266	171044765	Dedd|chr1:171044266-171044765	0.542693734029478	.	.
chr1	171328705	171329204	chr1	171102488	171102987	Dedd|chr1:171102488-171102987	0.766128016268805	.	.
chr1	171328705	171329204	chr1	171102488	171102987	Dedd|chr1:171102488-171102987	0.766128016268806	.	.
chr1	171328705	171329204	chr1	171110922	171111421	Dedd|chr1:171110922-171111421	0.580174391063712	.	.
chr1	171328705	171329204	chr1	171247027	171247526	Dedd|chr1:171247027-171247526	0.790313056924713	.	.
chr1	171328705	171329204	chr1	171379865	171380364	Dedd|chr1:171379865-171380364	0.626446594100783	.	.
chr1	171329206	171329705	chr1	171037809	171038308	Dedd|chr1:171037809-171038308	0.708336608963663	.	.
chr1	171329206	171329705	chr1	171102488	171102987	Dedd|chr1:171102488-171102987	0.75825283312672	.	.
chr1	171329206	171329705	chr1	171110922	171111421	Dedd|chr1:171110922-171111421	0.578780574705392	.	.
chr1	171329206	171329705	chr1	171247027	171247526	Dedd|chr1:171247027-171247526	0.702284708755811	.	.
chr1	171360576	171361075	chr1	171037809	171038308	Klhdc9|chr1:171037809-171038308	0.707399140322911	.	.
chr1	171360576	171361075	chr1	171102488	171102987	Klhdc9|chr1:171102488-171102987	0.641277912677444	.	.
chr1	171360576	171361075	chr1	171110922	171111421	Klhdc9|chr1:171110922-171111421	0.521748404906927	.	.
chr1	171360576	171361075	chr1	171247027	171247526	Klhdc9|chr1:171247027-171247526	0.663020550829976	.	.
chr1	171360576	171361075	chr1	171379865	171380364	Klhdc9|chr1:171379865-171380364	0.478930014506513	.	.
chr1	171361088	171361587	chr1	171478928	171479427	Klhdc9|chr1:171478928-171479427	0.481572658707814	.	.
chr1	171411068	171411567	chr1	171102488	171102987	Usf1|chr1:171102488-171102987	0.515475684001438	.	.
chr1	171411068	171411567	chr1	171247027	171247526	Usf1|chr1:171247027-171247526	0.583681813376828	.	.
chr1	171411068	171411567	chr1	171379865	171380364	Usf1|chr1:171379865-171380364	0.610938474738943	.	.
chr1	171437234	171437733	chr1	171038357	171038856	F11r|chr1:171038357-171038856	0.606331247331432	.	.
chr1	171437234	171437733	chr1	171238441	171238940	F11r|chr1:171238441-171238940	0.540258475671044	.	.
chr1	171437234	171437733	chr1	171263038	171263537	F11r|chr1:171263038-171263537	0.66668673436546	.	.
chr1	171437234	171437733	chr1	171424644	171425143	F11r|chr1:171424644-171425143	0.69609374392626	.	.
chr1	171437234	171437733	chr1	171425188	171425687	F11r|chr1:171425188-171425687	0.717000037060504	.	.
chr1	171437234	171437733	chr1	171459736	171460235	F11r|chr1:171459736-171460235	0.48697979480494	.	.
chr1	171437234	171437733	chr1	171470192	171470691	F11r|chr1:171470192-171470691	0.48458017003888	.	.
chr1	171437234	171437733	chr1	171478928	171479427	F11r|chr1:171478928-171479427	0.709922066264475	.	.
chr1	171503198	171503697	chr1	171379865	171380364	Alyref2|chr1:171379865-171380364	0.62660579226718	.	.
chr1	171503198	171503697	chr1	171379865	171380364	B930036N10Rik|chr1:171379865-171380364	0.62660579226718	.	.
chr1	171634914	171635413	chr1	171566785	171567284	Gm37787|chr1:171566785-171567284	0.511112479201156	.	.
chr1	171634914	171635413	chr1	171970831	171971330	Gm37787|chr1:171970831-171971330	0.59208314662461	.	.
chr1	172126494	172126993	chr1	171768367	171768866	Pex19|chr1:171768367-171768866	0.543152922283584	.	.
chr1	172126494	172126993	chr1	172026509	172027008	Pex19|chr1:172026509-172027008	0.692307487949478	.	.
chr1	172147848	172148347	chr1	171970831	171971330	Dcaf8|chr1:171970831-171971330	0.551403952921055	.	.
chr1	172206038	172206537	chr1	172012325	172012824	Pea15a|chr1:172012325-172012824	0.619593567646896	.	.
chr1	172206038	172206537	chr1	172027134	172027633	Pea15a|chr1:172027134-172027633	0.715873600014545	.	.
chr1	172206038	172206537	chr1	172186335	172186834	Pea15a|chr1:172186335-172186834	0.584470355393507	.	.
chr1	172206562	172207061	chr1	172012325	172012824	Pea15a|chr1:172012325-172012824	0.543337611583438	.	.
chr1	172206562	172207061	chr1	172027134	172027633	Pea15a|chr1:172027134-172027633	0.680235321712191	.	.
chr1	172206562	172207061	chr1	172186335	172186834	Pea15a|chr1:172186335-172186834	0.66848511747111	.	.
chr1	172520879	172521378	chr1	172526646	172527145	Cfap45|chr1:172526646-172527145	0.690651526336879	.	.
chr1	172520879	172521378	chr1	172562878	172563377	Cfap45|chr1:172562878-172563377	0.51640127923801	.	.
chr1	172632295	172632794	chr1	172562878	172563377	Dusp23|chr1:172562878-172563377	0.500794021024437	.	.
chr1	175625436	175625935	chr1	175674524	175675023	Fh1|chr1:175674524-175675023	0.581097669280196	.	.
chr1	175625436	175625935	chr1	175675093	175675592	Fh1|chr1:175675093-175675592	0.758068998702137	.	.
chr1	175625436	175625935	chr1	175923807	175924306	Fh1|chr1:175923807-175924306	0.514988200481801	.	.
chr1	175693049	175693548	chr1	175674524	175675023	Chml|chr1:175674524-175675023	0.498873076664526	.	.
chr1	175693049	175693548	chr1	175674524	175675023	Opn3|chr1:175674524-175675023	0.498873076664526	.	.
chr1	175693049	175693548	chr1	175675093	175675592	Chml|chr1:175675093-175675592	0.694322867976505	.	.
chr1	175693049	175693548	chr1	175675093	175675592	Opn3|chr1:175675093-175675592	0.694322867976505	.	.
chr1	175693049	175693548	chr1	175754542	175755041	Chml|chr1:175754542-175755041	0.489240760359712	.	.
chr1	175693049	175693548	chr1	175754542	175755041	Opn3|chr1:175754542-175755041	0.489240760359712	.	.
chr1	175699292	175699791	chr1	175579406	175579905	Wdr64|chr1:175579406-175579905	0.53451385088232	.	.
chr1	175699292	175699791	chr1	175603313	175603812	Wdr64|chr1:175603313-175603812	0.660960497834477	.	.
chr1	176274525	176275024	chr1	176355276	176355775	Pld5|chr1:176355276-176355775	0.557165580210626	.	.
chr1	177257072	177257571	chr1	177322779	177323278	Akt3|chr1:177322779-177323278	0.592113369527641	.	.
chr1	177257072	177257571	chr1	177702809	177703308	Akt3|chr1:177702809-177703308	0.637961813906459	.	.
chr1	177258176	177258675	chr1	177002932	177003431	Akt3|chr1:177002932-177003431	0.521180565893634	.	.
chr1	177258678	177259177	chr1	177002932	177003431	Akt3|chr1:177002932-177003431	0.508690045823364	.	.
chr1	177258678	177259177	chr1	177002932	177003431	Akt3|chr1:177002932-177003431	0.508690045823365	.	.
chr1	177258678	177259177	chr1	177322779	177323278	Akt3|chr1:177322779-177323278	0.490950905629984	.	.
chr1	177441325	177441824	chr1	177126516	177127015	Zbtb18|chr1:177126516-177127015	0.522736973471947	.	.
chr1	177441325	177441824	chr1	177307601	177308100	Zbtb18|chr1:177307601-177308100	0.53332518930567	.	.
chr1	177441325	177441824	chr1	177338691	177339190	Zbtb18|chr1:177338691-177339190	0.555446411192255	.	.
chr1	177441840	177442339	chr1	177307601	177308100	Zbtb18|chr1:177307601-177308100	0.613121215805605	.	.
chr1	177441840	177442339	chr1	177338691	177339190	Zbtb18|chr1:177338691-177339190	0.714987636957652	.	.
chr1	177442546	177443045	chr1	177030780	177031279	Gm26801|chr1:177030780-177031279	0.613949544551834	.	.
chr1	177442546	177443045	chr1	177030780	177031279	Zbtb18|chr1:177030780-177031279	0.613949544551834	.	.
chr1	177442546	177443045	chr1	177308131	177308630	Gm26801|chr1:177308131-177308630	0.707645645599666	.	.
chr1	177442546	177443045	chr1	177308131	177308630	Zbtb18|chr1:177308131-177308630	0.707645645599666	.	.
chr1	178187311	178187810	chr1	178303332	178303831	Desi2|chr1:178303332-178303831	0.639375825662751	.	.
chr1	178187311	178187810	chr1	178336353	178336852	Desi2|chr1:178336353-178336852	0.726236643214295	.	.
chr1	178187311	178187810	chr1	178368821	178369320	Desi2|chr1:178368821-178369320	0.731120538566347	.	.
chr1	178317988	178318487	chr1	178336353	178336852	B230369F24Rik|chr1:178336353-178336852	0.681557542757374	.	.
chr1	178317988	178318487	chr1	178336353	178336852	Cox20|chr1:178336353-178336852	0.681557542757374	.	.
chr1	178317988	178318487	chr1	178368821	178369320	B230369F24Rik|chr1:178368821-178369320	0.58397052427396	.	.
chr1	178317988	178318487	chr1	178368821	178369320	Cox20|chr1:178368821-178369320	0.58397052427396	.	.
chr1	178317988	178318487	chr1	178463658	178464157	B230369F24Rik|chr1:178463658-178464157	0.578659269027586	.	.
chr1	178317988	178318487	chr1	178463658	178464157	Cox20|chr1:178463658-178464157	0.578659269027586	.	.
chr1	178318532	178319031	chr1	178303332	178303831	B230369F24Rik|chr1:178303332-178303831	0.57912241050142	.	.
chr1	178318532	178319031	chr1	178303332	178303831	Cox20|chr1:178303332-178303831	0.57912241050142	.	.
chr1	178318532	178319031	chr1	178336353	178336852	B230369F24Rik|chr1:178336353-178336852	0.69854413542745	.	.
chr1	178318532	178319031	chr1	178336353	178336852	Cox20|chr1:178336353-178336852	0.69854413542745	.	.
chr1	178318532	178319031	chr1	178368821	178369320	B230369F24Rik|chr1:178368821-178369320	0.666513678167595	.	.
chr1	178318532	178319031	chr1	178368821	178369320	B230369F24Rik|chr1:178368821-178369320	0.666513678167596	.	.
chr1	178318532	178319031	chr1	178368821	178369320	Cox20|chr1:178368821-178369320	0.666513678167595	.	.
chr1	178318532	178319031	chr1	178368821	178369320	Cox20|chr1:178368821-178369320	0.666513678167596	.	.
chr1	178337559	178338058	chr1	178303332	178303831	Hnrnpu|chr1:178303332-178303831	0.548125689798612	.	.
chr1	178337559	178338058	chr1	178336353	178336852	Hnrnpu|chr1:178336353-178336852	0.529380270712046	.	.
chr1	178337559	178338058	chr1	178368821	178369320	Hnrnpu|chr1:178368821-178369320	0.629587182031962	.	.
chr1	178405450	178405949	chr1	178336353	178336852	Efcab2|chr1:178336353-178336852	0.589144663176209	.	.
chr1	178405450	178405949	chr1	178368821	178369320	Efcab2|chr1:178368821-178369320	0.516769690309929	.	.
chr1	178405450	178405949	chr1	178463658	178464157	Efcab2|chr1:178463658-178464157	0.547585896546765	.	.
chr1	179517784	179518283	chr1	179645628	179646127	Smyd3|chr1:179645628-179646127	0.607604782092924	.	.
chr1	179546057	179546556	chr1	179645628	179646127	Cnst|chr1:179645628-179646127	0.541717708381582	.	.
chr1	179546057	179546556	chr1	179645628	179646127	Tfb2m|chr1:179645628-179646127	0.541717708381582	.	.
chr1	179546570	179547069	chr1	179645628	179646127	Cnst|chr1:179645628-179646127	0.59568212879963	.	.
chr1	179546570	179547069	chr1	179645628	179646127	Tfb2m|chr1:179645628-179646127	0.59568212879963	.	.
chr1	179803447	179803946	chr1	180225780	180226279	Ahctf1|chr1:180225780-180226279	0.50814903415704	.	.
chr1	179803447	179803946	chr1	180225780	180226279	Gm10518|chr1:180225780-180226279	0.50814903415704	.	.
chr1	179959653	179960152	chr1	179553962	179554461	Cdc42bpa|chr1:179553962-179554461	0.498238615725473	.	.
chr1	179959653	179960152	chr1	179645628	179646127	Cdc42bpa|chr1:179645628-179646127	0.526602293581191	.	.
chr1	180256056	180256555	chr1	180332234	180332733	Gm31728|chr1:180332234-180332733	0.655217409820153	.	.
chr1	180256056	180256555	chr1	180422112	180422611	Gm31728|chr1:180422112-180422611	0.583665863559876	.	.
chr1	180256056	180256555	chr1	180434100	180434599	Gm31728|chr1:180434100-180434599	0.550301658077568	.	.
chr1	180256056	180256555	chr1	180720260	180720759	Gm31728|chr1:180720260-180720759	0.662461273859671	.	.
chr1	180483264	180483763	chr1	180249956	180250455	Stum|chr1:180249956-180250455	0.586302579884435	.	.
chr1	180483264	180483763	chr1	180541862	180542361	Stum|chr1:180541862-180542361	0.803566677510819	.	.
chr1	180483928	180484427	chr1	180249956	180250455	Stum|chr1:180249956-180250455	0.50061857683464	.	.
chr1	180483928	180484427	chr1	180541862	180542361	Stum|chr1:180541862-180542361	0.543425400461072	.	.
chr1	180520142	180520641	chr1	180541862	180542361	Gm37267|chr1:180541862-180542361	0.785733292190336	.	.
chr1	180568576	180569075	chr1	180268550	180269049	Parp1|chr1:180268550-180269049	0.620395476253235	.	.
chr1	180568576	180569075	chr1	180283992	180284491	Parp1|chr1:180283992-180284491	0.56791278251286	.	.
chr1	180568576	180569075	chr1	180365065	180365564	Parp1|chr1:180365065-180365564	0.562779279861086	.	.
chr1	180568576	180569075	chr1	180422112	180422611	Parp1|chr1:180422112-180422611	0.540976011413077	.	.
chr1	180725789	180726288	chr1	180365065	180365564	Acbd3|chr1:180365065-180365564	0.519097357460645	.	.
chr1	180813365	180813864	chr1	180720260	180720759	H3f3a|chr1:180720260-180720759	0.701633216101898	.	.
chr1	180813365	180813864	chr1	180720260	180720759	H3f3aos|chr1:180720260-180720759	0.701633216101898	.	.
chr1	180813365	180813864	chr1	181016358	181016857	H3f3a|chr1:181016358-181016857	0.576626255390716	.	.
chr1	180813365	180813864	chr1	181016358	181016857	H3f3aos|chr1:181016358-181016857	0.576626255390716	.	.
chr1	180813365	180813864	chr1	181167752	181168251	H3f3a|chr1:181167752-181168251	0.665567722848019	.	.
chr1	180813365	180813864	chr1	181167752	181168251	H3f3aos|chr1:181167752-181168251	0.665567722848019	.	.
chr1	180850639	180851138	chr1	180720260	180720759	Sde2|chr1:180720260-180720759	0.725104078012502	.	.
chr1	180850639	180851138	chr1	181167752	181168251	Sde2|chr1:181167752-181168251	0.504413107467524	.	.
chr1	181143487	181143986	chr1	181016358	181016857	Cnih4|chr1:181016358-181016857	0.546670118354044	.	.
chr1	181143487	181143986	chr1	181016358	181016857	Nvl|chr1:181016358-181016857	0.546670118354044	.	.
chr1	181144061	181144560	chr1	180848038	180848537	Cnih4|chr1:180848038-180848537	0.509299231875692	.	.
chr1	181144061	181144560	chr1	180848038	180848537	Nvl|chr1:180848038-180848537	0.509299231875692	.	.
chr1	181211764	181212263	chr1	180848038	180848537	Wdr26|chr1:180848038-180848537	0.485776841663457	.	.
chr1	181352831	181353330	chr1	181353540	181354039	Cnih3|chr1:181353540-181354039	0.499399833682526	.	.
chr1	182019253	182019752	chr1	181960315	181960814	Enah|chr1:181960315-181960814	0.564211328700865	.	.
chr1	182019822	182020321	chr1	181960315	181960814	Enah|chr1:181960315-181960814	0.519126104635213	.	.
chr1	183296308	183296807	chr1	183349780	183350279	Aida|chr1:183349780-183350279	0.594490308411228	.	.
chr1	183296308	183296807	chr1	183349780	183350279	Brox|chr1:183349780-183350279	0.594490308411228	.	.
chr1	183296308	183296807	chr1	183535198	183535697	Aida|chr1:183535198-183535697	0.620491408322217	.	.
chr1	183296308	183296807	chr1	183535198	183535697	Brox|chr1:183535198-183535697	0.620491408322217	.	.
chr1	183296824	183297323	chr1	183345255	183345754	Aida|chr1:183345255-183345754	0.685183721939475	.	.
chr1	183296824	183297323	chr1	183345255	183345754	Brox|chr1:183345255-183345754	0.685183721939475	.	.
chr1	183296824	183297323	chr1	183535198	183535697	Aida|chr1:183535198-183535697	0.5414463014074	.	.
chr1	183296824	183297323	chr1	183535198	183535697	Brox|chr1:183535198-183535697	0.5414463014074	.	.
chr1	183296824	183297323	chr1	183669579	183670078	Aida|chr1:183669579-183670078	0.554127379977733	.	.
chr1	183296824	183297323	chr1	183669579	183670078	Brox|chr1:183669579-183670078	0.554127379977733	.	.
chr1	183368705	183369204	chr1	183345255	183345754	Mia3|chr1:183345255-183345754	0.590029147293816	.	.
chr1	183368705	183369204	chr1	183452933	183453432	Mia3|chr1:183452933-183453432	0.605983168399415	.	.
chr1	183368705	183369204	chr1	183619366	183619865	Mia3|chr1:183619366-183619865	0.605834667718944	.	.
chr1	183369413	183369912	chr1	183075269	183075768	Mia3|chr1:183075269-183075768	0.502680990427271	.	.
chr1	183369413	183369912	chr1	183345255	183345754	Mia3|chr1:183345255-183345754	0.833416269070744	.	.
chr1	183419689	183420188	chr1	183047564	183048063	Gm37214|chr1:183047564-183048063	0.61587825072584	.	.
chr1	183419689	183420188	chr1	183419133	183419632	Gm37214|chr1:183419133-183419632	0.799908568255326	.	.
chr1	183419689	183420188	chr1	183521453	183521952	Gm37214|chr1:183521453-183521952	0.537011131441962	.	.
chr1	183419689	183420188	chr1	183679777	183680276	Gm37214|chr1:183679777-183680276	0.582159821242888	.	.
chr1	184033370	184033869	chr1	183890255	183890754	1700056E22Rik|chr1:183890255-183890754	0.61832592460593	.	.
chr1	184034061	184034560	chr1	183969337	183969836	1700056E22Rik|chr1:183969337-183969836	0.577580710137247	.	.
chr1	184034885	184035384	chr1	183754469	183754968	1700056E22Rik|chr1:183754469-183754968	0.706448783946282	.	.
chr1	185329129	185329628	chr1	185253181	185253680	Iars2|chr1:185253181-185253680	0.610403821100856	.	.
chr1	185329129	185329628	chr1	185253181	185253680	Iars2|chr1:185253181-185253680	0.610403821100857	.	.
chr1	185329129	185329628	chr1	185482024	185482523	Iars2|chr1:185482024-185482523	0.534311961950853	.	.
chr1	185331876	185332375	chr1	185253181	185253680	Bpnt1|chr1:185253181-185253680	0.576160487008809	.	.
chr1	185331876	185332375	chr1	185482024	185482523	Bpnt1|chr1:185482024-185482523	0.813755662032006	.	.
chr1	185362697	185363196	chr1	185253181	185253680	4930532G15Rik|chr1:185253181-185253680	0.56795809461297	.	.
chr1	185362697	185363196	chr1	185253181	185253680	Eprs|chr1:185253181-185253680	0.56795809461297	.	.
chr1	185362697	185363196	chr1	185482024	185482523	4930532G15Rik|chr1:185482024-185482523	0.733598507911368	.	.
chr1	185362697	185363196	chr1	185482024	185482523	Eprs|chr1:185482024-185482523	0.733598507911368	.	.
chr1	185363502	185364001	chr1	185253181	185253680	4930532G15Rik|chr1:185253181-185253680	0.581504472248984	.	.
chr1	185363502	185364001	chr1	185253181	185253680	Eprs|chr1:185253181-185253680	0.581504472248984	.	.
chr1	185363502	185364001	chr1	185482024	185482523	4930532G15Rik|chr1:185482024-185482523	0.76468216790762	.	.
chr1	185363502	185364001	chr1	185482024	185482523	Eprs|chr1:185482024-185482523	0.76468216790762	.	.
chr1	185454649	185455148	chr1	185253181	185253680	Gm2061|chr1:185253181-185253680	0.593439785375085	.	.
chr1	185454649	185455148	chr1	185253181	185253680	Slc30a10|chr1:185253181-185253680	0.593439785375085	.	.
chr1	185454649	185455148	chr1	185482024	185482523	Gm2061|chr1:185482024-185482523	0.720149064516457	.	.
chr1	185454649	185455148	chr1	185482024	185482523	Slc30a10|chr1:185482024-185482523	0.720149064516457	.	.
chr1	186705696	186706195	chr1	186250307	186250806	Gm29491|chr1:186250307-186250806	0.595878775231691	.	.
chr1	186705696	186706195	chr1	186250307	186250806	Tgfb2|chr1:186250307-186250806	0.595878775231691	.	.
chr1	186705696	186706195	chr1	186627518	186628017	Gm29491|chr1:186627518-186628017	0.553846869168741	.	.
chr1	186705696	186706195	chr1	186627518	186628017	Tgfb2|chr1:186627518-186628017	0.553846869168741	.	.
chr1	186705696	186706195	chr1	186628089	186628588	Gm29491|chr1:186628089-186628588	0.525762016270253	.	.
chr1	186705696	186706195	chr1	186628089	186628588	Tgfb2|chr1:186628089-186628588	0.525762016270253	.	.
chr1	186705696	186706195	chr1	186988323	186988822	Gm29491|chr1:186988323-186988822	0.674367874762578	.	.
chr1	186705696	186706195	chr1	186988323	186988822	Tgfb2|chr1:186988323-186988822	0.674367874762578	.	.
chr1	186705696	186706195	chr1	186988823	186989322	Gm29491|chr1:186988823-186989322	0.493153240901434	.	.
chr1	186705696	186706195	chr1	186988823	186989322	Tgfb2|chr1:186988823-186989322	0.493153240901434	.	.
chr1	186749156	186749655	chr1	186721882	186722381	A430105J06Rik|chr1:186721882-186722381	0.71658684726252	.	.
chr1	186749156	186749655	chr1	186721882	186722381	Rrp15|chr1:186721882-186722381	0.71658684726252	.	.
chr1	189880204	189880703	chr1	189824413	189824912	Gm37422|chr1:189824413-189824912	0.493550271551055	.	.
chr1	191026045	191026544	chr1	191299530	191300029	A230020J21Rik|chr1:191299530-191300029	0.506027818885681	.	.
chr1	191026045	191026544	chr1	191299530	191300029	Flvcr1|chr1:191299530-191300029	0.506027818885681	.	.
chr1	191026045	191026544	chr1	191312626	191313125	A230020J21Rik|chr1:191312626-191313125	0.802002469563043	.	.
chr1	191026045	191026544	chr1	191312626	191313125	Flvcr1|chr1:191312626-191313125	0.802002469563043	.	.
chr1	191026045	191026544	chr1	191391262	191391761	A230020J21Rik|chr1:191391262-191391761	0.490019690589729	.	.
chr1	191026045	191026544	chr1	191391262	191391761	Flvcr1|chr1:191391262-191391761	0.490019690589729	.	.
chr1	191026045	191026544	chr1	191397049	191397548	A230020J21Rik|chr1:191397049-191397548	0.838814810227994	.	.
chr1	191026045	191026544	chr1	191397049	191397548	Flvcr1|chr1:191397049-191397548	0.838814810227994	.	.
chr1	191026045	191026544	chr1	191470543	191471042	A230020J21Rik|chr1:191470543-191471042	0.810587357689646	.	.
chr1	191026045	191026544	chr1	191470543	191471042	Flvcr1|chr1:191470543-191471042	0.810587357689646	.	.
chr1	191062684	191063183	chr1	191299530	191300029	Nsl1|chr1:191299530-191300029	0.608205304981519	.	.
chr1	191062684	191063183	chr1	191299530	191300029	Tatdn3|chr1:191299530-191300029	0.608205304981519	.	.
chr1	191062684	191063183	chr1	191312626	191313125	Nsl1|chr1:191312626-191313125	0.757057330967514	.	.
chr1	191062684	191063183	chr1	191312626	191313125	Tatdn3|chr1:191312626-191313125	0.757057330967514	.	.
chr1	191062684	191063183	chr1	191397049	191397548	Nsl1|chr1:191397049-191397548	0.592456741290502	.	.
chr1	191062684	191063183	chr1	191397049	191397548	Tatdn3|chr1:191397049-191397548	0.592456741290502	.	.
chr1	191224177	191224676	chr1	191397049	191397548	D730003I15Rik|chr1:191397049-191397548	0.500959037949988	.	.
chr1	191224177	191224676	chr1	191470543	191471042	D730003I15Rik|chr1:191470543-191471042	0.578334193927306	.	.
chr1	191325660	191326159	chr1	191397049	191397548	Pacc1|chr1:191397049-191397548	0.680467619810896	.	.
chr1	191325660	191326159	chr1	191470543	191471042	Pacc1|chr1:191470543-191471042	0.680114539882939	.	.
chr1	191325660	191326159	chr1	191520612	191521111	Pacc1|chr1:191520612-191521111	0.520808345748536	.	.
chr1	191575408	191575907	chr1	191299530	191300029	Dtl|chr1:191299530-191300029	0.575922760854995	.	.
chr1	191575408	191575907	chr1	191299530	191300029	Ints7|chr1:191299530-191300029	0.575922760854995	.	.
chr1	191575408	191575907	chr1	191312626	191313125	Dtl|chr1:191312626-191313125	0.744341777398223	.	.
chr1	191575408	191575907	chr1	191312626	191313125	Ints7|chr1:191312626-191313125	0.744341777398223	.	.
chr1	191575408	191575907	chr1	191391262	191391761	Dtl|chr1:191391262-191391761	0.581302157742574	.	.
chr1	191575408	191575907	chr1	191391262	191391761	Ints7|chr1:191391262-191391761	0.581302157742574	.	.
chr1	191575408	191575907	chr1	191397049	191397548	Dtl|chr1:191397049-191397548	0.763630378371456	.	.
chr1	191575408	191575907	chr1	191397049	191397548	Ints7|chr1:191397049-191397548	0.763630378371456	.	.
chr1	191575408	191575907	chr1	191470543	191471042	Dtl|chr1:191470543-191471042	0.619459581858387	.	.
chr1	191575408	191575907	chr1	191470543	191471042	Ints7|chr1:191470543-191471042	0.619459581858387	.	.
chr1	191718068	191718567	chr1	191299530	191300029	Lpgat1|chr1:191299530-191300029	0.588688403166289	.	.
chr1	191718068	191718567	chr1	191312626	191313125	Lpgat1|chr1:191312626-191313125	0.798247434505769	.	.
chr1	191718068	191718567	chr1	191391262	191391761	Lpgat1|chr1:191391262-191391761	0.520854192538973	.	.
chr1	191718068	191718567	chr1	191397049	191397548	Lpgat1|chr1:191397049-191397548	0.782375479705717	.	.
chr1	191718068	191718567	chr1	191470543	191471042	Lpgat1|chr1:191470543-191471042	0.553867489683214	.	.
chr1	191906374	191906873	chr1	191611650	191612149	1700034H15Rik|chr1:191611650-191612149	0.478806255172654	.	.
chr1	191906374	191906873	chr1	191611650	191612149	Slc30a1|chr1:191611650-191612149	0.478806255172654	.	.
chr1	191906374	191906873	chr1	191974552	191975051	1700034H15Rik|chr1:191974552-191975051	0.541151099851182	.	.
chr1	191906374	191906873	chr1	191974552	191975051	Slc30a1|chr1:191974552-191975051	0.541151099851182	.	.
chr1	192136426	192136925	chr1	191974552	191975051	Gm10516|chr1:191974552-191975051	0.50464721974881	.	.
chr1	192136426	192136925	chr1	192107306	192107805	Gm10516|chr1:192107306-192107805	0.505566614325833	.	.
chr1	192136426	192136925	chr1	192368189	192368688	Gm10516|chr1:192368189-192368688	0.530712751118277	.	.
chr1	192137056	192137555	chr1	191974552	191975051	Gm10516|chr1:191974552-191975051	0.671323896422033	.	.
chr1	192137056	192137555	chr1	191974552	191975051	Gm10516|chr1:191974552-191975051	0.671323896422034	.	.
chr1	192137056	192137555	chr1	191974552	191975051	Rcor3|chr1:191974552-191975051	0.671323896422033	.	.
chr1	192137056	192137555	chr1	191974552	191975051	Rcor3|chr1:191974552-191975051	0.671323896422034	.	.
chr1	192137056	192137555	chr1	192107306	192107805	Gm10516|chr1:192107306-192107805	0.656688222781383	.	.
chr1	192137056	192137555	chr1	192107306	192107805	Rcor3|chr1:192107306-192107805	0.656688222781383	.	.
chr1	192137056	192137555	chr1	192368189	192368688	Gm10516|chr1:192368189-192368688	0.613476957094238	.	.
chr1	192137056	192137555	chr1	192368189	192368688	Rcor3|chr1:192368189-192368688	0.613476957094238	.	.
chr1	192137818	192138317	chr1	192368189	192368688	Rcor3|chr1:192368189-192368688	0.616538253681038	.	.
chr1	192770423	192770922	chr1	192501850	192502349	Hhat|chr1:192501850-192502349	0.567208701685722	.	.
chr1	192770423	192770922	chr1	192501850	192502349	Hhat|chr1:192501850-192502349	0.567208701685723	.	.
chr1	192770423	192770922	chr1	192834606	192835105	Hhat|chr1:192834606-192835105	0.721946272495753	.	.
chr1	192770423	192770922	chr1	192965315	192965814	Hhat|chr1:192965315-192965814	0.727520450292943	.	.
chr1	192854936	192855435	chr1	192501850	192502349	Gm15867|chr1:192501850-192502349	0.532509086933854	.	.
chr1	192854936	192855435	chr1	192501850	192502349	Sertad4|chr1:192501850-192502349	0.532509086933854	.	.
chr1	192854936	192855435	chr1	192834606	192835105	Gm15867|chr1:192834606-192835105	0.675960604447705	.	.
chr1	192854936	192855435	chr1	192834606	192835105	Sertad4|chr1:192834606-192835105	0.675960604447705	.	.
chr1	192854936	192855435	chr1	192965315	192965814	Gm15867|chr1:192965315-192965814	0.597929106773185	.	.
chr1	192854936	192855435	chr1	192965315	192965814	Sertad4|chr1:192965315-192965814	0.597929106773185	.	.
chr1	192855482	192855981	chr1	192501850	192502349	Gm15867|chr1:192501850-192502349	0.618813987533091	.	.
chr1	192855482	192855981	chr1	192501850	192502349	Sertad4|chr1:192501850-192502349	0.618813987533091	.	.
chr1	192855482	192855981	chr1	192823168	192823667	Gm15867|chr1:192823168-192823667	0.514471656845519	.	.
chr1	192855482	192855981	chr1	192823168	192823667	Sertad4|chr1:192823168-192823667	0.514471656845519	.	.
chr1	192855482	192855981	chr1	192834606	192835105	Gm15867|chr1:192834606-192835105	0.646260842075438	.	.
chr1	192855482	192855981	chr1	192834606	192835105	Sertad4|chr1:192834606-192835105	0.646260842075438	.	.
chr1	192855482	192855981	chr1	192965315	192965814	Gm15867|chr1:192965315-192965814	0.764931556750266	.	.
chr1	192855482	192855981	chr1	192965315	192965814	Sertad4|chr1:192965315-192965814	0.764931556750266	.	.
chr1	194222981	194223480	chr1	194482416	194482915	4930503O07Rik|chr1:194482416-194482915	0.583964898665616	.	.
chr1	194976111	194976610	chr1	194902287	194902786	A330023F24Rik|chr1:194902287-194902786	0.519407054117689	.	.
chr1	194976111	194976610	chr1	194902287	194902786	Gm16897|chr1:194902287-194902786	0.519407054117689	.	.
chr1	195018071	195018570	chr1	195016706	195017205	Gm37027|chr1:195016706-195017205	0.787507905492116	.	.
chr10	3973553	3974052	chr10	3715511	3716010	Mthfd1l|chr10:3715511-3716010	0.706152368468516	.	.
chr10	3973553	3974052	chr10	3920389	3920888	Mthfd1l|chr10:3920389-3920888	0.569917360432441	.	.
chr10	3973553	3974052	chr10	3996387	3996886	Mthfd1l|chr10:3996387-3996886	0.663730131582695	.	.
chr10	3973553	3974052	chr10	4079813	4080312	Mthfd1l|chr10:4079813-4080312	0.566136287461903	.	.
chr10	4265552	4266051	chr10	4386733	4387232	Akap12|chr10:4386733-4387232	0.48430843524491	.	.
chr10	4432192	4432691	chr10	4386733	4387232	Armt1|chr10:4386733-4387232	0.600439753532822	.	.
chr10	4432192	4432691	chr10	4386733	4387232	Rmnd1|chr10:4386733-4387232	0.600439753532822	.	.
chr10	5550504	5551003	chr10	5367219	5367718	Syne1|chr10:5367219-5367718	0.568999901617819	.	.
chr10	5550504	5551003	chr10	5367743	5368242	Syne1|chr10:5367743-5368242	0.481104748336139	.	.
chr10	5550504	5551003	chr10	5368266	5368765	Syne1|chr10:5368266-5368765	0.498590979058367	.	.
chr10	5550504	5551003	chr10	5573014	5573513	Syne1|chr10:5573014-5573513	0.630782645746981	.	.
chr10	5805395	5805894	chr10	5600051	5600550	Fbxo5|chr10:5600051-5600550	0.511943679027444	.	.
chr10	5805395	5805894	chr10	5600051	5600550	Fbxo5|chr10:5600051-5600550	0.511943679027445	.	.
chr10	5823844	5824343	chr10	5853238	5853737	Mtrf1l|chr10:5853238-5853737	0.609345180541388	.	.
chr10	5823844	5824343	chr10	5906427	5906926	Mtrf1l|chr10:5906427-5906926	0.692409002705721	.	.
chr10	5921342	5921841	chr10	5573014	5573513	Rgs17|chr10:5573014-5573513	0.546628635676546	.	.
chr10	5922199	5922698	chr10	5549987	5550486	Rgs17|chr10:5549987-5550486	0.521087140637811	.	.
chr10	5922199	5922698	chr10	5853238	5853737	Rgs17|chr10:5853238-5853737	0.702253342743014	.	.
chr10	5923047	5923546	chr10	5573014	5573513	Rgs17|chr10:5573014-5573513	0.6152397815102	.	.
chr10	7212004	7212503	chr10	6788327	6788826	Cnksr3|chr10:6788327-6788826	0.58161875930854	.	.
chr10	7212004	7212503	chr10	7111549	7112048	Cnksr3|chr10:7111549-7112048	0.48895076970501	.	.
chr10	7212004	7212503	chr10	7158863	7159362	Cnksr3|chr10:7158863-7159362	0.518433562324571	.	.
chr10	7589567	7590066	chr10	7333209	7333708	Lrp11|chr10:7333209-7333708	0.547493971929935	.	.
chr10	7680943	7681442	chr10	7333209	7333708	Lats1|chr10:7333209-7333708	0.707455971906431	.	.
chr10	7680943	7681442	chr10	7333209	7333708	Pcmt1|chr10:7333209-7333708	0.707455971906431	.	.
chr10	7680943	7681442	chr10	7622308	7622807	Lats1|chr10:7622308-7622807	0.604164235740585	.	.
chr10	7680943	7681442	chr10	7622308	7622807	Pcmt1|chr10:7622308-7622807	0.604164235740585	.	.
chr10	7680943	7681442	chr10	7662484	7662983	Lats1|chr10:7662484-7662983	0.662672145191849	.	.
chr10	7680943	7681442	chr10	7662484	7662983	Pcmt1|chr10:7662484-7662983	0.662672145191849	.	.
chr10	7680943	7681442	chr10	7663092	7663591	Lats1|chr10:7663092-7663591	0.738631591066597	.	.
chr10	7680943	7681442	chr10	7663092	7663591	Pcmt1|chr10:7663092-7663591	0.738631591066597	.	.
chr10	7681670	7682169	chr10	7333209	7333708	Lats1|chr10:7333209-7333708	0.61693630522801	.	.
chr10	7681670	7682169	chr10	7333209	7333708	Pcmt1|chr10:7333209-7333708	0.61693630522801	.	.
chr10	7681670	7682169	chr10	7662484	7662983	Lats1|chr10:7662484-7662983	0.55417315299261	.	.
chr10	7681670	7682169	chr10	7662484	7662983	Pcmt1|chr10:7662484-7662983	0.55417315299261	.	.
chr10	7681670	7682169	chr10	7663092	7663591	Lats1|chr10:7663092-7663591	0.701838304934213	.	.
chr10	7681670	7682169	chr10	7663092	7663591	Pcmt1|chr10:7663092-7663591	0.701838304934213	.	.
chr10	7956090	7956589	chr10	7600611	7601110	Tab2|chr10:7600611-7601110	0.542083884537891	.	.
chr10	7956090	7956589	chr10	7622308	7622807	Tab2|chr10:7622308-7622807	0.593793498815415	.	.
chr10	7956090	7956589	chr10	7662484	7662983	Tab2|chr10:7662484-7662983	0.530263190385152	.	.
chr10	7956090	7956589	chr10	7663092	7663591	Tab2|chr10:7663092-7663591	0.52212275793616	.	.
chr10	8176197	8176696	chr10	7900869	7901368	Gm30906|chr10:7900869-7901368	0.492599367053319	.	.
chr10	8176197	8176696	chr10	8038478	8038977	Gm30906|chr10:8038478-8038977	0.610316463879407	.	.
chr10	8518648	8519147	chr10	8309283	8309782	Ust|chr10:8309283-8309782	0.539884734356054	.	.
chr10	8518648	8519147	chr10	8340056	8340555	Ust|chr10:8340056-8340555	0.578061040552526	.	.
chr10	8518648	8519147	chr10	8394719	8395218	Ust|chr10:8394719-8395218	0.54188851615718	.	.
chr10	8518648	8519147	chr10	8461042	8461541	Ust|chr10:8461042-8461541	0.655233777297788	.	.
chr10	11149164	11149663	chr10	11013630	11014129	Shprh|chr10:11013630-11014129	0.479061767988578	.	.
chr10	11149164	11149663	chr10	11428697	11429196	Shprh|chr10:11428697-11429196	0.515442336065882	.	.
chr10	11149164	11149663	chr10	11429309	11429808	Shprh|chr10:11429309-11429808	0.523589376206281	.	.
chr10	11149164	11149663	chr10	11449856	11450355	Shprh|chr10:11449856-11450355	0.519576530911924	.	.
chr10	11149164	11149663	chr10	11491884	11492383	Shprh|chr10:11491884-11492383	0.568139738883272	.	.
chr10	11281047	11281546	chr10	11013630	11014129	4930432B10Rik|chr10:11013630-11014129	0.6723656280623	.	.
chr10	11281047	11281546	chr10	11013630	11014129	Fbxo30|chr10:11013630-11014129	0.6723656280623	.	.
chr10	11281047	11281546	chr10	11449856	11450355	4930432B10Rik|chr10:11449856-11450355	0.585683094436767	.	.
chr10	11281047	11281546	chr10	11449856	11450355	Fbxo30|chr10:11449856-11450355	0.585683094436767	.	.
chr10	11281047	11281546	chr10	11491884	11492383	4930432B10Rik|chr10:11491884-11492383	0.595547527116851	.	.
chr10	11281047	11281546	chr10	11491884	11492383	Fbxo30|chr10:11491884-11492383	0.595547527116851	.	.
chr10	11343450	11343949	chr10	11491884	11492383	Epm2a|chr10:11491884-11492383	0.611883301127306	.	.
chr10	12868974	12869473	chr10	12724427	12724926	Utrn|chr10:12724427-12724926	0.603499846438872	.	.
chr10	12922385	12922884	chr10	12574676	12575175	B230208H11Rik|chr10:12574676-12575175	0.497440952990815	.	.
chr10	12922385	12922884	chr10	12614872	12615371	B230208H11Rik|chr10:12614872-12615371	0.571821958685645	.	.
chr10	12922385	12922884	chr10	12848517	12849016	B230208H11Rik|chr10:12848517-12849016	0.708974070153155	.	.
chr10	12922385	12922884	chr10	13008121	13008620	B230208H11Rik|chr10:13008121-13008620	0.512956374714598	.	.
chr10	13473580	13474079	chr10	13018414	13018913	Phactr2|chr10:13018414-13018913	0.575767669594321	.	.
chr10	13473580	13474079	chr10	13232551	13233050	Phactr2|chr10:13232551-13233050	0.504931804374168	.	.
chr10	14759884	14760383	chr10	14875160	14875659	B230364G03Rik|chr10:14875160-14875659	0.64862314920226	.	.
chr10	14759884	14760383	chr10	14878878	14879377	B230364G03Rik|chr10:14878878-14879377	0.810525045200501	.	.
chr10	14759884	14760383	chr10	15026829	15027328	B230364G03Rik|chr10:15026829-15027328	0.667641576394081	.	.
chr10	14759884	14760383	chr10	15249385	15249884	B230364G03Rik|chr10:15249385-15249884	0.555634064055463	.	.
chr10	14759884	14760383	chr10	15249904	15250403	B230364G03Rik|chr10:15249904-15250403	0.716453601886158	.	.
chr10	15300606	15301105	chr10	15249385	15249884	Gm47710|chr10:15249385-15249884	0.624984411213818	.	.
chr10	15738620	15739119	chr10	15848755	15849254	Gm32283|chr10:15848755-15849254	0.759802193868153	.	.
chr10	15759897	15760396	chr10	15848755	15849254	Gm40604|chr10:15848755-15849254	0.860211239601659	.	.
chr10	15760590	15761089	chr10	15848755	15849254	Gm40604|chr10:15848755-15849254	0.831145799515762	.	.
chr10	17722198	17722697	chr10	17724226	17724725	Cited2|chr10:17724226-17724725	0.636597099764853	.	.
chr10	17947167	17947666	chr10	17512031	17512530	Heca|chr10:17512031-17512530	0.566305588482539	.	.
chr10	17947167	17947666	chr10	17563432	17563931	Heca|chr10:17563432-17563931	0.521172944746271	.	.
chr10	17947167	17947666	chr10	18014630	18015129	Heca|chr10:18014630-18015129	0.575016349274267	.	.
chr10	18055292	18055791	chr10	18197247	18197746	Reps1|chr10:18197247-18197746	0.566341421300818	.	.
chr10	18056109	18056608	chr10	17869893	17870392	Reps1|chr10:17869893-17870392	0.480907087497996	.	.
chr10	19933466	19933965	chr10	19893934	19894433	Map3k5|chr10:19893934-19894433	0.483942295727514	.	.
chr10	19933991	19934490	chr10	19893934	19894433	Map3k5|chr10:19893934-19894433	0.622923536628233	.	.
chr10	19934494	19934993	chr10	19893934	19894433	Map3k5|chr10:19893934-19894433	0.51897986359323	.	.
chr10	20148657	20149156	chr10	20018243	20018742	Map7|chr10:20018243-20018742	0.60178015048564	.	.
chr10	20148657	20149156	chr10	20104596	20105095	Map7|chr10:20104596-20105095	0.785961975057651	.	.
chr10	20148657	20149156	chr10	20170432	20170931	Map7|chr10:20170432-20170931	0.561521074230138	.	.
chr10	20148657	20149156	chr10	20361820	20362319	Map7|chr10:20361820-20362319	0.634717942756155	.	.
chr10	20149202	20149701	chr10	20018243	20018742	Map7|chr10:20018243-20018742	0.587336630389173	.	.
chr10	20149202	20149701	chr10	20104596	20105095	Map7|chr10:20104596-20105095	0.68540152605345	.	.
chr10	20149202	20149701	chr10	20125124	20125623	Map7|chr10:20125124-20125623	0.578654016052514	.	.
chr10	20149202	20149701	chr10	20361820	20362319	Map7|chr10:20361820-20362319	0.575012974456185	.	.
chr10	20286480	20286979	chr10	20104596	20105095	Gm48249|chr10:20104596-20105095	0.522826464180683	.	.
chr10	20312656	20313155	chr10	20104596	20105095	4933406P04Rik|chr10:20104596-20105095	0.693381321841907	.	.
chr10	20312656	20313155	chr10	20104596	20105095	Bclaf1|chr10:20104596-20105095	0.693381321841907	.	.
chr10	20312656	20313155	chr10	20125124	20125623	4933406P04Rik|chr10:20125124-20125623	0.496272891015928	.	.
chr10	20312656	20313155	chr10	20125124	20125623	Bclaf1|chr10:20125124-20125623	0.496272891015928	.	.
chr10	20312656	20313155	chr10	20170432	20170931	4933406P04Rik|chr10:20170432-20170931	0.541321817064889	.	.
chr10	20312656	20313155	chr10	20170432	20170931	Bclaf1|chr10:20170432-20170931	0.541321817064889	.	.
chr10	20952322	20952821	chr10	20944546	20945045	Ahi1|chr10:20944546-20945045	0.804830972522047	.	.
chr10	20952322	20952821	chr10	20954126	20954625	Ahi1|chr10:20954126-20954625	0.656524384597767	.	.
chr10	21160806	21161305	chr10	20851194	20851693	Myb|chr10:20851194-20851693	0.631176777031698	.	.
chr10	21188931	21189430	chr10	20851194	20851693	Gm40608|chr10:20851194-20851693	0.648390536852448	.	.
chr10	21188931	21189430	chr10	20854873	20855372	Gm40608|chr10:20854873-20855372	0.724275616274387	.	.
chr10	21188931	21189430	chr10	20935232	20935731	Gm40608|chr10:20935232-20935731	0.649153930521155	.	.
chr10	21188931	21189430	chr10	21083575	21084074	Gm40608|chr10:21083575-21084074	0.550676804687262	.	.
chr10	21188931	21189430	chr10	21121855	21122354	Gm40608|chr10:21121855-21122354	0.484519985418429	.	.
chr10	21188931	21189430	chr10	21130855	21131354	Gm40608|chr10:21130855-21131354	0.489219127979384	.	.
chr10	21881933	21882432	chr10	21995191	21995690	Sgk1|chr10:21995191-21995690	0.55566677494097	.	.
chr10	21881933	21882432	chr10	22058487	22058986	Sgk1|chr10:22058487-22058986	0.662006171752568	.	.
chr10	21882814	21883313	chr10	21994360	21994859	Sgk1|chr10:21994360-21994859	0.671200436615975	.	.
chr10	22730224	22730723	chr10	22714849	22715348	AC166256.1|chr10:22714849-22715348	0.559636042546811	.	.
chr10	22731152	22731651	chr10	22591718	22592217	AC166256.1|chr10:22591718-22592217	0.566781466407233	.	.
chr10	22731152	22731651	chr10	22591718	22592217	Tbpl1|chr10:22591718-22592217	0.566781466407233	.	.
chr10	23851179	23851678	chr10	23711732	23712231	Vnn3|chr10:23711732-23712231	0.54950774505886	.	.
chr10	24595382	24595881	chr10	24473924	24474423	Ccn2|chr10:24473924-24474423	0.492113402690414	.	.
chr10	24869684	24870183	chr10	24630618	24631117	Med23|chr10:24630618-24631117	0.602260471689453	.	.
chr10	24869684	24870183	chr10	25145842	25146341	Med23|chr10:25145842-25146341	0.561695947887205	.	.
chr10	24869684	24870183	chr10	25199113	25199612	Med23|chr10:25199113-25199612	0.704926393963037	.	.
chr10	26077668	26078167	chr10	26005374	26005873	Gm9767|chr10:26005374-26005873	0.575547015954986	.	.
chr10	26077668	26078167	chr10	26139363	26139862	Gm9767|chr10:26139363-26139862	0.494218148955422	.	.
chr10	26077668	26078167	chr10	26152504	26153003	Gm9767|chr10:26152504-26153003	0.588574025148726	.	.
chr10	26077668	26078167	chr10	26165529	26166028	Gm9767|chr10:26165529-26166028	0.6701967771283	.	.
chr10	26077668	26078167	chr10	26297176	26297675	Gm9767|chr10:26297176-26297675	0.619783526055517	.	.
chr10	26077668	26078167	chr10	26372894	26373393	Gm9767|chr10:26372894-26373393	0.600191855909932	.	.
chr10	26077668	26078167	chr10	26423386	26423885	Gm9767|chr10:26423386-26423885	0.617164817495662	.	.
chr10	26078173	26078672	chr10	26005374	26005873	Gm9767|chr10:26005374-26005873	0.73764038032114	.	.
chr10	26078173	26078672	chr10	26005374	26005873	Tmem200a|chr10:26005374-26005873	0.73764038032114	.	.
chr10	26078173	26078672	chr10	26060937	26061436	Gm9767|chr10:26060937-26061436	0.605748700931073	.	.
chr10	26078173	26078672	chr10	26060937	26061436	Tmem200a|chr10:26060937-26061436	0.605748700931073	.	.
chr10	26078173	26078672	chr10	26139363	26139862	Gm9767|chr10:26139363-26139862	0.592507895901106	.	.
chr10	26078173	26078672	chr10	26139363	26139862	Tmem200a|chr10:26139363-26139862	0.592507895901106	.	.
chr10	26078173	26078672	chr10	26152504	26153003	Gm9767|chr10:26152504-26153003	0.633992310888284	.	.
chr10	26078173	26078672	chr10	26152504	26153003	Tmem200a|chr10:26152504-26153003	0.633992310888284	.	.
chr10	26078173	26078672	chr10	26165529	26166028	Gm9767|chr10:26165529-26166028	0.827460085101711	.	.
chr10	26078173	26078672	chr10	26165529	26166028	Tmem200a|chr10:26165529-26166028	0.827460085101711	.	.
chr10	26078173	26078672	chr10	26297176	26297675	Gm9767|chr10:26297176-26297675	0.733213928381225	.	.
chr10	26078173	26078672	chr10	26297176	26297675	Tmem200a|chr10:26297176-26297675	0.733213928381225	.	.
chr10	26078173	26078672	chr10	26372894	26373393	Gm9767|chr10:26372894-26373393	0.693304270625098	.	.
chr10	26078173	26078672	chr10	26372894	26373393	Tmem200a|chr10:26372894-26373393	0.693304270625098	.	.
chr10	26078173	26078672	chr10	26423386	26423885	Gm9767|chr10:26423386-26423885	0.662438670247842	.	.
chr10	26078173	26078672	chr10	26423386	26423885	Tmem200a|chr10:26423386-26423885	0.662438670247842	.	.
chr10	26078817	26079316	chr10	26060937	26061436	Gm9767|chr10:26060937-26061436	0.50639960582942	.	.
chr10	26078817	26079316	chr10	26060937	26061436	Tmem200a|chr10:26060937-26061436	0.50639960582942	.	.
chr10	26375759	26376258	chr10	26372894	26373393	L3mbtl3|chr10:26372894-26373393	0.520236978722948	.	.
chr10	26695050	26695549	chr10	26827031	26827530	Gm48893|chr10:26827031-26827530	0.60450219764548	.	.
chr10	26695050	26695549	chr10	26855784	26856283	Gm48893|chr10:26855784-26856283	0.518330940593236	.	.
chr10	26752501	26753000	chr10	26827031	26827530	Arhgap18|chr10:26827031-26827530	0.533664727406447	.	.
chr10	26753106	26753605	chr10	26564421	26564920	Arhgap18|chr10:26564421-26564920	0.674068824693724	.	.
chr10	26753106	26753605	chr10	26639272	26639771	Arhgap18|chr10:26639272-26639771	0.525412902228343	.	.
chr10	26753106	26753605	chr10	26772164	26772663	Arhgap18|chr10:26772164-26772663	0.548330003941967	.	.
chr10	26753106	26753605	chr10	26822656	26823155	Arhgap18|chr10:26822656-26823155	0.506015755401575	.	.
chr10	26753106	26753605	chr10	26872878	26873377	Arhgap18|chr10:26872878-26873377	0.577562972542921	.	.
chr10	26753106	26753605	chr10	26913094	26913593	Arhgap18|chr10:26913094-26913593	0.625786627458525	.	.
chr10	26753106	26753605	chr10	26919492	26919991	Arhgap18|chr10:26919492-26919991	0.850198589771109	.	.
chr10	26949551	26950050	chr10	26827031	26827530	Gm48084|chr10:26827031-26827530	0.547018587283316	.	.
chr10	28074020	28074519	chr10	28097623	28098122	Ptprk|chr10:28097623-28098122	0.544034029851772	.	.
chr10	28074020	28074519	chr10	28173001	28173500	Ptprk|chr10:28173001-28173500	0.555846689335408	.	.
chr10	28074020	28074519	chr10	28187380	28187879	Ptprk|chr10:28187380-28187879	0.620956300292594	.	.
chr10	28074020	28074519	chr10	28187380	28187879	Ptprk|chr10:28187380-28187879	0.620956300292595	.	.
chr10	28985861	28986360	chr10	28625196	28625695	2310057J18Rik|chr10:28625196-28625695	0.496672314571349	.	.
chr10	28985861	28986360	chr10	28955077	28955576	2310057J18Rik|chr10:28955077-28955576	0.489366597503636	.	.
chr10	29143386	29143885	chr10	28843507	28844006	Soga3|chr10:28843507-28844006	0.629335612930702	.	.
chr10	29143386	29143885	chr10	29459570	29460069	Soga3|chr10:29459570-29460069	0.589240067368451	.	.
chr10	29313161	29313660	chr10	29146428	29146927	Echdc1|chr10:29146428-29146927	0.596505261203986	.	.
chr10	29313161	29313660	chr10	29146428	29146927	Gm46218|chr10:29146428-29146927	0.596505261203986	.	.
chr10	29313161	29313660	chr10	29206679	29207178	Echdc1|chr10:29206679-29207178	0.690222526173682	.	.
chr10	29313161	29313660	chr10	29206679	29207178	Gm46218|chr10:29206679-29207178	0.690222526173682	.	.
chr10	29361838	29362337	chr10	29146428	29146927	Rnf146|chr10:29146428-29146927	0.591965031068197	.	.
chr10	30200346	30200845	chr10	29823180	29823679	Cenpw|chr10:29823180-29823679	0.589776143544748	.	.
chr10	30200346	30200845	chr10	29824860	29825359	Cenpw|chr10:29824860-29825359	0.558031976993542	.	.
chr10	30802619	30803118	chr10	30587016	30587515	Ncoa7|chr10:30587016-30587515	0.702471927400011	.	.
chr10	30802619	30803118	chr10	30618199	30618698	Ncoa7|chr10:30618199-30618698	0.741528743766254	.	.
chr10	30803126	30803625	chr10	30587016	30587515	Ncoa7|chr10:30587016-30587515	0.498069613867126	.	.
chr10	30803126	30803625	chr10	30618199	30618698	Ncoa7|chr10:30618199-30618698	0.503044918730026	.	.
chr10	31609486	31609985	chr10	31551337	31551836	Rnf217|chr10:31551337-31551836	0.497820023346603	.	.
chr10	32889817	32890316	chr10	32576522	32577021	Nkain2|chr10:32576522-32577021	0.543784670991361	.	.
chr10	32889817	32890316	chr10	32577101	32577600	Nkain2|chr10:32577101-32577600	0.647751014105172	.	.
chr10	32890706	32891205	chr10	32576522	32577021	Nkain2|chr10:32576522-32577021	0.556202711716131	.	.
chr10	32890706	32891205	chr10	32577101	32577600	Nkain2|chr10:32577101-32577600	0.681056915702152	.	.
chr10	34019491	34019990	chr10	34033850	34034349	Gm48045|chr10:34033850-34034349	0.5385062607608	.	.
chr10	34019491	34019990	chr10	34033850	34034349	Rwdd1|chr10:34033850-34034349	0.5385062607608	.	.
chr10	34037079	34037578	chr10	34031226	34031725	Trappc3l|chr10:34031226-34031725	0.700356057088144	.	.
chr10	34037079	34037578	chr10	34151765	34152264	Trappc3l|chr10:34151765-34152264	0.564335591868413	.	.
chr10	34037079	34037578	chr10	34453733	34454232	Trappc3l|chr10:34453733-34454232	0.61579348605165	.	.
chr10	34096225	34096724	chr10	34316872	34317371	Calhm5|chr10:34316872-34317371	0.689573475932292	.	.
chr10	34127449	34127948	chr10	34031226	34031725	Calhm6|chr10:34031226-34031725	0.652041627681356	.	.
chr10	34127449	34127948	chr10	34151765	34152264	Calhm6|chr10:34151765-34152264	0.77528842170328	.	.
chr10	34127449	34127948	chr10	34453733	34454232	Calhm6|chr10:34453733-34454232	0.701508868062047	.	.
chr10	34281970	34282469	chr10	34316872	34317371	Tspyl1|chr10:34316872-34317371	0.567611701617916	.	.
chr10	34297971	34298470	chr10	34031226	34031725	Gm47512|chr10:34031226-34031725	0.668458555391629	.	.
chr10	34297971	34298470	chr10	34031226	34031725	Tspyl4|chr10:34031226-34031725	0.668458555391629	.	.
chr10	34297971	34298470	chr10	34151765	34152264	Gm47512|chr10:34151765-34152264	0.553095415138545	.	.
chr10	34297971	34298470	chr10	34151765	34152264	Tspyl4|chr10:34151765-34152264	0.553095415138545	.	.
chr10	34297971	34298470	chr10	34453733	34454232	Gm47512|chr10:34453733-34454232	0.685316069915924	.	.
chr10	34297971	34298470	chr10	34453733	34454232	Tspyl4|chr10:34453733-34454232	0.685316069915924	.	.
chr10	34297971	34298470	chr10	34617147	34617646	Gm47512|chr10:34617147-34617646	0.585962775801527	.	.
chr10	34297971	34298470	chr10	34617147	34617646	Tspyl4|chr10:34617147-34617646	0.585962775801527	.	.
chr10	36507177	36507676	chr10	36535151	36535650	Hs3st5|chr10:36535151-36535650	0.606853593045007	.	.
chr10	36507177	36507676	chr10	36567264	36567763	Hs3st5|chr10:36567264-36567763	0.521090033934457	.	.
chr10	36974002	36974501	chr10	36573158	36573657	Hdac2|chr10:36573158-36573657	0.512649241173264	.	.
chr10	36974002	36974501	chr10	37136922	37137421	Hdac2|chr10:37136922-37137421	0.49444893876884	.	.
chr10	36974613	36975112	chr10	37014232	37014731	Hdac2|chr10:37014232-37014731	0.519699259529677	.	.
chr10	36974613	36975112	chr10	37136922	37137421	Hdac2|chr10:37136922-37137421	0.670748320116077	.	.
chr10	36974613	36975112	chr10	37140760	37141259	Hdac2|chr10:37140760-37141259	0.57375724981718	.	.
chr10	37138712	37139211	chr10	37136922	37137421	5930403N24Rik|chr10:37136922-37137421	0.651325958300977	.	.
chr10	37138712	37139211	chr10	37136922	37137421	Marcks|chr10:37136922-37137421	0.651325958300977	.	.
chr10	37138712	37139211	chr10	37140760	37141259	5930403N24Rik|chr10:37140760-37141259	0.795763831183585	.	.
chr10	37138712	37139211	chr10	37140760	37141259	Marcks|chr10:37140760-37141259	0.795763831183585	.	.
chr10	37138712	37139211	chr10	37409947	37410446	5930403N24Rik|chr10:37409947-37410446	0.759030910675265	.	.
chr10	37138712	37139211	chr10	37409947	37410446	Marcks|chr10:37409947-37410446	0.759030910675265	.	.
chr10	38965296	38965795	chr10	38908193	38908692	Lama4|chr10:38908193-38908692	0.591946538295705	.	.
chr10	38965296	38965795	chr10	39166215	39166714	Lama4|chr10:39166215-39166714	0.527839821256899	.	.
chr10	39133692	39134191	chr10	39171636	39172135	Fam229b|chr10:39171636-39172135	0.625828321055354	.	.
chr10	39133692	39134191	chr10	39171636	39172135	Tube1|chr10:39171636-39172135	0.625828321055354	.	.
chr10	40629674	40630173	chr10	40825844	40826343	Ddo|chr10:40825844-40826343	0.575057883381607	.	.
chr10	40682406	40682905	chr10	40842671	40843170	Mettl24|chr10:40842671-40843170	0.523849682809211	.	.
chr10	40883216	40883715	chr10	40762627	40763126	Cdc40|chr10:40762627-40763126	0.509436289972677	.	.
chr10	40883216	40883715	chr10	40762627	40763126	Wasf1|chr10:40762627-40763126	0.509436289972677	.	.
chr10	40883216	40883715	chr10	40843173	40843672	Cdc40|chr10:40843173-40843672	0.496631930231523	.	.
chr10	40883216	40883715	chr10	40843173	40843672	Wasf1|chr10:40843173-40843672	0.496631930231523	.	.
chr10	40883216	40883715	chr10	40985282	40985781	Cdc40|chr10:40985282-40985781	0.520213123299954	.	.
chr10	40883216	40883715	chr10	40985282	40985781	Wasf1|chr10:40985282-40985781	0.520213123299954	.	.
chr10	41071321	41071820	chr10	41209028	41209527	Gpr6|chr10:41209028-41209527	0.720730677227304	.	.
chr10	41071321	41071820	chr10	41403885	41404384	Gpr6|chr10:41403885-41404384	0.695646471123322	.	.
chr10	41072083	41072582	chr10	41150807	41151306	Gpr6|chr10:41150807-41151306	0.535577055890098	.	.
chr10	41072083	41072582	chr10	41151336	41151835	Gpr6|chr10:41151336-41151835	0.505112770958333	.	.
chr10	41072083	41072582	chr10	41209028	41209527	Gpr6|chr10:41209028-41209527	0.928163864486255	.	.
chr10	41072083	41072582	chr10	41403885	41404384	Gpr6|chr10:41403885-41404384	0.865838618605243	.	.
chr10	41303028	41303527	chr10	41150807	41151306	Ak9|chr10:41150807-41151306	0.564239609615766	.	.
chr10	41303028	41303527	chr10	41150807	41151306	Fig4|chr10:41150807-41151306	0.564239609615766	.	.
chr10	41303028	41303527	chr10	41151336	41151835	Ak9|chr10:41151336-41151835	0.594459317491905	.	.
chr10	41303028	41303527	chr10	41151336	41151835	Fig4|chr10:41151336-41151835	0.594459317491905	.	.
chr10	41303028	41303527	chr10	41209028	41209527	Ak9|chr10:41209028-41209527	0.819462760789063	.	.
chr10	41303028	41303527	chr10	41209028	41209527	Fig4|chr10:41209028-41209527	0.819462760789063	.	.
chr10	41303028	41303527	chr10	41403885	41404384	Ak9|chr10:41403885-41404384	0.768119336430948	.	.
chr10	41303028	41303527	chr10	41403885	41404384	Fig4|chr10:41403885-41404384	0.768119336430948	.	.
chr10	41303028	41303527	chr10	41682610	41683109	Ak9|chr10:41682610-41683109	0.596613605637446	.	.
chr10	41303028	41303527	chr10	41682610	41683109	Fig4|chr10:41682610-41683109	0.596613605637446	.	.
chr10	41450048	41450547	chr10	41209028	41209527	Zbtb24|chr10:41209028-41209527	0.496787295143126	.	.
chr10	41490156	41490655	chr10	41209028	41209527	Ppil6|chr10:41209028-41209527	0.593681108884648	.	.
chr10	41490156	41490655	chr10	41209028	41209527	Smpd2|chr10:41209028-41209527	0.593681108884648	.	.
chr10	41490156	41490655	chr10	41403885	41404384	Ppil6|chr10:41403885-41404384	0.612824933935832	.	.
chr10	41490156	41490655	chr10	41403885	41404384	Smpd2|chr10:41403885-41404384	0.612824933935832	.	.
chr10	41518902	41519401	chr10	41403885	41404384	Cd164|chr10:41403885-41404384	0.805418663730519	.	.
chr10	41518902	41519401	chr10	41682610	41683109	Cd164|chr10:41682610-41683109	0.715027069816375	.	.
chr10	41518902	41519401	chr10	41980671	41981170	Cd164|chr10:41980671-41981170	0.760981545793925	.	.
chr10	41746516	41747015	chr10	41509078	41509577	BC048559|chr10:41509078-41509577	0.562323220240678	.	.
chr10	41746516	41747015	chr10	41934594	41935093	BC048559|chr10:41934594-41935093	0.545841723995759	.	.
chr10	42276537	42277036	chr10	42277563	42278062	Foxo3|chr10:42277563-42278062	0.576994763292176	.	.
chr10	42478381	42478880	chr10	42277563	42278062	Afg1l|chr10:42277563-42278062	0.69722465713275	.	.
chr10	42478381	42478880	chr10	42308048	42308547	Afg1l|chr10:42308048-42308547	0.532623646064707	.	.
chr10	42501588	42502087	chr10	42277563	42278062	Snx3|chr10:42277563-42278062	0.685065074807087	.	.
chr10	42501588	42502087	chr10	42308048	42308547	Snx3|chr10:42308048-42308547	0.524513528164888	.	.
chr10	42501588	42502087	chr10	42941844	42942343	Snx3|chr10:42941844-42942343	0.583052317997129	.	.
chr10	42863983	42864482	chr10	42536186	42536685	Gm34006|chr10:42536186-42536685	0.610660039481018	.	.
chr10	42863983	42864482	chr10	42696935	42697434	Gm34006|chr10:42696935-42697434	0.747922025774367	.	.
chr10	42863983	42864482	chr10	42735699	42736198	Gm34006|chr10:42735699-42736198	0.55877927344484	.	.
chr10	42863983	42864482	chr10	42863383	42863882	Gm34006|chr10:42863383-42863882	0.612459045954814	.	.
chr10	42863983	42864482	chr10	42994137	42994636	Gm34006|chr10:42994137-42994636	0.490491516284664	.	.
chr10	43578322	43578821	chr10	43740377	43740876	Cd24a|chr10:43740377-43740876	0.556638187954864	.	.
chr10	43901492	43901991	chr10	44159990	44160489	Qrsl1|chr10:44159990-44160489	0.531855861409739	.	.
chr10	43901492	43901991	chr10	44159990	44160489	Rtn4ip1|chr10:44159990-44160489	0.531855861409739	.	.
chr10	44148721	44149220	chr10	43927768	43928267	Crybg1|chr10:43927768-43928267	0.698328220227757	.	.
chr10	44148721	44149220	chr10	44071106	44071605	Crybg1|chr10:44071106-44071605	0.716025175258749	.	.
chr10	44148721	44149220	chr10	44303826	44304325	Crybg1|chr10:44303826-44304325	0.73183586608312	.	.
chr10	44268090	44268589	chr10	44159990	44160489	Atg5|chr10:44159990-44160489	0.71896764118152	.	.
chr10	44268090	44268589	chr10	44357387	44357886	Atg5|chr10:44357387-44357886	0.71188479460128	.	.
chr10	45066851	45067350	chr10	45000707	45001206	Prep|chr10:45000707-45001206	0.482047235285928	.	.
chr10	45066851	45067350	chr10	45051034	45051533	Prep|chr10:45051034-45051533	0.824514668244513	.	.
chr10	45485562	45486061	chr10	45446148	45446647	Lin28b|chr10:45446148-45446647	0.566703362896136	.	.
chr10	45485562	45486061	chr10	45584200	45584699	Lin28b|chr10:45584200-45584699	0.74097479959946	.	.
chr10	45486237	45486736	chr10	45000707	45001206	Lin28b|chr10:45000707-45001206	0.591528359650473	.	.
chr10	45486237	45486736	chr10	45051034	45051533	Lin28b|chr10:45051034-45051533	0.579414814274794	.	.
chr10	45486237	45486736	chr10	45473543	45474042	Lin28b|chr10:45473543-45474042	0.586809983090342	.	.
chr10	45486237	45486736	chr10	45584200	45584699	Lin28b|chr10:45584200-45584699	0.742229513668506	.	.
chr10	45486739	45487238	chr10	45000707	45001206	Lin28b|chr10:45000707-45001206	0.590431703853635	.	.
chr10	45486739	45487238	chr10	45446148	45446647	Lin28b|chr10:45446148-45446647	0.57403095042083	.	.
chr10	45486739	45487238	chr10	45473543	45474042	Lin28b|chr10:45473543-45474042	0.66083572415255	.	.
chr10	45486739	45487238	chr10	45584200	45584699	Lin28b|chr10:45584200-45584699	0.719164515881467	.	.
chr10	45577590	45578089	chr10	45584200	45584699	Hace1|chr10:45584200-45584699	0.585127002913375	.	.
chr10	50592385	50592884	chr10	50866876	50867375	Ascc3|chr10:50866876-50867375	0.521427729340995	.	.
chr10	52381975	52382474	chr10	52216726	52217225	Gopc|chr10:52216726-52217225	0.522081867712501	.	.
chr10	52418019	52418518	chr10	52704503	52705002	Nus1|chr10:52704503-52705002	0.490910278496005	.	.
chr10	52690218	52690717	chr10	52691301	52691800	Slc35f1|chr10:52691301-52691800	0.659291988294558	.	.
chr10	52690218	52690717	chr10	52940332	52940831	Slc35f1|chr10:52940332-52940831	0.584143170400883	.	.
chr10	52690218	52690717	chr10	52953077	52953576	Slc35f1|chr10:52953077-52953576	0.519588382575952	.	.
chr10	56106501	56107000	chr10	56469899	56470398	Msl3l2|chr10:56469899-56470398	0.503813895170148	.	.
chr10	56228732	56229231	chr10	55884286	55884785	Tbc1d32|chr10:55884286-55884785	0.586212059409127	.	.
chr10	56228732	56229231	chr10	55901954	55902453	Tbc1d32|chr10:55901954-55902453	0.548228632850818	.	.
chr10	56228732	56229231	chr10	55989069	55989568	Tbc1d32|chr10:55989069-55989568	0.644497282558646	.	.
chr10	56228732	56229231	chr10	55992731	55993230	Tbc1d32|chr10:55992731-55993230	0.553082230736341	.	.
chr10	56228732	56229231	chr10	56070936	56071435	Tbc1d32|chr10:56070936-56071435	0.582241665299467	.	.
chr10	56228732	56229231	chr10	56070936	56071435	Tbc1d32|chr10:56070936-56071435	0.582241665299468	.	.
chr10	56228732	56229231	chr10	56372970	56373469	Tbc1d32|chr10:56372970-56373469	0.552931397243803	.	.
chr10	56228732	56229231	chr10	56469031	56469530	Tbc1d32|chr10:56469031-56469530	0.504471651104209	.	.
chr10	56431764	56432263	chr10	56115133	56115632	Gm36595|chr10:56115133-56115632	0.478502593810148	.	.
chr10	56982749	56983248	chr10	56500342	56500841	Gm36827|chr10:56500342-56500841	0.503120341346848	.	.
chr10	56982749	56983248	chr10	56500843	56501342	Gm36827|chr10:56500843-56501342	0.591916922412562	.	.
chr10	56982749	56983248	chr10	57078230	57078729	Gm36827|chr10:57078230-57078729	0.486839145184499	.	.
chr10	56982749	56983248	chr10	57090771	57091270	Gm36827|chr10:57090771-57091270	0.630551434673088	.	.
chr10	56982749	56983248	chr10	57121772	57122271	Gm36827|chr10:57121772-57122271	0.488690792365964	.	.
chr10	57631815	57632314	chr10	57743482	57743981	Pkib|chr10:57743482-57743981	0.593587167980786	.	.
chr10	57794939	57795438	chr10	57795519	57796018	Smpdl3a|chr10:57795519-57796018	0.481338554983335	.	.
chr10	58675506	58676005	chr10	58384035	58384534	Edar|chr10:58384035-58384534	0.516776015065584	.	.
chr10	58675506	58676005	chr10	58871103	58871602	Edar|chr10:58871103-58871602	0.523699950042851	.	.
chr10	58813051	58813550	chr10	58812094	58812593	Sh3rf3|chr10:58812094-58812593	0.737340406370108	.	.
chr10	58813694	58814193	chr10	58788747	58789246	Sh3rf3|chr10:58788747-58789246	0.625337918703039	.	.
chr10	58813694	58814193	chr10	58812094	58812593	Sh3rf3|chr10:58812094-58812593	0.624450694199735	.	.
chr10	58813694	58814193	chr10	58995050	58995549	Sh3rf3|chr10:58995050-58995549	0.618704334932686	.	.
chr10	58813694	58814193	chr10	59109013	59109512	Sh3rf3|chr10:59109013-59109512	0.51935641047456	.	.
chr10	59322979	59323478	chr10	59292547	59293046	P4ha1|chr10:59292547-59293046	0.691044098319911	.	.
chr10	60002852	60003351	chr10	60191675	60192174	Anapc16|chr10:60191675-60192174	0.697120099853131	.	.
chr10	60002852	60003351	chr10	60191675	60192174	Ascc1|chr10:60191675-60192174	0.697120099853131	.	.
chr10	60002852	60003351	chr10	60305203	60305702	Anapc16|chr10:60305203-60305702	0.817885149481805	.	.
chr10	60002852	60003351	chr10	60305203	60305702	Ascc1|chr10:60305203-60305702	0.817885149481805	.	.
chr10	60002852	60003351	chr10	60447045	60447544	Anapc16|chr10:60447045-60447544	0.84348961021417	.	.
chr10	60002852	60003351	chr10	60447045	60447544	Ascc1|chr10:60447045-60447544	0.84348961021417	.	.
chr10	60105854	60106353	chr10	60115485	60115984	Spock2|chr10:60115485-60115984	0.562800919969709	.	.
chr10	60105854	60106353	chr10	60191675	60192174	Spock2|chr10:60191675-60192174	0.72854252479438	.	.
chr10	60105854	60106353	chr10	60191675	60192174	Spock2|chr10:60191675-60192174	0.728542524794381	.	.
chr10	60105854	60106353	chr10	60305203	60305702	Spock2|chr10:60305203-60305702	0.531990698485675	.	.
chr10	60105854	60106353	chr10	60447045	60447544	Spock2|chr10:60447045-60447544	0.742538729980529	.	.
chr10	60106712	60107211	chr10	60285673	60286172	Spock2|chr10:60285673-60286172	0.543001284236524	.	.
chr10	60277677	60278176	chr10	60622733	60623232	Psap|chr10:60622733-60623232	0.500658613378471	.	.
chr10	61418612	61419111	chr10	61527344	61527843	Nodal|chr10:61527344-61527843	0.66011719518286	.	.
chr10	61475458	61475957	chr10	61036155	61036654	Lrrc20|chr10:61036155-61036654	0.497923951849905	.	.
chr10	61475458	61475957	chr10	61045120	61045619	Lrrc20|chr10:61045120-61045619	0.525530230059323	.	.
chr10	61475458	61475957	chr10	61045120	61045619	Lrrc20|chr10:61045120-61045619	0.525530230059324	.	.
chr10	61680030	61680529	chr10	61527344	61527843	1700022H01Rik|chr10:61527344-61527843	0.771848596481792	.	.
chr10	61680030	61680529	chr10	61527344	61527843	Sar1a|chr10:61527344-61527843	0.771848596481792	.	.
chr10	61680030	61680529	chr10	61669228	61669727	1700022H01Rik|chr10:61669228-61669727	0.583601868846961	.	.
chr10	61680030	61680529	chr10	61669228	61669727	1700022H01Rik|chr10:61669228-61669727	0.583601868846962	.	.
chr10	61680030	61680529	chr10	61669228	61669727	Sar1a|chr10:61669228-61669727	0.583601868846961	.	.
chr10	61680030	61680529	chr10	61669228	61669727	Sar1a|chr10:61669228-61669727	0.583601868846962	.	.
chr10	61680030	61680529	chr10	61877748	61878247	1700022H01Rik|chr10:61877748-61878247	0.535516084307831	.	.
chr10	61680030	61680529	chr10	61877748	61878247	Sar1a|chr10:61877748-61878247	0.535516084307831	.	.
chr10	61695924	61696423	chr10	61254716	61255215	Tysnd1|chr10:61254716-61255215	0.539935853584531	.	.
chr10	61695924	61696423	chr10	61568906	61569405	Tysnd1|chr10:61568906-61569405	0.646500210065567	.	.
chr10	61695924	61696423	chr10	61838633	61839132	Tysnd1|chr10:61838633-61839132	0.534541350804923	.	.
chr10	61783021	61783520	chr10	61527344	61527843	H2afy2|chr10:61527344-61527843	0.701182430460936	.	.
chr10	61783021	61783520	chr10	61669228	61669727	H2afy2|chr10:61669228-61669727	0.684413103010901	.	.
chr10	61783021	61783520	chr10	61877748	61878247	H2afy2|chr10:61877748-61878247	0.496800478596647	.	.
chr10	61783021	61783520	chr10	62101434	62101933	H2afy2|chr10:62101434-62101933	0.587414503421471	.	.
chr10	61783021	61783520	chr10	62110799	62111298	H2afy2|chr10:62110799-62111298	0.531063307748131	.	.
chr10	62231026	62231525	chr10	62202512	62203011	Tspan15|chr10:62202512-62203011	0.696768083624705	.	.
chr10	62449224	62449723	chr10	62202512	62203011	4930507D05Rik|chr10:62202512-62203011	0.555635889026219	.	.
chr10	62449224	62449723	chr10	62202512	62203011	4930507D05Rik|chr10:62202512-62203011	0.55563588902622	.	.
chr10	62449224	62449723	chr10	62202512	62203011	Supv3l1|chr10:62202512-62203011	0.555635889026219	.	.
chr10	62449224	62449723	chr10	62202512	62203011	Supv3l1|chr10:62202512-62203011	0.55563588902622	.	.
chr10	62486629	62487128	chr10	62101434	62101933	Vps26a|chr10:62101434-62101933	0.636233170791538	.	.
chr10	62577623	62578122	chr10	62843720	62844219	4933428P19Rik|chr10:62843720-62844219	0.513333876384469	.	.
chr10	62577623	62578122	chr10	62843720	62844219	4933428P19Rik|chr10:62843720-62844219	0.51333387638447	.	.
chr10	62577623	62578122	chr10	62843720	62844219	Kif1bp|chr10:62843720-62844219	0.513333876384469	.	.
chr10	62577623	62578122	chr10	62843720	62844219	Kif1bp|chr10:62843720-62844219	0.51333387638447	.	.
chr10	62651098	62651597	chr10	62831702	62832201	Ddx50|chr10:62831702-62832201	0.577833785176751	.	.
chr10	62651098	62651597	chr10	62865210	62865709	Ddx50|chr10:62865210-62865709	0.697996785715393	.	.
chr10	62725538	62726037	chr10	62865210	62865709	Stox1|chr10:62865210-62865709	0.508673228518929	.	.
chr10	62792172	62792671	chr10	62831702	62832201	Ccar1|chr10:62831702-62832201	0.60730999291593	.	.
chr10	62792172	62792671	chr10	62865210	62865709	Ccar1|chr10:62865210-62865709	0.64257798801145	.	.
chr10	62792172	62792671	chr10	62865210	62865709	Ccar1|chr10:62865210-62865709	0.642577988011451	.	.
chr10	62792172	62792671	chr10	63065948	63066447	Ccar1|chr10:63065948-63066447	0.535155476035583	.	.
chr10	62792172	62792671	chr10	63221347	63221846	Ccar1|chr10:63221347-63221846	0.552666595914489	.	.
chr10	62920395	62920894	chr10	62843720	62844219	Slc25a16|chr10:62843720-62844219	0.551163838842642	.	.
chr10	62979983	62980482	chr10	62831702	62832201	Rufy2|chr10:62831702-62832201	0.588162797483044	.	.
chr10	62979983	62980482	chr10	62865210	62865709	Rufy2|chr10:62865210-62865709	0.496429270473093	.	.
chr10	62979983	62980482	chr10	63113099	63113598	Rufy2|chr10:63113099-63113598	0.51132928737173	.	.
chr10	63023030	63023529	chr10	62843720	62844219	Hnrnph3|chr10:62843720-62844219	0.517313727785721	.	.
chr10	63023688	63024187	chr10	62865210	62865709	Hnrnph3|chr10:62865210-62865709	0.509196819547527	.	.
chr10	63023688	63024187	chr10	62865210	62865709	Pbld2|chr10:62865210-62865709	0.509196819547527	.	.
chr10	63023688	63024187	chr10	63065948	63066447	Hnrnph3|chr10:63065948-63066447	0.56341672603639	.	.
chr10	63023688	63024187	chr10	63065948	63066447	Hnrnph3|chr10:63065948-63066447	0.563416726036391	.	.
chr10	63023688	63024187	chr10	63065948	63066447	Pbld2|chr10:63065948-63066447	0.56341672603639	.	.
chr10	63023688	63024187	chr10	63065948	63066447	Pbld2|chr10:63065948-63066447	0.563416726036391	.	.
chr10	63099999	63100498	chr10	62831702	62832201	Atoh7|chr10:62831702-62832201	0.617792975388046	.	.
chr10	63099999	63100498	chr10	62865210	62865709	Atoh7|chr10:62865210-62865709	0.59464985258512	.	.
chr10	63099999	63100498	chr10	63065948	63066447	Atoh7|chr10:63065948-63066447	0.59058685495723	.	.
chr10	63099999	63100498	chr10	63113099	63113598	Atoh7|chr10:63113099-63113598	0.498157825527908	.	.
chr10	63099999	63100498	chr10	63221347	63221846	Atoh7|chr10:63221347-63221846	0.56249450698724	.	.
chr10	63099999	63100498	chr10	63338211	63338710	Atoh7|chr10:63338211-63338710	0.49094115400924	.	.
chr10	63429313	63429812	chr10	63566262	63566761	Ctnna3|chr10:63566262-63566761	0.54473661185046	.	.
chr10	63429957	63430456	chr10	63065948	63066447	Ctnna3|chr10:63065948-63066447	0.687956668470711	.	.
chr10	63429957	63430456	chr10	63607282	63607781	Ctnna3|chr10:63607282-63607781	0.547568077936262	.	.
chr10	63429957	63430456	chr10	63710083	63710582	Ctnna3|chr10:63710083-63710582	0.713436807027164	.	.
chr10	66640851	66641350	chr10	66270890	66271389	Gm28139|chr10:66270890-66271389	0.581737694683502	.	.
chr10	66640851	66641350	chr10	66279244	66279743	Gm28139|chr10:66279244-66279743	0.741675737688301	.	.
chr10	66640851	66641350	chr10	66320047	66320546	Gm28139|chr10:66320047-66320546	0.610427591534762	.	.
chr10	66640851	66641350	chr10	66340407	66340906	Gm28139|chr10:66340407-66340906	0.661277003237908	.	.
chr10	66640851	66641350	chr10	66619058	66619557	Gm28139|chr10:66619058-66619557	0.721525071289751	.	.
chr10	66640851	66641350	chr10	66878884	66879383	Gm28139|chr10:66878884-66879383	0.545614524217458	.	.
chr10	66640851	66641350	chr10	66909104	66909603	Gm28139|chr10:66909104-66909603	0.570373301720462	.	.
chr10	66640851	66641350	chr10	66913597	66914096	Gm28139|chr10:66913597-66914096	0.694990330110029	.	.
chr10	66640851	66641350	chr10	66921329	66921828	Gm28139|chr10:66921329-66921828	0.662297090384322	.	.
chr10	66640851	66641350	chr10	66921329	66921828	Gm28139|chr10:66921329-66921828	0.662297090384323	.	.
chr10	66641415	66641914	chr10	66270890	66271389	Gm28139|chr10:66270890-66271389	0.513796470537548	.	.
chr10	66641415	66641914	chr10	66279244	66279743	Gm28139|chr10:66279244-66279743	0.653855247471949	.	.
chr10	66641415	66641914	chr10	66320047	66320546	Gm28139|chr10:66320047-66320546	0.537523083215959	.	.
chr10	66641415	66641914	chr10	66340407	66340906	Gm28139|chr10:66340407-66340906	0.583169318973931	.	.
chr10	66641415	66641914	chr10	66619058	66619557	Gm28139|chr10:66619058-66619557	0.63935755500218	.	.
chr10	66641415	66641914	chr10	66878884	66879383	Gm28139|chr10:66878884-66879383	0.5046885885069	.	.
chr10	66641415	66641914	chr10	66909104	66909603	Gm28139|chr10:66909104-66909603	0.524344280955129	.	.
chr10	66641415	66641914	chr10	66913597	66914096	Gm28139|chr10:66913597-66914096	0.618331249583713	.	.
chr10	66641415	66641914	chr10	66921329	66921828	Gm28139|chr10:66921329-66921828	0.609322272708488	.	.
chr10	66920360	66920859	chr10	66665550	66666049	1110002J07Rik|chr10:66665550-66666049	0.619670491952035	.	.
chr10	66920360	66920859	chr10	66665550	66666049	Gm26576|chr10:66665550-66666049	0.619670491952035	.	.
chr10	66920360	66920859	chr10	66814557	66815056	1110002J07Rik|chr10:66814557-66815056	0.478850524242884	.	.
chr10	66920360	66920859	chr10	66814557	66815056	Gm26576|chr10:66814557-66815056	0.478850524242884	.	.
chr10	66920360	66920859	chr10	66937783	66938282	1110002J07Rik|chr10:66937783-66938282	0.541519838722654	.	.
chr10	66920360	66920859	chr10	66937783	66938282	Gm26576|chr10:66937783-66938282	0.541519838722654	.	.
chr10	67003906	67004405	chr10	67025943	67026442	Gm31763|chr10:67025943-67026442	0.645790131630009	.	.
chr10	67003906	67004405	chr10	67045489	67045988	Gm31763|chr10:67045489-67045988	0.818033180138921	.	.
chr10	67003906	67004405	chr10	67055797	67056296	Gm31763|chr10:67055797-67056296	0.604116957263834	.	.
chr10	67003906	67004405	chr10	67056308	67056807	Gm31763|chr10:67056308-67056807	0.738892222179588	.	.
chr10	67003906	67004405	chr10	67185423	67185922	Gm31763|chr10:67185423-67185922	0.538706017817319	.	.
chr10	67003906	67004405	chr10	67487414	67487913	Gm31763|chr10:67487414-67487913	0.729998042422718	.	.
chr10	67004507	67005006	chr10	67025943	67026442	Gm31763|chr10:67025943-67026442	0.519276962264084	.	.
chr10	67004507	67005006	chr10	67045489	67045988	Gm31763|chr10:67045489-67045988	0.616649921980436	.	.
chr10	67004507	67005006	chr10	67055797	67056296	Gm31763|chr10:67055797-67056296	0.569206972298252	.	.
chr10	67004507	67005006	chr10	67056308	67056807	Gm31763|chr10:67056308-67056807	0.644358100951472	.	.
chr10	67004507	67005006	chr10	67487414	67487913	Gm31763|chr10:67487414-67487913	0.526312179750514	.	.
chr10	67096716	67097215	chr10	67076445	67076944	Jmjd1c|chr10:67076445-67076944	0.815986733357989	.	.
chr10	67096716	67097215	chr10	67076445	67076944	Reep3|chr10:67076445-67076944	0.815986733357989	.	.
chr10	67096716	67097215	chr10	67126566	67127065	Jmjd1c|chr10:67126566-67127065	0.825584754789864	.	.
chr10	67096716	67097215	chr10	67126566	67127065	Reep3|chr10:67126566-67127065	0.825584754789864	.	.
chr10	67285073	67285572	chr10	67126566	67127065	Nrbf2|chr10:67126566-67127065	0.773285795391429	.	.
chr10	67535893	67536392	chr10	67458578	67459077	Egr2|chr10:67458578-67459077	0.515706512599897	.	.
chr10	67535893	67536392	chr10	67487414	67487913	Egr2|chr10:67487414-67487913	0.483602971533679	.	.
chr10	67535893	67536392	chr10	67729197	67729696	Egr2|chr10:67729197-67729696	0.559049794866385	.	.
chr10	67535893	67536392	chr10	67857516	67858015	Egr2|chr10:67857516-67858015	0.598153285195217	.	.
chr10	67535893	67536392	chr10	67893275	67893774	Egr2|chr10:67893275-67893774	0.624179381457567	.	.
chr10	67535893	67536392	chr10	67921580	67922079	Egr2|chr10:67921580-67922079	0.517848115686962	.	.
chr10	67979231	67979730	chr10	67537526	67538025	Rtkn2|chr10:67537526-67538025	0.529736931124984	.	.
chr10	67979231	67979730	chr10	67984530	67985029	Rtkn2|chr10:67984530-67985029	0.494765251214745	.	.
chr10	68541026	68541525	chr10	68323996	68324495	Cabcoco1|chr10:68323996-68324495	0.561516164829788	.	.
chr10	68541026	68541525	chr10	68464887	68465386	Cabcoco1|chr10:68464887-68465386	0.65570759024232	.	.
chr10	68541629	68542128	chr10	68464887	68465386	Cabcoco1|chr10:68464887-68465386	0.65349935788941	.	.
chr10	70814270	70814769	chr10	70861169	70861668	Gm48022|chr10:70861169-70861668	0.532631069528323	.	.
chr10	70814270	70814769	chr10	70949513	70950012	Gm48022|chr10:70949513-70950012	0.772396215815033	.	.
chr10	70814270	70814769	chr10	70963490	70963989	Gm48022|chr10:70963490-70963989	0.516569802592518	.	.
chr10	70814270	70814769	chr10	71218217	71218716	Gm48022|chr10:71218217-71218716	0.758779317743405	.	.
chr10	71158792	71159291	chr10	70963490	70963989	Bicc1|chr10:70963490-70963989	0.545725987055819	.	.
chr10	71159624	71160123	chr10	70789037	70789536	Bicc1|chr10:70789037-70789536	0.584822764226956	.	.
chr10	71237867	71238366	chr10	70949513	70950012	Tfam|chr10:70949513-70950012	0.510242160250085	.	.
chr10	71237867	71238366	chr10	70963490	70963989	Tfam|chr10:70963490-70963989	0.480879720645366	.	.
chr10	71237867	71238366	chr10	71218217	71218716	Tfam|chr10:71218217-71218716	0.64714340628567	.	.
chr10	71285013	71285512	chr10	71218217	71218716	Ube2d1|chr10:71218217-71218716	0.62008174743207	.	.
chr10	71344660	71345159	chr10	71225850	71226349	Cisd1|chr10:71225850-71226349	0.512550334845096	.	.
chr10	71347030	71347529	chr10	71225850	71226349	Ipmk|chr10:71225850-71226349	0.493330726433082	.	.
chr10	71347532	71348031	chr10	71218217	71218716	Ipmk|chr10:71218217-71218716	0.563908486493558	.	.
chr10	72026284	72026783	chr10	71960605	71961104	Gm34609|chr10:71960605-71961104	0.519350970473933	.	.
chr10	72026284	72026783	chr10	72025273	72025772	Gm34609|chr10:72025273-72025772	0.663222881380222	.	.
chr10	72026284	72026783	chr10	72248341	72248840	Gm34609|chr10:72248341-72248840	0.734856116583267	.	.
chr10	72026284	72026783	chr10	72248848	72249347	Gm34609|chr10:72248848-72249347	0.781442541392346	.	.
chr10	73086520	73087019	chr10	72896009	72896508	A330049N07Rik|chr10:72896009-72896508	0.614328545652121	.	.
chr10	73086520	73087019	chr10	72906723	72907222	A330049N07Rik|chr10:72906723-72907222	0.693998031479537	.	.
chr10	73086520	73087019	chr10	72906723	72907222	A330049N07Rik|chr10:72906723-72907222	0.693998031479538	.	.
chr10	73086520	73087019	chr10	73097903	73098402	A330049N07Rik|chr10:73097903-73098402	0.481435241986751	.	.
chr10	73086520	73087019	chr10	73154485	73154984	A330049N07Rik|chr10:73154485-73154984	0.600664328343865	.	.
chr10	73086520	73087019	chr10	73453360	73453859	A330049N07Rik|chr10:73453360-73453859	0.481226279530062	.	.
chr10	73099619	73100118	chr10	73096464	73096963	Pcdh15|chr10:73096464-73096963	0.626926729784613	.	.
chr10	74966773	74967272	chr10	74905862	74906361	Gnaz|chr10:74905862-74906361	0.486767959166805	.	.
chr10	74966773	74967272	chr10	74925300	74925799	Gnaz|chr10:74925300-74925799	0.550161467096603	.	.
chr10	75316847	75317346	chr10	75364157	75364656	Adora2a|chr10:75364157-75364656	0.49896333122639	.	.
chr10	75316847	75317346	chr10	75626902	75627401	Adora2a|chr10:75626902-75627401	0.492267757715658	.	.
chr10	75316847	75317346	chr10	75676678	75677177	Adora2a|chr10:75676678-75677177	0.627110496659696	.	.
chr10	75517195	75517694	chr10	75632514	75633013	Gucd1|chr10:75632514-75633013	0.598149774675637	.	.
chr10	75517195	75517694	chr10	75632514	75633013	Snrpd3|chr10:75632514-75633013	0.598149774675637	.	.
chr10	75517195	75517694	chr10	75667316	75667815	Gucd1|chr10:75667316-75667815	0.505139079446514	.	.
chr10	75517195	75517694	chr10	75667316	75667815	Snrpd3|chr10:75667316-75667815	0.505139079446514	.	.
chr10	75517195	75517694	chr10	75704087	75704586	Gucd1|chr10:75704087-75704586	0.59027051475372	.	.
chr10	75517195	75517694	chr10	75704087	75704586	Snrpd3|chr10:75704087-75704586	0.59027051475372	.	.
chr10	75517195	75517694	chr10	75720641	75721140	Gucd1|chr10:75720641-75721140	0.490997171332107	.	.
chr10	75517195	75517694	chr10	75720641	75721140	Snrpd3|chr10:75720641-75721140	0.490997171332107	.	.
chr10	75517195	75517694	chr10	75853409	75853908	Gucd1|chr10:75853409-75853908	0.54921677408305	.	.
chr10	75517195	75517694	chr10	75853409	75853908	Snrpd3|chr10:75853409-75853908	0.54921677408305	.	.
chr10	75559925	75560424	chr10	75632514	75633013	Lrrc75b|chr10:75632514-75633013	0.48441263637806	.	.
chr10	75559925	75560424	chr10	75667316	75667815	Lrrc75b|chr10:75667316-75667815	0.603854948548985	.	.
chr10	75559925	75560424	chr10	75704087	75704586	Lrrc75b|chr10:75704087-75704586	0.516480322090071	.	.
chr10	75643576	75644075	chr10	75632514	75633013	Susd2|chr10:75632514-75633013	0.517156736553634	.	.
chr10	75643576	75644075	chr10	75667316	75667815	Susd2|chr10:75667316-75667815	0.663156876086814	.	.
chr10	75643576	75644075	chr10	75704087	75704586	Susd2|chr10:75704087-75704586	0.527729007307756	.	.
chr10	75643576	75644075	chr10	75872865	75873364	Susd2|chr10:75872865-75873364	0.593914256352428	.	.
chr10	75644158	75644657	chr10	75667316	75667815	Susd2|chr10:75667316-75667815	0.617848562545586	.	.
chr10	75764120	75764619	chr10	75667316	75667815	Cabin1|chr10:75667316-75667815	0.73919485484562	.	.
chr10	75764120	75764619	chr10	75704087	75704586	Cabin1|chr10:75704087-75704586	0.509692763445258	.	.
chr10	75764120	75764619	chr10	75950691	75951190	Cabin1|chr10:75950691-75951190	0.566431811336023	.	.
chr10	75859343	75859842	chr10	75667316	75667815	Mif|chr10:75667316-75667815	0.564811552760112	.	.
chr10	75859343	75859842	chr10	75950691	75951190	Mif|chr10:75950691-75951190	0.61834913591067	.	.
chr10	75860073	75860572	chr10	75632514	75633013	Mif|chr10:75632514-75633013	0.629602122101941	.	.
chr10	75860073	75860572	chr10	75667316	75667815	Mif|chr10:75667316-75667815	0.704469400340698	.	.
chr10	75860073	75860572	chr10	75853409	75853908	Mif|chr10:75853409-75853908	0.479370201143922	.	.
chr10	76032290	76032789	chr10	76416772	76417271	Zfp280b|chr10:76416772-76417271	0.591931582179008	.	.
chr10	76345090	76345589	chr10	76484689	76485188	Dip2a|chr10:76484689-76485188	0.52192486451553	.	.
chr10	76531225	76531724	chr10	76801944	76802443	Lss|chr10:76801944-76802443	0.621635537394368	.	.
chr10	76531225	76531724	chr10	76809931	76810430	Lss|chr10:76809931-76810430	0.701587876127825	.	.
chr10	76531225	76531724	chr10	76823805	76824304	Lss|chr10:76823805-76824304	0.604703017589554	.	.
chr10	76961928	76962427	chr10	76801944	76802443	Pcbp3|chr10:76801944-76802443	0.841226879102728	.	.
chr10	76961928	76962427	chr10	76802486	76802985	Pcbp3|chr10:76802486-76802985	0.557882452506845	.	.
chr10	76961928	76962427	chr10	76809931	76810430	Pcbp3|chr10:76809931-76810430	0.707207901790741	.	.
chr10	76961928	76962427	chr10	76823805	76824304	Pcbp3|chr10:76823805-76824304	0.611205667733872	.	.
chr10	76961928	76962427	chr10	77021332	77021831	Pcbp3|chr10:77021332-77021831	0.822738905373337	.	.
chr10	76961928	76962427	chr10	77130493	77130992	Pcbp3|chr10:77130493-77130992	0.823670875172432	.	.
chr10	77008547	77009046	chr10	76835726	76836225	Gm35721|chr10:76835726-76836225	0.581140376680501	.	.
chr10	77008547	77009046	chr10	77211224	77211723	Gm35721|chr10:77211224-77211723	0.613370910860232	.	.
chr10	77032927	77033426	chr10	76801944	76802443	Slc19a1|chr10:76801944-76802443	0.612861835574105	.	.
chr10	77032927	77033426	chr10	76809931	76810430	Slc19a1|chr10:76809931-76810430	0.485740117304132	.	.
chr10	77032927	77033426	chr10	77021332	77021831	Slc19a1|chr10:77021332-77021831	0.501086465015778	.	.
chr10	77032927	77033426	chr10	77130493	77130992	Slc19a1|chr10:77130493-77130992	0.634436834465576	.	.
chr10	77902300	77902799	chr10	78159856	78160355	Lrrc3|chr10:78159856-78160355	0.564221251141428	.	.
chr10	77978313	77978812	chr10	78159856	78160355	Cfap410|chr10:78159856-78160355	0.806109041274907	.	.
chr10	78009528	78010027	chr10	78159856	78160355	Pfkl|chr10:78159856-78160355	0.660272053605164	.	.
chr10	78169521	78170020	chr10	78159856	78160355	Gatd3a|chr10:78159856-78160355	0.688905443621788	.	.
chr10	78184961	78185460	chr10	78159856	78160355	Pwp2|chr10:78159856-78160355	0.578148069913513	.	.
chr10	78412843	78413342	chr10	78279111	78279610	Rrp1|chr10:78279111-78279610	0.638481502111036	.	.
chr10	78412843	78413342	chr10	78481893	78482392	Rrp1|chr10:78481893-78482392	0.533871847077343	.	.
chr10	78574691	78575190	chr10	78260684	78261183	Ilvbl|chr10:78260684-78261183	0.584194122393967	.	.
chr10	78574691	78575190	chr10	78481893	78482392	Ilvbl|chr10:78481893-78482392	0.503642887834471	.	.
chr10	78574691	78575190	chr10	78686751	78687250	Ilvbl|chr10:78686751-78687250	0.591703086876079	.	.
chr10	78574691	78575190	chr10	78812600	78813099	Ilvbl|chr10:78812600-78813099	0.495696869745836	.	.
chr10	78746859	78747358	chr10	78279111	78279610	Gm30400|chr10:78279111-78279610	0.639684061478842	.	.
chr10	78746859	78747358	chr10	78319845	78320344	Gm30400|chr10:78319845-78320344	0.524341473595508	.	.
chr10	78746859	78747358	chr10	78396201	78396700	Gm30400|chr10:78396201-78396700	0.559992818998213	.	.
chr10	78746859	78747358	chr10	78481893	78482392	Gm30400|chr10:78481893-78482392	0.633403134837678	.	.
chr10	78746859	78747358	chr10	78812600	78813099	Gm30400|chr10:78812600-78813099	0.552902706402266	.	.
chr10	78747414	78747913	chr10	78456920	78457419	Gm30400|chr10:78456920-78457419	0.485160772559417	.	.
chr10	78752339	78752838	chr10	78812600	78813099	Ccdc105|chr10:78812600-78813099	0.540226789018718	.	.
chr10	78779460	78779959	chr10	78686751	78687250	Slc1a6|chr10:78686751-78687250	0.679869472435763	.	.
chr10	79554879	79555378	chr10	79595188	79595687	Mier2|chr10:79595188-79595687	0.685218972584729	.	.
chr10	79554879	79555378	chr10	79649318	79649817	Mier2|chr10:79649318-79649817	0.585386937784564	.	.
chr10	79637007	79637506	chr10	79595188	79595687	Gm47163|chr10:79595188-79595687	0.518669971586807	.	.
chr10	79637007	79637506	chr10	79595188	79595687	Shc2|chr10:79595188-79595687	0.518669971586807	.	.
chr10	79637658	79638157	chr10	79595188	79595687	Gm47163|chr10:79595188-79595687	0.620466453289786	.	.
chr10	79637658	79638157	chr10	79595188	79595687	Shc2|chr10:79595188-79595687	0.620466453289786	.	.
chr10	79637658	79638157	chr10	79649318	79649817	Gm47163|chr10:79649318-79649817	0.724186268967713	.	.
chr10	79637658	79638157	chr10	79649318	79649817	Shc2|chr10:79649318-79649817	0.724186268967713	.	.
chr10	79704113	79704612	chr10	79649318	79649817	Bsg|chr10:79649318-79649817	0.51114328552481	.	.
chr10	79716415	79716914	chr10	79595188	79595687	Hcn2|chr10:79595188-79595687	0.517708760999523	.	.
chr10	79716415	79716914	chr10	79649318	79649817	Hcn2|chr10:79649318-79649817	0.52825595184774	.	.
chr10	79717010	79717509	chr10	79595188	79595687	Hcn2|chr10:79595188-79595687	0.651090052818377	.	.
chr10	79717010	79717509	chr10	79649318	79649817	Hcn2|chr10:79649318-79649817	0.686948147637498	.	.
chr10	79754800	79755299	chr10	80053303	80053802	Fgf22|chr10:80053303-80053802	0.770955090613618	.	.
chr10	79754800	79755299	chr10	80053944	80054443	Fgf22|chr10:80053944-80054443	0.563851849194017	.	.
chr10	79754800	79755299	chr10	80071093	80071592	Fgf22|chr10:80071093-80071592	0.527904052303459	.	.
chr10	79754800	79755299	chr10	80149272	80149771	Fgf22|chr10:80149272-80149771	0.548495512696159	.	.
chr10	79766873	79767372	chr10	80053303	80053802	Rnf126|chr10:80053303-80053802	0.552988628640242	.	.
chr10	79766873	79767372	chr10	80053944	80054443	Rnf126|chr10:80053944-80054443	0.483287082143472	.	.
chr10	79766873	79767372	chr10	80071093	80071592	Rnf126|chr10:80071093-80071592	0.481416882678586	.	.
chr10	79767373	79767872	chr10	79803556	79804055	Rnf126|chr10:79803556-79804055	0.769712300907363	.	.
chr10	79767373	79767872	chr10	80053303	80053802	Rnf126|chr10:80053303-80053802	0.479233366210404	.	.
chr10	79767373	79767872	chr10	80053944	80054443	Rnf126|chr10:80053944-80054443	0.52454243574254	.	.
chr10	79767373	79767872	chr10	80071093	80071592	Rnf126|chr10:80071093-80071592	0.478814479486918	.	.
chr10	79767373	79767872	chr10	80208672	80209171	Rnf126|chr10:80208672-80209171	0.751058946201094	.	.
chr10	79793406	79793905	chr10	79803556	79804055	Palm|chr10:79803556-79804055	0.648394328440714	.	.
chr10	79793406	79793905	chr10	80142013	80142512	Palm|chr10:80142013-80142512	0.596939869326201	.	.
chr10	79854078	79854577	chr10	79803556	79804055	E130317F20Rik|chr10:79803556-79804055	0.625585655599802	.	.
chr10	79854078	79854577	chr10	79803556	79804055	Ptbp1|chr10:79803556-79804055	0.625585655599802	.	.
chr10	79854078	79854577	chr10	80053303	80053802	E130317F20Rik|chr10:80053303-80053802	0.672914888801906	.	.
chr10	79854078	79854577	chr10	80053303	80053802	Ptbp1|chr10:80053303-80053802	0.672914888801906	.	.
chr10	79854078	79854577	chr10	80053944	80054443	E130317F20Rik|chr10:80053944-80054443	0.743332812106822	.	.
chr10	79854078	79854577	chr10	80053944	80054443	Ptbp1|chr10:80053944-80054443	0.743332812106822	.	.
chr10	79854078	79854577	chr10	80071093	80071592	E130317F20Rik|chr10:80071093-80071592	0.678313401782144	.	.
chr10	79854078	79854577	chr10	80071093	80071592	E130317F20Rik|chr10:80071093-80071592	0.678313401782145	.	.
chr10	79854078	79854577	chr10	80071093	80071592	Ptbp1|chr10:80071093-80071592	0.678313401782144	.	.
chr10	79854078	79854577	chr10	80071093	80071592	Ptbp1|chr10:80071093-80071592	0.678313401782145	.	.
chr10	79854078	79854577	chr10	80208672	80209171	E130317F20Rik|chr10:80208672-80209171	0.818952137605211	.	.
chr10	79854078	79854577	chr10	80208672	80209171	Ptbp1|chr10:80208672-80209171	0.818952137605211	.	.
chr10	79854868	79855367	chr10	79803556	79804055	E130317F20Rik|chr10:79803556-79804055	0.586452426109251	.	.
chr10	79854868	79855367	chr10	79803556	79804055	Ptbp1|chr10:79803556-79804055	0.586452426109251	.	.
chr10	79854868	79855367	chr10	80142013	80142512	E130317F20Rik|chr10:80142013-80142512	0.598280727534903	.	.
chr10	79854868	79855367	chr10	80142013	80142512	Ptbp1|chr10:80142013-80142512	0.598280727534903	.	.
chr10	79854868	79855367	chr10	80208672	80209171	E130317F20Rik|chr10:80208672-80209171	0.570061640393534	.	.
chr10	79854868	79855367	chr10	80208672	80209171	Ptbp1|chr10:80208672-80209171	0.570061640393534	.	.
chr10	79874174	79874673	chr10	80053303	80053802	Plppr3|chr10:80053303-80053802	0.487692998303024	.	.
chr10	79874174	79874673	chr10	80053303	80053802	Prtn3|chr10:80053303-80053802	0.487692998303024	.	.
chr10	79908430	79908929	chr10	79803556	79804055	Med16|chr10:79803556-79804055	0.831381492798481	.	.
[truncated: 23,434 more rows]
