# Supplementary material for: Single-cell analysis of chromatin accessibility in the adult mouse brain
Source: Nature. 2023 Dec 13;624(7991):378–89. doi: 10.1038/s41586-023-06824-9 (PMC10719105; doi:10.1038/s41586-023-06824-9)
Supplement: Supplementary file 3 — Supplementary Tables 1–25 and their legends. [file 41586_2023_6824_MOESM3_ESM.zip › 2023-03-05453B-s3/SI Tables/SI Table 13 Summary of all the gene-cCRE correlations/sa2subclass.PAG-RN_Nkx2-2_Otx1_Gaba.pdc.bedpe]

chr1	3466260	3466759	chr1	3206953	3207452	Gm1992|chr1:3206953-3207452	0.251014692540998	.	.
chr1	3670775	3671274	chr1	3900262	3900761	Xkr4|chr1:3900262-3900761	0.118907963171153	.	.
chr1	3672048	3672547	chr1	3900262	3900761	Xkr4|chr1:3900262-3900761	0.161571906091582	.	.
chr1	4785497	4785996	chr1	4554106	4554605	Mrpl15|chr1:4554106-4554605	0.243707492069459	.	.
chr1	4785497	4785996	chr1	5018611	5019110	Mrpl15|chr1:5018611-5019110	0.256959277072587	.	.
chr1	4807592	4808091	chr1	4571692	4572191	Lypla1|chr1:4571692-4572191	0.178549006191491	.	.
chr1	4807592	4808091	chr1	4770615	4771114	Lypla1|chr1:4770615-4771114	0.210670719275078	.	.
chr1	4807592	4808091	chr1	4780007	4780506	Lypla1|chr1:4780007-4780506	0.14749839225452	.	.
chr1	4807592	4808091	chr1	5018611	5019110	Lypla1|chr1:5018611-5019110	0.147227194285339	.	.
chr1	4807592	4808091	chr1	5082818	5083317	Lypla1|chr1:5082818-5083317	0.176252809564507	.	.
chr1	4807592	4808091	chr1	5170387	5170886	Lypla1|chr1:5170387-5170886	0.151190393716436	.	.
chr1	4857480	4857979	chr1	4554106	4554605	Tcea1|chr1:4554106-4554605	0.185671612954002	.	.
chr1	4857480	4857979	chr1	4571692	4572191	Tcea1|chr1:4571692-4572191	0.175480427363033	.	.
chr1	4857480	4857979	chr1	5018611	5019110	Tcea1|chr1:5018611-5019110	0.181449998893546	.	.
chr1	4857480	4857979	chr1	5019201	5019700	Tcea1|chr1:5019201-5019700	0.241247086943268	.	.
chr1	4857480	4857979	chr1	5082818	5083317	Tcea1|chr1:5082818-5083317	0.180642759701976	.	.
chr1	4857480	4857979	chr1	5170387	5170886	Tcea1|chr1:5170387-5170886	0.173294818173877	.	.
chr1	4858123	4858622	chr1	4571692	4572191	Tcea1|chr1:4571692-4572191	0.196189251293299	.	.
chr1	4858123	4858622	chr1	4769856	4770355	Tcea1|chr1:4769856-4770355	0.279795507904496	.	.
chr1	4858123	4858622	chr1	4926263	4926762	Tcea1|chr1:4926263-4926762	0.249470677723921	.	.
chr1	4858123	4858622	chr1	5019201	5019700	Tcea1|chr1:5019201-5019700	0.118747857256623	.	.
chr1	4858123	4858622	chr1	5170387	5170886	Tcea1|chr1:5170387-5170886	0.140967651810034	.	.
chr1	5070122	5070621	chr1	5258162	5258661	Atp6v1h|chr1:5258162-5258661	0.124933782841001	.	.
chr1	5070122	5070621	chr1	5258162	5258661	Rgs20|chr1:5258162-5258661	0.124933782841001	.	.
chr1	5588179	5588678	chr1	5257589	5258088	Oprk1|chr1:5257589-5258088	0.187371797374284	.	.
chr1	5588179	5588678	chr1	5258162	5258661	Oprk1|chr1:5258162-5258661	0.150762607121962	.	.
chr1	5588179	5588678	chr1	5697571	5698070	Oprk1|chr1:5697571-5698070	0.4893775861415	.	.
chr1	5588179	5588678	chr1	5703564	5704063	Oprk1|chr1:5703564-5704063	0.134043350985599	.	.
chr1	5588179	5588678	chr1	5735568	5736067	Oprk1|chr1:5735568-5736067	0.346721910646038	.	.
chr1	5588179	5588678	chr1	5915307	5915806	Oprk1|chr1:5915307-5915806	0.160835852782064	.	.
chr1	5588820	5589319	chr1	5257589	5258088	Oprk1|chr1:5257589-5258088	0.21761935076136	.	.
chr1	5588820	5589319	chr1	5258162	5258661	Oprk1|chr1:5258162-5258661	0.141487417683096	.	.
chr1	5588820	5589319	chr1	5697571	5698070	Oprk1|chr1:5697571-5698070	0.383291811067022	.	.
chr1	5588820	5589319	chr1	5735568	5736067	Oprk1|chr1:5735568-5736067	0.386890753334731	.	.
chr1	5588820	5589319	chr1	5915307	5915806	Oprk1|chr1:5915307-5915806	0.227832782064478	.	.
chr1	5916575	5917074	chr1	5734958	5735457	Npbwr1|chr1:5734958-5735457	0.130491053910283	.	.
chr1	5916575	5917074	chr1	5735568	5736067	Npbwr1|chr1:5735568-5736067	0.369080719095895	.	.
chr1	5916575	5917074	chr1	6100046	6100545	Npbwr1|chr1:6100046-6100545	0.293773881684702	.	.
chr1	5917179	5917678	chr1	5697571	5698070	Npbwr1|chr1:5697571-5698070	0.146100654630147	.	.
chr1	5917179	5917678	chr1	5735568	5736067	Npbwr1|chr1:5735568-5736067	0.261376915811706	.	.
chr1	5917179	5917678	chr1	6134983	6135482	Npbwr1|chr1:6134983-6135482	0.143786746410043	.	.
chr1	6214386	6214885	chr1	6094097	6094596	4732440D04Rik|chr1:6094097-6094596	0.23557492437284	.	.
chr1	6214386	6214885	chr1	6100046	6100545	4732440D04Rik|chr1:6100046-6100545	0.12183642567658	.	.
chr1	6214386	6214885	chr1	6134983	6135482	4732440D04Rik|chr1:6134983-6135482	0.248932761770524	.	.
chr1	6214899	6215398	chr1	5915307	5915806	4732440D04Rik|chr1:5915307-5915806	0.130228342003094	.	.
chr1	6214899	6215398	chr1	6134983	6135482	4732440D04Rik|chr1:6134983-6135482	0.120878325370609	.	.
chr1	7088594	7089093	chr1	7170867	7171366	Pcmtd1|chr1:7170867-7171366	0.266654243169407	.	.
chr1	7397174	7397673	chr1	7170867	7171366	Gm26901|chr1:7170867-7171366	0.193449026197528	.	.
chr1	7397837	7398336	chr1	7170867	7171366	Gm26901|chr1:7170867-7171366	0.187208218142924	.	.
chr1	7398342	7398841	chr1	7153392	7153891	Gm26901|chr1:7153392-7153891	0.136613193907745	.	.
chr1	7398342	7398841	chr1	7170867	7171366	Gm26901|chr1:7170867-7171366	0.478933481738002	.	.
chr1	7398342	7398841	chr1	7206575	7207074	Gm26901|chr1:7206575-7207074	0.170355446233416	.	.
chr1	9298975	9299474	chr1	9249540	9250039	Sntg1|chr1:9249540-9250039	0.199048628931739	.	.
chr1	9601474	9601973	chr1	9283023	9283522	Vxn|chr1:9283023-9283522	0.123449044019536	.	.
chr1	9601474	9601973	chr1	9283576	9284075	Vxn|chr1:9283576-9284075	0.156952857276933	.	.
chr1	9748256	9748755	chr1	9541113	9541612	1700034P13Rik|chr1:9541113-9541612	0.190076978298644	.	.
chr1	9748256	9748755	chr1	9541113	9541612	Vcpip1|chr1:9541113-9541612	0.190076978298644	.	.
chr1	9748256	9748755	chr1	9573148	9573647	1700034P13Rik|chr1:9573148-9573647	0.182422724651325	.	.
chr1	9748256	9748755	chr1	9573148	9573647	Vcpip1|chr1:9573148-9573647	0.182422724651325	.	.
chr1	10719713	10720212	chr1	10285509	10286008	Cpa6|chr1:10285509-10286008	0.138653061833454	.	.
chr1	10719713	10720212	chr1	10488093	10488592	Cpa6|chr1:10488093-10488592	0.122036419649462	.	.
chr1	10719713	10720212	chr1	10596332	10596831	Cpa6|chr1:10596332-10596831	0.295932334610005	.	.
chr1	10719713	10720212	chr1	10612497	10612996	Cpa6|chr1:10612497-10612996	0.215555367296497	.	.
chr1	10719713	10720212	chr1	10620828	10621327	Cpa6|chr1:10620828-10621327	0.320764223764391	.	.
chr1	10719713	10720212	chr1	10640109	10640608	Cpa6|chr1:10640109-10640608	0.168042685553817	.	.
chr1	10719713	10720212	chr1	10681417	10681916	Cpa6|chr1:10681417-10681916	0.151896302869301	.	.
chr1	10719713	10720212	chr1	10707185	10707684	Cpa6|chr1:10707185-10707684	0.159739269300134	.	.
chr1	10719713	10720212	chr1	10759501	10760000	Cpa6|chr1:10759501-10760000	0.355990808312897	.	.
chr1	10719713	10720212	chr1	10835602	10836101	Cpa6|chr1:10835602-10836101	0.416301931695729	.	.
chr1	10719713	10720212	chr1	10874715	10875214	Cpa6|chr1:10874715-10875214	0.149456470604084	.	.
chr1	10720532	10721031	chr1	10284696	10285195	Cpa6|chr1:10284696-10285195	0.320477003356542	.	.
chr1	10720532	10721031	chr1	10596332	10596831	Cpa6|chr1:10596332-10596831	0.222407557074233	.	.
chr1	10720532	10721031	chr1	10640109	10640608	Cpa6|chr1:10640109-10640608	0.289804145711546	.	.
chr1	10720532	10721031	chr1	10777738	10778237	Cpa6|chr1:10777738-10778237	0.153741397202701	.	.
chr1	10720532	10721031	chr1	10874715	10875214	Cpa6|chr1:10874715-10875214	0.247439779377639	.	.
chr1	10720532	10721031	chr1	10877384	10877883	Cpa6|chr1:10877384-10877883	0.145989311561637	.	.
chr1	10720532	10721031	chr1	10942845	10943344	Cpa6|chr1:10942845-10943344	0.196800474043347	.	.
chr1	10720532	10721031	chr1	10949060	10949559	Cpa6|chr1:10949060-10949559	0.281664962780679	.	.
chr1	10993243	10993742	chr1	10596332	10596831	Prex2|chr1:10596332-10596831	0.19151283775208	.	.
chr1	10993243	10993742	chr1	10620828	10621327	Prex2|chr1:10620828-10621327	0.309117268472959	.	.
chr1	10993243	10993742	chr1	10681417	10681916	Prex2|chr1:10681417-10681916	0.153111938793891	.	.
chr1	10993243	10993742	chr1	10756941	10757440	Prex2|chr1:10756941-10757440	0.26178471096027	.	.
chr1	10993243	10993742	chr1	10835602	10836101	Prex2|chr1:10835602-10836101	0.210619832110061	.	.
chr1	10993243	10993742	chr1	10850572	10851071	Prex2|chr1:10850572-10851071	0.259478448573654	.	.
chr1	10993243	10993742	chr1	11097221	11097720	Prex2|chr1:11097221-11097720	0.244969371002605	.	.
chr1	10993243	10993742	chr1	11147373	11147872	Prex2|chr1:11147373-11147872	0.261646956085137	.	.
chr1	10993243	10993742	chr1	11148028	11148527	Prex2|chr1:11148028-11148527	0.261180766106816	.	.
chr1	10993243	10993742	chr1	11233822	11234321	Prex2|chr1:11233822-11234321	0.122091020464996	.	.
chr1	10993772	10994271	chr1	10620828	10621327	Prex2|chr1:10620828-10621327	0.188227989970394	.	.
chr1	10993772	10994271	chr1	10756941	10757440	Prex2|chr1:10756941-10757440	0.21673174264363	.	.
chr1	10993772	10994271	chr1	10771716	10772215	Prex2|chr1:10771716-10772215	0.206276362146474	.	.
chr1	10993772	10994271	chr1	10835602	10836101	Prex2|chr1:10835602-10836101	0.365429195467279	.	.
chr1	10993772	10994271	chr1	11233822	11234321	Prex2|chr1:11233822-11234321	0.257091503515197	.	.
chr1	13588843	13589342	chr1	13607816	13608315	Tram1|chr1:13607816-13608315	0.206801733766444	.	.
chr1	13588843	13589342	chr1	13682912	13683411	Tram1|chr1:13682912-13683411	0.217314776738771	.	.
chr1	13588843	13589342	chr1	13789111	13789610	Tram1|chr1:13789111-13789610	0.123627581144866	.	.
chr1	13589563	13590062	chr1	13574735	13575234	Tram1|chr1:13574735-13575234	0.13964272545109	.	.
chr1	13589563	13590062	chr1	13771623	13772122	Tram1|chr1:13771623-13772122	0.298553520865915	.	.
chr1	13660314	13660813	chr1	13500447	13500946	Lactb2|chr1:13500447-13500946	0.150602949176129	.	.
chr1	14309549	14310048	chr1	14621019	14621518	Eya1|chr1:14621019-14621518	0.13265699893536	.	.
chr1	14309549	14310048	chr1	14728986	14729485	Eya1|chr1:14728986-14729485	0.195988679618843	.	.
chr1	14755218	14755717	chr1	14570645	14571144	Msc|chr1:14570645-14571144	0.13320219298795	.	.
chr1	14755218	14755717	chr1	14635842	14636341	Msc|chr1:14635842-14636341	0.162929266787064	.	.
chr1	14755218	14755717	chr1	14728986	14729485	Msc|chr1:14728986-14729485	0.178000180454473	.	.
chr1	14755218	14755717	chr1	14738247	14738746	Msc|chr1:14738247-14738746	0.329356456998152	.	.
chr1	14755218	14755717	chr1	14980277	14980776	Msc|chr1:14980277-14980776	0.15520884245999	.	.
chr1	14755218	14755717	chr1	15007624	15008123	Msc|chr1:15007624-15008123	0.2507262536303	.	.
chr1	14918622	14919121	chr1	14739996	14740495	Trpa1|chr1:14739996-14740495	0.169421976576368	.	.
chr1	14918622	14919121	chr1	14739996	14740495	Trpa1|chr1:14739996-14740495	0.169421976576369	.	.
chr1	15892493	15892992	chr1	15770806	15771305	Sbspon|chr1:15770806-15771305	0.153496838251395	.	.
chr1	16104999	16105498	chr1	16178507	16179006	Rdh10|chr1:16178507-16179006	0.231780259287217	.	.
chr1	16104999	16105498	chr1	16178507	16179006	Rpl7|chr1:16178507-16179006	0.231780259287217	.	.
chr1	16105563	16106062	chr1	16113391	16113890	Rdh10|chr1:16113391-16113890	0.193400489863	.	.
chr1	16519035	16519534	chr1	16798252	16798751	Stau2|chr1:16798252-16798751	0.182488521957776	.	.
chr1	16619102	16619601	chr1	16745945	16746444	Ube2w|chr1:16745945-16746444	0.267412429445404	.	.
chr1	16656744	16657243	chr1	16798252	16798751	D030040B21Rik|chr1:16798252-16798751	0.205712609531612	.	.
chr1	16656744	16657243	chr1	16798252	16798751	Eloc|chr1:16798252-16798751	0.205712609531612	.	.
chr1	16687901	16688400	chr1	16798252	16798751	Ly96|chr1:16798252-16798751	0.126997850137012	.	.
chr1	16688506	16689005	chr1	16979971	16980470	Ly96|chr1:16979971-16980470	0.152075181388826	.	.
chr1	17097078	17097577	chr1	17096566	17097065	Jph1|chr1:17096566-17097065	0.400710293598002	.	.
chr1	17097078	17097577	chr1	17406304	17406803	Jph1|chr1:17406304-17406803	0.300481532474624	.	.
chr1	17097665	17098164	chr1	17096566	17097065	Jph1|chr1:17096566-17097065	0.214869420040997	.	.
chr1	17097665	17098164	chr1	17123369	17123868	Jph1|chr1:17123369-17123868	0.186945970559227	.	.
chr1	17098192	17098691	chr1	16798252	16798751	Jph1|chr1:16798252-16798751	0.203459180134044	.	.
chr1	17098192	17098691	chr1	17096566	17097065	Jph1|chr1:17096566-17097065	0.363834448111745	.	.
chr1	17098192	17098691	chr1	17123369	17123868	Jph1|chr1:17123369-17123868	0.210920486398835	.	.
chr1	17145142	17145641	chr1	17191649	17192148	Gdap1|chr1:17191649-17192148	0.151080316783086	.	.
chr1	17145142	17145641	chr1	17244635	17245134	Gdap1|chr1:17244635-17245134	0.12599033385374	.	.
chr1	17727070	17727569	chr1	17394849	17395348	Crispld1|chr1:17394849-17395348	0.132662321107505	.	.
chr1	17727070	17727569	chr1	17394849	17395348	Gm16070|chr1:17394849-17395348	0.132662321107505	.	.
chr1	17727070	17727569	chr1	17406304	17406803	Crispld1|chr1:17406304-17406803	0.128867379612628	.	.
chr1	17727070	17727569	chr1	17406304	17406803	Gm16070|chr1:17406304-17406803	0.128867379612628	.	.
chr1	17727070	17727569	chr1	17856927	17857426	Crispld1|chr1:17856927-17857426	0.183611472974943	.	.
chr1	17727070	17727569	chr1	17856927	17857426	Gm16070|chr1:17856927-17857426	0.183611472974943	.	.
chr1	17727070	17727569	chr1	17980561	17981060	Crispld1|chr1:17980561-17981060	0.122843100540041	.	.
chr1	17727070	17727569	chr1	17980561	17981060	Gm16070|chr1:17980561-17981060	0.122843100540041	.	.
chr1	17727608	17728107	chr1	17406304	17406803	Crispld1|chr1:17406304-17406803	0.279128266272259	.	.
chr1	17727608	17728107	chr1	17406304	17406803	Gm16070|chr1:17406304-17406803	0.279128266272259	.	.
chr1	17727608	17728107	chr1	17980561	17981060	Crispld1|chr1:17980561-17981060	0.138720229194024	.	.
chr1	17727608	17728107	chr1	17980561	17981060	Gm16070|chr1:17980561-17981060	0.138720229194024	.	.
chr1	18057998	18058497	chr1	17856927	17857426	Gm28756|chr1:17856927-17857426	0.129553476256636	.	.
chr1	18057998	18058497	chr1	18106146	18106645	Gm28756|chr1:18106146-18106645	0.268100700217364	.	.
chr1	18057998	18058497	chr1	18106689	18107188	Gm28756|chr1:18106689-18107188	0.159632073941551	.	.
chr1	18057998	18058497	chr1	18468390	18468889	Gm28756|chr1:18468390-18468889	0.165533964819148	.	.
chr1	18058553	18059052	chr1	18468390	18468889	Gm28756|chr1:18468390-18468889	0.142690814676504	.	.
chr1	20820187	20820686	chr1	20513637	20514136	Mcm3|chr1:20513637-20514136	0.268187949024011	.	.
chr1	20820187	20820686	chr1	20699955	20700454	Mcm3|chr1:20699955-20700454	0.257826426873815	.	.
chr1	20820187	20820686	chr1	20738421	20738920	Mcm3|chr1:20738421-20738920	0.216768867456993	.	.
chr1	20820187	20820686	chr1	20785451	20785950	Mcm3|chr1:20785451-20785950	0.130288498224349	.	.
chr1	20820187	20820686	chr1	20786199	20786698	Mcm3|chr1:20786199-20786698	0.158243028032296	.	.
chr1	20820187	20820686	chr1	20912547	20913046	Mcm3|chr1:20912547-20913046	0.132673302770878	.	.
chr1	20820187	20820686	chr1	20933361	20933860	Mcm3|chr1:20933361-20933860	0.308659131652994	.	.
chr1	20890311	20890810	chr1	20908588	20909087	6720483E21Rik|chr1:20908588-20909087	0.22147802882203	.	.
chr1	20890311	20890810	chr1	20908588	20909087	Paqr8|chr1:20908588-20909087	0.22147802882203	.	.
chr1	20890311	20890810	chr1	20933361	20933860	6720483E21Rik|chr1:20933361-20933860	0.179186323051123	.	.
chr1	20890311	20890810	chr1	20933361	20933860	Paqr8|chr1:20933361-20933860	0.179186323051123	.	.
chr1	20890857	20891356	chr1	20900532	20901031	6720483E21Rik|chr1:20900532-20901031	0.21675456795069	.	.
chr1	20890857	20891356	chr1	20900532	20901031	Paqr8|chr1:20900532-20901031	0.21675456795069	.	.
chr1	20890857	20891356	chr1	20908588	20909087	6720483E21Rik|chr1:20908588-20909087	0.244485760324376	.	.
chr1	20890857	20891356	chr1	20908588	20909087	Paqr8|chr1:20908588-20909087	0.244485760324376	.	.
chr1	20890857	20891356	chr1	20912038	20912537	6720483E21Rik|chr1:20912038-20912537	0.132748941131681	.	.
chr1	20890857	20891356	chr1	20912038	20912537	Paqr8|chr1:20912038-20912537	0.132748941131681	.	.
chr1	20890857	20891356	chr1	20912547	20913046	6720483E21Rik|chr1:20912547-20913046	0.219045040547919	.	.
chr1	20890857	20891356	chr1	20912547	20913046	Paqr8|chr1:20912547-20913046	0.219045040547919	.	.
chr1	20890857	20891356	chr1	20921118	20921617	6720483E21Rik|chr1:20921118-20921617	0.292126459915769	.	.
chr1	20890857	20891356	chr1	20921118	20921617	Paqr8|chr1:20921118-20921617	0.292126459915769	.	.
chr1	20951400	20951899	chr1	20908588	20909087	Efhc1|chr1:20908588-20909087	0.135190888419133	.	.
chr1	30872795	30873294	chr1	30550215	30550714	Phf3|chr1:30550215-30550714	0.168167147463679	.	.
chr1	30873430	30873929	chr1	30513237	30513736	Phf3|chr1:30513237-30513736	0.257499781102463	.	.
chr1	30873430	30873929	chr1	30550215	30550714	Phf3|chr1:30550215-30550714	0.310865410795439	.	.
chr1	30873430	30873929	chr1	30583020	30583519	Phf3|chr1:30583020-30583519	0.155980938015137	.	.
chr1	30873942	30874441	chr1	30513237	30513736	Phf3|chr1:30513237-30513736	0.214370507977453	.	.
chr1	30873942	30874441	chr1	30595347	30595846	Phf3|chr1:30595347-30595846	0.12008468911051	.	.
chr1	30949080	30949579	chr1	30513237	30513736	Ptp4a1|chr1:30513237-30513736	0.348423428076361	.	.
chr1	30949080	30949579	chr1	30550215	30550714	Ptp4a1|chr1:30550215-30550714	0.367022164980225	.	.
chr1	30949080	30949579	chr1	30583020	30583519	Ptp4a1|chr1:30583020-30583519	0.165178442633674	.	.
chr1	30949080	30949579	chr1	30595347	30595846	Ptp4a1|chr1:30595347-30595846	0.279555680003217	.	.
chr1	30949080	30949579	chr1	30780213	30780712	Ptp4a1|chr1:30780213-30780712	0.182284950165902	.	.
chr1	30949582	30950081	chr1	30550215	30550714	Ptp4a1|chr1:30550215-30550714	0.268326485569701	.	.
chr1	30949582	30950081	chr1	30583020	30583519	Ptp4a1|chr1:30583020-30583519	0.176722175986704	.	.
chr1	30949582	30950081	chr1	30778631	30779130	Ptp4a1|chr1:30778631-30779130	0.168538532555684	.	.
chr1	32172459	32172958	chr1	32002685	32003184	Khdrbs2|chr1:32002685-32003184	0.320797754884374	.	.
chr1	32172459	32172958	chr1	32214374	32214873	Khdrbs2|chr1:32214374-32214873	0.259969975079256	.	.
chr1	42229631	42230130	chr1	42047939	42048438	Gm9915|chr1:42047939-42048438	0.272987751771528	.	.
chr1	44102213	44102712	chr1	44126238	44126737	Tex30|chr1:44126238-44126737	0.255837060035093	.	.
chr1	44102213	44102712	chr1	44198134	44198633	Tex30|chr1:44198134-44198633	0.121840314460982	.	.
chr1	44102213	44102712	chr1	44278510	44279009	Tex30|chr1:44278510-44279009	0.170075046623607	.	.
chr1	44118638	44119137	chr1	44041766	44042265	Bivm|chr1:44041766-44042265	0.133884774778237	.	.
chr1	44118638	44119137	chr1	44041766	44042265	Poglut2|chr1:44041766-44042265	0.133884774778237	.	.
chr1	44118638	44119137	chr1	44228990	44229489	Bivm|chr1:44228990-44229489	0.196058082884884	.	.
chr1	44118638	44119137	chr1	44228990	44229489	Poglut2|chr1:44228990-44229489	0.196058082884884	.	.
chr1	44119663	44120162	chr1	44126238	44126737	Bivm|chr1:44126238-44126737	0.202828270927662	.	.
chr1	44147693	44148192	chr1	44041766	44042265	Ercc5|chr1:44041766-44042265	0.133909562673332	.	.
chr1	44147693	44148192	chr1	44126238	44126737	Ercc5|chr1:44126238-44126737	0.146066915136292	.	.
chr1	44551396	44551895	chr1	44531874	44532373	Gulp1|chr1:44531874-44532373	0.248633849690566	.	.
chr1	44551396	44551895	chr1	44544389	44544888	Gulp1|chr1:44544389-44544888	0.143140134934493	.	.
chr1	44551396	44551895	chr1	44721675	44722174	Gulp1|chr1:44721675-44722174	0.247505630973063	.	.
chr1	44552204	44552703	chr1	44531874	44532373	Gulp1|chr1:44531874-44532373	0.174483738227572	.	.
chr1	44552204	44552703	chr1	44544389	44544888	Gulp1|chr1:44544389-44544888	0.196408711037588	.	.
chr1	44552204	44552703	chr1	44721675	44722174	Gulp1|chr1:44721675-44722174	0.363693320138787	.	.
chr1	44745649	44746148	chr1	44792427	44792926	4930521E06Rik|chr1:44792427-44792926	0.337809672879758	.	.
chr1	45794689	45795188	chr1	45663774	45664273	Wdr75|chr1:45663774-45664273	0.190145936659084	.	.
chr1	45794689	45795188	chr1	45740848	45741347	Wdr75|chr1:45740848-45741347	0.19943402565093	.	.
chr1	45794689	45795188	chr1	45816821	45817320	Wdr75|chr1:45816821-45817320	0.215222291606288	.	.
chr1	45794689	45795188	chr1	46088079	46088578	Wdr75|chr1:46088079-46088578	0.381233248778284	.	.
chr1	45795197	45795696	chr1	45627823	45628322	Wdr75|chr1:45627823-45628322	0.162307258943734	.	.
chr1	45795197	45795696	chr1	46088079	46088578	Wdr75|chr1:46088079-46088578	0.243437126546092	.	.
chr1	45925424	45925923	chr1	45672672	45673171	Slc40a1|chr1:45672672-45673171	0.190595964056719	.	.
chr1	45925424	45925923	chr1	45837607	45838106	Slc40a1|chr1:45837607-45838106	0.129682336484514	.	.
chr1	45925424	45925923	chr1	45905047	45905546	Slc40a1|chr1:45905047-45905546	0.163599303758974	.	.
chr1	45925424	45925923	chr1	46022239	46022738	Slc40a1|chr1:46022239-46022738	0.131374848063946	.	.
chr1	45926254	45926753	chr1	45760934	45761433	Slc40a1|chr1:45760934-45761433	0.295140009297428	.	.
chr1	45926254	45926753	chr1	45774484	45774983	Slc40a1|chr1:45774484-45774983	0.320431034786301	.	.
chr1	45926254	45926753	chr1	45860275	45860774	Slc40a1|chr1:45860275-45860774	0.158119340284373	.	.
chr1	45926254	45926753	chr1	45905047	45905546	Slc40a1|chr1:45905047-45905546	0.124751416220275	.	.
chr1	46065930	46066429	chr1	45837607	45838106	Dnah7b|chr1:45837607-45838106	0.151400306016853	.	.
chr1	46065930	46066429	chr1	46088079	46088578	Dnah7b|chr1:46088079-46088578	0.180680979424541	.	.
chr1	46065930	46066429	chr1	46296982	46297481	Dnah7b|chr1:46296982-46297481	0.149554652714878	.	.
chr1	46065930	46066429	chr1	46297516	46298015	Dnah7b|chr1:46297516-46298015	0.12014544688665	.	.
chr1	46066566	46067065	chr1	45837098	45837597	Dnah7b|chr1:45837098-45837597	0.14993546171324	.	.
chr1	46066566	46067065	chr1	46022239	46022738	Dnah7b|chr1:46022239-46022738	0.418965432846563	.	.
chr1	46066566	46067065	chr1	46067115	46067614	Dnah7b|chr1:46067115-46067614	0.288304953952609	.	.
chr1	46066566	46067065	chr1	46296982	46297481	Dnah7b|chr1:46296982-46297481	0.357046472215306	.	.
chr1	46066566	46067065	chr1	46297516	46298015	Dnah7b|chr1:46297516-46298015	0.15790189406193	.	.
chr1	46425176	46425675	chr1	46022239	46022738	Dnah7c|chr1:46022239-46022738	0.19060642528556	.	.
chr1	52817513	52818012	chr1	52953081	52953580	Inpp1|chr1:52953081-52953580	0.135763242124652	.	.
chr1	52844734	52845233	chr1	52953081	52953580	Hibch|chr1:52953081-52953580	0.137815919916221	.	.
chr1	53297308	53297807	chr1	53032502	53033001	Ormdl1|chr1:53032502-53033001	0.14820301655001	.	.
chr1	53297308	53297807	chr1	53032502	53033001	Pms1|chr1:53032502-53033001	0.14820301655001	.	.
chr1	53297308	53297807	chr1	53272612	53273111	Ormdl1|chr1:53272612-53273111	0.194904022207362	.	.
chr1	53297308	53297807	chr1	53272612	53273111	Pms1|chr1:53272612-53273111	0.194904022207362	.	.
chr1	53706596	53707095	chr1	53328587	53329086	Dnah7a|chr1:53328587-53329086	0.155772896820993	.	.
chr1	53706596	53707095	chr1	53450060	53450559	Dnah7a|chr1:53450060-53450559	0.255557838676009	.	.
chr1	54250459	54250958	chr1	54332940	54333439	Ccdc150|chr1:54332940-54333439	0.241911549477068	.	.
chr1	54250459	54250958	chr1	54380669	54381168	Ccdc150|chr1:54380669-54381168	0.248970573053939	.	.
chr1	54250459	54250958	chr1	54405923	54406422	Ccdc150|chr1:54405923-54406422	0.141594876610623	.	.
chr1	54250459	54250958	chr1	54588606	54589105	Ccdc150|chr1:54588606-54589105	0.124437534115568	.	.
chr1	54250459	54250958	chr1	54732758	54733257	Ccdc150|chr1:54732758-54733257	0.146245458500467	.	.
chr1	54438767	54439266	chr1	54256299	54256798	Gtf3c3|chr1:54256299-54256798	0.159681303200465	.	.
chr1	54438767	54439266	chr1	54381234	54381733	Gtf3c3|chr1:54381234-54381733	0.174264211452606	.	.
chr1	54438767	54439266	chr1	54647122	54647621	Gtf3c3|chr1:54647122-54647621	0.24352911134455	.	.
chr1	54438767	54439266	chr1	54707058	54707557	Gtf3c3|chr1:54707058-54707557	0.181185032530489	.	.
chr1	54438767	54439266	chr1	54734870	54735369	Gtf3c3|chr1:54734870-54735369	0.296434007042372	.	.
chr1	54438767	54439266	chr1	54748890	54749389	Gtf3c3|chr1:54748890-54749389	0.210961888896866	.	.
chr1	54557443	54557942	chr1	54647122	54647621	Pgap1|chr1:54647122-54647621	0.194060201295414	.	.
chr1	54557443	54557942	chr1	54665931	54666430	Pgap1|chr1:54665931-54666430	0.293026330412655	.	.
chr1	54557443	54557942	chr1	54707058	54707557	Pgap1|chr1:54707058-54707557	0.16445014375039	.	.
chr1	55027198	55027697	chr1	55171315	55171814	Sf3b1|chr1:55171315-55171814	0.156475071141701	.	.
chr1	55027198	55027697	chr1	55259658	55260157	Sf3b1|chr1:55259658-55260157	0.174439927363958	.	.
chr1	55027198	55027697	chr1	55383081	55383580	Sf3b1|chr1:55383081-55383580	0.120530931083163	.	.
chr1	55052491	55052990	chr1	55171875	55172374	Coq10b|chr1:55171875-55172374	0.170549586036068	.	.
chr1	55087395	55087894	chr1	55259658	55260157	Hspd1|chr1:55259658-55260157	0.191282054941687	.	.
chr1	55087395	55087894	chr1	55259658	55260157	Hspe1|chr1:55259658-55260157	0.191282054941687	.	.
chr1	55087395	55087894	chr1	55446132	55446631	Hspd1|chr1:55446132-55446631	0.221307952476967	.	.
chr1	55087395	55087894	chr1	55446132	55446631	Hspe1|chr1:55446132-55446631	0.221307952476967	.	.
chr1	55087395	55087894	chr1	55462215	55462714	Hspd1|chr1:55462215-55462714	0.162236494676955	.	.
chr1	55087395	55087894	chr1	55462215	55462714	Hspe1|chr1:55462215-55462714	0.162236494676955	.	.
chr1	55087908	55088407	chr1	55171315	55171814	Hspd1|chr1:55171315-55171814	0.127934809895208	.	.
chr1	55087908	55088407	chr1	55171315	55171814	Hspe1|chr1:55171315-55171814	0.127934809895208	.	.
chr1	55087908	55088407	chr1	55438552	55439051	Hspd1|chr1:55438552-55439051	0.16743336059802	.	.
chr1	55087908	55088407	chr1	55438552	55439051	Hspe1|chr1:55438552-55439051	0.16743336059802	.	.
chr1	55130908	55131407	chr1	55383081	55383580	Mob4|chr1:55383081-55383580	0.248533130216475	.	.
chr1	55131471	55131970	chr1	55171315	55171814	Mob4|chr1:55171315-55171814	0.161374274955658	.	.
chr1	55131471	55131970	chr1	55438552	55439051	Mob4|chr1:55438552-55439051	0.200606717889146	.	.
chr1	55236881	55237380	chr1	55171875	55172374	Mars2|chr1:55171875-55172374	0.143910057448969	.	.
chr1	55236881	55237380	chr1	55383081	55383580	Mars2|chr1:55383081-55383580	0.163113232209841	.	.
chr1	55236881	55237380	chr1	55462215	55462714	Mars2|chr1:55462215-55462714	0.16480213341152	.	.
chr1	55406395	55406894	chr1	55171315	55171814	Plcl1|chr1:55171315-55171814	0.17254187611838	.	.
chr1	55406395	55406894	chr1	55438552	55439051	Plcl1|chr1:55438552-55439051	0.352679676966293	.	.
chr1	55406395	55406894	chr1	55446132	55446631	Plcl1|chr1:55446132-55446631	0.28201030542555	.	.
chr1	55406395	55406894	chr1	55462215	55462714	Plcl1|chr1:55462215-55462714	0.275591189694777	.	.
chr1	57377374	57377873	chr1	57224009	57224508	1700066M21Rik|chr1:57224009-57224508	0.155537425830944	.	.
chr1	57377374	57377873	chr1	57224009	57224508	4930558J18Rik|chr1:57224009-57224508	0.155537425830944	.	.
chr1	57377374	57377873	chr1	57224682	57225181	1700066M21Rik|chr1:57224682-57225181	0.210734560495844	.	.
chr1	57377374	57377873	chr1	57224682	57225181	4930558J18Rik|chr1:57224682-57225181	0.210734560495844	.	.
chr1	57377374	57377873	chr1	57265242	57265741	1700066M21Rik|chr1:57265242-57265741	0.184662249805538	.	.
chr1	57377374	57377873	chr1	57265242	57265741	4930558J18Rik|chr1:57265242-57265741	0.184662249805538	.	.
chr1	57377988	57378487	chr1	57423605	57424104	1700066M21Rik|chr1:57423605-57424104	0.123410662107171	.	.
chr1	57377988	57378487	chr1	57423605	57424104	4930558J18Rik|chr1:57423605-57424104	0.123410662107171	.	.
chr1	57377988	57378487	chr1	57436393	57436892	1700066M21Rik|chr1:57436393-57436892	0.121487890673407	.	.
chr1	57377988	57378487	chr1	57436393	57436892	4930558J18Rik|chr1:57436393-57436892	0.121487890673407	.	.
chr1	57406257	57406756	chr1	57423605	57424104	Maip1|chr1:57423605-57424104	0.189539640670822	.	.
chr1	57406257	57406756	chr1	57423605	57424104	Tyw5|chr1:57423605-57424104	0.189539640670822	.	.
chr1	58973284	58973783	chr1	58897489	58897988	Stradb|chr1:58897489-58897988	0.237621706875954	.	.
chr1	58973284	58973783	chr1	58897489	58897988	Trak2|chr1:58897489-58897988	0.237621706875954	.	.
chr1	58973284	58973783	chr1	58914182	58914681	Stradb|chr1:58914182-58914681	0.133081930502554	.	.
chr1	58973284	58973783	chr1	58914182	58914681	Trak2|chr1:58914182-58914681	0.133081930502554	.	.
chr1	59120147	59120646	chr1	58897489	58897988	G730003C15Rik|chr1:58897489-58897988	0.125105861547641	.	.
chr1	59120147	59120646	chr1	58897489	58897988	Tmem237|chr1:58897489-58897988	0.125105861547641	.	.
chr1	59120147	59120646	chr1	58914182	58914681	G730003C15Rik|chr1:58914182-58914681	0.1431022413656	.	.
chr1	59120147	59120646	chr1	58914182	58914681	Tmem237|chr1:58914182-58914681	0.1431022413656	.	.
chr1	59237006	59237505	chr1	58770010	58770509	Als2|chr1:58770010-58770509	0.157656682559015	.	.
chr1	59762644	59763143	chr1	59883669	59884168	Bmpr2|chr1:59883669-59884168	0.219129594304327	.	.
chr1	59762644	59763143	chr1	59968747	59969246	Bmpr2|chr1:59968747-59969246	0.204095214430616	.	.
chr1	59762644	59763143	chr1	60005964	60006463	Bmpr2|chr1:60005964-60006463	0.14002442256726	.	.
chr1	59763159	59763658	chr1	59809672	59810171	Bmpr2|chr1:59809672-59810171	0.141102793232915	.	.
chr1	59763159	59763658	chr1	59957157	59957656	Bmpr2|chr1:59957157-59957656	0.185981198550909	.	.
chr1	59763681	59764180	chr1	59957157	59957656	Bmpr2|chr1:59957157-59957656	0.232866479713077	.	.
chr1	59912662	59913161	chr1	59809672	59810171	Fam117b|chr1:59809672-59810171	0.1464458656535	.	.
chr1	59912662	59913161	chr1	59957157	59957656	Fam117b|chr1:59957157-59957656	0.136536754155786	.	.
chr1	59913211	59913710	chr1	59968747	59969246	Fam117b|chr1:59968747-59969246	0.238796233654437	.	.
chr1	59913211	59913710	chr1	60000360	60000859	Fam117b|chr1:60000360-60000859	0.126540521133485	.	.
chr1	59913211	59913710	chr1	60158400	60158899	Fam117b|chr1:60158400-60158899	0.191049914466202	.	.
chr1	60042424	60042923	chr1	59925686	59926185	Ica1l|chr1:59925686-59926185	0.223806640336652	.	.
chr1	60042424	60042923	chr1	60198896	60199395	Ica1l|chr1:60198896-60199395	0.158932408798125	.	.
chr1	60042424	60042923	chr1	60360913	60361412	Ica1l|chr1:60360913-60361412	0.149987960633892	.	.
chr1	60042935	60043434	chr1	59883669	59884168	Ica1l|chr1:59883669-59884168	0.170111712892941	.	.
chr1	60042935	60043434	chr1	59925686	59926185	Ica1l|chr1:59925686-59926185	0.332305766310726	.	.
chr1	60042935	60043434	chr1	60360913	60361412	Ica1l|chr1:60360913-60361412	0.177399978914534	.	.
chr1	60097393	60097892	chr1	59795299	59795798	Carf|chr1:59795299-59795798	0.137034544509872	.	.
chr1	60097393	60097892	chr1	59925686	59926185	Carf|chr1:59925686-59926185	0.14275244329304	.	.
chr1	60097393	60097892	chr1	60198896	60199395	Carf|chr1:60198896-60199395	0.133070657186202	.	.
chr1	60097980	60098479	chr1	59809672	59810171	Carf|chr1:59809672-59810171	0.193383674205555	.	.
chr1	60097980	60098479	chr1	59809672	59810171	Wdr12|chr1:59809672-59810171	0.193383674205555	.	.
chr1	60098487	60098986	chr1	59809672	59810171	Carf|chr1:59809672-59810171	0.168422003697372	.	.
chr1	60098487	60098986	chr1	59809672	59810171	Wdr12|chr1:59809672-59810171	0.168422003697372	.	.
chr1	60098487	60098986	chr1	60360913	60361412	Carf|chr1:60360913-60361412	0.144865587634447	.	.
chr1	60098487	60098986	chr1	60360913	60361412	Wdr12|chr1:60360913-60361412	0.144865587634447	.	.
chr1	60180257	60180756	chr1	60360913	60361412	Nbeal1|chr1:60360913-60361412	0.28944184049195	.	.
chr1	60342754	60343253	chr1	60033401	60033900	Cyp20a1|chr1:60033401-60033900	0.140953280664919	.	.
chr1	60342754	60343253	chr1	60272439	60272938	Cyp20a1|chr1:60272439-60272938	0.207350559512431	.	.
chr1	60343314	60343813	chr1	60198896	60199395	Cyp20a1|chr1:60198896-60199395	0.161480953274845	.	.
chr1	60343314	60343813	chr1	60272439	60272938	Cyp20a1|chr1:60272439-60272938	0.146956610803713	.	.
chr1	60409462	60409961	chr1	60158400	60158899	Abi2|chr1:60158400-60158899	0.138965093721001	.	.
chr1	60409462	60409961	chr1	60360913	60361412	Abi2|chr1:60360913-60361412	0.205945877253685	.	.
chr1	65122893	65123392	chr1	65010101	65010600	D630023F18Rik|chr1:65010101-65010600	0.141566794026463	.	.
chr1	65186396	65186895	chr1	65010101	65010600	Idh1|chr1:65010101-65010600	0.315929591993168	.	.
chr1	65186396	65186895	chr1	65010101	65010600	Pikfyve|chr1:65010101-65010600	0.315929591993168	.	.
chr1	65282716	65283215	chr1	65151382	65151881	Pth2r|chr1:65151382-65151881	0.181127563978342	.	.
chr1	66174880	66175379	chr1	66104487	66104986	Map2|chr1:66104487-66104986	0.14655155421353	.	.
chr1	66174880	66175379	chr1	66132477	66132976	Map2|chr1:66132477-66132976	0.126147090366482	.	.
chr1	66174880	66175379	chr1	66148233	66148732	Map2|chr1:66148233-66148732	0.172266862295181	.	.
chr1	66174880	66175379	chr1	66148756	66149255	Map2|chr1:66148756-66149255	0.172557758097607	.	.
chr1	69687151	69687650	chr1	69512488	69512987	Ikzf2|chr1:69512488-69512987	0.189455360161809	.	.
chr1	69687151	69687650	chr1	69515850	69516349	Ikzf2|chr1:69515850-69516349	0.12234207888456	.	.
chr1	70724978	70725477	chr1	70575366	70575865	Vwc2l|chr1:70575366-70575865	0.258313558100838	.	.
chr1	70724978	70725477	chr1	70637518	70638017	Vwc2l|chr1:70637518-70638017	0.405262065342415	.	.
chr1	70724978	70725477	chr1	70638070	70638569	Vwc2l|chr1:70638070-70638569	0.357492109599302	.	.
chr1	70724978	70725477	chr1	70655023	70655522	Vwc2l|chr1:70655023-70655522	0.300093017918773	.	.
chr1	70724978	70725477	chr1	70742577	70743076	Vwc2l|chr1:70742577-70743076	0.197653178481117	.	.
chr1	70725497	70725996	chr1	70316336	70316835	Vwc2l|chr1:70316336-70316835	0.176527337966066	.	.
chr1	70725497	70725996	chr1	70575366	70575865	Vwc2l|chr1:70575366-70575865	0.290278445290356	.	.
chr1	70725497	70725996	chr1	70618708	70619207	Vwc2l|chr1:70618708-70619207	0.21191842756139	.	.
chr1	70725497	70725996	chr1	70637518	70638017	Vwc2l|chr1:70637518-70638017	0.420833298882726	.	.
chr1	70725497	70725996	chr1	70638070	70638569	Vwc2l|chr1:70638070-70638569	0.379558545524754	.	.
chr1	70725497	70725996	chr1	70655023	70655522	Vwc2l|chr1:70655023-70655522	0.151006248641855	.	.
chr1	70725497	70725996	chr1	70742577	70743076	Vwc2l|chr1:70742577-70743076	0.175719857895546	.	.
chr1	74505730	74506229	chr1	74787775	74788274	Cnot9|chr1:74787775-74788274	0.137108214973667	.	.
chr1	74505730	74506229	chr1	74858307	74858806	Cnot9|chr1:74858307-74858806	0.197370296215787	.	.
chr1	74505730	74506229	chr1	74948735	74949234	Cnot9|chr1:74948735-74949234	0.209762495998991	.	.
chr1	74506443	74506942	chr1	74698931	74699430	Cnot9|chr1:74698931-74699430	0.138343706264936	.	.
chr1	74506443	74506942	chr1	74816731	74817230	Cnot9|chr1:74816731-74817230	0.243246123753315	.	.
chr1	74541923	74542422	chr1	74817277	74817776	Plcd4|chr1:74817277-74817776	0.204508282814363	.	.
chr1	74541923	74542422	chr1	74926640	74927139	Plcd4|chr1:74926640-74927139	0.169650759744234	.	.
chr1	74542596	74543095	chr1	74784124	74784623	Plcd4|chr1:74784124-74784623	0.20292379679617	.	.
chr1	74542596	74543095	chr1	74882110	74882609	Plcd4|chr1:74882110-74882609	0.365038617111176	.	.
chr1	74587962	74588461	chr1	74688037	74688536	Bcs1l|chr1:74688037-74688536	0.149707368800559	.	.
chr1	74587962	74588461	chr1	74688037	74688536	Zfp142|chr1:74688037-74688536	0.149707368800559	.	.
chr1	74587962	74588461	chr1	74772969	74773468	Bcs1l|chr1:74772969-74773468	0.180762557061906	.	.
chr1	74587962	74588461	chr1	74772969	74773468	Zfp142|chr1:74772969-74773468	0.180762557061906	.	.
chr1	74587962	74588461	chr1	74787775	74788274	Bcs1l|chr1:74787775-74788274	0.23179379815081	.	.
chr1	74587962	74588461	chr1	74787775	74788274	Zfp142|chr1:74787775-74788274	0.23179379815081	.	.
chr1	74587962	74588461	chr1	74858307	74858806	Bcs1l|chr1:74858307-74858806	0.247792594743223	.	.
chr1	74587962	74588461	chr1	74858307	74858806	Zfp142|chr1:74858307-74858806	0.247792594743223	.	.
chr1	74587962	74588461	chr1	74964428	74964927	Bcs1l|chr1:74964428-74964927	0.220708079696528	.	.
chr1	74587962	74588461	chr1	74964428	74964927	Zfp142|chr1:74964428-74964927	0.220708079696528	.	.
chr1	74601175	74601674	chr1	74682169	74682668	Rnf25|chr1:74682169-74682668	0.190214759960516	.	.
chr1	74601175	74601674	chr1	74682169	74682668	Stk36|chr1:74682169-74682668	0.190214759960516	.	.
chr1	74601175	74601674	chr1	74808065	74808564	Rnf25|chr1:74808065-74808564	0.152111944053897	.	.
chr1	74601175	74601674	chr1	74808065	74808564	Stk36|chr1:74808065-74808564	0.152111944053897	.	.
chr1	74601175	74601674	chr1	74894978	74895477	Rnf25|chr1:74894978-74895477	0.195577803178892	.	.
chr1	74601175	74601674	chr1	74894978	74895477	Stk36|chr1:74894978-74895477	0.195577803178892	.	.
chr1	74661495	74661994	chr1	74816731	74817230	Ttll4|chr1:74816731-74817230	0.20083227455416	.	.
chr1	74661495	74661994	chr1	74817277	74817776	Ttll4|chr1:74817277-74817776	0.119242665827636	.	.
chr1	74661495	74661994	chr1	74858307	74858806	Ttll4|chr1:74858307-74858806	0.134864339710536	.	.
chr1	74661495	74661994	chr1	74926640	74927139	Ttll4|chr1:74926640-74927139	0.167220700746472	.	.
chr1	74661495	74661994	chr1	74948735	74949234	Ttll4|chr1:74948735-74949234	0.150174719127467	.	.
chr1	74661495	74661994	chr1	74948735	74949234	Ttll4|chr1:74948735-74949234	0.150174719127468	.	.
chr1	74851328	74851827	chr1	74698295	74698794	Gm16582|chr1:74698295-74698794	0.14876543613919	.	.
chr1	74851328	74851827	chr1	74698931	74699430	Gm16582|chr1:74698931-74699430	0.441080202505148	.	.
chr1	74851328	74851827	chr1	74816731	74817230	Gm16582|chr1:74816731-74817230	0.238492805297579	.	.
chr1	74851328	74851827	chr1	74858307	74858806	Gm16582|chr1:74858307-74858806	0.230226778143603	.	.
chr1	74854708	74855207	chr1	74698295	74698794	Cdk5r2|chr1:74698295-74698794	0.190283482268654	.	.
chr1	74854708	74855207	chr1	74787775	74788274	Cdk5r2|chr1:74787775-74788274	0.169300186236192	.	.
chr1	74854708	74855207	chr1	74794449	74794948	Cdk5r2|chr1:74794449-74794948	0.23950293070449	.	.
chr1	74854708	74855207	chr1	74802933	74803432	Cdk5r2|chr1:74802933-74803432	0.219103241942483	.	.
chr1	74854708	74855207	chr1	74882110	74882609	Cdk5r2|chr1:74882110-74882609	0.171126562663727	.	.
chr1	74854708	74855207	chr1	75016818	75017317	Cdk5r2|chr1:75016818-75017317	0.220573075872797	.	.
chr1	74854708	74855207	chr1	75244823	75245322	Cdk5r2|chr1:75244823-75245322	0.167192802650289	.	.
chr1	74893408	74893907	chr1	74794449	74794948	Cryba2|chr1:74794449-74794948	0.164750635798193	.	.
chr1	74893408	74893907	chr1	75244823	75245322	Cryba2|chr1:75244823-75245322	0.245384285119873	.	.
chr1	74901649	74902148	chr1	74787775	74788274	Gm15841|chr1:74787775-74788274	0.118989049930515	.	.
chr1	74901649	74902148	chr1	75001124	75001623	Gm15841|chr1:75001124-75001623	0.131122218544744	.	.
chr1	74901649	74902148	chr1	75141393	75141892	Gm15841|chr1:75141393-75141892	0.130943345709076	.	.
chr1	74901649	74902148	chr1	75218312	75218811	Gm15841|chr1:75218312-75218811	0.127085472753716	.	.
chr1	74935357	74935856	chr1	74794449	74794948	Cfap65|chr1:74794449-74794948	0.215603469258301	.	.
chr1	74935357	74935856	chr1	74882110	74882609	Cfap65|chr1:74882110-74882609	0.125648045708716	.	.
chr1	74935357	74935856	chr1	75016818	75017317	Cfap65|chr1:75016818-75017317	0.124659571859434	.	.
chr1	75124760	75125259	chr1	74787775	74788274	Nhej1|chr1:74787775-74788274	0.320551056445646	.	.
chr1	75124760	75125259	chr1	74794449	74794948	Nhej1|chr1:74794449-74794948	0.136798343080395	.	.
chr1	75124760	75125259	chr1	74964428	74964927	Nhej1|chr1:74964428-74964927	0.226077763394557	.	.
chr1	75124760	75125259	chr1	74964428	74964927	Nhej1|chr1:74964428-74964927	0.226077763394558	.	.
chr1	75124760	75125259	chr1	75001124	75001623	Nhej1|chr1:75001124-75001623	0.29007826646472	.	.
chr1	75124760	75125259	chr1	75141393	75141892	Nhej1|chr1:75141393-75141892	0.132030582629005	.	.
chr1	75142499	75142998	chr1	74784124	74784623	Cnppd1|chr1:74784124-74784623	0.160312914900901	.	.
chr1	75142499	75142998	chr1	74784124	74784623	Retreg2|chr1:74784124-74784623	0.160312914900901	.	.
chr1	75142499	75142998	chr1	74858307	74858806	Cnppd1|chr1:74858307-74858806	0.238172185026689	.	.
chr1	75142499	75142998	chr1	74858307	74858806	Retreg2|chr1:74858307-74858806	0.238172185026689	.	.
chr1	75142499	75142998	chr1	74880737	74881236	Cnppd1|chr1:74880737-74881236	0.159286582509825	.	.
chr1	75142499	75142998	chr1	74880737	74881236	Retreg2|chr1:74880737-74881236	0.159286582509825	.	.
chr1	75142499	75142998	chr1	74964428	74964927	Cnppd1|chr1:74964428-74964927	0.224600751989805	.	.
chr1	75142499	75142998	chr1	74964428	74964927	Retreg2|chr1:74964428-74964927	0.224600751989805	.	.
chr1	75142499	75142998	chr1	75016818	75017317	Cnppd1|chr1:75016818-75017317	0.141338695479712	.	.
chr1	75142499	75142998	chr1	75016818	75017317	Retreg2|chr1:75016818-75017317	0.141338695479712	.	.
chr1	75142499	75142998	chr1	75141393	75141892	Cnppd1|chr1:75141393-75141892	0.250349992745201	.	.
chr1	75142499	75142998	chr1	75141393	75141892	Retreg2|chr1:75141393-75141892	0.250349992745201	.	.
chr1	75142499	75142998	chr1	75218312	75218811	Cnppd1|chr1:75218312-75218811	0.15772092620561	.	.
chr1	75142499	75142998	chr1	75218312	75218811	Retreg2|chr1:75218312-75218811	0.15772092620561	.	.
chr1	75168424	75168923	chr1	74772969	74773468	Zfand2b|chr1:74772969-74773468	0.284869529368476	.	.
chr1	75168424	75168923	chr1	74787775	74788274	Zfand2b|chr1:74787775-74788274	0.194582179731736	.	.
chr1	75168424	75168923	chr1	74816731	74817230	Zfand2b|chr1:74816731-74817230	0.122662683006575	.	.
chr1	75168424	75168923	chr1	74926640	74927139	Zfand2b|chr1:74926640-74927139	0.302061957468437	.	.
chr1	75168424	75168923	chr1	74964428	74964927	Zfand2b|chr1:74964428-74964927	0.148390060372442	.	.
chr1	75168424	75168923	chr1	75001124	75001623	Zfand2b|chr1:75001124-75001623	0.22579031765999	.	.
chr1	75169048	75169547	chr1	74784124	74784623	Zfand2b|chr1:74784124-74784623	0.134318122359851	.	.
chr1	75169048	75169547	chr1	74816731	74817230	Zfand2b|chr1:74816731-74817230	0.299641958150415	.	.
chr1	75169048	75169547	chr1	74858307	74858806	Zfand2b|chr1:74858307-74858806	0.43303851162589	.	.
chr1	75169048	75169547	chr1	74880737	74881236	Zfand2b|chr1:74880737-74881236	0.173329406798014	.	.
chr1	75169048	75169547	chr1	74948735	74949234	Zfand2b|chr1:74948735-74949234	0.319074945054351	.	.
chr1	75180079	75180578	chr1	74772969	74773468	Abcb6|chr1:74772969-74773468	0.133410783332176	.	.
chr1	75180079	75180578	chr1	74926640	74927139	Abcb6|chr1:74926640-74927139	0.174682122112386	.	.
chr1	75180079	75180578	chr1	75001124	75001623	Abcb6|chr1:75001124-75001623	0.168361687354714	.	.
chr1	75180079	75180578	chr1	75052015	75052514	Abcb6|chr1:75052015-75052514	0.296513043595594	.	.
chr1	75191753	75192252	chr1	74787775	74788274	Ankzf1|chr1:74787775-74788274	0.33153252437938	.	.
chr1	75191753	75192252	chr1	74787775	74788274	Atg9a|chr1:74787775-74788274	0.33153252437938	.	.
chr1	75191753	75192252	chr1	74802933	74803432	Ankzf1|chr1:74802933-74803432	0.125326806114827	.	.
chr1	75191753	75192252	chr1	74802933	74803432	Atg9a|chr1:74802933-74803432	0.125326806114827	.	.
chr1	75191753	75192252	chr1	74858307	74858806	Ankzf1|chr1:74858307-74858806	0.256968147602256	.	.
chr1	75191753	75192252	chr1	74858307	74858806	Atg9a|chr1:74858307-74858806	0.256968147602256	.	.
chr1	75191753	75192252	chr1	74880737	74881236	Ankzf1|chr1:74880737-74881236	0.151054291541187	.	.
chr1	75191753	75192252	chr1	74880737	74881236	Atg9a|chr1:74880737-74881236	0.151054291541187	.	.
chr1	75191753	75192252	chr1	74964428	74964927	Ankzf1|chr1:74964428-74964927	0.245959563372758	.	.
chr1	75191753	75192252	chr1	74964428	74964927	Atg9a|chr1:74964428-74964927	0.245959563372758	.	.
chr1	75191753	75192252	chr1	75001124	75001623	Ankzf1|chr1:75001124-75001623	0.32177405070514	.	.
chr1	75191753	75192252	chr1	75001124	75001623	Atg9a|chr1:75001124-75001623	0.32177405070514	.	.
chr1	75191753	75192252	chr1	75141393	75141892	Ankzf1|chr1:75141393-75141892	0.275761494705304	.	.
chr1	75191753	75192252	chr1	75141393	75141892	Atg9a|chr1:75141393-75141892	0.275761494705304	.	.
chr1	75192415	75192914	chr1	74880737	74881236	Ankzf1|chr1:74880737-74881236	0.143834565241405	.	.
chr1	75192415	75192914	chr1	74880737	74881236	Atg9a|chr1:74880737-74881236	0.143834565241405	.	.
chr1	75192415	75192914	chr1	74894978	74895477	Ankzf1|chr1:74894978-74895477	0.166043465747877	.	.
chr1	75192415	75192914	chr1	74894978	74895477	Atg9a|chr1:74894978-74895477	0.166043465747877	.	.
chr1	75192415	75192914	chr1	75218312	75218811	Ankzf1|chr1:75218312-75218811	0.243144933860459	.	.
chr1	75192415	75192914	chr1	75218312	75218811	Atg9a|chr1:75218312-75218811	0.243144933860459	.	.
chr1	75210546	75211045	chr1	74787775	74788274	Glb1l|chr1:74787775-74788274	0.125848064629364	.	.
chr1	75210546	75211045	chr1	74787775	74788274	Stk16|chr1:74787775-74788274	0.125848064629364	.	.
chr1	75210546	75211045	chr1	74808065	74808564	Glb1l|chr1:74808065-74808564	0.234100986421719	.	.
chr1	75210546	75211045	chr1	74808065	74808564	Stk16|chr1:74808065-74808564	0.234100986421719	.	.
chr1	75210546	75211045	chr1	74964428	74964927	Glb1l|chr1:74964428-74964927	0.213546070099636	.	.
chr1	75210546	75211045	chr1	74964428	74964927	Stk16|chr1:74964428-74964927	0.213546070099636	.	.
chr1	75210546	75211045	chr1	75001124	75001623	Glb1l|chr1:75001124-75001623	0.147154545967744	.	.
chr1	75210546	75211045	chr1	75001124	75001623	Stk16|chr1:75001124-75001623	0.147154545967744	.	.
chr1	75219086	75219585	chr1	74787775	74788274	Tuba4a|chr1:74787775-74788274	0.24874837198662	.	.
chr1	75219086	75219585	chr1	74808065	74808564	Tuba4a|chr1:74808065-74808564	0.122608117675318	.	.
chr1	75219086	75219585	chr1	74858307	74858806	Tuba4a|chr1:74858307-74858806	0.177823539952569	.	.
chr1	75219086	75219585	chr1	74882110	74882609	Tuba4a|chr1:74882110-74882609	0.214094517138128	.	.
chr1	75219086	75219585	chr1	74964428	74964927	Tuba4a|chr1:74964428-74964927	0.246726914995616	.	.
chr1	75219086	75219585	chr1	75001124	75001623	Tuba4a|chr1:75001124-75001623	0.39843433276525	.	.
chr1	75219086	75219585	chr1	75001124	75001623	Tuba4a|chr1:75001124-75001623	0.398434332765251	.	.
chr1	75219086	75219585	chr1	75141393	75141892	Tuba4a|chr1:75141393-75141892	0.190658618595188	.	.
chr1	75219640	75220139	chr1	74816731	74817230	Tuba4a|chr1:74816731-74817230	0.157315600137873	.	.
chr1	75219640	75220139	chr1	75141393	75141892	Tuba4a|chr1:75141393-75141892	0.167794362230797	.	.
chr1	75219640	75220139	chr1	75244823	75245322	Tuba4a|chr1:75244823-75245322	0.277167050494847	.	.
chr1	75236144	75236643	chr1	74787775	74788274	Dnajb2|chr1:74787775-74788274	0.130013505378643	.	.
chr1	75236144	75236643	chr1	74808065	74808564	Dnajb2|chr1:74808065-74808564	0.153875461249488	.	.
chr1	75236144	75236643	chr1	74882110	74882609	Dnajb2|chr1:74882110-74882609	0.126986607286156	.	.
chr1	75236144	75236643	chr1	74894978	74895477	Dnajb2|chr1:74894978-74895477	0.209698865516006	.	.
chr1	75236144	75236643	chr1	74964428	74964927	Dnajb2|chr1:74964428-74964927	0.151891647636829	.	.
chr1	75236144	75236643	chr1	75001124	75001623	Dnajb2|chr1:75001124-75001623	0.28944164862779	.	.
chr1	75236144	75236643	chr1	75141393	75141892	Dnajb2|chr1:75141393-75141892	0.129446453582551	.	.
chr1	75236651	75237150	chr1	74787775	74788274	Dnajb2|chr1:74787775-74788274	0.128463018222845	.	.
chr1	75236651	75237150	chr1	74858307	74858806	Dnajb2|chr1:74858307-74858806	0.27712679077112	.	.
chr1	75236651	75237150	chr1	74880737	74881236	Dnajb2|chr1:74880737-74881236	0.171830980520577	.	.
chr1	75236651	75237150	chr1	75218312	75218811	Dnajb2|chr1:75218312-75218811	0.285349945211738	.	.
chr1	78310032	78310531	chr1	78215765	78216264	Sgpp2|chr1:78215765-78216264	0.216272251303483	.	.
chr1	78310032	78310531	chr1	78357937	78358436	Sgpp2|chr1:78357937-78358436	0.202540845785732	.	.
chr1	78310032	78310531	chr1	78419495	78419994	Sgpp2|chr1:78419495-78419994	0.216281901868571	.	.
chr1	78310931	78311430	chr1	78215765	78216264	Sgpp2|chr1:78215765-78216264	0.120267970320691	.	.
chr1	78310931	78311430	chr1	78216563	78217062	Sgpp2|chr1:78216563-78217062	0.137318655707558	.	.
chr1	78310931	78311430	chr1	78419495	78419994	Sgpp2|chr1:78419495-78419994	0.132344817103638	.	.
chr1	78488900	78489399	chr1	78215765	78216264	Farsb|chr1:78215765-78216264	0.153843479117408	.	.
chr1	78488900	78489399	chr1	78419495	78419994	Farsb|chr1:78419495-78419994	0.137143398079551	.	.
chr1	84839165	84839664	chr1	84838531	84839030	Fbxo36|chr1:84838531-84839030	0.246397962885291	.	.
chr1	84839165	84839664	chr1	84851559	84852058	Fbxo36|chr1:84851559-84852058	0.120650700531459	.	.
chr1	84839808	84840307	chr1	84778148	84778647	Fbxo36|chr1:84778148-84778647	0.221160743604591	.	.
chr1	84839808	84840307	chr1	84778148	84778647	Trip12|chr1:84778148-84778647	0.221160743604591	.	.
chr1	84934371	84934870	chr1	84838531	84839030	Slc16a14|chr1:84838531-84839030	0.250925209175031	.	.
chr1	84934371	84934870	chr1	84890035	84890534	Slc16a14|chr1:84890035-84890534	0.129609199132682	.	.
chr1	84934883	84935382	chr1	84838531	84839030	Slc16a14|chr1:84838531-84839030	0.131696029353891	.	.
chr1	85793160	85793659	chr1	85703519	85704018	Cab39|chr1:85703519-85704018	0.20002612536307	.	.
chr1	85793160	85793659	chr1	85853262	85853761	Cab39|chr1:85853262-85853761	0.212213432238915	.	.
chr1	85793160	85793659	chr1	85916833	85917332	Cab39|chr1:85916833-85917332	0.132385851921152	.	.
chr1	85793728	85794227	chr1	85703519	85704018	Cab39|chr1:85703519-85704018	0.240528983878921	.	.
chr1	85793728	85794227	chr1	85853262	85853761	Cab39|chr1:85853262-85853761	0.310927300270911	.	.
chr1	85793728	85794227	chr1	85895455	85895954	Cab39|chr1:85895455-85895954	0.219981596524745	.	.
chr1	85793728	85794227	chr1	85908911	85909410	Cab39|chr1:85908911-85909410	0.15275076703931	.	.
chr1	85894274	85894773	chr1	85703519	85704018	Itm2c|chr1:85703519-85704018	0.125988811995873	.	.
chr1	85894955	85895454	chr1	85853262	85853761	Itm2c|chr1:85853262-85853761	0.376053608088228	.	.
chr1	85894955	85895454	chr1	85895455	85895954	Itm2c|chr1:85895455-85895954	0.294830426151343	.	.
chr1	85894955	85895454	chr1	85916833	85917332	Itm2c|chr1:85916833-85917332	0.126004299847842	.	.
chr1	85894955	85895454	chr1	85965753	85966252	Itm2c|chr1:85965753-85966252	0.195203275987746	.	.
chr1	85928201	85928700	chr1	85580095	85580594	4933407L21Rik|chr1:85580095-85580594	0.145138335340105	.	.
chr1	85928201	85928700	chr1	85580608	85581107	4933407L21Rik|chr1:85580608-85581107	0.158432817498743	.	.
chr1	85928201	85928700	chr1	85842205	85842704	4933407L21Rik|chr1:85842205-85842704	0.167946972107901	.	.
chr1	85928201	85928700	chr1	85853262	85853761	4933407L21Rik|chr1:85853262-85853761	0.247999424893086	.	.
chr1	85928201	85928700	chr1	85895455	85895954	4933407L21Rik|chr1:85895455-85895954	0.191792389836177	.	.
chr1	85928201	85928700	chr1	85908911	85909410	4933407L21Rik|chr1:85908911-85909410	0.20708685510383	.	.
chr1	85928201	85928700	chr1	85916833	85917332	4933407L21Rik|chr1:85916833-85917332	0.36721263936259	.	.
chr1	85928201	85928700	chr1	85965753	85966252	4933407L21Rik|chr1:85965753-85966252	0.383429755127675	.	.
chr1	87755700	87756199	chr1	87798300	87798799	Atg16l1|chr1:87798300-87798799	0.167232233545062	.	.
chr1	87755700	87756199	chr1	87813063	87813562	Atg16l1|chr1:87813063-87813562	0.144056777690002	.	.
chr1	87755700	87756199	chr1	87925537	87926036	Atg16l1|chr1:87925537-87926036	0.21252904043519	.	.
chr1	87755700	87756199	chr1	87958342	87958841	Atg16l1|chr1:87958342-87958841	0.289048854078679	.	.
chr1	87755700	87756199	chr1	88047231	88047730	Atg16l1|chr1:88047231-88047730	0.160604003895413	.	.
chr1	87853009	87853508	chr1	87813063	87813562	Dgkd|chr1:87813063-87813562	0.222704256757332	.	.
chr1	87853009	87853508	chr1	87958342	87958841	Dgkd|chr1:87958342-87958841	0.214989505178837	.	.
chr1	87853973	87854472	chr1	87793569	87794068	Dgkd|chr1:87793569-87794068	0.153736786360443	.	.
chr1	87853973	87854472	chr1	87793569	87794068	Gm19582|chr1:87793569-87794068	0.153736786360443	.	.
chr1	88007504	88008003	chr1	87925537	87926036	Usp40|chr1:87925537-87926036	0.196076021335057	.	.
chr1	88008031	88008530	chr1	87925537	87926036	Usp40|chr1:87925537-87926036	0.123944474958438	.	.
chr1	88008031	88008530	chr1	87982239	87982738	Usp40|chr1:87982239-87982738	0.380469795009337	.	.
chr1	88008031	88008530	chr1	88047231	88047730	Usp40|chr1:88047231-88047730	0.251246106070739	.	.
chr1	88205505	88206004	chr1	87793569	87794068	Dnajb3|chr1:87793569-87794068	0.156392768879216	.	.
chr1	88205505	88206004	chr1	87925537	87926036	Dnajb3|chr1:87925537-87926036	0.151664435164001	.	.
chr1	93478107	93478606	chr1	93444675	93445174	Hdlbp|chr1:93444675-93445174	0.287968342585102	.	.
chr1	93478107	93478606	chr1	93444675	93445174	Sept2|chr1:93444675-93445174	0.287968342585102	.	.
chr1	93478107	93478606	chr1	93742170	93742669	Hdlbp|chr1:93742170-93742669	0.125342740807025	.	.
chr1	93478107	93478606	chr1	93742170	93742669	Sept2|chr1:93742170-93742669	0.125342740807025	.	.
chr1	93511801	93512300	chr1	93445454	93445953	Farp2|chr1:93445454-93445953	0.189720003582468	.	.
chr1	93511801	93512300	chr1	93668682	93669181	Farp2|chr1:93668682-93669181	0.163681360138174	.	.
chr1	93635550	93636049	chr1	93686883	93687382	Gm28536|chr1:93686883-93687382	0.129487151924975	.	.
chr1	93685241	93685740	chr1	93444675	93445174	Bok|chr1:93444675-93445174	0.12591047206563	.	.
chr1	93686360	93686859	chr1	93686883	93687382	Bok|chr1:93686883-93687382	0.582315035231273	.	.
chr1	93731754	93732253	chr1	93686883	93687382	Gm10550|chr1:93686883-93687382	0.284736863687319	.	.
chr1	93731754	93732253	chr1	93742170	93742669	Gm10550|chr1:93742170-93742669	0.187060798450554	.	.
chr1	93754078	93754577	chr1	93668682	93669181	Thap4|chr1:93668682-93669181	0.226077144027917	.	.
chr1	93754617	93755116	chr1	94146396	94146895	Thap4|chr1:94146396-94146895	0.24607474403042	.	.
chr1	93754617	93755116	chr1	94147120	94147619	Thap4|chr1:94147120-94147619	0.134618521081562	.	.
chr1	93801756	93802255	chr1	93686883	93687382	Dtymk|chr1:93686883-93687382	0.134691969256175	.	.
chr1	93801756	93802255	chr1	93742170	93742669	Dtymk|chr1:93742170-93742669	0.214525356392984	.	.
chr1	93803720	93804219	chr1	93668682	93669181	Ing5|chr1:93668682-93669181	0.253202325297288	.	.
chr1	93803720	93804219	chr1	93668682	93669181	Ing5|chr1:93668682-93669181	0.253202325297289	.	.
chr1	93825281	93825780	chr1	93742170	93742669	D2hgdh|chr1:93742170-93742669	0.138457779925595	.	.
chr1	93825281	93825780	chr1	94146396	94146895	D2hgdh|chr1:94146396-94146895	0.157793097557278	.	.
chr1	95313333	95313832	chr1	95342232	95342731	Fam174a|chr1:95342232-95342731	0.176345796293363	.	.
chr1	95313851	95314350	chr1	95034097	95034596	Fam174a|chr1:95034097-95034596	0.150588276145926	.	.
chr1	95313851	95314350	chr1	95081115	95081614	Fam174a|chr1:95081115-95081614	0.136178860259138	.	.
chr1	95313851	95314350	chr1	95110436	95110935	Fam174a|chr1:95110436-95110935	0.336160316810751	.	.
chr1	95313851	95314350	chr1	95448861	95449360	Fam174a|chr1:95448861-95449360	0.146531165940474	.	.
chr1	95667416	95667915	chr1	95762201	95762700	St8sia4|chr1:95762201-95762700	0.18708781002395	.	.
chr1	95667416	95667915	chr1	95950365	95950864	St8sia4|chr1:95950365-95950864	0.152663862196747	.	.
chr1	95667416	95667915	chr1	95951588	95952087	St8sia4|chr1:95951588-95952087	0.19315546501785	.	.
chr1	95667921	95668420	chr1	95618559	95619058	St8sia4|chr1:95618559-95619058	0.119964875690618	.	.
chr1	95667921	95668420	chr1	95762201	95762700	St8sia4|chr1:95762201-95762700	0.130885342923882	.	.
chr1	97661204	97661703	chr1	97567996	97568495	D1Ertd622e|chr1:97567996-97568495	0.203853266129775	.	.
chr1	98094805	98095304	chr1	98015923	98016422	Pam|chr1:98015923-98016422	0.161728402839906	.	.
chr1	98094805	98095304	chr1	98018444	98018943	Pam|chr1:98018444-98018943	0.3451608304152	.	.
chr1	98094805	98095304	chr1	98031757	98032256	Pam|chr1:98031757-98032256	0.130049507937857	.	.
chr1	98094805	98095304	chr1	98192084	98192583	Pam|chr1:98192084-98192583	0.210814558942698	.	.
chr1	98095430	98095929	chr1	98002767	98003266	Pam|chr1:98002767-98003266	0.137663307114273	.	.
chr1	98095430	98095929	chr1	98015923	98016422	Pam|chr1:98015923-98016422	0.280333266144146	.	.
chr1	98095430	98095929	chr1	98230449	98230948	Pam|chr1:98230449-98230948	0.131146622946539	.	.
chr1	98095430	98095929	chr1	98309804	98310303	Pam|chr1:98309804-98310303	0.132621850241931	.	.
chr1	98095430	98095929	chr1	98324803	98325302	Pam|chr1:98324803-98325302	0.180231876572621	.	.
chr1	106758629	106759128	chr1	107000364	107000863	Kdsr|chr1:107000364-107000863	0.121438828134084	.	.
chr1	106758629	106759128	chr1	107024885	107025384	Kdsr|chr1:107024885-107025384	0.155942332496449	.	.
chr1	106758629	106759128	chr1	107025480	107025979	Kdsr|chr1:107025480-107025979	0.165840655575707	.	.
chr1	109982394	109982893	chr1	109929801	109930300	Cdh7|chr1:109929801-109930300	0.322241086861613	.	.
chr1	109982394	109982893	chr1	109985362	109985861	Cdh7|chr1:109985362-109985861	0.443662511482846	.	.
chr1	109982394	109982893	chr1	109993775	109994274	Cdh7|chr1:109993775-109994274	0.280412363231342	.	.
chr1	109982394	109982893	chr1	110004849	110005348	Cdh7|chr1:110004849-110005348	0.220781370741427	.	.
chr1	109982394	109982893	chr1	110078415	110078914	Cdh7|chr1:110078415-110078914	0.140005120025071	.	.
chr1	109982394	109982893	chr1	110101059	110101558	Cdh7|chr1:110101059-110101558	0.310133668493444	.	.
chr1	109982994	109983493	chr1	109602049	109602548	Cdh7|chr1:109602049-109602548	0.161526783995648	.	.
chr1	109982994	109983493	chr1	109929801	109930300	Cdh7|chr1:109929801-109930300	0.337163245694887	.	.
chr1	109982994	109983493	chr1	109985362	109985861	Cdh7|chr1:109985362-109985861	0.488408369502245	.	.
chr1	109982994	109983493	chr1	109993775	109994274	Cdh7|chr1:109993775-109994274	0.261149633748375	.	.
chr1	115684447	115684946	chr1	115577827	115578326	Cntnap5a|chr1:115577827-115578326	0.286226353050233	.	.
chr1	115684447	115684946	chr1	115686455	115686954	Cntnap5a|chr1:115686455-115686954	0.138319487817907	.	.
chr1	115685264	115685763	chr1	115533698	115534197	Cntnap5a|chr1:115533698-115534197	0.147278937755956	.	.
chr1	115685264	115685763	chr1	115557245	115557744	Cntnap5a|chr1:115557245-115557744	0.164610051324022	.	.
chr1	115685264	115685763	chr1	115745518	115746017	Cntnap5a|chr1:115745518-115746017	0.201011294356777	.	.
chr1	118321592	118322091	chr1	118399372	118399871	Nifk|chr1:118399372-118399871	0.21427690660111	.	.
chr1	118321592	118322091	chr1	118445457	118445956	Nifk|chr1:118445457-118445956	0.188929149391618	.	.
chr1	118321592	118322091	chr1	118476824	118477323	Nifk|chr1:118476824-118477323	0.217618639281366	.	.
chr1	118321592	118322091	chr1	118481738	118482237	Nifk|chr1:118481738-118482237	0.178786125671549	.	.
chr1	118321592	118322091	chr1	118492751	118493250	Nifk|chr1:118492751-118493250	0.119945858919663	.	.
chr1	118389052	118389551	chr1	118294981	118295480	Clasp1|chr1:118294981-118295480	0.229320954911465	.	.
chr1	118458765	118459264	chr1	118012685	118013184	2900060B14Rik|chr1:118012685-118013184	0.196520871961329	.	.
chr1	118458765	118459264	chr1	118294981	118295480	2900060B14Rik|chr1:118294981-118295480	0.124931684968151	.	.
chr1	118458765	118459264	chr1	118445457	118445956	2900060B14Rik|chr1:118445457-118445956	0.175886743101334	.	.
chr1	118459308	118459807	chr1	118275095	118275594	2900060B14Rik|chr1:118275095-118275594	0.123325220440137	.	.
chr1	118459308	118459807	chr1	118399372	118399871	2900060B14Rik|chr1:118399372-118399871	0.260411254450361	.	.
chr1	118459308	118459807	chr1	118417154	118417653	2900060B14Rik|chr1:118417154-118417653	0.284199986269923	.	.
chr1	118459308	118459807	chr1	118445457	118445956	2900060B14Rik|chr1:118445457-118445956	0.227522044966292	.	.
chr1	118459308	118459807	chr1	118466005	118466504	2900060B14Rik|chr1:118466005-118466504	0.144908973638126	.	.
chr1	120602016	120602515	chr1	120538173	120538672	En1|chr1:120538173-120538672	0.59467345683827	.	.
chr1	120602016	120602515	chr1	120549233	120549732	En1|chr1:120549233-120549732	0.24289348612564	.	.
chr1	120602016	120602515	chr1	120549866	120550365	En1|chr1:120549866-120550365	0.146816308941429	.	.
chr1	120602016	120602515	chr1	120586412	120586911	En1|chr1:120586412-120586911	0.343204317405589	.	.
chr1	120602016	120602515	chr1	120701853	120702352	En1|chr1:120701853-120702352	0.329817059476923	.	.
chr1	120602016	120602515	chr1	120795184	120795683	En1|chr1:120795184-120795683	0.134520954340886	.	.
chr1	120602016	120602515	chr1	120963770	120964269	En1|chr1:120963770-120964269	0.209002544805895	.	.
chr1	120602767	120603266	chr1	120538173	120538672	En1|chr1:120538173-120538672	0.389283541656681	.	.
chr1	120602767	120603266	chr1	120586412	120586911	En1|chr1:120586412-120586911	0.240302184252965	.	.
chr1	120602767	120603266	chr1	120795184	120795683	En1|chr1:120795184-120795683	0.361336315645755	.	.
chr1	130462505	130463004	chr1	130252384	130252883	Cd55|chr1:130252384-130252883	0.192379633284491	.	.
chr1	130462505	130463004	chr1	130252384	130252883	Gm16083|chr1:130252384-130252883	0.192379633284491	.	.
chr1	130462505	130463004	chr1	130680192	130680691	Cd55|chr1:130680192-130680691	0.332825814018993	.	.
chr1	130462505	130463004	chr1	130680192	130680691	Gm16083|chr1:130680192-130680691	0.332825814018993	.	.
chr1	130717229	130717728	chr1	130282076	130282575	Yod1|chr1:130282076-130282575	0.262047356126953	.	.
chr1	130717229	130717728	chr1	130342571	130343070	Yod1|chr1:130342571-130343070	0.322276385628297	.	.
chr1	130717229	130717728	chr1	130699887	130700386	Yod1|chr1:130699887-130700386	0.12246727088723	.	.
chr1	130717229	130717728	chr1	130715647	130716146	Yod1|chr1:130715647-130716146	0.14587956637246	.	.
chr1	130717229	130717728	chr1	130876890	130877389	Yod1|chr1:130876890-130877389	0.237818201631772	.	.
chr1	139376823	139377322	chr1	139289510	139290009	Crb1|chr1:139289510-139290009	0.30486372814667	.	.
chr1	139376823	139377322	chr1	139340430	139340929	Crb1|chr1:139340430-139340929	0.176466066722347	.	.
chr1	139376823	139377322	chr1	139346540	139347039	Crb1|chr1:139346540-139347039	0.285764107206427	.	.
chr1	139376823	139377322	chr1	139487825	139488324	Crb1|chr1:139487825-139488324	0.30930283783388	.	.
chr1	139376823	139377322	chr1	139495543	139496042	Crb1|chr1:139495543-139496042	0.180378389464536	.	.
chr1	139454477	139454976	chr1	139267783	139268282	Aspm|chr1:139267783-139268282	0.16335553995411	.	.
chr1	139454477	139454976	chr1	139340430	139340929	Aspm|chr1:139340430-139340929	0.137742925130441	.	.
chr1	139454477	139454976	chr1	139481086	139481585	Aspm|chr1:139481086-139481585	0.127894670893985	.	.
chr1	140245186	140245685	chr1	140179977	140180476	Kcnt2|chr1:140179977-140180476	0.290547143951638	.	.
chr1	140245186	140245685	chr1	140180524	140181023	Kcnt2|chr1:140180524-140181023	0.139481457995428	.	.
chr1	140245186	140245685	chr1	140265096	140265595	Kcnt2|chr1:140265096-140265595	0.299338971595679	.	.
chr1	140245186	140245685	chr1	140390270	140390769	Kcnt2|chr1:140390270-140390769	0.400281303091579	.	.
chr1	140245186	140245685	chr1	140409262	140409761	Kcnt2|chr1:140409262-140409761	0.300821589880889	.	.
chr1	140245186	140245685	chr1	140409765	140410264	Kcnt2|chr1:140409765-140410264	0.264269597359338	.	.
chr1	140245761	140246260	chr1	140179977	140180476	Kcnt2|chr1:140179977-140180476	0.249679218476433	.	.
chr1	140245761	140246260	chr1	140180524	140181023	Kcnt2|chr1:140180524-140181023	0.184338539031016	.	.
chr1	140245761	140246260	chr1	140265096	140265595	Kcnt2|chr1:140265096-140265595	0.414196422508445	.	.
chr1	140245761	140246260	chr1	140390270	140390769	Kcnt2|chr1:140390270-140390769	0.479246829886114	.	.
chr1	140245761	140246260	chr1	140409262	140409761	Kcnt2|chr1:140409262-140409761	0.290298807999673	.	.
chr1	140245761	140246260	chr1	140409765	140410264	Kcnt2|chr1:140409765-140410264	0.222475921330338	.	.
chr1	140246413	140246912	chr1	140171485	140171984	Kcnt2|chr1:140171485-140171984	0.118891204421584	.	.
chr1	140246413	140246912	chr1	140265096	140265595	Kcnt2|chr1:140265096-140265595	0.27683946863195	.	.
chr1	140246413	140246912	chr1	140390270	140390769	Kcnt2|chr1:140390270-140390769	0.24785425243444	.	.
chr1	140246413	140246912	chr1	140409262	140409761	Kcnt2|chr1:140409262-140409761	0.275882026617294	.	.
chr1	140246413	140246912	chr1	140409765	140410264	Kcnt2|chr1:140409765-140410264	0.306635580489426	.	.
chr1	143640493	143640992	chr1	143308396	143308895	B3galt2|chr1:143308396-143308895	0.126310526852347	.	.
chr1	143640493	143640992	chr1	143308932	143309431	B3galt2|chr1:143308932-143309431	0.129168621944921	.	.
chr1	143640493	143640992	chr1	143318379	143318878	B3galt2|chr1:143318379-143318878	0.147973267429894	.	.
chr1	143640493	143640992	chr1	143470362	143470861	B3galt2|chr1:143470362-143470861	0.131193083078174	.	.
chr1	143640493	143640992	chr1	143524539	143525038	B3galt2|chr1:143524539-143525038	0.138189225867963	.	.
chr1	143640493	143640992	chr1	143644121	143644620	B3galt2|chr1:143644121-143644620	0.233526692159597	.	.
chr1	143701942	143702441	chr1	143494673	143495172	Cdc73|chr1:143494673-143495172	0.200522140189402	.	.
chr1	143701942	143702441	chr1	143644121	143644620	Cdc73|chr1:143644121-143644620	0.126632323371692	.	.
chr1	143701942	143702441	chr1	143675664	143676163	Cdc73|chr1:143675664-143676163	0.374752495657712	.	.
chr1	143702603	143703102	chr1	143308396	143308895	Cdc73|chr1:143308396-143308895	0.232411696192518	.	.
chr1	143702603	143703102	chr1	143308932	143309431	Cdc73|chr1:143308932-143309431	0.268470032274661	.	.
chr1	143702603	143703102	chr1	143470362	143470861	Cdc73|chr1:143470362-143470861	0.172672008681378	.	.
chr1	144775263	144775762	chr1	144853602	144854101	Rgs18|chr1:144853602-144854101	0.218512505487956	.	.
chr1	144775263	144775762	chr1	145226257	145226756	Rgs18|chr1:145226257-145226756	0.341139377658679	.	.
chr1	146494062	146494561	chr1	146498409	146498908	Brinp3|chr1:146498409-146498908	0.17237871966782	.	.
chr1	146494062	146494561	chr1	146498409	146498908	Gm29514|chr1:146498409-146498908	0.17237871966782	.	.
chr1	146494826	146495325	chr1	146497757	146498256	Brinp3|chr1:146497757-146498256	0.152556334403493	.	.
chr1	146494826	146495325	chr1	146497757	146498256	Gm29514|chr1:146497757-146498256	0.152556334403493	.	.
chr1	146494826	146495325	chr1	146498409	146498908	Brinp3|chr1:146498409-146498908	0.226764060339061	.	.
chr1	146494826	146495325	chr1	146498409	146498908	Gm29514|chr1:146498409-146498908	0.226764060339061	.	.
chr1	146494826	146495325	chr1	146530244	146530743	Brinp3|chr1:146530244-146530743	0.156445654181269	.	.
chr1	146494826	146495325	chr1	146530244	146530743	Gm29514|chr1:146530244-146530743	0.156445654181269	.	.
chr1	146495368	146495867	chr1	146497237	146497736	Brinp3|chr1:146497237-146497736	0.147365449314958	.	.
chr1	146495368	146495867	chr1	146497237	146497736	Gm29514|chr1:146497237-146497736	0.147365449314958	.	.
chr1	146495368	146495867	chr1	146498409	146498908	Brinp3|chr1:146498409-146498908	0.246322781729157	.	.
chr1	146495368	146495867	chr1	146498409	146498908	Gm29514|chr1:146498409-146498908	0.246322781729157	.	.
chr1	146495368	146495867	chr1	146530244	146530743	Brinp3|chr1:146530244-146530743	0.252233476090487	.	.
chr1	146495368	146495867	chr1	146530244	146530743	Gm29514|chr1:146530244-146530743	0.252233476090487	.	.
chr1	146807304	146807803	chr1	146683321	146683820	A230059L01Rik|chr1:146683321-146683820	0.510485235424084	.	.
chr1	146807304	146807803	chr1	146965605	146966104	A230059L01Rik|chr1:146965605-146966104	0.299920170640765	.	.
chr1	146807304	146807803	chr1	147217819	147218318	A230059L01Rik|chr1:147217819-147218318	0.575207249672571	.	.
chr1	150099643	150100142	chr1	149789687	149790186	Ptgs2|chr1:149789687-149790186	0.245803178970179	.	.
chr1	150099643	150100142	chr1	149789687	149790186	Ptgs2os|chr1:149789687-149790186	0.245803178970179	.	.
chr1	150099643	150100142	chr1	149965449	149965948	Ptgs2|chr1:149965449-149965948	0.209241634712784	.	.
chr1	150099643	150100142	chr1	149965449	149965948	Ptgs2os|chr1:149965449-149965948	0.209241634712784	.	.
chr1	150392883	150393382	chr1	150266492	150266991	Odr4|chr1:150266492-150266991	0.124806334753038	.	.
chr1	150392883	150393382	chr1	150266492	150266991	Tpr|chr1:150266492-150266991	0.124806334753038	.	.
chr1	155812620	155813119	chr1	156040577	156041076	Qsox1|chr1:156040577-156041076	0.158777838467878	.	.
chr1	155812620	155813119	chr1	156183175	156183674	Qsox1|chr1:156183175-156183674	0.142528309373965	.	.
chr1	155973115	155973614	chr1	155784767	155785266	Cep350|chr1:155784767-155785266	0.178199406546598	.	.
chr1	155973115	155973614	chr1	156040577	156041076	Cep350|chr1:156040577-156041076	0.182981582729354	.	.
chr1	155973115	155973614	chr1	156043002	156043501	Cep350|chr1:156043002-156043501	0.259896812538013	.	.
chr1	155973115	155973614	chr1	156183175	156183674	Cep350|chr1:156183175-156183674	0.218311580113237	.	.
chr1	155973115	155973614	chr1	156230632	156231131	Cep350|chr1:156230632-156231131	0.181812828182515	.	.
chr1	155973668	155974167	chr1	155784767	155785266	Cep350|chr1:155784767-155785266	0.128680402495262	.	.
chr1	155973668	155974167	chr1	156179815	156180314	Cep350|chr1:156179815-156180314	0.332803212468158	.	.
chr1	155973668	155974167	chr1	156183175	156183674	Cep350|chr1:156183175-156183674	0.254126069700048	.	.
chr1	155973668	155974167	chr1	156184182	156184681	Cep350|chr1:156184182-156184681	0.147941683225205	.	.
chr1	155973668	155974167	chr1	156230632	156231131	Cep350|chr1:156230632-156231131	0.281873823134849	.	.
chr1	156035344	156035843	chr1	155784767	155785266	Tor1aip1|chr1:155784767-155785266	0.143774411862033	.	.
chr1	156035344	156035843	chr1	155784767	155785266	Tor1aip2|chr1:155784767-155785266	0.143774411862033	.	.
chr1	156035344	156035843	chr1	156271559	156272058	Tor1aip1|chr1:156271559-156272058	0.187645445191844	.	.
chr1	156035344	156035843	chr1	156271559	156272058	Tor1aip2|chr1:156271559-156272058	0.187645445191844	.	.
chr1	156035878	156036377	chr1	156040577	156041076	Tor1aip1|chr1:156040577-156041076	0.145785387547635	.	.
chr1	156035878	156036377	chr1	156040577	156041076	Tor1aip2|chr1:156040577-156041076	0.145785387547635	.	.
chr1	156035878	156036377	chr1	156043002	156043501	Tor1aip1|chr1:156043002-156043501	0.156244516221874	.	.
chr1	156035878	156036377	chr1	156043002	156043501	Tor1aip2|chr1:156043002-156043501	0.156244516221874	.	.
chr1	156036379	156036878	chr1	155784767	155785266	Tor1aip1|chr1:155784767-155785266	0.13734734995881	.	.
chr1	156036379	156036878	chr1	156040577	156041076	Tor1aip1|chr1:156040577-156041076	0.401879596892387	.	.
chr1	156036379	156036878	chr1	156043002	156043501	Tor1aip1|chr1:156043002-156043501	0.390763531687376	.	.
chr1	156204053	156204552	chr1	155784767	155785266	Fam163a|chr1:155784767-155785266	0.161139796127116	.	.
chr1	156204053	156204552	chr1	156057205	156057704	Fam163a|chr1:156057205-156057704	0.47790812123159	.	.
chr1	156204053	156204552	chr1	156179815	156180314	Fam163a|chr1:156179815-156180314	0.283621088437392	.	.
chr1	156204053	156204552	chr1	156183175	156183674	Fam163a|chr1:156183175-156183674	0.539950983410041	.	.
chr1	156204053	156204552	chr1	156184182	156184681	Fam163a|chr1:156184182-156184681	0.700573188328559	.	.
chr1	156204053	156204552	chr1	156229365	156229864	Fam163a|chr1:156229365-156229864	0.198079698314886	.	.
chr1	156204053	156204552	chr1	156270379	156270878	Fam163a|chr1:156270379-156270878	0.457493090612766	.	.
chr1	156204775	156205274	chr1	155784767	155785266	Fam163a|chr1:155784767-155785266	0.162165602637063	.	.
chr1	156204775	156205274	chr1	156057205	156057704	Fam163a|chr1:156057205-156057704	0.204411350342524	.	.
chr1	156204775	156205274	chr1	156179815	156180314	Fam163a|chr1:156179815-156180314	0.252130240934493	.	.
chr1	156204775	156205274	chr1	156183175	156183674	Fam163a|chr1:156183175-156183674	0.475419999985299	.	.
chr1	156204775	156205274	chr1	156184182	156184681	Fam163a|chr1:156184182-156184681	0.384764360486654	.	.
chr1	156204775	156205274	chr1	156229365	156229864	Fam163a|chr1:156229365-156229864	0.235895422737602	.	.
chr1	156204775	156205274	chr1	156270379	156270878	Fam163a|chr1:156270379-156270878	0.453430837614842	.	.
chr1	156303125	156303624	chr1	156043002	156043501	4930518J20Rik|chr1:156043002-156043501	0.156222348499663	.	.
chr1	156303125	156303624	chr1	156043002	156043501	Tdrd5|chr1:156043002-156043501	0.156222348499663	.	.
chr1	156303125	156303624	chr1	156052005	156052504	4930518J20Rik|chr1:156052005-156052504	0.134237196256961	.	.
chr1	156303125	156303624	chr1	156052005	156052504	Tdrd5|chr1:156052005-156052504	0.134237196256961	.	.
chr1	156303125	156303624	chr1	156184182	156184681	4930518J20Rik|chr1:156184182-156184681	0.158929417875474	.	.
chr1	156303125	156303624	chr1	156184182	156184681	Tdrd5|chr1:156184182-156184681	0.158929417875474	.	.
chr1	156303125	156303624	chr1	156241652	156242151	4930518J20Rik|chr1:156241652-156242151	0.161303050364602	.	.
chr1	156303125	156303624	chr1	156241652	156242151	Tdrd5|chr1:156241652-156242151	0.161303050364602	.	.
chr1	156303125	156303624	chr1	156270379	156270878	4930518J20Rik|chr1:156270379-156270878	0.155325303228244	.	.
chr1	156303125	156303624	chr1	156270379	156270878	Tdrd5|chr1:156270379-156270878	0.155325303228244	.	.
chr1	156303125	156303624	chr1	156645076	156645575	4930518J20Rik|chr1:156645076-156645575	0.142316264117505	.	.
chr1	156303125	156303624	chr1	156645076	156645575	Tdrd5|chr1:156645076-156645575	0.142316264117505	.	.
chr1	156420903	156421402	chr1	156263255	156263754	Axdnd1|chr1:156263255-156263754	0.141960210980044	.	.
chr1	156420903	156421402	chr1	156270379	156270878	Axdnd1|chr1:156270379-156270878	0.138707484456755	.	.
chr1	156420903	156421402	chr1	156645076	156645575	Axdnd1|chr1:156645076-156645575	0.191795702423563	.	.
chr1	156474061	156474560	chr1	156540096	156540595	Soat1|chr1:156540096-156540595	0.142607284558091	.	.
chr1	156474061	156474560	chr1	156581092	156581591	Soat1|chr1:156581092-156581591	0.178063244270124	.	.
chr1	156474061	156474560	chr1	156645076	156645575	Soat1|chr1:156645076-156645575	0.198985280352213	.	.
chr1	156718320	156718819	chr1	156540096	156540595	Fam20b|chr1:156540096-156540595	0.304935207906491	.	.
chr1	156718320	156718819	chr1	156581092	156581591	Fam20b|chr1:156581092-156581591	0.172372563868673	.	.
chr1	156718854	156719353	chr1	156741799	156742298	Fam20b|chr1:156741799-156742298	0.12460175038827	.	.
chr1	156719393	156719892	chr1	156263255	156263754	Fam20b|chr1:156263255-156263754	0.179284435150929	.	.
chr1	156719393	156719892	chr1	156271559	156272058	Fam20b|chr1:156271559-156272058	0.227258979564239	.	.
chr1	159231910	159232409	chr1	158953431	158953930	Cop1|chr1:158953431-158953930	0.282530626333469	.	.
chr1	159231910	159232409	chr1	159015197	159015696	Cop1|chr1:159015197-159015696	0.124369610538471	.	.
chr1	166253817	166254316	chr1	166282640	166283139	Ildr2|chr1:166282640-166283139	0.24379237899358	.	.
chr1	166253817	166254316	chr1	166301382	166301881	Ildr2|chr1:166301382-166301881	0.296747129389033	.	.
chr1	166253817	166254316	chr1	166330745	166331244	Ildr2|chr1:166330745-166331244	0.444709896018818	.	.
chr1	166253817	166254316	chr1	166344303	166344802	Ildr2|chr1:166344303-166344802	0.304367775649471	.	.
chr1	166253817	166254316	chr1	166428926	166429425	Ildr2|chr1:166428926-166429425	0.174491629948191	.	.
chr1	166253817	166254316	chr1	166443517	166444016	Ildr2|chr1:166443517-166444016	0.280427470916173	.	.
chr1	166253817	166254316	chr1	166465049	166465548	Ildr2|chr1:166465049-166465548	0.262234965877276	.	.
chr1	166253817	166254316	chr1	166671450	166671949	Ildr2|chr1:166671450-166671949	0.269644375540087	.	.
chr1	166309200	166309699	chr1	166343030	166343529	5330438I03Rik|chr1:166343030-166343529	0.124665518356748	.	.
chr1	166379002	166379501	chr1	166282640	166283139	Tada1|chr1:166282640-166283139	0.197145445078302	.	.
chr1	166379002	166379501	chr1	166428926	166429425	Tada1|chr1:166428926-166429425	0.261158433818683	.	.
chr1	166379002	166379501	chr1	166443517	166444016	Tada1|chr1:166443517-166444016	0.124184518329632	.	.
chr1	166379002	166379501	chr1	166465049	166465548	Tada1|chr1:166465049-166465548	0.156240589097143	.	.
chr1	166408940	166409439	chr1	166429732	166430231	Pogk|chr1:166429732-166430231	0.129659609157338	.	.
chr1	166408940	166409439	chr1	166670796	166671295	Pogk|chr1:166670796-166671295	0.193890899399457	.	.
chr1	166409578	166410077	chr1	166360121	166360620	Pogk|chr1:166360121-166360620	0.233333964657231	.	.
chr1	166409578	166410077	chr1	166429732	166430231	Pogk|chr1:166429732-166430231	0.150482561593348	.	.
chr1	166409578	166410077	chr1	166670796	166671295	Pogk|chr1:166670796-166671295	0.194670449266558	.	.
chr1	171270057	171270556	chr1	171379865	171380364	B4galt3|chr1:171379865-171380364	0.168087970749949	.	.
chr1	171270057	171270556	chr1	171422658	171423157	B4galt3|chr1:171422658-171423157	0.171636170463089	.	.
chr1	171281054	171281553	chr1	171422658	171423157	Ppox|chr1:171422658-171423157	0.120365651634914	.	.
chr1	171281054	171281553	chr1	171672998	171673497	Ppox|chr1:171672998-171673497	0.196223622804067	.	.
chr1	171281563	171282062	chr1	171639554	171640053	Ppox|chr1:171639554-171640053	0.120081610950232	.	.
chr1	171281563	171282062	chr1	171672998	171673497	Ppox|chr1:171672998-171673497	0.185158047511824	.	.
chr1	171287719	171288218	chr1	171379865	171380364	Usp21|chr1:171379865-171380364	0.343198507595696	.	.
chr1	171287719	171288218	chr1	171566785	171567284	Usp21|chr1:171566785-171567284	0.17999762420115	.	.
chr1	171287719	171288218	chr1	171639554	171640053	Usp21|chr1:171639554-171640053	0.199681944517102	.	.
chr1	171294566	171295065	chr1	171478928	171479427	Ufc1|chr1:171478928-171479427	0.127246124984946	.	.
chr1	171294566	171295065	chr1	171639554	171640053	Ufc1|chr1:171639554-171640053	0.15523921792705	.	.
chr1	171294566	171295065	chr1	171658362	171658861	Ufc1|chr1:171658362-171658861	0.162339923585911	.	.
chr1	171328705	171329204	chr1	171422658	171423157	Dedd|chr1:171422658-171423157	0.202323428909468	.	.
chr1	171328705	171329204	chr1	171584484	171584983	Dedd|chr1:171584484-171584983	0.134889483056878	.	.
chr1	171328705	171329204	chr1	171658362	171658861	Dedd|chr1:171658362-171658861	0.166645082462151	.	.
chr1	171329206	171329705	chr1	171422658	171423157	Dedd|chr1:171422658-171423157	0.179300178187386	.	.
chr1	171345437	171345936	chr1	171470192	171470691	Nit1|chr1:171470192-171470691	0.141293087080722	.	.
chr1	171345437	171345936	chr1	171470192	171470691	Pfdn2|chr1:171470192-171470691	0.141293087080722	.	.
chr1	171345437	171345936	chr1	171639554	171640053	Nit1|chr1:171639554-171640053	0.28200940971325	.	.
chr1	171345437	171345936	chr1	171639554	171640053	Pfdn2|chr1:171639554-171640053	0.28200940971325	.	.
chr1	171360576	171361075	chr1	171672998	171673497	Klhdc9|chr1:171672998-171673497	0.261620610976266	.	.
chr1	171361088	171361587	chr1	171478928	171479427	Klhdc9|chr1:171478928-171479427	0.121678855259154	.	.
chr1	171361088	171361587	chr1	171672998	171673497	Klhdc9|chr1:171672998-171673497	0.291747612176137	.	.
chr1	171411068	171411567	chr1	171658362	171658861	Usf1|chr1:171658362-171658861	0.135700264090826	.	.
chr1	171437234	171437733	chr1	171379865	171380364	F11r|chr1:171379865-171380364	0.353920933656297	.	.
chr1	171503198	171503697	chr1	171658362	171658861	Alyref2|chr1:171658362-171658861	0.139905699090752	.	.
chr1	171503198	171503697	chr1	171658362	171658861	B930036N10Rik|chr1:171658362-171658861	0.139905699090752	.	.
chr1	171503198	171503697	chr1	171815706	171816205	Alyref2|chr1:171815706-171816205	0.158855012483665	.	.
chr1	171503198	171503697	chr1	171815706	171816205	B930036N10Rik|chr1:171815706-171816205	0.158855012483665	.	.
chr1	171503848	171504347	chr1	171639554	171640053	Alyref2|chr1:171639554-171640053	0.206826369417383	.	.
chr1	171503848	171504347	chr1	171639554	171640053	B930036N10Rik|chr1:171639554-171640053	0.206826369417383	.	.
chr1	171503848	171504347	chr1	171865631	171866130	Alyref2|chr1:171865631-171866130	0.121257829653207	.	.
chr1	171503848	171504347	chr1	171865631	171866130	B930036N10Rik|chr1:171865631-171866130	0.121257829653207	.	.
chr1	171503848	171504347	chr1	171896923	171897422	Alyref2|chr1:171896923-171897422	0.18268727600382	.	.
chr1	171503848	171504347	chr1	171896923	171897422	B930036N10Rik|chr1:171896923-171897422	0.18268727600382	.	.
chr1	173349883	173350382	chr1	173365810	173366309	Aim2|chr1:173365810-173366309	0.234101677271022	.	.
chr1	173349883	173350382	chr1	173377444	173377943	Aim2|chr1:173377444-173377943	0.131131453045997	.	.
chr1	173349883	173350382	chr1	173423402	173423901	Aim2|chr1:173423402-173423901	0.253442121172015	.	.
chr1	173366644	173367143	chr1	173313400	173313899	Cadm3|chr1:173313400-173313899	0.140061850230493	.	.
chr1	173366644	173367143	chr1	173329676	173330175	Cadm3|chr1:173329676-173330175	0.131681020568075	.	.
chr1	173366644	173367143	chr1	173390016	173390515	Cadm3|chr1:173390016-173390515	0.25617870173426	.	.
chr1	173366644	173367143	chr1	173703348	173703847	Cadm3|chr1:173703348-173703847	0.13578493130828	.	.
chr1	173367390	173367889	chr1	173390016	173390515	Cadm3|chr1:173390016-173390515	0.196107519129753	.	.
chr1	174131986	174132485	chr1	174086499	174086998	Olfr424|chr1:174086499-174086998	0.184602828562805	.	.
chr1	177729564	177730063	chr1	177683819	177684318	1700016C15Rik|chr1:177683819-177684318	0.42744371701307	.	.
chr1	177795766	177796265	chr1	177828133	177828632	Adss|chr1:177828133-177828632	0.139380890865954	.	.
chr1	177796375	177796874	chr1	177683819	177684318	Adss|chr1:177683819-177684318	0.213814372317465	.	.
chr1	177796375	177796874	chr1	177684862	177685361	Adss|chr1:177684862-177685361	0.127242638852224	.	.
chr1	177796375	177796874	chr1	177702809	177703308	Adss|chr1:177702809-177703308	0.139060367464035	.	.
chr1	177982967	177983466	chr1	177717076	177717575	Catspere2|chr1:177717076-177717575	0.153064533887376	.	.
chr1	178187311	178187810	chr1	178368821	178369320	Desi2|chr1:178368821-178369320	0.223885155524727	.	.
chr1	178276142	178276641	chr1	178336353	178336852	4930527J03Rik|chr1:178336353-178336852	0.13051551364311	.	.
chr1	178276142	178276641	chr1	178447830	178448329	4930527J03Rik|chr1:178447830-178448329	0.125692375510613	.	.
chr1	178276142	178276641	chr1	178448418	178448917	4930527J03Rik|chr1:178448418-178448917	0.200820223451248	.	.
chr1	178276142	178276641	chr1	178449116	178449615	4930527J03Rik|chr1:178449116-178449615	0.260004780936683	.	.
chr1	178317988	178318487	chr1	178336353	178336852	B230369F24Rik|chr1:178336353-178336852	0.149762886465825	.	.
chr1	178317988	178318487	chr1	178336353	178336852	Cox20|chr1:178336353-178336852	0.149762886465825	.	.
chr1	178317988	178318487	chr1	178463658	178464157	B230369F24Rik|chr1:178463658-178464157	0.140967482642964	.	.
chr1	178317988	178318487	chr1	178463658	178464157	Cox20|chr1:178463658-178464157	0.140967482642964	.	.
chr1	178318532	178319031	chr1	178368821	178369320	B230369F24Rik|chr1:178368821-178369320	0.261691076949252	.	.
chr1	178318532	178319031	chr1	178368821	178369320	Cox20|chr1:178368821-178369320	0.261691076949252	.	.
chr1	178318532	178319031	chr1	178463658	178464157	B230369F24Rik|chr1:178463658-178464157	0.23863319048828	.	.
chr1	178318532	178319031	chr1	178463658	178464157	Cox20|chr1:178463658-178464157	0.23863319048828	.	.
chr1	178337559	178338058	chr1	178449116	178449615	Hnrnpu|chr1:178449116-178449615	0.162522348206025	.	.
chr1	178337559	178338058	chr1	178463658	178464157	Hnrnpu|chr1:178463658-178464157	0.271003469914342	.	.
chr1	178405450	178405949	chr1	178336353	178336852	Efcab2|chr1:178336353-178336852	0.13757710466635	.	.
chr1	178406170	178406669	chr1	178336353	178336852	Efcab2|chr1:178336353-178336852	0.19170584535933	.	.
chr1	178406170	178406669	chr1	178463658	178464157	Efcab2|chr1:178463658-178464157	0.247624954156248	.	.
chr1	194938639	194939138	chr1	194761366	194761865	Cd34|chr1:194761366-194761865	0.229612382215041	.	.
chr1	194938639	194939138	chr1	194762865	194763364	Cd34|chr1:194762865-194763364	0.243230275479864	.	.
chr1	194938639	194939138	chr1	194816816	194817315	Cd34|chr1:194816816-194817315	0.123455800089742	.	.
chr1	194938639	194939138	chr1	194925734	194926233	Cd34|chr1:194925734-194926233	0.130931955966361	.	.
chr1	194938639	194939138	chr1	194950868	194951367	Cd34|chr1:194950868-194951367	0.127047632723067	.	.
chr1	194976111	194976610	chr1	194879521	194880020	A330023F24Rik|chr1:194879521-194880020	0.159524582155114	.	.
chr1	194976111	194976610	chr1	194879521	194880020	Gm16897|chr1:194879521-194880020	0.159524582155114	.	.
chr1	194976111	194976610	chr1	194925734	194926233	A330023F24Rik|chr1:194925734-194926233	0.138124119569574	.	.
chr1	194976111	194976610	chr1	194925734	194926233	Gm16897|chr1:194925734-194926233	0.138124119569574	.	.
chr1	194976111	194976610	chr1	195040386	195040885	A330023F24Rik|chr1:195040386-195040885	0.158438704575867	.	.
chr1	194976111	194976610	chr1	195040386	195040885	Gm16897|chr1:195040386-195040885	0.158438704575867	.	.
chr1	194976725	194977224	chr1	194977967	194978466	A330023F24Rik|chr1:194977967-194978466	0.162144313810333	.	.
chr1	194976725	194977224	chr1	194977967	194978466	Gm16897|chr1:194977967-194978466	0.162144313810333	.	.
chr1	194976725	194977224	chr1	195016706	195017205	A330023F24Rik|chr1:195016706-195017205	0.367051866381771	.	.
chr1	194976725	194977224	chr1	195016706	195017205	Gm16897|chr1:195016706-195017205	0.367051866381771	.	.
chr1	194976725	194977224	chr1	195040386	195040885	A330023F24Rik|chr1:195040386-195040885	0.126424357213632	.	.
chr1	194976725	194977224	chr1	195040386	195040885	Gm16897|chr1:195040386-195040885	0.126424357213632	.	.
chr1	194977431	194977930	chr1	194816816	194817315	Gm16897|chr1:194816816-194817315	0.140537267960076	.	.
chr1	194977431	194977930	chr1	194879521	194880020	Gm16897|chr1:194879521-194880020	0.158883653305131	.	.
chr1	194977431	194977930	chr1	194977967	194978466	Gm16897|chr1:194977967-194978466	0.127758422881951	.	.
chr1	194977431	194977930	chr1	195016706	195017205	Gm16897|chr1:195016706-195017205	0.216349788787069	.	.
chr1	195018071	195018570	chr1	194762865	194763364	Gm37027|chr1:194762865-194763364	0.186028783894757	.	.
chr1	195018071	195018570	chr1	194925734	194926233	Gm37027|chr1:194925734-194926233	0.31932782435135	.	.
chr1	195018071	195018570	chr1	195016706	195017205	Gm37027|chr1:195016706-195017205	0.226893158628442	.	.
chr1	195092132	195092631	chr1	194977967	194978466	Cd46|chr1:194977967-194978466	0.242110900434184	.	.
chr1	195130829	195131328	chr1	194752630	194753129	Cr1l|chr1:194752630-194753129	0.22526305886461	.	.
chr1	195130829	195131328	chr1	194879521	194880020	Cr1l|chr1:194879521-194880020	0.317754287902371	.	.
chr1	195130829	195131328	chr1	194977967	194978466	Cr1l|chr1:194977967-194978466	0.217013130695765	.	.
chr1	195130829	195131328	chr1	195332525	195333024	Cr1l|chr1:195332525-195333024	0.140253228058965	.	.
chr1	195131381	195131880	chr1	194752630	194753129	Cr1l|chr1:194752630-194753129	0.120518814210109	.	.
chr1	195131381	195131880	chr1	194879521	194880020	Cr1l|chr1:194879521-194880020	0.287419496122763	.	.
chr1	195131381	195131880	chr1	194879521	194880020	Cr1l|chr1:194879521-194880020	0.287419496122764	.	.
chr1	195131381	195131880	chr1	194925734	194926233	Cr1l|chr1:194925734-194926233	0.148284547352524	.	.
chr1	195176500	195176999	chr1	194762865	194763364	Cr2|chr1:194762865-194763364	0.126117574791367	.	.
chr1	195176500	195176999	chr1	195098059	195098558	Cr2|chr1:195098059-195098558	0.420288636024086	.	.
chr10	3366298	3366797	chr10	3366890	3367389	Ppp1r14c|chr10:3366890-3367389	0.240516671907171	.	.
chr10	3366298	3366797	chr10	3394255	3394754	Ppp1r14c|chr10:3394255-3394754	0.129929018579235	.	.
chr10	3366298	3366797	chr10	3476990	3477489	Ppp1r14c|chr10:3476990-3477489	0.132375676844342	.	.
chr10	3740116	3740615	chr10	3332842	3333341	Plekhg1|chr10:3332842-3333341	0.134545072959732	.	.
chr10	3740116	3740615	chr10	3531321	3531820	Plekhg1|chr10:3531321-3531820	0.393837276905107	.	.
chr10	3740116	3740615	chr10	3920389	3920888	Plekhg1|chr10:3920389-3920888	0.205721090331717	.	.
chr10	3741065	3741564	chr10	3367391	3367890	Plekhg1|chr10:3367391-3367890	0.122507304497745	.	.
chr10	3741065	3741564	chr10	3476479	3476978	Plekhg1|chr10:3476479-3476978	0.184525267466833	.	.
chr10	3973553	3974052	chr10	3531321	3531820	Mthfd1l|chr10:3531321-3531820	0.198400626132625	.	.
chr10	3973553	3974052	chr10	3885277	3885776	Mthfd1l|chr10:3885277-3885776	0.133562374026152	.	.
chr10	3973553	3974052	chr10	3920389	3920888	Mthfd1l|chr10:3920389-3920888	0.252623218990547	.	.
chr10	3973553	3974052	chr10	3996387	3996886	Mthfd1l|chr10:3996387-3996886	0.14004007756843	.	.
chr10	4611722	4612221	chr10	4612634	4613133	Esr1|chr10:4612634-4613133	0.180051570289909	.	.
chr10	4611722	4612221	chr10	4623160	4623659	Esr1|chr10:4623160-4623659	0.207092074127201	.	.
chr10	4611722	4612221	chr10	4943971	4944470	Esr1|chr10:4943971-4944470	0.228715733838243	.	.
chr10	5550504	5551003	chr10	5520445	5520944	Syne1|chr10:5520445-5520944	0.18763873526065	.	.
chr10	5550504	5551003	chr10	5549987	5550486	Syne1|chr10:5549987-5550486	0.597705591055541	.	.
chr10	5550504	5551003	chr10	5600051	5600550	Syne1|chr10:5600051-5600550	0.32043832085442	.	.
chr10	5550504	5551003	chr10	5841371	5841870	Syne1|chr10:5841371-5841870	0.129899890535395	.	.
chr10	5805395	5805894	chr10	5841371	5841870	Fbxo5|chr10:5841371-5841870	0.128057867863865	.	.
chr10	5805395	5805894	chr10	5906427	5906926	Fbxo5|chr10:5906427-5906926	0.202323305992733	.	.
chr10	5805395	5805894	chr10	6124365	6124864	Fbxo5|chr10:6124365-6124864	0.20219451598359	.	.
chr10	5823844	5824343	chr10	5853238	5853737	Mtrf1l|chr10:5853238-5853737	0.14625376326895	.	.
chr10	5921342	5921841	chr10	5600051	5600550	Rgs17|chr10:5600051-5600550	0.127051327427422	.	.
chr10	5921342	5921841	chr10	5853238	5853737	Rgs17|chr10:5853238-5853737	0.202387859409834	.	.
chr10	7211500	7211999	chr10	7124937	7125436	Cnksr3|chr10:7124937-7125436	0.154553333919311	.	.
chr10	7211500	7211999	chr10	7189006	7189505	Cnksr3|chr10:7189006-7189505	0.196706851345937	.	.
chr10	7211500	7211999	chr10	7210985	7211484	Cnksr3|chr10:7210985-7211484	0.257753195718438	.	.
chr10	7211500	7211999	chr10	7469964	7470463	Cnksr3|chr10:7469964-7470463	0.162751771427731	.	.
chr10	7589567	7590066	chr10	7260251	7260750	Lrp11|chr10:7260251-7260750	0.170081112261303	.	.
chr10	7589567	7590066	chr10	7390606	7391105	Lrp11|chr10:7390606-7391105	0.130144010719288	.	.
chr10	7589567	7590066	chr10	7663092	7663591	Lrp11|chr10:7663092-7663591	0.311225720767667	.	.
chr10	7589567	7590066	chr10	7768509	7769008	Lrp11|chr10:7768509-7769008	0.164701128920865	.	.
chr10	7589567	7590066	chr10	7900869	7901368	Lrp11|chr10:7900869-7901368	0.146635255031055	.	.
chr10	7590117	7590616	chr10	7390606	7391105	Lrp11|chr10:7390606-7391105	0.253474402299046	.	.
chr10	7590117	7590616	chr10	7663092	7663591	Lrp11|chr10:7663092-7663591	0.12803706723082	.	.
chr10	7667254	7667753	chr10	7260251	7260750	Nup43|chr10:7260251-7260750	0.12217091154626	.	.
chr10	7667254	7667753	chr10	7469964	7470463	Nup43|chr10:7469964-7470463	0.126667333367017	.	.
chr10	7667254	7667753	chr10	7663092	7663591	Nup43|chr10:7663092-7663591	0.251550224198374	.	.
chr10	7667254	7667753	chr10	7768509	7769008	Nup43|chr10:7768509-7769008	0.299872220648453	.	.
chr10	7680943	7681442	chr10	7333209	7333708	Lats1|chr10:7333209-7333708	0.277110266968679	.	.
chr10	7680943	7681442	chr10	7333209	7333708	Pcmt1|chr10:7333209-7333708	0.277110266968679	.	.
chr10	7680943	7681442	chr10	7663092	7663591	Lats1|chr10:7663092-7663591	0.155243278097676	.	.
chr10	7680943	7681442	chr10	7663092	7663591	Pcmt1|chr10:7663092-7663591	0.155243278097676	.	.
chr10	7681670	7682169	chr10	7469964	7470463	Lats1|chr10:7469964-7470463	0.240392661048802	.	.
chr10	7681670	7682169	chr10	7469964	7470463	Pcmt1|chr10:7469964-7470463	0.240392661048802	.	.
chr10	7681670	7682169	chr10	7809906	7810405	Lats1|chr10:7809906-7810405	0.169294440557326	.	.
chr10	7681670	7682169	chr10	7809906	7810405	Pcmt1|chr10:7809906-7810405	0.169294440557326	.	.
chr10	7725685	7726184	chr10	7260251	7260750	Katna1|chr10:7260251-7260750	0.119132916217268	.	.
chr10	7725685	7726184	chr10	7390606	7391105	Katna1|chr10:7390606-7391105	0.238799870132883	.	.
chr10	7725685	7726184	chr10	7735036	7735535	Katna1|chr10:7735036-7735535	0.16340714647185	.	.
chr10	7780721	7781220	chr10	7663092	7663591	B430219N15Rik|chr10:7663092-7663591	0.262333973811314	.	.
chr10	7780721	7781220	chr10	7883479	7883978	B430219N15Rik|chr10:7883479-7883978	0.175147911098896	.	.
chr10	7792631	7793130	chr10	7663092	7663591	Ginm1|chr10:7663092-7663591	0.224967951892495	.	.
chr10	7792631	7793130	chr10	7663092	7663591	Ppil4|chr10:7663092-7663591	0.224967951892495	.	.
chr10	7792631	7793130	chr10	7735036	7735535	Ginm1|chr10:7735036-7735535	0.22439924069186	.	.
chr10	7792631	7793130	chr10	7735036	7735535	Ginm1|chr10:7735036-7735535	0.224399240691861	.	.
chr10	7792631	7793130	chr10	7735036	7735535	Ppil4|chr10:7735036-7735535	0.22439924069186	.	.
chr10	7792631	7793130	chr10	7735036	7735535	Ppil4|chr10:7735036-7735535	0.224399240691861	.	.
chr10	7792631	7793130	chr10	7735537	7736036	Ginm1|chr10:7735537-7736036	0.157789788880725	.	.
chr10	7792631	7793130	chr10	7735537	7736036	Ppil4|chr10:7735537-7736036	0.157789788880725	.	.
chr10	7792631	7793130	chr10	7900869	7901368	Ginm1|chr10:7900869-7901368	0.191580421829551	.	.
chr10	7792631	7793130	chr10	7900869	7901368	Ppil4|chr10:7900869-7901368	0.191580421829551	.	.
chr10	7955534	7956033	chr10	7768509	7769008	Tab2|chr10:7768509-7769008	0.172275860314756	.	.
chr10	7955534	7956033	chr10	7900869	7901368	Tab2|chr10:7900869-7901368	0.250949340422335	.	.
chr10	7956090	7956589	chr10	7663092	7663591	Tab2|chr10:7663092-7663591	0.201166411504525	.	.
chr10	7956090	7956589	chr10	7735537	7736036	Tab2|chr10:7735537-7736036	0.129891462530474	.	.
chr10	7956090	7956589	chr10	7900869	7901368	Tab2|chr10:7900869-7901368	0.253756954132698	.	.
chr10	10557986	10558485	chr10	10600745	10601244	Rab32|chr10:10600745-10601244	0.271095986449568	.	.
chr10	10557986	10558485	chr10	10734509	10735008	Rab32|chr10:10734509-10735008	0.277047700224335	.	.
chr10	11280524	11281023	chr10	11575086	11575585	4930432B10Rik|chr10:11575086-11575585	0.158741008929506	.	.
chr10	11280524	11281023	chr10	11575086	11575585	Fbxo30|chr10:11575086-11575585	0.158741008929506	.	.
chr10	11281047	11281546	chr10	11491884	11492383	4930432B10Rik|chr10:11491884-11492383	0.133402257001166	.	.
chr10	11281047	11281546	chr10	11491884	11492383	Fbxo30|chr10:11491884-11492383	0.133402257001166	.	.
chr10	11281047	11281546	chr10	11497590	11498089	4930432B10Rik|chr10:11497590-11498089	0.255546196910572	.	.
chr10	11281047	11281546	chr10	11497590	11498089	Fbxo30|chr10:11497590-11498089	0.255546196910572	.	.
chr10	11281047	11281546	chr10	11592179	11592678	4930432B10Rik|chr10:11592179-11592678	0.204113562663932	.	.
chr10	11281047	11281546	chr10	11592179	11592678	Fbxo30|chr10:11592179-11592678	0.204113562663932	.	.
chr10	11343450	11343949	chr10	11449856	11450355	Epm2a|chr10:11449856-11450355	0.157414399781942	.	.
chr10	11343450	11343949	chr10	11575086	11575585	Epm2a|chr10:11575086-11575585	0.294400491836821	.	.
chr10	11343450	11343949	chr10	11575657	11576156	Epm2a|chr10:11575657-11576156	0.351696915037339	.	.
chr10	11343450	11343949	chr10	11713696	11714195	Epm2a|chr10:11713696-11714195	0.287123939331599	.	.
chr10	11343450	11343949	chr10	11729503	11730002	Epm2a|chr10:11729503-11730002	0.204758147400151	.	.
chr10	14544690	14545189	chr10	14795319	14795818	Adgrg6|chr10:14795319-14795818	0.167960238904393	.	.
chr10	14544690	14545189	chr10	14795319	14795818	Gm46212|chr10:14795319-14795818	0.167960238904393	.	.
chr10	14759884	14760383	chr10	14734220	14734719	B230364G03Rik|chr10:14734220-14734719	0.173233157003669	.	.
chr10	14759884	14760383	chr10	14795319	14795818	B230364G03Rik|chr10:14795319-14795818	0.274571583498177	.	.
chr10	14759884	14760383	chr10	14937519	14938018	B230364G03Rik|chr10:14937519-14938018	0.244495760976553	.	.
chr10	14759884	14760383	chr10	14952921	14953420	B230364G03Rik|chr10:14952921-14953420	0.511768829080842	.	.
chr10	14759884	14760383	chr10	15172500	15172999	B230364G03Rik|chr10:15172500-15172999	0.144320959969586	.	.
chr10	15759897	15760396	chr10	15879656	15880155	Gm40604|chr10:15879656-15880155	0.250595482365326	.	.
chr10	15759897	15760396	chr10	16123901	16124400	Gm40604|chr10:16123901-16124400	0.45523559315667	.	.
chr10	15760590	15761089	chr10	16123901	16124400	Gm40604|chr10:16123901-16124400	0.261717662353715	.	.
chr10	19015270	19015769	chr10	19152922	19153421	Tnfaip3|chr10:19152922-19153421	0.261181531301911	.	.
chr10	19712255	19712754	chr10	19746036	19746535	Il20ra|chr10:19746036-19746535	0.625570346588722	.	.
chr10	21881933	21882432	chr10	21930908	21931407	Sgk1|chr10:21930908-21931407	0.339329339705954	.	.
chr10	21881933	21882432	chr10	21941089	21941588	Sgk1|chr10:21941089-21941588	0.373231083612903	.	.
chr10	21881933	21882432	chr10	21992970	21993469	Sgk1|chr10:21992970-21993469	0.173740958059239	.	.
chr10	21881933	21882432	chr10	22010076	22010575	Sgk1|chr10:22010076-22010575	0.155056261376596	.	.
chr10	21881933	21882432	chr10	22017738	22018237	Sgk1|chr10:22017738-22018237	0.122169906092867	.	.
chr10	21881933	21882432	chr10	22036209	22036708	Sgk1|chr10:22036209-22036708	0.13218003957199	.	.
chr10	21881933	21882432	chr10	22140879	22141378	Sgk1|chr10:22140879-22141378	0.144167384802335	.	.
chr10	22645129	22645628	chr10	22680449	22680948	Slc2a12|chr10:22680449-22680948	0.357938651421388	.	.
chr10	22731152	22731651	chr10	22479767	22480266	AC166256.1|chr10:22479767-22480266	0.151264232199021	.	.
chr10	22731152	22731651	chr10	22479767	22480266	Tbpl1|chr10:22479767-22480266	0.151264232199021	.	.
chr10	22731152	22731651	chr10	22495968	22496467	AC166256.1|chr10:22495968-22496467	0.19596812996738	.	.
chr10	22731152	22731651	chr10	22495968	22496467	Tbpl1|chr10:22495968-22496467	0.19596812996738	.	.
chr10	22731681	22732180	chr10	22680449	22680948	AC166256.1|chr10:22680449-22680948	0.267743381177078	.	.
chr10	22731681	22732180	chr10	22680449	22680948	Tbpl1|chr10:22680449-22680948	0.267743381177078	.	.
chr10	23349982	23350481	chr10	23349351	23349850	Eya4|chr10:23349351-23349850	0.568497527821619	.	.
chr10	23349982	23350481	chr10	23499356	23499855	Eya4|chr10:23499356-23499855	0.508982001875185	.	.
chr10	23349982	23350481	chr10	23540951	23541450	Eya4|chr10:23540951-23541450	0.452255188563978	.	.
chr10	23349982	23350481	chr10	23671441	23671940	Eya4|chr10:23671441-23671940	0.178249689560531	.	.
chr10	26374914	26375413	chr10	26327653	26328152	L3mbtl3|chr10:26327653-26328152	0.198833563091743	.	.
chr10	26374914	26375413	chr10	26328164	26328663	L3mbtl3|chr10:26328164-26328663	0.179019082863992	.	.
chr10	26374914	26375413	chr10	26474859	26475358	L3mbtl3|chr10:26474859-26475358	0.208236475090619	.	.
chr10	26375759	26376258	chr10	26297176	26297675	L3mbtl3|chr10:26297176-26297675	0.212825341571658	.	.
chr10	26375759	26376258	chr10	26474859	26475358	L3mbtl3|chr10:26474859-26475358	0.142227316142496	.	.
chr10	26695050	26695549	chr10	26327653	26328152	Gm48893|chr10:26327653-26328152	0.167324728072568	.	.
chr10	26695050	26695549	chr10	26711043	26711542	Gm48893|chr10:26711043-26711542	0.192300982996715	.	.
chr10	26695617	26696116	chr10	26327653	26328152	Gm48893|chr10:26327653-26328152	0.393054625226349	.	.
chr10	26695617	26696116	chr10	26328164	26328663	Gm48893|chr10:26328164-26328663	0.127850288693707	.	.
chr10	26695617	26696116	chr10	26474859	26475358	Gm48893|chr10:26474859-26475358	0.272176909982479	.	.
chr10	26695617	26696116	chr10	26500511	26501010	Gm48893|chr10:26500511-26501010	0.430261944828135	.	.
chr10	26695617	26696116	chr10	26711043	26711542	Gm48893|chr10:26711043-26711542	0.199605912737068	.	.
chr10	29313161	29313660	chr10	29146930	29147429	Echdc1|chr10:29146930-29147429	0.126904758079915	.	.
chr10	29313161	29313660	chr10	29146930	29147429	Gm46218|chr10:29146930-29147429	0.126904758079915	.	.
chr10	29313161	29313660	chr10	29206679	29207178	Echdc1|chr10:29206679-29207178	0.155054273626438	.	.
chr10	29313161	29313660	chr10	29206679	29207178	Gm46218|chr10:29206679-29207178	0.155054273626438	.	.
chr10	29361318	29361817	chr10	29146428	29146927	Rnf146|chr10:29146428-29146927	0.267330693541274	.	.
chr10	29361318	29361817	chr10	29146930	29147429	Rnf146|chr10:29146930-29147429	0.28557549279819	.	.
chr10	29361318	29361817	chr10	29240792	29241291	Rnf146|chr10:29240792-29241291	0.190574384036368	.	.
chr10	29361318	29361817	chr10	29415341	29415840	Rnf146|chr10:29415341-29415840	0.136106359104357	.	.
chr10	29534063	29534562	chr10	29778426	29778925	Gm48159|chr10:29778426-29778925	0.121157954809948	.	.
chr10	29534063	29534562	chr10	29967172	29967671	Gm48159|chr10:29967172-29967671	0.143340177226218	.	.
chr10	29534706	29535205	chr10	29532753	29533252	Gm48159|chr10:29532753-29533252	0.166147479774194	.	.
chr10	29534706	29535205	chr10	29532753	29533252	Rspo3|chr10:29532753-29533252	0.166147479774194	.	.
chr10	29534706	29535205	chr10	29778426	29778925	Gm48159|chr10:29778426-29778925	0.226790031750811	.	.
chr10	29534706	29535205	chr10	29778426	29778925	Rspo3|chr10:29778426-29778925	0.226790031750811	.	.
chr10	29534706	29535205	chr10	29778945	29779444	Gm48159|chr10:29778945-29779444	0.131813339043945	.	.
chr10	29534706	29535205	chr10	29778945	29779444	Rspo3|chr10:29778945-29779444	0.131813339043945	.	.
chr10	29534706	29535205	chr10	29967172	29967671	Gm48159|chr10:29967172-29967671	0.18955162053948	.	.
chr10	29534706	29535205	chr10	29967172	29967671	Rspo3|chr10:29967172-29967671	0.18955162053948	.	.
chr10	29535581	29536080	chr10	29398324	29398823	Rspo3|chr10:29398324-29398823	0.130202730237645	.	.
chr10	29535581	29536080	chr10	29778945	29779444	Rspo3|chr10:29778945-29779444	0.250052754322982	.	.
chr10	29535581	29536080	chr10	29804096	29804595	Rspo3|chr10:29804096-29804595	0.140950484509007	.	.
chr10	29535581	29536080	chr10	29967172	29967671	Rspo3|chr10:29967172-29967671	0.120307890755988	.	.
chr10	30200346	30200845	chr10	30390956	30391455	Cenpw|chr10:30390956-30391455	0.123578860875898	.	.
chr10	30200346	30200845	chr10	30439792	30440291	Cenpw|chr10:30439792-30440291	0.326755077627812	.	.
chr10	30802619	30803118	chr10	30801947	30802446	Ncoa7|chr10:30801947-30802446	0.295292881502939	.	.
chr10	30802619	30803118	chr10	31026379	31026878	Ncoa7|chr10:31026379-31026878	0.354170705085207	.	.
chr10	30803126	30803625	chr10	30810769	30811268	Ncoa7|chr10:30810769-30811268	0.212809666724494	.	.
chr10	30842620	30843119	chr10	30785138	30785637	Hey2|chr10:30785138-30785637	0.125270907830272	.	.
chr10	30842620	30843119	chr10	30801947	30802446	Hey2|chr10:30801947-30802446	0.23536857212205	.	.
chr10	30842620	30843119	chr10	31026379	31026878	Hey2|chr10:31026379-31026878	0.200132235665478	.	.
chr10	31608520	31609019	chr10	31784977	31785476	Rnf217|chr10:31784977-31785476	0.186760721054242	.	.
chr10	31609486	31609985	chr10	31708746	31709245	Rnf217|chr10:31708746-31709245	0.173425769728565	.	.
chr10	31609486	31609985	chr10	31784977	31785476	Rnf217|chr10:31784977-31785476	0.140097923728312	.	.
chr10	32889817	32890316	chr10	32703195	32703694	Nkain2|chr10:32703195-32703694	0.140830224975764	.	.
chr10	32889817	32890316	chr10	32844896	32845395	Nkain2|chr10:32844896-32845395	0.14977348985087	.	.
chr10	32890706	32891205	chr10	32536023	32536522	Nkain2|chr10:32536023-32536522	0.198377549201501	.	.
chr10	32890706	32891205	chr10	32577101	32577600	Nkain2|chr10:32577101-32577600	0.199075297155904	.	.
chr10	33624501	33625000	chr10	33349826	33350325	Clvs2|chr10:33349826-33350325	0.18072479603957	.	.
chr10	33624501	33625000	chr10	33349826	33350325	Gm15939|chr10:33349826-33350325	0.18072479603957	.	.
chr10	33624501	33625000	chr10	33350344	33350843	Clvs2|chr10:33350344-33350843	0.200972446850259	.	.
chr10	33624501	33625000	chr10	33350344	33350843	Gm15939|chr10:33350344-33350843	0.200972446850259	.	.
chr10	33624501	33625000	chr10	33395502	33396001	Clvs2|chr10:33395502-33396001	0.12694713101695	.	.
chr10	33624501	33625000	chr10	33395502	33396001	Gm15939|chr10:33395502-33396001	0.12694713101695	.	.
chr10	33624501	33625000	chr10	33703373	33703872	Clvs2|chr10:33703373-33703872	0.157295027943107	.	.
chr10	33624501	33625000	chr10	33703373	33703872	Gm15939|chr10:33703373-33703872	0.157295027943107	.	.
chr10	34019491	34019990	chr10	34280491	34280990	Gm48045|chr10:34280491-34280990	0.15538814928195	.	.
chr10	34019491	34019990	chr10	34280491	34280990	Rwdd1|chr10:34280491-34280990	0.15538814928195	.	.
chr10	34036511	34037010	chr10	33986736	33987235	Trappc3l|chr10:33986736-33987235	0.120155493807274	.	.
chr10	34036511	34037010	chr10	34328221	34328720	Trappc3l|chr10:34328221-34328720	0.204476867613745	.	.
chr10	34095347	34095846	chr10	34150791	34151290	Calhm5|chr10:34150791-34151290	0.191114585946093	.	.
chr10	34096225	34096724	chr10	34033850	34034349	Calhm5|chr10:34033850-34034349	0.174019382945337	.	.
chr10	34096225	34096724	chr10	34326656	34327155	Calhm5|chr10:34326656-34327155	0.168314524765702	.	.
chr10	34127449	34127948	chr10	33914866	33915365	Calhm6|chr10:33914866-33915365	0.134247320370318	.	.
chr10	34127449	34127948	chr10	34316363	34316862	Calhm6|chr10:34316363-34316862	0.127937826952331	.	.
chr10	34127449	34127948	chr10	34328221	34328720	Calhm6|chr10:34328221-34328720	0.137849030600197	.	.
chr10	34127449	34127948	chr10	34368075	34368574	Calhm6|chr10:34368075-34368574	0.133606928962469	.	.
chr10	34127449	34127948	chr10	34431742	34432241	Calhm6|chr10:34431742-34432241	0.197432377237666	.	.
chr10	34206579	34207078	chr10	34150791	34151290	Dse|chr10:34150791-34151290	0.263194482286631	.	.
chr10	34206579	34207078	chr10	34431742	34432241	Dse|chr10:34431742-34432241	0.129057554803982	.	.
chr10	34207257	34207756	chr10	33914866	33915365	Dse|chr10:33914866-33915365	0.134906228495061	.	.
chr10	34207257	34207756	chr10	33986736	33987235	Dse|chr10:33986736-33987235	0.122574357747776	.	.
chr10	34207257	34207756	chr10	34150791	34151290	Dse|chr10:34150791-34151290	0.119437082084923	.	.
chr10	34281970	34282469	chr10	34150791	34151290	Tspyl1|chr10:34150791-34151290	0.141557387349682	.	.
chr10	34281970	34282469	chr10	34280491	34280990	Tspyl1|chr10:34280491-34280990	0.177181039143165	.	.
chr10	34297174	34297673	chr10	34280491	34280990	Tspyl4|chr10:34280491-34280990	0.198848468450859	.	.
chr10	34297174	34297673	chr10	34316363	34316862	Tspyl4|chr10:34316363-34316862	0.154254776063751	.	.
chr10	34297174	34297673	chr10	34512501	34513000	Tspyl4|chr10:34512501-34513000	0.204196830234782	.	.
chr10	34297174	34297673	chr10	34578867	34579366	Tspyl4|chr10:34578867-34579366	0.124957933424814	.	.
chr10	34297174	34297673	chr10	34592283	34592782	Tspyl4|chr10:34592283-34592782	0.200738155647896	.	.
chr10	34297971	34298470	chr10	34152549	34153048	Gm47512|chr10:34152549-34153048	0.318005564484843	.	.
chr10	34297971	34298470	chr10	34152549	34153048	Tspyl4|chr10:34152549-34153048	0.318005564484843	.	.
chr10	34297971	34298470	chr10	34480125	34480624	Gm47512|chr10:34480125-34480624	0.442777542160147	.	.
chr10	34297971	34298470	chr10	34480125	34480624	Tspyl4|chr10:34480125-34480624	0.442777542160147	.	.
chr10	34297971	34298470	chr10	34512501	34513000	Gm47512|chr10:34512501-34513000	0.189575926187849	.	.
chr10	34297971	34298470	chr10	34512501	34513000	Tspyl4|chr10:34512501-34513000	0.189575926187849	.	.
chr10	34297971	34298470	chr10	34578867	34579366	Gm47512|chr10:34578867-34579366	0.196439759416578	.	.
chr10	34297971	34298470	chr10	34578867	34579366	Tspyl4|chr10:34578867-34579366	0.196439759416578	.	.
chr10	34297971	34298470	chr10	34617147	34617646	Gm47512|chr10:34617147-34617646	0.153837436387779	.	.
chr10	34297971	34298470	chr10	34617147	34617646	Tspyl4|chr10:34617147-34617646	0.153837436387779	.	.
chr10	34418335	34418834	chr10	34316363	34316862	Nt5dc1|chr10:34316363-34316862	0.149043331905676	.	.
chr10	34418335	34418834	chr10	34316872	34317371	Nt5dc1|chr10:34316872-34317371	0.146678466825885	.	.
chr10	34418335	34418834	chr10	34328221	34328720	Nt5dc1|chr10:34328221-34328720	0.186786779816631	.	.
chr10	34418335	34418834	chr10	34431742	34432241	Nt5dc1|chr10:34431742-34432241	0.147088914257917	.	.
chr10	34418335	34418834	chr10	34508577	34509076	Nt5dc1|chr10:34508577-34509076	0.217492593412291	.	.
chr10	34418335	34418834	chr10	34592283	34592782	Nt5dc1|chr10:34592283-34592782	0.215706050069774	.	.
chr10	36505968	36506467	chr10	36566760	36567259	Hs3st5|chr10:36566760-36567259	0.469295652543107	.	.
chr10	36505968	36506467	chr10	36567264	36567763	Hs3st5|chr10:36567264-36567763	0.477519733260785	.	.
chr10	36505968	36506467	chr10	36620515	36621014	Hs3st5|chr10:36620515-36621014	0.261089193947809	.	.
chr10	36505968	36506467	chr10	36649340	36649839	Hs3st5|chr10:36649340-36649839	0.170667485527548	.	.
chr10	36505968	36506467	chr10	36662518	36663017	Hs3st5|chr10:36662518-36663017	0.355472715269592	.	.
chr10	36506584	36507083	chr10	36566760	36567259	Hs3st5|chr10:36566760-36567259	0.191069234596121	.	.
chr10	36506584	36507083	chr10	36662518	36663017	Hs3st5|chr10:36662518-36663017	0.2703639452946	.	.
chr10	36507177	36507676	chr10	36566760	36567259	Hs3st5|chr10:36566760-36567259	0.327089164598388	.	.
chr10	36507177	36507676	chr10	36567264	36567763	Hs3st5|chr10:36567264-36567763	0.219666751195402	.	.
chr10	38312780	38313279	chr10	38241097	38241596	Gm48197|chr10:38241097-38241596	0.257207189239197	.	.
chr10	38312780	38313279	chr10	38295747	38296246	Gm48197|chr10:38295747-38296246	0.131271668415561	.	.
chr10	38312780	38313279	chr10	38624881	38625380	Gm48197|chr10:38624881-38625380	0.209109190588136	.	.
chr10	42276537	42277036	chr10	42277563	42278062	Foxo3|chr10:42277563-42278062	0.318056639944443	.	.
chr10	42276537	42277036	chr10	42278179	42278678	Foxo3|chr10:42278179-42278678	0.186095057205137	.	.
chr10	42276537	42277036	chr10	42308548	42309047	Foxo3|chr10:42308548-42309047	0.254241397715708	.	.
chr10	42477769	42478268	chr10	42260597	42261096	Afg1l|chr10:42260597-42261096	0.2272742610666	.	.
chr10	42478381	42478880	chr10	42277563	42278062	Afg1l|chr10:42277563-42278062	0.372494113346152	.	.
chr10	42501588	42502087	chr10	42277563	42278062	Snx3|chr10:42277563-42278062	0.400659732466543	.	.
chr10	42501588	42502087	chr10	42278179	42278678	Snx3|chr10:42278179-42278678	0.194019337156446	.	.
chr10	42502326	42502825	chr10	42308048	42308547	Snx3|chr10:42308048-42308547	0.149181238210941	.	.
chr10	42502326	42502825	chr10	42308548	42309047	Snx3|chr10:42308548-42309047	0.241743508574914	.	.
chr10	43901492	43901991	chr10	44071106	44071605	Qrsl1|chr10:44071106-44071605	0.140165851538462	.	.
chr10	43901492	43901991	chr10	44071106	44071605	Rtn4ip1|chr10:44071106-44071605	0.140165851538462	.	.
chr10	43901492	43901991	chr10	44079184	44079683	Qrsl1|chr10:44079184-44079683	0.151613408425458	.	.
chr10	43901492	43901991	chr10	44079184	44079683	Rtn4ip1|chr10:44079184-44079683	0.151613408425458	.	.
chr10	43901492	43901991	chr10	44159489	44159988	Qrsl1|chr10:44159489-44159988	0.252899866295563	.	.
chr10	43901492	43901991	chr10	44159489	44159988	Rtn4ip1|chr10:44159489-44159988	0.252899866295563	.	.
chr10	43901492	43901991	chr10	44159990	44160489	Qrsl1|chr10:44159990-44160489	0.205360825348731	.	.
chr10	43901492	43901991	chr10	44159990	44160489	Rtn4ip1|chr10:44159990-44160489	0.205360825348731	.	.
chr10	44148721	44149220	chr10	43767991	43768490	Crybg1|chr10:43767991-43768490	0.130887027337296	.	.
chr10	44148721	44149220	chr10	43918944	43919443	Crybg1|chr10:43918944-43919443	0.231773843724451	.	.
chr10	44148721	44149220	chr10	44071106	44071605	Crybg1|chr10:44071106-44071605	0.295548278304666	.	.
chr10	44148721	44149220	chr10	44177302	44177801	Crybg1|chr10:44177302-44177801	0.147393218115865	.	.
chr10	45289129	45289628	chr10	45298445	45298944	Gm15934|chr10:45298445-45298944	0.496171952177954	.	.
chr10	45289129	45289628	chr10	45311537	45312036	Gm15934|chr10:45311537-45312036	0.268051168766536	.	.
chr10	45289129	45289628	chr10	45363307	45363806	Gm15934|chr10:45363307-45363806	0.168595119125085	.	.
chr10	45289129	45289628	chr10	45381821	45382320	Gm15934|chr10:45381821-45382320	0.212067883008894	.	.
chr10	45289129	45289628	chr10	45473543	45474042	Gm15934|chr10:45473543-45474042	0.121328625640507	.	.
chr10	45289129	45289628	chr10	45676685	45677184	Gm15934|chr10:45676685-45677184	0.24087319492356	.	.
chr10	45335421	45335920	chr10	45298445	45298944	Bves|chr10:45298445-45298944	0.145634616081184	.	.
chr10	45335421	45335920	chr10	45377776	45378275	Bves|chr10:45377776-45378275	0.151099663943493	.	.
chr10	45335958	45336457	chr10	45377776	45378275	Bves|chr10:45377776-45378275	0.139835252551199	.	.
chr10	45485562	45486061	chr10	45446148	45446647	Lin28b|chr10:45446148-45446647	0.270549381594746	.	.
chr10	45485562	45486061	chr10	45629347	45629846	Lin28b|chr10:45629347-45629846	0.163083611094164	.	.
chr10	45486237	45486736	chr10	45298445	45298944	Lin28b|chr10:45298445-45298944	0.289925424471793	.	.
chr10	45486237	45486736	chr10	45381821	45382320	Lin28b|chr10:45381821-45382320	0.123108493487059	.	.
chr10	45486237	45486736	chr10	45440027	45440526	Lin28b|chr10:45440027-45440526	0.120230846138273	.	.
chr10	45486237	45486736	chr10	45676685	45677184	Lin28b|chr10:45676685-45677184	0.127089850765972	.	.
chr10	45486739	45487238	chr10	45377776	45378275	Lin28b|chr10:45377776-45378275	0.236165742281672	.	.
chr10	45486739	45487238	chr10	45473543	45474042	Lin28b|chr10:45473543-45474042	0.125986797666915	.	.
chr10	45486739	45487238	chr10	45584200	45584699	Lin28b|chr10:45584200-45584699	0.197388892840161	.	.
chr10	45577590	45578089	chr10	45298445	45298944	Hace1|chr10:45298445-45298944	0.154429467841957	.	.
chr10	45577590	45578089	chr10	45363307	45363806	Hace1|chr10:45363307-45363806	0.187891142779338	.	.
chr10	45577590	45578089	chr10	45381821	45382320	Hace1|chr10:45381821-45382320	0.181242753751361	.	.
chr10	45577590	45578089	chr10	45446148	45446647	Hace1|chr10:45446148-45446647	0.134589014756568	.	.
chr10	45577590	45578089	chr10	45629347	45629846	Hace1|chr10:45629347-45629846	0.132804543834308	.	.
chr10	45577590	45578089	chr10	45676685	45677184	Hace1|chr10:45676685-45677184	0.150759279143585	.	.
chr10	45578214	45578713	chr10	45377776	45378275	Hace1|chr10:45377776-45378275	0.129932008325033	.	.
chr10	45578214	45578713	chr10	45711324	45711823	Hace1|chr10:45711324-45711823	0.30071502810631	.	.
chr10	49788557	49789056	chr10	49673321	49673820	Grik2|chr10:49673321-49673820	0.128287978198398	.	.
chr10	49788557	49789056	chr10	49731794	49732293	Grik2|chr10:49731794-49732293	0.18642954330914	.	.
chr10	49788557	49789056	chr10	49731794	49732293	Grik2|chr10:49731794-49732293	0.186429543309141	.	.
chr10	49788557	49789056	chr10	49732331	49732830	Grik2|chr10:49732331-49732830	0.21467956126216	.	.
chr10	50592385	50592884	chr10	50442958	50443457	Ascc3|chr10:50442958-50443457	0.29163804501295	.	.
chr10	50592385	50592884	chr10	50442958	50443457	Ascc3|chr10:50442958-50443457	0.291638045012951	.	.
chr10	50592385	50592884	chr10	50762597	50763096	Ascc3|chr10:50762597-50763096	0.359327353944367	.	.
chr10	50592385	50592884	chr10	50763310	50763809	Ascc3|chr10:50763310-50763809	0.225260702225464	.	.
chr10	52233867	52234366	chr10	51779583	51780082	Dcbld1|chr10:51779583-51780082	0.261592389451799	.	.
chr10	52233867	52234366	chr10	52216726	52217225	Dcbld1|chr10:52216726-52217225	0.198457790586702	.	.
chr10	52381975	52382474	chr10	52106115	52106614	Gopc|chr10:52106115-52106614	0.141947963125867	.	.
chr10	52381975	52382474	chr10	52293961	52294460	Gopc|chr10:52293961-52294460	0.198095726075162	.	.
chr10	52381975	52382474	chr10	52294487	52294986	Gopc|chr10:52294487-52294986	0.169914020822735	.	.
chr10	52381975	52382474	chr10	52704503	52705002	Gopc|chr10:52704503-52705002	0.129884014301699	.	.
chr10	52417238	52417737	chr10	52133327	52133826	Nus1|chr10:52133327-52133826	0.359209600680635	.	.
chr10	52417238	52417737	chr10	52293961	52294460	Nus1|chr10:52293961-52294460	0.179826456999025	.	.
chr10	52417238	52417737	chr10	52294487	52294986	Nus1|chr10:52294487-52294986	0.256955999931593	.	.
chr10	52417238	52417737	chr10	52691301	52691800	Nus1|chr10:52691301-52691800	0.126277250911859	.	.
chr10	52690218	52690717	chr10	52293961	52294460	Slc35f1|chr10:52293961-52294460	0.199343053148839	.	.
chr10	52690218	52690717	chr10	52294487	52294986	Slc35f1|chr10:52294487-52294986	0.209803815907869	.	.
chr10	52690801	52691300	chr10	52691301	52691800	Slc35f1|chr10:52691301-52691800	0.185272028940287	.	.
chr10	56228732	56229231	chr10	56065136	56065635	Tbc1d32|chr10:56065136-56065635	0.218918873885326	.	.
chr10	56228732	56229231	chr10	56115133	56115632	Tbc1d32|chr10:56115133-56115632	0.322083871140755	.	.
chr10	56228732	56229231	chr10	56335552	56336051	Tbc1d32|chr10:56335552-56336051	0.152542351612101	.	.
chr10	56228732	56229231	chr10	56468505	56469004	Tbc1d32|chr10:56468505-56469004	0.137690576229074	.	.
chr10	56228732	56229231	chr10	56469031	56469530	Tbc1d32|chr10:56469031-56469530	0.170079167933731	.	.
chr10	56431168	56431667	chr10	56064385	56064884	Gm36595|chr10:56064385-56064884	0.356523761583783	.	.
chr10	56431168	56431667	chr10	56065136	56065635	Gm36595|chr10:56065136-56065635	0.352242375604134	.	.
chr10	56431168	56431667	chr10	56082268	56082767	Gm36595|chr10:56082268-56082767	0.173902251491664	.	.
chr10	56431168	56431667	chr10	56335552	56336051	Gm36595|chr10:56335552-56336051	0.2268849356395	.	.
chr10	56431168	56431667	chr10	56468505	56469004	Gm36595|chr10:56468505-56469004	0.166925856338572	.	.
chr10	56431168	56431667	chr10	56469031	56469530	Gm36595|chr10:56469031-56469530	0.147764896205945	.	.
chr10	56431168	56431667	chr10	56612090	56612589	Gm36595|chr10:56612090-56612589	0.154299374550765	.	.
chr10	56431168	56431667	chr10	56712395	56712894	Gm36595|chr10:56712395-56712894	0.336741047947484	.	.
chr10	56431168	56431667	chr10	56712905	56713404	Gm36595|chr10:56712905-56713404	0.314867054257391	.	.
chr10	56431764	56432263	chr10	56064385	56064884	Gm36595|chr10:56064385-56064884	0.248262387259116	.	.
chr10	56431764	56432263	chr10	56065136	56065635	Gm36595|chr10:56065136-56065635	0.378671778288035	.	.
chr10	56431764	56432263	chr10	56115133	56115632	Gm36595|chr10:56115133-56115632	0.137486949055411	.	.
chr10	56431764	56432263	chr10	56712395	56712894	Gm36595|chr10:56712395-56712894	0.246464824843177	.	.
chr10	56431764	56432263	chr10	56712905	56713404	Gm36595|chr10:56712905-56713404	0.308597003660667	.	.
chr10	57486054	57486553	chr10	57057888	57058387	4930467K11Rik|chr10:57057888-57058387	0.21779548136188	.	.
chr10	57486054	57486553	chr10	57057888	57058387	Hsf2|chr10:57057888-57058387	0.21779548136188	.	.
chr10	57486054	57486553	chr10	57442389	57442888	4930467K11Rik|chr10:57442389-57442888	0.254480730906081	.	.
chr10	57486054	57486553	chr10	57442389	57442888	Hsf2|chr10:57442389-57442888	0.254480730906081	.	.
chr10	57486588	57487087	chr10	57062429	57062928	4930467K11Rik|chr10:57062429-57062928	0.133418362339475	.	.
chr10	57486588	57487087	chr10	57062429	57062928	Hsf2|chr10:57062429-57062928	0.133418362339475	.	.
chr10	57486588	57487087	chr10	57081433	57081932	4930467K11Rik|chr10:57081433-57081932	0.260125576712887	.	.
chr10	57486588	57487087	chr10	57081433	57081932	Hsf2|chr10:57081433-57081932	0.260125576712887	.	.
chr10	57486588	57487087	chr10	57307261	57307760	4930467K11Rik|chr10:57307261-57307760	0.189347462094489	.	.
chr10	57486588	57487087	chr10	57307261	57307760	Hsf2|chr10:57307261-57307760	0.189347462094489	.	.
chr10	57486588	57487087	chr10	57442389	57442888	4930467K11Rik|chr10:57442389-57442888	0.336181121699159	.	.
chr10	57486588	57487087	chr10	57442389	57442888	Hsf2|chr10:57442389-57442888	0.336181121699159	.	.
chr10	57486588	57487087	chr10	57447879	57448378	4930467K11Rik|chr10:57447879-57448378	0.157153011234717	.	.
chr10	57486588	57487087	chr10	57447879	57448378	Hsf2|chr10:57447879-57448378	0.157153011234717	.	.
chr10	57486588	57487087	chr10	57480412	57480911	4930467K11Rik|chr10:57480412-57480911	0.287071275395186	.	.
chr10	57486588	57487087	chr10	57480412	57480911	Hsf2|chr10:57480412-57480911	0.287071275395186	.	.
chr10	57532304	57532803	chr10	57742972	57743471	Serinc1|chr10:57742972-57743471	0.122760605036158	.	.
chr10	57532304	57532803	chr10	57848308	57848807	Serinc1|chr10:57848308-57848807	0.210178655707943	.	.
chr10	57631815	57632314	chr10	57744060	57744559	Pkib|chr10:57744060-57744559	0.321275790131665	.	.
chr10	57631815	57632314	chr10	57783465	57783964	Pkib|chr10:57783465-57783964	0.269033959602532	.	.
chr10	57631815	57632314	chr10	57795519	57796018	Pkib|chr10:57795519-57796018	0.162229677903144	.	.
chr10	57631815	57632314	chr10	57841830	57842329	Pkib|chr10:57841830-57842329	0.322318306675885	.	.
chr10	57794436	57794935	chr10	57783465	57783964	Smpdl3a|chr10:57783465-57783964	0.124218145277579	.	.
chr10	58255194	58255693	chr10	58401851	58402350	Gcc2|chr10:58401851-58402350	0.130097756155859	.	.
chr10	58255194	58255693	chr10	58405116	58405615	Gcc2|chr10:58405116-58405615	0.126014926872242	.	.
chr10	58323065	58323564	chr10	58362676	58363175	Lims1|chr10:58362676-58363175	0.128000842587981	.	.
chr10	58323065	58323564	chr10	58382517	58383016	Lims1|chr10:58382517-58383016	0.181558653246089	.	.
chr10	58323065	58323564	chr10	58383254	58383753	Lims1|chr10:58383254-58383753	0.18078481978445	.	.
chr10	58323065	58323564	chr10	58401851	58402350	Lims1|chr10:58401851-58402350	0.122753017647338	.	.
chr10	58446597	58447096	chr10	58404594	58405093	Ranbp2|chr10:58404594-58405093	0.144341711000535	.	.
chr10	62231026	62231525	chr10	62101434	62101933	Tspan15|chr10:62101434-62101933	0.208689197897692	.	.
chr10	62231026	62231525	chr10	62102023	62102522	Tspan15|chr10:62102023-62102522	0.140519145035758	.	.
chr10	62231026	62231525	chr10	62186811	62187310	Tspan15|chr10:62186811-62187310	0.155383711241244	.	.
chr10	62231026	62231525	chr10	62202512	62203011	Tspan15|chr10:62202512-62203011	0.246021073057987	.	.
chr10	62231026	62231525	chr10	62282647	62283146	Tspan15|chr10:62282647-62283146	0.17373818997812	.	.
chr10	62231026	62231525	chr10	62410887	62411386	Tspan15|chr10:62410887-62411386	0.168449725395386	.	.
chr10	62340040	62340539	chr10	62101434	62101933	Hk1os|chr10:62101434-62101933	0.189749129099177	.	.
chr10	62340040	62340539	chr10	62182988	62183487	Hk1os|chr10:62182988-62183487	0.16980668879604	.	.
chr10	62340040	62340539	chr10	62282647	62283146	Hk1os|chr10:62282647-62283146	0.24795285219205	.	.
chr10	62340040	62340539	chr10	62306351	62306850	Hk1os|chr10:62306351-62306850	0.147266611035328	.	.
chr10	62340040	62340539	chr10	62590203	62590702	Hk1os|chr10:62590203-62590702	0.321635073714914	.	.
chr10	62449224	62449723	chr10	62055333	62055832	4930507D05Rik|chr10:62055333-62055832	0.166106466979002	.	.
chr10	62449224	62449723	chr10	62055333	62055832	Supv3l1|chr10:62055333-62055832	0.166106466979002	.	.
chr10	62449224	62449723	chr10	62111313	62111812	4930507D05Rik|chr10:62111313-62111812	0.176742446389479	.	.
chr10	62449224	62449723	chr10	62111313	62111812	Supv3l1|chr10:62111313-62111812	0.176742446389479	.	.
chr10	62449224	62449723	chr10	62202512	62203011	4930507D05Rik|chr10:62202512-62203011	0.200825667344615	.	.
chr10	62449224	62449723	chr10	62202512	62203011	Supv3l1|chr10:62202512-62203011	0.200825667344615	.	.
chr10	62449224	62449723	chr10	62282647	62283146	4930507D05Rik|chr10:62282647-62283146	0.139564960680129	.	.
chr10	62449224	62449723	chr10	62282647	62283146	Supv3l1|chr10:62282647-62283146	0.139564960680129	.	.
chr10	62449224	62449723	chr10	62590203	62590702	4930507D05Rik|chr10:62590203-62590702	0.248295240070262	.	.
chr10	62449224	62449723	chr10	62590203	62590702	Supv3l1|chr10:62590203-62590702	0.248295240070262	.	.
chr10	62449766	62450265	chr10	62102023	62102522	4930507D05Rik|chr10:62102023-62102522	0.120153972596403	.	.
chr10	62449766	62450265	chr10	62102023	62102522	Supv3l1|chr10:62102023-62102522	0.120153972596403	.	.
chr10	62449766	62450265	chr10	62110799	62111298	4930507D05Rik|chr10:62110799-62111298	0.131906246234539	.	.
chr10	62449766	62450265	chr10	62110799	62111298	Supv3l1|chr10:62110799-62111298	0.131906246234539	.	.
chr10	62449766	62450265	chr10	62111313	62111812	4930507D05Rik|chr10:62111313-62111812	0.166540651348021	.	.
chr10	62449766	62450265	chr10	62111313	62111812	Supv3l1|chr10:62111313-62111812	0.166540651348021	.	.
chr10	62449766	62450265	chr10	62405569	62406068	4930507D05Rik|chr10:62405569-62406068	0.156740507302674	.	.
chr10	62449766	62450265	chr10	62405569	62406068	Supv3l1|chr10:62405569-62406068	0.156740507302674	.	.
chr10	62449766	62450265	chr10	62590203	62590702	4930507D05Rik|chr10:62590203-62590702	0.210804559015929	.	.
chr10	62449766	62450265	chr10	62590203	62590702	Supv3l1|chr10:62590203-62590702	0.210804559015929	.	.
chr10	62486129	62486628	chr10	62101434	62101933	Vps26a|chr10:62101434-62101933	0.172588428151758	.	.
chr10	62486129	62486628	chr10	62102023	62102522	Vps26a|chr10:62102023-62102522	0.15602948175292	.	.
chr10	62486129	62486628	chr10	62111313	62111812	Vps26a|chr10:62111313-62111812	0.198576273831585	.	.
chr10	62486129	62486628	chr10	62202512	62203011	Vps26a|chr10:62202512-62203011	0.163621304418854	.	.
chr10	62486129	62486628	chr10	62404794	62405293	Vps26a|chr10:62404794-62405293	0.18158958645367	.	.
chr10	62486629	62487128	chr10	62111313	62111812	Vps26a|chr10:62111313-62111812	0.261824974504437	.	.
chr10	62486629	62487128	chr10	62260971	62261470	Vps26a|chr10:62260971-62261470	0.21427471509784	.	.
chr10	62486629	62487128	chr10	62300269	62300768	Vps26a|chr10:62300269-62300768	0.188481360961691	.	.
chr10	62486629	62487128	chr10	62306351	62306850	Vps26a|chr10:62306351-62306850	0.181569110528041	.	.
chr10	62486629	62487128	chr10	62404794	62405293	Vps26a|chr10:62404794-62405293	0.144203365524982	.	.
chr10	62486629	62487128	chr10	62590203	62590702	Vps26a|chr10:62590203-62590702	0.191936139822133	.	.
chr10	62577623	62578122	chr10	62332391	62332890	4933428P19Rik|chr10:62332391-62332890	0.151776427266017	.	.
chr10	62577623	62578122	chr10	62332391	62332890	Kif1bp|chr10:62332391-62332890	0.151776427266017	.	.
chr10	62577623	62578122	chr10	62590203	62590702	4933428P19Rik|chr10:62590203-62590702	0.19830995142913	.	.
chr10	62577623	62578122	chr10	62590203	62590702	Kif1bp|chr10:62590203-62590702	0.19830995142913	.	.
chr10	62577623	62578122	chr10	62809960	62810459	4933428P19Rik|chr10:62809960-62810459	0.119379009968729	.	.
chr10	62577623	62578122	chr10	62809960	62810459	Kif1bp|chr10:62809960-62810459	0.119379009968729	.	.
chr10	62577623	62578122	chr10	62856650	62857149	4933428P19Rik|chr10:62856650-62857149	0.190513061471313	.	.
chr10	62577623	62578122	chr10	62856650	62857149	Kif1bp|chr10:62856650-62857149	0.190513061471313	.	.
chr10	62578211	62578710	chr10	62300269	62300768	4933428P19Rik|chr10:62300269-62300768	0.294076898083809	.	.
chr10	62578211	62578710	chr10	62300269	62300768	Kif1bp|chr10:62300269-62300768	0.294076898083809	.	.
chr10	62578211	62578710	chr10	62332391	62332890	4933428P19Rik|chr10:62332391-62332890	0.180821892003825	.	.
chr10	62578211	62578710	chr10	62332391	62332890	Kif1bp|chr10:62332391-62332890	0.180821892003825	.	.
chr10	62578211	62578710	chr10	62500120	62500619	4933428P19Rik|chr10:62500120-62500619	0.200348205938024	.	.
chr10	62578211	62578710	chr10	62500120	62500619	Kif1bp|chr10:62500120-62500619	0.200348205938024	.	.
chr10	62578211	62578710	chr10	62988783	62989282	4933428P19Rik|chr10:62988783-62989282	0.189253909001798	.	.
chr10	62578211	62578710	chr10	62988783	62989282	Kif1bp|chr10:62988783-62989282	0.189253909001798	.	.
chr10	62602059	62602558	chr10	62831702	62832201	Ddx21|chr10:62831702-62832201	0.157136894900834	.	.
chr10	62602059	62602558	chr10	62831702	62832201	Gm47257|chr10:62831702-62832201	0.157136894900834	.	.
chr10	62602059	62602558	chr10	62971839	62972338	Ddx21|chr10:62971839-62972338	0.284104271136781	.	.
chr10	62602059	62602558	chr10	62971839	62972338	Gm47257|chr10:62971839-62972338	0.284104271136781	.	.
chr10	62602590	62603089	chr10	62306351	62306850	Ddx21|chr10:62306351-62306850	0.249602774868563	.	.
chr10	62602590	62603089	chr10	62306351	62306850	Gm47257|chr10:62306351-62306850	0.249602774868563	.	.
chr10	62602590	62603089	chr10	62809960	62810459	Ddx21|chr10:62809960-62810459	0.130625829215904	.	.
chr10	62602590	62603089	chr10	62809960	62810459	Gm47257|chr10:62809960-62810459	0.130625829215904	.	.
chr10	62602590	62603089	chr10	62831702	62832201	Ddx21|chr10:62831702-62832201	0.139315399638225	.	.
chr10	62602590	62603089	chr10	62831702	62832201	Gm47257|chr10:62831702-62832201	0.139315399638225	.	.
chr10	62602590	62603089	chr10	62865795	62866294	Ddx21|chr10:62865795-62866294	0.214156340105293	.	.
chr10	62602590	62603089	chr10	62865795	62866294	Gm47257|chr10:62865795-62866294	0.214156340105293	.	.
chr10	62602590	62603089	chr10	62971839	62972338	Ddx21|chr10:62971839-62972338	0.178374097469012	.	.
chr10	62602590	62603089	chr10	62971839	62972338	Gm47257|chr10:62971839-62972338	0.178374097469012	.	.
chr10	62651098	62651597	chr10	62300269	62300768	Ddx50|chr10:62300269-62300768	0.219478056225781	.	.
chr10	62651098	62651597	chr10	62590203	62590702	Ddx50|chr10:62590203-62590702	0.312126043548739	.	.
chr10	62651098	62651597	chr10	62865210	62865709	Ddx50|chr10:62865210-62865709	0.36652691951586	.	.
chr10	62725538	62726037	chr10	62405569	62406068	Stox1|chr10:62405569-62406068	0.143450590395738	.	.
chr10	62725538	62726037	chr10	62549665	62550164	Stox1|chr10:62549665-62550164	0.20955942167004	.	.
chr10	62725538	62726037	chr10	62857169	62857668	Stox1|chr10:62857169-62857668	0.19208426082185	.	.
chr10	62726313	62726812	chr10	62294061	62294560	Stox1|chr10:62294061-62294560	0.270843153397879	.	.
chr10	62726313	62726812	chr10	62866298	62866797	Stox1|chr10:62866298-62866797	0.21999494412499	.	.
chr10	62792172	62792671	chr10	62500120	62500619	Ccar1|chr10:62500120-62500619	0.137628531242181	.	.
chr10	62792172	62792671	chr10	62865795	62866294	Ccar1|chr10:62865795-62866294	0.130312458115391	.	.
chr10	62920395	62920894	chr10	62590203	62590702	Slc25a16|chr10:62590203-62590702	0.124742726982138	.	.
chr10	62920395	62920894	chr10	62809960	62810459	Slc25a16|chr10:62809960-62810459	0.126923908452451	.	.
chr10	62920395	62920894	chr10	62866298	62866797	Slc25a16|chr10:62866298-62866797	0.184689165552652	.	.
chr10	62946840	62947339	chr10	62831702	62832201	Dna2|chr10:62831702-62832201	0.145034587358534	.	.
chr10	62979983	62980482	chr10	62590203	62590702	Rufy2|chr10:62590203-62590702	0.179614891865053	.	.
chr10	62979983	62980482	chr10	62865210	62865709	Rufy2|chr10:62865210-62865709	0.177993151108902	.	.
chr10	62979983	62980482	chr10	62988783	62989282	Rufy2|chr10:62988783-62989282	0.222671196995733	.	.
chr10	72654602	72655101	chr10	72663890	72664389	Zwint|chr10:72663890-72664389	0.136232383196217	.	.
chr10	72655128	72655627	chr10	72623502	72624001	Zwint|chr10:72623502-72624001	0.234824487685705	.	.
chr10	72655128	72655627	chr10	72778370	72778869	Zwint|chr10:72778370-72778869	0.185691660974399	.	.
chr10	72655128	72655627	chr10	72853177	72853676	Zwint|chr10:72853177-72853676	0.177189384103198	.	.
chr10	74966773	74967272	chr10	74574348	74574847	Gnaz|chr10:74574348-74574847	0.20353370950336	.	.
chr10	74966773	74967272	chr10	74577899	74578398	Gnaz|chr10:74577899-74578398	0.121192574406302	.	.
chr10	74966773	74967272	chr10	74678217	74678716	Gnaz|chr10:74678217-74678716	0.146647754633408	.	.
chr10	74966773	74967272	chr10	74891886	74892385	Gnaz|chr10:74891886-74892385	0.127009209393453	.	.
chr10	74966773	74967272	chr10	74936945	74937444	Gnaz|chr10:74936945-74937444	0.20431376414274	.	.
chr10	75764120	75764619	chr10	75858827	75859326	Cabin1|chr10:75858827-75859326	0.145814754304626	.	.
chr10	75764120	75764619	chr10	75872865	75873364	Cabin1|chr10:75872865-75873364	0.220572152433582	.	.
chr10	75764120	75764619	chr10	75950691	75951190	Cabin1|chr10:75950691-75951190	0.196450294848192	.	.
chr10	75773277	75773776	chr10	75873531	75874030	Ddt|chr10:75873531-75874030	0.216600604040996	.	.
chr10	75837242	75837741	chr10	75853409	75853908	Gstt2|chr10:75853409-75853908	0.166848735230663	.	.
chr10	75837242	75837741	chr10	75950691	75951190	Gstt2|chr10:75950691-75951190	0.252838953372351	.	.
chr10	75859343	75859842	chr10	75858827	75859326	Mif|chr10:75858827-75859326	0.244856752982485	.	.
chr10	75860073	75860572	chr10	75858827	75859326	Mif|chr10:75858827-75859326	0.178045199242644	.	.
chr10	75893088	75893587	chr10	75883039	75883538	Derl3|chr10:75883039-75883538	0.182232620044987	.	.
chr10	75893088	75893587	chr10	75950691	75951190	Derl3|chr10:75950691-75951190	0.219817598077316	.	.
chr10	75921379	75921878	chr10	75950691	75951190	Smarcb1|chr10:75950691-75951190	0.172742396766804	.	.
chr10	76032290	76032789	chr10	76259502	76260001	Zfp280b|chr10:76259502-76260001	0.230486901588727	.	.
chr10	76032290	76032789	chr10	76316560	76317059	Zfp280b|chr10:76316560-76317059	0.17884724884739	.	.
chr10	76237626	76238125	chr10	75872865	75873364	Prmt2|chr10:75872865-75873364	0.135729723894953	.	.
chr10	76237626	76238125	chr10	75950691	75951190	Prmt2|chr10:75950691-75951190	0.149963768228586	.	.
chr10	76344529	76345028	chr10	76316560	76317059	Dip2a|chr10:76316560-76317059	0.155963013107261	.	.
chr10	76344529	76345028	chr10	76455222	76455721	Dip2a|chr10:76455222-76455721	0.163131545761545	.	.
chr10	76345090	76345589	chr10	76391682	76392181	Dip2a|chr10:76391682-76392181	0.306780503652424	.	.
chr10	76442015	76442514	chr10	76391682	76392181	Pcnt|chr10:76391682-76392181	0.159728363409579	.	.
chr10	76442015	76442514	chr10	76455222	76455721	Pcnt|chr10:76455222-76455721	0.197603559462164	.	.
chr10	76442556	76443055	chr10	76259502	76260001	Pcnt|chr10:76259502-76260001	0.274797871843944	.	.
chr10	76468680	76469179	chr10	76297808	76298307	Mcm3ap|chr10:76297808-76298307	0.167975457684436	.	.
chr10	76468680	76469179	chr10	76297808	76298307	Ybey|chr10:76297808-76298307	0.167975457684436	.	.
chr10	76468680	76469179	chr10	76455222	76455721	Mcm3ap|chr10:76455222-76455721	0.143329719613219	.	.
chr10	76468680	76469179	chr10	76455222	76455721	Ybey|chr10:76455222-76455721	0.143329719613219	.	.
chr10	76531225	76531724	chr10	76732742	76733241	Lss|chr10:76732742-76733241	0.263956344812626	.	.
chr10	76531225	76531724	chr10	76809390	76809889	Lss|chr10:76809390-76809889	0.241083226600751	.	.
chr10	76531225	76531724	chr10	76809931	76810430	Lss|chr10:76809931-76810430	0.388637421783507	.	.
chr10	76961928	76962427	chr10	76513129	76513628	Pcbp3|chr10:76513129-76513628	0.16495353746865	.	.
chr10	76961928	76962427	chr10	76734958	76735457	Pcbp3|chr10:76734958-76735457	0.156741171082191	.	.
chr10	76961928	76962427	chr10	76809931	76810430	Pcbp3|chr10:76809931-76810430	0.209858535249626	.	.
chr10	78352152	78352651	chr10	78396201	78396700	Agpat3|chr10:78396201-78396700	0.165734187430149	.	.
chr10	78352152	78352651	chr10	78396201	78396700	Gm40709|chr10:78396201-78396700	0.165734187430149	.	.
chr10	78352152	78352651	chr10	78481893	78482392	Agpat3|chr10:78481893-78482392	0.284308720065222	.	.
chr10	78352152	78352651	chr10	78481893	78482392	Gm40709|chr10:78481893-78482392	0.284308720065222	.	.
chr10	78352152	78352651	chr10	78686751	78687250	Agpat3|chr10:78686751-78687250	0.404844099804277	.	.
chr10	78352152	78352651	chr10	78686751	78687250	Gm40709|chr10:78686751-78687250	0.404844099804277	.	.
chr10	78412126	78412625	chr10	78260684	78261183	Rrp1|chr10:78260684-78261183	0.139026147033862	.	.
chr10	78412126	78412625	chr10	78456920	78457419	Rrp1|chr10:78456920-78457419	0.160963235673723	.	.
chr10	78412843	78413342	chr10	78396201	78396700	Rrp1|chr10:78396201-78396700	0.246472765713328	.	.
chr10	78412843	78413342	chr10	78457906	78458405	Rrp1|chr10:78457906-78458405	0.296758446053889	.	.
chr10	78412843	78413342	chr10	78686751	78687250	Rrp1|chr10:78686751-78687250	0.247021446887971	.	.
chr10	78425391	78425890	chr10	78396201	78396700	Cstb|chr10:78396201-78396700	0.202070124219004	.	.
chr10	78425391	78425890	chr10	78438115	78438614	Cstb|chr10:78438115-78438614	0.134740959787919	.	.
chr10	78425391	78425890	chr10	78457906	78458405	Cstb|chr10:78457906-78458405	0.181289332841946	.	.
chr10	78425391	78425890	chr10	78481893	78482392	Cstb|chr10:78481893-78482392	0.188613380947283	.	.
chr10	78425914	78426413	chr10	78396201	78396700	Cstb|chr10:78396201-78396700	0.360767616988761	.	.
chr10	78425914	78426413	chr10	78456350	78456849	Cstb|chr10:78456350-78456849	0.182129254905362	.	.
chr10	78425914	78426413	chr10	78686751	78687250	Cstb|chr10:78686751-78687250	0.120990788673279	.	.
chr10	78464708	78465207	chr10	78260684	78261183	Pdxk|chr10:78260684-78261183	0.172358287726917	.	.
chr10	78464708	78465207	chr10	78261221	78261720	Pdxk|chr10:78261221-78261720	0.123005919394788	.	.
chr10	78464708	78465207	chr10	78323378	78323877	Pdxk|chr10:78323378-78323877	0.140324520091509	.	.
chr10	78464708	78465207	chr10	78399195	78399694	Pdxk|chr10:78399195-78399694	0.143223990306459	.	.
chr10	78574182	78574681	chr10	78396201	78396700	Ilvbl|chr10:78396201-78396700	0.252699504862703	.	.
chr10	78574182	78574681	chr10	78481893	78482392	Ilvbl|chr10:78481893-78482392	0.253784389793746	.	.
chr10	78574182	78574681	chr10	78487672	78488171	Ilvbl|chr10:78487672-78488171	0.283490918357947	.	.
chr10	78574691	78575190	chr10	78481893	78482392	Ilvbl|chr10:78481893-78482392	0.141338984677343	.	.
chr10	78591753	78592252	chr10	78260684	78261183	Syde1|chr10:78260684-78261183	0.445339984007354	.	.
chr10	78591753	78592252	chr10	78261221	78261720	Syde1|chr10:78261221-78261720	0.347336396701327	.	.
chr10	78591753	78592252	chr10	78340045	78340544	Syde1|chr10:78340045-78340544	0.20209921421732	.	.
chr10	78746859	78747358	chr10	78438115	78438614	Gm30400|chr10:78438115-78438614	0.21458945641507	.	.
chr10	78746859	78747358	chr10	78812600	78813099	Gm30400|chr10:78812600-78813099	0.20841744257634	.	.
chr10	78747414	78747913	chr10	78396201	78396700	Gm30400|chr10:78396201-78396700	0.128288064610948	.	.
chr10	78747414	78747913	chr10	78481893	78482392	Gm30400|chr10:78481893-78482392	0.200690847963366	.	.
chr10	78779460	78779959	chr10	78787724	78788223	Slc1a6|chr10:78787724-78788223	0.185444559151407	.	.
chr10	78780051	78780550	chr10	78632261	78632760	Slc1a6|chr10:78632261-78632760	0.147799802851369	.	.
chr10	78780051	78780550	chr10	78686751	78687250	Slc1a6|chr10:78686751-78687250	0.196245944384437	.	.
chr10	78780051	78780550	chr10	78787724	78788223	Slc1a6|chr10:78787724-78788223	0.150779017185326	.	.
chr10	78780051	78780550	chr10	78812600	78813099	Slc1a6|chr10:78812600-78813099	0.245313608260976	.	.
chr10	79097368	79097867	chr10	78787724	78788223	2610008E11Rik|chr10:78787724-78788223	0.195421305097563	.	.
chr10	79533018	79533517	chr10	79655302	79655801	Plpp2|chr10:79655302-79655801	0.132203579930493	.	.
chr10	79533559	79534058	chr10	79654793	79655292	Plpp2|chr10:79654793-79655292	0.151268302309634	.	.
chr10	79533559	79534058	chr10	79655302	79655801	Plpp2|chr10:79655302-79655801	0.239200298250136	.	.
chr10	79613886	79614385	chr10	79654793	79655292	C2cd4c|chr10:79654793-79655292	0.497029419964768	.	.
chr10	79613886	79614385	chr10	79655302	79655801	C2cd4c|chr10:79655302-79655801	0.421822606078486	.	.
chr10	79637007	79637506	chr10	79638841	79639340	Gm47163|chr10:79638841-79639340	0.212736143203241	.	.
chr10	79637007	79637506	chr10	79638841	79639340	Shc2|chr10:79638841-79639340	0.212736143203241	.	.
chr10	79637007	79637506	chr10	79712388	79712887	Gm47163|chr10:79712388-79712887	0.177275553762156	.	.
chr10	79637007	79637506	chr10	79712388	79712887	Shc2|chr10:79712388-79712887	0.177275553762156	.	.
chr10	79637007	79637506	chr10	79736595	79737094	Gm47163|chr10:79736595-79737094	0.200742345430132	.	.
chr10	79637007	79637506	chr10	79736595	79737094	Shc2|chr10:79736595-79737094	0.200742345430132	.	.
chr10	79637658	79638157	chr10	79654793	79655292	Gm47163|chr10:79654793-79655292	0.254266619617123	.	.
chr10	79637658	79638157	chr10	79654793	79655292	Shc2|chr10:79654793-79655292	0.254266619617123	.	.
chr10	79637658	79638157	chr10	79655302	79655801	Gm47163|chr10:79655302-79655801	0.225766187428755	.	.
chr10	79637658	79638157	chr10	79655302	79655801	Shc2|chr10:79655302-79655801	0.225766187428755	.	.
chr10	79637658	79638157	chr10	79712388	79712887	Gm47163|chr10:79712388-79712887	0.179243863076558	.	.
chr10	79637658	79638157	chr10	79712388	79712887	Shc2|chr10:79712388-79712887	0.179243863076558	.	.
chr10	79663935	79664434	chr10	79736595	79737094	Madcam1|chr10:79736595-79737094	0.121743349291998	.	.
chr10	79663935	79664434	chr10	79738147	79738646	Madcam1|chr10:79738147-79738646	0.275452357897761	.	.
chr10	79668658	79669157	chr10	79654793	79655292	Tpgs1|chr10:79654793-79655292	0.170295074505619	.	.
chr10	79669185	79669684	chr10	79595188	79595687	Tpgs1|chr10:79595188-79595687	0.169652137249072	.	.
chr10	79669185	79669684	chr10	79649318	79649817	Tpgs1|chr10:79649318-79649817	0.165254333333141	.	.
chr10	79669185	79669684	chr10	79654793	79655292	Tpgs1|chr10:79654793-79655292	0.221229611637952	.	.
chr10	79669185	79669684	chr10	79695112	79695611	Tpgs1|chr10:79695112-79695611	0.171069285917278	.	.
chr10	79669185	79669684	chr10	79712388	79712887	Tpgs1|chr10:79712388-79712887	0.160320831785036	.	.
chr10	79669743	79670242	chr10	79655302	79655801	Tpgs1|chr10:79655302-79655801	0.126185469173898	.	.
chr10	79681760	79682259	chr10	79649318	79649817	Cdc34|chr10:79649318-79649817	0.160221296138469	.	.
chr10	79681760	79682259	chr10	79654793	79655292	Cdc34|chr10:79654793-79655292	0.253481657052868	.	.
chr10	79681760	79682259	chr10	79712388	79712887	Cdc34|chr10:79712388-79712887	0.245658622507295	.	.
chr10	79681760	79682259	chr10	79736595	79737094	Cdc34|chr10:79736595-79737094	0.203615392439565	.	.
chr10	79704113	79704612	chr10	79649318	79649817	Bsg|chr10:79649318-79649817	0.338030779617123	.	.
chr10	79716415	79716914	chr10	79712388	79712887	Hcn2|chr10:79712388-79712887	0.194566928767266	.	.
chr10	79717010	79717509	chr10	79649318	79649817	Hcn2|chr10:79649318-79649817	0.243559313980654	.	.
chr10	79717010	79717509	chr10	79654793	79655292	Hcn2|chr10:79654793-79655292	0.326297761370676	.	.
chr10	79746371	79746870	chr10	79654793	79655292	Polrmt|chr10:79654793-79655292	0.133622731082772	.	.
chr10	81252204	81252703	chr10	81405809	81406308	Matk|chr10:81405809-81406308	0.132758035888526	.	.
chr10	81252204	81252703	chr10	81570705	81571204	Matk|chr10:81570705-81571204	0.187701937385508	.	.
chr10	81252204	81252703	chr10	81605015	81605514	Matk|chr10:81605015-81605514	0.216796307575117	.	.
chr10	81252204	81252703	chr10	81643405	81643904	Matk|chr10:81643405-81643904	0.306709102289827	.	.
chr10	81253019	81253518	chr10	81267945	81268444	Matk|chr10:81267945-81268444	0.32198981555782	.	.
chr10	81253019	81253518	chr10	81430157	81430656	Matk|chr10:81430157-81430656	0.300585428928007	.	.
chr10	81253019	81253518	chr10	81430826	81431325	Matk|chr10:81430826-81431325	0.208082748317848	.	.
chr10	81253019	81253518	chr10	81502626	81503125	Matk|chr10:81502626-81503125	0.21216316939685	.	.
chr10	81253019	81253518	chr10	81570705	81571204	Matk|chr10:81570705-81571204	0.193158841624441	.	.
chr10	81253019	81253518	chr10	81571498	81571997	Matk|chr10:81571498-81571997	0.123931166001412	.	.
chr10	81253019	81253518	chr10	81643405	81643904	Matk|chr10:81643405-81643904	0.278330529428675	.	.
chr10	81266395	81266894	chr10	81285670	81286169	Apba3|chr10:81285670-81286169	0.167367310938843	.	.
chr10	81266395	81266894	chr10	81285670	81286169	Mrpl54|chr10:81285670-81286169	0.167367310938843	.	.
chr10	81266395	81266894	chr10	81430157	81430656	Apba3|chr10:81430157-81430656	0.221450152484047	.	.
chr10	81266395	81266894	chr10	81430157	81430656	Mrpl54|chr10:81430157-81430656	0.221450152484047	.	.
chr10	81266395	81266894	chr10	81432821	81433320	Apba3|chr10:81432821-81433320	0.160465556827103	.	.
chr10	81266395	81266894	chr10	81432821	81433320	Mrpl54|chr10:81432821-81433320	0.160465556827103	.	.
chr10	81266395	81266894	chr10	81472805	81473304	Apba3|chr10:81472805-81473304	0.194318279291069	.	.
chr10	81266395	81266894	chr10	81472805	81473304	Mrpl54|chr10:81472805-81473304	0.194318279291069	.	.
chr10	81266395	81266894	chr10	81526637	81527136	Apba3|chr10:81526637-81527136	0.190466003198549	.	.
chr10	81266395	81266894	chr10	81526637	81527136	Mrpl54|chr10:81526637-81527136	0.190466003198549	.	.
chr10	81266395	81266894	chr10	81551522	81552021	Apba3|chr10:81551522-81552021	0.149579002310851	.	.
chr10	81266395	81266894	chr10	81551522	81552021	Mrpl54|chr10:81551522-81552021	0.149579002310851	.	.
chr10	81266395	81266894	chr10	81571498	81571997	Apba3|chr10:81571498-81571997	0.186895797793054	.	.
chr10	81266395	81266894	chr10	81571498	81571997	Mrpl54|chr10:81571498-81571997	0.186895797793054	.	.
chr10	81266395	81266894	chr10	81643405	81643904	Apba3|chr10:81643405-81643904	0.184702042294267	.	.
chr10	81266395	81266894	chr10	81643405	81643904	Mrpl54|chr10:81643405-81643904	0.184702042294267	.	.
chr10	81292618	81293117	chr10	81430157	81430656	Pip5k1c|chr10:81430157-81430656	0.153374965642961	.	.
chr10	81292618	81293117	chr10	81432821	81433320	Pip5k1c|chr10:81432821-81433320	0.188597589622928	.	.
chr10	81292618	81293117	chr10	81472805	81473304	Pip5k1c|chr10:81472805-81473304	0.191061205070305	.	.
chr10	81292618	81293117	chr10	81551522	81552021	Pip5k1c|chr10:81551522-81552021	0.121702867868206	.	.
chr10	81292618	81293117	chr10	81570705	81571204	Pip5k1c|chr10:81570705-81571204	0.133042145082907	.	.
chr10	81292618	81293117	chr10	81605015	81605514	Pip5k1c|chr10:81605015-81605514	0.369923049130201	.	.
chr10	81292618	81293117	chr10	81633421	81633920	Pip5k1c|chr10:81633421-81633920	0.124971420375818	.	.
chr10	81292618	81293117	chr10	81643405	81643904	Pip5k1c|chr10:81643405-81643904	0.267956771258617	.	.
chr10	81293278	81293777	chr10	81267945	81268444	Pip5k1c|chr10:81267945-81268444	0.341430810714094	.	.
chr10	81293278	81293777	chr10	81430157	81430656	Pip5k1c|chr10:81430157-81430656	0.174271528204203	.	.
chr10	81293278	81293777	chr10	81472805	81473304	Pip5k1c|chr10:81472805-81473304	0.208759251320039	.	.
chr10	81293278	81293777	chr10	81551522	81552021	Pip5k1c|chr10:81551522-81552021	0.128417936592516	.	.
chr10	81293278	81293777	chr10	81570705	81571204	Pip5k1c|chr10:81570705-81571204	0.36623563288907	.	.
chr10	81293278	81293777	chr10	81643405	81643904	Pip5k1c|chr10:81643405-81643904	0.124584096649555	.	.
chr10	81320497	81320996	chr10	81405809	81406308	Cactin|chr10:81405809-81406308	0.125322263652935	.	.
chr10	81320497	81320996	chr10	81430157	81430656	Cactin|chr10:81430157-81430656	0.170324751207315	.	.
chr10	81320497	81320996	chr10	81430157	81430656	Cactin|chr10:81430157-81430656	0.170324751207316	.	.
chr10	81320497	81320996	chr10	81430826	81431325	Cactin|chr10:81430826-81431325	0.132124245643553	.	.
chr10	81320497	81320996	chr10	81432821	81433320	Cactin|chr10:81432821-81433320	0.205592732568832	.	.
chr10	81320497	81320996	chr10	81472805	81473304	Cactin|chr10:81472805-81473304	0.226216906642077	.	.
chr10	81320497	81320996	chr10	81551522	81552021	Cactin|chr10:81551522-81552021	0.186730083856351	.	.
chr10	81320497	81320996	chr10	81570705	81571204	Cactin|chr10:81570705-81571204	0.199615708259612	.	.
chr10	81320497	81320996	chr10	81605015	81605514	Cactin|chr10:81605015-81605514	0.240778369242044	.	.
chr10	81320497	81320996	chr10	81633421	81633920	Cactin|chr10:81633421-81633920	0.192741902642297	.	.
chr10	81320497	81320996	chr10	81643405	81643904	Cactin|chr10:81643405-81643904	0.431533674691607	.	.
chr10	81350327	81350826	chr10	81413787	81414286	Hmg20b|chr10:81413787-81414286	0.206042529818902	.	.
chr10	81350327	81350826	chr10	81430157	81430656	Hmg20b|chr10:81430157-81430656	0.181002879323848	.	.
chr10	81350327	81350826	chr10	81430826	81431325	Hmg20b|chr10:81430826-81431325	0.144223565478084	.	.
chr10	81350327	81350826	chr10	81432821	81433320	Hmg20b|chr10:81432821-81433320	0.15973197163546	.	.
chr10	81350327	81350826	chr10	81472805	81473304	Hmg20b|chr10:81472805-81473304	0.258227606129823	.	.
chr10	81350327	81350826	chr10	81551522	81552021	Hmg20b|chr10:81551522-81552021	0.196710710918624	.	.
chr10	81350327	81350826	chr10	81571498	81571997	Hmg20b|chr10:81571498-81571997	0.165053077680544	.	.
chr10	81350327	81350826	chr10	81643405	81643904	Hmg20b|chr10:81643405-81643904	0.362572712570267	.	.
chr10	81357211	81357710	chr10	81257213	81257712	Mfsd12|chr10:81257213-81257712	0.171877663997106	.	.
chr10	81357211	81357710	chr10	81285670	81286169	Mfsd12|chr10:81285670-81286169	0.162361657453475	.	.
chr10	81357211	81357710	chr10	81502626	81503125	Mfsd12|chr10:81502626-81503125	0.261614038530403	.	.
chr10	81357211	81357710	chr10	81570705	81571204	Mfsd12|chr10:81570705-81571204	0.281180040679202	.	.
chr10	81357211	81357710	chr10	81643405	81643904	Mfsd12|chr10:81643405-81643904	0.142232900974305	.	.
chr10	81366281	81366780	chr10	81267945	81268444	4930404N11Rik|chr10:81267945-81268444	0.131987332678817	.	.
chr10	81366281	81366780	chr10	81407442	81407941	4930404N11Rik|chr10:81407442-81407941	0.143612855324478	.	.
chr10	81366281	81366780	chr10	81502626	81503125	4930404N11Rik|chr10:81502626-81503125	0.134554774530876	.	.
chr10	81366281	81366780	chr10	81570705	81571204	4930404N11Rik|chr10:81570705-81571204	0.161719417218228	.	.
chr10	81378395	81378894	chr10	81267945	81268444	Fzr1|chr10:81267945-81268444	0.188160445730697	.	.
chr10	81378395	81378894	chr10	81426902	81427401	Fzr1|chr10:81426902-81427401	0.219179900108787	.	.
chr10	81378395	81378894	chr10	81430157	81430656	Fzr1|chr10:81430157-81430656	0.315624206722291	.	.
chr10	81378395	81378894	chr10	81430826	81431325	Fzr1|chr10:81430826-81431325	0.157362505576241	.	.
chr10	81378395	81378894	chr10	81432821	81433320	Fzr1|chr10:81432821-81433320	0.310720439894272	.	.
chr10	81378395	81378894	chr10	81472805	81473304	Fzr1|chr10:81472805-81473304	0.326246832324365	.	.
chr10	81378395	81378894	chr10	81510142	81510641	Fzr1|chr10:81510142-81510641	0.162307599319445	.	.
chr10	81378395	81378894	chr10	81526637	81527136	Fzr1|chr10:81526637-81527136	0.244133032594623	.	.
chr10	81378395	81378894	chr10	81570705	81571204	Fzr1|chr10:81570705-81571204	0.241873785666069	.	.
chr10	81378395	81378894	chr10	81605015	81605514	Fzr1|chr10:81605015-81605514	0.285310814507466	.	.
chr10	81378395	81378894	chr10	81633421	81633920	Fzr1|chr10:81633421-81633920	0.153308111305574	.	.
chr10	81378395	81378894	chr10	81643405	81643904	Fzr1|chr10:81643405-81643904	0.27448738351252	.	.
chr10	81384063	81384562	chr10	81413787	81414286	Dohh|chr10:81413787-81414286	0.187407574208394	.	.
chr10	81384063	81384562	chr10	81426902	81427401	Dohh|chr10:81426902-81427401	0.121531347560752	.	.
chr10	81384063	81384562	chr10	81430157	81430656	Dohh|chr10:81430157-81430656	0.130710670293185	.	.
chr10	81384063	81384562	chr10	81430826	81431325	Dohh|chr10:81430826-81431325	0.125541483383448	.	.
chr10	81384063	81384562	chr10	81450104	81450603	Dohh|chr10:81450104-81450603	0.272985627306534	.	.
chr10	81384063	81384562	chr10	81472805	81473304	Dohh|chr10:81472805-81473304	0.186014130390517	.	.
chr10	81384063	81384562	chr10	81472805	81473304	Dohh|chr10:81472805-81473304	0.186014130390518	.	.
chr10	81384063	81384562	chr10	81551522	81552021	Dohh|chr10:81551522-81552021	0.126531094803278	.	.
chr10	81384063	81384562	chr10	81605015	81605514	Dohh|chr10:81605015-81605514	0.30425093894168	.	.
chr10	81384063	81384562	chr10	81643405	81643904	Dohh|chr10:81643405-81643904	0.273807589221257	.	.
chr10	81389740	81390239	chr10	81405809	81406308	Gm48552|chr10:81405809-81406308	0.166607363336116	.	.
chr10	81389740	81390239	chr10	81605015	81605514	Gm48552|chr10:81605015-81605514	0.153130760841562	.	.
chr10	81482441	81482940	chr10	81405809	81406308	Celf5|chr10:81405809-81406308	0.209916727794746	.	.
chr10	81482441	81482940	chr10	81413787	81414286	Celf5|chr10:81413787-81414286	0.203012248883348	.	.
chr10	81482441	81482940	chr10	81426902	81427401	Celf5|chr10:81426902-81427401	0.197327410425389	.	.
chr10	81482441	81482940	chr10	81472805	81473304	Celf5|chr10:81472805-81473304	0.203444186006252	.	.
chr10	81482441	81482940	chr10	81605015	81605514	Celf5|chr10:81605015-81605514	0.27004414903278	.	.
chr10	81496231	81496730	chr10	81346675	81347174	Ncln|chr10:81346675-81347174	0.124504358444772	.	.
chr10	81496231	81496730	chr10	81450104	81450603	Ncln|chr10:81450104-81450603	0.174417099994892	.	.
chr10	81496231	81496730	chr10	81502626	81503125	Ncln|chr10:81502626-81503125	0.135167353481014	.	.
chr10	81496231	81496730	chr10	81571498	81571997	Ncln|chr10:81571498-81571997	0.197513562196576	.	.
chr10	81496231	81496730	chr10	81605015	81605514	Ncln|chr10:81605015-81605514	0.166275974385178	.	.
chr10	81496231	81496730	chr10	81643405	81643904	Ncln|chr10:81643405-81643904	0.184093773332018	.	.
chr10	81544468	81544967	chr10	81413787	81414286	Gna11|chr10:81413787-81414286	0.217339824326985	.	.
chr10	81544468	81544967	chr10	81430157	81430656	Gna11|chr10:81430157-81430656	0.239787120610949	.	.
chr10	81544468	81544967	chr10	81430826	81431325	Gna11|chr10:81430826-81431325	0.144542907069115	.	.
chr10	81544468	81544967	chr10	81432821	81433320	Gna11|chr10:81432821-81433320	0.122470477316287	.	.
chr10	81544468	81544967	chr10	81551522	81552021	Gna11|chr10:81551522-81552021	0.221826575043223	.	.
chr10	81544468	81544967	chr10	81997141	81997640	Gna11|chr10:81997141-81997640	0.186519495957306	.	.
chr10	81545004	81545503	chr10	81285670	81286169	Gna11|chr10:81285670-81286169	0.160351177123425	.	.
chr10	81545004	81545503	chr10	81430826	81431325	Gna11|chr10:81430826-81431325	0.161897612826368	.	.
chr10	81545004	81545503	chr10	81432821	81433320	Gna11|chr10:81432821-81433320	0.226343461743699	.	.
chr10	81545004	81545503	chr10	81472805	81473304	Gna11|chr10:81472805-81473304	0.231567614424077	.	.
chr10	81545004	81545503	chr10	81570705	81571204	Gna11|chr10:81570705-81571204	0.163234756099188	.	.
chr10	81545004	81545503	chr10	81571498	81571997	Gna11|chr10:81571498-81571997	0.124378722369361	.	.
chr10	81545004	81545503	chr10	81605015	81605514	Gna11|chr10:81605015-81605514	0.133499214623757	.	.
chr10	81545004	81545503	chr10	81643405	81643904	Gna11|chr10:81643405-81643904	0.373135918159456	.	.
chr10	81559200	81559699	chr10	81257213	81257712	Tle5|chr10:81257213-81257712	0.138312032562505	.	.
chr10	81559200	81559699	chr10	81346675	81347174	Tle5|chr10:81346675-81347174	0.163992753611351	.	.
chr10	81559200	81559699	chr10	81430157	81430656	Tle5|chr10:81430157-81430656	0.135826961465253	.	.
chr10	81559200	81559699	chr10	81450104	81450603	Tle5|chr10:81450104-81450603	0.15514156265445	.	.
chr10	81559200	81559699	chr10	81571498	81571997	Tle5|chr10:81571498-81571997	0.192343430385105	.	.
chr10	81559200	81559699	chr10	81605015	81605514	Tle5|chr10:81605015-81605514	0.189118439337768	.	.
chr10	81560176	81560675	chr10	81430157	81430656	Tle5|chr10:81430157-81430656	0.223650727809261	.	.
chr10	81560176	81560675	chr10	81605015	81605514	Tle5|chr10:81605015-81605514	0.125371533321411	.	.
chr10	81560176	81560675	chr10	81643405	81643904	Tle5|chr10:81643405-81643904	0.154279521575283	.	.
chr10	81600731	81601230	chr10	81405809	81406308	Tle6|chr10:81405809-81406308	0.275861766114901	.	.
chr10	81600731	81601230	chr10	81413787	81414286	Tle6|chr10:81413787-81414286	0.19654306458096	.	.
chr10	81600731	81601230	chr10	81430157	81430656	Tle6|chr10:81430157-81430656	0.137311844777426	.	.
chr10	81600731	81601230	chr10	81432821	81433320	Tle6|chr10:81432821-81433320	0.14088283941508	.	.
chr10	81600731	81601230	chr10	81551522	81552021	Tle6|chr10:81551522-81552021	0.121938954846739	.	.
chr10	81605948	81606447	chr10	81405809	81406308	BC025920|chr10:81405809-81406308	0.15044486913426	.	.
chr10	81605948	81606447	chr10	81426902	81427401	BC025920|chr10:81426902-81427401	0.155291782827791	.	.
chr10	81605948	81606447	chr10	81472805	81473304	BC025920|chr10:81472805-81473304	0.285085010469362	.	.
chr10	81605948	81606447	chr10	81510142	81510641	BC025920|chr10:81510142-81510641	0.140562285450006	.	.
chr10	81605948	81606447	chr10	81526637	81527136	BC025920|chr10:81526637-81527136	0.146835800227557	.	.
chr10	81605948	81606447	chr10	81605015	81605514	BC025920|chr10:81605015-81605514	0.210613579332237	.	.
chr10	81627379	81627878	chr10	81413787	81414286	Ankrd24|chr10:81413787-81414286	0.121501956216846	.	.
chr10	81627379	81627878	chr10	81413787	81414286	Sirt6|chr10:81413787-81414286	0.121501956216846	.	.
chr10	81627379	81627878	chr10	81571498	81571997	Ankrd24|chr10:81571498-81571997	0.13970408479517	.	.
chr10	81627379	81627878	chr10	81571498	81571997	Sirt6|chr10:81571498-81571997	0.13970408479517	.	.
chr10	81627379	81627878	chr10	81997141	81997640	Ankrd24|chr10:81997141-81997640	0.142079501474098	.	.
chr10	81627379	81627878	chr10	81997141	81997640	Sirt6|chr10:81997141-81997640	0.142079501474098	.	.
chr10	81648748	81649247	chr10	81413787	81414286	Gm10778|chr10:81413787-81414286	0.286552360646454	.	.
chr10	81648748	81649247	chr10	81430826	81431325	Gm10778|chr10:81430826-81431325	0.131486894919456	.	.
chr10	81648748	81649247	chr10	81450104	81450603	Gm10778|chr10:81450104-81450603	0.203956973282966	.	.
chr10	81648748	81649247	chr10	81570705	81571204	Gm10778|chr10:81570705-81571204	0.192330703388437	.	.
chr10	81648748	81649247	chr10	81571498	81571997	Gm10778|chr10:81571498-81571997	0.155169120008263	.	.
chr10	82047820	82048319	chr10	81997141	81997640	Zfp873|chr10:81997141-81997640	0.120246642791314	.	.
chr10	82177822	82178321	chr10	81997141	81997640	Gm15608|chr10:81997141-81997640	0.276724356566142	.	.
chr10	82622905	82623404	chr10	82666399	82666898	1190007I07Rik|chr10:82666399-82666898	0.187381660361847	.	.
chr10	82622905	82623404	chr10	82698823	82699322	1190007I07Rik|chr10:82698823-82699322	0.133266059893489	.	.
chr10	82622905	82623404	chr10	82860253	82860752	1190007I07Rik|chr10:82860253-82860752	0.150071169741937	.	.
chr10	82622905	82623404	chr10	82909239	82909738	1190007I07Rik|chr10:82909239-82909738	0.143791221882159	.	.
chr10	82629507	82630006	chr10	82844712	82845211	Tdg|chr10:82844712-82845211	0.140674095386387	.	.
chr10	82690486	82690985	chr10	82666399	82666898	Glt8d2|chr10:82666399-82666898	0.190156052632433	.	.
chr10	82690486	82690985	chr10	82698823	82699322	Glt8d2|chr10:82698823-82699322	0.237612448145051	.	.
chr10	82690486	82690985	chr10	82795313	82795812	Glt8d2|chr10:82795313-82795812	0.133617897254686	.	.
chr10	82690486	82690985	chr10	82860253	82860752	Glt8d2|chr10:82860253-82860752	0.21897373192522	.	.
chr10	82690486	82690985	chr10	82971549	82972048	Glt8d2|chr10:82971549-82972048	0.188210183335453	.	.
chr10	82763329	82763828	chr10	82666399	82666898	Nfyb|chr10:82666399-82666898	0.29953709652412	.	.
chr10	82763329	82763828	chr10	82698823	82699322	Nfyb|chr10:82698823-82699322	0.170518223885823	.	.
chr10	82763329	82763828	chr10	82909239	82909738	Nfyb|chr10:82909239-82909738	0.132676435270013	.	.
chr10	82763879	82764378	chr10	82698823	82699322	Nfyb|chr10:82698823-82699322	0.33797413762108	.	.
chr10	82763879	82764378	chr10	82747120	82747619	Nfyb|chr10:82747120-82747619	0.196450440875995	.	.
chr10	82763879	82764378	chr10	82860253	82860752	Nfyb|chr10:82860253-82860752	0.168098958463359	.	.
chr10	82811778	82812277	chr10	82777797	82778296	1700028I16Rik|chr10:82777797-82778296	0.128282413749627	.	.
chr10	82811778	82812277	chr10	82817941	82818440	1700028I16Rik|chr10:82817941-82818440	0.250031191202641	.	.
chr10	82858893	82859392	chr10	82747120	82747619	Gm38560|chr10:82747120-82747619	0.174679758908356	.	.
chr10	82858893	82859392	chr10	82860253	82860752	Gm38560|chr10:82860253-82860752	0.163634967660739	.	.
chr10	82985754	82986253	chr10	82795313	82795812	Chst11|chr10:82795313-82795812	0.200442631413354	.	.
chr10	85829194	85829693	chr10	85539511	85540010	Pwp1|chr10:85539511-85540010	0.197242048739972	.	.
chr10	85829743	85830242	chr10	85555460	85555959	Pwp1|chr10:85555460-85555959	0.119639153558941	.	.
chr10	85829743	85830242	chr10	85591978	85592477	Pwp1|chr10:85591978-85592477	0.207073515692666	.	.
chr10	85916334	85916833	chr10	85539511	85540010	Prdm4|chr10:85539511-85540010	0.134440990530905	.	.
chr10	85916334	85916833	chr10	85598046	85598545	Prdm4|chr10:85598046-85598545	0.130135388984681	.	.
chr10	85916334	85916833	chr10	85598554	85599053	Prdm4|chr10:85598554-85599053	0.152020530002921	.	.
chr10	85916863	85917362	chr10	85585463	85585962	Prdm4|chr10:85585463-85585962	0.124989067647682	.	.
chr10	85916863	85917362	chr10	85598554	85599053	Prdm4|chr10:85598554-85599053	0.266205115799435	.	.
chr10	85916863	85917362	chr10	85624915	85625414	Prdm4|chr10:85624915-85625414	0.195644014955637	.	.
chr10	85957553	85958052	chr10	85538964	85539463	Rtcb|chr10:85538964-85539463	0.215238784128246	.	.
chr10	85957553	85958052	chr10	85539511	85540010	Rtcb|chr10:85539511-85540010	0.217153100522536	.	.
chr10	88503248	88503747	chr10	88738951	88739450	Chpt1|chr10:88738951-88739450	0.175663209635753	.	.
chr10	88503248	88503747	chr10	88986845	88987344	Chpt1|chr10:88986845-88987344	0.225530707697586	.	.
chr10	88503789	88504288	chr10	88585230	88585729	Chpt1|chr10:88585230-88585729	0.129405713931658	.	.
chr10	88503789	88504288	chr10	88738951	88739450	Chpt1|chr10:88738951-88739450	0.142456496001632	.	.
chr10	88503789	88504288	chr10	88877445	88877944	Chpt1|chr10:88877445-88877944	0.159087099640111	.	.
chr10	88730714	88731213	chr10	88514458	88514957	Arl1|chr10:88514458-88514957	0.169039588772771	.	.
chr10	88730714	88731213	chr10	88585230	88585729	Arl1|chr10:88585230-88585729	0.224573116923705	.	.
chr10	88731569	88732068	chr10	88585230	88585729	Arl1|chr10:88585230-88585729	0.14971528277397	.	.
chr10	97966895	97967394	chr10	97942438	97942937	Gm10754|chr10:97942438-97942937	0.194524875284039	.	.
chr10	97966895	97967394	chr10	98043722	98044221	Gm10754|chr10:98043722-98044221	0.230616320739878	.	.
chr10	100015452	100015951	chr10	100054115	100054614	Kitl|chr10:100054115-100054614	0.145838873882103	.	.
chr10	100015452	100015951	chr10	100153300	100153799	Kitl|chr10:100153300-100153799	0.161153607277765	.	.
chr10	100015452	100015951	chr10	100186790	100187289	Kitl|chr10:100186790-100187289	0.286068925117783	.	.
chr10	100016298	100016797	chr10	100186790	100187289	Kitl|chr10:100186790-100187289	0.142005191357808	.	.
chr10	100487126	100487625	chr10	100186790	100187289	Cep290|chr10:100186790-100187289	0.153399736173717	.	.
chr10	100487126	100487625	chr10	100186790	100187289	Cep290|chr10:100186790-100187289	0.153399736173718	.	.
chr10	100487126	100487625	chr10	100186790	100187289	Tmtc3|chr10:100186790-100187289	0.153399736173717	.	.
chr10	100487126	100487625	chr10	100186790	100187289	Tmtc3|chr10:100186790-100187289	0.153399736173718	.	.
chr10	100487126	100487625	chr10	100588503	100589002	Cep290|chr10:100588503-100589002	0.131680605534022	.	.
chr10	100487126	100487625	chr10	100588503	100589002	Tmtc3|chr10:100588503-100589002	0.131680605534022	.	.
chr10	100741264	100741763	chr10	100629708	100630207	Gm35722|chr10:100629708-100630207	0.256732900140236	.	.
chr10	100741264	100741763	chr10	100644632	100645131	Gm35722|chr10:100644632-100645131	0.22978654851259	.	.
chr10	100741264	100741763	chr10	100718465	100718964	Gm35722|chr10:100718465-100718964	0.226271860495204	.	.
chr10	100742024	100742523	chr10	100629708	100630207	Gm35722|chr10:100629708-100630207	0.138013575363227	.	.
chr10	100742024	100742523	chr10	100644632	100645131	Gm35722|chr10:100644632-100645131	0.120369376767368	.	.
chr10	101681454	101681953	chr10	101997127	101997626	Mgat4c|chr10:101997127-101997626	0.149587488179237	.	.
chr10	101681454	101681953	chr10	101997639	101998138	Mgat4c|chr10:101997639-101998138	0.272499744298068	.	.
chr10	101682026	101682525	chr10	101338564	101339063	Mgat4c|chr10:101338564-101339063	0.138487342047521	.	.
chr10	101682026	101682525	chr10	101895375	101895874	Mgat4c|chr10:101895375-101895874	0.283997951329072	.	.
chr10	103236075	103236574	chr10	102877866	102878365	Lrriq1|chr10:102877866-102878365	0.138587134088451	.	.
chr10	103367473	103367972	chr10	103194864	103195363	Slc6a15|chr10:103194864-103195363	0.150602549480741	.	.
chr10	103367473	103367972	chr10	103369009	103369508	Slc6a15|chr10:103369009-103369508	0.2204285526216	.	.
chr10	103368022	103368521	chr10	103194864	103195363	Slc6a15|chr10:103194864-103195363	0.118909360288871	.	.
chr10	103368022	103368521	chr10	103402151	103402650	Slc6a15|chr10:103402151-103402650	0.173849300878759	.	.
chr10	103368022	103368521	chr10	103443007	103443506	Slc6a15|chr10:103443007-103443506	0.165350640295816	.	.
chr10	105841096	105841595	chr10	105806523	105807022	Ccdc59|chr10:105806523-105807022	0.182988804801617	.	.
chr10	105841096	105841595	chr10	105806523	105807022	Mettl25|chr10:105806523-105807022	0.182988804801617	.	.
chr10	106469497	106469996	chr10	106468917	106469416	Ppfia2|chr10:106468917-106469416	0.239895289084022	.	.
chr10	112059424	112059923	chr10	112203407	112203906	Glipr1l1|chr10:112203407-112203906	0.164738879798289	.	.
chr10	112059424	112059923	chr10	112232231	112232730	Glipr1l1|chr10:112232231-112232730	0.182442465185233	.	.
chr10	112059424	112059923	chr10	112394995	112395494	Glipr1l1|chr10:112394995-112395494	0.133751045218668	.	.
chr10	112059424	112059923	chr10	112481411	112481910	Glipr1l1|chr10:112481411-112481910	0.175399529016121	.	.
chr10	112059933	112060432	chr10	112138513	112139012	Glipr1l1|chr10:112138513-112139012	0.159706545305567	.	.
chr10	112059933	112060432	chr10	112203407	112203906	Glipr1l1|chr10:112203407-112203906	0.289974568243476	.	.
chr10	112059933	112060432	chr10	112232231	112232730	Glipr1l1|chr10:112232231-112232730	0.338593341009158	.	.
chr10	112059933	112060432	chr10	112263407	112263906	Glipr1l1|chr10:112263407-112263906	0.126132749473067	.	.
chr10	112059933	112060432	chr10	112394995	112395494	Glipr1l1|chr10:112394995-112395494	0.136451592484894	.	.
chr10	112059933	112060432	chr10	112400755	112401254	Glipr1l1|chr10:112400755-112401254	0.241740740916344	.	.
chr10	112059933	112060432	chr10	112481411	112481910	Glipr1l1|chr10:112481411-112481910	0.272965923173454	.	.
chr10	112160072	112160571	chr10	112203407	112203906	Glipr1l3|chr10:112203407-112203906	0.217510567058273	.	.
chr10	112160072	112160571	chr10	112232231	112232730	Glipr1l3|chr10:112232231-112232730	0.311729292861059	.	.
chr10	112160072	112160571	chr10	112400755	112401254	Glipr1l3|chr10:112400755-112401254	0.19714265185217	.	.
chr10	112160072	112160571	chr10	112481411	112481910	Glipr1l3|chr10:112481411-112481910	0.264977567471058	.	.
chr10	112270038	112270537	chr10	112263407	112263906	Kcnc2|chr10:112263407-112263906	0.205653863527148	.	.
chr10	112270038	112270537	chr10	112400755	112401254	Kcnc2|chr10:112400755-112401254	0.379370470729449	.	.
chr10	112271231	112271730	chr10	112203407	112203906	Kcnc2|chr10:112203407-112203906	0.130433219969966	.	.
chr10	112271231	112271730	chr10	112232231	112232730	Kcnc2|chr10:112232231-112232730	0.196730069004382	.	.
chr10	112271231	112271730	chr10	112400755	112401254	Kcnc2|chr10:112400755-112401254	0.151776439872322	.	.
chr10	112271231	112271730	chr10	112481411	112481910	Kcnc2|chr10:112481411-112481910	0.125502092617338	.	.
chr10	112271856	112272355	chr10	112232231	112232730	Kcnc2|chr10:112232231-112232730	0.133258526556427	.	.
chr10	112928298	112928797	chr10	112626686	112627185	Atxn7l3b|chr10:112626686-112627185	0.161755990573016	.	.
chr10	112928298	112928797	chr10	112721908	112722407	Atxn7l3b|chr10:112721908-112722407	0.192797021332518	.	.
chr10	112928298	112928797	chr10	112801514	112802013	Atxn7l3b|chr10:112801514-112802013	0.129585150862186	.	.
chr10	112928298	112928797	chr10	112803541	112804040	Atxn7l3b|chr10:112803541-112804040	0.227892261362233	.	.
chr10	112928805	112929304	chr10	112521247	112521746	Atxn7l3b|chr10:112521247-112521746	0.188509087279367	.	.
chr10	112928805	112929304	chr10	112721908	112722407	Atxn7l3b|chr10:112721908-112722407	0.142415829296062	.	.
chr10	112928805	112929304	chr10	112801514	112802013	Atxn7l3b|chr10:112801514-112802013	0.217628462431708	.	.
chr10	112928805	112929304	chr10	112803541	112804040	Atxn7l3b|chr10:112803541-112804040	0.224838809228809	.	.
chr10	112928805	112929304	chr10	112999204	112999703	Atxn7l3b|chr10:112999204-112999703	0.212420370482413	.	.
chr10	118141391	118141890	chr10	118103082	118103581	Mdm1|chr10:118103082-118103581	0.192708236150299	.	.
chr10	118164975	118165474	chr10	118110038	118110537	Gm47958|chr10:118110038-118110537	0.121934081684128	.	.
chr10	118164975	118165474	chr10	118370408	118370907	Gm47958|chr10:118370408-118370907	0.126070620088036	.	.
chr10	120898233	120898732	chr10	120783259	120783758	Gm4473|chr10:120783259-120783758	0.320315069290958	.	.
chr10	120898233	120898732	chr10	120783259	120783758	Msrb3|chr10:120783259-120783758	0.320315069290958	.	.
chr10	120898233	120898732	chr10	120883783	120884282	Gm4473|chr10:120883783-120884282	0.226129293465413	.	.
chr10	120898233	120898732	chr10	120883783	120884282	Msrb3|chr10:120883783-120884282	0.226129293465413	.	.
chr10	120898763	120899262	chr10	120783259	120783758	Gm4473|chr10:120783259-120783758	0.161922168587804	.	.
chr10	120898763	120899262	chr10	120783259	120783758	Msrb3|chr10:120783259-120783758	0.161922168587804	.	.
chr10	120978126	120978625	chr10	120864391	120864890	Lemd3|chr10:120864391-120864890	0.277768528108007	.	.
chr10	120978656	120979155	chr10	120876144	120876643	Lemd3|chr10:120876144-120876643	0.156737964791639	.	.
chr10	120979164	120979663	chr10	120876144	120876643	Lemd3|chr10:120876144-120876643	0.155757180799437	.	.
chr10	121033004	121033503	chr10	120864391	120864890	Wif1|chr10:120864391-120864890	0.162157717742786	.	.
chr10	121033004	121033503	chr10	120882228	120882727	Wif1|chr10:120882228-120882727	0.230493881223927	.	.
chr10	121033677	121034176	chr10	120875620	120876119	Wif1|chr10:120875620-120876119	0.166577963857827	.	.
chr10	122046427	122046926	chr10	122005408	122005907	Srgap1|chr10:122005408-122005907	0.14291055442907	.	.
chr10	122047104	122047603	chr10	122005408	122005907	Srgap1|chr10:122005408-122005907	0.246705487724914	.	.
chr10	122047104	122047603	chr10	122008793	122009292	Srgap1|chr10:122008793-122009292	0.281741012677911	.	.
chr10	122047104	122047603	chr10	122297939	122298438	Srgap1|chr10:122297939-122298438	0.161328794091466	.	.
chr10	122047104	122047603	chr10	122447221	122447720	Srgap1|chr10:122447221-122447720	0.25804364934989	.	.
chr10	122047104	122047603	chr10	122499974	122500473	Srgap1|chr10:122499974-122500473	0.256723960264988	.	.
chr10	122047655	122048154	chr10	122008793	122009292	Srgap1|chr10:122008793-122009292	0.153047139520802	.	.
chr10	122047655	122048154	chr10	122051767	122052266	Srgap1|chr10:122051767-122052266	0.188507847247915	.	.
chr10	122047655	122048154	chr10	122120828	122121327	Srgap1|chr10:122120828-122121327	0.140391358403814	.	.
chr10	122047655	122048154	chr10	122447221	122447720	Srgap1|chr10:122447221-122447720	0.23377451880689	.	.
chr10	122047655	122048154	chr10	122499974	122500473	Srgap1|chr10:122499974-122500473	0.149132687122695	.	.
chr10	122096429	122096928	chr10	122005408	122005907	Rxylt1|chr10:122005408-122005907	0.31543208786669	.	.
chr10	122096429	122096928	chr10	122051767	122052266	Rxylt1|chr10:122051767-122052266	0.298609527810057	.	.
chr10	122096429	122096928	chr10	122319686	122320185	Rxylt1|chr10:122319686-122320185	0.20817100792922	.	.
chr10	122096429	122096928	chr10	122447221	122447720	Rxylt1|chr10:122447221-122447720	0.168612748989786	.	.
chr10	122096429	122096928	chr10	122499974	122500473	Rxylt1|chr10:122499974-122500473	0.161276519800073	.	.
chr10	122097114	122097613	chr10	122069150	122069649	Rxylt1|chr10:122069150-122069649	0.183662099053128	.	.
chr10	122097114	122097613	chr10	122297939	122298438	Rxylt1|chr10:122297939-122298438	0.271479862256495	.	.
chr10	122097114	122097613	chr10	122447221	122447720	Rxylt1|chr10:122447221-122447720	0.21492716768523	.	.
chr10	122097114	122097613	chr10	122499974	122500473	Rxylt1|chr10:122499974-122500473	0.29662922643594	.	.
chr10	122448406	122448905	chr10	122008793	122009292	Avpr1a|chr10:122008793-122009292	0.340792964775945	.	.
chr10	122448406	122448905	chr10	122069150	122069649	Avpr1a|chr10:122069150-122069649	0.179842864564697	.	.
chr10	122448406	122448905	chr10	122120828	122121327	Avpr1a|chr10:122120828-122121327	0.15349201747057	.	.
chr10	122448406	122448905	chr10	122182979	122183478	Avpr1a|chr10:122182979-122183478	0.225285836853797	.	.
chr10	122448406	122448905	chr10	122297939	122298438	Avpr1a|chr10:122297939-122298438	0.317204482497129	.	.
chr10	122448406	122448905	chr10	122319686	122320185	Avpr1a|chr10:122319686-122320185	0.267906983785164	.	.
chr10	122448406	122448905	chr10	122447221	122447720	Avpr1a|chr10:122447221-122447720	0.48428772671153	.	.
chr10	122448406	122448905	chr10	122499974	122500473	Avpr1a|chr10:122499974-122500473	0.523012555798624	.	.
chr10	122449084	122449583	chr10	122008793	122009292	Avpr1a|chr10:122008793-122009292	0.334720808656641	.	.
chr10	122449084	122449583	chr10	122120828	122121327	Avpr1a|chr10:122120828-122121327	0.291521240856084	.	.
chr10	122449084	122449583	chr10	122182979	122183478	Avpr1a|chr10:122182979-122183478	0.193202188851916	.	.
chr10	122449084	122449583	chr10	122297939	122298438	Avpr1a|chr10:122297939-122298438	0.437370322423371	.	.
chr10	122449084	122449583	chr10	122319686	122320185	Avpr1a|chr10:122319686-122320185	0.305947032874098	.	.
chr10	122449084	122449583	chr10	122447221	122447720	Avpr1a|chr10:122447221-122447720	0.484998227301509	.	.
chr10	122449084	122449583	chr10	122499974	122500473	Avpr1a|chr10:122499974-122500473	0.579219967761634	.	.
chr10	128008199	128008698	chr10	128004830	128005329	Hsd17b6|chr10:128004830-128005329	0.193690848388107	.	.
chr10	128008199	128008698	chr10	128188437	128188936	Hsd17b6|chr10:128188437-128188936	0.120543913865063	.	.
chr10	128008199	128008698	chr10	128237698	128238197	Hsd17b6|chr10:128237698-128238197	0.156640341201254	.	.
chr10	128008199	128008698	chr10	128403817	128404316	Hsd17b6|chr10:128403817-128404316	0.129718042554064	.	.
chr10	128014912	128015411	chr10	128004830	128005329	Prim1|chr10:128004830-128005329	0.150354935783991	.	.
chr10	128014912	128015411	chr10	128212738	128213237	Prim1|chr10:128212738-128213237	0.19116912915664	.	.
chr10	128014912	128015411	chr10	128237698	128238197	Prim1|chr10:128237698-128238197	0.202479894264149	.	.
chr10	128014912	128015411	chr10	128403817	128404316	Prim1|chr10:128403817-128404316	0.127575458527008	.	.
chr10	128035316	128035815	chr10	128092468	128092967	Naca|chr10:128092468-128092967	0.294047303400686	.	.
chr10	128035316	128035815	chr10	128093145	128093644	Naca|chr10:128093145-128093644	0.150520584912911	.	.
chr10	128035316	128035815	chr10	128096604	128097103	Naca|chr10:128096604-128097103	0.136352556798606	.	.
chr10	128035316	128035815	chr10	128409597	128410096	Naca|chr10:128409597-128410096	0.12852744085069	.	.
chr10	128035316	128035815	chr10	128440394	128440893	Naca|chr10:128440394-128440893	0.13589356825532	.	.
chr10	128058600	128059099	chr10	127750299	127750798	Ptges3|chr10:127750299-127750798	0.127107277137595	.	.
chr10	128058600	128059099	chr10	127936903	127937402	Ptges3|chr10:127936903-127937402	0.143969009637018	.	.
chr10	128058600	128059099	chr10	128093145	128093644	Ptges3|chr10:128093145-128093644	0.122893605476792	.	.
chr10	128058600	128059099	chr10	128096604	128097103	Ptges3|chr10:128096604-128097103	0.255669592602045	.	.
chr10	128058600	128059099	chr10	128176400	128176899	Ptges3|chr10:128176400-128176899	0.203308283855983	.	.
chr10	128058600	128059099	chr10	128409597	128410096	Ptges3|chr10:128409597-128410096	0.335465111986438	.	.
chr10	128059140	128059639	chr10	128093145	128093644	Ptges3|chr10:128093145-128093644	0.119195678356257	.	.
chr10	128059140	128059639	chr10	128096604	128097103	Ptges3|chr10:128096604-128097103	0.218928629909821	.	.
chr10	128059140	128059639	chr10	128176400	128176899	Ptges3|chr10:128176400-128176899	0.190977431272798	.	.
chr10	128059140	128059639	chr10	128176400	128176899	Ptges3|chr10:128176400-128176899	0.190977431272799	.	.
chr10	128059140	128059639	chr10	128237698	128238197	Ptges3|chr10:128237698-128238197	0.240088178193276	.	.
chr10	128059140	128059639	chr10	128409597	128410096	Ptges3|chr10:128409597-128410096	0.15799510599375	.	.
chr10	128082998	128083497	chr10	127956046	127956545	Atp5b|chr10:127956046-127956545	0.129208153995215	.	.
chr10	128082998	128083497	chr10	127956046	127956545	Gm47438|chr10:127956046-127956545	0.129208153995215	.	.
chr10	128082998	128083497	chr10	128004830	128005329	Atp5b|chr10:128004830-128005329	0.122771539741762	.	.
chr10	128082998	128083497	chr10	128004830	128005329	Gm47438|chr10:128004830-128005329	0.122771539741762	.	.
chr10	128082998	128083497	chr10	128096604	128097103	Atp5b|chr10:128096604-128097103	0.238336246981203	.	.
chr10	128082998	128083497	chr10	128096604	128097103	Gm47438|chr10:128096604-128097103	0.238336246981203	.	.
chr10	128082998	128083497	chr10	128237698	128238197	Atp5b|chr10:128237698-128238197	0.188512385689416	.	.
chr10	128082998	128083497	chr10	128237698	128238197	Gm47438|chr10:128237698-128238197	0.188512385689416	.	.
chr10	128082998	128083497	chr10	128403817	128404316	Atp5b|chr10:128403817-128404316	0.235690705637121	.	.
chr10	128082998	128083497	chr10	128403817	128404316	Gm47438|chr10:128403817-128404316	0.235690705637121	.	.
chr10	128083649	128084148	chr10	127937421	127937920	Atp5b|chr10:127937421-127937920	0.175948862521024	.	.
chr10	128083649	128084148	chr10	127937421	127937920	Gm47438|chr10:127937421-127937920	0.175948862521024	.	.
chr10	128083649	128084148	chr10	128133921	128134420	Atp5b|chr10:128133921-128134420	0.139424343861917	.	.
chr10	128083649	128084148	chr10	128133921	128134420	Gm47438|chr10:128133921-128134420	0.139424343861917	.	.
chr10	128083649	128084148	chr10	128188437	128188936	Atp5b|chr10:128188437-128188936	0.143980724957684	.	.
chr10	128083649	128084148	chr10	128188437	128188936	Gm47438|chr10:128188437-128188936	0.143980724957684	.	.
chr10	128090792	128091291	chr10	128092468	128092967	Baz2a|chr10:128092468-128092967	0.176228693285632	.	.
chr10	128090792	128091291	chr10	128093145	128093644	Baz2a|chr10:128093145-128093644	0.206410540458706	.	.
chr10	128090792	128091291	chr10	128440394	128440893	Baz2a|chr10:128440394-128440893	0.142517402485444	.	.
chr10	128091322	128091821	chr10	128093145	128093644	Baz2a|chr10:128093145-128093644	0.183731462598852	.	.
chr10	128180024	128180523	chr10	128176400	128176899	Rbms2|chr10:128176400-128176899	0.221750606591882	.	.
chr10	128180024	128180523	chr10	128409597	128410096	Rbms2|chr10:128409597-128410096	0.225705787641748	.	.
chr10	128194133	128194632	chr10	127956046	127956545	Gls2|chr10:127956046-127956545	0.289155408385599	.	.
chr10	128194133	128194632	chr10	128004830	128005329	Gls2|chr10:128004830-128005329	0.401698113834149	.	.
chr10	128194133	128194632	chr10	128092468	128092967	Gls2|chr10:128092468-128092967	0.133109441192639	.	.
chr10	128194133	128194632	chr10	128237698	128238197	Gls2|chr10:128237698-128238197	0.379510348973269	.	.
chr10	128194133	128194632	chr10	128403817	128404316	Gls2|chr10:128403817-128404316	0.152435757213304	.	.
chr10	128194133	128194632	chr10	128409597	128410096	Gls2|chr10:128409597-128410096	0.142565704765408	.	.
chr10	128194133	128194632	chr10	128440394	128440893	Gls2|chr10:128440394-128440893	0.124280633944925	.	.
chr10	128195155	128195654	chr10	127750299	127750798	AC135859.1|chr10:127750299-127750798	0.177986894109149	.	.
chr10	128195155	128195654	chr10	127750299	127750798	Gls2|chr10:127750299-127750798	0.177986894109149	.	.
chr10	128195155	128195654	chr10	127936903	127937402	AC135859.1|chr10:127936903-127937402	0.181239022962507	.	.
chr10	128195155	128195654	chr10	127936903	127937402	Gls2|chr10:127936903-127937402	0.181239022962507	.	.
chr10	128195155	128195654	chr10	127937421	127937920	AC135859.1|chr10:127937421-127937920	0.16801978175914	.	.
chr10	128195155	128195654	chr10	127937421	127937920	Gls2|chr10:127937421-127937920	0.16801978175914	.	.
chr10	128195155	128195654	chr10	128092468	128092967	AC135859.1|chr10:128092468-128092967	0.136498159946656	.	.
chr10	128195155	128195654	chr10	128092468	128092967	Gls2|chr10:128092468-128092967	0.136498159946656	.	.
chr10	128195155	128195654	chr10	128093145	128093644	AC135859.1|chr10:128093145-128093644	0.199579138937545	.	.
chr10	128195155	128195654	chr10	128093145	128093644	Gls2|chr10:128093145-128093644	0.199579138937545	.	.
chr10	128195155	128195654	chr10	128409597	128410096	AC135859.1|chr10:128409597-128410096	0.150837095252156	.	.
chr10	128195155	128195654	chr10	128409597	128410096	Gls2|chr10:128409597-128410096	0.150837095252156	.	.
chr10	128211581	128212080	chr10	128096604	128097103	Spryd4|chr10:128096604-128097103	0.126938827497778	.	.
chr10	128211581	128212080	chr10	128212738	128213237	Spryd4|chr10:128212738-128213237	0.28824669717603	.	.
chr10	128211581	128212080	chr10	128237698	128238197	Spryd4|chr10:128237698-128238197	0.142590448278295	.	.
chr10	128232067	128232566	chr10	127936903	127937402	Timeless|chr10:127936903-127937402	0.194858264914871	.	.
chr10	128232586	128233085	chr10	128004830	128005329	Timeless|chr10:128004830-128005329	0.141165854792874	.	.
chr10	128232586	128233085	chr10	128403817	128404316	Timeless|chr10:128403817-128404316	0.197778145761431	.	.
chr10	128232586	128233085	chr10	128440394	128440893	Timeless|chr10:128440394-128440893	0.162020951844047	.	.
chr10	128270187	128270686	chr10	128004830	128005329	Stat2|chr10:128004830-128005329	0.158274698035005	.	.
chr10	128270187	128270686	chr10	128403817	128404316	Stat2|chr10:128403817-128404316	0.189411145595815	.	.
chr10	128303050	128303549	chr10	128092468	128092967	Pan2|chr10:128092468-128092967	0.163819972871059	.	.
chr10	128303050	128303549	chr10	128093145	128093644	Pan2|chr10:128093145-128093644	0.333121708163217	.	.
chr10	128303050	128303549	chr10	128096604	128097103	Pan2|chr10:128096604-128097103	0.136849608543915	.	.
chr10	128303050	128303549	chr10	128212738	128213237	Pan2|chr10:128212738-128213237	0.15587145581175	.	.
chr10	128303050	128303549	chr10	128237698	128238197	Pan2|chr10:128237698-128238197	0.144818577343176	.	.
chr10	128303050	128303549	chr10	128409597	128410096	Pan2|chr10:128409597-128410096	0.252403921946195	.	.
chr10	128322161	128322660	chr10	128092468	128092967	Cnpy2|chr10:128092468-128092967	0.167866129445978	.	.
chr10	128322161	128322660	chr10	128176400	128176899	Cnpy2|chr10:128176400-128176899	0.241511057055042	.	.
chr10	128322161	128322660	chr10	128188437	128188936	Cnpy2|chr10:128188437-128188936	0.248011053266111	.	.
chr10	128322161	128322660	chr10	128409597	128410096	Cnpy2|chr10:128409597-128410096	0.132835599008995	.	.
chr10	128322676	128323175	chr10	128133921	128134420	Cnpy2|chr10:128133921-128134420	0.271276470724649	.	.
chr10	128322676	128323175	chr10	128188437	128188936	Cnpy2|chr10:128188437-128188936	0.155067308669156	.	.
chr10	128337438	128337937	chr10	128092468	128092967	Cs|chr10:128092468-128092967	0.200474624462518	.	.
chr10	128337438	128337937	chr10	128188437	128188936	Cs|chr10:128188437-128188936	0.130920944460099	.	.
chr10	128337438	128337937	chr10	128212738	128213237	Cs|chr10:128212738-128213237	0.257025356270202	.	.
chr10	128337438	128337937	chr10	128409597	128410096	Cs|chr10:128409597-128410096	0.194040946429255	.	.
chr10	128368518	128369017	chr10	128004830	128005329	Coq10a|chr10:128004830-128005329	0.220557379407028	.	.
chr10	128368518	128369017	chr10	128092468	128092967	Coq10a|chr10:128092468-128092967	0.31152536475944	.	.
chr10	128368518	128369017	chr10	128093145	128093644	Coq10a|chr10:128093145-128093644	0.186053110152593	.	.
chr10	128368518	128369017	chr10	128176400	128176899	Coq10a|chr10:128176400-128176899	0.149590652492522	.	.
chr10	128368518	128369017	chr10	128237698	128238197	Coq10a|chr10:128237698-128238197	0.298960442283625	.	.
chr10	128368518	128369017	chr10	128409597	128410096	Coq10a|chr10:128409597-128410096	0.306201020017208	.	.
chr10	128368518	128369017	chr10	128440394	128440893	Coq10a|chr10:128440394-128440893	0.140004921740233	.	.
chr10	128376834	128377333	chr10	128409597	128410096	Ankrd52|chr10:128409597-128410096	0.172198337151616	.	.
chr10	128411355	128411854	chr10	128188437	128188936	Nabp2|chr10:128188437-128188936	0.188148651903581	.	.
chr10	128411355	128411854	chr10	128188437	128188936	Rnf41|chr10:128188437-128188936	0.188148651903581	.	.
chr10	128411355	128411854	chr10	128403817	128404316	Nabp2|chr10:128403817-128404316	0.154238149602387	.	.
chr10	128411355	128411854	chr10	128403817	128404316	Rnf41|chr10:128403817-128404316	0.154238149602387	.	.
chr10	128458309	128458808	chr10	128092468	128092967	Smarcc2|chr10:128092468-128092967	0.139127463906171	.	.
chr10	128458309	128458808	chr10	128093145	128093644	Smarcc2|chr10:128093145-128093644	0.175857740367865	.	.
chr10	128458309	128458808	chr10	128212738	128213237	Smarcc2|chr10:128212738-128213237	0.193619109436357	.	.
chr10	128458309	128458808	chr10	128237698	128238197	Smarcc2|chr10:128237698-128238197	0.209029283840668	.	.
chr10	128458309	128458808	chr10	128409597	128410096	Smarcc2|chr10:128409597-128410096	0.169955045025972	.	.
chr10	128458309	128458808	chr10	128440394	128440893	Smarcc2|chr10:128440394-128440893	0.204007996126096	.	.
chr10	128458309	128458808	chr10	128536166	128536665	Smarcc2|chr10:128536166-128536665	0.19157053852216	.	.
chr10	128458968	128459467	chr10	128093145	128093644	Smarcc2|chr10:128093145-128093644	0.14021310411862	.	.
chr10	128458968	128459467	chr10	128176400	128176899	Smarcc2|chr10:128176400-128176899	0.127619674253574	.	.
chr10	128458968	128459467	chr10	128409597	128410096	Smarcc2|chr10:128409597-128410096	0.356751479952525	.	.
chr10	128458968	128459467	chr10	128536166	128536665	Smarcc2|chr10:128536166-128536665	0.133330187245988	.	.
chr10	128459530	128460029	chr10	128093145	128093644	Smarcc2|chr10:128093145-128093644	0.223986702360608	.	.
chr10	128459530	128460029	chr10	128176400	128176899	Smarcc2|chr10:128176400-128176899	0.137641669359422	.	.
chr10	128459530	128460029	chr10	128612569	128613068	Smarcc2|chr10:128612569-128613068	0.296169983204942	.	.
chr10	128493613	128494112	chr10	128004830	128005329	Myl6|chr10:128004830-128005329	0.188772035217314	.	.
chr10	128493613	128494112	chr10	128092468	128092967	Myl6|chr10:128092468-128092967	0.148132208524894	.	.
chr10	128493613	128494112	chr10	128093145	128093644	Myl6|chr10:128093145-128093644	0.166164592255433	.	.
chr10	128493613	128494112	chr10	128212738	128213237	Myl6|chr10:128212738-128213237	0.237902775851897	.	.
chr10	128493613	128494112	chr10	128237698	128238197	Myl6|chr10:128237698-128238197	0.302615452889704	.	.
chr10	128493613	128494112	chr10	128409597	128410096	Myl6|chr10:128409597-128410096	0.245549165449207	.	.
chr10	128498636	128499135	chr10	128093145	128093644	Myl6b|chr10:128093145-128093644	0.192331661659649	.	.
chr10	128498636	128499135	chr10	128176400	128176899	Myl6b|chr10:128176400-128176899	0.174295405198972	.	.
chr10	128498636	128499135	chr10	128403817	128404316	Myl6b|chr10:128403817-128404316	0.155559684955696	.	.
chr10	128498636	128499135	chr10	128409597	128410096	Myl6b|chr10:128409597-128410096	0.336312677593447	.	.
chr10	128524971	128525470	chr10	128536166	128536665	Esyt1|chr10:128536166-128536665	0.215249604418737	.	.
chr10	128524971	128525470	chr10	128910543	128911042	Esyt1|chr10:128910543-128911042	0.190311833171276	.	.
chr10	128525706	128526205	chr10	128403817	128404316	Esyt1|chr10:128403817-128404316	0.156230911801106	.	.
chr10	128547478	128547977	chr10	128536166	128536665	Zc3h10|chr10:128536166-128536665	0.160098104671016	.	.
chr10	128547478	128547977	chr10	128910543	128911042	Zc3h10|chr10:128910543-128911042	0.139627891852021	.	.
chr10	128548928	128549427	chr10	128403817	128404316	Rpl41|chr10:128403817-128404316	0.310738425639673	.	.
chr10	128548928	128549427	chr10	128440394	128440893	Rpl41|chr10:128440394-128440893	0.151457311090129	.	.
chr10	128548928	128549427	chr10	128805195	128805694	Rpl41|chr10:128805195-128805694	0.198840254120576	.	.
chr10	128548928	128549427	chr10	128909639	128910138	Rpl41|chr10:128909639-128910138	0.282092747875877	.	.
chr10	128565862	128566361	chr10	128409597	128410096	Pa2g4|chr10:128409597-128410096	0.313878454310303	.	.
chr10	128565862	128566361	chr10	128440394	128440893	Pa2g4|chr10:128440394-128440893	0.198677532253993	.	.
chr10	128565862	128566361	chr10	128805195	128805694	Pa2g4|chr10:128805195-128805694	0.121129279585728	.	.
chr10	128590336	128590835	chr10	128536166	128536665	Erbb3|chr10:128536166-128536665	0.142991382535965	.	.
chr10	128590336	128590835	chr10	128895386	128895885	Erbb3|chr10:128895386-128895885	0.191246821630718	.	.
chr10	128626582	128627081	chr10	128403817	128404316	Rps26|chr10:128403817-128404316	0.171525855822806	.	.
chr10	128626582	128627081	chr10	128409597	128410096	Rps26|chr10:128409597-128410096	0.193516929729746	.	.
chr10	128626582	128627081	chr10	128805195	128805694	Rps26|chr10:128805195-128805694	0.154325863146074	.	.
chr10	128626582	128627081	chr10	128895386	128895885	Rps26|chr10:128895386-128895885	0.227412898557964	.	.
chr10	128644871	128645370	chr10	128536166	128536665	Gm26876|chr10:128536166-128536665	0.208442426964474	.	.
chr10	128644871	128645370	chr10	128910543	128911042	Gm26876|chr10:128910543-128911042	0.153145413436413	.	.
chr10	128645519	128646018	chr10	128409597	128410096	Gm26876|chr10:128409597-128410096	0.132875076890744	.	.
chr10	128646026	128646525	chr10	128895386	128895885	Gm26876|chr10:128895386-128895885	0.154417211716372	.	.
chr10	128646026	128646525	chr10	128895386	128895885	Gm26876|chr10:128895386-128895885	0.154417211716373	.	.
chr10	128646026	128646525	chr10	128909639	128910138	Gm26876|chr10:128909639-128910138	0.140737743619605	.	.
chr10	128646613	128647112	chr10	128909639	128910138	Gm26876|chr10:128909639-128910138	0.265916017749045	.	.
chr10	128668336	128668835	chr10	128409597	128410096	Ikzf4|chr10:128409597-128410096	0.155458662150499	.	.
chr10	128669128	128669627	chr10	128409597	128410096	Ikzf4|chr10:128409597-128410096	0.454720186270959	.	.
chr10	128669128	128669627	chr10	128440394	128440893	Ikzf4|chr10:128440394-128440893	0.178149153427949	.	.
chr10	128669128	128669627	chr10	128536166	128536665	Ikzf4|chr10:128536166-128536665	0.264432742127287	.	.
chr10	128669128	128669627	chr10	128895386	128895885	Ikzf4|chr10:128895386-128895885	0.130581538771542	.	.
chr10	128669128	128669627	chr10	128910543	128911042	Ikzf4|chr10:128910543-128911042	0.159881136801323	.	.
chr10	128673679	128674178	chr10	128409597	128410096	Suox|chr10:128409597-128410096	0.263612305672011	.	.
chr10	128673679	128674178	chr10	128409597	128410096	Suox|chr10:128409597-128410096	0.263612305672012	.	.
chr10	128674560	128675059	chr10	128403817	128404316	Suox|chr10:128403817-128404316	0.135377919131699	.	.
chr10	128674560	128675059	chr10	128805195	128805694	Suox|chr10:128805195-128805694	0.133186531358726	.	.
chr10	128674560	128675059	chr10	128909639	128910138	Suox|chr10:128909639-128910138	0.14628431269755	.	.
chr10	128674560	128675059	chr10	128910543	128911042	Suox|chr10:128910543-128911042	0.188436854328373	.	.
chr10	128674560	128675059	chr10	128913212	128913711	Suox|chr10:128913212-128913711	0.129991379146844	.	.
chr10	128695638	128696137	chr10	128536166	128536665	Rab5b|chr10:128536166-128536665	0.297395331738509	.	.
chr10	128695638	128696137	chr10	128909639	128910138	Rab5b|chr10:128909639-128910138	0.140730935510337	.	.
chr10	128695638	128696137	chr10	128910543	128911042	Rab5b|chr10:128910543-128911042	0.130381998183382	.	.
chr10	128696211	128696710	chr10	128409597	128410096	Rab5b|chr10:128409597-128410096	0.32582123233566	.	.
chr10	128704864	128705363	chr10	128409597	128410096	Cdk2|chr10:128409597-128410096	0.195116758292601	.	.
chr10	128704864	128705363	chr10	128409597	128410096	Pmel|chr10:128409597-128410096	0.195116758292601	.	.
chr10	128704864	128705363	chr10	128612569	128613068	Cdk2|chr10:128612569-128613068	0.233063970712566	.	.
chr10	128704864	128705363	chr10	128612569	128613068	Pmel|chr10:128612569-128613068	0.233063970712566	.	.
chr10	128748233	128748732	chr10	128403817	128404316	Pym1|chr10:128403817-128404316	0.159441317742514	.	.
chr10	128748233	128748732	chr10	128977436	128977935	Pym1|chr10:128977436-128977935	0.329167179923865	.	.
chr10	128804210	128804709	chr10	128536166	128536665	Dnajc14|chr10:128536166-128536665	0.207269451699932	.	.
chr10	128804210	128804709	chr10	128536166	128536665	Tmem198b|chr10:128536166-128536665	0.207269451699932	.	.
chr10	128804210	128804709	chr10	128910543	128911042	Dnajc14|chr10:128910543-128911042	0.175038162984227	.	.
chr10	128804210	128804709	chr10	128910543	128911042	Tmem198b|chr10:128910543-128911042	0.175038162984227	.	.
chr10	128891038	128891537	chr10	128909639	128910138	Gdf11|chr10:128909639-128910138	0.269662781556396	.	.
chr10	128891038	128891537	chr10	128913212	128913711	Gdf11|chr10:128913212-128913711	0.239419028452106	.	.
chr10	128891683	128892182	chr10	128536166	128536665	Gdf11|chr10:128536166-128536665	0.183840499715154	.	.
chr10	128891683	128892182	chr10	128805195	128805694	Gdf11|chr10:128805195-128805694	0.172999188963271	.	.
chr10	128891683	128892182	chr10	128895386	128895885	Gdf11|chr10:128895386-128895885	0.141940562252857	.	.
chr10	128891683	128892182	chr10	128910543	128911042	Gdf11|chr10:128910543-128911042	0.149117035948885	.	.
chr10	128922870	128923369	chr10	128536166	128536665	Bloc1s1|chr10:128536166-128536665	0.206178539152065	.	.
chr10	128922870	128923369	chr10	128536166	128536665	Rdh5|chr10:128536166-128536665	0.206178539152065	.	.
chr10	128922870	128923369	chr10	128895386	128895885	Bloc1s1|chr10:128895386-128895885	0.163984048263593	.	.
chr10	128922870	128923369	chr10	128895386	128895885	Rdh5|chr10:128895386-128895885	0.163984048263593	.	.
chr10	128922870	128923369	chr10	128977436	128977935	Bloc1s1|chr10:128977436-128977935	0.189801936981092	.	.
chr10	128922870	128923369	chr10	128977436	128977935	Rdh5|chr10:128977436-128977935	0.189801936981092	.	.
chr10	128923385	128923884	chr10	128612569	128613068	Bloc1s1|chr10:128612569-128613068	0.151209437641178	.	.
chr10	128923385	128923884	chr10	128612569	128613068	Rdh5|chr10:128612569-128613068	0.151209437641178	.	.
chr10	128923385	128923884	chr10	128913212	128913711	Bloc1s1|chr10:128913212-128913711	0.157143822290579	.	.
chr10	128923385	128923884	chr10	128913212	128913711	Rdh5|chr10:128913212-128913711	0.157143822290579	.	.
chr10	128933513	128934012	chr10	128977436	128977935	Itga7|chr10:128977436-128977935	0.146536146760604	.	.
chr10	128988619	128989118	chr10	128977436	128977935	Olfr9|chr10:128977436-128977935	0.147727774091582	.	.
chr10	129118497	129118996	chr10	128909639	128910138	Olfr769|chr10:128909639-128910138	0.199450618792201	.	.
chr11	3202390	3202889	chr11	3123799	3124298	Eif4enif1|chr11:3123799-3124298	0.226392498185975	.	.
chr11	3202390	3202889	chr11	3289935	3290434	Eif4enif1|chr11:3289935-3290434	0.204346885004633	.	.
chr11	3202390	3202889	chr11	3313986	3314485	Eif4enif1|chr11:3313986-3314485	0.131746451998376	.	.
chr11	3202390	3202889	chr11	3332133	3332632	Eif4enif1|chr11:3332133-3332632	0.308186853735977	.	.
chr11	3202390	3202889	chr11	3332133	3332632	Eif4enif1|chr11:3332133-3332632	0.308186853735978	.	.
chr11	3266213	3266712	chr11	3221479	3221978	Drg1|chr11:3221479-3221978	0.269671894875408	.	.
chr11	3266213	3266712	chr11	3289935	3290434	Drg1|chr11:3289935-3290434	0.147557196156724	.	.
chr11	3289366	3289865	chr11	3289935	3290434	Patz1|chr11:3289935-3290434	0.210891784820179	.	.
chr11	3289366	3289865	chr11	3313986	3314485	Patz1|chr11:3313986-3314485	0.122179686256972	.	.
chr11	3289366	3289865	chr11	3371193	3371692	Patz1|chr11:3371193-3371692	0.220756285373088	.	.
chr11	3330389	3330888	chr11	3289935	3290434	Gm12592|chr11:3289935-3290434	0.138942259862124	.	.
chr11	3330389	3330888	chr11	3289935	3290434	Pik3ip1|chr11:3289935-3290434	0.138942259862124	.	.
chr11	3330389	3330888	chr11	3332133	3332632	Gm12592|chr11:3332133-3332632	0.186581733448395	.	.
chr11	3330389	3330888	chr11	3332133	3332632	Pik3ip1|chr11:3332133-3332632	0.186581733448395	.	.
chr11	3330389	3330888	chr11	3347023	3347522	Gm12592|chr11:3347023-3347522	0.121137402955995	.	.
chr11	3330389	3330888	chr11	3347023	3347522	Pik3ip1|chr11:3347023-3347522	0.121137402955995	.	.
chr11	3331596	3332095	chr11	3332133	3332632	Gm12592|chr11:3332133-3332632	0.328227424067657	.	.
chr11	3331596	3332095	chr11	3371193	3371692	Gm12592|chr11:3371193-3371692	0.125910083447239	.	.
chr11	3408986	3409485	chr11	3347023	3347522	Limk2|chr11:3347023-3347522	0.280549199074142	.	.
chr11	3452086	3452585	chr11	3132010	3132509	8430429K09Rik|chr11:3132010-3132509	0.145206893220782	.	.
chr11	3452086	3452585	chr11	3132010	3132509	Rnf185|chr11:3132010-3132509	0.145206893220782	.	.
chr11	3452086	3452585	chr11	3159383	3159882	8430429K09Rik|chr11:3159383-3159882	0.257172371065434	.	.
chr11	3452086	3452585	chr11	3159383	3159882	Rnf185|chr11:3159383-3159882	0.257172371065434	.	.
chr11	3452086	3452585	chr11	3221479	3221978	8430429K09Rik|chr11:3221479-3221978	0.221792637630707	.	.
chr11	3452086	3452585	chr11	3221479	3221978	Rnf185|chr11:3221479-3221978	0.221792637630707	.	.
chr11	3452086	3452585	chr11	3289935	3290434	8430429K09Rik|chr11:3289935-3290434	0.202370888373564	.	.
chr11	3452086	3452585	chr11	3289935	3290434	Rnf185|chr11:3289935-3290434	0.202370888373564	.	.
chr11	3452086	3452585	chr11	3313986	3314485	8430429K09Rik|chr11:3313986-3314485	0.267870615626692	.	.
chr11	3452086	3452585	chr11	3313986	3314485	Rnf185|chr11:3313986-3314485	0.267870615626692	.	.
chr11	5261501	5262000	chr11	5314811	5315310	Kremen1|chr11:5314811-5315310	0.224306191412228	.	.
chr11	5261501	5262000	chr11	5533017	5533516	Kremen1|chr11:5533017-5533516	0.137874758829192	.	.
chr11	5261501	5262000	chr11	5740921	5741420	Kremen1|chr11:5740921-5741420	0.165778253172519	.	.
chr11	5444680	5445179	chr11	5474061	5474560	Znrf3|chr11:5474061-5474560	0.172359352874868	.	.
chr11	5444680	5445179	chr11	5533017	5533516	Znrf3|chr11:5533017-5533516	0.131885061236973	.	.
chr11	5444680	5445179	chr11	5629020	5629519	Znrf3|chr11:5629020-5629519	0.126874078791194	.	.
chr11	5520703	5521202	chr11	5521967	5522466	Xbp1|chr11:5521967-5522466	0.188976024132305	.	.
chr11	5520703	5521202	chr11	5707491	5707990	Xbp1|chr11:5707491-5707990	0.195544289859589	.	.
chr11	5520703	5521202	chr11	5740921	5741420	Xbp1|chr11:5740921-5741420	0.436841033505086	.	.
chr11	5521396	5521895	chr11	5421777	5422276	Xbp1|chr11:5421777-5422276	0.190339723368267	.	.
chr11	5521396	5521895	chr11	5707491	5707990	Xbp1|chr11:5707491-5707990	0.244957204927501	.	.
chr11	5521396	5521895	chr11	5740921	5741420	Xbp1|chr11:5740921-5741420	0.241071930278076	.	.
chr11	5521396	5521895	chr11	5886153	5886652	Xbp1|chr11:5886153-5886652	0.129711270970199	.	.
chr11	5521396	5521895	chr11	5892734	5893233	Xbp1|chr11:5892734-5893233	0.171471209756653	.	.
chr11	5542005	5542504	chr11	5314811	5315310	Ccdc117|chr11:5314811-5315310	0.208158477976056	.	.
chr11	5542005	5542504	chr11	5533017	5533516	Ccdc117|chr11:5533017-5533516	0.234694827425676	.	.
chr11	5542005	5542504	chr11	5892734	5893233	Ccdc117|chr11:5892734-5893233	0.153256298641364	.	.
chr11	5542005	5542504	chr11	5991199	5991698	Ccdc117|chr11:5991199-5991698	0.126059636672232	.	.
chr11	5542005	5542504	chr11	5995902	5996401	Ccdc117|chr11:5995902-5996401	0.159126491482215	.	.
chr11	5761618	5762117	chr11	5533017	5533516	Urgcp|chr11:5533017-5533516	0.203508680240706	.	.
chr11	5761618	5762117	chr11	5740921	5741420	Urgcp|chr11:5740921-5741420	0.163924356608354	.	.
chr11	5762152	5762651	chr11	5533017	5533516	Urgcp|chr11:5533017-5533516	0.298418352243009	.	.
chr11	5762152	5762651	chr11	5740921	5741420	Urgcp|chr11:5740921-5741420	0.142148932588019	.	.
chr11	5788237	5788736	chr11	5521967	5522466	Dbnl|chr11:5521967-5522466	0.211206286738998	.	.
chr11	5788237	5788736	chr11	5901921	5902420	Dbnl|chr11:5901921-5902420	0.187448438001636	.	.
chr11	5788237	5788736	chr11	5912555	5913054	Dbnl|chr11:5912555-5913054	0.254526899076539	.	.
chr11	5788237	5788736	chr11	5995902	5996401	Dbnl|chr11:5995902-5996401	0.129097282694349	.	.
chr11	5837178	5837677	chr11	5912555	5913054	Polm|chr11:5912555-5913054	0.249106315349331	.	.
chr11	5837806	5838305	chr11	5521967	5522466	Polm|chr11:5521967-5522466	0.235192790973921	.	.
chr11	5878079	5878578	chr11	5740921	5741420	Pold2|chr11:5740921-5741420	0.239843899999775	.	.
chr11	5878079	5878578	chr11	5892201	5892700	Pold2|chr11:5892201-5892700	0.181664202009565	.	.
chr11	5949860	5950359	chr11	5521967	5522466	Gck|chr11:5521967-5522466	0.148542052155223	.	.
chr11	5949860	5950359	chr11	5892201	5892700	Gck|chr11:5892201-5892700	0.287757262443387	.	.
chr11	5949860	5950359	chr11	5901921	5902420	Gck|chr11:5901921-5902420	0.166745742410785	.	.
chr11	5949860	5950359	chr11	5912555	5913054	Gck|chr11:5912555-5913054	0.151781120041853	.	.
chr11	5955521	5956020	chr11	5740921	5741420	Ykt6|chr11:5740921-5741420	0.162388943391903	.	.
chr11	5955521	5956020	chr11	5995902	5996401	Ykt6|chr11:5995902-5996401	0.160661454625228	.	.
chr11	9010276	9010775	chr11	9317260	9317759	Hus1|chr11:9317260-9317759	0.188945073135494	.	.
chr11	9010276	9010775	chr11	9432573	9433072	Hus1|chr11:9432573-9433072	0.134183552311239	.	.
chr11	9048265	9048764	chr11	9136398	9136897	Gm11992|chr11:9136398-9136897	0.205796858411919	.	.
chr11	9048265	9048764	chr11	9136398	9136897	Sun3|chr11:9136398-9136897	0.205796858411919	.	.
chr11	9048265	9048764	chr11	9152502	9153001	Gm11992|chr11:9152502-9153001	0.158502812035386	.	.
chr11	9048265	9048764	chr11	9152502	9153001	Sun3|chr11:9152502-9153001	0.158502812035386	.	.
chr11	9048265	9048764	chr11	9174069	9174568	Gm11992|chr11:9174069-9174568	0.203605589203707	.	.
chr11	9048265	9048764	chr11	9174069	9174568	Sun3|chr11:9174069-9174568	0.203605589203707	.	.
chr11	9048265	9048764	chr11	9317260	9317759	Gm11992|chr11:9317260-9317759	0.209683717200109	.	.
chr11	9048265	9048764	chr11	9317260	9317759	Sun3|chr11:9317260-9317759	0.209683717200109	.	.
chr11	9048265	9048764	chr11	9400702	9401201	Gm11992|chr11:9400702-9401201	0.219065753693669	.	.
chr11	9048265	9048764	chr11	9400702	9401201	Sun3|chr11:9400702-9401201	0.219065753693669	.	.
chr11	9048265	9048764	chr11	9417987	9418486	Gm11992|chr11:9417987-9418486	0.18699107535506	.	.
chr11	9048265	9048764	chr11	9417987	9418486	Sun3|chr11:9417987-9418486	0.18699107535506	.	.
chr11	9048265	9048764	chr11	9432573	9433072	Gm11992|chr11:9432573-9433072	0.139276572976772	.	.
chr11	9048265	9048764	chr11	9432573	9433072	Sun3|chr11:9432573-9433072	0.139276572976772	.	.
chr11	9048265	9048764	chr11	9462357	9462856	Gm11992|chr11:9462357-9462856	0.137391198753937	.	.
chr11	9048265	9048764	chr11	9462357	9462856	Sun3|chr11:9462357-9462856	0.137391198753937	.	.
chr11	9191024	9191523	chr11	9174069	9174568	Abca13|chr11:9174069-9174568	0.130712469253375	.	.
chr11	9191024	9191523	chr11	9417987	9418486	Abca13|chr11:9417987-9418486	0.232919585914819	.	.
chr11	9191024	9191523	chr11	9432573	9433072	Abca13|chr11:9432573-9433072	0.145320905874151	.	.
chr11	11113765	11114264	chr11	11115591	11116090	Vwc2|chr11:11115591-11116090	0.135038382331125	.	.
chr11	11113765	11114264	chr11	11159364	11159863	Vwc2|chr11:11159364-11159863	0.165836969713879	.	.
[truncated: 26,956 more rows]
