# Supplementary material for: Single-cell analysis of chromatin accessibility in the adult mouse brain
Source: Nature. 2023 Dec 13;624(7991):378–89. doi: 10.1038/s41586-023-06824-9 (PMC10719105; doi:10.1038/s41586-023-06824-9)
Supplement: Supplementary file 3 — Supplementary Tables 1–25 and their legends. [file 41586_2023_6824_MOESM3_ESM.zip › 2023-03-05453B-s3/SI Tables/SI Table 13 Summary of all the gene-cCRE correlations/sa2subclass.PAG-SC_Neurod2_Meis2_Glut.pdc.bedpe]

chr1	4785497	4785996	chr1	5082818	5083317	Mrpl15|chr1:5082818-5083317	0.214138842789954	.	.
chr1	4807592	4808091	chr1	5082818	5083317	Lypla1|chr1:5082818-5083317	0.152682787963515	.	.
chr1	4857480	4857979	chr1	5082818	5083317	Tcea1|chr1:5082818-5083317	0.195982937154902	.	.
chr1	4857480	4857979	chr1	5233031	5233530	Tcea1|chr1:5233031-5233530	0.330034322607608	.	.
chr1	6214899	6215398	chr1	6441268	6441767	4732440D04Rik|chr1:6441268-6441767	0.19043165357424	.	.
chr1	7088594	7089093	chr1	6928800	6929299	Pcmtd1|chr1:6928800-6929299	0.338739044050858	.	.
chr1	7397837	7398336	chr1	7308909	7309408	Gm26901|chr1:7308909-7309408	0.245362624088973	.	.
chr1	9298975	9299474	chr1	9298270	9298769	Sntg1|chr1:9298270-9298769	0.207245493263308	.	.
chr1	9299496	9299995	chr1	9157079	9157578	Sntg1|chr1:9157079-9157578	0.200339094205923	.	.
chr1	9299496	9299995	chr1	9298270	9298769	Sntg1|chr1:9298270-9298769	0.259273652785618	.	.
chr1	9600949	9601448	chr1	9541113	9541612	Vxn|chr1:9541113-9541612	0.158648726942033	.	.
chr1	9700259	9700758	chr1	9541113	9541612	Mybl1|chr1:9541113-9541612	0.417462066245966	.	.
chr1	9748256	9748755	chr1	9541113	9541612	1700034P13Rik|chr1:9541113-9541612	0.198573807332857	.	.
chr1	9748256	9748755	chr1	9541113	9541612	Vcpip1|chr1:9541113-9541612	0.198573807332857	.	.
chr1	9908384	9908883	chr1	9541113	9541612	Mcmdc2|chr1:9541113-9541612	0.176262489657441	.	.
chr1	10008928	10009427	chr1	10039501	10040000	Ppp1r42|chr1:10039501-10040000	0.334246286893632	.	.
chr1	10037697	10038196	chr1	10039501	10040000	Cops5|chr1:10039501-10040000	0.187586737550439	.	.
chr1	10037697	10038196	chr1	10039501	10040000	Cspp1|chr1:10039501-10040000	0.187586737550439	.	.
chr1	10232855	10233354	chr1	10039501	10040000	Arfgef1|chr1:10039501-10040000	0.371954188678707	.	.
chr1	10993243	10993742	chr1	10877384	10877883	Prex2|chr1:10877384-10877883	0.170335219655003	.	.
chr1	10993243	10993742	chr1	10942845	10943344	Prex2|chr1:10942845-10943344	0.148599578722836	.	.
chr1	10993772	10994271	chr1	10596332	10596831	Prex2|chr1:10596332-10596831	0.19173363510277	.	.
chr1	10993772	10994271	chr1	10835602	10836101	Prex2|chr1:10835602-10836101	0.158408594276181	.	.
chr1	10993772	10994271	chr1	10877384	10877883	Prex2|chr1:10877384-10877883	0.151201068235697	.	.
chr1	10993772	10994271	chr1	10942845	10943344	Prex2|chr1:10942845-10943344	0.155487551511344	.	.
chr1	10993772	10994271	chr1	11215752	11216251	Prex2|chr1:11215752-11216251	0.308527543857207	.	.
chr1	11413910	11414409	chr1	11579857	11580356	A830018L16Rik|chr1:11579857-11580356	0.168523462047758	.	.
chr1	12692265	12692764	chr1	12555862	12556361	Sulf1|chr1:12555862-12556361	0.222388229739344	.	.
chr1	12692874	12693373	chr1	12292186	12292685	Sulf1|chr1:12292186-12292685	0.179442597751481	.	.
chr1	12692874	12693373	chr1	12555862	12556361	Sulf1|chr1:12555862-12556361	0.273452433594087	.	.
chr1	12692874	12693373	chr1	12718098	12718597	Sulf1|chr1:12718098-12718597	0.389868962983249	.	.
chr1	14309549	14310048	chr1	14000763	14001262	Eya1|chr1:14000763-14001262	0.318534832324063	.	.
chr1	14309549	14310048	chr1	14001395	14001894	Eya1|chr1:14001395-14001894	0.347223554709967	.	.
chr1	14309549	14310048	chr1	14108902	14109401	Eya1|chr1:14108902-14109401	0.214331504194358	.	.
chr1	14309549	14310048	chr1	14184228	14184727	Eya1|chr1:14184228-14184727	0.407872736306501	.	.
chr1	14309549	14310048	chr1	14635842	14636341	Eya1|chr1:14635842-14636341	0.580945433970172	.	.
chr1	14309549	14310048	chr1	14728986	14729485	Eya1|chr1:14728986-14729485	0.29090210718206	.	.
chr1	14309549	14310048	chr1	14738247	14738746	Eya1|chr1:14738247-14738746	0.373507009307299	.	.
chr1	14755218	14755717	chr1	14908960	14909459	Msc|chr1:14908960-14909459	0.521519641594627	.	.
chr1	14918622	14919121	chr1	14908960	14909459	Trpa1|chr1:14908960-14909459	0.508014648465752	.	.
chr1	15892493	15892992	chr1	15967182	15967681	Sbspon|chr1:15967182-15967681	0.355736461634905	.	.
chr1	15892493	15892992	chr1	15990959	15991458	Sbspon|chr1:15990959-15991458	0.507483509676947	.	.
chr1	15892493	15892992	chr1	15991489	15991988	Sbspon|chr1:15991489-15991988	0.633102252862511	.	.
chr1	15892493	15892992	chr1	15993491	15993990	Sbspon|chr1:15993491-15993990	0.173669954946881	.	.
chr1	16093096	16093595	chr1	16111684	16112183	4930444P10Rik|chr1:16111684-16112183	0.157937771957593	.	.
chr1	16103947	16104446	chr1	15967182	15967681	Rpl7|chr1:15967182-15967681	0.148610731348314	.	.
chr1	16104453	16104952	chr1	15990959	15991458	Rpl7|chr1:15990959-15991458	0.166821077135831	.	.
chr1	16104453	16104952	chr1	15991489	15991988	Rpl7|chr1:15991489-15991988	0.162889911846085	.	.
chr1	16104999	16105498	chr1	15990959	15991458	Rdh10|chr1:15990959-15991458	0.331517516929048	.	.
chr1	16104999	16105498	chr1	15990959	15991458	Rpl7|chr1:15990959-15991458	0.331517516929048	.	.
chr1	16104999	16105498	chr1	15991489	15991988	Rdh10|chr1:15991489-15991988	0.217643698188029	.	.
chr1	16104999	16105498	chr1	15991489	15991988	Rpl7|chr1:15991489-15991988	0.217643698188029	.	.
chr1	16105563	16106062	chr1	15990959	15991458	Rdh10|chr1:15990959-15991458	0.173096916593455	.	.
chr1	16105563	16106062	chr1	15991489	15991988	Rdh10|chr1:15991489-15991988	0.219483873238161	.	.
chr1	16519035	16519534	chr1	16979971	16980470	Stau2|chr1:16979971-16980470	0.202743972870278	.	.
chr1	16519761	16520260	chr1	16979971	16980470	Stau2|chr1:16979971-16980470	0.204792444974961	.	.
chr1	16618483	16618982	chr1	16798252	16798751	Ube2w|chr1:16798252-16798751	0.358849525405381	.	.
chr1	16619102	16619601	chr1	16545111	16545610	Ube2w|chr1:16545111-16545610	0.335836360280272	.	.
chr1	16656744	16657243	chr1	16979971	16980470	D030040B21Rik|chr1:16979971-16980470	0.220400386307461	.	.
chr1	16656744	16657243	chr1	16979971	16980470	Eloc|chr1:16979971-16980470	0.220400386307461	.	.
chr1	16688506	16689005	chr1	16545111	16545610	Ly96|chr1:16545111-16545610	0.178138644175376	.	.
chr1	17097665	17098164	chr1	16979390	16979889	Jph1|chr1:16979390-16979889	0.30385554226716	.	.
chr1	17098192	17098691	chr1	16979390	16979889	Jph1|chr1:16979390-16979889	0.354625363960657	.	.
chr1	17727070	17727569	chr1	17642079	17642578	Crispld1|chr1:17642079-17642578	0.341803992420615	.	.
chr1	17727070	17727569	chr1	17642079	17642578	Gm16070|chr1:17642079-17642578	0.341803992420615	.	.
chr1	17727070	17727569	chr1	17980561	17981060	Crispld1|chr1:17980561-17981060	0.32978324087017	.	.
chr1	17727070	17727569	chr1	17980561	17981060	Gm16070|chr1:17980561-17981060	0.32978324087017	.	.
chr1	17727608	17728107	chr1	17642079	17642578	Crispld1|chr1:17642079-17642578	0.184877743461453	.	.
chr1	17727608	17728107	chr1	17642079	17642578	Gm16070|chr1:17642079-17642578	0.184877743461453	.	.
chr1	17727608	17728107	chr1	17980561	17981060	Crispld1|chr1:17980561-17981060	0.362625481248141	.	.
chr1	17727608	17728107	chr1	17980561	17981060	Gm16070|chr1:17980561-17981060	0.362625481248141	.	.
chr1	18057998	18058497	chr1	17980561	17981060	Gm28756|chr1:17980561-17981060	0.151261611720443	.	.
chr1	18057998	18058497	chr1	18461995	18462494	Gm28756|chr1:18461995-18462494	0.207258947646958	.	.
chr1	18058553	18059052	chr1	17980561	17981060	Gm28756|chr1:17980561-17981060	0.189487394165032	.	.
chr1	18058553	18059052	chr1	18106146	18106645	Gm28756|chr1:18106146-18106645	0.175627486793312	.	.
chr1	18058553	18059052	chr1	18389803	18390302	Gm28756|chr1:18389803-18390302	0.185921607259843	.	.
chr1	18058553	18059052	chr1	18461995	18462494	Gm28756|chr1:18461995-18462494	0.382184863655656	.	.
chr1	20670495	20670994	chr1	20311460	20311959	Gm28653|chr1:20311460-20311959	0.157536876776718	.	.
chr1	20670495	20670994	chr1	20332333	20332832	Gm28653|chr1:20332333-20332832	0.291113733129595	.	.
chr1	20670495	20670994	chr1	20332847	20333346	Gm28653|chr1:20332847-20333346	0.237235770189755	.	.
chr1	20670495	20670994	chr1	20477721	20478220	Gm28653|chr1:20477721-20478220	0.520412130728156	.	.
chr1	20670495	20670994	chr1	20671052	20671551	Gm28653|chr1:20671052-20671551	0.741127015331398	.	.
chr1	20670495	20670994	chr1	20801628	20802127	Gm28653|chr1:20801628-20802127	0.235735045192297	.	.
chr1	20670495	20670994	chr1	20921118	20921617	Gm28653|chr1:20921118-20921617	0.621169839942243	.	.
chr1	20820187	20820686	chr1	20874913	20875412	Mcm3|chr1:20874913-20875412	0.153242384503532	.	.
chr1	20890311	20890810	chr1	20938964	20939463	6720483E21Rik|chr1:20938964-20939463	0.189959554944809	.	.
chr1	20890311	20890810	chr1	20938964	20939463	Paqr8|chr1:20938964-20939463	0.189959554944809	.	.
chr1	20890857	20891356	chr1	20671052	20671551	6720483E21Rik|chr1:20671052-20671551	0.211603088892304	.	.
chr1	20890857	20891356	chr1	20671052	20671551	Paqr8|chr1:20671052-20671551	0.211603088892304	.	.
chr1	20890857	20891356	chr1	20874913	20875412	6720483E21Rik|chr1:20874913-20875412	0.34985435636786	.	.
chr1	20890857	20891356	chr1	20874913	20875412	Paqr8|chr1:20874913-20875412	0.34985435636786	.	.
chr1	20890857	20891356	chr1	20921118	20921617	6720483E21Rik|chr1:20921118-20921617	0.2413071074643	.	.
chr1	20890857	20891356	chr1	20921118	20921617	Paqr8|chr1:20921118-20921617	0.2413071074643	.	.
chr1	20951400	20951899	chr1	20759760	20760259	Efhc1|chr1:20759760-20760259	0.276595492910739	.	.
chr1	20951400	20951899	chr1	20759760	20760259	Efhc1|chr1:20759760-20760259	0.27659549291074	.	.
chr1	24586286	24586785	chr1	24633681	24634180	Col19a1|chr1:24633681-24634180	0.241020993627046	.	.
chr1	24587149	24587648	chr1	24661501	24662000	Col19a1|chr1:24661501-24662000	0.152259654480193	.	.
chr1	24587149	24587648	chr1	24758535	24759034	Col19a1|chr1:24758535-24759034	0.172237471627509	.	.
chr1	24678265	24678764	chr1	24611656	24612155	Lmbrd1|chr1:24611656-24612155	0.357192531665909	.	.
chr1	24678265	24678764	chr1	24613347	24613846	Lmbrd1|chr1:24613347-24613846	0.275899634787232	.	.
chr1	24678265	24678764	chr1	24614093	24614592	Lmbrd1|chr1:24614093-24614592	0.36319644805071	.	.
chr1	24678265	24678764	chr1	24614797	24615296	Lmbrd1|chr1:24614797-24615296	0.154918087586873	.	.
chr1	24678265	24678764	chr1	24615721	24616220	Lmbrd1|chr1:24615721-24616220	0.274157510227881	.	.
chr1	24678265	24678764	chr1	24869895	24870394	Lmbrd1|chr1:24869895-24870394	0.166699089559475	.	.
chr1	30720698	30721197	chr1	30772768	30773267	Gm9898|chr1:30772768-30773267	0.290134829958662	.	.
chr1	30872795	30873294	chr1	30503190	30503689	Phf3|chr1:30503190-30503689	0.226224346149912	.	.
chr1	30872795	30873294	chr1	31153918	31154417	Phf3|chr1:31153918-31154417	0.229687130015138	.	.
chr1	30872795	30873294	chr1	31178156	31178655	Phf3|chr1:31178156-31178655	0.190729705056284	.	.
chr1	30872795	30873294	chr1	31218781	31219280	Phf3|chr1:31218781-31219280	0.157656689063925	.	.
chr1	30872795	30873294	chr1	31219389	31219888	Phf3|chr1:31219389-31219888	0.174418743472281	.	.
chr1	30873430	30873929	chr1	30772768	30773267	Phf3|chr1:30772768-30773267	0.181779153614204	.	.
chr1	30873430	30873929	chr1	30778631	30779130	Phf3|chr1:30778631-30779130	0.174996805129057	.	.
chr1	30873430	30873929	chr1	31102249	31102748	Phf3|chr1:31102249-31102748	0.288010172368253	.	.
chr1	30873430	30873929	chr1	31210103	31210602	Phf3|chr1:31210103-31210602	0.276251784254186	.	.
chr1	30873942	30874441	chr1	30778631	30779130	Phf3|chr1:30778631-30779130	0.155288798070306	.	.
chr1	30873942	30874441	chr1	31065034	31065533	Phf3|chr1:31065034-31065533	0.271962578394026	.	.
chr1	30949080	30949579	chr1	31210103	31210602	Ptp4a1|chr1:31210103-31210602	0.325233040368543	.	.
chr1	30949582	30950081	chr1	30502671	30503170	Ptp4a1|chr1:30502671-30503170	0.173497451399193	.	.
chr1	30949582	30950081	chr1	30503190	30503689	Ptp4a1|chr1:30503190-30503689	0.474776390604065	.	.
chr1	30949582	30950081	chr1	31065034	31065533	Ptp4a1|chr1:31065034-31065533	0.169287215244489	.	.
chr1	30949582	30950081	chr1	31153918	31154417	Ptp4a1|chr1:31153918-31154417	0.256703965460218	.	.
chr1	30949582	30950081	chr1	31219389	31219888	Ptp4a1|chr1:31219389-31219888	0.16717573749107	.	.
chr1	32172459	32172958	chr1	31808000	31808499	Khdrbs2|chr1:31808000-31808499	0.178085529401773	.	.
chr1	34439491	34439990	chr1	34409815	34410314	Ccdc115|chr1:34409815-34410314	0.331678271622665	.	.
chr1	34439491	34439990	chr1	34409815	34410314	Imp4|chr1:34409815-34410314	0.331678271622665	.	.
chr1	34485782	34486281	chr1	34434650	34435149	4930568A12Rik|chr1:34434650-34435149	0.203592377101306	.	.
chr1	34579442	34579941	chr1	34409815	34410314	1700101I19Rik|chr1:34409815-34410314	0.233692242578136	.	.
chr1	34579442	34579941	chr1	34409815	34410314	Amer3|chr1:34409815-34410314	0.233692242578136	.	.
chr1	34579442	34579941	chr1	34434650	34435149	1700101I19Rik|chr1:34434650-34435149	0.161414301721969	.	.
chr1	34579442	34579941	chr1	34434650	34435149	Amer3|chr1:34434650-34435149	0.161414301721969	.	.
chr1	34677895	34678394	chr1	34293121	34293620	Arhgef4|chr1:34293121-34293620	0.248262788857733	.	.
chr1	37540864	37541363	chr1	37959295	37959794	Mgat4a|chr1:37959295-37959794	0.156259416816827	.	.
chr1	37719678	37720177	chr1	37959295	37959794	2010300C02Rik|chr1:37959295-37959794	0.17209732495728	.	.
chr1	37865263	37865762	chr1	37959295	37959794	Gm26805|chr1:37959295-37959794	0.281314178790824	.	.
chr1	37865263	37865762	chr1	37959295	37959794	Tsga10|chr1:37959295-37959794	0.281314178790824	.	.
chr1	37871955	37872454	chr1	37698784	37699283	Lipt1|chr1:37698784-37699283	0.230972823568597	.	.
chr1	37890241	37890740	chr1	37959295	37959794	Mitd1|chr1:37959295-37959794	0.257313564221287	.	.
chr1	37890241	37890740	chr1	37959295	37959794	Mrpl30|chr1:37959295-37959794	0.257313564221287	.	.
chr1	37997082	37997581	chr1	37698784	37699283	Eif5b|chr1:37698784-37699283	0.220126694135118	.	.
chr1	37997082	37997581	chr1	37698784	37699283	Txndc9|chr1:37698784-37699283	0.220126694135118	.	.
chr1	40790447	40790946	chr1	40768563	40769062	Mfsd9|chr1:40768563-40769062	0.291273157282718	.	.
chr1	40790447	40790946	chr1	40797275	40797774	Mfsd9|chr1:40797275-40797774	0.240425347611883	.	.
chr1	40790447	40790946	chr1	41001530	41002029	Mfsd9|chr1:41001530-41002029	0.181355958413924	.	.
chr1	44119144	44119643	chr1	44459127	44459626	Bivm|chr1:44459127-44459626	0.270039520535183	.	.
chr1	44119144	44119643	chr1	44459127	44459626	Poglut2|chr1:44459127-44459626	0.270039520535183	.	.
chr1	44119663	44120162	chr1	44041766	44042265	Bivm|chr1:44041766-44042265	0.146491874502493	.	.
chr1	44119663	44120162	chr1	44325368	44325867	Bivm|chr1:44325368-44325867	0.269895369530317	.	.
chr1	44119663	44120162	chr1	44459127	44459626	Bivm|chr1:44459127-44459626	0.336597245453821	.	.
chr1	44147693	44148192	chr1	44217086	44217585	Ercc5|chr1:44217086-44217585	0.232754450993556	.	.
chr1	44551396	44551895	chr1	44325368	44325867	Gulp1|chr1:44325368-44325867	0.254117174225871	.	.
chr1	44551396	44551895	chr1	44584753	44585252	Gulp1|chr1:44584753-44585252	0.298431103038189	.	.
chr1	44551396	44551895	chr1	44624225	44624724	Gulp1|chr1:44624225-44624724	0.167758882886179	.	.
chr1	44551396	44551895	chr1	44803142	44803641	Gulp1|chr1:44803142-44803641	0.291577146160774	.	.
chr1	44551396	44551895	chr1	44839331	44839830	Gulp1|chr1:44839331-44839830	0.293577056680566	.	.
chr1	44552204	44552703	chr1	44325368	44325867	Gulp1|chr1:44325368-44325867	0.151307025060999	.	.
chr1	44552204	44552703	chr1	44584753	44585252	Gulp1|chr1:44584753-44585252	0.27319623978383	.	.
chr1	44552204	44552703	chr1	44624225	44624724	Gulp1|chr1:44624225-44624724	0.279011461807643	.	.
chr1	45925424	45925923	chr1	45663774	45664273	Slc40a1|chr1:45663774-45664273	0.157285395248118	.	.
chr1	45925424	45925923	chr1	45672672	45673171	Slc40a1|chr1:45672672-45673171	0.160119412636496	.	.
chr1	46065930	46066429	chr1	46022239	46022738	Dnah7b|chr1:46022239-46022738	0.207610295359698	.	.
chr1	46066566	46067065	chr1	46067115	46067614	Dnah7b|chr1:46067115-46067614	0.372296371926949	.	.
chr1	52816845	52817344	chr1	53018688	53019187	Inpp1|chr1:53018688-53019187	0.208129530066517	.	.
chr1	52817513	52818012	chr1	52952486	52952985	Inpp1|chr1:52952486-52952985	0.222243504874903	.	.
chr1	52817513	52818012	chr1	52953081	52953580	Inpp1|chr1:52953081-52953580	0.381313394120041	.	.
chr1	52844734	52845233	chr1	52952486	52952985	Hibch|chr1:52952486-52952985	0.161577474964976	.	.
chr1	52844734	52845233	chr1	52953081	52953580	Hibch|chr1:52953081-52953580	0.163735900274199	.	.
chr1	53296806	53297305	chr1	53018688	53019187	Ormdl1|chr1:53018688-53019187	0.148782676349952	.	.
chr1	53296806	53297305	chr1	53018688	53019187	Pms1|chr1:53018688-53019187	0.148782676349952	.	.
chr1	53296806	53297305	chr1	53715382	53715881	Ormdl1|chr1:53715382-53715881	0.341723862595009	.	.
chr1	53296806	53297305	chr1	53715382	53715881	Pms1|chr1:53715382-53715881	0.341723862595009	.	.
chr1	54194329	54194828	chr1	54039037	54039536	Hecw2|chr1:54039037-54039536	0.154715983610126	.	.
chr1	54194329	54194828	chr1	54133690	54134189	Hecw2|chr1:54133690-54134189	0.331232525696005	.	.
chr1	54194947	54195446	chr1	54039037	54039536	Hecw2|chr1:54039037-54039536	0.146386511550052	.	.
chr1	54194947	54195446	chr1	54133690	54134189	Hecw2|chr1:54133690-54134189	0.488349875756018	.	.
chr1	54250459	54250958	chr1	54734870	54735369	Ccdc150|chr1:54734870-54735369	0.256903878243625	.	.
chr1	54438767	54439266	chr1	54381234	54381733	Gtf3c3|chr1:54381234-54381733	0.189467751681866	.	.
chr1	54438767	54439266	chr1	54578469	54578968	Gtf3c3|chr1:54578469-54578968	0.197473460068045	.	.
chr1	54438767	54439266	chr1	54703480	54703979	Gtf3c3|chr1:54703480-54703979	0.187211620784414	.	.
chr1	54557443	54557942	chr1	54734870	54735369	Pgap1|chr1:54734870-54735369	0.228507226708379	.	.
chr1	55026688	55027187	chr1	55192060	55192559	Sf3b1|chr1:55192060-55192559	0.240450412026196	.	.
chr1	55026688	55027187	chr1	55454006	55454505	Sf3b1|chr1:55454006-55454505	0.154869755514829	.	.
chr1	55087395	55087894	chr1	55454006	55454505	Hspd1|chr1:55454006-55454505	0.374251568785902	.	.
chr1	55087395	55087894	chr1	55454006	55454505	Hspe1|chr1:55454006-55454505	0.374251568785902	.	.
chr1	55087395	55087894	chr1	55488757	55489256	Hspd1|chr1:55488757-55489256	0.229385442199171	.	.
chr1	55087395	55087894	chr1	55488757	55489256	Hspe1|chr1:55488757-55489256	0.229385442199171	.	.
chr1	55087395	55087894	chr1	55489281	55489780	Hspd1|chr1:55489281-55489780	0.411660514989051	.	.
chr1	55087395	55087894	chr1	55489281	55489780	Hspe1|chr1:55489281-55489780	0.411660514989051	.	.
chr1	55087908	55088407	chr1	55488757	55489256	Hspd1|chr1:55488757-55489256	0.197171075342684	.	.
chr1	55087908	55088407	chr1	55488757	55489256	Hspe1|chr1:55488757-55489256	0.197171075342684	.	.
chr1	55131471	55131970	chr1	55488757	55489256	Mob4|chr1:55488757-55489256	0.311048554426432	.	.
chr1	55131471	55131970	chr1	55489281	55489780	Mob4|chr1:55489281-55489780	0.203992153018443	.	.
chr1	55405572	55406071	chr1	55454006	55454505	Plcl1|chr1:55454006-55454505	0.209311028959953	.	.
chr1	55405572	55406071	chr1	55489281	55489780	Plcl1|chr1:55489281-55489780	0.220054573630937	.	.
chr1	57377374	57377873	chr1	57489133	57489632	1700066M21Rik|chr1:57489133-57489632	0.313613209888	.	.
chr1	57377374	57377873	chr1	57489133	57489632	4930558J18Rik|chr1:57489133-57489632	0.313613209888	.	.
chr1	57406767	57407266	chr1	57489133	57489632	Maip1|chr1:57489133-57489632	0.26328137997595	.	.
chr1	57406767	57407266	chr1	57489133	57489632	Tyw5|chr1:57489133-57489632	0.26328137997595	.	.
chr1	58392818	58393317	chr1	58271090	58271589	Bzw1|chr1:58271090-58271589	0.181126116525982	.	.
chr1	58392818	58393317	chr1	58652543	58653042	Bzw1|chr1:58652543-58653042	0.200087373755127	.	.
chr1	58423825	58424324	chr1	58296260	58296759	Clk1|chr1:58296260-58296759	0.219138986270403	.	.
chr1	58445384	58445883	chr1	58422814	58423313	Nif3l1|chr1:58422814-58423313	0.2808435443136	.	.
chr1	58445384	58445883	chr1	58422814	58423313	Ppil3|chr1:58422814-58423313	0.2808435443136	.	.
chr1	58586034	58586533	chr1	58271090	58271589	Fam126b|chr1:58271090-58271589	0.165058558056276	.	.
chr1	58586034	58586533	chr1	58271090	58271589	Ndufb3|chr1:58271090-58271589	0.165058558056276	.	.
chr1	58710970	58711469	chr1	58652543	58653042	Cflar|chr1:58652543-58653042	0.149230171696919	.	.
chr1	58972763	58973262	chr1	59247600	59248099	Stradb|chr1:59247600-59248099	0.194911756684872	.	.
chr1	58972763	58973262	chr1	59247600	59248099	Trak2|chr1:59247600-59248099	0.194911756684872	.	.
chr1	59913211	59913710	chr1	59826439	59826938	Fam117b|chr1:59826439-59826938	0.193040491242399	.	.
chr1	60042935	60043434	chr1	59826439	59826938	Ica1l|chr1:59826439-59826938	0.276738559617326	.	.
chr1	60097393	60097892	chr1	60387961	60388460	Carf|chr1:60387961-60388460	0.179353568913156	.	.
chr1	60097980	60098479	chr1	60158400	60158899	Carf|chr1:60158400-60158899	0.305404926872222	.	.
chr1	60097980	60098479	chr1	60158400	60158899	Wdr12|chr1:60158400-60158899	0.305404926872222	.	.
chr1	60097980	60098479	chr1	60387961	60388460	Carf|chr1:60387961-60388460	0.198238065067014	.	.
chr1	60097980	60098479	chr1	60387961	60388460	Wdr12|chr1:60387961-60388460	0.198238065067014	.	.
chr1	60409462	60409961	chr1	60158400	60158899	Abi2|chr1:60158400-60158899	0.178163390104271	.	.
chr1	65122893	65123392	chr1	65179041	65179540	D630023F18Rik|chr1:65179041-65179540	0.279765126837491	.	.
chr1	65186396	65186895	chr1	65179041	65179540	Idh1|chr1:65179041-65179540	0.30718171734979	.	.
chr1	65186396	65186895	chr1	65179041	65179540	Pikfyve|chr1:65179041-65179540	0.30718171734979	.	.
chr1	65282716	65283215	chr1	65258854	65259353	Pth2r|chr1:65258854-65259353	0.175730229790776	.	.
chr1	66174880	66175379	chr1	66187006	66187505	Map2|chr1:66187006-66187505	0.154102672824146	.	.
chr1	66174880	66175379	chr1	66211343	66211842	Map2|chr1:66211343-66211842	0.1978221294592	.	.
chr1	66174880	66175379	chr1	66223267	66223766	Map2|chr1:66223267-66223766	0.18344513875081	.	.
chr1	69106246	69106745	chr1	69241684	69242183	Gm16076|chr1:69241684-69242183	0.205263410769644	.	.
chr1	70724978	70725477	chr1	70316336	70316835	Vwc2l|chr1:70316336-70316835	0.192060557825034	.	.
chr1	70724978	70725477	chr1	70656489	70656988	Vwc2l|chr1:70656489-70656988	0.281298086156664	.	.
chr1	74505730	74506229	chr1	74784124	74784623	Cnot9|chr1:74784124-74784623	0.394048041517002	.	.
chr1	74505730	74506229	chr1	74882110	74882609	Cnot9|chr1:74882110-74882609	0.349312350565125	.	.
chr1	74505730	74506229	chr1	74894978	74895477	Cnot9|chr1:74894978-74895477	0.145887435678172	.	.
chr1	74542596	74543095	chr1	74816731	74817230	Plcd4|chr1:74816731-74817230	0.189426008225488	.	.
chr1	74542596	74543095	chr1	74948735	74949234	Plcd4|chr1:74948735-74949234	0.153799573227246	.	.
chr1	74587962	74588461	chr1	74784124	74784623	Bcs1l|chr1:74784124-74784623	0.365185896908874	.	.
chr1	74587962	74588461	chr1	74784124	74784623	Zfp142|chr1:74784124-74784623	0.365185896908874	.	.
chr1	74587962	74588461	chr1	74858307	74858806	Bcs1l|chr1:74858307-74858806	0.229645864222974	.	.
chr1	74587962	74588461	chr1	74858307	74858806	Zfp142|chr1:74858307-74858806	0.229645864222974	.	.
chr1	74587962	74588461	chr1	74882110	74882609	Bcs1l|chr1:74882110-74882609	0.521336042181091	.	.
chr1	74587962	74588461	chr1	74882110	74882609	Zfp142|chr1:74882110-74882609	0.521336042181091	.	.
chr1	74587962	74588461	chr1	74894978	74895477	Bcs1l|chr1:74894978-74895477	0.342109062466831	.	.
chr1	74587962	74588461	chr1	74894978	74895477	Zfp142|chr1:74894978-74895477	0.342109062466831	.	.
chr1	74601175	74601674	chr1	74802933	74803432	Rnf25|chr1:74802933-74803432	0.332740639848178	.	.
chr1	74601175	74601674	chr1	74802933	74803432	Stk36|chr1:74802933-74803432	0.332740639848178	.	.
chr1	74601175	74601674	chr1	74858307	74858806	Rnf25|chr1:74858307-74858806	0.406709204257318	.	.
chr1	74601175	74601674	chr1	74858307	74858806	Stk36|chr1:74858307-74858806	0.406709204257318	.	.
chr1	74601175	74601674	chr1	74894978	74895477	Rnf25|chr1:74894978-74895477	0.25011505675196	.	.
chr1	74601175	74601674	chr1	74894978	74895477	Stk36|chr1:74894978-74895477	0.25011505675196	.	.
chr1	74601175	74601674	chr1	74926640	74927139	Rnf25|chr1:74926640-74927139	0.214311380270472	.	.
chr1	74601175	74601674	chr1	74926640	74927139	Stk36|chr1:74926640-74927139	0.214311380270472	.	.
chr1	74661495	74661994	chr1	74784124	74784623	Ttll4|chr1:74784124-74784623	0.281123818317365	.	.
chr1	74661495	74661994	chr1	74802933	74803432	Ttll4|chr1:74802933-74803432	0.238039569532992	.	.
chr1	74661495	74661994	chr1	74816731	74817230	Ttll4|chr1:74816731-74817230	0.17629344915535	.	.
chr1	74854708	74855207	chr1	74858307	74858806	Cdk5r2|chr1:74858307-74858806	0.208019653716255	.	.
chr1	74854708	74855207	chr1	74926640	74927139	Cdk5r2|chr1:74926640-74927139	0.147153750236074	.	.
chr1	74854708	74855207	chr1	75001124	75001623	Cdk5r2|chr1:75001124-75001623	0.215184813428671	.	.
chr1	74935357	74935856	chr1	74808065	74808564	Cfap65|chr1:74808065-74808564	0.195471204749386	.	.
chr1	74935357	74935856	chr1	74816731	74817230	Cfap65|chr1:74816731-74817230	0.174123984253863	.	.
chr1	75124760	75125259	chr1	74858307	74858806	Nhej1|chr1:74858307-74858806	0.356756484929086	.	.
chr1	75124760	75125259	chr1	74882110	74882609	Nhej1|chr1:74882110-74882609	0.318020647147352	.	.
chr1	75124760	75125259	chr1	74894978	74895477	Nhej1|chr1:74894978-74895477	0.226455781817844	.	.
chr1	75124760	75125259	chr1	75001124	75001623	Nhej1|chr1:75001124-75001623	0.462600981350087	.	.
chr1	75124760	75125259	chr1	75289342	75289841	Nhej1|chr1:75289342-75289841	0.375645737672865	.	.
chr1	75124760	75125259	chr1	75290547	75291046	Nhej1|chr1:75290547-75291046	0.211575320257666	.	.
chr1	75124760	75125259	chr1	75381822	75382321	Nhej1|chr1:75381822-75382321	0.255305603928801	.	.
chr1	75124760	75125259	chr1	75445624	75446123	Nhej1|chr1:75445624-75446123	0.206973679434147	.	.
chr1	75142499	75142998	chr1	74784124	74784623	Cnppd1|chr1:74784124-74784623	0.218727379889356	.	.
chr1	75142499	75142998	chr1	74784124	74784623	Retreg2|chr1:74784124-74784623	0.218727379889356	.	.
chr1	75142499	75142998	chr1	74816731	74817230	Cnppd1|chr1:74816731-74817230	0.1806246703674	.	.
chr1	75142499	75142998	chr1	74816731	74817230	Retreg2|chr1:74816731-74817230	0.1806246703674	.	.
chr1	75142499	75142998	chr1	74817277	74817776	Cnppd1|chr1:74817277-74817776	0.213325893846571	.	.
chr1	75142499	75142998	chr1	74817277	74817776	Retreg2|chr1:74817277-74817776	0.213325893846571	.	.
chr1	75142499	75142998	chr1	74880737	74881236	Cnppd1|chr1:74880737-74881236	0.210801404039068	.	.
chr1	75142499	75142998	chr1	74880737	74881236	Retreg2|chr1:74880737-74881236	0.210801404039068	.	.
chr1	75142499	75142998	chr1	74894978	74895477	Cnppd1|chr1:74894978-74895477	0.259189912251513	.	.
chr1	75142499	75142998	chr1	74894978	74895477	Retreg2|chr1:74894978-74895477	0.259189912251513	.	.
chr1	75142499	75142998	chr1	75381822	75382321	Cnppd1|chr1:75381822-75382321	0.283523865284324	.	.
chr1	75142499	75142998	chr1	75381822	75382321	Retreg2|chr1:75381822-75382321	0.283523865284324	.	.
chr1	75168424	75168923	chr1	74802933	74803432	Zfand2b|chr1:74802933-74803432	0.22946162359703	.	.
chr1	75168424	75168923	chr1	74894978	74895477	Zfand2b|chr1:74894978-74895477	0.191138716811135	.	.
chr1	75168424	75168923	chr1	75263237	75263736	Zfand2b|chr1:75263237-75263736	0.198453444065071	.	.
chr1	75168424	75168923	chr1	75289342	75289841	Zfand2b|chr1:75289342-75289841	0.151506119125319	.	.
chr1	75180079	75180578	chr1	74787775	74788274	Abcb6|chr1:74787775-74788274	0.157661356571346	.	.
chr1	75180079	75180578	chr1	75467494	75467993	Abcb6|chr1:75467494-75467993	0.179473091128598	.	.
chr1	75180079	75180578	chr1	75487834	75488333	Abcb6|chr1:75487834-75488333	0.161470884853213	.	.
chr1	75191753	75192252	chr1	74784124	74784623	Ankzf1|chr1:74784124-74784623	0.318348981850626	.	.
chr1	75191753	75192252	chr1	74784124	74784623	Atg9a|chr1:74784124-74784623	0.318348981850626	.	.
chr1	75191753	75192252	chr1	74882110	74882609	Ankzf1|chr1:74882110-74882609	0.164366263637679	.	.
chr1	75191753	75192252	chr1	74882110	74882609	Atg9a|chr1:74882110-74882609	0.164366263637679	.	.
chr1	75191753	75192252	chr1	75001124	75001623	Ankzf1|chr1:75001124-75001623	0.258255079310245	.	.
chr1	75191753	75192252	chr1	75001124	75001623	Atg9a|chr1:75001124-75001623	0.258255079310245	.	.
chr1	75191753	75192252	chr1	75289342	75289841	Ankzf1|chr1:75289342-75289841	0.167547125401578	.	.
chr1	75191753	75192252	chr1	75289342	75289841	Atg9a|chr1:75289342-75289841	0.167547125401578	.	.
chr1	75191753	75192252	chr1	75290547	75291046	Ankzf1|chr1:75290547-75291046	0.193199029311772	.	.
chr1	75191753	75192252	chr1	75290547	75291046	Atg9a|chr1:75290547-75291046	0.193199029311772	.	.
chr1	75191753	75192252	chr1	75381822	75382321	Ankzf1|chr1:75381822-75382321	0.146835791603803	.	.
chr1	75191753	75192252	chr1	75381822	75382321	Atg9a|chr1:75381822-75382321	0.146835791603803	.	.
chr1	75192415	75192914	chr1	74784124	74784623	Ankzf1|chr1:74784124-74784623	0.176028554820305	.	.
chr1	75192415	75192914	chr1	74784124	74784623	Atg9a|chr1:74784124-74784623	0.176028554820305	.	.
chr1	75192415	75192914	chr1	74802933	74803432	Ankzf1|chr1:74802933-74803432	0.226076681670239	.	.
chr1	75192415	75192914	chr1	74802933	74803432	Atg9a|chr1:74802933-74803432	0.226076681670239	.	.
chr1	75210546	75211045	chr1	74802933	74803432	Glb1l|chr1:74802933-74803432	0.149797807629078	.	.
chr1	75210546	75211045	chr1	74802933	74803432	Stk16|chr1:74802933-74803432	0.149797807629078	.	.
chr1	75210546	75211045	chr1	74858307	74858806	Glb1l|chr1:74858307-74858806	0.148728764295938	.	.
chr1	75210546	75211045	chr1	74858307	74858806	Stk16|chr1:74858307-74858806	0.148728764295938	.	.
chr1	75219086	75219585	chr1	74784124	74784623	Tuba4a|chr1:74784124-74784623	0.158072827038643	.	.
chr1	75219086	75219585	chr1	74817277	74817776	Tuba4a|chr1:74817277-74817776	0.178946389772291	.	.
chr1	75219086	75219585	chr1	75001124	75001623	Tuba4a|chr1:75001124-75001623	0.197339563752576	.	.
chr1	75219086	75219585	chr1	75289342	75289841	Tuba4a|chr1:75289342-75289841	0.277977478296486	.	.
chr1	75219086	75219585	chr1	75381822	75382321	Tuba4a|chr1:75381822-75382321	0.152776745017462	.	.
chr1	75219086	75219585	chr1	75467494	75467993	Tuba4a|chr1:75467494-75467993	0.205997100858287	.	.
chr1	75236144	75236643	chr1	74858307	74858806	Dnajb2|chr1:74858307-74858806	0.197940539564201	.	.
chr1	75236144	75236643	chr1	75381822	75382321	Dnajb2|chr1:75381822-75382321	0.295805102545896	.	.
chr1	75236144	75236643	chr1	75445624	75446123	Dnajb2|chr1:75445624-75446123	0.269603264188773	.	.
chr1	75236651	75237150	chr1	74882110	74882609	Dnajb2|chr1:74882110-74882609	0.248899770243464	.	.
chr1	75236651	75237150	chr1	74894978	74895477	Dnajb2|chr1:74894978-74895477	0.194754476547917	.	.
chr1	75236651	75237150	chr1	75001124	75001623	Dnajb2|chr1:75001124-75001623	0.15271272749577	.	.
chr1	75236651	75237150	chr1	75381822	75382321	Dnajb2|chr1:75381822-75382321	0.160334004188045	.	.
chr1	75236651	75237150	chr1	75393088	75393587	Dnajb2|chr1:75393088-75393587	0.505905720794669	.	.
chr1	75236651	75237150	chr1	75445624	75446123	Dnajb2|chr1:75445624-75446123	0.252861439445121	.	.
chr1	75236651	75237150	chr1	75477362	75477861	Dnajb2|chr1:75477362-75477861	0.233183288146063	.	.
chr1	75236651	75237150	chr1	75487302	75487801	Dnajb2|chr1:75487302-75487801	0.307363837523831	.	.
chr1	75236651	75237150	chr1	75487834	75488333	Dnajb2|chr1:75487834-75488333	0.190809757569864	.	.
chr1	75251521	75252020	chr1	75289342	75289841	Gm28294|chr1:75289342-75289841	0.226131886292737	.	.
chr1	75251521	75252020	chr1	75467494	75467993	Gm28294|chr1:75467494-75467993	0.242808597662213	.	.
chr1	75264008	75264507	chr1	75244823	75245322	Ptprn|chr1:75244823-75245322	0.152271547880411	.	.
chr1	75264008	75264507	chr1	75263237	75263736	Ptprn|chr1:75263237-75263736	0.160124527738856	.	.
chr1	75264008	75264507	chr1	75342805	75343304	Ptprn|chr1:75342805-75343304	0.435964486791211	.	.
chr1	75264008	75264507	chr1	75393088	75393587	Ptprn|chr1:75393088-75393587	0.439641258222271	.	.
chr1	75264008	75264507	chr1	75487834	75488333	Ptprn|chr1:75487834-75488333	0.254758950091147	.	.
chr1	75264549	75265048	chr1	75263237	75263736	Ptprn|chr1:75263237-75263736	0.333042655344595	.	.
chr1	75264549	75265048	chr1	75342805	75343304	Ptprn|chr1:75342805-75343304	0.211034738151598	.	.
chr1	75264549	75265048	chr1	75393088	75393587	Ptprn|chr1:75393088-75393587	0.217285616614754	.	.
chr1	75264549	75265048	chr1	75487834	75488333	Ptprn|chr1:75487834-75488333	0.238482507390227	.	.
chr1	75277375	75277874	chr1	75263237	75263736	Resp18|chr1:75263237-75263736	0.268924819256035	.	.
chr1	75277375	75277874	chr1	75289342	75289841	Resp18|chr1:75289342-75289841	0.234763349922633	.	.
chr1	75277375	75277874	chr1	75381822	75382321	Resp18|chr1:75381822-75382321	0.165502425513374	.	.
chr1	75278167	75278666	chr1	75263237	75263736	Resp18|chr1:75263237-75263736	0.151172560301629	.	.
chr1	75316812	75317311	chr1	75342805	75343304	Dnpep|chr1:75342805-75343304	0.280330080583129	.	.
chr1	75316812	75317311	chr1	75381822	75382321	Dnpep|chr1:75381822-75382321	0.174972827344253	.	.
chr1	75317346	75317845	chr1	75289342	75289841	Dnpep|chr1:75289342-75289841	0.204260676004334	.	.
chr1	75317346	75317845	chr1	75381822	75382321	Dnpep|chr1:75381822-75382321	0.171914022610809	.	.
chr1	75317346	75317845	chr1	75445624	75446123	Dnpep|chr1:75445624-75446123	0.167591771745671	.	.
chr1	75435709	75436208	chr1	75445624	75446123	Gmppa|chr1:75445624-75446123	0.267577583283882	.	.
chr1	75435709	75436208	chr1	75477362	75477861	Gmppa|chr1:75477362-75477861	0.171057592645514	.	.
chr1	75435709	75436208	chr1	75487834	75488333	Gmppa|chr1:75487834-75488333	0.181855365934955	.	.
chr1	75479156	75479655	chr1	75001124	75001623	Chpf|chr1:75001124-75001623	0.416939330944511	.	.
chr1	75479156	75479655	chr1	75001124	75001623	Tmem198|chr1:75001124-75001623	0.416939330944511	.	.
chr1	75479156	75479655	chr1	75289342	75289841	Chpf|chr1:75289342-75289841	0.479400261322773	.	.
chr1	75479156	75479655	chr1	75289342	75289841	Tmem198|chr1:75289342-75289841	0.479400261322773	.	.
chr1	75479156	75479655	chr1	75381822	75382321	Chpf|chr1:75381822-75382321	0.164265837329213	.	.
chr1	75479156	75479655	chr1	75381822	75382321	Tmem198|chr1:75381822-75382321	0.164265837329213	.	.
chr1	78310931	78311430	chr1	78217089	78217588	Sgpp2|chr1:78217089-78217588	0.310516471196414	.	.
chr1	78488900	78489399	chr1	78338129	78338628	Farsb|chr1:78338129-78338628	0.228751369313339	.	.
chr1	79439807	79440306	chr1	79374786	79375285	Scg2|chr1:79374786-79375285	0.161920296516601	.	.
chr1	84839165	84839664	chr1	84838531	84839030	Fbxo36|chr1:84838531-84839030	0.322703295788787	.	.
chr1	84839808	84840307	chr1	84933383	84933882	Fbxo36|chr1:84933383-84933882	0.317075902270769	.	.
chr1	84839808	84840307	chr1	84933383	84933882	Trip12|chr1:84933383-84933882	0.317075902270769	.	.
chr1	84934371	84934870	chr1	84933383	84933882	Slc16a14|chr1:84933383-84933882	0.259726654407177	.	.
chr1	84934883	84935382	chr1	84838531	84839030	Slc16a14|chr1:84838531-84839030	0.147299429050929	.	.
chr1	85774994	85775493	chr1	85853262	85853761	9930111H07Rik|chr1:85853262-85853761	0.177107610700583	.	.
chr1	85774994	85775493	chr1	85869875	85870374	9930111H07Rik|chr1:85869875-85870374	0.560552876316073	.	.
chr1	85774994	85775493	chr1	85922384	85922883	9930111H07Rik|chr1:85922384-85922883	0.242092911570799	.	.
chr1	85793160	85793659	chr1	85869875	85870374	Cab39|chr1:85869875-85870374	0.450757683656537	.	.
chr1	85894274	85894773	chr1	85958147	85958646	Itm2c|chr1:85958147-85958646	0.153460571890247	.	.
chr1	85928201	85928700	chr1	85720188	85720687	4933407L21Rik|chr1:85720188-85720687	0.261015533079468	.	.
chr1	85928201	85928700	chr1	85958147	85958646	4933407L21Rik|chr1:85958147-85958646	0.409444383099564	.	.
chr1	87755700	87756199	chr1	87925537	87926036	Atg16l1|chr1:87925537-87926036	0.241418699569625	.	.
chr1	87853009	87853508	chr1	87925537	87926036	Dgkd|chr1:87925537-87926036	0.33329435396682	.	.
chr1	88008031	88008530	chr1	88424541	88425040	Usp40|chr1:88424541-88425040	0.186530680901489	.	.
chr1	88008031	88008530	chr1	88456267	88456766	Usp40|chr1:88456267-88456766	0.334281034098878	.	.
chr1	88205505	88206004	chr1	88287520	88288019	Dnajb3|chr1:88287520-88288019	0.368442875210907	.	.
chr1	88205505	88206004	chr1	88424541	88425040	Dnajb3|chr1:88424541-88425040	0.333746363675604	.	.
chr1	88277410	88277909	chr1	88424541	88425040	Hjurp|chr1:88424541-88425040	0.383030153810901	.	.
chr1	88277410	88277909	chr1	88424541	88425040	Trpm8|chr1:88424541-88425040	0.383030153810901	.	.
chr1	93342619	93343118	chr1	93445454	93445953	Pask|chr1:93445454-93445953	0.284527662917637	.	.
chr1	93342619	93343118	chr1	93445454	93445953	Ppp1r7|chr1:93445454-93445953	0.284527662917637	.	.
chr1	93478107	93478606	chr1	93445454	93445953	Hdlbp|chr1:93445454-93445953	0.146319719011855	.	.
chr1	93478107	93478606	chr1	93445454	93445953	Sept2|chr1:93445454-93445953	0.146319719011855	.	.
chr1	93634975	93635474	chr1	93444675	93445174	Gm28536|chr1:93444675-93445174	0.209528437668724	.	.
chr1	93635550	93636049	chr1	93777185	93777684	Gm28536|chr1:93777185-93777684	0.185025869282883	.	.
chr1	93635550	93636049	chr1	93835845	93836344	Gm28536|chr1:93835845-93836344	0.161632178394702	.	.
chr1	93685241	93685740	chr1	93777185	93777684	Bok|chr1:93777185-93777684	0.211771579878934	.	.
chr1	93686360	93686859	chr1	93777185	93777684	Bok|chr1:93777185-93777684	0.306226235752975	.	.
chr1	93754617	93755116	chr1	94053474	94053973	Thap4|chr1:94053474-94053973	0.18025664302082	.	.
chr1	93803720	93804219	chr1	93835845	93836344	Ing5|chr1:93835845-93836344	0.153892022002232	.	.
chr1	93825281	93825780	chr1	94035198	94035697	D2hgdh|chr1:94035198-94035697	0.14868295971939	.	.
chr1	93825281	93825780	chr1	94053474	94053973	D2hgdh|chr1:94053474-94053973	0.186146572021705	.	.
chr1	93825281	93825780	chr1	94079039	94079538	D2hgdh|chr1:94079039-94079538	0.21760630277189	.	.
chr1	95313333	95313832	chr1	95263807	95264306	Fam174a|chr1:95263807-95264306	0.209438953574676	.	.
chr1	95313333	95313832	chr1	95268183	95268682	Fam174a|chr1:95268183-95268682	0.211659706456902	.	.
chr1	95313851	95314350	chr1	95173995	95174494	Fam174a|chr1:95173995-95174494	0.169306712452084	.	.
chr1	95313851	95314350	chr1	95241628	95242127	Fam174a|chr1:95241628-95242127	0.190120150229983	.	.
chr1	95313851	95314350	chr1	95263807	95264306	Fam174a|chr1:95263807-95264306	0.441056044344904	.	.
chr1	95667416	95667915	chr1	95263807	95264306	St8sia4|chr1:95263807-95264306	0.177958131295326	.	.
chr1	95667416	95667915	chr1	95268183	95268682	St8sia4|chr1:95268183-95268682	0.348374339092235	.	.
chr1	95667416	95667915	chr1	95582221	95582720	St8sia4|chr1:95582221-95582720	0.385432886281362	.	.
chr1	95667921	95668420	chr1	95263807	95264306	St8sia4|chr1:95263807-95264306	0.248609924685	.	.
chr1	98094805	98095304	chr1	98031757	98032256	Pam|chr1:98031757-98032256	0.202279246356328	.	.
chr1	98094805	98095304	chr1	98190086	98190585	Pam|chr1:98190086-98190585	0.203309214240045	.	.
chr1	98094805	98095304	chr1	98349951	98350450	Pam|chr1:98349951-98350450	0.156581756869077	.	.
chr1	98095430	98095929	chr1	98002767	98003266	Pam|chr1:98002767-98003266	0.229985394779353	.	.
chr1	98095430	98095929	chr1	98070941	98071440	Pam|chr1:98070941-98071440	0.153090698971528	.	.
chr1	98131926	98132425	chr1	98018444	98018943	1810006J02Rik|chr1:98018444-98018943	0.310134463554221	.	.
chr1	98131926	98132425	chr1	98020753	98021252	1810006J02Rik|chr1:98020753-98021252	0.486965962848384	.	.
chr1	98131926	98132425	chr1	98349951	98350450	1810006J02Rik|chr1:98349951-98350450	0.218078560150081	.	.
chr1	106759529	106760028	chr1	106822396	106822895	Kdsr|chr1:106822396-106822895	0.158206831016814	.	.
chr1	109982394	109982893	chr1	109514322	109514821	Cdh7|chr1:109514322-109514821	0.332260570939175	.	.
chr1	109982994	109983493	chr1	109514322	109514821	Cdh7|chr1:109514322-109514821	0.403663259076793	.	.
chr1	111863863	111864362	chr1	111634029	111634528	Dsel|chr1:111634029-111634528	0.195950248733789	.	.
chr1	111863863	111864362	chr1	112179605	112180104	Dsel|chr1:112179605-112180104	0.213943550358004	.	.
chr1	115684447	115684946	chr1	115745518	115746017	Cntnap5a|chr1:115745518-115746017	0.247418868184402	.	.
chr1	118321592	118322091	chr1	118481738	118482237	Nifk|chr1:118481738-118482237	0.214327460315731	.	.
chr1	118458765	118459264	chr1	118481738	118482237	2900060B14Rik|chr1:118481738-118482237	0.210097750005667	.	.
chr1	118459308	118459807	chr1	118481738	118482237	2900060B14Rik|chr1:118481738-118482237	0.344031630461222	.	.
chr1	124845849	124846348	chr1	124790039	124790538	Dpp10|chr1:124790039-124790538	0.20910978536465	.	.
chr1	124845849	124846348	chr1	124790764	124791263	Dpp10|chr1:124790764-124791263	0.152643645322755	.	.
chr1	124845849	124846348	chr1	124805118	124805617	Dpp10|chr1:124805118-124805617	0.519899026787751	.	.
chr1	124845849	124846348	chr1	124997513	124998012	Dpp10|chr1:124997513-124998012	0.375875338417256	.	.
chr1	125435289	125435788	chr1	125101096	125101595	Actr3|chr1:125101096-125101595	0.165921808768184	.	.
chr1	125435289	125435788	chr1	125378863	125379362	Actr3|chr1:125378863-125379362	0.318221738327861	.	.
chr1	125435289	125435788	chr1	125378863	125379362	Actr3|chr1:125378863-125379362	0.318221738327862	.	.
chr1	125435289	125435788	chr1	125542200	125542699	Actr3|chr1:125542200-125542699	0.213198897608757	.	.
chr1	125435289	125435788	chr1	125639307	125639806	Actr3|chr1:125639307-125639806	0.3709390332398	.	.
chr1	125560306	125560805	chr1	125378863	125379362	Slc35f5|chr1:125378863-125379362	0.235738879345644	.	.
chr1	125560306	125560805	chr1	125639307	125639806	Slc35f5|chr1:125639307-125639806	0.222040728457508	.	.
chr1	125561216	125561715	chr1	125378863	125379362	Slc35f5|chr1:125378863-125379362	0.308374998106251	.	.
chr1	125561216	125561715	chr1	125542200	125542699	Slc35f5|chr1:125542200-125542699	0.336115075152875	.	.
chr1	125561216	125561715	chr1	125639307	125639806	Slc35f5|chr1:125639307-125639806	0.166794244246805	.	.
chr1	130717229	130717728	chr1	130301769	130302268	Yod1|chr1:130301769-130302268	0.310238934367174	.	.
chr1	133610089	133610588	chr1	133381952	133382451	Snrpe|chr1:133381952-133382451	0.167814344702691	.	.
chr1	139376823	139377322	chr1	139267783	139268282	Crb1|chr1:139267783-139268282	0.169105200641006	.	.
chr1	139376823	139377322	chr1	139308889	139309388	Crb1|chr1:139308889-139309388	0.257712628100172	.	.
chr1	139421972	139422471	chr1	139340430	139340929	Zbtb41|chr1:139340430-139340929	0.223213610315662	.	.
chr1	139421972	139422471	chr1	139481086	139481585	Zbtb41|chr1:139481086-139481585	0.272860592449208	.	.
chr1	139454477	139454976	chr1	139340430	139340929	Aspm|chr1:139340430-139340929	0.244606510993916	.	.
chr1	140245761	140246260	chr1	140171485	140171984	Kcnt2|chr1:140171485-140171984	0.246737934666532	.	.
chr1	143640493	143640992	chr1	143342242	143342741	B3galt2|chr1:143342242-143342741	0.355098393981833	.	.
chr1	143640493	143640992	chr1	143355562	143356061	B3galt2|chr1:143355562-143356061	0.210864699396998	.	.
chr1	143640493	143640992	chr1	143356069	143356568	B3galt2|chr1:143356069-143356568	0.295433913723322	.	.
chr1	143641020	143641519	chr1	143342242	143342741	B3galt2|chr1:143342242-143342741	0.218105256397446	.	.
chr1	143641020	143641519	chr1	143355562	143356061	B3galt2|chr1:143355562-143356061	0.211916393008121	.	.
chr1	143641020	143641519	chr1	143356069	143356568	B3galt2|chr1:143356069-143356568	0.257861644430969	.	.
chr1	143702603	143703102	chr1	143356069	143356568	Cdc73|chr1:143356069-143356568	0.224153386918094	.	.
chr1	144004041	144004540	chr1	144018543	144019042	Rgs2|chr1:144018543-144019042	0.222993224126219	.	.
chr1	150099643	150100142	chr1	150353331	150353830	Ptgs2|chr1:150353331-150353830	0.192388435509947	.	.
chr1	150099643	150100142	chr1	150353331	150353830	Ptgs2os|chr1:150353331-150353830	0.192388435509947	.	.
chr1	150164860	150165359	chr1	149753084	149753583	Ptgs2os2|chr1:149753084-149753583	0.14571296713246	.	.
chr1	150164860	150165359	chr1	149856755	149857254	Ptgs2os2|chr1:149856755-149857254	0.157868188719289	.	.
chr1	150164860	150165359	chr1	150266492	150266991	Ptgs2os2|chr1:150266492-150266991	0.184496735190346	.	.
chr1	156204775	156205274	chr1	156040577	156041076	Fam163a|chr1:156040577-156041076	0.163455492836893	.	.
chr1	156302600	156303099	chr1	156085751	156086250	4930518J20Rik|chr1:156085751-156086250	0.173263843907408	.	.
chr1	156302600	156303099	chr1	156085751	156086250	Tdrd5|chr1:156085751-156086250	0.173263843907408	.	.
chr1	156302600	156303099	chr1	156241652	156242151	4930518J20Rik|chr1:156241652-156242151	0.328225659971284	.	.
chr1	156302600	156303099	chr1	156241652	156242151	Tdrd5|chr1:156241652-156242151	0.328225659971284	.	.
chr1	156303125	156303624	chr1	156270379	156270878	4930518J20Rik|chr1:156270379-156270878	0.242674483203504	.	.
chr1	156303125	156303624	chr1	156270379	156270878	Tdrd5|chr1:156270379-156270878	0.242674483203504	.	.
chr1	156420903	156421402	chr1	156040577	156041076	Axdnd1|chr1:156040577-156041076	0.189550822185848	.	.
chr1	156420903	156421402	chr1	156085751	156086250	Axdnd1|chr1:156085751-156086250	0.231927871204557	.	.
chr1	156420903	156421402	chr1	156228862	156229361	Axdnd1|chr1:156228862-156229361	0.235551176357967	.	.
chr1	156674112	156674611	chr1	156269853	156270352	Tor3a|chr1:156269853-156270352	0.193856745521408	.	.
chr1	156674112	156674611	chr1	156581092	156581591	Tor3a|chr1:156581092-156581591	0.146807898043812	.	.
chr1	156718854	156719353	chr1	156540096	156540595	Fam20b|chr1:156540096-156540595	0.214628054597284	.	.
chr1	159231910	159232409	chr1	159415579	159416078	Cop1|chr1:159415579-159416078	0.22324594812868	.	.
chr1	160906592	160907091	chr1	161170609	161171108	Rc3h1|chr1:161170609-161171108	0.189699787013074	.	.
chr1	161034286	161034785	chr1	161195428	161195927	Gas5|chr1:161195428-161195927	0.151235715482632	.	.
chr1	161034286	161034785	chr1	161195428	161195927	Zbtb37|chr1:161195428-161195927	0.151235715482632	.	.
chr1	161142436	161142935	chr1	161463592	161464091	Ankrd45|chr1:161463592-161464091	0.303673072193872	.	.
chr1	161250941	161251440	chr1	161463592	161464091	Prdx6|chr1:161463592-161464091	0.491314536874407	.	.
chr1	163403421	163403920	chr1	163221730	163222229	Gorab|chr1:163221730-163222229	0.229563740979874	.	.
chr1	166253817	166254316	chr1	166282640	166283139	Ildr2|chr1:166282640-166283139	0.188268107504226	.	.
chr1	166253817	166254316	chr1	166360121	166360620	Ildr2|chr1:166360121-166360620	0.153466803318167	.	.
chr1	166253817	166254316	chr1	166737948	166738447	Ildr2|chr1:166737948-166738447	0.190086907966521	.	.
chr1	166254415	166254914	chr1	166282640	166283139	Ildr2|chr1:166282640-166283139	0.278942435857452	.	.
chr1	166254415	166254914	chr1	166737948	166738447	Ildr2|chr1:166737948-166738447	0.383052038115105	.	.
chr1	166308696	166309195	chr1	166282640	166283139	5330438I03Rik|chr1:166282640-166283139	0.186652219544163	.	.
chr1	166308696	166309195	chr1	166343030	166343529	5330438I03Rik|chr1:166343030-166343529	0.150357959552694	.	.
chr1	166308696	166309195	chr1	166343030	166343529	5330438I03Rik|chr1:166343030-166343529	0.150357959552695	.	.
chr1	166308696	166309195	chr1	166360121	166360620	5330438I03Rik|chr1:166360121-166360620	0.253124816997395	.	.
chr1	166308696	166309195	chr1	166737948	166738447	5330438I03Rik|chr1:166737948-166738447	0.236283029996266	.	.
chr1	166309200	166309699	chr1	166282640	166283139	5330438I03Rik|chr1:166282640-166283139	0.213001752765036	.	.
chr1	166309200	166309699	chr1	166360121	166360620	5330438I03Rik|chr1:166360121-166360620	0.278528388192551	.	.
chr1	166379002	166379501	chr1	166282640	166283139	Tada1|chr1:166282640-166283139	0.305572117897037	.	.
chr1	166379002	166379501	chr1	166319038	166319537	Tada1|chr1:166319038-166319537	0.167680975424718	.	.
chr1	166379002	166379501	chr1	166737948	166738447	Tada1|chr1:166737948-166738447	0.156954344702975	.	.
chr1	166408940	166409439	chr1	166282640	166283139	Pogk|chr1:166282640-166283139	0.198353970499559	.	.
chr1	171281054	171281553	chr1	171263038	171263537	Ppox|chr1:171263038-171263537	0.347103151596232	.	.
chr1	171281054	171281553	chr1	171379865	171380364	Ppox|chr1:171379865-171380364	0.187928633808196	.	.
chr1	171287719	171288218	chr1	171263038	171263537	Usp21|chr1:171263038-171263537	0.251134149639823	.	.
chr1	171287719	171288218	chr1	171379865	171380364	Usp21|chr1:171379865-171380364	0.256613432630786	.	.
chr1	171287719	171288218	chr1	171478928	171479427	Usp21|chr1:171478928-171479427	0.157000329824931	.	.
chr1	171287719	171288218	chr1	171566785	171567284	Usp21|chr1:171566785-171567284	0.156565640958672	.	.
chr1	171294566	171295065	chr1	171263038	171263537	Ufc1|chr1:171263038-171263537	0.183304126354765	.	.
chr1	171328705	171329204	chr1	171379865	171380364	Dedd|chr1:171379865-171380364	0.266827379526177	.	.
chr1	171329206	171329705	chr1	171379865	171380364	Dedd|chr1:171379865-171380364	0.196025106308394	.	.
chr1	171345437	171345936	chr1	171263038	171263537	Nit1|chr1:171263038-171263537	0.426924551850197	.	.
chr1	171345437	171345936	chr1	171263038	171263537	Pfdn2|chr1:171263038-171263537	0.426924551850197	.	.
chr1	171345437	171345936	chr1	171379865	171380364	Nit1|chr1:171379865-171380364	0.355696013838463	.	.
chr1	171345437	171345936	chr1	171379865	171380364	Pfdn2|chr1:171379865-171380364	0.355696013838463	.	.
chr1	171345437	171345936	chr1	171566785	171567284	Nit1|chr1:171566785-171567284	0.270588716235321	.	.
chr1	171345437	171345936	chr1	171566785	171567284	Pfdn2|chr1:171566785-171567284	0.270588716235321	.	.
chr1	171360576	171361075	chr1	171262470	171262969	Klhdc9|chr1:171262470-171262969	0.162679362444487	.	.
chr1	171360576	171361075	chr1	171263038	171263537	Klhdc9|chr1:171263038-171263537	0.290656651338762	.	.
chr1	171361088	171361587	chr1	171263038	171263537	Klhdc9|chr1:171263038-171263537	0.390833072556286	.	.
chr1	171361088	171361587	chr1	171379865	171380364	Klhdc9|chr1:171379865-171380364	0.240581694207897	.	.
chr1	172520879	172521378	chr1	172528665	172529164	Cfap45|chr1:172528665-172529164	0.246593575846346	.	.
chr1	172520879	172521378	chr1	172532487	172532986	Cfap45|chr1:172532487-172532986	0.145643637484344	.	.
chr1	172520879	172521378	chr1	172549972	172550471	Cfap45|chr1:172549972-172550471	0.346816105724208	.	.
chr1	172520879	172521378	chr1	172550479	172550978	Cfap45|chr1:172550479-172550978	0.298277906271466	.	.
chr1	172632827	172633326	chr1	172528665	172529164	Dusp23|chr1:172528665-172529164	0.181511685204102	.	.
chr1	172632827	172633326	chr1	172532487	172532986	Dusp23|chr1:172532487-172532986	0.160782364191678	.	.
chr1	173367390	173367889	chr1	173456303	173456802	Cadm3|chr1:173456303-173456802	0.23005318822858	.	.
chr1	177796375	177796874	chr1	177702809	177703308	Adss|chr1:177702809-177703308	0.151617533853164	.	.
chr1	178317988	178318487	chr1	178336353	178336852	B230369F24Rik|chr1:178336353-178336852	0.30668699930958	.	.
chr1	178317988	178318487	chr1	178336353	178336852	Cox20|chr1:178336353-178336852	0.30668699930958	.	.
chr1	178317988	178318487	chr1	178368821	178369320	B230369F24Rik|chr1:178368821-178369320	0.286855485868916	.	.
chr1	178317988	178318487	chr1	178368821	178369320	Cox20|chr1:178368821-178369320	0.286855485868916	.	.
chr1	178318532	178319031	chr1	178336353	178336852	B230369F24Rik|chr1:178336353-178336852	0.229908159288302	.	.
chr1	178318532	178319031	chr1	178336353	178336852	Cox20|chr1:178336353-178336852	0.229908159288302	.	.
chr1	178318532	178319031	chr1	178368821	178369320	B230369F24Rik|chr1:178368821-178369320	0.256499916794751	.	.
chr1	178318532	178319031	chr1	178368821	178369320	Cox20|chr1:178368821-178369320	0.256499916794751	.	.
chr1	178337559	178338058	chr1	178368821	178369320	Hnrnpu|chr1:178368821-178369320	0.17406768745053	.	.
chr1	178337559	178338058	chr1	178449116	178449615	Hnrnpu|chr1:178449116-178449615	0.211557415521312	.	.
chr1	178406170	178406669	chr1	178449116	178449615	Efcab2|chr1:178449116-178449615	0.163664693468891	.	.
chr1	180568576	180569075	chr1	180500179	180500678	Parp1|chr1:180500179-180500678	0.159648493570635	.	.
chr1	180568576	180569075	chr1	180604475	180604974	Parp1|chr1:180604475-180604974	0.229122559051662	.	.
chr1	180568576	180569075	chr1	180763866	180764365	Parp1|chr1:180763866-180764365	0.19222084802811	.	.
chr1	180568576	180569075	chr1	180778088	180778587	Parp1|chr1:180778088-180778587	0.19764358321554	.	.
chr1	180641033	180641532	chr1	180541862	180542361	Lin9|chr1:180541862-180542361	0.22291197957103	.	.
chr1	180641033	180641532	chr1	180777540	180778039	Lin9|chr1:180777540-180778039	0.163772435461024	.	.
chr1	180641033	180641532	chr1	180778088	180778587	Lin9|chr1:180778088-180778587	0.20508351111459	.	.
chr1	180725789	180726288	chr1	180500179	180500678	Acbd3|chr1:180500179-180500678	0.172782414760696	.	.
chr1	180768387	180768886	chr1	180500179	180500678	Gm38293|chr1:180500179-180500678	0.154205873409775	.	.
chr1	180768387	180768886	chr1	180778088	180778587	Gm38293|chr1:180778088-180778587	0.254716717333592	.	.
chr1	180813365	180813864	chr1	180500179	180500678	H3f3a|chr1:180500179-180500678	0.350766681414897	.	.
chr1	180813365	180813864	chr1	180500179	180500678	H3f3aos|chr1:180500179-180500678	0.350766681414897	.	.
chr1	180813365	180813864	chr1	180763866	180764365	H3f3a|chr1:180763866-180764365	0.216898263848504	.	.
chr1	180813365	180813864	chr1	180763866	180764365	H3f3aos|chr1:180763866-180764365	0.216898263848504	.	.
chr1	180813365	180813864	chr1	180778088	180778587	H3f3a|chr1:180778088-180778587	0.218512655604531	.	.
chr1	180813365	180813864	chr1	180778088	180778587	H3f3aos|chr1:180778088-180778587	0.218512655604531	.	.
chr1	180813989	180814488	chr1	180863588	180864087	H3f3a|chr1:180863588-180864087	0.307571312765984	.	.
chr1	180813989	180814488	chr1	180863588	180864087	H3f3aos|chr1:180863588-180864087	0.307571312765984	.	.
chr1	180850639	180851138	chr1	180500179	180500678	Sde2|chr1:180500179-180500678	0.238023171217508	.	.
chr1	180850639	180851138	chr1	180763866	180764365	Sde2|chr1:180763866-180764365	0.148791658132749	.	.
chr1	180850639	180851138	chr1	180777540	180778039	Sde2|chr1:180777540-180778039	0.151424587262887	.	.
chr1	180850639	180851138	chr1	180778088	180778587	Sde2|chr1:180778088-180778587	0.373225199109626	.	.
chr1	180903944	180904443	chr1	180500179	180500678	Pycr2|chr1:180500179-180500678	0.197497519182333	.	.
chr1	180903944	180904443	chr1	181016358	181016857	Pycr2|chr1:181016358-181016857	0.14583975575914	.	.
chr1	181144061	181144560	chr1	180763866	180764365	Cnih4|chr1:180763866-180764365	0.175474615652265	.	.
chr1	181144061	181144560	chr1	180763866	180764365	Nvl|chr1:180763866-180764365	0.175474615652265	.	.
chr1	181144061	181144560	chr1	180848038	180848537	Cnih4|chr1:180848038-180848537	0.290800824837691	.	.
chr1	181144061	181144560	chr1	180848038	180848537	Nvl|chr1:180848038-180848537	0.290800824837691	.	.
chr1	181144061	181144560	chr1	181150665	181151164	Cnih4|chr1:181150665-181151164	0.289872175166961	.	.
chr1	181144061	181144560	chr1	181150665	181151164	Nvl|chr1:181150665-181151164	0.289872175166961	.	.
chr1	181211764	181212263	chr1	180848038	180848537	Wdr26|chr1:180848038-180848537	0.15204988575962	.	.
chr1	181211764	181212263	chr1	181150665	181151164	Wdr26|chr1:181150665-181151164	0.203724406609923	.	.
chr1	181510245	181510744	chr1	181529295	181529794	Ccdc121|chr1:181529295-181529794	0.346775047084433	.	.
chr1	181510245	181510744	chr1	181535452	181535951	Ccdc121|chr1:181535452-181535951	0.17094887871506	.	.
chr1	181510245	181510744	chr1	181545377	181545876	Ccdc121|chr1:181545377-181545876	0.146004754916538	.	.
chr1	181510245	181510744	chr1	181851472	181851971	Ccdc121|chr1:181851472-181851971	0.195271261129066	.	.
chr1	181510245	181510744	chr1	181881545	181882044	Ccdc121|chr1:181881545-181882044	0.34491966597065	.	.
chr1	181842237	181842736	chr1	181535452	181535951	Lbr|chr1:181535452-181535951	0.229037734339312	.	.
chr1	181842237	181842736	chr1	181832503	181833002	Lbr|chr1:181832503-181833002	0.377334353218338	.	.
chr1	182019253	182019752	chr1	181923286	181923785	Enah|chr1:181923286-181923785	0.231876493040964	.	.
chr1	182019253	182019752	chr1	182140320	182140819	Enah|chr1:182140320-182140819	0.23218340211686	.	.
chr1	182019822	182020321	chr1	181851472	181851971	Enah|chr1:181851472-181851971	0.180727350795078	.	.
chr1	182019822	182020321	chr1	181888749	181889248	Enah|chr1:181888749-181889248	0.164963057364818	.	.
chr1	182020341	182020840	chr1	181888749	181889248	Enah|chr1:181888749-181889248	0.188107195392205	.	.
chr1	182020341	182020840	chr1	181923286	181923785	Enah|chr1:181923286-181923785	0.151390123859822	.	.
chr1	182020341	182020840	chr1	182088811	182089310	Enah|chr1:182088811-182089310	0.249223400863283	.	.
chr1	194938639	194939138	chr1	195016706	195017205	Cd34|chr1:195016706-195017205	0.16957314076605	.	.
chr1	194976111	194976610	chr1	195016706	195017205	A330023F24Rik|chr1:195016706-195017205	0.183346373486308	.	.
chr1	194976111	194976610	chr1	195016706	195017205	Gm16897|chr1:195016706-195017205	0.183346373486308	.	.
chr1	194977431	194977930	chr1	194816816	194817315	Gm16897|chr1:194816816-194817315	0.277902105863078	.	.
chr1	195018071	195018570	chr1	195016706	195017205	Gm37027|chr1:195016706-195017205	0.206872351195461	.	.
chr1	195131381	195131880	chr1	194816816	194817315	Cr1l|chr1:194816816-194817315	0.207870219400781	.	.
chr1	195176500	195176999	chr1	194885200	194885699	Cr2|chr1:194885200-194885699	0.18791853141176	.	.
chr1	195176500	195176999	chr1	194885701	194886200	Cr2|chr1:194885701-194886200	0.289662338180932	.	.
chr1	195176500	195176999	chr1	194962131	194962630	Cr2|chr1:194962131-194962630	0.292520231402016	.	.
chr10	3740116	3740615	chr10	3366890	3367389	Plekhg1|chr10:3366890-3367389	0.291557941710744	.	.
chr10	3973553	3974052	chr10	3920389	3920888	Mthfd1l|chr10:3920389-3920888	0.176073533304436	.	.
chr10	3973553	3974052	chr10	4123764	4124263	Mthfd1l|chr10:4123764-4124263	0.153066273418947	.	.
chr10	5550504	5551003	chr10	5549987	5550486	Syne1|chr10:5549987-5550486	0.412000298193439	.	.
chr10	5550504	5551003	chr10	5568911	5569410	Syne1|chr10:5568911-5569410	0.250943175878597	.	.
chr10	5805395	5805894	chr10	5912713	5913212	Fbxo5|chr10:5912713-5913212	0.221069096661957	.	.
chr10	5823844	5824343	chr10	5549987	5550486	Mtrf1l|chr10:5549987-5550486	0.234395549910077	.	.
chr10	5823844	5824343	chr10	6035780	6036279	Mtrf1l|chr10:6035780-6036279	0.275638406937178	.	.
chr10	5921342	5921841	chr10	5549987	5550486	Rgs17|chr10:5549987-5550486	0.274231944722997	.	.
chr10	5921342	5921841	chr10	5549987	5550486	Rgs17|chr10:5549987-5550486	0.274231944722998	.	.
chr10	5921342	5921841	chr10	5912713	5913212	Rgs17|chr10:5912713-5913212	0.179789549386886	.	.
chr10	5922199	5922698	chr10	5549987	5550486	Rgs17|chr10:5549987-5550486	0.277961021047004	.	.
chr10	5922199	5922698	chr10	6035780	6036279	Rgs17|chr10:6035780-6036279	0.160812440694313	.	.
chr10	7211500	7211999	chr10	7210985	7211484	Cnksr3|chr10:7210985-7211484	0.176600370715313	.	.
chr10	7211500	7211999	chr10	7267840	7268339	Cnksr3|chr10:7267840-7268339	0.155559054761456	.	.
chr10	7212004	7212503	chr10	7267840	7268339	Cnksr3|chr10:7267840-7268339	0.264788383422075	.	.
chr10	7212004	7212503	chr10	7268348	7268847	Cnksr3|chr10:7268348-7268847	0.233095657687533	.	.
chr10	7589567	7590066	chr10	7390606	7391105	Lrp11|chr10:7390606-7391105	0.21578247348159	.	.
chr10	7589567	7590066	chr10	7839497	7839996	Lrp11|chr10:7839497-7839996	0.348845059154895	.	.
chr10	7590117	7590616	chr10	7839497	7839996	Lrp11|chr10:7839497-7839996	0.217122770374798	.	.
chr10	7590117	7590616	chr10	7883479	7883978	Lrp11|chr10:7883479-7883978	0.192263218886792	.	.
chr10	7667254	7667753	chr10	7839497	7839996	Nup43|chr10:7839497-7839996	0.213815012106054	.	.
chr10	7680943	7681442	chr10	7390606	7391105	Lats1|chr10:7390606-7391105	0.287422886445573	.	.
chr10	7680943	7681442	chr10	7390606	7391105	Pcmt1|chr10:7390606-7391105	0.287422886445573	.	.
chr10	7680943	7681442	chr10	7663092	7663591	Lats1|chr10:7663092-7663591	0.176983746858345	.	.
chr10	7680943	7681442	chr10	7663092	7663591	Lats1|chr10:7663092-7663591	0.176983746858346	.	.
chr10	7680943	7681442	chr10	7663092	7663591	Pcmt1|chr10:7663092-7663591	0.176983746858345	.	.
chr10	7680943	7681442	chr10	7663092	7663591	Pcmt1|chr10:7663092-7663591	0.176983746858346	.	.
chr10	7680943	7681442	chr10	7839497	7839996	Lats1|chr10:7839497-7839996	0.224952734932055	.	.
chr10	7680943	7681442	chr10	7839497	7839996	Pcmt1|chr10:7839497-7839996	0.224952734932055	.	.
chr10	7680943	7681442	chr10	7900869	7901368	Lats1|chr10:7900869-7901368	0.257946425049577	.	.
chr10	7680943	7681442	chr10	7900869	7901368	Pcmt1|chr10:7900869-7901368	0.257946425049577	.	.
chr10	7725685	7726184	chr10	7839497	7839996	Katna1|chr10:7839497-7839996	0.238661387313891	.	.
chr10	7780721	7781220	chr10	7663092	7663591	B430219N15Rik|chr10:7663092-7663591	0.317614400447094	.	.
chr10	7956090	7956589	chr10	7663092	7663591	Tab2|chr10:7663092-7663591	0.328870160100253	.	.
chr10	7956090	7956589	chr10	7839497	7839996	Tab2|chr10:7839497-7839996	0.214557041770134	.	.
chr10	10472118	10472617	chr10	10252780	10253279	Adgb|chr10:10252780-10253279	0.365629466929019	.	.
chr10	10472118	10472617	chr10	10718678	10719177	Adgb|chr10:10718678-10719177	0.261284163455982	.	.
chr10	11280524	11281023	chr10	11491884	11492383	4930432B10Rik|chr10:11491884-11492383	0.288863870377924	.	.
chr10	11280524	11281023	chr10	11491884	11492383	Fbxo30|chr10:11491884-11492383	0.288863870377924	.	.
chr10	11280524	11281023	chr10	11515109	11515608	4930432B10Rik|chr10:11515109-11515608	0.17653290721596	.	.
chr10	11280524	11281023	chr10	11515109	11515608	Fbxo30|chr10:11515109-11515608	0.17653290721596	.	.
chr10	11281047	11281546	chr10	11362273	11362772	4930432B10Rik|chr10:11362273-11362772	0.155687383414217	.	.
chr10	11281047	11281546	chr10	11362273	11362772	Fbxo30|chr10:11362273-11362772	0.155687383414217	.	.
chr10	11281047	11281546	chr10	11449856	11450355	4930432B10Rik|chr10:11449856-11450355	0.316430038381585	.	.
chr10	11281047	11281546	chr10	11449856	11450355	Fbxo30|chr10:11449856-11450355	0.316430038381585	.	.
chr10	11281047	11281546	chr10	11515109	11515608	4930432B10Rik|chr10:11515109-11515608	0.305639169241087	.	.
chr10	11281047	11281546	chr10	11515109	11515608	Fbxo30|chr10:11515109-11515608	0.305639169241087	.	.
chr10	11343450	11343949	chr10	11362273	11362772	Epm2a|chr10:11362273-11362772	0.158837265451759	.	.
chr10	11343450	11343949	chr10	11449856	11450355	Epm2a|chr10:11449856-11450355	0.230935426135333	.	.
chr10	11343450	11343949	chr10	11491884	11492383	Epm2a|chr10:11491884-11492383	0.198304534255034	.	.
chr10	14705323	14705822	chr10	14321485	14321984	Nmbr|chr10:14321485-14321984	0.165630626837471	.	.
chr10	14705323	14705822	chr10	14321485	14321984	Vta1|chr10:14321485-14321984	0.165630626837471	.	.
chr10	14705323	14705822	chr10	14480396	14480895	Nmbr|chr10:14480396-14480895	0.231498506947653	.	.
chr10	14705323	14705822	chr10	14480396	14480895	Vta1|chr10:14480396-14480895	0.231498506947653	.	.
chr10	14705323	14705822	chr10	14480897	14481396	Nmbr|chr10:14480897-14481396	0.259352117259859	.	.
chr10	14705323	14705822	chr10	14480897	14481396	Vta1|chr10:14480897-14481396	0.259352117259859	.	.
chr10	14759884	14760383	chr10	14734220	14734719	B230364G03Rik|chr10:14734220-14734719	0.194342007267001	.	.
chr10	15300071	15300570	chr10	15708788	15709287	Gm47710|chr10:15708788-15709287	0.191340752633078	.	.
chr10	15759897	15760396	chr10	15541699	15542198	Gm40604|chr10:15541699-15542198	0.3274273047749	.	.
chr10	15759897	15760396	chr10	15708788	15709287	Gm40604|chr10:15708788-15709287	0.416012312711337	.	.
chr10	15759897	15760396	chr10	15868015	15868514	Gm40604|chr10:15868015-15868514	0.330520166120088	.	.
chr10	15759897	15760396	chr10	16139095	16139594	Gm40604|chr10:16139095-16139594	0.228219566814892	.	.
chr10	15759897	15760396	chr10	16156912	16157411	Gm40604|chr10:16156912-16157411	0.274057539145751	.	.
chr10	15759897	15760396	chr10	16171253	16171752	Gm40604|chr10:16171253-16171752	0.573254390080685	.	.
chr10	18844729	18845228	chr10	19188055	19188554	Perp|chr10:19188055-19188554	0.277377611764298	.	.
chr10	18886878	18887377	chr10	18916956	18917455	Gm48483|chr10:18916956-18917455	0.18766708330031	.	.
chr10	18886878	18887377	chr10	19043787	19044286	Gm48483|chr10:19043787-19044286	0.221816376807871	.	.
chr10	19014684	19015183	chr10	19043787	19044286	Tnfaip3|chr10:19043787-19044286	0.373388757341186	.	.
chr10	19014684	19015183	chr10	19185903	19186402	Tnfaip3|chr10:19185903-19186402	0.485615611271211	.	.
chr10	19015270	19015769	chr10	19185903	19186402	Tnfaip3|chr10:19185903-19186402	0.407960781012506	.	.
chr10	21881933	21882432	chr10	21923542	21924041	Sgk1|chr10:21923542-21924041	0.206867547924338	.	.
chr10	21881933	21882432	chr10	21924043	21924542	Sgk1|chr10:21924043-21924542	0.176819919993461	.	.
chr10	23349982	23350481	chr10	23080947	23081446	Eya4|chr10:23080947-23081446	0.236264170400703	.	.
chr10	23349982	23350481	chr10	23086307	23086806	Eya4|chr10:23086307-23086806	0.468366259394946	.	.
chr10	23349982	23350481	chr10	23086807	23087306	Eya4|chr10:23086807-23087306	0.312618602596277	.	.
chr10	23349982	23350481	chr10	23116739	23117238	Eya4|chr10:23116739-23117238	0.286020920122253	.	.
chr10	23349982	23350481	chr10	23223282	23223781	Eya4|chr10:23223282-23223781	0.277303818401995	.	.
chr10	23349982	23350481	chr10	23403658	23404157	Eya4|chr10:23403658-23404157	0.383531916327673	.	.
chr10	23349982	23350481	chr10	23430185	23430684	Eya4|chr10:23430185-23430684	0.441719053203734	.	.
chr10	23349982	23350481	chr10	23541904	23542403	Eya4|chr10:23541904-23542403	0.457175522817363	.	.
chr10	23349982	23350481	chr10	23671441	23671940	Eya4|chr10:23671441-23671940	0.341336400701241	.	.
chr10	26375759	26376258	chr10	26711043	26711542	L3mbtl3|chr10:26711043-26711542	0.180068463359831	.	.
chr10	26695050	26695549	chr10	26297176	26297675	Gm48893|chr10:26297176-26297675	0.234409967971014	.	.
chr10	26695050	26695549	chr10	26303433	26303932	Gm48893|chr10:26303433-26303932	0.178167642532215	.	.
chr10	26695050	26695549	chr10	26372894	26373393	Gm48893|chr10:26372894-26373393	0.214858675915745	.	.
chr10	26695050	26695549	chr10	26517106	26517605	Gm48893|chr10:26517106-26517605	0.266921237031847	.	.
chr10	26695050	26695549	chr10	26525105	26525604	Gm48893|chr10:26525105-26525604	0.157332735367994	.	.
chr10	29361318	29361817	chr10	29146930	29147429	Rnf146|chr10:29146930-29147429	0.222167297876213	.	.
chr10	29361838	29362337	chr10	29146930	29147429	Rnf146|chr10:29146930-29147429	0.258429700345518	.	.
chr10	29361838	29362337	chr10	29532753	29533252	Rnf146|chr10:29532753-29533252	0.400225244161679	.	.
chr10	29535581	29536080	chr10	29824860	29825359	Rspo3|chr10:29824860-29825359	0.17519122722955	.	.
chr10	29535581	29536080	chr10	29897809	29898308	Rspo3|chr10:29897809-29898308	0.363700586465361	.	.
chr10	29535581	29536080	chr10	29904309	29904808	Rspo3|chr10:29904309-29904808	0.289246571597201	.	.
chr10	29535581	29536080	chr10	29904867	29905366	Rspo3|chr10:29904867-29905366	0.268706325438646	.	.
chr10	29535581	29536080	chr10	29967172	29967671	Rspo3|chr10:29967172-29967671	0.235425781527716	.	.
chr10	30200346	30200845	chr10	29821530	29822029	Cenpw|chr10:29821530-29822029	0.299000323148466	.	.
chr10	30200346	30200845	chr10	29824860	29825359	Cenpw|chr10:29824860-29825359	0.216378790835497	.	.
chr10	30200346	30200845	chr10	29897809	29898308	Cenpw|chr10:29897809-29898308	0.186110996940693	.	.
chr10	30200346	30200845	chr10	29904309	29904808	Cenpw|chr10:29904309-29904808	0.317735201889625	.	.
chr10	30200346	30200845	chr10	29904867	29905366	Cenpw|chr10:29904867-29905366	0.253926678682984	.	.
chr10	30200346	30200845	chr10	29921490	29921989	Cenpw|chr10:29921490-29921989	0.194221231046645	.	.
chr10	30200346	30200845	chr10	30088844	30089343	Cenpw|chr10:30088844-30089343	0.314534192770102	.	.
chr10	30200346	30200845	chr10	30089389	30089888	Cenpw|chr10:30089389-30089888	0.208751835595862	.	.
chr10	30200346	30200845	chr10	30259634	30260133	Cenpw|chr10:30259634-30260133	0.178904059700167	.	.
chr10	30200346	30200845	chr10	30419345	30419844	Cenpw|chr10:30419345-30419844	0.228532251754167	.	.
chr10	30200346	30200845	chr10	30430523	30431022	Cenpw|chr10:30430523-30431022	0.247881486571643	.	.
chr10	30802619	30803118	chr10	30810769	30811268	Ncoa7|chr10:30810769-30811268	0.35968388374814	.	.
chr10	30802619	30803118	chr10	31144074	31144573	Ncoa7|chr10:31144074-31144573	0.198732560595039	.	.
chr10	30803126	30803625	chr10	30810769	30811268	Ncoa7|chr10:30810769-30811268	0.273372889246609	.	.
chr10	30803126	30803625	chr10	31144074	31144573	Ncoa7|chr10:31144074-31144573	0.177997991608286	.	.
chr10	30842620	30843119	chr10	30810769	30811268	Hey2|chr10:30810769-30811268	0.252112498516168	.	.
chr10	30842620	30843119	chr10	31144074	31144573	Hey2|chr10:31144074-31144573	0.372080776375336	.	.
chr10	31313140	31313639	chr10	31299140	31299639	Hddc2|chr10:31299140-31299639	0.234047348363022	.	.
chr10	31608520	31609019	chr10	31593174	31593673	Rnf217|chr10:31593174-31593673	0.203116891350422	.	.
chr10	31608520	31609019	chr10	31742380	31742879	Rnf217|chr10:31742380-31742879	0.14585505877535	.	.
chr10	31608520	31609019	chr10	31993175	31993674	Rnf217|chr10:31993175-31993674	0.203393864439784	.	.
chr10	31609486	31609985	chr10	31551337	31551836	Rnf217|chr10:31551337-31551836	0.216820710056709	.	.
chr10	31609486	31609985	chr10	31993175	31993674	Rnf217|chr10:31993175-31993674	0.239022664939927	.	.
chr10	32889817	32890316	chr10	32577101	32577600	Nkain2|chr10:32577101-32577600	0.354051290656954	.	.
chr10	33951019	33951518	chr10	33703373	33703872	Zup1|chr10:33703373-33703872	0.193228677987551	.	.
chr10	34019491	34019990	chr10	34316872	34317371	Gm48045|chr10:34316872-34317371	0.238494738251328	.	.
chr10	34019491	34019990	chr10	34316872	34317371	Rwdd1|chr10:34316872-34317371	0.238494738251328	.	.
chr10	34019491	34019990	chr10	34431742	34432241	Gm48045|chr10:34431742-34432241	0.216848640933192	.	.
chr10	34019491	34019990	chr10	34431742	34432241	Rwdd1|chr10:34431742-34432241	0.216848640933192	.	.
chr10	34036511	34037010	chr10	33986736	33987235	Trappc3l|chr10:33986736-33987235	0.191644010163917	.	.
chr10	34096225	34096724	chr10	34033850	34034349	Calhm5|chr10:34033850-34034349	0.153460978902598	.	.
chr10	34127449	34127948	chr10	34431742	34432241	Calhm6|chr10:34431742-34432241	0.327522624103286	.	.
chr10	34206579	34207078	chr10	34431742	34432241	Dse|chr10:34431742-34432241	0.159867975694973	.	.
chr10	34281970	34282469	chr10	34316872	34317371	Tspyl1|chr10:34316872-34317371	0.251889957922455	.	.
chr10	34282484	34282983	chr10	34431742	34432241	Tspyl1|chr10:34431742-34432241	0.195476716873969	.	.
chr10	34418335	34418834	chr10	34316872	34317371	Nt5dc1|chr10:34316872-34317371	0.4245778524245	.	.
chr10	36505968	36506467	chr10	36567264	36567763	Hs3st5|chr10:36567264-36567763	0.258311215612088	.	.
chr10	36506584	36507083	chr10	36567264	36567763	Hs3st5|chr10:36567264-36567763	0.403031517040705	.	.
chr10	38121886	38122385	chr10	37907681	37908180	Gm31378|chr10:37907681-37908180	0.158812989648252	.	.
chr10	38121886	38122385	chr10	38291741	38292240	Gm31378|chr10:38291741-38292240	0.205940274658724	.	.
chr10	38965296	38965795	chr10	38823810	38824309	Lama4|chr10:38823810-38824309	0.17229563106619	.	.
chr10	38965296	38965795	chr10	39165450	39165949	Lama4|chr10:39165450-39165949	0.161437993665621	.	.
chr10	38965296	38965795	chr10	39171094	39171593	Lama4|chr10:39171094-39171593	0.236742734152511	.	.
chr10	39133692	39134191	chr10	38823810	38824309	Fam229b|chr10:38823810-38824309	0.222348469271117	.	.
chr10	39133692	39134191	chr10	38823810	38824309	Tube1|chr10:38823810-38824309	0.222348469271117	.	.
chr10	39133692	39134191	chr10	39077709	39078208	Fam229b|chr10:39077709-39078208	0.205107347242438	.	.
chr10	39133692	39134191	chr10	39077709	39078208	Tube1|chr10:39077709-39078208	0.205107347242438	.	.
chr10	39133692	39134191	chr10	39165450	39165949	Fam229b|chr10:39165450-39165949	0.220672209794158	.	.
chr10	39133692	39134191	chr10	39165450	39165949	Tube1|chr10:39165450-39165949	0.220672209794158	.	.
chr10	39133692	39134191	chr10	39227562	39228061	Fam229b|chr10:39227562-39228061	0.244068607816666	.	.
chr10	39133692	39134191	chr10	39227562	39228061	Tube1|chr10:39227562-39228061	0.244068607816666	.	.
chr10	41071321	41071820	chr10	41064555	41065054	Gpr6|chr10:41064555-41065054	0.656320302291358	.	.
chr10	41071321	41071820	chr10	41209028	41209527	Gpr6|chr10:41209028-41209527	0.541705312112546	.	.
chr10	41071321	41071820	chr10	41280158	41280657	Gpr6|chr10:41280158-41280657	0.308735644300555	.	.
chr10	41071321	41071820	chr10	41464495	41464994	Gpr6|chr10:41464495-41464994	0.205029474559708	.	.
chr10	41072083	41072582	chr10	41064555	41065054	Gpr6|chr10:41064555-41065054	0.658209288631805	.	.
chr10	41072083	41072582	chr10	41209028	41209527	Gpr6|chr10:41209028-41209527	0.647511665572611	.	.
chr10	41303028	41303527	chr10	41015647	41016146	Ak9|chr10:41015647-41016146	0.34704285554127	.	.
chr10	41303028	41303527	chr10	41015647	41016146	Fig4|chr10:41015647-41016146	0.34704285554127	.	.
chr10	41303028	41303527	chr10	41209028	41209527	Ak9|chr10:41209028-41209527	0.182419843216194	.	.
chr10	41303028	41303527	chr10	41209028	41209527	Fig4|chr10:41209028-41209527	0.182419843216194	.	.
chr10	41303028	41303527	chr10	41288740	41289239	Ak9|chr10:41288740-41289239	0.256997564370697	.	.
chr10	41303028	41303527	chr10	41288740	41289239	Fig4|chr10:41288740-41289239	0.256997564370697	.	.
chr10	41303669	41304168	chr10	41004323	41004822	Ak9|chr10:41004323-41004822	0.149765023515572	.	.
chr10	41303669	41304168	chr10	41004323	41004822	Fig4|chr10:41004323-41004822	0.149765023515572	.	.
chr10	41303669	41304168	chr10	41015647	41016146	Ak9|chr10:41015647-41016146	0.201705551748257	.	.
chr10	41303669	41304168	chr10	41015647	41016146	Fig4|chr10:41015647-41016146	0.201705551748257	.	.
chr10	41303669	41304168	chr10	41064555	41065054	Ak9|chr10:41064555-41065054	0.182115882241119	.	.
chr10	41303669	41304168	chr10	41064555	41065054	Fig4|chr10:41064555-41065054	0.182115882241119	.	.
chr10	41303669	41304168	chr10	41209028	41209527	Ak9|chr10:41209028-41209527	0.207211008896519	.	.
chr10	41303669	41304168	chr10	41209028	41209527	Fig4|chr10:41209028-41209527	0.207211008896519	.	.
chr10	41450048	41450547	chr10	41288740	41289239	Zbtb24|chr10:41288740-41289239	0.177835175626406	.	.
chr10	41490156	41490655	chr10	41288740	41289239	Ppil6|chr10:41288740-41289239	0.275162161511068	.	.
chr10	41490156	41490655	chr10	41288740	41289239	Smpd2|chr10:41288740-41289239	0.275162161511068	.	.
chr10	42478381	42478880	chr10	42277563	42278062	Afg1l|chr10:42277563-42278062	0.284630757331247	.	.
chr10	42501588	42502087	chr10	42277563	42278062	Snx3|chr10:42277563-42278062	0.430188252390597	.	.
chr10	45289129	45289628	chr10	45373235	45373734	Gm15934|chr10:45373235-45373734	0.259839890350035	.	.
chr10	45289129	45289628	chr10	45446148	45446647	Gm15934|chr10:45446148-45446647	0.186956838540825	.	.
chr10	45577590	45578089	chr10	45850528	45851027	Hace1|chr10:45850528-45851027	0.205446728487852	.	.
chr10	45806958	45807457	chr10	45850528	45851027	D030045P18Rik|chr10:45850528-45851027	0.362876678747841	.	.
chr10	45806958	45807457	chr10	45871009	45871508	D030045P18Rik|chr10:45871009-45871508	0.338106710552332	.	.
chr10	49788557	49789056	chr10	49673321	49673820	Grik2|chr10:49673321-49673820	0.146573386502713	.	.
chr10	52233366	52233865	chr10	52106115	52106614	Dcbld1|chr10:52106115-52106614	0.180895872806584	.	.
chr10	52233867	52234366	chr10	52106115	52106614	Dcbld1|chr10:52106115-52106614	0.290977681173341	.	.
chr10	52381975	52382474	chr10	52463891	52464390	Gopc|chr10:52463891-52464390	0.166682624770495	.	.
chr10	52417238	52417737	chr10	52106115	52106614	Nus1|chr10:52106115-52106614	0.164954273861399	.	.
chr10	52690218	52690717	chr10	52530831	52531330	Slc35f1|chr10:52530831-52531330	0.150903302408901	.	.
chr10	52690801	52691300	chr10	52530831	52531330	Slc35f1|chr10:52530831-52531330	0.209870046398751	.	.
chr10	52690801	52691300	chr10	52691301	52691800	Slc35f1|chr10:52691301-52691800	0.606019165955281	.	.
chr10	52690801	52691300	chr10	52742634	52743133	Slc35f1|chr10:52742634-52743133	0.180311244925689	.	.
chr10	56228732	56229231	chr10	55980066	55980565	Tbc1d32|chr10:55980066-55980565	0.268084046525004	.	.
chr10	56228732	56229231	chr10	56115644	56116143	Tbc1d32|chr10:56115644-56116143	0.157883111272923	.	.
chr10	56228732	56229231	chr10	56369070	56369569	Tbc1d32|chr10:56369070-56369569	0.221125497832791	.	.
chr10	56431168	56431667	chr10	56372970	56373469	Gm36595|chr10:56372970-56373469	0.170386008253348	.	.
chr10	56431168	56431667	chr10	56482186	56482685	Gm36595|chr10:56482186-56482685	0.217866979979216	.	.
chr10	56431168	56431667	chr10	56700060	56700559	Gm36595|chr10:56700060-56700559	0.167571643151915	.	.
chr10	56431764	56432263	chr10	56058855	56059354	Gm36595|chr10:56058855-56059354	0.234434815694088	.	.
chr10	56431764	56432263	chr10	56372970	56373469	Gm36595|chr10:56372970-56373469	0.229221505378526	.	.
chr10	56431764	56432263	chr10	56700060	56700559	Gm36595|chr10:56700060-56700559	0.200417979410897	.	.
chr10	56431764	56432263	chr10	56700060	56700559	Gm36595|chr10:56700060-56700559	0.200417979410898	.	.
chr10	57486054	57486553	chr10	57001179	57001678	4930467K11Rik|chr10:57001179-57001678	0.391249182284563	.	.
chr10	57486054	57486553	chr10	57001179	57001678	4930467K11Rik|chr10:57001179-57001678	0.391249182284564	.	.
chr10	57486054	57486553	chr10	57001179	57001678	Hsf2|chr10:57001179-57001678	0.391249182284563	.	.
chr10	57486054	57486553	chr10	57001179	57001678	Hsf2|chr10:57001179-57001678	0.391249182284564	.	.
chr10	57486588	57487087	chr10	57318917	57319416	4930467K11Rik|chr10:57318917-57319416	0.183090551762036	.	.
chr10	57486588	57487087	chr10	57318917	57319416	Hsf2|chr10:57318917-57319416	0.183090551762036	.	.
chr10	57794436	57794935	chr10	57569528	57570027	Smpdl3a|chr10:57569528-57570027	0.150469439228332	.	.
chr10	57794436	57794935	chr10	57841830	57842329	Smpdl3a|chr10:57841830-57842329	0.249422988951236	.	.
chr10	58446597	58447096	chr10	58377737	58378236	Ranbp2|chr10:58377737-58378236	0.171600053198296	.	.
chr10	60277677	60278176	chr10	60595199	60595698	Psap|chr10:60595199-60595698	0.170458781527656	.	.
chr10	60277677	60278176	chr10	60624173	60624672	Psap|chr10:60624173-60624672	0.249613004251642	.	.
chr10	60696889	60697388	chr10	60595199	60595698	Cdh23|chr10:60595199-60595698	0.220997306136187	.	.
chr10	61783021	61783520	chr10	62110799	62111298	H2afy2|chr10:62110799-62111298	0.149883184764266	.	.
chr10	61783689	61784188	chr10	61980369	61980868	H2afy2|chr10:61980369-61980868	0.170602284254413	.	.
chr10	61783689	61784188	chr10	62055333	62055832	H2afy2|chr10:62055333-62055832	0.29238442370915	.	.
chr10	61783689	61784188	chr10	62101434	62101933	H2afy2|chr10:62101434-62101933	0.273697881008494	.	.
chr10	61783689	61784188	chr10	62182988	62183487	H2afy2|chr10:62182988-62183487	0.247478433795991	.	.
chr10	62231026	62231525	chr10	62260971	62261470	Tspan15|chr10:62260971-62261470	0.31154657677216	.	.
chr10	62231026	62231525	chr10	62332391	62332890	Tspan15|chr10:62332391-62332890	0.174822112574983	.	.
chr10	62340040	62340539	chr10	62182988	62183487	Hk1os|chr10:62182988-62183487	0.186515283923326	.	.
chr10	62449224	62449723	chr10	62101434	62101933	4930507D05Rik|chr10:62101434-62101933	0.165626963114552	.	.
chr10	62449224	62449723	chr10	62101434	62101933	Supv3l1|chr10:62101434-62101933	0.165626963114552	.	.
chr10	62449766	62450265	chr10	62101434	62101933	4930507D05Rik|chr10:62101434-62101933	0.20884686478676	.	.
chr10	62449766	62450265	chr10	62101434	62101933	Supv3l1|chr10:62101434-62101933	0.20884686478676	.	.
chr10	62449766	62450265	chr10	62110799	62111298	4930507D05Rik|chr10:62110799-62111298	0.203164021908944	.	.
chr10	62449766	62450265	chr10	62110799	62111298	Supv3l1|chr10:62110799-62111298	0.203164021908944	.	.
chr10	62449766	62450265	chr10	62182988	62183487	4930507D05Rik|chr10:62182988-62183487	0.179863526468685	.	.
chr10	62449766	62450265	chr10	62182988	62183487	Supv3l1|chr10:62182988-62183487	0.179863526468685	.	.
chr10	62449766	62450265	chr10	62332391	62332890	4930507D05Rik|chr10:62332391-62332890	0.179058550997437	.	.
chr10	62449766	62450265	chr10	62332391	62332890	Supv3l1|chr10:62332391-62332890	0.179058550997437	.	.
chr10	62486129	62486628	chr10	62102023	62102522	Vps26a|chr10:62102023-62102522	0.231221555234893	.	.
chr10	62486129	62486628	chr10	62320502	62321001	Vps26a|chr10:62320502-62321001	0.198280307685085	.	.
chr10	62486629	62487128	chr10	62101434	62101933	Vps26a|chr10:62101434-62101933	0.190023254156205	.	.
chr10	62486629	62487128	chr10	62102023	62102522	Vps26a|chr10:62102023-62102522	0.293764056489341	.	.
chr10	62577623	62578122	chr10	62294061	62294560	4933428P19Rik|chr10:62294061-62294560	0.241727004807184	.	.
chr10	62577623	62578122	chr10	62294061	62294560	Kif1bp|chr10:62294061-62294560	0.241727004807184	.	.
chr10	62577623	62578122	chr10	62421068	62421567	4933428P19Rik|chr10:62421068-62421567	0.296627788543681	.	.
chr10	62577623	62578122	chr10	62421068	62421567	4933428P19Rik|chr10:62421068-62421567	0.296627788543682	.	.
chr10	62577623	62578122	chr10	62421068	62421567	Kif1bp|chr10:62421068-62421567	0.296627788543681	.	.
chr10	62577623	62578122	chr10	62421068	62421567	Kif1bp|chr10:62421068-62421567	0.296627788543682	.	.
chr10	62577623	62578122	chr10	62850934	62851433	4933428P19Rik|chr10:62850934-62851433	0.307573786141217	.	.
chr10	62577623	62578122	chr10	62850934	62851433	Kif1bp|chr10:62850934-62851433	0.307573786141217	.	.
chr10	62577623	62578122	chr10	62865210	62865709	4933428P19Rik|chr10:62865210-62865709	0.221922556919014	.	.
chr10	62577623	62578122	chr10	62865210	62865709	Kif1bp|chr10:62865210-62865709	0.221922556919014	.	.
chr10	62577623	62578122	chr10	62971839	62972338	4933428P19Rik|chr10:62971839-62972338	0.261898084481524	.	.
chr10	62577623	62578122	chr10	62971839	62972338	Kif1bp|chr10:62971839-62972338	0.261898084481524	.	.
chr10	62578211	62578710	chr10	62856650	62857149	4933428P19Rik|chr10:62856650-62857149	0.2646055229588	.	.
chr10	62578211	62578710	chr10	62856650	62857149	Kif1bp|chr10:62856650-62857149	0.2646055229588	.	.
chr10	62651098	62651597	chr10	62856650	62857149	Ddx50|chr10:62856650-62857149	0.259117219850904	.	.
chr10	62725538	62726037	chr10	62856650	62857149	Stox1|chr10:62856650-62857149	0.176192767347808	.	.
chr10	62725538	62726037	chr10	62865210	62865709	Stox1|chr10:62865210-62865709	0.266160470338412	.	.
chr10	62791593	62792092	chr10	62971839	62972338	Ccar1|chr10:62971839-62972338	0.219592346503084	.	.
chr10	62791593	62792092	chr10	63128359	63128858	Ccar1|chr10:63128359-63128858	0.167350672059802	.	.
chr10	62792172	62792671	chr10	62850934	62851433	Ccar1|chr10:62850934-62851433	0.250607218457225	.	.
chr10	62920395	62920894	chr10	62590203	62590702	Slc25a16|chr10:62590203-62590702	0.290620591196969	.	.
chr10	62920395	62920894	chr10	62866298	62866797	Slc25a16|chr10:62866298-62866797	0.148641053651627	.	.
chr10	62946840	62947339	chr10	62590203	62590702	Dna2|chr10:62590203-62590702	0.196260792341232	.	.
chr10	62979983	62980482	chr10	62590203	62590702	Rufy2|chr10:62590203-62590702	0.199666590980282	.	.
chr10	62979983	62980482	chr10	62856650	62857149	Rufy2|chr10:62856650-62857149	0.146537432579387	.	.
chr10	63023030	63023529	chr10	63338814	63339313	Hnrnph3|chr10:63338814-63339313	0.160273706124238	.	.
chr10	63023030	63023529	chr10	63338814	63339313	Hnrnph3|chr10:63338814-63339313	0.160273706124239	.	.
chr10	63023030	63023529	chr10	63386349	63386848	Hnrnph3|chr10:63386349-63386848	0.262026742114082	.	.
chr10	63023688	63024187	chr10	62856650	62857149	Hnrnph3|chr10:62856650-62857149	0.275299049459469	.	.
chr10	63023688	63024187	chr10	62856650	62857149	Pbld2|chr10:62856650-62857149	0.275299049459469	.	.
chr10	63023688	63024187	chr10	63338814	63339313	Hnrnph3|chr10:63338814-63339313	0.330424737452126	.	.
chr10	63023688	63024187	chr10	63338814	63339313	Pbld2|chr10:63338814-63339313	0.330424737452126	.	.
chr10	63023688	63024187	chr10	63386349	63386848	Hnrnph3|chr10:63386349-63386848	0.266144506530234	.	.
chr10	63023688	63024187	chr10	63386349	63386848	Pbld2|chr10:63386349-63386848	0.266144506530234	.	.
chr10	63099999	63100498	chr10	62856650	62857149	Atoh7|chr10:62856650-62857149	0.160707868484099	.	.
chr10	63099999	63100498	chr10	62865210	62865709	Atoh7|chr10:62865210-62865709	0.356244600271427	.	.
chr10	63099999	63100498	chr10	62865795	62866294	Atoh7|chr10:62865795-62866294	0.279273872514954	.	.
chr10	63099999	63100498	chr10	62866298	62866797	Atoh7|chr10:62866298-62866797	0.216446218817869	.	.
chr10	63099999	63100498	chr10	63338814	63339313	Atoh7|chr10:63338814-63339313	0.164741798038744	.	.
chr10	63243618	63244117	chr10	62856650	62857149	1700120B22Rik|chr10:62856650-62857149	0.203736618344571	.	.
chr10	63243618	63244117	chr10	62856650	62857149	Herc4|chr10:62856650-62857149	0.203736618344571	.	.
chr10	63243618	63244117	chr10	63065948	63066447	1700120B22Rik|chr10:63065948-63066447	0.279570814328505	.	.
chr10	63243618	63244117	chr10	63065948	63066447	Herc4|chr10:63065948-63066447	0.279570814328505	.	.
chr10	63243618	63244117	chr10	63338814	63339313	1700120B22Rik|chr10:63338814-63339313	0.157053078812981	.	.
chr10	63243618	63244117	chr10	63338814	63339313	Herc4|chr10:63338814-63339313	0.157053078812981	.	.
chr10	63382558	63383057	chr10	63338211	63338710	Dnajc12|chr10:63338211-63338710	0.196310969695257	.	.
chr10	63429313	63429812	chr10	63308515	63309014	Ctnna3|chr10:63308515-63309014	0.277330880893849	.	.
chr10	63429313	63429812	chr10	63377381	63377880	Ctnna3|chr10:63377381-63377880	0.148651345590469	.	.
chr10	63429957	63430456	chr10	63386349	63386848	Ctnna3|chr10:63386349-63386848	0.151505658870534	.	.
chr10	66640851	66641350	chr10	66574759	66575258	Gm28139|chr10:66574759-66575258	0.188533803566407	.	.
chr10	66640851	66641350	chr10	66590676	66591175	Gm28139|chr10:66590676-66591175	0.278326291477834	.	.
chr10	66640851	66641350	chr10	66657448	66657947	Gm28139|chr10:66657448-66657947	0.208369429519459	.	.
chr10	66641415	66641914	chr10	66370024	66370523	Gm28139|chr10:66370024-66370523	0.291868729226376	.	.
chr10	72654602	72655101	chr10	72411685	72412184	Zwint|chr10:72411685-72412184	0.146919900301542	.	.
chr10	74966773	74967272	chr10	74922859	74923358	Gnaz|chr10:74922859-74923358	0.217387429333636	.	.
chr10	74966773	74967272	chr10	74936945	74937444	Gnaz|chr10:74936945-74937444	0.183374759094346	.	.
chr10	75764120	75764619	chr10	75853409	75853908	Cabin1|chr10:75853409-75853908	0.416950897884018	.	.
chr10	75764120	75764619	chr10	75872865	75873364	Cabin1|chr10:75872865-75873364	0.219191404817835	.	.
chr10	75764120	75764619	chr10	75873531	75874030	Cabin1|chr10:75873531-75874030	0.188891434093186	.	.
chr10	75797531	75798030	chr10	75790810	75791309	Gstt1|chr10:75790810-75791309	0.179894142580883	.	.
chr10	75797531	75798030	chr10	75872865	75873364	Gstt1|chr10:75872865-75873364	0.147572898346565	.	.
chr10	75798331	75798830	chr10	75790810	75791309	Gstt1|chr10:75790810-75791309	0.346949477479242	.	.
chr10	75798331	75798830	chr10	75828455	75828954	Gstt1|chr10:75828455-75828954	0.2496733789365	.	.
chr10	75860073	75860572	chr10	75872865	75873364	Mif|chr10:75872865-75873364	0.185719713361433	.	.
chr10	76032290	76032789	chr10	75872865	75873364	Zfp280b|chr10:75872865-75873364	0.283065871166981	.	.
chr10	76032290	76032789	chr10	76316560	76317059	Zfp280b|chr10:76316560-76317059	0.300434832480505	.	.
chr10	76237626	76238125	chr10	75853409	75853908	Prmt2|chr10:75853409-75853908	0.250087614504412	.	.
chr10	76345090	76345589	chr10	76316560	76317059	Dip2a|chr10:76316560-76317059	0.247846309232353	.	.
chr10	76345090	76345589	chr10	76732742	76733241	Dip2a|chr10:76732742-76733241	0.199149975650217	.	.
chr10	76345090	76345589	chr10	76733248	76733747	Dip2a|chr10:76733248-76733747	0.302183607899484	.	.
chr10	76442015	76442514	chr10	76271186	76271685	Pcnt|chr10:76271186-76271685	0.198479859063238	.	.
chr10	76442015	76442514	chr10	76316560	76317059	Pcnt|chr10:76316560-76317059	0.192880520338199	.	.
chr10	76442556	76443055	chr10	76732742	76733241	Pcnt|chr10:76732742-76733241	0.215497710657435	.	.
chr10	76442556	76443055	chr10	76733248	76733747	Pcnt|chr10:76733248-76733747	0.227761315615436	.	.
chr10	76531225	76531724	chr10	76316560	76317059	Lss|chr10:76316560-76317059	0.206523531757893	.	.
chr10	76531225	76531724	chr10	76732742	76733241	Lss|chr10:76732742-76733241	0.197868467795824	.	.
chr10	76531225	76531724	chr10	76801944	76802443	Lss|chr10:76801944-76802443	0.154629384976874	.	.
chr10	76531225	76531724	chr10	76859200	76859699	Lss|chr10:76859200-76859699	0.288202674469507	.	.
chr10	76531225	76531724	chr10	76874107	76874606	Lss|chr10:76874107-76874606	0.227803925142225	.	.
chr10	76623163	76623662	chr10	76802486	76802985	Col6a2|chr10:76802486-76802985	0.205819729205311	.	.
chr10	76623163	76623662	chr10	76835726	76836225	Col6a2|chr10:76835726-76836225	0.230577705885163	.	.
chr10	76623163	76623662	chr10	76859200	76859699	Col6a2|chr10:76859200-76859699	0.183692750926932	.	.
chr10	76961928	76962427	chr10	76874107	76874606	Pcbp3|chr10:76874107-76874606	0.262355830207353	.	.
chr10	78352152	78352651	chr10	78255457	78255956	Agpat3|chr10:78255457-78255956	0.250360809751971	.	.
chr10	78352152	78352651	chr10	78255457	78255956	Gm40709|chr10:78255457-78255956	0.250360809751971	.	.
chr10	78352152	78352651	chr10	78360393	78360892	Agpat3|chr10:78360393-78360892	0.273245434011615	.	.
chr10	78352152	78352651	chr10	78360393	78360892	Gm40709|chr10:78360393-78360892	0.273245434011615	.	.
chr10	78352152	78352651	chr10	78456350	78456849	Agpat3|chr10:78456350-78456849	0.284614259048904	.	.
chr10	78352152	78352651	chr10	78456350	78456849	Gm40709|chr10:78456350-78456849	0.284614259048904	.	.
chr10	78412843	78413342	chr10	78255457	78255956	Rrp1|chr10:78255457-78255956	0.167931431686609	.	.
chr10	78425391	78425890	chr10	78255457	78255956	Cstb|chr10:78255457-78255956	0.264242706561721	.	.
chr10	78425391	78425890	chr10	78456350	78456849	Cstb|chr10:78456350-78456849	0.40049268283091	.	.
chr10	78425391	78425890	chr10	78456920	78457419	Cstb|chr10:78456920-78457419	0.244706725015106	.	.
chr10	78464708	78465207	chr10	78686751	78687250	Pdxk|chr10:78686751-78687250	0.189846050631503	.	.
chr10	78574182	78574681	chr10	78396201	78396700	Ilvbl|chr10:78396201-78396700	0.275944329275189	.	.
chr10	78574182	78574681	chr10	78686751	78687250	Ilvbl|chr10:78686751-78687250	0.32389433580392	.	.
chr10	78574691	78575190	chr10	78396201	78396700	Ilvbl|chr10:78396201-78396700	0.147897410725947	.	.
chr10	78574691	78575190	chr10	78686751	78687250	Ilvbl|chr10:78686751-78687250	0.168035587513246	.	.
chr10	78574691	78575190	chr10	78812600	78813099	Ilvbl|chr10:78812600-78813099	0.203718949528753	.	.
chr10	78591753	78592252	chr10	78255457	78255956	Syde1|chr10:78255457-78255956	0.234813162656139	.	.
chr10	78591753	78592252	chr10	78360393	78360892	Syde1|chr10:78360393-78360892	0.177901713172047	.	.
chr10	78591753	78592252	chr10	78632261	78632760	Syde1|chr10:78632261-78632760	0.211737757020125	.	.
chr10	78746859	78747358	chr10	78812600	78813099	Gm30400|chr10:78812600-78813099	0.178417481983531	.	.
chr10	78747414	78747913	chr10	78396201	78396700	Gm30400|chr10:78396201-78396700	0.145613816319193	.	.
chr10	78779460	78779959	chr10	78812600	78813099	Slc1a6|chr10:78812600-78813099	0.193809703848855	.	.
chr10	78780051	78780550	chr10	78787724	78788223	Slc1a6|chr10:78787724-78788223	0.270818215203449	.	.
chr10	79097368	79097867	chr10	78812600	78813099	2610008E11Rik|chr10:78812600-78813099	0.295439584254395	.	.
chr10	79637658	79638157	chr10	79595188	79595687	Gm47163|chr10:79595188-79595687	0.153261704859926	.	.
chr10	79637658	79638157	chr10	79595188	79595687	Shc2|chr10:79595188-79595687	0.153261704859926	.	.
chr10	79704113	79704612	chr10	79649318	79649817	Bsg|chr10:79649318-79649817	0.181981679525613	.	.
chr10	79704676	79705175	chr10	79712388	79712887	Bsg|chr10:79712388-79712887	0.205762740803357	.	.
chr10	79746371	79746870	chr10	79597022	79597521	Polrmt|chr10:79597022-79597521	0.190234177698673	.	.
chr10	79746371	79746870	chr10	79712388	79712887	Polrmt|chr10:79712388-79712887	0.307469587812772	.	.
chr10	81253019	81253518	chr10	81285670	81286169	Matk|chr10:81285670-81286169	0.206210568921699	.	.
chr10	81253019	81253518	chr10	81346675	81347174	Matk|chr10:81346675-81347174	0.368738337297125	.	.
chr10	81253019	81253518	chr10	81413787	81414286	Matk|chr10:81413787-81414286	0.241378595909321	.	.
chr10	81253019	81253518	chr10	81430157	81430656	Matk|chr10:81430157-81430656	0.300697651434024	.	.
chr10	81253019	81253518	chr10	81472805	81473304	Matk|chr10:81472805-81473304	0.197726094508051	.	.
chr10	81253019	81253518	chr10	81551522	81552021	Matk|chr10:81551522-81552021	0.224131166646209	.	.
chr10	81253019	81253518	chr10	81633421	81633920	Matk|chr10:81633421-81633920	0.225313207681738	.	.
chr10	81253019	81253518	chr10	81643405	81643904	Matk|chr10:81643405-81643904	0.166952104602191	.	.
chr10	81266395	81266894	chr10	81346675	81347174	Apba3|chr10:81346675-81347174	0.253834394895218	.	.
chr10	81266395	81266894	chr10	81346675	81347174	Mrpl54|chr10:81346675-81347174	0.253834394895218	.	.
chr10	81266395	81266894	chr10	81411554	81412053	Apba3|chr10:81411554-81412053	0.153497609741377	.	.
chr10	81266395	81266894	chr10	81411554	81412053	Mrpl54|chr10:81411554-81412053	0.153497609741377	.	.
chr10	81266395	81266894	chr10	81412098	81412597	Apba3|chr10:81412098-81412597	0.251256806316907	.	.
chr10	81266395	81266894	chr10	81412098	81412597	Mrpl54|chr10:81412098-81412597	0.251256806316907	.	.
chr10	81266395	81266894	chr10	81413787	81414286	Apba3|chr10:81413787-81414286	0.311352410340654	.	.
chr10	81266395	81266894	chr10	81413787	81414286	Mrpl54|chr10:81413787-81414286	0.311352410340654	.	.
chr10	81266395	81266894	chr10	81430157	81430656	Apba3|chr10:81430157-81430656	0.294384122767565	.	.
chr10	81266395	81266894	chr10	81430157	81430656	Mrpl54|chr10:81430157-81430656	0.294384122767565	.	.
chr10	81266395	81266894	chr10	81450104	81450603	Apba3|chr10:81450104-81450603	0.175283809838854	.	.
chr10	81266395	81266894	chr10	81450104	81450603	Mrpl54|chr10:81450104-81450603	0.175283809838854	.	.
chr10	81266395	81266894	chr10	81571498	81571997	Apba3|chr10:81571498-81571997	0.423816088134864	.	.
chr10	81266395	81266894	chr10	81571498	81571997	Mrpl54|chr10:81571498-81571997	0.423816088134864	.	.
chr10	81266395	81266894	chr10	81643405	81643904	Apba3|chr10:81643405-81643904	0.187907149110978	.	.
chr10	81266395	81266894	chr10	81643405	81643904	Mrpl54|chr10:81643405-81643904	0.187907149110978	.	.
chr10	81292618	81293117	chr10	81411554	81412053	Pip5k1c|chr10:81411554-81412053	0.539691843878528	.	.
chr10	81292618	81293117	chr10	81412098	81412597	Pip5k1c|chr10:81412098-81412597	0.404090501560463	.	.
chr10	81292618	81293117	chr10	81430826	81431325	Pip5k1c|chr10:81430826-81431325	0.271078363201147	.	.
chr10	81292618	81293117	chr10	81432821	81433320	Pip5k1c|chr10:81432821-81433320	0.371738647390112	.	.
chr10	81292618	81293117	chr10	81432821	81433320	Pip5k1c|chr10:81432821-81433320	0.371738647390113	.	.
chr10	81292618	81293117	chr10	81450104	81450603	Pip5k1c|chr10:81450104-81450603	0.194499455814612	.	.
chr10	81292618	81293117	chr10	81570705	81571204	Pip5k1c|chr10:81570705-81571204	0.352621076428376	.	.
chr10	81292618	81293117	chr10	81571498	81571997	Pip5k1c|chr10:81571498-81571997	0.330165229907849	.	.
chr10	81292618	81293117	chr10	81605015	81605514	Pip5k1c|chr10:81605015-81605514	0.223862317964205	.	.
chr10	81320497	81320996	chr10	81346675	81347174	Cactin|chr10:81346675-81347174	0.235358032148282	.	.
chr10	81320497	81320996	chr10	81411554	81412053	Cactin|chr10:81411554-81412053	0.264372524568922	.	.
chr10	81320497	81320996	chr10	81412098	81412597	Cactin|chr10:81412098-81412597	0.348636965100746	.	.
chr10	81320497	81320996	chr10	81430157	81430656	Cactin|chr10:81430157-81430656	0.192879729885445	.	.
chr10	81320497	81320996	chr10	81430826	81431325	Cactin|chr10:81430826-81431325	0.309715741641769	.	.
chr10	81320497	81320996	chr10	81432821	81433320	Cactin|chr10:81432821-81433320	0.375692466134155	.	.
chr10	81320497	81320996	chr10	81450104	81450603	Cactin|chr10:81450104-81450603	0.239273026497616	.	.
chr10	81320497	81320996	chr10	81472805	81473304	Cactin|chr10:81472805-81473304	0.286748752343276	.	.
chr10	81320497	81320996	chr10	81633421	81633920	Cactin|chr10:81633421-81633920	0.30494118027254	.	.
chr10	81320497	81320996	chr10	81643405	81643904	Cactin|chr10:81643405-81643904	0.267886830385699	.	.
chr10	81350327	81350826	chr10	81285670	81286169	Hmg20b|chr10:81285670-81286169	0.200873005235929	.	.
chr10	81350327	81350826	chr10	81411554	81412053	Hmg20b|chr10:81411554-81412053	0.313859172526685	.	.
chr10	81350327	81350826	chr10	81412098	81412597	Hmg20b|chr10:81412098-81412597	0.230765290816039	.	.
chr10	81350327	81350826	chr10	81413787	81414286	Hmg20b|chr10:81413787-81414286	0.165090155440828	.	.
chr10	81350327	81350826	chr10	81430157	81430656	Hmg20b|chr10:81430157-81430656	0.299918899360883	.	.
chr10	81350327	81350826	chr10	81430826	81431325	Hmg20b|chr10:81430826-81431325	0.264727317396973	.	.
chr10	81350327	81350826	chr10	81432821	81433320	Hmg20b|chr10:81432821-81433320	0.451494835071356	.	.
chr10	81350327	81350826	chr10	81450104	81450603	Hmg20b|chr10:81450104-81450603	0.278390623301367	.	.
chr10	81350327	81350826	chr10	81472805	81473304	Hmg20b|chr10:81472805-81473304	0.173739261769552	.	.
chr10	81350327	81350826	chr10	81570705	81571204	Hmg20b|chr10:81570705-81571204	0.159456913005988	.	.
chr10	81350327	81350826	chr10	81571498	81571997	Hmg20b|chr10:81571498-81571997	0.301739371703722	.	.
chr10	81350327	81350826	chr10	81605015	81605514	Hmg20b|chr10:81605015-81605514	0.195969055063286	.	.
chr10	81350327	81350826	chr10	81643405	81643904	Hmg20b|chr10:81643405-81643904	0.239077073774126	.	.
chr10	81357211	81357710	chr10	81285670	81286169	Mfsd12|chr10:81285670-81286169	0.170678982014342	.	.
chr10	81357211	81357710	chr10	81346675	81347174	Mfsd12|chr10:81346675-81347174	0.171602906062842	.	.
chr10	81357211	81357710	chr10	81413787	81414286	Mfsd12|chr10:81413787-81414286	0.365876909541361	.	.
chr10	81357211	81357710	chr10	81502626	81503125	Mfsd12|chr10:81502626-81503125	0.197577886784727	.	.
chr10	81357211	81357710	chr10	81551522	81552021	Mfsd12|chr10:81551522-81552021	0.163956496059697	.	.
chr10	81357211	81357710	chr10	81571498	81571997	Mfsd12|chr10:81571498-81571997	0.28457958284542	.	.
chr10	81378395	81378894	chr10	81285670	81286169	Fzr1|chr10:81285670-81286169	0.199975019143682	.	.
chr10	81378395	81378894	chr10	81346675	81347174	Fzr1|chr10:81346675-81347174	0.294215887108406	.	.
chr10	81378395	81378894	chr10	81411554	81412053	Fzr1|chr10:81411554-81412053	0.174063467038614	.	.
chr10	81378395	81378894	chr10	81413787	81414286	Fzr1|chr10:81413787-81414286	0.283776936315831	.	.
chr10	81378395	81378894	chr10	81430157	81430656	Fzr1|chr10:81430157-81430656	0.395840258061574	.	.
chr10	81378395	81378894	chr10	81430826	81431325	Fzr1|chr10:81430826-81431325	0.293787313047606	.	.
chr10	81378395	81378894	chr10	81450104	81450603	Fzr1|chr10:81450104-81450603	0.380366731200949	.	.
chr10	81378395	81378894	chr10	81472805	81473304	Fzr1|chr10:81472805-81473304	0.281581575236043	.	.
chr10	81378395	81378894	chr10	81571498	81571997	Fzr1|chr10:81571498-81571997	0.229801790458686	.	.
chr10	81378395	81378894	chr10	81605015	81605514	Fzr1|chr10:81605015-81605514	0.17576435207582	.	.
chr10	81378395	81378894	chr10	81633421	81633920	Fzr1|chr10:81633421-81633920	0.186996867247053	.	.
chr10	81378395	81378894	chr10	81643405	81643904	Fzr1|chr10:81643405-81643904	0.172475609857476	.	.
chr10	81384063	81384562	chr10	81412098	81412597	Dohh|chr10:81412098-81412597	0.254441836248664	.	.
chr10	81384063	81384562	chr10	81430826	81431325	Dohh|chr10:81430826-81431325	0.150967926117483	.	.
chr10	81384063	81384562	chr10	81432821	81433320	Dohh|chr10:81432821-81433320	0.251067000798851	.	.
chr10	81384063	81384562	chr10	81450104	81450603	Dohh|chr10:81450104-81450603	0.235309551524576	.	.
chr10	81384063	81384562	chr10	81633421	81633920	Dohh|chr10:81633421-81633920	0.30573943138739	.	.
chr10	81384063	81384562	chr10	81643405	81643904	Dohh|chr10:81643405-81643904	0.248233179355359	.	.
chr10	81389740	81390239	chr10	81416888	81417387	Gm48552|chr10:81416888-81417387	0.233761616973966	.	.
chr10	81482441	81482940	chr10	81285670	81286169	Celf5|chr10:81285670-81286169	0.314106069505702	.	.
chr10	81482441	81482940	chr10	81346675	81347174	Celf5|chr10:81346675-81347174	0.185959690807312	.	.
chr10	81482441	81482940	chr10	81413787	81414286	Celf5|chr10:81413787-81414286	0.380005397397347	.	.
chr10	81482441	81482940	chr10	81430157	81430656	Celf5|chr10:81430157-81430656	0.358371818134123	.	.
chr10	81482441	81482940	chr10	81450104	81450603	Celf5|chr10:81450104-81450603	0.271929401170532	.	.
chr10	81482441	81482940	chr10	81571498	81571997	Celf5|chr10:81571498-81571997	0.416154162146257	.	.
chr10	81482441	81482940	chr10	81633421	81633920	Celf5|chr10:81633421-81633920	0.19052650421471	.	.
chr10	81482441	81482940	chr10	81643405	81643904	Celf5|chr10:81643405-81643904	0.241926770521762	.	.
chr10	81496231	81496730	chr10	81267945	81268444	Ncln|chr10:81267945-81268444	0.250557217334468	.	.
chr10	81496231	81496730	chr10	81346675	81347174	Ncln|chr10:81346675-81347174	0.167384339405702	.	.
chr10	81496231	81496730	chr10	81413787	81414286	Ncln|chr10:81413787-81414286	0.215710611917464	.	.
chr10	81545004	81545503	chr10	81346675	81347174	Gna11|chr10:81346675-81347174	0.280938329577588	.	.
chr10	81545004	81545503	chr10	81413787	81414286	Gna11|chr10:81413787-81414286	0.332304309528025	.	.
chr10	81545004	81545503	chr10	81430826	81431325	Gna11|chr10:81430826-81431325	0.246339127369756	.	.
chr10	81545004	81545503	chr10	81472805	81473304	Gna11|chr10:81472805-81473304	0.425724793053091	.	.
chr10	81545004	81545503	chr10	81633421	81633920	Gna11|chr10:81633421-81633920	0.197348735625616	.	.
chr10	81545004	81545503	chr10	81997141	81997640	Gna11|chr10:81997141-81997640	0.285545911194786	.	.
chr10	81559200	81559699	chr10	81411554	81412053	Tle5|chr10:81411554-81412053	0.362931017899794	.	.
chr10	81559200	81559699	chr10	81412098	81412597	Tle5|chr10:81412098-81412597	0.310865756300947	.	.
chr10	81559200	81559699	chr10	81416888	81417387	Tle5|chr10:81416888-81417387	0.30972635109677	.	.
chr10	81559200	81559699	chr10	81432821	81433320	Tle5|chr10:81432821-81433320	0.322936984896061	.	.
chr10	81559200	81559699	chr10	81450104	81450603	Tle5|chr10:81450104-81450603	0.275744795576924	.	.
chr10	81559200	81559699	chr10	81502626	81503125	Tle5|chr10:81502626-81503125	0.208155193604225	.	.
chr10	81560176	81560675	chr10	81411554	81412053	Tle5|chr10:81411554-81412053	0.155485582682156	.	.
chr10	81560176	81560675	chr10	81412098	81412597	Tle5|chr10:81412098-81412597	0.24329283253739	.	.
chr10	81560176	81560675	chr10	81432821	81433320	Tle5|chr10:81432821-81433320	0.316563475380573	.	.
chr10	81560176	81560675	chr10	81450104	81450603	Tle5|chr10:81450104-81450603	0.159501257234419	.	.
chr10	81560176	81560675	chr10	81472805	81473304	Tle5|chr10:81472805-81473304	0.386601341105092	.	.
chr10	81560176	81560675	chr10	81570705	81571204	Tle5|chr10:81570705-81571204	0.206027872219244	.	.
chr10	81560176	81560675	chr10	81571498	81571997	Tle5|chr10:81571498-81571997	0.201025605493642	.	.
chr10	81560176	81560675	chr10	81643405	81643904	Tle5|chr10:81643405-81643904	0.26491916575004	.	.
chr10	81560176	81560675	chr10	81997141	81997640	Tle5|chr10:81997141-81997640	0.152317844322774	.	.
chr10	81600731	81601230	chr10	81346675	81347174	Tle6|chr10:81346675-81347174	0.159667021496994	.	.
chr10	81600731	81601230	chr10	81411554	81412053	Tle6|chr10:81411554-81412053	0.301120920662227	.	.
chr10	81600731	81601230	chr10	81412098	81412597	Tle6|chr10:81412098-81412597	0.3789723257547	.	.
chr10	81600731	81601230	chr10	81432821	81433320	Tle6|chr10:81432821-81433320	0.282284907315665	.	.
chr10	81600731	81601230	chr10	81472805	81473304	Tle6|chr10:81472805-81473304	0.205264196912374	.	.
chr10	81600731	81601230	chr10	81570705	81571204	Tle6|chr10:81570705-81571204	0.372661740220062	.	.
chr10	81605948	81606447	chr10	81430157	81430656	BC025920|chr10:81430157-81430656	0.167707098467161	.	.
chr10	81605948	81606447	chr10	81432821	81433320	BC025920|chr10:81432821-81433320	0.192028600605679	.	.
chr10	81605948	81606447	chr10	81551522	81552021	BC025920|chr10:81551522-81552021	0.152721586977543	.	.
chr10	81605948	81606447	chr10	81643405	81643904	BC025920|chr10:81643405-81643904	0.224335241044856	.	.
chr10	81627379	81627878	chr10	81413787	81414286	Ankrd24|chr10:81413787-81414286	0.188545572182668	.	.
chr10	81627379	81627878	chr10	81413787	81414286	Sirt6|chr10:81413787-81414286	0.188545572182668	.	.
chr10	81627379	81627878	chr10	81502626	81503125	Ankrd24|chr10:81502626-81503125	0.368717450452275	.	.
chr10	81627379	81627878	chr10	81502626	81503125	Sirt6|chr10:81502626-81503125	0.368717450452275	.	.
chr10	81627379	81627878	chr10	81571498	81571997	Ankrd24|chr10:81571498-81571997	0.292146458894095	.	.
chr10	81627379	81627878	chr10	81571498	81571997	Sirt6|chr10:81571498-81571997	0.292146458894095	.	.
chr10	81648748	81649247	chr10	81502626	81503125	Gm10778|chr10:81502626-81503125	0.148424441212828	.	.
chr10	81648748	81649247	chr10	81571498	81571997	Gm10778|chr10:81571498-81571997	0.286500712056157	.	.
chr10	82127723	82128222	chr10	81997141	81997640	AU041133|chr10:81997141-81997640	0.184646056262948	.	.
chr10	82353950	82354449	chr10	82666399	82666898	Gm4924|chr10:82666399-82666898	0.26089946140261	.	.
chr10	82353950	82354449	chr10	82698823	82699322	Gm4924|chr10:82698823-82699322	0.429524618662591	.	.
chr10	82622905	82623404	chr10	82860253	82860752	1190007I07Rik|chr10:82860253-82860752	0.206004880409452	.	.
chr10	82629507	82630006	chr10	82666399	82666898	Tdg|chr10:82666399-82666898	0.187818547821195	.	.
chr10	82629507	82630006	chr10	82698823	82699322	Tdg|chr10:82698823-82699322	0.198020768226222	.	.
chr10	82629507	82630006	chr10	82795313	82795812	Tdg|chr10:82795313-82795812	0.251008354531841	.	.
chr10	82811778	82812277	chr10	82666399	82666898	1700028I16Rik|chr10:82666399-82666898	0.222239879558081	.	.
chr10	82858893	82859392	chr10	82698823	82699322	Gm38560|chr10:82698823-82699322	0.326170867573184	.	.
chr10	82985064	82985563	chr10	82698823	82699322	Chst11|chr10:82698823-82699322	0.208245429875674	.	.
chr10	82985064	82985563	chr10	82795313	82795812	Chst11|chr10:82795313-82795812	0.228243171833425	.	.
chr10	82985754	82986253	chr10	82666399	82666898	Chst11|chr10:82666399-82666898	0.283446042868558	.	.
chr10	82985754	82986253	chr10	82795313	82795812	Chst11|chr10:82795313-82795812	0.243249800461735	.	.
chr10	83359854	83360353	chr10	83353944	83354443	D10Wsu102e|chr10:83353944-83354443	0.22254911637019	.	.
chr10	83533859	83534358	chr10	83353944	83354443	Aldh1l2|chr10:83353944-83354443	0.274734230675379	.	.
chr10	83533859	83534358	chr10	83729443	83729942	Aldh1l2|chr10:83729443-83729942	0.196344986809598	.	.
chr10	83543701	83544200	chr10	83599905	83600404	Washc4|chr10:83599905-83600404	0.178159574354795	.	.
chr10	83543701	83544200	chr10	83729443	83729942	Washc4|chr10:83729443-83729942	0.175471461684001	.	.
chr10	83722616	83723115	chr10	83353944	83354443	1500009L16Rik|chr10:83353944-83354443	0.446286285453295	.	.
chr10	83722616	83723115	chr10	83729443	83729942	1500009L16Rik|chr10:83729443-83729942	0.167729333316355	.	.
chr10	85829194	85829693	chr10	85598046	85598545	Pwp1|chr10:85598046-85598545	0.191733421235518	.	.
chr10	85829194	85829693	chr10	86064837	86065336	Pwp1|chr10:86064837-86065336	0.227078966102452	.	.
chr10	85829194	85829693	chr10	86100110	86100609	Pwp1|chr10:86100110-86100609	0.314136382156752	.	.
chr10	85916334	85916833	chr10	85555460	85555959	Prdm4|chr10:85555460-85555959	0.16439516592085	.	.
chr10	85916334	85916833	chr10	85598046	85598545	Prdm4|chr10:85598046-85598545	0.184554140802729	.	.
chr10	85916334	85916833	chr10	85604558	85605057	Prdm4|chr10:85604558-85605057	0.2380157051252	.	.
chr10	85916334	85916833	chr10	85608491	85608990	Prdm4|chr10:85608491-85608990	0.295102169532821	.	.
chr10	85916334	85916833	chr10	85624915	85625414	Prdm4|chr10:85624915-85625414	0.156639783345464	.	.
chr10	85916334	85916833	chr10	85928481	85928980	Prdm4|chr10:85928481-85928980	0.33434807798114	.	.
chr10	85916863	85917362	chr10	85555460	85555959	Prdm4|chr10:85555460-85555959	0.322924709919779	.	.
chr10	85916863	85917362	chr10	85624915	85625414	Prdm4|chr10:85624915-85625414	0.146478054562738	.	.
chr10	85916863	85917362	chr10	85928481	85928980	Prdm4|chr10:85928481-85928980	0.34705719374812	.	.
chr10	85957553	85958052	chr10	85598554	85599053	Rtcb|chr10:85598554-85599053	0.213528510091869	.	.
chr10	85957553	85958052	chr10	85624915	85625414	Rtcb|chr10:85624915-85625414	0.158823222038876	.	.
chr10	85957553	85958052	chr10	85871543	85872042	Rtcb|chr10:85871543-85872042	0.318763207601652	.	.
chr10	85957553	85958052	chr10	85967965	85968464	Rtcb|chr10:85967965-85968464	0.156301088592694	.	.
chr10	86021662	86022161	chr10	85928481	85928980	A230060F14Rik|chr10:85928481-85928980	0.205744632040632	.	.
chr10	86021662	86022161	chr10	85928481	85928980	Fbxo7|chr10:85928481-85928980	0.205744632040632	.	.
chr10	86021662	86022161	chr10	85929024	85929523	A230060F14Rik|chr10:85929024-85929523	0.238744333750484	.	.
chr10	86021662	86022161	chr10	85929024	85929523	Fbxo7|chr10:85929024-85929523	0.238744333750484	.	.
chr10	86021662	86022161	chr10	85967965	85968464	A230060F14Rik|chr10:85967965-85968464	0.171760242817556	.	.
chr10	86021662	86022161	chr10	85967965	85968464	Fbxo7|chr10:85967965-85968464	0.171760242817556	.	.
chr10	86705281	86705780	chr10	86636804	86637303	Hsp90b1|chr10:86636804-86637303	0.307679893383927	.	.
chr10	86705281	86705780	chr10	86636804	86637303	Ttc41|chr10:86636804-86637303	0.307679893383927	.	.
chr10	86705281	86705780	chr10	86761711	86762210	Hsp90b1|chr10:86761711-86762210	0.256858790741921	.	.
chr10	86705281	86705780	chr10	86761711	86762210	Ttc41|chr10:86761711-86762210	0.256858790741921	.	.
chr10	86705281	86705780	chr10	86871963	86872462	Hsp90b1|chr10:86871963-86872462	0.189837838285344	.	.
chr10	86705281	86705780	chr10	86871963	86872462	Ttc41|chr10:86871963-86872462	0.189837838285344	.	.
chr10	86705811	86706310	chr10	86761711	86762210	Hsp90b1|chr10:86761711-86762210	0.352510706910734	.	.
chr10	86705811	86706310	chr10	86761711	86762210	Ttc41|chr10:86761711-86762210	0.352510706910734	.	.
chr10	86705811	86706310	chr10	86819757	86820256	Hsp90b1|chr10:86819757-86820256	0.239200161941089	.	.
chr10	86705811	86706310	chr10	86819757	86820256	Ttc41|chr10:86819757-86820256	0.239200161941089	.	.
chr10	86705811	86706310	chr10	86831539	86832038	Hsp90b1|chr10:86831539-86832038	0.152115797695821	.	.
chr10	86705811	86706310	chr10	86831539	86832038	Ttc41|chr10:86831539-86832038	0.152115797695821	.	.
chr10	86705811	86706310	chr10	86871963	86872462	Hsp90b1|chr10:86871963-86872462	0.419872568419358	.	.
chr10	86705811	86706310	chr10	86871963	86872462	Ttc41|chr10:86871963-86872462	0.419872568419358	.	.
chr10	86705811	86706310	chr10	86872493	86872992	Hsp90b1|chr10:86872493-86872992	0.269787332658809	.	.
chr10	86705811	86706310	chr10	86872493	86872992	Ttc41|chr10:86872493-86872992	0.269787332658809	.	.
chr10	86778694	86779193	chr10	86819757	86820256	Nt5dc3|chr10:86819757-86820256	0.207057291814018	.	.
chr10	86971914	86972413	chr10	86819757	86820256	Gm16271|chr10:86819757-86820256	0.22491246488247	.	.
chr10	86971914	86972413	chr10	86871963	86872462	Gm16271|chr10:86871963-86872462	0.279355503480201	.	.
chr10	86971914	86972413	chr10	86872493	86872992	Gm16271|chr10:86872493-86872992	0.192711370061051	.	.
chr10	87058237	87058736	chr10	87046398	87046897	1700113H08Rik|chr10:87046398-87046897	0.623773929333029	.	.
chr10	87058237	87058736	chr10	87094225	87094724	1700113H08Rik|chr10:87094225-87094724	0.160302880411558	.	.
chr10	87058237	87058736	chr10	87147815	87148314	1700113H08Rik|chr10:87147815-87148314	0.359038286897084	.	.
chr10	87058237	87058736	chr10	87153637	87154136	1700113H08Rik|chr10:87153637-87154136	0.219207680504384	.	.
chr10	87058237	87058736	chr10	87485409	87485908	1700113H08Rik|chr10:87485409-87485908	0.327404868166402	.	.
chr10	87058237	87058736	chr10	87494579	87495078	1700113H08Rik|chr10:87494579-87495078	0.396028810617289	.	.
chr10	87229932	87230431	chr10	87046398	87046897	4930555G07Rik|chr10:87046398-87046897	0.58541885065861	.	.
chr10	87229932	87230431	chr10	87284355	87284854	4930555G07Rik|chr10:87284355-87284854	0.173400815583113	.	.
chr10	87229932	87230431	chr10	87494579	87495078	4930555G07Rik|chr10:87494579-87495078	0.492239358796213	.	.
chr10	87492598	87493097	chr10	87046398	87046897	Ascl1|chr10:87046398-87046897	0.165585567109075	.	.
chr10	87492598	87493097	chr10	87094225	87094724	Ascl1|chr10:87094225-87094724	0.163285506776264	.	.
chr10	87492598	87493097	chr10	87147815	87148314	Ascl1|chr10:87147815-87148314	0.195112806170836	.	.
chr10	87492598	87493097	chr10	87153637	87154136	Ascl1|chr10:87153637-87154136	0.360144015051686	.	.
chr10	87492598	87493097	chr10	87485409	87485908	Ascl1|chr10:87485409-87485908	0.361188631899962	.	.
chr10	87492598	87493097	chr10	87486178	87486677	Ascl1|chr10:87486178-87486677	0.275394863666976	.	.
chr10	87492598	87493097	chr10	87494579	87495078	Ascl1|chr10:87494579-87495078	0.276118384136905	.	.
chr10	87493100	87493599	chr10	87046398	87046897	Ascl1|chr10:87046398-87046897	0.200363814789556	.	.
chr10	87493100	87493599	chr10	87094225	87094724	Ascl1|chr10:87094225-87094724	0.378920002437357	.	.
chr10	87493100	87493599	chr10	87147815	87148314	Ascl1|chr10:87147815-87148314	0.389946989851185	.	.
chr10	87493100	87493599	chr10	87153637	87154136	Ascl1|chr10:87153637-87154136	0.331641403261898	.	.
chr10	87493100	87493599	chr10	87485409	87485908	Ascl1|chr10:87485409-87485908	0.457048335857533	.	.
chr10	87493100	87493599	chr10	87486178	87486677	Ascl1|chr10:87486178-87486677	0.225669777642128	.	.
chr10	87493100	87493599	chr10	87494579	87495078	Ascl1|chr10:87494579-87495078	0.368707594917732	.	.
chr10	87493100	87493599	chr10	87649001	87649500	Ascl1|chr10:87649001-87649500	0.312785886729401	.	.
chr10	88604990	88605489	chr10	88591039	88591538	Mybpc1|chr10:88591039-88591538	0.411183323276095	.	.
chr10	88604990	88605489	chr10	88632080	88632579	Mybpc1|chr10:88632080-88632579	0.366619527832925	.	.
chr10	88604990	88605489	chr10	88669648	88670147	Mybpc1|chr10:88669648-88670147	0.223049264684533	.	.
chr10	88730714	88731213	chr10	88738951	88739450	Arl1|chr10:88738951-88739450	0.279324093616168	.	.
chr10	88826571	88827070	chr10	88708682	88709181	Utp20|chr10:88708682-88709181	0.199975360816316	.	.
chr10	97966895	97967394	chr10	97582452	97582951	Gm10754|chr10:97582452-97582951	0.229079898478525	.	.
chr10	97966895	97967394	chr10	97689357	97689856	Gm10754|chr10:97689357-97689856	0.203740876861993	.	.
chr10	97966895	97967394	chr10	97712634	97713133	Gm10754|chr10:97712634-97713133	0.223849656769043	.	.
chr10	97966895	97967394	chr10	97842533	97843032	Gm10754|chr10:97842533-97843032	0.149544961867856	.	.
chr10	97966895	97967394	chr10	98185653	98186152	Gm10754|chr10:98185653-98186152	0.364472138732166	.	.
chr10	97966895	97967394	chr10	98199551	98200050	Gm10754|chr10:98199551-98200050	0.153359703106068	.	.
chr10	100015452	100015951	chr10	100061096	100061595	Kitl|chr10:100061096-100061595	0.187049748201791	.	.
chr10	100742024	100742523	chr10	100604199	100604698	Gm35722|chr10:100604199-100604698	0.286658522098083	.	.
chr10	100742024	100742523	chr10	100629708	100630207	Gm35722|chr10:100629708-100630207	0.179286749164662	.	.
chr10	100742024	100742523	chr10	100673451	100673950	Gm35722|chr10:100673451-100673950	0.222995544254128	.	.
chr10	101681454	101681953	chr10	101316618	101317117	Mgat4c|chr10:101316618-101317117	0.210822309435853	.	.
chr10	101681454	101681953	chr10	101350126	101350625	Mgat4c|chr10:101350126-101350625	0.164329755698615	.	.
chr10	101681454	101681953	chr10	101373822	101374321	Mgat4c|chr10:101373822-101374321	0.294815480678288	.	.
chr10	103236075	103236574	chr10	102877866	102878365	Lrriq1|chr10:102877866-102878365	0.201792762518111	.	.
chr10	103368022	103368521	chr10	103443007	103443506	Slc6a15|chr10:103443007-103443506	0.165240621623648	.	.
chr10	105841096	105841595	chr10	105774364	105774863	Ccdc59|chr10:105774364-105774863	0.332554123771211	.	.
chr10	105841096	105841595	chr10	105774364	105774863	Mettl25|chr10:105774364-105774863	0.332554123771211	.	.
chr10	106469497	106469996	chr10	106468917	106469416	Ppfia2|chr10:106468917-106469416	0.314683016775832	.	.
chr10	111798796	111799295	chr10	111757644	111758143	Gm47865|chr10:111757644-111758143	0.36320392268128	.	.
chr10	111798796	111799295	chr10	111804807	111805306	Gm47865|chr10:111804807-111805306	0.398902517477707	.	.
chr10	111798796	111799295	chr10	111907789	111908288	Gm47865|chr10:111907789-111908288	0.312311087371389	.	.
chr10	111798796	111799295	chr10	111925446	111925945	Gm47865|chr10:111925446-111925945	0.197032438798876	.	.
chr10	111798796	111799295	chr10	111957677	111958176	Gm47865|chr10:111957677-111958176	0.216575958242638	.	.
chr10	112059424	112059923	chr10	111804807	111805306	Glipr1l1|chr10:111804807-111805306	0.251763012010647	.	.
chr10	112059424	112059923	chr10	111907789	111908288	Glipr1l1|chr10:111907789-111908288	0.155492043949723	.	.
chr10	112059933	112060432	chr10	112203407	112203906	Glipr1l1|chr10:112203407-112203906	0.227859722401657	.	.
chr10	112160072	112160571	chr10	111900704	111901203	Glipr1l3|chr10:111900704-111901203	0.17445171094776	.	.
chr10	112270038	112270537	chr10	112203407	112203906	Kcnc2|chr10:112203407-112203906	0.178597064372692	.	.
chr10	112928298	112928797	chr10	112572585	112573084	Atxn7l3b|chr10:112572585-112573084	0.165362501994647	.	.
chr10	115586789	115587288	chr10	115593212	115593711	Lgr5|chr10:115593212-115593711	0.311448183957328	.	.
chr10	115587608	115588107	chr10	115593212	115593711	Lgr5|chr10:115593212-115593711	0.25853072654697	.	.
chr10	118141391	118141890	chr10	118466376	118466875	Mdm1|chr10:118466376-118466875	0.153273774440978	.	.
chr10	120112717	120113216	chr10	120038174	120038673	Helb|chr10:120038174-120038673	0.21959437459661	.	.
chr10	120226758	120227257	chr10	120026441	120026940	Llph|chr10:120026441-120026940	0.167477178539013	.	.
chr10	120227259	120227758	chr10	120130584	120131083	Llph|chr10:120130584-120131083	0.152506457464538	.	.
chr10	120801265	120801764	chr10	120751182	120751681	Gm15961|chr10:120751182-120751681	0.176345231269329	.	.
chr10	120801265	120801764	chr10	120938302	120938801	Gm15961|chr10:120938302-120938801	0.149050132747273	.	.
chr10	120857657	120858156	chr10	120646676	120647175	Gm15910|chr10:120646676-120647175	0.146551929194383	.	.
chr10	120857657	120858156	chr10	120751182	120751681	Gm15910|chr10:120751182-120751681	0.335306912220375	.	.
chr10	120857657	120858156	chr10	120751754	120752253	Gm15910|chr10:120751754-120752253	0.310981300489937	.	.
chr10	120857657	120858156	chr10	120864391	120864890	Gm15910|chr10:120864391-120864890	0.247125897922111	.	.
chr10	120857657	120858156	chr10	120875620	120876119	Gm15910|chr10:120875620-120876119	0.179308100324615	.	.
chr10	120857657	120858156	chr10	120882734	120883233	Gm15910|chr10:120882734-120883233	0.231033728433935	.	.
chr10	120857657	120858156	chr10	120938302	120938801	Gm15910|chr10:120938302-120938801	0.173844387249377	.	.
chr10	120898763	120899262	chr10	120751754	120752253	Gm4473|chr10:120751754-120752253	0.186413846079512	.	.
chr10	120898763	120899262	chr10	120751754	120752253	Msrb3|chr10:120751754-120752253	0.186413846079512	.	.
chr10	120898763	120899262	chr10	120875620	120876119	Gm4473|chr10:120875620-120876119	0.398885243120762	.	.
chr10	120898763	120899262	chr10	120875620	120876119	Msrb3|chr10:120875620-120876119	0.398885243120762	.	.
chr10	120978126	120978625	chr10	120646676	120647175	Lemd3|chr10:120646676-120647175	0.149521085338895	.	.
chr10	120978126	120978625	chr10	120751182	120751681	Lemd3|chr10:120751182-120751681	0.222309102228157	.	.
chr10	120978126	120978625	chr10	120864391	120864890	Lemd3|chr10:120864391-120864890	0.152150094543407	.	.
chr10	120978656	120979155	chr10	120646676	120647175	Lemd3|chr10:120646676-120647175	0.256260401882645	.	.
chr10	120978656	120979155	chr10	120864391	120864890	Lemd3|chr10:120864391-120864890	0.170535054444009	.	.
chr10	120978656	120979155	chr10	120882734	120883233	Lemd3|chr10:120882734-120883233	0.205398270291652	.	.
chr10	120978656	120979155	chr10	120882734	120883233	Lemd3|chr10:120882734-120883233	0.205398270291653	.	.
chr10	121033677	121034176	chr10	120875620	120876119	Wif1|chr10:120875620-120876119	0.288310577181701	.	.
chr10	122047655	122048154	chr10	122051767	122052266	Srgap1|chr10:122051767-122052266	0.159953880012059	.	.
chr10	122047655	122048154	chr10	122120828	122121327	Srgap1|chr10:122120828-122121327	0.17462469296324	.	.
chr10	122097114	122097613	chr10	122120828	122121327	Rxylt1|chr10:122120828-122121327	0.170785488179564	.	.
chr10	122448406	122448905	chr10	122038523	122039022	Avpr1a|chr10:122038523-122039022	0.145794518511598	.	.
chr10	122448406	122448905	chr10	122051767	122052266	Avpr1a|chr10:122051767-122052266	0.195633525423182	.	.
chr10	122448406	122448905	chr10	122182979	122183478	Avpr1a|chr10:122182979-122183478	0.373684877625968	.	.
chr10	122448406	122448905	chr10	122408260	122408759	Avpr1a|chr10:122408260-122408759	0.23513109041271	.	.
chr10	122449084	122449583	chr10	122051767	122052266	Avpr1a|chr10:122051767-122052266	0.243325459263863	.	.
chr10	122449084	122449583	chr10	122182979	122183478	Avpr1a|chr10:122182979-122183478	0.192079071050935	.	.
chr10	122449084	122449583	chr10	122408260	122408759	Avpr1a|chr10:122408260-122408759	0.199500607515872	.	.
chr10	127522113	127522612	chr10	127674755	127675254	Shmt2|chr10:127674755-127675254	0.170256489952648	.	.
chr10	127534356	127534855	chr10	127511500	127511999	Nxph4|chr10:127511500-127511999	0.209256034635382	.	.
chr10	127534356	127534855	chr10	127512055	127512554	Nxph4|chr10:127512055-127512554	0.181539775205066	.	.
chr10	127534356	127534855	chr10	127512720	127513219	Nxph4|chr10:127512720-127513219	0.158970172429025	.	.
chr10	127620933	127621432	chr10	127509471	127509970	Lrp1|chr10:127509471-127509970	0.464995467281341	.	.
chr10	127620933	127621432	chr10	127641680	127642179	Lrp1|chr10:127641680-127642179	0.179487794675907	.	.
chr10	127620933	127621432	chr10	127984692	127985191	Lrp1|chr10:127984692-127985191	0.286677434222497	.	.
chr10	127621484	127621983	chr10	127509471	127509970	Lrp1|chr10:127509471-127509970	0.339574259187488	.	.
chr10	127621484	127621983	chr10	127674755	127675254	Lrp1|chr10:127674755-127675254	0.303380821322869	.	.
chr10	127666434	127666933	chr10	127537806	127538305	Nemp1|chr10:127537806-127538305	0.172627680237267	.	.
chr10	127666434	127666933	chr10	127641680	127642179	Nemp1|chr10:127641680-127642179	0.229214326778233	.	.
chr10	127676744	127677243	chr10	127511500	127511999	Gm16230|chr10:127511500-127511999	0.188873926690564	.	.
chr10	127676744	127677243	chr10	127512055	127512554	Gm16230|chr10:127512055-127512554	0.155781820200648	.	.
chr10	127676744	127677243	chr10	127984692	127985191	Gm16230|chr10:127984692-127985191	0.189075802455392	.	.
chr10	127739224	127739723	chr10	127509471	127509970	Zbtb39|chr10:127509471-127509970	0.294639572831653	.	.
chr10	127739224	127739723	chr10	127674755	127675254	Zbtb39|chr10:127674755-127675254	0.256113491026048	.	.
chr10	128008199	128008698	chr10	128176400	128176899	Hsd17b6|chr10:128176400-128176899	0.244161899709746	.	.
chr10	128008199	128008698	chr10	128237698	128238197	Hsd17b6|chr10:128237698-128238197	0.252103925279037	.	.
chr10	128008199	128008698	chr10	128237698	128238197	Hsd17b6|chr10:128237698-128238197	0.252103925279038	.	.
chr10	128014912	128015411	chr10	128176400	128176899	Prim1|chr10:128176400-128176899	0.234403982232932	.	.
chr10	128035316	128035815	chr10	128212738	128213237	Naca|chr10:128212738-128213237	0.214045614286104	.	.
chr10	128035316	128035815	chr10	128283593	128284092	Naca|chr10:128283593-128284092	0.384484514349593	.	.
chr10	128058600	128059099	chr10	127763991	127764490	Ptges3|chr10:127763991-127764490	0.227271807248635	.	.
chr10	128058600	128059099	chr10	127984692	127985191	Ptges3|chr10:127984692-127985191	0.270121221554275	.	.
chr10	128058600	128059099	chr10	128212738	128213237	Ptges3|chr10:128212738-128213237	0.220131452161026	.	.
chr10	128058600	128059099	chr10	128283593	128284092	Ptges3|chr10:128283593-128284092	0.17423996129414	.	.
chr10	128059140	128059639	chr10	127763991	127764490	Ptges3|chr10:127763991-127764490	0.253935467363203	.	.
chr10	128059140	128059639	chr10	127984692	127985191	Ptges3|chr10:127984692-127985191	0.178849548701315	.	.
chr10	128059140	128059639	chr10	128096604	128097103	Ptges3|chr10:128096604-128097103	0.17118308209802	.	.
chr10	128082998	128083497	chr10	127763991	127764490	Atp5b|chr10:127763991-127764490	0.17396800268829	.	.
chr10	128082998	128083497	chr10	127763991	127764490	Gm47438|chr10:127763991-127764490	0.17396800268829	.	.
chr10	128082998	128083497	chr10	128176400	128176899	Atp5b|chr10:128176400-128176899	0.266890780788372	.	.
chr10	128082998	128083497	chr10	128176400	128176899	Gm47438|chr10:128176400-128176899	0.266890780788372	.	.
chr10	128091322	128091821	chr10	127763991	127764490	Baz2a|chr10:127763991-127764490	0.188011127474916	.	.
chr10	128091322	128091821	chr10	128409597	128410096	Baz2a|chr10:128409597-128410096	0.272896347082027	.	.
chr10	128194133	128194632	chr10	127984692	127985191	Gls2|chr10:127984692-127985191	0.244240116596138	.	.
chr10	128194133	128194632	chr10	128176400	128176899	Gls2|chr10:128176400-128176899	0.208481136168149	.	.
chr10	128194133	128194632	chr10	128212738	128213237	Gls2|chr10:128212738-128213237	0.184686299306328	.	.
chr10	128194133	128194632	chr10	128283593	128284092	Gls2|chr10:128283593-128284092	0.251484147432852	.	.
chr10	128211581	128212080	chr10	127763991	127764490	Spryd4|chr10:127763991-127764490	0.147713775096359	.	.
chr10	128211581	128212080	chr10	127984692	127985191	Spryd4|chr10:127984692-127985191	0.157211941033393	.	.
chr10	128211581	128212080	chr10	128176400	128176899	Spryd4|chr10:128176400-128176899	0.199163117973383	.	.
chr10	128211581	128212080	chr10	128212738	128213237	Spryd4|chr10:128212738-128213237	0.174377462389078	.	.
chr10	128232067	128232566	chr10	127763991	127764490	Timeless|chr10:127763991-127764490	0.223631734016658	.	.
chr10	128232067	128232566	chr10	128176400	128176899	Timeless|chr10:128176400-128176899	0.257635475816978	.	.
chr10	128232067	128232566	chr10	128409597	128410096	Timeless|chr10:128409597-128410096	0.187000319498953	.	.
chr10	128270187	128270686	chr10	128212738	128213237	Stat2|chr10:128212738-128213237	0.268301903791315	.	.
chr10	128303050	128303549	chr10	128096604	128097103	Pan2|chr10:128096604-128097103	0.263786293813262	.	.
chr10	128303050	128303549	chr10	128283593	128284092	Pan2|chr10:128283593-128284092	0.212316302374735	.	.
chr10	128322676	128323175	chr10	128212738	128213237	Cnpy2|chr10:128212738-128213237	0.243861837760678	.	.
chr10	128322676	128323175	chr10	128283593	128284092	Cnpy2|chr10:128283593-128284092	0.389604169081421	.	.
chr10	128322676	128323175	chr10	128536166	128536665	Cnpy2|chr10:128536166-128536665	0.203270544024861	.	.
chr10	128368518	128369017	chr10	128409597	128410096	Coq10a|chr10:128409597-128410096	0.257201233662766	.	.
chr10	128376834	128377333	chr10	128283593	128284092	Ankrd52|chr10:128283593-128284092	0.245374728196817	.	.
chr10	128411355	128411854	chr10	128237698	128238197	Nabp2|chr10:128237698-128238197	0.21573067440857	.	.
chr10	128411355	128411854	chr10	128237698	128238197	Rnf41|chr10:128237698-128238197	0.21573067440857	.	.
chr10	128458309	128458808	chr10	128096604	128097103	Smarcc2|chr10:128096604-128097103	0.268306556056402	.	.
chr10	128458968	128459467	chr10	128096604	128097103	Smarcc2|chr10:128096604-128097103	0.158665501750185	.	.
chr10	128493613	128494112	chr10	128237698	128238197	Myl6|chr10:128237698-128238197	0.149758821980599	.	.
chr10	128493613	128494112	chr10	128409597	128410096	Myl6|chr10:128409597-128410096	0.311215835862754	.	.
chr10	128498636	128499135	chr10	128212738	128213237	Myl6b|chr10:128212738-128213237	0.199179059394663	.	.
chr10	128498636	128499135	chr10	128283593	128284092	Myl6b|chr10:128283593-128284092	0.298519064742884	.	.
chr10	128547478	128547977	chr10	128283593	128284092	Zc3h10|chr10:128283593-128284092	0.322093023901811	.	.
chr10	128547478	128547977	chr10	128805195	128805694	Zc3h10|chr10:128805195-128805694	0.33584455679569	.	.
chr10	128547478	128547977	chr10	128909639	128910138	Zc3h10|chr10:128909639-128910138	0.291240848898016	.	.
chr10	128547478	128547977	chr10	128918251	128918750	Zc3h10|chr10:128918251-128918750	0.325072577893177	.	.
chr10	128548928	128549427	chr10	128805195	128805694	Rpl41|chr10:128805195-128805694	0.147679930522212	.	.
chr10	128565862	128566361	chr10	128918251	128918750	Pa2g4|chr10:128918251-128918750	0.18277277148055	.	.
chr10	128626582	128627081	chr10	128805195	128805694	Rps26|chr10:128805195-128805694	0.260681876615269	.	.
chr10	128645519	128646018	chr10	128918251	128918750	Gm26876|chr10:128918251-128918750	0.147786867175415	.	.
chr10	128646026	128646525	chr10	128909639	128910138	Gm26876|chr10:128909639-128910138	0.169244950542982	.	.
chr10	128668336	128668835	chr10	128977436	128977935	Ikzf4|chr10:128977436-128977935	0.160022497048346	.	.
chr10	128669128	128669627	chr10	128805195	128805694	Ikzf4|chr10:128805195-128805694	0.149826422717875	.	.
chr10	128669128	128669627	chr10	128895386	128895885	Ikzf4|chr10:128895386-128895885	0.181541946982994	.	.
chr10	128673679	128674178	chr10	128283593	128284092	Suox|chr10:128283593-128284092	0.445661861777628	.	.
chr10	128673679	128674178	chr10	128805195	128805694	Suox|chr10:128805195-128805694	0.231842796457183	.	.
chr10	128673679	128674178	chr10	128895386	128895885	Suox|chr10:128895386-128895885	0.218094174134934	.	.
chr10	128673679	128674178	chr10	128909639	128910138	Suox|chr10:128909639-128910138	0.153301062999184	.	.
chr10	128673679	128674178	chr10	128918251	128918750	Suox|chr10:128918251-128918750	0.25917503391544	.	.
chr10	128673679	128674178	chr10	128977436	128977935	Suox|chr10:128977436-128977935	0.263857218930982	.	.
chr10	128695638	128696137	chr10	128283593	128284092	Rab5b|chr10:128283593-128284092	0.340810660996055	.	.
chr10	128695638	128696137	chr10	128918251	128918750	Rab5b|chr10:128918251-128918750	0.260877515182254	.	.
chr10	128696211	128696710	chr10	128283593	128284092	Rab5b|chr10:128283593-128284092	0.51840188590679	.	.
chr10	128696211	128696710	chr10	128805195	128805694	Rab5b|chr10:128805195-128805694	0.397150186397408	.	.
chr10	128696211	128696710	chr10	128909639	128910138	Rab5b|chr10:128909639-128910138	0.274374238426045	.	.
chr10	128696211	128696710	chr10	128918251	128918750	Rab5b|chr10:128918251-128918750	0.343779357927856	.	.
chr10	128704864	128705363	chr10	128895386	128895885	Cdk2|chr10:128895386-128895885	0.169662300995638	.	.
chr10	128704864	128705363	chr10	128895386	128895885	Pmel|chr10:128895386-128895885	0.169662300995638	.	.
chr10	128748233	128748732	chr10	128805195	128805694	Pym1|chr10:128805195-128805694	0.316183991095053	.	.
chr10	128821529	128822028	chr10	128913212	128913711	Ormdl2|chr10:128913212-128913711	0.250980834489833	.	.
chr10	128891038	128891537	chr10	128918251	128918750	Gdf11|chr10:128918251-128918750	0.168241020938807	.	.
chr10	128891683	128892182	chr10	128913212	128913711	Gdf11|chr10:128913212-128913711	0.191043144010227	.	.
chr10	128922870	128923369	chr10	128909639	128910138	Bloc1s1|chr10:128909639-128910138	0.254438668920229	.	.
chr10	128922870	128923369	chr10	128909639	128910138	Rdh5|chr10:128909639-128910138	0.254438668920229	.	.
chr10	128922870	128923369	chr10	128918251	128918750	Bloc1s1|chr10:128918251-128918750	0.266983477400615	.	.
chr10	128922870	128923369	chr10	128918251	128918750	Rdh5|chr10:128918251-128918750	0.266983477400615	.	.
chr10	128934528	128935027	chr10	128536166	128536665	Itga7|chr10:128536166-128536665	0.168091763420141	.	.
chr10	128934528	128935027	chr10	128909639	128910138	Itga7|chr10:128909639-128910138	0.409712703460383	.	.
chr10	128934528	128935027	chr10	128918251	128918750	Itga7|chr10:128918251-128918750	0.336525216666083	.	.
chr10	128934528	128935027	chr10	128977436	128977935	Itga7|chr10:128977436-128977935	0.321230853877435	.	.
chr10	130542081	130542580	chr10	130470391	130470890	Gm31793|chr10:130470391-130470890	0.219592075264806	.	.
chr11	3202390	3202889	chr11	3221479	3221978	Eif4enif1|chr11:3221479-3221978	0.195301431117187	.	.
chr11	3202390	3202889	chr11	3289935	3290434	Eif4enif1|chr11:3289935-3290434	0.264643780726786	.	.
chr11	3202390	3202889	chr11	3305745	3306244	Eif4enif1|chr11:3305745-3306244	0.276628546291537	.	.
chr11	3202390	3202889	chr11	3332133	3332632	Eif4enif1|chr11:3332133-3332632	0.306105266335053	.	.
chr11	3202390	3202889	chr11	3371193	3371692	Eif4enif1|chr11:3371193-3371692	0.269300795303252	.	.
chr11	3266213	3266712	chr11	3289935	3290434	Drg1|chr11:3289935-3290434	0.233841513286376	.	.
chr11	3266213	3266712	chr11	3305745	3306244	Drg1|chr11:3305745-3306244	0.247001660333192	.	.
chr11	3266213	3266712	chr11	3332133	3332632	Drg1|chr11:3332133-3332632	0.191072399067989	.	.
chr11	3266213	3266712	chr11	3371193	3371692	Drg1|chr11:3371193-3371692	0.215405203210721	.	.
chr11	3266213	3266712	chr11	3386996	3387495	Drg1|chr11:3386996-3387495	0.24697738250417	.	.
chr11	3266213	3266712	chr11	3484085	3484584	Drg1|chr11:3484085-3484584	0.257593782491163	.	.
chr11	3289366	3289865	chr11	3221479	3221978	Patz1|chr11:3221479-3221978	0.160080312688897	.	.
chr11	3289366	3289865	chr11	3289935	3290434	Patz1|chr11:3289935-3290434	0.244956476805146	.	.
chr11	3289366	3289865	chr11	3305745	3306244	Patz1|chr11:3305745-3306244	0.157604643640039	.	.
chr11	3289366	3289865	chr11	3332133	3332632	Patz1|chr11:3332133-3332632	0.253115104663789	.	.
chr11	3289366	3289865	chr11	3371193	3371692	Patz1|chr11:3371193-3371692	0.274704149561249	.	.
chr11	3289366	3289865	chr11	3386996	3387495	Patz1|chr11:3386996-3387495	0.368724008792627	.	.
chr11	3289366	3289865	chr11	3484085	3484584	Patz1|chr11:3484085-3484584	0.314530689146677	.	.
chr11	3330389	3330888	chr11	3332133	3332632	Gm12592|chr11:3332133-3332632	0.164334744939941	.	.
chr11	3330389	3330888	chr11	3332133	3332632	Pik3ip1|chr11:3332133-3332632	0.164334744939941	.	.
chr11	3330389	3330888	chr11	3347023	3347522	Gm12592|chr11:3347023-3347522	0.294256319076092	.	.
chr11	3330389	3330888	chr11	3347023	3347522	Pik3ip1|chr11:3347023-3347522	0.294256319076092	.	.
chr11	3331596	3332095	chr11	3123799	3124298	Gm12592|chr11:3123799-3124298	0.309131440890978	.	.
chr11	3408986	3409485	chr11	3221479	3221978	Limk2|chr11:3221479-3221978	0.256211828126109	.	.
chr11	3408986	3409485	chr11	3289935	3290434	Limk2|chr11:3289935-3290434	0.157741117767547	.	.
chr11	3408986	3409485	chr11	3386996	3387495	Limk2|chr11:3386996-3387495	0.235803441732076	.	.
chr11	3408986	3409485	chr11	3484085	3484584	Limk2|chr11:3484085-3484584	0.324919308818563	.	.
chr11	3452086	3452585	chr11	3221479	3221978	8430429K09Rik|chr11:3221479-3221978	0.266099427974159	.	.
chr11	3452086	3452585	chr11	3221479	3221978	Rnf185|chr11:3221479-3221978	0.266099427974159	.	.
chr11	3452086	3452585	chr11	3305745	3306244	8430429K09Rik|chr11:3305745-3306244	0.189946809445429	.	.
chr11	3452086	3452585	chr11	3305745	3306244	Rnf185|chr11:3305745-3306244	0.189946809445429	.	.
chr11	3452086	3452585	chr11	3386996	3387495	8430429K09Rik|chr11:3386996-3387495	0.161186427820515	.	.
chr11	3452086	3452585	chr11	3386996	3387495	Rnf185|chr11:3386996-3387495	0.161186427820515	.	.
chr11	3504555	3505054	chr11	3774785	3775284	Inpp5j|chr11:3774785-3775284	0.277648827766553	.	.
chr11	3504555	3505054	chr11	3853391	3853890	Inpp5j|chr11:3853391-3853890	0.250203761283518	.	.
chr11	3648877	3649376	chr11	3761927	3762426	Morc2a|chr11:3761927-3762426	0.338014099316836	.	.
chr11	3648877	3649376	chr11	3761927	3762426	Tug1|chr11:3761927-3762426	0.338014099316836	.	.
chr11	3649414	3649913	chr11	3535285	3535784	Morc2a|chr11:3535285-3535784	0.30081825816094	.	.
chr11	3649414	3649913	chr11	3535285	3535784	Tug1|chr11:3535285-3535784	0.30081825816094	.	.
chr11	3863689	3864188	chr11	3535285	3535784	Osbp2|chr11:3535285-3535784	0.171666587717857	.	.
chr11	3863689	3864188	chr11	3774253	3774752	Osbp2|chr11:3774253-3774752	0.229335120582274	.	.
chr11	3863689	3864188	chr11	4121657	4122156	Osbp2|chr11:4121657-4122156	0.285793903325708	.	.
chr11	3894950	3895449	chr11	3761927	3762426	4921536K21Rik|chr11:3761927-3762426	0.342924148238235	.	.
chr11	3894950	3895449	chr11	3761927	3762426	Dusp18|chr11:3761927-3762426	0.342924148238235	.	.
chr11	3894950	3895449	chr11	3853391	3853890	4921536K21Rik|chr11:3853391-3853890	0.159680037770483	.	.
chr11	3894950	3895449	chr11	3853391	3853890	Dusp18|chr11:3853391-3853890	0.159680037770483	.	.
chr11	3894950	3895449	chr11	4096446	4096945	4921536K21Rik|chr11:4096446-4096945	0.199856946383774	.	.
chr11	3894950	3895449	chr11	4096446	4096945	Dusp18|chr11:4096446-4096945	0.199856946383774	.	.
chr11	3913534	3914033	chr11	3853391	3853890	Slc35e4|chr11:3853391-3853890	0.160610605326016	.	.
chr11	3913534	3914033	chr11	4121657	4122156	Slc35e4|chr11:4121657-4122156	0.177742052882016	.	.
chr11	3963478	3963977	chr11	3774253	3774752	Pes1|chr11:3774253-3774752	0.156227463638379	.	.
chr11	3963478	3963977	chr11	3774785	3775284	Pes1|chr11:3774785-3775284	0.214607362253732	.	.
chr11	3963478	3963977	chr11	4121657	4122156	Pes1|chr11:4121657-4122156	0.310428363434626	.	.
chr11	3983350	3983849	chr11	3761268	3761767	Gal3st1|chr11:3761268-3761767	0.249219833750087	.	.
chr11	3983350	3983849	chr11	3761927	3762426	Gal3st1|chr11:3761927-3762426	0.173643931146122	.	.
chr11	4134899	4135398	chr11	3761268	3761767	Rnf215|chr11:3761268-3761767	0.25562639375413	.	.
chr11	4134899	4135398	chr11	3761927	3762426	Rnf215|chr11:3761927-3762426	0.392552270598589	.	.
chr11	4134899	4135398	chr11	4001562	4002061	Rnf215|chr11:4001562-4002061	0.198647737111274	.	.
chr11	4134899	4135398	chr11	4080180	4080679	Rnf215|chr11:4080180-4080679	0.209371732902183	.	.
chr11	4134899	4135398	chr11	4096446	4096945	Rnf215|chr11:4096446-4096945	0.237967933472022	.	.
chr11	4160019	4160518	chr11	3774785	3775284	Ccdc157|chr11:3774785-3775284	0.161930166544896	.	.
chr11	4160019	4160518	chr11	3774785	3775284	Sf3a1|chr11:3774785-3775284	0.161930166544896	.	.
chr11	4160019	4160518	chr11	3853391	3853890	Ccdc157|chr11:3853391-3853890	0.152643090985938	.	.
chr11	4160019	4160518	chr11	3853391	3853890	Sf3a1|chr11:3853391-3853890	0.152643090985938	.	.
chr11	4160019	4160518	chr11	4096446	4096945	Ccdc157|chr11:4096446-4096945	0.228580444550013	.	.
chr11	4160019	4160518	chr11	4096446	4096945	Sf3a1|chr11:4096446-4096945	0.228580444550013	.	.
chr11	4160019	4160518	chr11	4118067	4118566	Ccdc157|chr11:4118067-4118566	0.340149562215732	.	.
chr11	4160019	4160518	chr11	4118067	4118566	Sf3a1|chr11:4118067-4118566	0.340149562215732	.	.
chr11	4160019	4160518	chr11	4118576	4119075	Ccdc157|chr11:4118576-4119075	0.240874072710057	.	.
chr11	4160019	4160518	chr11	4118576	4119075	Sf3a1|chr11:4118576-4119075	0.240874072710057	.	.
chr11	4186479	4186978	chr11	4096446	4096945	Tbc1d10a|chr11:4096446-4096945	0.229097990996639	.	.
chr11	4186479	4186978	chr11	4118576	4119075	Tbc1d10a|chr11:4118576-4119075	0.155580649863514	.	.
chr11	4186479	4186978	chr11	4258482	4258981	Tbc1d10a|chr11:4258482-4258981	0.205592032041945	.	.
chr11	5261501	5262000	chr11	5290637	5291136	Kremen1|chr11:5290637-5291136	0.290364249345074	.	.
chr11	5261501	5262000	chr11	5415504	5416003	Kremen1|chr11:5415504-5416003	0.197712803435126	.	.
chr11	5444680	5445179	chr11	5314811	5315310	Znrf3|chr11:5314811-5315310	0.172776332459209	.	.
chr11	5444680	5445179	chr11	5415504	5416003	Znrf3|chr11:5415504-5416003	0.233752362233962	.	.
chr11	5444680	5445179	chr11	5485226	5485725	Znrf3|chr11:5485226-5485725	0.287805314895288	.	.
chr11	5444680	5445179	chr11	5486003	5486502	Znrf3|chr11:5486003-5486502	0.286850915388669	.	.
chr11	5444680	5445179	chr11	5669103	5669602	Znrf3|chr11:5669103-5669602	0.171289536463023	.	.
chr11	5444680	5445179	chr11	5740921	5741420	Znrf3|chr11:5740921-5741420	0.295425730487007	.	.
chr11	5520703	5521202	chr11	5314811	5315310	Xbp1|chr11:5314811-5315310	0.158930457296122	.	.
chr11	5520703	5521202	chr11	5485226	5485725	Xbp1|chr11:5485226-5485725	0.174090047860266	.	.
chr11	5520703	5521202	chr11	5486003	5486502	Xbp1|chr11:5486003-5486502	0.216519757521072	.	.
chr11	5520703	5521202	chr11	5707491	5707990	Xbp1|chr11:5707491-5707990	0.221133825289405	.	.
chr11	5520703	5521202	chr11	5740921	5741420	Xbp1|chr11:5740921-5741420	0.27897500720871	.	.
chr11	5520703	5521202	chr11	5901921	5902420	Xbp1|chr11:5901921-5902420	0.23682403007226	.	.
chr11	5520703	5521202	chr11	5995902	5996401	Xbp1|chr11:5995902-5996401	0.223739125554992	.	.
chr11	5521396	5521895	chr11	5314811	5315310	Xbp1|chr11:5314811-5315310	0.197066090761853	.	.
chr11	5521396	5521895	chr11	5707491	5707990	Xbp1|chr11:5707491-5707990	0.336180702845891	.	.
chr11	5521396	5521895	chr11	5912555	5913054	Xbp1|chr11:5912555-5913054	0.184962174894624	.	.
chr11	5521396	5521895	chr11	5991199	5991698	Xbp1|chr11:5991199-5991698	0.186590823198778	.	.
chr11	5542005	5542504	chr11	5290637	5291136	Ccdc117|chr11:5290637-5291136	0.270263625529882	.	.
chr11	5542005	5542504	chr11	5415504	5416003	Ccdc117|chr11:5415504-5416003	0.332249801390614	.	.
chr11	5761618	5762117	chr11	5901921	5902420	Urgcp|chr11:5901921-5902420	0.257076089241494	.	.
chr11	5761618	5762117	chr11	5995902	5996401	Urgcp|chr11:5995902-5996401	0.170852550585198	.	.
chr11	5762152	5762651	chr11	5669103	5669602	Urgcp|chr11:5669103-5669602	0.169531361583773	.	.
chr11	5788237	5788736	chr11	5707491	5707990	Dbnl|chr11:5707491-5707990	0.233943353407685	.	.
chr11	5788237	5788736	chr11	5740921	5741420	Dbnl|chr11:5740921-5741420	0.171204800254749	.	.
chr11	5788237	5788736	chr11	5901921	5902420	Dbnl|chr11:5901921-5902420	0.195528617833014	.	.
chr11	5788237	5788736	chr11	5912555	5913054	Dbnl|chr11:5912555-5913054	0.204504244604618	.	.
chr11	5788237	5788736	chr11	5995902	5996401	Dbnl|chr11:5995902-5996401	0.176885160396395	.	.
chr11	5837178	5837677	chr11	5740921	5741420	Polm|chr11:5740921-5741420	0.30360384061488	.	.
chr11	5837806	5838305	chr11	5901921	5902420	Polm|chr11:5901921-5902420	0.455225952451686	.	.
chr11	5878079	5878578	chr11	5901921	5902420	Pold2|chr11:5901921-5902420	0.220819377221776	.	.
chr11	5878079	5878578	chr11	5995902	5996401	Pold2|chr11:5995902-5996401	0.188547709496918	.	.
chr11	5955521	5956020	chr11	5740921	5741420	Ykt6|chr11:5740921-5741420	0.210813801906372	.	.
chr11	5955521	5956020	chr11	5995902	5996401	Ykt6|chr11:5995902-5996401	0.150811129523664	.	.
chr11	9048265	9048764	chr11	8784311	8784810	Gm11992|chr11:8784311-8784810	0.28393057631987	.	.
chr11	9048265	9048764	chr11	8784311	8784810	Sun3|chr11:8784311-8784810	0.28393057631987	.	.
chr11	11113765	11114264	chr11	11115591	11116090	Vwc2|chr11:11115591-11116090	0.219517449512696	.	.
chr11	11113765	11114264	chr11	11122767	11123266	Vwc2|chr11:11122767-11123266	0.202340509319389	.	.
chr11	11113765	11114264	chr11	11210040	11210539	Vwc2|chr11:11210040-11210539	0.288967771304913	.	.
chr11	11113765	11114264	chr11	11242864	11243363	Vwc2|chr11:11242864-11243363	0.20986152559477	.	.
chr11	11461833	11462332	chr11	11014508	11015007	Spata48|chr11:11014508-11015007	0.228380307228233	.	.
chr11	11461833	11462332	chr11	11014508	11015007	Zpbp|chr11:11014508-11015007	0.228380307228233	.	.
chr11	11461833	11462332	chr11	11122767	11123266	Spata48|chr11:11122767-11123266	0.178525210576919	.	.
chr11	11461833	11462332	chr11	11122767	11123266	Zpbp|chr11:11122767-11123266	0.178525210576919	.	.
chr11	11461833	11462332	chr11	11218811	11219310	Spata48|chr11:11218811-11219310	0.178960638521968	.	.
chr11	11461833	11462332	chr11	11218811	11219310	Zpbp|chr11:11218811-11219310	0.178960638521968	.	.
chr11	11462374	11462873	chr11	11218811	11219310	Spata48|chr11:11218811-11219310	0.147204762244455	.	.
chr11	11462374	11462873	chr11	11218811	11219310	Zpbp|chr11:11218811-11219310	0.147204762244455	.	.
chr11	11462374	11462873	chr11	11499879	11500378	Spata48|chr11:11499879-11500378	0.272917748184859	.	.
chr11	11462374	11462873	chr11	11499879	11500378	Zpbp|chr11:11499879-11500378	0.272917748184859	.	.
chr11	11685393	11685892	chr11	11257263	11257762	Gm11999|chr11:11257263-11257762	0.184528478821583	.	.
chr11	11685393	11685892	chr11	11257263	11257762	Ikzf1|chr11:11257263-11257762	0.184528478821583	.	.
chr11	16257496	16257995	chr11	16260660	16261159	Vstm2a|chr11:16260660-16261159	0.212419269816348	.	.
chr11	16257496	16257995	chr11	16524834	16525333	Vstm2a|chr11:16524834-16525333	0.17567500319154	.	.
chr11	16951015	16951514	chr11	16967761	16968260	Eldr|chr11:16967761-16968260	0.148878761314142	.	.
chr11	16951015	16951514	chr11	16967761	16968260	Fbxo48|chr11:16967761-16968260	0.148878761314142	.	.
chr11	17051545	17052044	chr11	17021114	17021613	Cnrip1|chr11:17021114-17021613	0.147114215888467	.	.
chr11	17051545	17052044	chr11	17021114	17021613	Plek|chr11:17021114-17021613	0.147114215888467	.	.
chr11	17051545	17052044	chr11	17021667	17022166	Cnrip1|chr11:17021667-17022166	0.153192129367654	.	.
chr11	17051545	17052044	chr11	17021667	17022166	Plek|chr11:17021667-17022166	0.153192129367654	.	.
chr11	17052106	17052605	chr11	17305907	17306406	Cnrip1|chr11:17305907-17306406	0.194354476936369	.	.
chr11	17052106	17052605	chr11	17305907	17306406	Plek|chr11:17305907-17306406	0.194354476936369	.	.
chr11	17052630	17053129	chr11	17021114	17021613	Plek|chr11:17021114-17021613	0.426132337612071	.	.
chr11	17052630	17053129	chr11	17021114	17021613	Plek|chr11:17021114-17021613	0.426132337612072	.	.
chr11	17052630	17053129	chr11	17021667	17022166	Plek|chr11:17021667-17022166	0.559290601779361	.	.
chr11	17158989	17159488	chr11	17021114	17021613	Ppp3r1|chr11:17021114-17021613	0.303079057226363	.	.
chr11	17211641	17212140	chr11	17279822	17280321	Pno1|chr11:17279822-17280321	0.15227868907562	.	.
chr11	17211641	17212140	chr11	17393901	17394400	Pno1|chr11:17393901-17394400	0.180307751755713	.	.
chr11	17257330	17257829	chr11	17021114	17021613	C1d|chr11:17021114-17021613	0.217163020934998	.	.
chr11	17257330	17257829	chr11	17021667	17022166	C1d|chr11:17021667-17022166	0.312802701699822	.	.
chr11	17257330	17257829	chr11	17663797	17664296	C1d|chr11:17663797-17664296	0.212150355604526	.	.
chr11	17257929	17258428	chr11	17160193	17160692	C1d|chr11:17160193-17160692	0.162733212916034	.	.
chr11	17257929	17258428	chr11	17386649	17387148	C1d|chr11:17386649-17387148	0.229201803786338	.	.
chr11	17953107	17953606	chr11	17663797	17664296	Etaa1|chr11:17663797-17664296	0.220459641845749	.	.
chr11	17953107	17953606	chr11	17663797	17664296	Etaa1os|chr11:17663797-17664296	0.220459641845749	.	.
chr11	17953651	17954150	chr11	17663797	17664296	Etaa1|chr11:17663797-17664296	0.170090719864399	.	.
chr11	17953651	17954150	chr11	17663797	17664296	Etaa1os|chr11:17663797-17664296	0.170090719864399	.	.
chr11	17953651	17954150	chr11	18061543	18062042	Etaa1|chr11:18061543-18062042	0.225823549306305	.	.
chr11	17953651	17954150	chr11	18061543	18062042	Etaa1os|chr11:18061543-18062042	0.225823549306305	.	.
chr11	19018819	19019318	chr11	18751282	18751781	Meis1|chr11:18751282-18751781	0.400013991699789	.	.
chr11	19018819	19019318	chr11	18957721	18958220	Meis1|chr11:18957721-18958220	0.298337109157571	.	.
chr11	19018819	19019318	chr11	19007537	19008036	Meis1|chr11:19007537-19008036	0.16038246991949	.	.
chr11	19018819	19019318	chr11	19027012	19027511	Meis1|chr11:19027012-19027511	0.197564795879789	.	.
chr11	19018819	19019318	chr11	19265344	19265843	Meis1|chr11:19265344-19265843	0.217153260848777	.	.
chr11	20332570	20333069	chr11	20400704	20401203	Slc1a4|chr11:20400704-20401203	0.155841173727919	.	.
chr11	20332570	20333069	chr11	20531946	20532445	Slc1a4|chr11:20531946-20532445	0.158491156948237	.	.
chr11	20542743	20543242	chr11	20400704	20401203	Sertad2|chr11:20400704-20401203	0.208620616739921	.	.
chr11	20542743	20543242	chr11	20454941	20455440	Sertad2|chr11:20454941-20455440	0.19362500369645	.	.
chr11	20542743	20543242	chr11	20631609	20632108	Sertad2|chr11:20631609-20632108	0.241526163498328	.	.
chr11	20542743	20543242	chr11	20655626	20656125	Sertad2|chr11:20655626-20656125	0.205735815158287	.	.
chr11	20542743	20543242	chr11	20690952	20691451	Sertad2|chr11:20690952-20691451	0.153323579870235	.	.
chr11	20740361	20740860	chr11	20372553	20373052	Aftph|chr11:20372553-20373052	0.197279862121046	.	.
chr11	20740361	20740860	chr11	20477337	20477836	Aftph|chr11:20477337-20477836	0.237054074085999	.	.
chr11	20740361	20740860	chr11	20602990	20603489	Aftph|chr11:20602990-20603489	0.159517702369545	.	.
chr11	20740870	20741369	chr11	20532483	20532982	Aftph|chr11:20532483-20532982	0.319009106151415	.	.
chr11	20741392	20741891	chr11	20400704	20401203	Aftph|chr11:20400704-20401203	0.290930787113094	.	.
chr11	20741392	20741891	chr11	20631609	20632108	Aftph|chr11:20631609-20632108	0.389448409337355	.	.
chr11	21091027	21091526	chr11	21178310	21178809	Peli1|chr11:21178310-21178809	0.176137318103802	.	.
chr11	21091027	21091526	chr11	21414738	21415237	Peli1|chr11:21414738-21415237	0.147387528679077	.	.
chr11	21091624	21092123	chr11	21178310	21178809	Peli1|chr11:21178310-21178809	0.223670424788962	.	.
chr11	21091624	21092123	chr11	21414738	21415237	Peli1|chr11:21414738-21415237	0.197364000800713	.	.
chr11	21370350	21370849	chr11	21178310	21178809	Gm12043|chr11:21178310-21178809	0.384980373010309	.	.
chr11	21370350	21370849	chr11	21178310	21178809	Ugp2|chr11:21178310-21178809	0.384980373010309	.	.
chr11	21371048	21371547	chr11	21414738	21415237	Gm12043|chr11:21414738-21415237	0.17687936163753	.	.
chr11	21371048	21371547	chr11	21414738	21415237	Ugp2|chr11:21414738-21415237	0.17687936163753	.	.
chr11	22512298	22512797	chr11	22286837	22287336	Tmem17|chr11:22286837-22287336	0.164502614811147	.	.
chr11	22512298	22512797	chr11	22698999	22699498	Tmem17|chr11:22698999-22699498	0.311949781704946	.	.
chr11	22617528	22618027	chr11	22560704	22561203	Gm12052|chr11:22560704-22561203	0.214373946454015	.	.
chr11	23008099	23008598	chr11	23124342	23124841	Fam161a|chr11:23124342-23124841	0.242894225243576	.	.
chr11	23255618	23256117	chr11	23271994	23272493	Xpo1|chr11:23271994-23272493	0.207043582201744	.	.
chr11	23306148	23306647	chr11	23271994	23272493	Usp34|chr11:23271994-23272493	0.155616042690556	.	.
chr11	23306661	23307160	chr11	23271994	23272493	Usp34|chr11:23271994-23272493	0.327147025345689	.	.
chr11	23497762	23498261	chr11	23124342	23124841	1700030C12Rik|chr11:23124342-23124841	0.216274778518571	.	.
chr11	23497762	23498261	chr11	23124342	23124841	Ahsa2|chr11:23124342-23124841	0.216274778518571	.	.
chr11	23633475	23633974	chr11	23979266	23979765	0610010F05Rik|chr11:23979266-23979765	0.254976774075617	.	.
chr11	23894432	23894931	chr11	23855325	23855824	Gm12061|chr11:23855325-23855824	0.185517687670752	.	.
chr11	23894432	23894931	chr11	23855325	23855824	Papolg|chr11:23855325-23855824	0.185517687670752	.	.
chr11	23895039	23895538	chr11	23979266	23979765	Gm12061|chr11:23979266-23979765	0.158800124938228	.	.
chr11	23895039	23895538	chr11	23979266	23979765	Papolg|chr11:23979266-23979765	0.158800124938228	.	.
chr11	25301073	25301572	chr11	25157385	25157884	Gm12069|chr11:25157385-25157884	0.40238061183788	.	.
chr11	25301073	25301572	chr11	25357314	25357813	Gm12069|chr11:25357314-25357813	0.228998367669554	.	.
chr11	26210094	26210593	chr11	26073822	26074321	5730522E02Rik|chr11:26073822-26074321	0.155220161288731	.	.
chr11	26210094	26210593	chr11	26387215	26387714	5730522E02Rik|chr11:26387215-26387714	0.178739878235421	.	.
chr11	26210094	26210593	chr11	26438212	26438711	5730522E02Rik|chr11:26438212-26438711	0.256653847032591	.	.
chr11	28583291	28583790	chr11	28543426	28543925	Ccdc85a|chr11:28543426-28543925	0.166041610845319	.	.
chr11	28584127	28584626	chr11	28692763	28693262	Ccdc85a|chr11:28692763-28693262	0.154025457635278	.	.
chr11	28852961	28853460	chr11	28692763	28693262	Efemp1|chr11:28692763-28693262	0.342392691085049	.	.
chr11	28852961	28853460	chr11	28693275	28693774	Efemp1|chr11:28693275-28693774	0.314865196348175	.	.
chr11	29373366	29373865	chr11	29694010	29694509	Ccdc88a|chr11:29694010-29694509	0.185256560058585	.	.
chr11	29373366	29373865	chr11	29718420	29718919	Ccdc88a|chr11:29718420-29718919	0.329801200823783	.	.
chr11	29373877	29374376	chr11	29718420	29718919	Ccdc88a|chr11:29718420-29718919	0.168610911283937	.	.
chr11	29547417	29547916	chr11	29428683	29429182	Clhc1|chr11:29428683-29429182	0.16533634622717	.	.
chr11	29547417	29547916	chr11	29428683	29429182	Rps27a|chr11:29428683-29429182	0.16533634622717	.	.
chr11	29547417	29547916	chr11	29638833	29639332	Clhc1|chr11:29638833-29639332	0.250406016156436	.	.
chr11	29547417	29547916	chr11	29638833	29639332	Rps27a|chr11:29638833-29639332	0.250406016156436	.	.
chr11	29693483	29693982	chr11	29428683	29429182	Rtn4|chr11:29428683-29429182	0.242147301678145	.	.
chr11	29693483	29693982	chr11	29694010	29694509	Rtn4|chr11:29694010-29694509	0.33000987246383	.	.
chr11	30025915	30026414	chr11	30161609	30162108	Eml6|chr11:30161609-30162108	0.276026357016647	.	.
chr11	30267372	30267871	chr11	30160929	30161428	Gm8098|chr11:30160929-30161428	0.281969876580864	.	.
chr11	30267372	30267871	chr11	30160929	30161428	Sptbn1|chr11:30160929-30161428	0.281969876580864	.	.
chr11	30267372	30267871	chr11	30198313	30198812	Gm8098|chr11:30198313-30198812	0.21278409810256	.	.
chr11	30267372	30267871	chr11	30198313	30198812	Sptbn1|chr11:30198313-30198812	0.21278409810256	.	.
chr11	30267372	30267871	chr11	30657058	30657557	Gm8098|chr11:30657058-30657557	0.400728298670227	.	.
chr11	30267372	30267871	chr11	30657058	30657557	Sptbn1|chr11:30657058-30657557	0.400728298670227	.	.
chr11	30267892	30268391	chr11	30160929	30161428	Gm8098|chr11:30160929-30161428	0.201098679336909	.	.
chr11	30267892	30268391	chr11	30160929	30161428	Sptbn1|chr11:30160929-30161428	0.201098679336909	.	.
chr11	30471695	30472194	chr11	30198313	30198812	4930505A04Rik|chr11:30198313-30198812	0.234855060684386	.	.
chr11	30885150	30885649	chr11	30888059	30888558	Asb3|chr11:30888059-30888558	0.261969194595801	.	.
chr11	30885150	30885649	chr11	30888059	30888558	Gpr75|chr11:30888059-30888558	0.261969194595801	.	.
chr11	30954161	30954660	chr11	30888059	30888558	Erlec1|chr11:30888059-30888558	0.208615248160957	.	.
chr11	30986154	30986653	chr11	30888059	30888558	Chac2|chr11:30888059-30888558	0.181099872636486	.	.
chr11	30986154	30986653	chr11	31169869	31170368	Chac2|chr11:31169869-31170368	0.175650141328583	.	.
chr11	30986154	30986653	chr11	31247920	31248419	Chac2|chr11:31247920-31248419	0.203551269542291	.	.
chr11	30986154	30986653	chr11	31248449	31248948	Chac2|chr11:31248449-31248948	0.212684265330568	.	.
chr11	31671728	31672227	chr11	31610290	31610789	Bod1|chr11:31610290-31610789	0.222359397859626	.	.
chr11	31671728	31672227	chr11	31694883	31695382	Bod1|chr11:31694883-31695382	0.326138067070517	.	.
chr11	33147016	33147515	chr11	33012731	33013230	Fgf18|chr11:33012731-33013230	0.217141162213833	.	.
chr11	33147016	33147515	chr11	33075180	33075679	Fgf18|chr11:33075180-33075679	0.294990740784498	.	.
chr11	33147016	33147515	chr11	33148287	33148786	Fgf18|chr11:33148287-33148786	0.170366467654926	.	.
chr11	33147016	33147515	chr11	33336774	33337273	Fgf18|chr11:33336774-33337273	0.180107061410731	.	.
chr11	33147604	33148103	chr11	33004482	33004981	Fgf18|chr11:33004482-33004981	0.168359794636071	.	.
chr11	33147604	33148103	chr11	33012731	33013230	Fgf18|chr11:33012731-33013230	0.187113063006581	.	.
chr11	33147604	33148103	chr11	33148287	33148786	Fgf18|chr11:33148287-33148786	0.256960273876326	.	.
chr11	33147604	33148103	chr11	33336774	33337273	Fgf18|chr11:33336774-33337273	0.158972598172033	.	.
chr11	33162136	33162635	chr11	33005261	33005760	Npm1|chr11:33005261-33005760	0.194309180274204	.	.
chr11	33162905	33163404	chr11	33078000	33078499	Npm1|chr11:33078000-33078499	0.157480871778433	.	.
chr11	33513007	33513506	chr11	33700695	33701194	Ranbp17|chr11:33700695-33701194	0.261810602661609	.	.
chr11	33513007	33513506	chr11	33701210	33701709	Ranbp17|chr11:33701210-33701709	0.226429237522882	.	.
chr11	40733291	40733790	chr11	40395321	40395820	Hmmr|chr11:40395321-40395820	0.185201369721833	.	.
chr11	40733291	40733790	chr11	40395321	40395820	Nudcd2|chr11:40395321-40395820	0.185201369721833	.	.
chr11	40733291	40733790	chr11	40692427	40692926	Hmmr|chr11:40692427-40692926	0.38997962444176	.	.
chr11	40733291	40733790	chr11	40692427	40692926	Nudcd2|chr11:40692427-40692926	0.38997962444176	.	.
chr11	40733291	40733790	chr11	40850703	40851202	Hmmr|chr11:40850703-40851202	0.149835918955454	.	.
chr11	40733291	40733790	chr11	40850703	40851202	Nudcd2|chr11:40850703-40851202	0.149835918955454	.	.
chr11	40733291	40733790	chr11	40865644	40866143	Hmmr|chr11:40865644-40866143	0.173408805429188	.	.
chr11	40733291	40733790	chr11	40865644	40866143	Hmmr|chr11:40865644-40866143	0.173408805429189	.	.
chr11	40733291	40733790	chr11	40865644	40866143	Nudcd2|chr11:40865644-40866143	0.173408805429188	.	.
chr11	40733291	40733790	chr11	40865644	40866143	Nudcd2|chr11:40865644-40866143	0.173408805429189	.	.
chr11	40733864	40734363	chr11	40555085	40555584	Hmmr|chr11:40555085-40555584	0.217857698444495	.	.
chr11	40733864	40734363	chr11	40555085	40555584	Nudcd2|chr11:40555085-40555584	0.217857698444495	.	.
chr11	40733864	40734363	chr11	40573530	40574029	Hmmr|chr11:40573530-40574029	0.230903149567909	.	.
chr11	40733864	40734363	chr11	40573530	40574029	Nudcd2|chr11:40573530-40574029	0.230903149567909	.	.
chr11	40733864	40734363	chr11	40692427	40692926	Hmmr|chr11:40692427-40692926	0.200041212397802	.	.
chr11	40733864	40734363	chr11	40692427	40692926	Nudcd2|chr11:40692427-40692926	0.200041212397802	.	.
chr11	40755146	40755645	chr11	41004553	41005052	Ccng1|chr11:41004553-41005052	0.188893494735786	.	.
chr11	48799792	48800291	chr11	48599046	48599545	Rack1|chr11:48599046-48599545	0.157207355204134	.	.
chr11	48799792	48800291	chr11	48788591	48789090	Rack1|chr11:48788591-48789090	0.175130598011915	.	.
chr11	48800315	48800814	chr11	48855390	48855889	Rack1|chr11:48855390-48855889	0.229342089023176	.	.
chr11	48800315	48800814	chr11	48874421	48874920	Rack1|chr11:48874421-48874920	0.216580580001661	.	.
chr11	48816857	48817356	chr11	48834168	48834667	Trim41|chr11:48834168-48834667	0.178188128438532	.	.
chr11	48825828	48826327	chr11	48833647	48834146	Gm12184|chr11:48833647-48834146	0.183449920700409	.	.
chr11	48825828	48826327	chr11	48833647	48834146	Trim7|chr11:48833647-48834146	0.183449920700409	.	.
chr11	48825828	48826327	chr11	48837257	48837756	Gm12184|chr11:48837257-48837756	0.266648999365589	.	.
chr11	48825828	48826327	chr11	48837257	48837756	Trim7|chr11:48837257-48837756	0.266648999365589	.	.
chr11	48825828	48826327	chr11	48837777	48838276	Gm12184|chr11:48837777-48838276	0.174197953442862	.	.
chr11	48825828	48826327	chr11	48837777	48838276	Trim7|chr11:48837777-48838276	0.174197953442862	.	.
chr11	48825828	48826327	chr11	49103228	49103727	Gm12184|chr11:49103228-49103727	0.155128393472495	.	.
chr11	48825828	48826327	chr11	49103228	49103727	Trim7|chr11:49103228-49103727	0.155128393472495	.	.
chr11	48826330	48826829	chr11	48788591	48789090	Gm12184|chr11:48788591-48789090	0.150838832135684	.	.
chr11	48826330	48826829	chr11	48788591	48789090	Trim7|chr11:48788591-48789090	0.150838832135684	.	.
chr11	48826330	48826829	chr11	48818245	48818744	Gm12184|chr11:48818245-48818744	0.24005996549084	.	.
chr11	48826330	48826829	chr11	48818245	48818744	Trim7|chr11:48818245-48818744	0.24005996549084	.	.
chr11	48826330	48826829	chr11	48833647	48834146	Gm12184|chr11:48833647-48834146	0.252992411435906	.	.
chr11	48826330	48826829	chr11	48833647	48834146	Trim7|chr11:48833647-48834146	0.252992411435906	.	.
chr11	48826330	48826829	chr11	48837257	48837756	Gm12184|chr11:48837257-48837756	0.335827069296631	.	.
chr11	48826330	48826829	chr11	48837257	48837756	Trim7|chr11:48837257-48837756	0.335827069296631	.	.
chr11	48826330	48826829	chr11	48855390	48855889	Gm12184|chr11:48855390-48855889	0.221063087357255	.	.
chr11	48826330	48826829	chr11	48855390	48855889	Trim7|chr11:48855390-48855889	0.221063087357255	.	.
chr11	48826330	48826829	chr11	48874421	48874920	Gm12184|chr11:48874421-48874920	0.176747174770257	.	.
chr11	48826330	48826829	chr11	48874421	48874920	Trim7|chr11:48874421-48874920	0.176747174770257	.	.
chr11	48853382	48853881	chr11	48588765	48589264	Gm16170|chr11:48588765-48589264	0.245990456862481	.	.
chr11	48853382	48853881	chr11	48599046	48599545	Gm16170|chr11:48599046-48599545	0.206805719463996	.	.
chr11	48853382	48853881	chr11	48599802	48600301	Gm16170|chr11:48599802-48600301	0.164198317194826	.	.
chr11	48853382	48853881	chr11	48779422	48779921	Gm16170|chr11:48779422-48779921	0.166755621004548	.	.
chr11	48853382	48853881	chr11	48837777	48838276	Gm16170|chr11:48837777-48838276	0.19312443074099	.	.
chr11	49203185	49203684	chr11	48834168	48834667	Zfp62|chr11:48834168-48834667	0.153502498531738	.	.
chr11	49203772	49204271	chr11	48779422	48779921	Zfp62|chr11:48779422-48779921	0.162102056340514	.	.
chr11	49203772	49204271	chr11	48788591	48789090	Zfp62|chr11:48788591-48789090	0.181090409562776	.	.
chr11	49203772	49204271	chr11	48874421	48874920	Zfp62|chr11:48874421-48874920	0.322946674195778	.	.
chr11	49243866	49244365	chr11	48837257	48837756	Mgat1|chr11:48837257-48837756	0.178136909455812	.	.
chr11	49243866	49244365	chr11	49274101	49274600	Mgat1|chr11:49274101-49274600	0.189591082764289	.	.
chr11	49712561	49713060	chr11	49274101	49274600	Cnot6|chr11:49274101-49274600	0.240722018101242	.	.
chr11	50827537	50828036	chr11	50769375	50769874	Zfp354c|chr11:50769375-50769874	0.176821051878877	.	.
chr11	50841323	50841822	chr11	50769375	50769874	Zfp879|chr11:50769375-50769874	0.150120512036288	.	.
chr11	50841323	50841822	chr11	50952287	50952786	Zfp879|chr11:50952287-50952786	0.231042826295691	.	.
chr11	50931438	50931937	chr11	50952287	50952786	Zfp354b|chr11:50952287-50952786	0.244620038128561	.	.
chr11	51058989	51059488	chr11	51345897	51346396	Zfp354a|chr11:51345897-51346396	0.170114966636046	.	.
chr11	51058989	51059488	chr11	51429658	51430157	Zfp354a|chr11:51429658-51430157	0.181573197419556	.	.
chr11	51289688	51290187	chr11	51429658	51430157	Col23a1|chr11:51429658-51430157	0.427410712894489	.	.
chr11	51289688	51290187	chr11	51458585	51459084	Col23a1|chr11:51458585-51459084	0.164960617694536	.	.
chr11	51289688	51290187	chr11	51459429	51459928	Col23a1|chr11:51459429-51459928	0.285390701726027	.	.
chr11	51289688	51290187	chr11	51494319	51494818	Col23a1|chr11:51494319-51494818	0.271648824056783	.	.
chr11	51763403	51763902	chr11	51832401	51832900	Sar1b|chr11:51832401-51832900	0.164927369290918	.	.
chr11	51763403	51763902	chr11	51832401	51832900	Sar1b|chr11:51832401-51832900	0.164927369290919	.	.
chr11	51763403	51763902	chr11	51832401	51832900	Sec24a|chr11:51832401-51832900	0.164927369290918	.	.
chr11	51763403	51763902	chr11	51832401	51832900	Sec24a|chr11:51832401-51832900	0.164927369290919	.	.
chr11	51856924	51857423	chr11	51832401	51832900	Jade2|chr11:51832401-51832900	0.336541952942796	.	.
chr11	51856924	51857423	chr11	51855397	51855896	Jade2|chr11:51855397-51855896	0.184557158241429	.	.
chr11	51857661	51858160	chr11	51755773	51756272	Jade2|chr11:51755773-51756272	0.159101864082983	.	.
chr11	51857661	51858160	chr11	51756283	51756782	Jade2|chr11:51756283-51756782	0.225657166112337	.	.
chr11	51857661	51858160	chr11	51856134	51856633	Jade2|chr11:51856134-51856633	0.305799577759901	.	.
chr11	51857661	51858160	chr11	51943114	51943613	Jade2|chr11:51943114-51943613	0.318003452795133	.	.
chr11	51967401	51967900	chr11	51755773	51756272	Cdkn2aipnl|chr11:51755773-51756272	0.208390649305589	.	.
chr11	51967401	51967900	chr11	52086506	52087005	Cdkn2aipnl|chr11:52086506-52087005	0.350862174837214	.	.
chr11	51999945	52000444	chr11	51943114	51943613	Gm12204|chr11:51943114-51943613	0.158623981372084	.	.
chr11	51999945	52000444	chr11	51943114	51943613	Ube2b|chr11:51943114-51943613	0.158623981372084	.	.
chr11	51999945	52000444	chr11	52498070	52498569	Gm12204|chr11:52498070-52498569	0.196700178752501	.	.
chr11	51999945	52000444	chr11	52498070	52498569	Ube2b|chr11:52498070-52498569	0.196700178752501	.	.
chr11	52000555	52001054	chr11	51832401	51832900	Gm12204|chr11:51832401-51832900	0.351368378234204	.	.
chr11	52000555	52001054	chr11	51832401	51832900	Ube2b|chr11:51832401-51832900	0.351368378234204	.	.
chr11	52000555	52001054	chr11	51855397	51855896	Gm12204|chr11:51855397-51855896	0.247585373290905	.	.
chr11	52000555	52001054	chr11	51855397	51855896	Ube2b|chr11:51855397-51855896	0.247585373290905	.	.
chr11	52000555	52001054	chr11	52333587	52334086	Gm12204|chr11:52333587-52334086	0.168194313996094	.	.
chr11	52000555	52001054	chr11	52333587	52334086	Ube2b|chr11:52333587-52334086	0.168194313996094	.	.
chr11	52003968	52004467	chr11	51755773	51756272	Cdkl3|chr11:51755773-51756272	0.164702996868106	.	.
chr11	52003968	52004467	chr11	52129085	52129584	Cdkl3|chr11:52129085-52129584	0.196794346015216	.	.
chr11	52097965	52098464	chr11	52220229	52220728	Ppp2ca|chr11:52220229-52220728	0.167464301523569	.	.
chr11	52098497	52098996	chr11	51832401	51832900	Ppp2ca|chr11:51832401-51832900	0.386378428088365	.	.
chr11	52099118	52099617	chr11	51755773	51756272	Ppp2ca|chr11:51755773-51756272	0.151680589610824	.	.
chr11	52099118	52099617	chr11	51755773	51756272	Ppp2ca|chr11:51755773-51756272	0.151680589610825	.	.
chr11	52099118	52099617	chr11	51756283	51756782	Ppp2ca|chr11:51756283-51756782	0.243588952140639	.	.
chr11	52099118	52099617	chr11	51805139	51805638	Ppp2ca|chr11:51805139-51805638	0.292070121933372	.	.
chr11	52099118	52099617	chr11	51832401	51832900	Ppp2ca|chr11:51832401-51832900	0.313585782852915	.	.
chr11	52099118	52099617	chr11	52498070	52498569	Ppp2ca|chr11:52498070-52498569	0.171243666533385	.	.
chr11	52231721	52232220	chr11	51756283	51756782	Skp1a|chr11:51756283-51756782	0.223246374850346	.	.
chr11	52231721	52232220	chr11	51805139	51805638	Skp1a|chr11:51805139-51805638	0.35461622180426	.	.
chr11	52231721	52232220	chr11	51832401	51832900	Skp1a|chr11:51832401-51832900	0.171561504405952	.	.
chr11	52231721	52232220	chr11	51945350	51945849	Skp1a|chr11:51945350-51945849	0.145813281475385	.	.
chr11	52231721	52232220	chr11	52086506	52087005	Skp1a|chr11:52086506-52087005	0.175218285909898	.	.
chr11	52231721	52232220	chr11	52343092	52343591	Skp1a|chr11:52343092-52343591	0.188993340633641	.	.
chr11	52231721	52232220	chr11	52498070	52498569	Skp1a|chr11:52498070-52498569	0.228236514622004	.	.
chr11	52360124	52360623	chr11	52129085	52129584	Vdac1|chr11:52129085-52129584	0.195150142201803	.	.
chr11	52360764	52361263	chr11	52333587	52334086	Vdac1|chr11:52333587-52334086	0.308197712333662	.	.
chr11	52360764	52361263	chr11	52498070	52498569	Vdac1|chr11:52498070-52498569	0.263220086351121	.	.
chr11	52396175	52396674	chr11	52498070	52498569	9530068E07Rik|chr11:52498070-52498569	0.391925095480779	.	.
chr11	53519552	53520051	chr11	53520056	53520555	Sept8|chr11:53520056-53520555	0.419130254519844	.	.
chr11	53519552	53520051	chr11	53520591	53521090	Sept8|chr11:53520591-53521090	0.237365755526958	.	.
chr11	53519552	53520051	chr11	53763473	53763972	Sept8|chr11:53763473-53763972	0.28422858556687	.	.
chr11	53567090	53567589	chr11	53520056	53520555	A430108G06Rik|chr11:53520056-53520555	0.19255022822881	.	.
chr11	53567090	53567589	chr11	53520056	53520555	Kif3a|chr11:53520056-53520555	0.19255022822881	.	.
chr11	53567090	53567589	chr11	53520591	53521090	A430108G06Rik|chr11:53520591-53521090	0.196153573116793	.	.
chr11	53567090	53567589	chr11	53520591	53521090	Kif3a|chr11:53520591-53521090	0.196153573116793	.	.
chr11	53567090	53567589	chr11	53636042	53636541	A430108G06Rik|chr11:53636042-53636541	0.207886710261974	.	.
chr11	53567090	53567589	chr11	53636042	53636541	Kif3a|chr11:53636042-53636541	0.207886710261974	.	.
chr11	53706514	53707013	chr11	53520056	53520555	Rad50|chr11:53520056-53520555	0.264200647712011	.	.
chr11	53769713	53770212	chr11	53520056	53520555	Irf1|chr11:53520056-53520555	0.186011268968069	.	.
chr11	53769713	53770212	chr11	53735515	53736014	Irf1|chr11:53735515-53736014	0.156560478093364	.	.
chr11	53769713	53770212	chr11	53763473	53763972	Irf1|chr11:53763473-53763972	0.202121482551068	.	.
chr11	53769713	53770212	chr11	53797399	53797898	Irf1|chr11:53797399-53797898	0.167462498427682	.	.
chr11	53769713	53770212	chr11	53849889	53850388	Irf1|chr11:53849889-53850388	0.175529003816023	.	.
chr11	53769713	53770212	chr11	54002632	54003131	Irf1|chr11:54002632-54003131	0.339260699846245	.	.
chr11	53769713	53770212	chr11	54088837	54089336	Irf1|chr11:54088837-54089336	0.247068724068042	.	.
chr11	53769713	53770212	chr11	54122258	54122757	Irf1|chr11:54122258-54122757	0.287295716232485	.	.
chr11	53770230	53770729	chr11	53520056	53520555	Irf1|chr11:53520056-53520555	0.274406991629099	.	.
chr11	53770230	53770729	chr11	53735515	53736014	Irf1|chr11:53735515-53736014	0.295350806229821	.	.
chr11	53770230	53770729	chr11	53763473	53763972	Irf1|chr11:53763473-53763972	0.241539257334574	.	.
chr11	53891550	53892049	chr11	53636042	53636541	Slc22a5|chr11:53636042-53636541	0.152782394975526	.	.
chr11	53891550	53892049	chr11	53763473	53763972	Slc22a5|chr11:53763473-53763972	0.201619077967245	.	.
chr11	53891550	53892049	chr11	54060327	54060826	Slc22a5|chr11:54060327-54060826	0.269847652372551	.	.
chr11	53891550	53892049	chr11	54122826	54123325	Slc22a5|chr11:54122826-54123325	0.193040097127105	.	.
chr11	53980083	53980582	chr11	53735515	53736014	Slc22a21|chr11:53735515-53736014	0.203138740820479	.	.
chr11	53980083	53980582	chr11	53797399	53797898	Slc22a21|chr11:53797399-53797898	0.16434970693243	.	.
chr11	53980083	53980582	chr11	53849889	53850388	Slc22a21|chr11:53849889-53850388	0.19653138897923	.	.
chr11	53980083	53980582	chr11	54088837	54089336	Slc22a21|chr11:54088837-54089336	0.289723106294938	.	.
chr11	53980083	53980582	chr11	54122258	54122757	Slc22a21|chr11:54122258-54122757	0.244101863529567	.	.
chr11	54027828	54028327	chr11	53763473	53763972	Slc22a4|chr11:53763473-53763972	0.262782248955838	.	.
chr11	54027828	54028327	chr11	53797399	53797898	Slc22a4|chr11:53797399-53797898	0.196202187265072	.	.
chr11	54027828	54028327	chr11	54007660	54008159	Slc22a4|chr11:54007660-54008159	0.344060434473074	.	.
chr11	54027828	54028327	chr11	54054184	54054683	Slc22a4|chr11:54054184-54054683	0.167906021818688	.	.
chr11	54027828	54028327	chr11	54112961	54113460	Slc22a4|chr11:54112961-54113460	0.151277396596556	.	.
chr11	54100707	54101206	chr11	53763473	53763972	P4ha2|chr11:53763473-53763972	0.224638980227442	.	.
chr11	54100707	54101206	chr11	54002632	54003131	P4ha2|chr11:54002632-54003131	0.214639453247844	.	.
chr11	54100707	54101206	chr11	54088837	54089336	P4ha2|chr11:54088837-54089336	0.334860827176373	.	.
chr11	54100707	54101206	chr11	54256924	54257423	P4ha2|chr11:54256924-54257423	0.336111438234152	.	.
chr11	54303873	54304372	chr11	54112961	54113460	Acsl6|chr11:54112961-54113460	0.263664130315812	.	.
chr11	54303873	54304372	chr11	54112961	54113460	Acsl6|chr11:54112961-54113460	0.263664130315813	.	.
chr11	54303873	54304372	chr11	54336223	54336722	Acsl6|chr11:54336223-54336722	0.285701186157677	.	.
chr11	54303873	54304372	chr11	54354415	54354914	Acsl6|chr11:54354415-54354914	0.214185055051131	.	.
chr11	54303873	54304372	chr11	54354965	54355464	Acsl6|chr11:54354965-54355464	0.197019944480121	.	.
chr11	54437826	54438325	chr11	54002632	54003131	Fnip1|chr11:54002632-54003131	0.22895047687364	.	.
chr11	54437826	54438325	chr11	54060327	54060826	Fnip1|chr11:54060327-54060826	0.2162497625383	.	.
chr11	54437826	54438325	chr11	54088837	54089336	Fnip1|chr11:54088837-54089336	0.199396234717871	.	.
chr11	54437826	54438325	chr11	54122826	54123325	Fnip1|chr11:54122826-54123325	0.248272410678526	.	.
chr11	54437826	54438325	chr11	54256924	54257423	Fnip1|chr11:54256924-54257423	0.157919478890859	.	.
chr11	54437826	54438325	chr11	54336223	54336722	Fnip1|chr11:54336223-54336722	0.148466805473069	.	.
chr11	54437826	54438325	chr11	54354965	54355464	Fnip1|chr11:54354965-54355464	0.173246091684892	.	.
chr11	54437826	54438325	chr11	54675765	54676264	Fnip1|chr11:54675765-54676264	0.272013999823211	.	.
chr11	54437826	54438325	chr11	54703248	54703747	Fnip1|chr11:54703248-54703747	0.172053574627331	.	.
chr11	54437826	54438325	chr11	54718572	54719071	Fnip1|chr11:54718572-54719071	0.283793626874893	.	.
chr11	54522599	54523098	chr11	54703248	54703747	Rapgef6|chr11:54703248-54703747	0.146424670607646	.	.
chr11	55033230	55033729	chr11	55015695	55016194	Anxa6|chr11:55015695-55016194	0.322637776196246	.	.
chr11	55033230	55033729	chr11	55086973	55087472	Anxa6|chr11:55086973-55087472	0.234485080867231	.	.
chr11	55033230	55033729	chr11	55240519	55241018	Anxa6|chr11:55240519-55241018	0.268514203986691	.	.
chr11	55033230	55033729	chr11	55262061	55262560	Anxa6|chr11:55262061-55262560	0.338449353845964	.	.
chr11	55033230	55033729	chr11	55419161	55419660	Anxa6|chr11:55419161-55419660	0.491648373735993	.	.
chr11	55033230	55033729	chr11	55419687	55420186	Anxa6|chr11:55419687-55420186	0.170832407180771	.	.
chr11	55077886	55078385	chr11	55262061	55262560	Ccdc69|chr11:55262061-55262560	0.189106286317975	.	.
chr11	55098113	55098612	chr11	55039590	55040089	Gm2a|chr11:55039590-55040089	0.146639693741981	.	.
chr11	55098113	55098612	chr11	55086973	55087472	Gm2a|chr11:55086973-55087472	0.16250361868498	.	.
chr11	55204077	55204576	chr11	55497808	55498307	Slc36a1|chr11:55497808-55498307	0.184323100786455	.	.
chr11	55460969	55461468	chr11	55086973	55087472	Atox1|chr11:55086973-55087472	0.308120432296325	.	.
chr11	55460969	55461468	chr11	55356784	55357283	Atox1|chr11:55356784-55357283	0.175849007286893	.	.
chr11	55607008	55607507	chr11	55589228	55589727	Glra1|chr11:55589228-55589727	0.383048584343889	.	.
chr11	55607008	55607507	chr11	55589741	55590240	Glra1|chr11:55589741-55590240	0.355653752883211	.	.
chr11	55607728	55608227	chr11	55356784	55357283	Glra1|chr11:55356784-55357283	0.33832778660957	.	.
chr11	55607728	55608227	chr11	55446542	55447041	Glra1|chr11:55446542-55447041	0.179274653337373	.	.
chr11	55608465	55608964	chr11	55446542	55447041	Glra1|chr11:55446542-55447041	0.198332496814628	.	.
chr11	55608465	55608964	chr11	55589228	55589727	Glra1|chr11:55589228-55589727	0.188163220821618	.	.
chr11	58126290	58126789	chr11	58057420	58057919	Gm12246|chr11:58057420-58057919	0.316962248597943	.	.
chr11	58126290	58126789	chr11	58179510	58180009	Gm12246|chr11:58179510-58180009	0.151532494796159	.	.
chr11	58126290	58126789	chr11	58301163	58301662	Gm12246|chr11:58301163-58301662	0.192446705081686	.	.
chr11	58126290	58126789	chr11	58334655	58335154	Gm12246|chr11:58334655-58335154	0.50957616708858	.	.
chr11	58126290	58126789	chr11	58402057	58402556	Gm12246|chr11:58402057-58402556	0.152716840116068	.	.
chr11	58126290	58126789	chr11	58408064	58408563	Gm12246|chr11:58408064-58408563	0.328917920813336	.	.
chr11	58306797	58307296	chr11	58302580	58303079	Zfp692|chr11:58302580-58303079	0.154408877926552	.	.
chr11	58307549	58308048	chr11	58179510	58180009	Zfp692|chr11:58179510-58180009	0.197088621132797	.	.
chr11	58307549	58308048	chr11	58302580	58303079	Zfp692|chr11:58302580-58303079	0.153436735744808	.	.
chr11	58322621	58323120	chr11	58097173	58097672	1700047K16Rik|chr11:58097173-58097672	0.259135588218428	.	.
chr11	58322621	58323120	chr11	58302580	58303079	1700047K16Rik|chr11:58302580-58303079	0.47270271925262	.	.
chr11	58640299	58640798	chr11	58301163	58301662	Trim58|chr11:58301163-58301662	0.214932312695098	.	.
chr11	58640299	58640798	chr11	58334655	58335154	Trim58|chr11:58334655-58335154	0.190245692501428	.	.
chr11	58640299	58640798	chr11	58402057	58402556	Trim58|chr11:58402057-58402556	0.175257612306257	.	.
chr11	58640299	58640798	chr11	58408064	58408563	Trim58|chr11:58408064-58408563	0.215163509594751	.	.
chr11	58640299	58640798	chr11	58914522	58915021	Trim58|chr11:58914522-58915021	0.317511994387358	.	.
chr11	58846859	58847358	chr11	58914522	58915021	Gm12258|chr11:58914522-58915021	0.249487493189288	.	.
chr11	58847366	58847865	chr11	59209071	59209570	Gm12258|chr11:59209071-59209570	0.194601985354781	.	.
chr11	58866990	58867489	chr11	58914522	58915021	2810021J22Rik|chr11:58914522-58915021	0.188666085976604	.	.
chr11	58866990	58867489	chr11	58981819	58982318	2810021J22Rik|chr11:58981819-58982318	0.298770096600605	.	.
chr11	58904043	58904542	chr11	58959825	58960324	Gm12257|chr11:58959825-58960324	0.178467532242904	.	.
chr11	58904043	58904542	chr11	58959825	58960324	Zfp39|chr11:58959825-58960324	0.178467532242904	.	.
chr11	58938174	58938673	chr11	58959825	58960324	Rnf187|chr11:58959825-58960324	0.190334538003035	.	.
chr11	58938174	58938673	chr11	58981819	58982318	Rnf187|chr11:58981819-58982318	0.184805389099151	.	.
chr11	58938679	58939178	chr11	58959825	58960324	Rnf187|chr11:58959825-58960324	0.337448359986421	.	.
chr11	58948024	58948523	chr11	58914522	58915021	Hist3h2ba|chr11:58914522-58915021	0.153636285686389	.	.
chr11	58977851	58978350	chr11	58994394	58994893	2310058D17Rik|chr11:58994394-58994893	0.18282086234523	.	.
chr11	58977851	58978350	chr11	58994394	58994893	Trim11|chr11:58994394-58994893	0.18282086234523	.	.
chr11	59163194	59163693	chr11	58959825	58960324	Iba57|chr11:58959825-58960324	0.370905469519607	.	.
chr11	59183774	59184273	chr11	58914522	58915021	Gjc2|chr11:58914522-58915021	0.160087681394122	.	.
chr11	59183774	59184273	chr11	58981819	58982318	Gjc2|chr11:58981819-58982318	0.151422929684319	.	.
chr11	59183774	59184273	chr11	59209071	59209570	Gjc2|chr11:59209071-59209570	0.156302707944769	.	.
chr11	59191644	59192143	chr11	58959825	58960324	Guk1|chr11:58959825-58960324	0.179665166610157	.	.
chr11	59191644	59192143	chr11	59297877	59298376	Guk1|chr11:59297877-59298376	0.153996793036249	.	.
chr11	59208124	59208623	chr11	59209071	59209570	2310033P09Rik|chr11:59209071-59209570	0.321518719079835	.	.
chr11	59228020	59228519	chr11	59297877	59298376	Arf1|chr11:59297877-59298376	0.14901236409363	.	.
chr11	59472277	59472776	chr11	59282816	59283315	Zfp867|chr11:59282816-59283315	0.197026485065635	.	.
chr11	60352303	60352802	chr11	60384581	60385080	Drc3|chr11:60384581-60385080	0.14908038929357	.	.
chr11	60352303	60352802	chr11	60384581	60385080	Tom1l2|chr11:60384581-60385080	0.14908038929357	.	.
chr11	60352303	60352802	chr11	60385093	60385592	Drc3|chr11:60385093-60385592	0.245929615325523	.	.
chr11	60352303	60352802	chr11	60385093	60385592	Tom1l2|chr11:60385093-60385592	0.245929615325523	.	.
chr11	60352835	60353334	chr11	60384581	60385080	Drc3|chr11:60384581-60385080	0.22284441758447	.	.
chr11	60352835	60353334	chr11	60384581	60385080	Tom1l2|chr11:60384581-60385080	0.22284441758447	.	.
chr11	60416982	60417481	chr11	60384581	60385080	Gid4|chr11:60384581-60385080	0.204390467765497	.	.
chr11	60416982	60417481	chr11	60385093	60385592	Gid4|chr11:60385093-60385592	0.22682397329046	.	.
chr11	60454364	60454863	chr11	60385093	60385592	Drg2|chr11:60385093-60385592	0.151211987267627	.	.
chr11	60536988	60537487	chr11	60927207	60927706	Alkbh5|chr11:60927207-60927706	0.204116875623115	.	.
chr11	60699509	60700008	chr11	60935243	60935742	Llgl1|chr11:60935243-60935742	0.200811860805382	.	.
chr11	60727028	60727527	chr11	60310891	60311390	Flii|chr11:60310891-60311390	0.228975372662211	.	.
chr11	60727028	60727527	chr11	60385093	60385592	Flii|chr11:60385093-60385592	0.19245084536515	.	.
chr11	60727028	60727527	chr11	60537735	60538234	Flii|chr11:60537735-60538234	0.162816827353344	.	.
chr11	60728149	60728648	chr11	60384581	60385080	Mief2|chr11:60384581-60385080	0.234684645003541	.	.
chr11	60777078	60777577	chr11	60953740	60954239	Smcr8|chr11:60953740-60954239	0.235066030211731	.	.
chr11	60777078	60777577	chr11	60953740	60954239	Top3a|chr11:60953740-60954239	0.235066030211731	.	.
chr11	60830383	60830882	chr11	60927207	60927706	Dhrs7b|chr11:60927207-60927706	0.182080236877788	.	.
chr11	60931712	60932211	chr11	60927207	60927706	Map2k3|chr11:60927207-60927706	0.23204675867837	.	.
chr11	60931712	60932211	chr11	60927207	60927706	Map2k3os|chr11:60927207-60927706	0.23204675867837	.	.
chr11	62538999	62539498	chr11	62675625	62676124	Cenpv|chr11:62675625-62676124	0.189322924762277	.	.
chr11	62550856	62551355	chr11	62756738	62757237	Gm12279|chr11:62756738-62757237	0.166887334557448	.	.
chr11	62550856	62551355	chr11	62756738	62757237	Ubb|chr11:62756738-62757237	0.166887334557448	.	.
chr11	62575219	62575718	chr11	62744051	62744550	Trpv2|chr11:62744051-62744550	0.14721780224131	.	.
chr11	62602541	62603040	chr11	62675625	62676124	2410006H16Rik|chr11:62675625-62676124	0.205043219749701	.	.
chr11	62602541	62603040	chr11	62997631	62998130	2410006H16Rik|chr11:62997631-62998130	0.230155704118133	.	.
chr11	62647857	62648356	chr11	62576127	62576626	Lrrc75a|chr11:62576127-62576626	0.221168832714631	.	.
chr11	62647857	62648356	chr11	62576127	62576626	Mmgt2|chr11:62576127-62576626	0.221168832714631	.	.
chr11	62647857	62648356	chr11	62576851	62577350	Lrrc75a|chr11:62576851-62577350	0.201670438978232	.	.
chr11	62647857	62648356	chr11	62576851	62577350	Mmgt2|chr11:62576851-62577350	0.201670438978232	.	.
chr11	62647857	62648356	chr11	62613558	62614057	Lrrc75a|chr11:62613558-62614057	0.190857233817286	.	.
chr11	62647857	62648356	chr11	62613558	62614057	Mmgt2|chr11:62613558-62614057	0.190857233817286	.	.
chr11	62647857	62648356	chr11	62745881	62746380	Lrrc75a|chr11:62745881-62746380	0.263966351347088	.	.
chr11	62647857	62648356	chr11	62745881	62746380	Mmgt2|chr11:62745881-62746380	0.263966351347088	.	.
chr11	62647857	62648356	chr11	62756738	62757237	Lrrc75a|chr11:62756738-62757237	0.162365863728489	.	.
chr11	62647857	62648356	chr11	62756738	62757237	Mmgt2|chr11:62756738-62757237	0.162365863728489	.	.
chr11	62648413	62648912	chr11	62576127	62576626	Lrrc75a|chr11:62576127-62576626	0.342644356775932	.	.
chr11	62648413	62648912	chr11	62576127	62576626	Mmgt2|chr11:62576127-62576626	0.342644356775932	.	.
chr11	62648413	62648912	chr11	62576851	62577350	Lrrc75a|chr11:62576851-62577350	0.214543728387935	.	.
chr11	62648413	62648912	chr11	62576851	62577350	Mmgt2|chr11:62576851-62577350	0.214543728387935	.	.
chr11	62648413	62648912	chr11	62756738	62757237	Lrrc75a|chr11:62756738-62757237	0.239982142175359	.	.
chr11	62648413	62648912	chr11	62756738	62757237	Mmgt2|chr11:62756738-62757237	0.239982142175359	.	.
chr11	62731173	62731672	chr11	62576127	62576626	Zfp287|chr11:62576127-62576626	0.186762552135842	.	.
chr11	62731173	62731672	chr11	62613558	62614057	Zfp287|chr11:62613558-62614057	0.2879100242546	.	.
chr11	62731173	62731672	chr11	62624602	62625101	Zfp287|chr11:62624602-62625101	0.311344460051834	.	.
chr11	62731173	62731672	chr11	62745881	62746380	Zfp287|chr11:62745881-62746380	0.193751908110758	.	.
chr11	62731173	62731672	chr11	62746406	62746905	Zfp287|chr11:62746406-62746905	0.226436849963797	.	.
chr11	62731704	62732203	chr11	62576851	62577350	Zfp287|chr11:62576851-62577350	0.171112093850756	.	.
chr11	62731704	62732203	chr11	62613558	62614057	Zfp287|chr11:62613558-62614057	0.168212909260142	.	.
chr11	62731704	62732203	chr11	62624602	62625101	Zfp287|chr11:62624602-62625101	0.290173458808234	.	.
chr11	62731704	62732203	chr11	62744051	62744550	Zfp287|chr11:62744051-62744550	0.241974395676054	.	.
chr11	62731704	62732203	chr11	62745881	62746380	Zfp287|chr11:62745881-62746380	0.181114659781508	.	.
chr11	62731704	62732203	chr11	62746406	62746905	Zfp287|chr11:62746406-62746905	0.234702008752996	.	.
chr11	62731704	62732203	chr11	62756738	62757237	Zfp287|chr11:62756738-62757237	0.235994476782835	.	.
chr11	62789221	62789720	chr11	62613558	62614057	Zfp286|chr11:62613558-62614057	0.188166485956477	.	.
chr11	62789221	62789720	chr11	62624602	62625101	Zfp286|chr11:62624602-62625101	0.471134350524078	.	.
chr11	62789221	62789720	chr11	62642742	62643241	Zfp286|chr11:62642742-62643241	0.155248131515433	.	.
chr11	62789221	62789720	chr11	62745881	62746380	Zfp286|chr11:62745881-62746380	0.224464504815344	.	.
chr11	62789221	62789720	chr11	62746406	62746905	Zfp286|chr11:62746406-62746905	0.232774725165224	.	.
chr11	62820098	62820597	chr11	62643242	62643741	Trim16|chr11:62643242-62643741	0.154132355587093	.	.
chr11	62846844	62847343	chr11	62576127	62576626	Fbxw10|chr11:62576127-62576626	0.210028892286954	.	.
chr11	62846844	62847343	chr11	62744051	62744550	Fbxw10|chr11:62744051-62744550	0.297253316461196	.	.
chr11	62846844	62847343	chr11	62756738	62757237	Fbxw10|chr11:62756738-62757237	0.24793556109589	.	.
chr11	62846844	62847343	chr11	62901637	62902136	Fbxw10|chr11:62901637-62902136	0.148649094734357	.	.
chr11	62879159	62879658	chr11	62576127	62576626	Tvp23b|chr11:62576127-62576626	0.320756496357411	.	.
chr11	62879159	62879658	chr11	62613558	62614057	Tvp23b|chr11:62613558-62614057	0.205684498773917	.	.
chr11	62879159	62879658	chr11	62675625	62676124	Tvp23b|chr11:62675625-62676124	0.174814830716005	.	.
chr11	62920993	62921492	chr11	62756738	62757237	Tvp23bos|chr11:62756738-62757237	0.246688412233669	.	.
chr11	62920993	62921492	chr11	62984408	62984907	Tvp23bos|chr11:62984408-62984907	0.182402311339305	.	.
chr11	62921679	62922178	chr11	62576127	62576626	Tvp23bos|chr11:62576127-62576626	0.166608129713742	.	.
chr11	62921679	62922178	chr11	62576851	62577350	Tvp23bos|chr11:62576851-62577350	0.157246772941977	.	.
chr11	62921679	62922178	chr11	62744051	62744550	Tvp23bos|chr11:62744051-62744550	0.195263388411805	.	.
chr11	62921679	62922178	chr11	62756738	62757237	Tvp23bos|chr11:62756738-62757237	0.312577157297195	.	.
chr11	62921679	62922178	chr11	62901637	62902136	Tvp23bos|chr11:62901637-62902136	0.24083712062352	.	.
chr11	62921679	62922178	chr11	62997631	62998130	Tvp23bos|chr11:62997631-62998130	0.22105930684876	.	.
chr11	64434994	64435493	chr11	64267581	64268080	Hs3st3a1|chr11:64267581-64268080	0.378451783306761	.	.
chr11	64434994	64435493	chr11	64436325	64436824	Hs3st3a1|chr11:64436325-64436824	0.260500057501075	.	.
chr11	64435703	64436202	chr11	64267581	64268080	Hs3st3a1|chr11:64267581-64268080	0.334896408771001	.	.
chr11	64435703	64436202	chr11	64396453	64396952	Hs3st3a1|chr11:64396453-64396952	0.222366271629794	.	.
chr11	64435703	64436202	chr11	64396453	64396952	Hs3st3a1|chr11:64396453-64396952	0.222366271629795	.	.
chr11	64435703	64436202	chr11	64436325	64436824	Hs3st3a1|chr11:64436325-64436824	0.447277459406594	.	.
chr11	64978771	64979270	chr11	64968492	64968991	Elac2|chr11:64968492-64968991	0.220883705337698	.	.
chr11	69008204	69008703	chr11	69036759	69037258	Pfas|chr11:69036759-69037258	0.210386499205667	.	.
chr11	69008204	69008703	chr11	69037259	69037758	Pfas|chr11:69037259-69037758	0.198202630123705	.	.
chr11	69008204	69008703	chr11	69040826	69041325	Pfas|chr11:69040826-69041325	0.256056942176284	.	.
chr11	69008204	69008703	chr11	69062858	69063357	Pfas|chr11:69062858-69063357	0.191486465871707	.	.
chr11	69008204	69008703	chr11	69123372	69123871	Pfas|chr11:69123372-69123871	0.177055116257101	.	.
chr11	69008204	69008703	chr11	69235119	69235618	Pfas|chr11:69235119-69235618	0.16730542959545	.	.
chr11	69008204	69008703	chr11	69366372	69366871	Pfas|chr11:69366372-69366871	0.325190586651245	.	.
chr11	69015807	69016306	chr11	69036759	69037258	Ctc1|chr11:69036759-69037258	0.307045437808137	.	.
chr11	69015807	69016306	chr11	69062858	69063357	Ctc1|chr11:69062858-69063357	0.158220726072069	.	.
chr11	69015807	69016306	chr11	69099868	69100367	Ctc1|chr11:69099868-69100367	0.17217943628805	.	.
chr11	69015807	69016306	chr11	69111785	69112284	Ctc1|chr11:69111785-69112284	0.192461829188977	.	.
chr11	69015807	69016306	chr11	69211362	69211861	Ctc1|chr11:69211362-69211861	0.162268688636215	.	.
chr11	69015807	69016306	chr11	69311194	69311693	Ctc1|chr11:69311194-69311693	0.298398308270939	.	.
chr11	69015807	69016306	chr11	69409677	69410176	Ctc1|chr11:69409677-69410176	0.159311076130698	.	.
chr11	69059376	69059875	chr11	69062858	69063357	9330160F10Rik|chr11:69062858-69063357	0.159025194046056	.	.
chr11	69059376	69059875	chr11	69062858	69063357	Borcs6|chr11:69062858-69063357	0.159025194046056	.	.
chr11	69059376	69059875	chr11	69098641	69099140	9330160F10Rik|chr11:69098641-69099140	0.182615431676213	.	.
chr11	69059376	69059875	chr11	69098641	69099140	Borcs6|chr11:69098641-69099140	0.182615431676213	.	.
chr11	69059376	69059875	chr11	69124043	69124542	9330160F10Rik|chr11:69124043-69124542	0.277765532091195	.	.
chr11	69059376	69059875	chr11	69124043	69124542	Borcs6|chr11:69124043-69124542	0.277765532091195	.	.
chr11	69059376	69059875	chr11	69266287	69266786	9330160F10Rik|chr11:69266287-69266786	0.177968953995751	.	.
chr11	69059376	69059875	chr11	69266287	69266786	Borcs6|chr11:69266287-69266786	0.177968953995751	.	.
chr11	69070533	69071032	chr11	69037259	69037758	Tmem107|chr11:69037259-69037758	0.212415546710146	.	.
chr11	69070533	69071032	chr11	69040826	69041325	Tmem107|chr11:69040826-69041325	0.229830084338429	.	.
chr11	69070533	69071032	chr11	69062858	69063357	Tmem107|chr11:69062858-69063357	0.168603529057466	.	.
chr11	69070533	69071032	chr11	69111785	69112284	Tmem107|chr11:69111785-69112284	0.22618675165911	.	.
chr11	69070533	69071032	chr11	69311194	69311693	Tmem107|chr11:69311194-69311693	0.159698057379776	.	.
chr11	69070533	69071032	chr11	69415088	69415587	Tmem107|chr11:69415088-69415587	0.186472417522525	.	.
chr11	69070533	69071032	chr11	69417948	69418447	Tmem107|chr11:69417948-69418447	0.174866120894782	.	.
chr11	69088264	69088763	chr11	69035859	69036358	Vamp2|chr11:69035859-69036358	0.173824303217699	.	.
chr11	69088264	69088763	chr11	69040826	69041325	Vamp2|chr11:69040826-69041325	0.148257570936072	.	.
chr11	69088264	69088763	chr11	69099868	69100367	Vamp2|chr11:69099868-69100367	0.159562232651184	.	.
chr11	69088264	69088763	chr11	69123372	69123871	Vamp2|chr11:69123372-69123871	0.296479299819088	.	.
chr11	69088264	69088763	chr11	69124043	69124542	Vamp2|chr11:69124043-69124542	0.277541100210843	.	.
chr11	69088264	69088763	chr11	69266287	69266786	Vamp2|chr11:69266287-69266786	0.157415066796738	.	.
chr11	69088264	69088763	chr11	69408494	69408993	Vamp2|chr11:69408494-69408993	0.194562206229593	.	.
chr11	69088264	69088763	chr11	69418783	69419282	Vamp2|chr11:69418783-69419282	0.360094899673865	.	.
chr11	69094565	69095064	chr11	69012265	69012764	Per1|chr11:69012265-69012764	0.203030007320987	.	.
chr11	69094565	69095064	chr11	69035859	69036358	Per1|chr11:69035859-69036358	0.215113815492852	.	.
chr11	69094565	69095064	chr11	69035859	69036358	Per1|chr11:69035859-69036358	0.215113815492853	.	.
chr11	69094565	69095064	chr11	69098641	69099140	Per1|chr11:69098641-69099140	0.166470942384089	.	.
chr11	69094565	69095064	chr11	69110694	69111193	Per1|chr11:69110694-69111193	0.209067270226184	.	.
chr11	69094565	69095064	chr11	69123372	69123871	Per1|chr11:69123372-69123871	0.459658650152536	.	.
chr11	69094565	69095064	chr11	69311194	69311693	Per1|chr11:69311194-69311693	0.260284986506498	.	.
chr11	69094565	69095064	chr11	69410578	69411077	Per1|chr11:69410578-69411077	0.161285299783488	.	.
chr11	69122526	69123025	chr11	69040105	69040604	9130213A22Rik|chr11:69040105-69040604	0.208179508126849	.	.
chr11	69122526	69123025	chr11	69411079	69411578	9130213A22Rik|chr11:69411079-69411578	0.183639916092148	.	.
chr11	69197242	69197741	chr11	69111785	69112284	Alox8|chr11:69111785-69112284	0.181860710955765	.	.
chr11	69197242	69197741	chr11	69117847	69118346	Alox8|chr11:69117847-69118346	0.192856105712404	.	.
chr11	69197242	69197741	chr11	69123372	69123871	Alox8|chr11:69123372-69123871	0.251185280200747	.	.
chr11	69197242	69197741	chr11	69244828	69245327	Alox8|chr11:69244828-69245327	0.221144363863616	.	.
chr11	69197242	69197741	chr11	69408494	69408993	Alox8|chr11:69408494-69408993	0.333603606842535	.	.
chr11	69323667	69324166	chr11	69035859	69036358	Cntrob|chr11:69035859-69036358	0.19647219123311	.	.
chr11	69323667	69324166	chr11	69035859	69036358	Trappc1|chr11:69035859-69036358	0.19647219123311	.	.
chr11	69323667	69324166	chr11	69037259	69037758	Cntrob|chr11:69037259-69037758	0.175010821008411	.	.
chr11	69323667	69324166	chr11	69037259	69037758	Trappc1|chr11:69037259-69037758	0.175010821008411	.	.
chr11	69323667	69324166	chr11	69040826	69041325	Cntrob|chr11:69040826-69041325	0.332181359147735	.	.
chr11	69323667	69324166	chr11	69040826	69041325	Trappc1|chr11:69040826-69041325	0.332181359147735	.	.
chr11	69323667	69324166	chr11	69041550	69042049	Cntrob|chr11:69041550-69042049	0.192000514844408	.	.
chr11	69323667	69324166	chr11	69041550	69042049	Trappc1|chr11:69041550-69042049	0.192000514844408	.	.
chr11	69323667	69324166	chr11	69062858	69063357	Cntrob|chr11:69062858-69063357	0.163130762561935	.	.
chr11	69323667	69324166	chr11	69062858	69063357	Trappc1|chr11:69062858-69063357	0.163130762561935	.	.
chr11	69323667	69324166	chr11	69123372	69123871	Cntrob|chr11:69123372-69123871	0.21217564788767	.	.
chr11	69323667	69324166	chr11	69123372	69123871	Trappc1|chr11:69123372-69123871	0.21217564788767	.	.
chr11	69323667	69324166	chr11	69124043	69124542	Cntrob|chr11:69124043-69124542	0.271162781438251	.	.
chr11	69323667	69324166	chr11	69124043	69124542	Trappc1|chr11:69124043-69124542	0.271162781438251	.	.
chr11	69323667	69324166	chr11	69408494	69408993	Cntrob|chr11:69408494-69408993	0.200330146276805	.	.
chr11	69323667	69324166	chr11	69408494	69408993	Trappc1|chr11:69408494-69408993	0.200330146276805	.	.
chr11	69323667	69324166	chr11	69418783	69419282	Cntrob|chr11:69418783-69419282	0.317155818187276	.	.
chr11	69323667	69324166	chr11	69418783	69419282	Trappc1|chr11:69418783-69419282	0.317155818187276	.	.
chr11	69323667	69324166	chr11	69706668	69707167	Cntrob|chr11:69706668-69707167	0.185476636086383	.	.
chr11	69323667	69324166	chr11	69706668	69707167	Trappc1|chr11:69706668-69707167	0.185476636086383	.	.
chr11	69325977	69326476	chr11	69035859	69036358	Kcnab3|chr11:69035859-69036358	0.239958339135922	.	.
chr11	69325977	69326476	chr11	69037259	69037758	Kcnab3|chr11:69037259-69037758	0.206282916842093	.	.
chr11	69332026	69332525	chr11	69036759	69037258	Kcnab3os|chr11:69036759-69037258	0.205063759895962	.	.
chr11	69332026	69332525	chr11	69041550	69042049	Kcnab3os|chr11:69041550-69042049	0.187551605019562	.	.
chr11	69332026	69332525	chr11	69098641	69099140	Kcnab3os|chr11:69098641-69099140	0.150591430724556	.	.
chr11	69332026	69332525	chr11	69099868	69100367	Kcnab3os|chr11:69099868-69100367	0.491410933140179	.	.
chr11	69332026	69332525	chr11	69411079	69411578	Kcnab3os|chr11:69411079-69411578	0.234471093382942	.	.
chr11	69332026	69332525	chr11	69581263	69581762	Kcnab3os|chr11:69581263-69581762	0.175409722767987	.	.
chr11	69332026	69332525	chr11	69671079	69671578	Kcnab3os|chr11:69671079-69671578	0.210790047913555	.	.
chr11	69332026	69332525	chr11	69706668	69707167	Kcnab3os|chr11:69706668-69707167	0.371913583069285	.	.
chr11	69340459	69340958	chr11	69035859	69036358	Rnf227|chr11:69035859-69036358	0.192930629356198	.	.
chr11	69340459	69340958	chr11	69037259	69037758	Rnf227|chr11:69037259-69037758	0.328636805246273	.	.
chr11	69340459	69340958	chr11	69041550	69042049	Rnf227|chr11:69041550-69042049	0.169472425840533	.	.
chr11	69340459	69340958	chr11	69098641	69099140	Rnf227|chr11:69098641-69099140	0.285881092306968	.	.
chr11	69340459	69340958	chr11	69133869	69134368	Rnf227|chr11:69133869-69134368	0.245211928583159	.	.
chr11	69340459	69340958	chr11	69311194	69311693	Rnf227|chr11:69311194-69311693	0.21812395047565	.	.
chr11	69340459	69340958	chr11	69545898	69546397	Rnf227|chr11:69545898-69546397	0.169087208453864	.	.
chr11	69340459	69340958	chr11	69546679	69547178	Rnf227|chr11:69546679-69547178	0.165047562570773	.	.
chr11	69340459	69340958	chr11	69581263	69581762	Rnf227|chr11:69581263-69581762	0.153752008834312	.	.
chr11	69340459	69340958	chr11	69671079	69671578	Rnf227|chr11:69671079-69671578	0.267689647095878	.	.
chr11	69368683	69369182	chr11	69072941	69073440	Chd3|chr11:69072941-69073440	0.169349565883109	.	.
chr11	69368683	69369182	chr11	69117847	69118346	Chd3|chr11:69117847-69118346	0.146314987586656	.	.
chr11	69368683	69369182	chr11	69266287	69266786	Chd3|chr11:69266287-69266786	0.182957270343492	.	.
chr11	69368683	69369182	chr11	69409677	69410176	Chd3|chr11:69409677-69410176	0.380601323372721	.	.
chr11	69368683	69369182	chr11	69410578	69411077	Chd3|chr11:69410578-69411077	0.157083901595923	.	.
chr11	69368683	69369182	chr11	69415088	69415587	Chd3|chr11:69415088-69415587	0.178046376474669	.	.
chr11	69368683	69369182	chr11	69545898	69546397	Chd3|chr11:69545898-69546397	0.162652305766711	.	.
chr11	69368683	69369182	chr11	69706668	69707167	Chd3|chr11:69706668-69707167	0.198773813696358	.	.
chr11	69395511	69396010	chr11	69035859	69036358	Cyb5d1|chr11:69035859-69036358	0.301168136129908	.	.
chr11	69395511	69396010	chr11	69035859	69036358	Naa38|chr11:69035859-69036358	0.301168136129908	.	.
chr11	69395511	69396010	chr11	69037259	69037758	Cyb5d1|chr11:69037259-69037758	0.175463914669034	.	.
chr11	69395511	69396010	chr11	69037259	69037758	Naa38|chr11:69037259-69037758	0.175463914669034	.	.
chr11	69395511	69396010	chr11	69110694	69111193	Cyb5d1|chr11:69110694-69111193	0.18649271661256	.	.
chr11	69395511	69396010	chr11	69110694	69111193	Naa38|chr11:69110694-69111193	0.18649271661256	.	.
chr11	69395511	69396010	chr11	69408494	69408993	Cyb5d1|chr11:69408494-69408993	0.180766421247213	.	.
chr11	69395511	69396010	chr11	69408494	69408993	Naa38|chr11:69408494-69408993	0.180766421247213	.	.
chr11	69395511	69396010	chr11	69418783	69419282	Cyb5d1|chr11:69418783-69419282	0.428955355781729	.	.
chr11	69395511	69396010	chr11	69418783	69419282	Naa38|chr11:69418783-69419282	0.428955355781729	.	.
chr11	69396085	69396584	chr11	69012265	69012764	Cyb5d1|chr11:69012265-69012764	0.166640173899338	.	.
chr11	69396085	69396584	chr11	69012265	69012764	Naa38|chr11:69012265-69012764	0.166640173899338	.	.
chr11	69396085	69396584	chr11	69040105	69040604	Cyb5d1|chr11:69040105-69040604	0.156114603573667	.	.
chr11	69396085	69396584	chr11	69040105	69040604	Naa38|chr11:69040105-69040604	0.156114603573667	.	.
chr11	69396085	69396584	chr11	69211362	69211861	Cyb5d1|chr11:69211362-69211861	0.183592286830277	.	.
chr11	69396085	69396584	chr11	69211362	69211861	Naa38|chr11:69211362-69211861	0.183592286830277	.	.
chr11	69396085	69396584	chr11	69311194	69311693	Cyb5d1|chr11:69311194-69311693	0.181108362821861	.	.
chr11	69396085	69396584	chr11	69311194	69311693	Naa38|chr11:69311194-69311693	0.181108362821861	.	.
chr11	69396085	69396584	chr11	69409677	69410176	Cyb5d1|chr11:69409677-69410176	0.146369353087527	.	.
chr11	69396085	69396584	chr11	69409677	69410176	Naa38|chr11:69409677-69410176	0.146369353087527	.	.
chr11	69396085	69396584	chr11	69417948	69418447	Cyb5d1|chr11:69417948-69418447	0.338363533692591	.	.
chr11	69396085	69396584	chr11	69417948	69418447	Naa38|chr11:69417948-69418447	0.338363533692591	.	.
chr11	69396085	69396584	chr11	69513753	69514252	Cyb5d1|chr11:69513753-69514252	0.225665750704892	.	.
chr11	69396085	69396584	chr11	69513753	69514252	Naa38|chr11:69513753-69514252	0.225665750704892	.	.
chr11	69396085	69396584	chr11	69545898	69546397	Cyb5d1|chr11:69545898-69546397	0.294958864052982	.	.
chr11	69396085	69396584	chr11	69545898	69546397	Naa38|chr11:69545898-69546397	0.294958864052982	.	.
chr11	69396085	69396584	chr11	69581263	69581762	Cyb5d1|chr11:69581263-69581762	0.171873301225833	.	.
chr11	69396085	69396584	chr11	69581263	69581762	Naa38|chr11:69581263-69581762	0.171873301225833	.	.
chr11	69396085	69396584	chr11	69671079	69671578	Cyb5d1|chr11:69671079-69671578	0.271362200990236	.	.
chr11	69396085	69396584	chr11	69671079	69671578	Naa38|chr11:69671079-69671578	0.271362200990236	.	.
chr11	69401215	69401714	chr11	69012265	69012764	Kdm6bos|chr11:69012265-69012764	0.233356770752432	.	.
chr11	69401215	69401714	chr11	69211362	69211861	Kdm6bos|chr11:69211362-69211861	0.150900305900523	.	.
chr11	69579124	69579623	chr11	69266287	69266786	Trp53|chr11:69266287-69266786	0.282089346919641	.	.
chr11	69579124	69579623	chr11	69266287	69266786	Wrap53|chr11:69266287-69266786	0.282089346919641	.	.
chr11	69579124	69579623	chr11	69408494	69408993	Trp53|chr11:69408494-69408993	0.351385976645112	.	.
chr11	69579124	69579623	chr11	69408494	69408993	Wrap53|chr11:69408494-69408993	0.351385976645112	.	.
chr11	69579124	69579623	chr11	69418783	69419282	Trp53|chr11:69418783-69419282	0.452668265032616	.	.
chr11	69579124	69579623	chr11	69418783	69419282	Wrap53|chr11:69418783-69419282	0.452668265032616	.	.
chr11	69579124	69579623	chr11	69581263	69581762	Trp53|chr11:69581263-69581762	0.150270213622922	.	.
chr11	69579124	69579623	chr11	69581263	69581762	Wrap53|chr11:69581263-69581762	0.150270213622922	.	.
chr11	69579124	69579623	chr11	69671079	69671578	Trp53|chr11:69671079-69671578	0.314776833964222	.	.
chr11	69579124	69579623	chr11	69671079	69671578	Wrap53|chr11:69671079-69671578	0.314776833964222	.	.
chr11	69579124	69579623	chr11	69803726	69804225	Trp53|chr11:69803726-69804225	0.222844136394903	.	.
chr11	69579124	69579623	chr11	69803726	69804225	Wrap53|chr11:69803726-69804225	0.222844136394903	.	.
chr11	69580074	69580573	chr11	69366372	69366871	Trp53|chr11:69366372-69366871	0.166936480934303	.	.
chr11	69580074	69580573	chr11	69366372	69366871	Wrap53|chr11:69366372-69366871	0.166936480934303	.	.
chr11	69580074	69580573	chr11	69546679	69547178	Trp53|chr11:69546679-69547178	0.253439565833991	.	.
chr11	69580074	69580573	chr11	69546679	69547178	Wrap53|chr11:69546679-69547178	0.253439565833991	.	.
chr11	69580074	69580573	chr11	69802701	69803200	Trp53|chr11:69802701-69803200	0.153959558712644	.	.
chr11	69580074	69580573	chr11	69802701	69803200	Wrap53|chr11:69802701-69803200	0.153959558712644	.	.
chr11	69580074	69580573	chr11	69920678	69921177	Trp53|chr11:69920678-69921177	0.201157162187963	.	.
chr11	69580074	69580573	chr11	69920678	69921177	Wrap53|chr11:69920678-69921177	0.201157162187963	.	.
[truncated: 15,080 more rows]
