# Supplementary material for: Single-cell analysis of chromatin accessibility in the adult mouse brain
Source: Nature. 2023 Dec 13;624(7991):378–89. doi: 10.1038/s41586-023-06824-9 (PMC10719105; doi:10.1038/s41586-023-06824-9)
Supplement: Supplementary file 3 — Supplementary Tables 1–25 and their legends. [file 41586_2023_6824_MOESM3_ESM.zip › 2023-03-05453B-s3/SI Tables/SI Table 13 Summary of all the gene-cCRE correlations/sa2subclass.PAG-SC_Pou4f1_Zic1_Glut.pdc.bedpe]

chr1	3466260	3466759	chr1	3395473	3395972	Gm1992|chr1:3395473-3395972	0.278036691886795	.	.
chr1	4785497	4785996	chr1	4926263	4926762	Mrpl15|chr1:4926263-4926762	0.303950874833628	.	.
chr1	4785497	4785996	chr1	5082818	5083317	Mrpl15|chr1:5082818-5083317	0.126655576536739	.	.
chr1	4807592	4808091	chr1	4539440	4539939	Lypla1|chr1:4539440-4539939	0.116596384558811	.	.
chr1	4807592	4808091	chr1	4926263	4926762	Lypla1|chr1:4926263-4926762	0.127572498643754	.	.
chr1	4807592	4808091	chr1	5018611	5019110	Lypla1|chr1:5018611-5019110	0.113299867533216	.	.
chr1	4807592	4808091	chr1	5019201	5019700	Lypla1|chr1:5019201-5019700	0.128941651768496	.	.
chr1	4807592	4808091	chr1	5082818	5083317	Lypla1|chr1:5082818-5083317	0.164373566763586	.	.
chr1	4807592	4808091	chr1	5220605	5221104	Lypla1|chr1:5220605-5221104	0.177457401567282	.	.
chr1	4857480	4857979	chr1	4539440	4539939	Tcea1|chr1:4539440-4539939	0.353868911654509	.	.
chr1	4857480	4857979	chr1	5019201	5019700	Tcea1|chr1:5019201-5019700	0.353875173050745	.	.
chr1	4858123	4858622	chr1	4539440	4539939	Tcea1|chr1:4539440-4539939	0.250844587813772	.	.
chr1	4858123	4858622	chr1	5082818	5083317	Tcea1|chr1:5082818-5083317	0.241065245990302	.	.
chr1	5588179	5588678	chr1	5866185	5866684	Oprk1|chr1:5866185-5866684	0.350308769409238	.	.
chr1	5588820	5589319	chr1	5866185	5866684	Oprk1|chr1:5866185-5866684	0.116829288091566	.	.
chr1	5916575	5917074	chr1	5915307	5915806	Npbwr1|chr1:5915307-5915806	0.231340447729915	.	.
chr1	5916575	5917074	chr1	6095664	6096163	Npbwr1|chr1:6095664-6096163	0.192458639525976	.	.
chr1	5916575	5917074	chr1	6118968	6119467	Npbwr1|chr1:6118968-6119467	0.199568999425833	.	.
chr1	5917179	5917678	chr1	5915307	5915806	Npbwr1|chr1:5915307-5915806	0.338930368340574	.	.
chr1	5917179	5917678	chr1	6095664	6096163	Npbwr1|chr1:6095664-6096163	0.514981614107919	.	.
chr1	5917179	5917678	chr1	6118968	6119467	Npbwr1|chr1:6118968-6119467	0.50422253638585	.	.
chr1	6214386	6214885	chr1	5751857	5752356	4732440D04Rik|chr1:5751857-5752356	0.25263399782612	.	.
chr1	6214386	6214885	chr1	6382628	6383127	4732440D04Rik|chr1:6382628-6383127	0.107759924993699	.	.
chr1	6214899	6215398	chr1	6441268	6441767	4732440D04Rik|chr1:6441268-6441767	0.226244639250921	.	.
chr1	7088594	7089093	chr1	6761338	6761837	Pcmtd1|chr1:6761338-6761837	0.270171142839499	.	.
chr1	7397174	7397673	chr1	7111444	7111943	Gm26901|chr1:7111444-7111943	0.172601760572932	.	.
chr1	7397174	7397673	chr1	7138562	7139061	Gm26901|chr1:7138562-7139061	0.125032172600845	.	.
chr1	7397174	7397673	chr1	7383655	7384154	Gm26901|chr1:7383655-7384154	0.136338170748743	.	.
chr1	7397837	7398336	chr1	7138562	7139061	Gm26901|chr1:7138562-7139061	0.216253894307275	.	.
chr1	7397837	7398336	chr1	7543474	7543973	Gm26901|chr1:7543474-7543973	0.149698144288048	.	.
chr1	7397837	7398336	chr1	7671825	7672324	Gm26901|chr1:7671825-7672324	0.133769554827977	.	.
chr1	7398342	7398841	chr1	7010156	7010655	Gm26901|chr1:7010156-7010655	0.148268844820952	.	.
chr1	7398342	7398841	chr1	7138562	7139061	Gm26901|chr1:7138562-7139061	0.10738032640691	.	.
chr1	7398342	7398841	chr1	7313278	7313777	Gm26901|chr1:7313278-7313777	0.136339896169504	.	.
chr1	9298975	9299474	chr1	9090969	9091468	Sntg1|chr1:9090969-9091468	0.154441644750923	.	.
chr1	9298975	9299474	chr1	9172288	9172787	Sntg1|chr1:9172288-9172787	0.134729717327037	.	.
chr1	9545042	9545541	chr1	9541113	9541612	Rrs1|chr1:9541113-9541612	0.139549178304369	.	.
chr1	9545042	9545541	chr1	9573148	9573647	Rrs1|chr1:9573148-9573647	0.11891226850909	.	.
chr1	9700259	9700758	chr1	9298270	9298769	Mybl1|chr1:9298270-9298769	0.122512660029155	.	.
chr1	9700259	9700758	chr1	9541113	9541612	Mybl1|chr1:9541113-9541612	0.105730885683299	.	.
chr1	9747574	9748073	chr1	9298270	9298769	1700034P13Rik|chr1:9298270-9298769	0.172188157221669	.	.
chr1	9747574	9748073	chr1	9298270	9298769	Vcpip1|chr1:9298270-9298769	0.172188157221669	.	.
chr1	9748256	9748755	chr1	9298270	9298769	1700034P13Rik|chr1:9298270-9298769	0.22805127224225	.	.
chr1	9748256	9748755	chr1	9298270	9298769	Vcpip1|chr1:9298270-9298769	0.22805127224225	.	.
chr1	10719138	10719637	chr1	10260893	10261392	Cpa6|chr1:10260893-10261392	0.372085168843309	.	.
chr1	10719138	10719637	chr1	10380755	10381254	Cpa6|chr1:10380755-10381254	0.367911121589605	.	.
chr1	10719138	10719637	chr1	10397846	10398345	Cpa6|chr1:10397846-10398345	0.283015812195497	.	.
chr1	10719138	10719637	chr1	10403740	10404239	Cpa6|chr1:10403740-10404239	0.172171083932652	.	.
chr1	10719138	10719637	chr1	10623614	10624113	Cpa6|chr1:10623614-10624113	0.14418551023928	.	.
chr1	10719138	10719637	chr1	10673337	10673836	Cpa6|chr1:10673337-10673836	0.125845426522547	.	.
chr1	10719138	10719637	chr1	10694602	10695101	Cpa6|chr1:10694602-10695101	0.488078517138068	.	.
chr1	10719138	10719637	chr1	10711532	10712031	Cpa6|chr1:10711532-10712031	0.20670626301692	.	.
chr1	10719138	10719637	chr1	10717582	10718081	Cpa6|chr1:10717582-10718081	0.584790844928866	.	.
chr1	10719138	10719637	chr1	10718502	10719001	Cpa6|chr1:10718502-10719001	0.520784922761631	.	.
chr1	10719138	10719637	chr1	10759501	10760000	Cpa6|chr1:10759501-10760000	0.282653072676442	.	.
chr1	10719138	10719637	chr1	10771716	10772215	Cpa6|chr1:10771716-10772215	0.172850439058739	.	.
chr1	10719138	10719637	chr1	10942845	10943344	Cpa6|chr1:10942845-10943344	0.247195341171649	.	.
chr1	10719138	10719637	chr1	10943346	10943845	Cpa6|chr1:10943346-10943845	0.231565842501091	.	.
chr1	10993243	10993742	chr1	10623614	10624113	Prex2|chr1:10623614-10624113	0.121241255364664	.	.
chr1	10993243	10993742	chr1	10694602	10695101	Prex2|chr1:10694602-10695101	0.127116027955006	.	.
chr1	10993243	10993742	chr1	10711532	10712031	Prex2|chr1:10711532-10712031	0.111794822894418	.	.
chr1	10993243	10993742	chr1	10717582	10718081	Prex2|chr1:10717582-10718081	0.254487462097357	.	.
chr1	10993243	10993742	chr1	11045682	11046181	Prex2|chr1:11045682-11046181	0.271694477664974	.	.
chr1	10993243	10993742	chr1	11090782	11091281	Prex2|chr1:11090782-11091281	0.126515255578092	.	.
chr1	10993772	10994271	chr1	10694602	10695101	Prex2|chr1:10694602-10695101	0.146195176853251	.	.
chr1	10993772	10994271	chr1	10711532	10712031	Prex2|chr1:10711532-10712031	0.135651749740752	.	.
chr1	10993772	10994271	chr1	10717582	10718081	Prex2|chr1:10717582-10718081	0.138433787550839	.	.
chr1	10993772	10994271	chr1	11045682	11046181	Prex2|chr1:11045682-11046181	0.235005423796129	.	.
chr1	13588843	13589342	chr1	13561529	13562028	Tram1|chr1:13561529-13562028	0.238752042986136	.	.
chr1	13588843	13589342	chr1	13992884	13993383	Tram1|chr1:13992884-13993383	0.159085328101045	.	.
chr1	13589563	13590062	chr1	13706254	13706753	Tram1|chr1:13706254-13706753	0.258648838109482	.	.
chr1	13589563	13590062	chr1	13784344	13784843	Tram1|chr1:13784344-13784843	0.283558883794728	.	.
chr1	13659706	13660205	chr1	13706254	13706753	Lactb2|chr1:13706254-13706753	0.124777133297622	.	.
chr1	13659706	13660205	chr1	13992884	13993383	Lactb2|chr1:13992884-13993383	0.200424553877707	.	.
chr1	13660314	13660813	chr1	13682912	13683411	Lactb2|chr1:13682912-13683411	0.399713228485733	.	.
chr1	13660314	13660813	chr1	13835361	13835860	Lactb2|chr1:13835361-13835860	0.253472575032924	.	.
chr1	13660314	13660813	chr1	13835951	13836450	Lactb2|chr1:13835951-13836450	0.11441540728986	.	.
chr1	13660314	13660813	chr1	13992884	13993383	Lactb2|chr1:13992884-13993383	0.147800153332897	.	.
chr1	14309549	14310048	chr1	14570645	14571144	Eya1|chr1:14570645-14571144	0.11516821199147	.	.
chr1	14309549	14310048	chr1	14667488	14667987	Eya1|chr1:14667488-14667987	0.130236302676839	.	.
chr1	14309549	14310048	chr1	14728986	14729485	Eya1|chr1:14728986-14729485	0.217889765293387	.	.
chr1	14755218	14755717	chr1	14667488	14667987	Msc|chr1:14667488-14667987	0.198471799974882	.	.
chr1	14755218	14755717	chr1	14728986	14729485	Msc|chr1:14728986-14729485	0.114986785239702	.	.
chr1	14918622	14919121	chr1	14667488	14667987	Trpa1|chr1:14667488-14667987	0.123239663809111	.	.
chr1	15805340	15805839	chr1	15936337	15936836	Terf1|chr1:15936337-15936836	0.219105636516056	.	.
chr1	15805340	15805839	chr1	16115053	16115552	Terf1|chr1:16115053-16115552	0.233680224971441	.	.
chr1	16093096	16093595	chr1	16115053	16115552	4930444P10Rik|chr1:16115053-16115552	0.108546123114796	.	.
chr1	16104453	16104952	chr1	15791827	15792326	Rpl7|chr1:15791827-15792326	0.142496096184122	.	.
chr1	16104453	16104952	chr1	15936337	15936836	Rpl7|chr1:15936337-15936836	0.133805672434137	.	.
chr1	16104999	16105498	chr1	16236428	16236927	Rdh10|chr1:16236428-16236927	0.114382940107472	.	.
chr1	16104999	16105498	chr1	16236428	16236927	Rpl7|chr1:16236428-16236927	0.114382940107472	.	.
chr1	16227445	16227944	chr1	15791827	15792326	Gm28095|chr1:15791827-15792326	0.211094197409681	.	.
chr1	16227445	16227944	chr1	15899561	15900060	Gm28095|chr1:15899561-15900060	0.350411885022222	.	.
chr1	16227445	16227944	chr1	16115053	16115552	Gm28095|chr1:16115053-16115552	0.132774263147285	.	.
chr1	16227445	16227944	chr1	16192740	16193239	Gm28095|chr1:16192740-16193239	0.41006019517857	.	.
chr1	16227445	16227944	chr1	16235860	16236359	Gm28095|chr1:16235860-16236359	0.446237420560032	.	.
chr1	16227445	16227944	chr1	16236428	16236927	Gm28095|chr1:16236428-16236927	0.201582368131629	.	.
chr1	16227445	16227944	chr1	16248932	16249431	Gm28095|chr1:16248932-16249431	0.354194526948956	.	.
chr1	16227445	16227944	chr1	16249569	16250068	Gm28095|chr1:16249569-16250068	0.1852167959357	.	.
chr1	16519035	16519534	chr1	16815946	16816445	Stau2|chr1:16815946-16816445	0.286115162061699	.	.
chr1	16519761	16520260	chr1	16545111	16545610	Stau2|chr1:16545111-16545610	0.361392483877292	.	.
chr1	16519761	16520260	chr1	16979971	16980470	Stau2|chr1:16979971-16980470	0.200857634267889	.	.
chr1	16618483	16618982	chr1	16815946	16816445	Ube2w|chr1:16815946-16816445	0.131362208676898	.	.
chr1	16619102	16619601	chr1	16545111	16545610	Ube2w|chr1:16545111-16545610	0.375674569252257	.	.
chr1	16619102	16619601	chr1	16979971	16980470	Ube2w|chr1:16979971-16980470	0.195415600446472	.	.
chr1	16656744	16657243	chr1	16545111	16545610	D030040B21Rik|chr1:16545111-16545610	0.184608625887632	.	.
chr1	16656744	16657243	chr1	16545111	16545610	Eloc|chr1:16545111-16545610	0.184608625887632	.	.
chr1	16656744	16657243	chr1	16979971	16980470	D030040B21Rik|chr1:16979971-16980470	0.115601715092045	.	.
chr1	16656744	16657243	chr1	16979971	16980470	Eloc|chr1:16979971-16980470	0.115601715092045	.	.
chr1	16664905	16665404	chr1	16798252	16798751	Tmem70|chr1:16798252-16798751	0.104563829485601	.	.
chr1	16664905	16665404	chr1	16815946	16816445	Tmem70|chr1:16815946-16816445	0.245226147168658	.	.
chr1	16664905	16665404	chr1	16979971	16980470	Tmem70|chr1:16979971-16980470	0.10951595095064	.	.
chr1	16688506	16689005	chr1	16545111	16545610	Ly96|chr1:16545111-16545610	0.295119957734411	.	.
chr1	17097078	17097577	chr1	16798252	16798751	Jph1|chr1:16798252-16798751	0.14005572629468	.	.
chr1	17097078	17097577	chr1	16815946	16816445	Jph1|chr1:16815946-16816445	0.279843485792611	.	.
chr1	17097078	17097577	chr1	17415897	17416396	Jph1|chr1:17415897-17416396	0.204075380588505	.	.
chr1	17097665	17098164	chr1	17415897	17416396	Jph1|chr1:17415897-17416396	0.122821543015087	.	.
chr1	17098192	17098691	chr1	16798252	16798751	Jph1|chr1:16798252-16798751	0.157911629071008	.	.
chr1	17098192	17098691	chr1	17122724	17123223	Jph1|chr1:17122724-17123223	0.226352683042709	.	.
chr1	17145142	17145641	chr1	16815946	16816445	Gdap1|chr1:16815946-16816445	0.120994276857758	.	.
chr1	17727070	17727569	chr1	17735428	17735927	Crispld1|chr1:17735428-17735927	0.169499087812463	.	.
chr1	17727070	17727569	chr1	17735428	17735927	Gm16070|chr1:17735428-17735927	0.169499087812463	.	.
chr1	18057998	18058497	chr1	18353113	18353612	Gm28756|chr1:18353113-18353612	0.229044551607275	.	.
chr1	18057998	18058497	chr1	18366723	18367222	Gm28756|chr1:18366723-18367222	0.244552646407595	.	.
chr1	18057998	18058497	chr1	18366723	18367222	Gm28756|chr1:18366723-18367222	0.244552646407596	.	.
chr1	18057998	18058497	chr1	18367390	18367889	Gm28756|chr1:18367390-18367889	0.354254970018146	.	.
chr1	18057998	18058497	chr1	18458716	18459215	Gm28756|chr1:18458716-18459215	0.136933286033282	.	.
chr1	19103925	19104424	chr1	18766546	18767045	Gm15825|chr1:18766546-18767045	0.176125300686498	.	.
chr1	19103925	19104424	chr1	18807113	18807612	Gm15825|chr1:18807113-18807612	0.502022290733708	.	.
chr1	19103925	19104424	chr1	18807113	18807612	Gm15825|chr1:18807113-18807612	0.502022290733709	.	.
chr1	19103925	19104424	chr1	18857411	18857910	Gm15825|chr1:18857411-18857910	0.301218632346324	.	.
chr1	19103925	19104424	chr1	19079457	19079956	Gm15825|chr1:19079457-19079956	0.252134842844515	.	.
chr1	19103925	19104424	chr1	19096816	19097315	Gm15825|chr1:19096816-19097315	0.505252871946037	.	.
chr1	19103925	19104424	chr1	19109619	19110118	Gm15825|chr1:19109619-19110118	0.617389517589683	.	.
chr1	19103925	19104424	chr1	19110974	19111473	Gm15825|chr1:19110974-19111473	0.534057982776487	.	.
chr1	19103925	19104424	chr1	19178952	19179451	Gm15825|chr1:19178952-19179451	0.311122282528524	.	.
chr1	19104658	19105157	chr1	18766546	18767045	Gm15825|chr1:18766546-18767045	0.21539230201204	.	.
chr1	19104658	19105157	chr1	18807113	18807612	Gm15825|chr1:18807113-18807612	0.380371050277071	.	.
chr1	19104658	19105157	chr1	18848981	18849480	Gm15825|chr1:18848981-18849480	0.126837945366567	.	.
chr1	19104658	19105157	chr1	18857411	18857910	Gm15825|chr1:18857411-18857910	0.276119362715524	.	.
chr1	19104658	19105157	chr1	19079457	19079956	Gm15825|chr1:19079457-19079956	0.187847738525304	.	.
chr1	19104658	19105157	chr1	19096816	19097315	Gm15825|chr1:19096816-19097315	0.463193754240084	.	.
chr1	19104658	19105157	chr1	19109619	19110118	Gm15825|chr1:19109619-19110118	0.562595874813087	.	.
chr1	19104658	19105157	chr1	19110974	19111473	Gm15825|chr1:19110974-19111473	0.477420997627065	.	.
chr1	19104658	19105157	chr1	19178952	19179451	Gm15825|chr1:19178952-19179451	0.211308241699924	.	.
chr1	19105308	19105807	chr1	18766546	18767045	Gm15825|chr1:18766546-18767045	0.381645449588575	.	.
chr1	19105308	19105807	chr1	18807113	18807612	Gm15825|chr1:18807113-18807612	0.329611323793132	.	.
chr1	19105308	19105807	chr1	18848981	18849480	Gm15825|chr1:18848981-18849480	0.228891110150522	.	.
chr1	19105308	19105807	chr1	18857411	18857910	Gm15825|chr1:18857411-18857910	0.447072604311006	.	.
chr1	19105308	19105807	chr1	19079457	19079956	Gm15825|chr1:19079457-19079956	0.272875102204765	.	.
chr1	19105308	19105807	chr1	19096816	19097315	Gm15825|chr1:19096816-19097315	0.4269386214611	.	.
chr1	19105308	19105807	chr1	19109619	19110118	Gm15825|chr1:19109619-19110118	0.512627775728567	.	.
chr1	19105308	19105807	chr1	19110974	19111473	Gm15825|chr1:19110974-19111473	0.423477110575801	.	.
chr1	19105308	19105807	chr1	19178952	19179451	Gm15825|chr1:19178952-19179451	0.164196459071289	.	.
chr1	20670495	20670994	chr1	20450027	20450526	Gm28653|chr1:20450027-20450526	0.13890658189741	.	.
chr1	20670495	20670994	chr1	20540367	20540866	Gm28653|chr1:20540367-20540866	0.231211502234186	.	.
chr1	20670495	20670994	chr1	20554332	20554831	Gm28653|chr1:20554332-20554831	0.127296121934977	.	.
chr1	20670495	20670994	chr1	20568969	20569468	Gm28653|chr1:20568969-20569468	0.198439501861886	.	.
chr1	20670495	20670994	chr1	20671052	20671551	Gm28653|chr1:20671052-20671551	0.737101351799867	.	.
chr1	20670495	20670994	chr1	20738421	20738920	Gm28653|chr1:20738421-20738920	0.258537542837438	.	.
chr1	20670495	20670994	chr1	20867294	20867793	Gm28653|chr1:20867294-20867793	0.102804456029484	.	.
chr1	20670495	20670994	chr1	20869897	20870396	Gm28653|chr1:20869897-20870396	0.111662748754139	.	.
chr1	20670495	20670994	chr1	20919657	20920156	Gm28653|chr1:20919657-20920156	0.235210958110603	.	.
chr1	20670495	20670994	chr1	20933361	20933860	Gm28653|chr1:20933361-20933860	0.220047693227943	.	.
chr1	20670495	20670994	chr1	20938964	20939463	Gm28653|chr1:20938964-20939463	0.178602747889068	.	.
chr1	20789830	20790329	chr1	20671052	20671551	Il17f|chr1:20671052-20671551	0.156651582743678	.	.
chr1	20789830	20790329	chr1	20773950	20774449	Il17f|chr1:20773950-20774449	0.108454200835768	.	.
chr1	20789830	20790329	chr1	20785451	20785950	Il17f|chr1:20785451-20785950	0.398290708099376	.	.
chr1	20789830	20790329	chr1	20786199	20786698	Il17f|chr1:20786199-20786698	0.356938954723145	.	.
chr1	20789830	20790329	chr1	20801628	20802127	Il17f|chr1:20801628-20802127	0.138876200666226	.	.
chr1	20789830	20790329	chr1	20921118	20921617	Il17f|chr1:20921118-20921617	0.117681227143143	.	.
chr1	20789830	20790329	chr1	20941260	20941759	Il17f|chr1:20941260-20941759	0.183298480749492	.	.
chr1	20820187	20820686	chr1	20554332	20554831	Mcm3|chr1:20554332-20554831	0.119248699267388	.	.
chr1	20820187	20820686	chr1	20568969	20569468	Mcm3|chr1:20568969-20569468	0.220928026419037	.	.
chr1	20820187	20820686	chr1	20671052	20671551	Mcm3|chr1:20671052-20671551	0.221040941081608	.	.
chr1	20820187	20820686	chr1	20933361	20933860	Mcm3|chr1:20933361-20933860	0.173300334467946	.	.
chr1	20820187	20820686	chr1	20938964	20939463	Mcm3|chr1:20938964-20939463	0.294971963069443	.	.
chr1	20890311	20890810	chr1	20612697	20613196	6720483E21Rik|chr1:20612697-20613196	0.148340789972438	.	.
chr1	20890311	20890810	chr1	20612697	20613196	Paqr8|chr1:20612697-20613196	0.148340789972438	.	.
chr1	20890311	20890810	chr1	20867294	20867793	6720483E21Rik|chr1:20867294-20867793	0.106318614905216	.	.
chr1	20890311	20890810	chr1	20867294	20867793	Paqr8|chr1:20867294-20867793	0.106318614905216	.	.
chr1	20890311	20890810	chr1	20922285	20922784	6720483E21Rik|chr1:20922285-20922784	0.134767844637734	.	.
chr1	20890311	20890810	chr1	20922285	20922784	Paqr8|chr1:20922285-20922784	0.134767844637734	.	.
chr1	20890857	20891356	chr1	20612697	20613196	6720483E21Rik|chr1:20612697-20613196	0.114553043542632	.	.
chr1	20890857	20891356	chr1	20612697	20613196	Paqr8|chr1:20612697-20613196	0.114553043542632	.	.
chr1	20890857	20891356	chr1	20671052	20671551	6720483E21Rik|chr1:20671052-20671551	0.171757655297123	.	.
chr1	20890857	20891356	chr1	20671052	20671551	Paqr8|chr1:20671052-20671551	0.171757655297123	.	.
chr1	20890857	20891356	chr1	20867294	20867793	6720483E21Rik|chr1:20867294-20867793	0.290637609044063	.	.
chr1	20890857	20891356	chr1	20867294	20867793	Paqr8|chr1:20867294-20867793	0.290637609044063	.	.
chr1	20951400	20951899	chr1	20554332	20554831	Efhc1|chr1:20554332-20554831	0.12012536891243	.	.
chr1	20951400	20951899	chr1	20738421	20738920	Efhc1|chr1:20738421-20738920	0.159080465383978	.	.
chr1	20951400	20951899	chr1	20867294	20867793	Efhc1|chr1:20867294-20867793	0.138858033089018	.	.
chr1	25829930	25830429	chr1	26222082	26222581	Adgrb3|chr1:26222082-26222581	0.367856949561724	.	.
chr1	30719264	30719763	chr1	30348551	30349050	Gm9898|chr1:30348551-30349050	0.14848490811909	.	.
chr1	30719264	30719763	chr1	30554981	30555480	Gm9898|chr1:30554981-30555480	0.265258362113093	.	.
chr1	30719264	30719763	chr1	30591249	30591748	Gm9898|chr1:30591249-30591748	0.185223264745808	.	.
chr1	30719264	30719763	chr1	30639815	30640314	Gm9898|chr1:30639815-30640314	0.133261270972815	.	.
chr1	30719264	30719763	chr1	30656202	30656701	Gm9898|chr1:30656202-30656701	0.335712166483214	.	.
chr1	30719264	30719763	chr1	30681140	30681639	Gm9898|chr1:30681140-30681639	0.244402829125986	.	.
chr1	30719264	30719763	chr1	30681722	30682221	Gm9898|chr1:30681722-30682221	0.296024044516548	.	.
chr1	30719264	30719763	chr1	30716282	30716781	Gm9898|chr1:30716282-30716781	0.417951004758953	.	.
chr1	30719264	30719763	chr1	30718559	30719058	Gm9898|chr1:30718559-30719058	0.144456035153996	.	.
chr1	30719264	30719763	chr1	30751054	30751553	Gm9898|chr1:30751054-30751553	0.352642312766233	.	.
chr1	30719264	30719763	chr1	30776088	30776587	Gm9898|chr1:30776088-30776587	0.27890682790786	.	.
chr1	30719264	30719763	chr1	30819061	30819560	Gm9898|chr1:30819061-30819560	0.164527498979023	.	.
chr1	30873430	30873929	chr1	30718559	30719058	Phf3|chr1:30718559-30719058	0.137181307801187	.	.
chr1	30873942	30874441	chr1	30537143	30537642	Phf3|chr1:30537143-30537642	0.104834247157325	.	.
chr1	30873942	30874441	chr1	30554023	30554522	Phf3|chr1:30554023-30554522	0.133268065378979	.	.
chr1	30873942	30874441	chr1	30584783	30585282	Phf3|chr1:30584783-30585282	0.182610471201723	.	.
chr1	30873942	30874441	chr1	30595347	30595846	Phf3|chr1:30595347-30595846	0.135726835041853	.	.
chr1	30873942	30874441	chr1	30639815	30640314	Phf3|chr1:30639815-30640314	0.204907616462625	.	.
chr1	30873942	30874441	chr1	30649743	30650242	Phf3|chr1:30649743-30650242	0.140139114088045	.	.
chr1	30873942	30874441	chr1	30716282	30716781	Phf3|chr1:30716282-30716781	0.146144585061171	.	.
chr1	30873942	30874441	chr1	30718559	30719058	Phf3|chr1:30718559-30719058	0.185530339467001	.	.
chr1	30873942	30874441	chr1	30740784	30741283	Phf3|chr1:30740784-30741283	0.249020581897615	.	.
chr1	30873942	30874441	chr1	30756800	30757299	Phf3|chr1:30756800-30757299	0.171121310942359	.	.
chr1	30949080	30949579	chr1	30503190	30503689	Ptp4a1|chr1:30503190-30503689	0.139358239463743	.	.
chr1	30949080	30949579	chr1	30554023	30554522	Ptp4a1|chr1:30554023-30554522	0.201815163675806	.	.
chr1	30949080	30949579	chr1	30591249	30591748	Ptp4a1|chr1:30591249-30591748	0.135537587794718	.	.
chr1	30949080	30949579	chr1	30649743	30650242	Ptp4a1|chr1:30649743-30650242	0.115486046058298	.	.
chr1	30949080	30949579	chr1	30700382	30700881	Ptp4a1|chr1:30700382-30700881	0.205988997956343	.	.
chr1	30949582	30950081	chr1	30649743	30650242	Ptp4a1|chr1:30649743-30650242	0.283619058601193	.	.
chr1	32172459	32172958	chr1	32087939	32088438	Khdrbs2|chr1:32087939-32088438	0.122171257127306	.	.
chr1	32172459	32172958	chr1	32093437	32093936	Khdrbs2|chr1:32093437-32093936	0.167645390895996	.	.
chr1	32172459	32172958	chr1	32105715	32106214	Khdrbs2|chr1:32105715-32106214	0.175320977698284	.	.
chr1	42229631	42230130	chr1	41810267	41810766	Gm9915|chr1:41810267-41810766	0.166646145154029	.	.
chr1	42229631	42230130	chr1	41897760	41898259	Gm9915|chr1:41897760-41898259	0.216008407353686	.	.
chr1	42229631	42230130	chr1	41911758	41912257	Gm9915|chr1:41911758-41912257	0.202982917184784	.	.
chr1	42229631	42230130	chr1	42145571	42146070	Gm9915|chr1:42145571-42146070	0.143103600469295	.	.
chr1	42229631	42230130	chr1	42242955	42243454	Gm9915|chr1:42242955-42243454	0.203373418882747	.	.
chr1	44102213	44102712	chr1	44198840	44199339	Tex30|chr1:44198840-44199339	0.119635404969815	.	.
chr1	44102213	44102712	chr1	44228990	44229489	Tex30|chr1:44228990-44229489	0.121796369667546	.	.
chr1	44119144	44119643	chr1	44228990	44229489	Bivm|chr1:44228990-44229489	0.259826112326623	.	.
chr1	44119144	44119643	chr1	44228990	44229489	Poglut2|chr1:44228990-44229489	0.259826112326623	.	.
chr1	44119144	44119643	chr1	44348028	44348527	Bivm|chr1:44348028-44348527	0.143428330180412	.	.
chr1	44119144	44119643	chr1	44348028	44348527	Poglut2|chr1:44348028-44348527	0.143428330180412	.	.
chr1	44119144	44119643	chr1	44459127	44459626	Bivm|chr1:44459127-44459626	0.240577925779416	.	.
chr1	44119144	44119643	chr1	44459127	44459626	Poglut2|chr1:44459127-44459626	0.240577925779416	.	.
chr1	44119144	44119643	chr1	44467055	44467554	Bivm|chr1:44467055-44467554	0.236076495782855	.	.
chr1	44119144	44119643	chr1	44467055	44467554	Poglut2|chr1:44467055-44467554	0.236076495782855	.	.
chr1	44119663	44120162	chr1	44198134	44198633	Bivm|chr1:44198134-44198633	0.260045541181866	.	.
chr1	44119663	44120162	chr1	44228990	44229489	Bivm|chr1:44228990-44229489	0.223949678264918	.	.
chr1	44147693	44148192	chr1	44198134	44198633	Ercc5|chr1:44198134-44198633	0.298537058232347	.	.
chr1	44147693	44148192	chr1	44459127	44459626	Ercc5|chr1:44459127-44459626	0.130590796429786	.	.
chr1	44147693	44148192	chr1	44467055	44467554	Ercc5|chr1:44467055-44467554	0.163566345171987	.	.
chr1	44551396	44551895	chr1	44348028	44348527	Gulp1|chr1:44348028-44348527	0.179960961842999	.	.
chr1	44551396	44551895	chr1	44459127	44459626	Gulp1|chr1:44459127-44459626	0.265806557647673	.	.
chr1	44551396	44551895	chr1	44678894	44679393	Gulp1|chr1:44678894-44679393	0.127283914682862	.	.
chr1	44745649	44746148	chr1	44613098	44613597	4930521E06Rik|chr1:44613098-44613597	0.27901709036728	.	.
chr1	44745649	44746148	chr1	44613600	44614099	4930521E06Rik|chr1:44613600-44614099	0.197653983032846	.	.
chr1	45794689	45795188	chr1	45627823	45628322	Wdr75|chr1:45627823-45628322	0.148669004597592	.	.
chr1	45794689	45795188	chr1	46067115	46067614	Wdr75|chr1:46067115-46067614	0.266529439715609	.	.
chr1	45794689	45795188	chr1	46112571	46113070	Wdr75|chr1:46112571-46113070	0.521908877783089	.	.
chr1	45795197	45795696	chr1	46067115	46067614	Wdr75|chr1:46067115-46067614	0.215370885175432	.	.
chr1	45795197	45795696	chr1	46112571	46113070	Wdr75|chr1:46112571-46113070	0.237652343594576	.	.
chr1	45925424	45925923	chr1	45672672	45673171	Slc40a1|chr1:45672672-45673171	0.275666187830267	.	.
chr1	45925424	45925923	chr1	45816821	45817320	Slc40a1|chr1:45816821-45817320	0.103481462071447	.	.
chr1	46065930	46066429	chr1	45766100	45766599	Dnah7b|chr1:45766100-45766599	0.182068918096749	.	.
chr1	46065930	46066429	chr1	45816821	45817320	Dnah7b|chr1:45816821-45817320	0.120976101243526	.	.
chr1	46065930	46066429	chr1	46067115	46067614	Dnah7b|chr1:46067115-46067614	0.207588148566878	.	.
chr1	46066566	46067065	chr1	46018316	46018815	Dnah7b|chr1:46018316-46018815	0.116422532188291	.	.
chr1	46066566	46067065	chr1	46067115	46067614	Dnah7b|chr1:46067115-46067614	0.275202831047686	.	.
chr1	46066566	46067065	chr1	46112571	46113070	Dnah7b|chr1:46112571-46113070	0.193944819548733	.	.
chr1	46066566	46067065	chr1	46141862	46142361	Dnah7b|chr1:46141862-46142361	0.128068855107549	.	.
chr1	46066566	46067065	chr1	46201064	46201563	Dnah7b|chr1:46201064-46201563	0.11696068922102	.	.
chr1	46066566	46067065	chr1	46359509	46360008	Dnah7b|chr1:46359509-46360008	0.125343003693329	.	.
chr1	46066566	46067065	chr1	46360191	46360690	Dnah7b|chr1:46360191-46360690	0.108639256243369	.	.
chr1	46425176	46425675	chr1	46067115	46067614	Dnah7c|chr1:46067115-46067614	0.125232337597488	.	.
chr1	46425176	46425675	chr1	46201064	46201563	Dnah7c|chr1:46201064-46201563	0.123922429345785	.	.
chr1	46425176	46425675	chr1	46580384	46580883	Dnah7c|chr1:46580384-46580883	0.197180852160553	.	.
chr1	52816845	52817344	chr1	52971822	52972321	Inpp1|chr1:52971822-52972321	0.11570232688892	.	.
chr1	52816845	52817344	chr1	53032502	53033001	Inpp1|chr1:53032502-53033001	0.146056277387927	.	.
chr1	52817513	52818012	chr1	52799343	52799842	Inpp1|chr1:52799343-52799842	0.159063225452358	.	.
chr1	52817513	52818012	chr1	52986655	52987154	Inpp1|chr1:52986655-52987154	0.201433388031999	.	.
chr1	52817513	52818012	chr1	53032502	53033001	Inpp1|chr1:53032502-53033001	0.181789615331693	.	.
chr1	52817513	52818012	chr1	53049207	53049706	Inpp1|chr1:53049207-53049706	0.213174557005088	.	.
chr1	53297308	53297807	chr1	53049207	53049706	Ormdl1|chr1:53049207-53049706	0.361880088564938	.	.
chr1	53297308	53297807	chr1	53049207	53049706	Pms1|chr1:53049207-53049706	0.361880088564938	.	.
chr1	53297308	53297807	chr1	53385322	53385821	Ormdl1|chr1:53385322-53385821	0.106858845657584	.	.
chr1	53297308	53297807	chr1	53385322	53385821	Pms1|chr1:53385322-53385821	0.106858845657584	.	.
chr1	53297308	53297807	chr1	53466685	53467184	Ormdl1|chr1:53466685-53467184	0.123228775511163	.	.
chr1	53297308	53297807	chr1	53466685	53467184	Pms1|chr1:53466685-53467184	0.123228775511163	.	.
chr1	53313399	53313898	chr1	53466685	53467184	Osgepl1|chr1:53466685-53467184	0.299334793928998	.	.
chr1	53313399	53313898	chr1	53546977	53547476	Osgepl1|chr1:53546977-53547476	0.125728495940065	.	.
chr1	53313399	53313898	chr1	53547482	53547981	Osgepl1|chr1:53547482-53547981	0.119789898144364	.	.
chr1	53313399	53313898	chr1	53610872	53611371	Osgepl1|chr1:53610872-53611371	0.152608361817647	.	.
chr1	53352482	53352981	chr1	53032502	53033001	Asdurf|chr1:53032502-53033001	0.167031277503011	.	.
chr1	53352482	53352981	chr1	53032502	53033001	Asnsd1|chr1:53032502-53033001	0.167031277503011	.	.
chr1	53706596	53707095	chr1	53610872	53611371	Dnah7a|chr1:53610872-53611371	0.162954389479475	.	.
chr1	54250459	54250958	chr1	54464442	54464941	Ccdc150|chr1:54464442-54464941	0.141856689713033	.	.
chr1	54250459	54250958	chr1	54464974	54465473	Ccdc150|chr1:54464974-54465473	0.104462859622583	.	.
chr1	54250459	54250958	chr1	54585255	54585754	Ccdc150|chr1:54585255-54585754	0.104331124380275	.	.
chr1	54250459	54250958	chr1	54652088	54652587	Ccdc150|chr1:54652088-54652587	0.137926389519925	.	.
chr1	54250459	54250958	chr1	54652590	54653089	Ccdc150|chr1:54652590-54653089	0.178382603108245	.	.
chr1	54438767	54439266	chr1	54628876	54629375	Gtf3c3|chr1:54628876-54629375	0.159096969254237	.	.
chr1	54438767	54439266	chr1	54690573	54691072	Gtf3c3|chr1:54690573-54691072	0.190266038376687	.	.
chr1	54438767	54439266	chr1	54707058	54707557	Gtf3c3|chr1:54707058-54707557	0.295496589615941	.	.
chr1	54557443	54557942	chr1	54464442	54464941	Pgap1|chr1:54464442-54464941	0.113537587398859	.	.
chr1	54557443	54557942	chr1	54492251	54492750	Pgap1|chr1:54492251-54492750	0.178085432868934	.	.
chr1	54557443	54557942	chr1	54584699	54585198	Pgap1|chr1:54584699-54585198	0.114639615959399	.	.
chr1	54557443	54557942	chr1	54699626	54700125	Pgap1|chr1:54699626-54700125	0.126490145981977	.	.
chr1	55026688	55027187	chr1	55072763	55073262	Sf3b1|chr1:55072763-55073262	0.178040023688309	.	.
chr1	55026688	55027187	chr1	55073293	55073792	Sf3b1|chr1:55073293-55073792	0.125988270074252	.	.
chr1	55027198	55027697	chr1	55073293	55073792	Sf3b1|chr1:55073293-55073792	0.326814497381971	.	.
chr1	55052491	55052990	chr1	55202211	55202710	Coq10b|chr1:55202211-55202710	0.122490426066066	.	.
chr1	55087395	55087894	chr1	55383081	55383580	Hspd1|chr1:55383081-55383580	0.116446324664871	.	.
chr1	55087395	55087894	chr1	55383081	55383580	Hspe1|chr1:55383081-55383580	0.116446324664871	.	.
chr1	55087908	55088407	chr1	55072763	55073262	Hspd1|chr1:55072763-55073262	0.218954157627907	.	.
chr1	55087908	55088407	chr1	55072763	55073262	Hspe1|chr1:55072763-55073262	0.218954157627907	.	.
chr1	55087908	55088407	chr1	55192060	55192559	Hspd1|chr1:55192060-55192559	0.125177365649228	.	.
chr1	55087908	55088407	chr1	55192060	55192559	Hspe1|chr1:55192060-55192559	0.125177365649228	.	.
chr1	55087908	55088407	chr1	55201711	55202210	Hspd1|chr1:55201711-55202210	0.21411858806862	.	.
chr1	55087908	55088407	chr1	55201711	55202210	Hspe1|chr1:55201711-55202210	0.21411858806862	.	.
chr1	55087908	55088407	chr1	55202211	55202710	Hspd1|chr1:55202211-55202710	0.15218667574684	.	.
chr1	55087908	55088407	chr1	55202211	55202710	Hspe1|chr1:55202211-55202710	0.15218667574684	.	.
chr1	55087908	55088407	chr1	55383081	55383580	Hspd1|chr1:55383081-55383580	0.106034591034307	.	.
chr1	55087908	55088407	chr1	55383081	55383580	Hspe1|chr1:55383081-55383580	0.106034591034307	.	.
chr1	55130908	55131407	chr1	55072763	55073262	Mob4|chr1:55072763-55073262	0.105630285554509	.	.
chr1	55130908	55131407	chr1	55201711	55202210	Mob4|chr1:55201711-55202210	0.1110254160862	.	.
chr1	55236881	55237380	chr1	55072763	55073262	Mars2|chr1:55072763-55073262	0.119606220135098	.	.
chr1	55237741	55238240	chr1	55449137	55449636	Mars2|chr1:55449137-55449636	0.111563736178928	.	.
chr1	55363229	55363728	chr1	55201711	55202210	Boll|chr1:55201711-55202210	0.212935760697407	.	.
chr1	55363229	55363728	chr1	55202211	55202710	Boll|chr1:55202211-55202710	0.22425359157116	.	.
chr1	55405572	55406071	chr1	55171875	55172374	Plcl1|chr1:55171875-55172374	0.115214757838008	.	.
chr1	55405572	55406071	chr1	55201711	55202210	Plcl1|chr1:55201711-55202210	0.293184684174315	.	.
chr1	55405572	55406071	chr1	55202211	55202710	Plcl1|chr1:55202211-55202710	0.211933143161973	.	.
chr1	55405572	55406071	chr1	55499775	55500274	Plcl1|chr1:55499775-55500274	0.152912534852949	.	.
chr1	55406395	55406894	chr1	55171875	55172374	Plcl1|chr1:55171875-55172374	0.124098896657077	.	.
chr1	55406395	55406894	chr1	55201711	55202210	Plcl1|chr1:55201711-55202210	0.161197953950154	.	.
chr1	55406395	55406894	chr1	55202211	55202710	Plcl1|chr1:55202211-55202710	0.14716127893211	.	.
chr1	56972152	56972651	chr1	56972961	56973460	9130024F11Rik|chr1:56972961-56973460	0.204696695357302	.	.
chr1	57377374	57377873	chr1	57358458	57358957	1700066M21Rik|chr1:57358458-57358957	0.235363906632732	.	.
chr1	57377374	57377873	chr1	57358458	57358957	4930558J18Rik|chr1:57358458-57358957	0.235363906632732	.	.
chr1	57377374	57377873	chr1	57436901	57437400	1700066M21Rik|chr1:57436901-57437400	0.122874863273331	.	.
chr1	57377374	57377873	chr1	57436901	57437400	4930558J18Rik|chr1:57436901-57437400	0.122874863273331	.	.
chr1	57377988	57378487	chr1	57224682	57225181	1700066M21Rik|chr1:57224682-57225181	0.155457145568378	.	.
chr1	57377988	57378487	chr1	57224682	57225181	4930558J18Rik|chr1:57224682-57225181	0.155457145568378	.	.
chr1	57377988	57378487	chr1	57400829	57401328	1700066M21Rik|chr1:57400829-57401328	0.37165430166564	.	.
chr1	57377988	57378487	chr1	57400829	57401328	4930558J18Rik|chr1:57400829-57401328	0.37165430166564	.	.
chr1	57377988	57378487	chr1	57436393	57436892	1700066M21Rik|chr1:57436393-57436892	0.234725274995419	.	.
chr1	57377988	57378487	chr1	57436393	57436892	4930558J18Rik|chr1:57436393-57436892	0.234725274995419	.	.
chr1	57377988	57378487	chr1	57436901	57437400	1700066M21Rik|chr1:57436901-57437400	0.241850966243809	.	.
chr1	57377988	57378487	chr1	57436901	57437400	4930558J18Rik|chr1:57436901-57437400	0.241850966243809	.	.
chr1	57406257	57406756	chr1	57205521	57206020	Maip1|chr1:57205521-57206020	0.138364731268607	.	.
chr1	57406257	57406756	chr1	57205521	57206020	Tyw5|chr1:57205521-57206020	0.138364731268607	.	.
chr1	57406257	57406756	chr1	57430057	57430556	Maip1|chr1:57430057-57430556	0.18728355275642	.	.
chr1	57406257	57406756	chr1	57430057	57430556	Tyw5|chr1:57430057-57430556	0.18728355275642	.	.
chr1	57406257	57406756	chr1	57436901	57437400	Maip1|chr1:57436901-57437400	0.111946154726059	.	.
chr1	57406257	57406756	chr1	57436901	57437400	Tyw5|chr1:57436901-57437400	0.111946154726059	.	.
chr1	58504734	58505233	chr1	58697550	58698049	Gm15834|chr1:58697550-58698049	0.168280362665675	.	.
chr1	58504734	58505233	chr1	58697550	58698049	Orc2|chr1:58697550-58698049	0.168280362665675	.	.
chr1	58586034	58586533	chr1	58621956	58622455	Fam126b|chr1:58621956-58622455	0.137021034579596	.	.
chr1	58586034	58586533	chr1	58621956	58622455	Ndufb3|chr1:58621956-58622455	0.137021034579596	.	.
chr1	58586552	58587051	chr1	58621956	58622455	Fam126b|chr1:58621956-58622455	0.275770216374657	.	.
chr1	58586552	58587051	chr1	58621956	58622455	Ndufb3|chr1:58621956-58622455	0.275770216374657	.	.
chr1	58586552	58587051	chr1	58697550	58698049	Fam126b|chr1:58697550-58698049	0.16971143038262	.	.
chr1	58586552	58587051	chr1	58697550	58698049	Ndufb3|chr1:58697550-58698049	0.16971143038262	.	.
chr1	58711489	58711988	chr1	58652543	58653042	Cflar|chr1:58652543-58653042	0.128346709221031	.	.
chr1	58795175	58795674	chr1	58652543	58653042	Casp8|chr1:58652543-58653042	0.164731913836223	.	.
chr1	58795175	58795674	chr1	59067948	59068447	Casp8|chr1:59067948-59068447	0.18197234707622	.	.
chr1	58795175	58795674	chr1	59229166	59229665	Casp8|chr1:59229166-59229665	0.323271438468759	.	.
chr1	58795175	58795674	chr1	59247600	59248099	Casp8|chr1:59247600-59248099	0.142426664491404	.	.
chr1	58972763	58973262	chr1	58652543	58653042	Stradb|chr1:58652543-58653042	0.146922756816792	.	.
chr1	58972763	58973262	chr1	58652543	58653042	Trak2|chr1:58652543-58653042	0.146922756816792	.	.
chr1	58972763	58973262	chr1	58697550	58698049	Stradb|chr1:58697550-58698049	0.123082014666462	.	.
chr1	58972763	58973262	chr1	58697550	58698049	Trak2|chr1:58697550-58698049	0.123082014666462	.	.
chr1	58973284	58973783	chr1	58621956	58622455	Stradb|chr1:58621956-58622455	0.233465829925331	.	.
chr1	58973284	58973783	chr1	58621956	58622455	Trak2|chr1:58621956-58622455	0.233465829925331	.	.
chr1	58973284	58973783	chr1	58652543	58653042	Stradb|chr1:58652543-58653042	0.244635826228686	.	.
chr1	58973284	58973783	chr1	58652543	58653042	Trak2|chr1:58652543-58653042	0.244635826228686	.	.
chr1	58973284	58973783	chr1	59229166	59229665	Stradb|chr1:59229166-59229665	0.103266389106423	.	.
chr1	58973284	58973783	chr1	59229166	59229665	Trak2|chr1:59229166-59229665	0.103266389106423	.	.
chr1	58973886	58974385	chr1	59247600	59248099	Stradb|chr1:59247600-59248099	0.102630882866738	.	.
chr1	58973886	58974385	chr1	59247600	59248099	Trak2|chr1:59247600-59248099	0.102630882866738	.	.
chr1	60042424	60042923	chr1	60460635	60461134	Ica1l|chr1:60460635-60461134	0.154693628514194	.	.
chr1	60097393	60097892	chr1	59883669	59884168	Carf|chr1:59883669-59884168	0.108918282824958	.	.
chr1	60097393	60097892	chr1	60469405	60469904	Carf|chr1:60469405-60469904	0.192464342685677	.	.
chr1	60097980	60098479	chr1	59883669	59884168	Carf|chr1:59883669-59884168	0.124231350522024	.	.
chr1	60097980	60098479	chr1	59883669	59884168	Wdr12|chr1:59883669-59884168	0.124231350522024	.	.
chr1	60098487	60098986	chr1	59886825	59887324	Carf|chr1:59886825-59887324	0.15441219135242	.	.
chr1	60098487	60098986	chr1	59886825	59887324	Wdr12|chr1:59886825-59887324	0.15441219135242	.	.
chr1	60180257	60180756	chr1	59883669	59884168	Nbeal1|chr1:59883669-59884168	0.152756146029446	.	.
chr1	60342754	60343253	chr1	60432210	60432709	Cyp20a1|chr1:60432210-60432709	0.108835417089996	.	.
chr1	65925476	65925975	chr1	65755997	65756496	Crygf|chr1:65755997-65756496	0.24547751448303	.	.
chr1	65925476	65925975	chr1	65773575	65774074	Crygf|chr1:65773575-65774074	0.169640884100256	.	.
chr1	65925476	65925975	chr1	65830858	65831357	Crygf|chr1:65830858-65831357	0.136103163642284	.	.
chr1	69687151	69687650	chr1	69790210	69790709	Ikzf2|chr1:69790210-69790709	0.175645273700793	.	.
chr1	70724978	70725477	chr1	70427964	70428463	Vwc2l|chr1:70427964-70428463	0.203134784743208	.	.
chr1	70724978	70725477	chr1	70692535	70693034	Vwc2l|chr1:70692535-70693034	0.147095183646698	.	.
chr1	70725497	70725996	chr1	70316336	70316835	Vwc2l|chr1:70316336-70316835	0.167871269736446	.	.
chr1	70725497	70725996	chr1	70427964	70428463	Vwc2l|chr1:70427964-70428463	0.185293365947266	.	.
chr1	74505730	74506229	chr1	74806952	74807451	Cnot9|chr1:74806952-74807451	0.158812896481162	.	.
chr1	74505730	74506229	chr1	74816731	74817230	Cnot9|chr1:74816731-74817230	0.110909006884593	.	.
chr1	74505730	74506229	chr1	74858307	74858806	Cnot9|chr1:74858307-74858806	0.418674907023195	.	.
chr1	74505730	74506229	chr1	74882110	74882609	Cnot9|chr1:74882110-74882609	0.154199400288441	.	.
chr1	74505730	74506229	chr1	74894978	74895477	Cnot9|chr1:74894978-74895477	0.147328153891035	.	.
chr1	74506443	74506942	chr1	74784124	74784623	Cnot9|chr1:74784124-74784623	0.149920747567567	.	.
chr1	74506443	74506942	chr1	74787775	74788274	Cnot9|chr1:74787775-74788274	0.205123004970271	.	.
chr1	74506443	74506942	chr1	74802933	74803432	Cnot9|chr1:74802933-74803432	0.133405612673975	.	.
chr1	74542596	74543095	chr1	74784124	74784623	Plcd4|chr1:74784124-74784623	0.252380485968669	.	.
chr1	74542596	74543095	chr1	74794449	74794948	Plcd4|chr1:74794449-74794948	0.165607599550258	.	.
chr1	74542596	74543095	chr1	74880737	74881236	Plcd4|chr1:74880737-74881236	0.12045769096445	.	.
chr1	74542596	74543095	chr1	74882110	74882609	Plcd4|chr1:74882110-74882609	0.180032662490612	.	.
chr1	74542596	74543095	chr1	74894978	74895477	Plcd4|chr1:74894978-74895477	0.129781334013688	.	.
chr1	74542596	74543095	chr1	74948735	74949234	Plcd4|chr1:74948735-74949234	0.109679305841582	.	.
chr1	74587962	74588461	chr1	74858307	74858806	Bcs1l|chr1:74858307-74858806	0.350712064594851	.	.
chr1	74587962	74588461	chr1	74858307	74858806	Zfp142|chr1:74858307-74858806	0.350712064594851	.	.
chr1	74587962	74588461	chr1	74882110	74882609	Bcs1l|chr1:74882110-74882609	0.118315696565701	.	.
chr1	74587962	74588461	chr1	74882110	74882609	Zfp142|chr1:74882110-74882609	0.118315696565701	.	.
chr1	74587962	74588461	chr1	74894978	74895477	Bcs1l|chr1:74894978-74895477	0.137380319495314	.	.
chr1	74587962	74588461	chr1	74894978	74895477	Zfp142|chr1:74894978-74895477	0.137380319495314	.	.
chr1	74601175	74601674	chr1	74784124	74784623	Rnf25|chr1:74784124-74784623	0.187779616112619	.	.
chr1	74601175	74601674	chr1	74784124	74784623	Stk36|chr1:74784124-74784623	0.187779616112619	.	.
chr1	74601175	74601674	chr1	74882110	74882609	Rnf25|chr1:74882110-74882609	0.17877544634578	.	.
chr1	74601175	74601674	chr1	74882110	74882609	Stk36|chr1:74882110-74882609	0.17877544634578	.	.
chr1	74601175	74601674	chr1	74948735	74949234	Rnf25|chr1:74948735-74949234	0.149843591083746	.	.
chr1	74601175	74601674	chr1	74948735	74949234	Stk36|chr1:74948735-74949234	0.149843591083746	.	.
chr1	74661495	74661994	chr1	74784124	74784623	Ttll4|chr1:74784124-74784623	0.166743928330989	.	.
chr1	74661495	74661994	chr1	74858307	74858806	Ttll4|chr1:74858307-74858806	0.146246462875116	.	.
chr1	74661495	74661994	chr1	74882110	74882609	Ttll4|chr1:74882110-74882609	0.298204075730782	.	.
chr1	74661495	74661994	chr1	74894978	74895477	Ttll4|chr1:74894978-74895477	0.145050320927104	.	.
chr1	74850152	74850651	chr1	74824729	74825228	Gm16582|chr1:74824729-74825228	0.343993244249269	.	.
chr1	74850152	74850651	chr1	74926640	74927139	Gm16582|chr1:74926640-74927139	0.177814138396765	.	.
chr1	74850152	74850651	chr1	75016818	75017317	Gm16582|chr1:75016818-75017317	0.161089723955964	.	.
chr1	74850152	74850651	chr1	75141393	75141892	Gm16582|chr1:75141393-75141892	0.129914627362562	.	.
chr1	74850152	74850651	chr1	75218312	75218811	Gm16582|chr1:75218312-75218811	0.143877119365065	.	.
chr1	74854708	74855207	chr1	74806952	74807451	Cdk5r2|chr1:74806952-74807451	0.111156700366612	.	.
chr1	74854708	74855207	chr1	74824729	74825228	Cdk5r2|chr1:74824729-74825228	0.351768165786593	.	.
chr1	74854708	74855207	chr1	74858307	74858806	Cdk5r2|chr1:74858307-74858806	0.309262644377311	.	.
chr1	74854708	74855207	chr1	75218312	75218811	Cdk5r2|chr1:75218312-75218811	0.312628120516332	.	.
chr1	74893408	74893907	chr1	74817277	74817776	Cryba2|chr1:74817277-74817776	0.15570950036591	.	.
chr1	74893408	74893907	chr1	74882110	74882609	Cryba2|chr1:74882110-74882609	0.104985528245135	.	.
chr1	74893408	74893907	chr1	74894978	74895477	Cryba2|chr1:74894978-74895477	0.104899473507907	.	.
chr1	74893408	74893907	chr1	75244823	75245322	Cryba2|chr1:75244823-75245322	0.13361046062334	.	.
chr1	74935357	74935856	chr1	74816731	74817230	Cfap65|chr1:74816731-74817230	0.217841042847541	.	.
chr1	74935357	74935856	chr1	74858307	74858806	Cfap65|chr1:74858307-74858806	0.174294383404403	.	.
chr1	74935357	74935856	chr1	75052015	75052514	Cfap65|chr1:75052015-75052514	0.113378876619903	.	.
chr1	75124760	75125259	chr1	74802933	74803432	Nhej1|chr1:74802933-74803432	0.150244254971134	.	.
chr1	75142499	75142998	chr1	74794449	74794948	Cnppd1|chr1:74794449-74794948	0.12798327932204	.	.
chr1	75142499	75142998	chr1	74794449	74794948	Cnppd1|chr1:74794449-74794948	0.127983279322041	.	.
chr1	75142499	75142998	chr1	74794449	74794948	Retreg2|chr1:74794449-74794948	0.12798327932204	.	.
chr1	75142499	75142998	chr1	74794449	74794948	Retreg2|chr1:74794449-74794948	0.127983279322041	.	.
chr1	75142499	75142998	chr1	74824729	74825228	Cnppd1|chr1:74824729-74825228	0.186133035350566	.	.
chr1	75142499	75142998	chr1	74824729	74825228	Retreg2|chr1:74824729-74825228	0.186133035350566	.	.
chr1	75142499	75142998	chr1	74858307	74858806	Cnppd1|chr1:74858307-74858806	0.117707813378436	.	.
chr1	75142499	75142998	chr1	74858307	74858806	Retreg2|chr1:74858307-74858806	0.117707813378436	.	.
chr1	75142499	75142998	chr1	74894978	74895477	Cnppd1|chr1:74894978-74895477	0.194177688980827	.	.
chr1	75142499	75142998	chr1	74894978	74895477	Retreg2|chr1:74894978-74895477	0.194177688980827	.	.
chr1	75168424	75168923	chr1	74817277	74817776	Zfand2b|chr1:74817277-74817776	0.133484076223263	.	.
chr1	75168424	75168923	chr1	74858307	74858806	Zfand2b|chr1:74858307-74858806	0.129532612531924	.	.
chr1	75168424	75168923	chr1	74872216	74872715	Zfand2b|chr1:74872216-74872715	0.153138490605275	.	.
chr1	75168424	75168923	chr1	74880737	74881236	Zfand2b|chr1:74880737-74881236	0.152180973391985	.	.
chr1	75168424	75168923	chr1	74882110	74882609	Zfand2b|chr1:74882110-74882609	0.152832936535649	.	.
chr1	75168424	75168923	chr1	74948735	74949234	Zfand2b|chr1:74948735-74949234	0.165360884963384	.	.
chr1	75168424	75168923	chr1	75052015	75052514	Zfand2b|chr1:75052015-75052514	0.305365865906756	.	.
chr1	75168424	75168923	chr1	75244823	75245322	Zfand2b|chr1:75244823-75245322	0.276179694117755	.	.
chr1	75169048	75169547	chr1	74964428	74964927	Zfand2b|chr1:74964428-74964927	0.167261439689568	.	.
chr1	75180079	75180578	chr1	74817277	74817776	Abcb6|chr1:74817277-74817776	0.257426570263461	.	.
chr1	75191753	75192252	chr1	74802933	74803432	Ankzf1|chr1:74802933-74803432	0.118313581785557	.	.
chr1	75191753	75192252	chr1	74802933	74803432	Atg9a|chr1:74802933-74803432	0.118313581785557	.	.
chr1	75191753	75192252	chr1	74806444	74806943	Ankzf1|chr1:74806444-74806943	0.114107203601103	.	.
chr1	75191753	75192252	chr1	74806444	74806943	Atg9a|chr1:74806444-74806943	0.114107203601103	.	.
chr1	75191753	75192252	chr1	74817277	74817776	Ankzf1|chr1:74817277-74817776	0.202036545561147	.	.
chr1	75191753	75192252	chr1	74817277	74817776	Atg9a|chr1:74817277-74817776	0.202036545561147	.	.
chr1	75191753	75192252	chr1	74882110	74882609	Ankzf1|chr1:74882110-74882609	0.135598205781168	.	.
chr1	75191753	75192252	chr1	74882110	74882609	Atg9a|chr1:74882110-74882609	0.135598205781168	.	.
chr1	75191753	75192252	chr1	74894978	74895477	Ankzf1|chr1:74894978-74895477	0.123520394710905	.	.
chr1	75191753	75192252	chr1	74894978	74895477	Atg9a|chr1:74894978-74895477	0.123520394710905	.	.
chr1	75192415	75192914	chr1	75141393	75141892	Ankzf1|chr1:75141393-75141892	0.116271284741902	.	.
chr1	75192415	75192914	chr1	75141393	75141892	Atg9a|chr1:75141393-75141892	0.116271284741902	.	.
chr1	75192415	75192914	chr1	75218312	75218811	Ankzf1|chr1:75218312-75218811	0.240617658739476	.	.
chr1	75192415	75192914	chr1	75218312	75218811	Atg9a|chr1:75218312-75218811	0.240617658739476	.	.
chr1	75210546	75211045	chr1	74817277	74817776	Glb1l|chr1:74817277-74817776	0.195167982409463	.	.
chr1	75210546	75211045	chr1	74817277	74817776	Stk16|chr1:74817277-74817776	0.195167982409463	.	.
chr1	75210546	75211045	chr1	74858307	74858806	Glb1l|chr1:74858307-74858806	0.239987484293865	.	.
chr1	75210546	75211045	chr1	74858307	74858806	Stk16|chr1:74858307-74858806	0.239987484293865	.	.
chr1	75210546	75211045	chr1	74882110	74882609	Glb1l|chr1:74882110-74882609	0.111924275835894	.	.
chr1	75210546	75211045	chr1	74882110	74882609	Stk16|chr1:74882110-74882609	0.111924275835894	.	.
chr1	75210546	75211045	chr1	74894978	74895477	Glb1l|chr1:74894978-74895477	0.318581198774876	.	.
chr1	75210546	75211045	chr1	74894978	74895477	Stk16|chr1:74894978-74895477	0.318581198774876	.	.
chr1	75210546	75211045	chr1	75141393	75141892	Glb1l|chr1:75141393-75141892	0.194135820878819	.	.
chr1	75210546	75211045	chr1	75141393	75141892	Stk16|chr1:75141393-75141892	0.194135820878819	.	.
chr1	75219086	75219585	chr1	74858307	74858806	Tuba4a|chr1:74858307-74858806	0.197314023699622	.	.
chr1	75219086	75219585	chr1	74882110	74882609	Tuba4a|chr1:74882110-74882609	0.226528868044507	.	.
chr1	75219640	75220139	chr1	74784124	74784623	Tuba4a|chr1:74784124-74784623	0.233488310598896	.	.
chr1	75219640	75220139	chr1	74787775	74788274	Tuba4a|chr1:74787775-74788274	0.122271894101124	.	.
chr1	75219640	75220139	chr1	74882110	74882609	Tuba4a|chr1:74882110-74882609	0.279616385861702	.	.
chr1	75219640	75220139	chr1	74948735	74949234	Tuba4a|chr1:74948735-74949234	0.173943082336033	.	.
chr1	75219640	75220139	chr1	75244823	75245322	Tuba4a|chr1:75244823-75245322	0.177360768743057	.	.
chr1	75236144	75236643	chr1	74806444	74806943	Dnajb2|chr1:74806444-74806943	0.105763716367355	.	.
chr1	75236144	75236643	chr1	74806952	74807451	Dnajb2|chr1:74806952-74807451	0.124983198093395	.	.
chr1	75236144	75236643	chr1	74808065	74808564	Dnajb2|chr1:74808065-74808564	0.140817748060781	.	.
chr1	75236144	75236643	chr1	74858307	74858806	Dnajb2|chr1:74858307-74858806	0.237375948179904	.	.
chr1	75236144	75236643	chr1	75218312	75218811	Dnajb2|chr1:75218312-75218811	0.123518532155575	.	.
chr1	75236651	75237150	chr1	74794449	74794948	Dnajb2|chr1:74794449-74794948	0.221214833570649	.	.
chr1	75236651	75237150	chr1	74806444	74806943	Dnajb2|chr1:74806444-74806943	0.114463890456905	.	.
chr1	75236651	75237150	chr1	74806952	74807451	Dnajb2|chr1:74806952-74807451	0.134688905889634	.	.
chr1	75236651	75237150	chr1	74808065	74808564	Dnajb2|chr1:74808065-74808564	0.113776156047905	.	.
chr1	75236651	75237150	chr1	74824729	74825228	Dnajb2|chr1:74824729-74825228	0.123797267603476	.	.
chr1	75236651	75237150	chr1	75218312	75218811	Dnajb2|chr1:75218312-75218811	0.153821010422019	.	.
chr1	78310032	78310531	chr1	78454635	78455134	Sgpp2|chr1:78454635-78455134	0.131563760037369	.	.
chr1	78310931	78311430	chr1	78102621	78103120	Sgpp2|chr1:78102621-78103120	0.162397512353214	.	.
chr1	78488900	78489399	chr1	78425895	78426394	Farsb|chr1:78425895-78426394	0.239526527531103	.	.
chr1	84839165	84839664	chr1	84838531	84839030	Fbxo36|chr1:84838531-84839030	0.348247970652269	.	.
chr1	84839165	84839664	chr1	84993886	84994385	Fbxo36|chr1:84993886-84994385	0.173824411305351	.	.
chr1	84839808	84840307	chr1	84838531	84839030	Fbxo36|chr1:84838531-84839030	0.159617963491821	.	.
chr1	84839808	84840307	chr1	84838531	84839030	Trip12|chr1:84838531-84839030	0.159617963491821	.	.
chr1	84839808	84840307	chr1	84933383	84933882	Fbxo36|chr1:84933383-84933882	0.121685831118524	.	.
chr1	84839808	84840307	chr1	84933383	84933882	Trip12|chr1:84933383-84933882	0.121685831118524	.	.
chr1	84839808	84840307	chr1	84961695	84962194	Fbxo36|chr1:84961695-84962194	0.154219052014424	.	.
chr1	84839808	84840307	chr1	84961695	84962194	Trip12|chr1:84961695-84962194	0.154219052014424	.	.
chr1	84839808	84840307	chr1	84993886	84994385	Fbxo36|chr1:84993886-84994385	0.146262600462622	.	.
chr1	84839808	84840307	chr1	84993886	84994385	Trip12|chr1:84993886-84994385	0.146262600462622	.	.
chr1	84934371	84934870	chr1	84961695	84962194	Slc16a14|chr1:84961695-84962194	0.160939214185401	.	.
chr1	84934371	84934870	chr1	85126963	85127462	Slc16a14|chr1:85126963-85127462	0.168215044641666	.	.
chr1	84934883	84935382	chr1	84838531	84839030	Slc16a14|chr1:84838531-84839030	0.130999499849367	.	.
chr1	84935649	84936148	chr1	84881481	84881980	Slc16a14|chr1:84881481-84881980	0.172214132531929	.	.
chr1	84935649	84936148	chr1	84933383	84933882	Slc16a14|chr1:84933383-84933882	0.285151963120746	.	.
chr1	85774994	85775493	chr1	85703519	85704018	9930111H07Rik|chr1:85703519-85704018	0.119914550891415	.	.
chr1	85774994	85775493	chr1	85720188	85720687	9930111H07Rik|chr1:85720188-85720687	0.395231491133479	.	.
chr1	85774994	85775493	chr1	85736435	85736934	9930111H07Rik|chr1:85736435-85736934	0.276227250774766	.	.
chr1	85774994	85775493	chr1	85895455	85895954	9930111H07Rik|chr1:85895455-85895954	0.17026045751226	.	.
chr1	85774994	85775493	chr1	85958147	85958646	9930111H07Rik|chr1:85958147-85958646	0.10854966115098	.	.
chr1	85793160	85793659	chr1	85669648	85670147	Cab39|chr1:85669648-85670147	0.347416156004067	.	.
chr1	85793160	85793659	chr1	85703519	85704018	Cab39|chr1:85703519-85704018	0.355017399093991	.	.
chr1	85793160	85793659	chr1	85720188	85720687	Cab39|chr1:85720188-85720687	0.308630108018971	.	.
chr1	85793160	85793659	chr1	85736435	85736934	Cab39|chr1:85736435-85736934	0.210702211297774	.	.
chr1	85793160	85793659	chr1	85794440	85794939	Cab39|chr1:85794440-85794939	0.165067715289748	.	.
chr1	85793160	85793659	chr1	85895455	85895954	Cab39|chr1:85895455-85895954	0.147998805457021	.	.
chr1	85793160	85793659	chr1	85917561	85918060	Cab39|chr1:85917561-85918060	0.191401146027483	.	.
chr1	85793160	85793659	chr1	85958147	85958646	Cab39|chr1:85958147-85958646	0.230769343136448	.	.
chr1	85793728	85794227	chr1	85669648	85670147	Cab39|chr1:85669648-85670147	0.105966221321828	.	.
chr1	85793728	85794227	chr1	85794440	85794939	Cab39|chr1:85794440-85794939	0.14395384054105	.	.
chr1	85894274	85894773	chr1	85720188	85720687	Itm2c|chr1:85720188-85720687	0.103721114129841	.	.
chr1	85894274	85894773	chr1	85736435	85736934	Itm2c|chr1:85736435-85736934	0.134310990784487	.	.
chr1	85894274	85894773	chr1	85794440	85794939	Itm2c|chr1:85794440-85794939	0.205480456182133	.	.
chr1	85894274	85894773	chr1	85853262	85853761	Itm2c|chr1:85853262-85853761	0.179744876869364	.	.
chr1	85894274	85894773	chr1	85917561	85918060	Itm2c|chr1:85917561-85918060	0.242441042843948	.	.
chr1	85894274	85894773	chr1	85933596	85934095	Itm2c|chr1:85933596-85934095	0.118746761574481	.	.
chr1	85894955	85895454	chr1	85703519	85704018	Itm2c|chr1:85703519-85704018	0.143330327832123	.	.
chr1	85894955	85895454	chr1	85853262	85853761	Itm2c|chr1:85853262-85853761	0.13315140277001	.	.
chr1	85894955	85895454	chr1	85895455	85895954	Itm2c|chr1:85895455-85895954	0.152047201884646	.	.
chr1	85928201	85928700	chr1	85669648	85670147	4933407L21Rik|chr1:85669648-85670147	0.218821302260135	.	.
chr1	85928201	85928700	chr1	85720188	85720687	4933407L21Rik|chr1:85720188-85720687	0.154193390742388	.	.
chr1	85928201	85928700	chr1	85736435	85736934	4933407L21Rik|chr1:85736435-85736934	0.153662610392666	.	.
chr1	85928201	85928700	chr1	85794440	85794939	4933407L21Rik|chr1:85794440-85794939	0.22817863203174	.	.
chr1	85928201	85928700	chr1	85895455	85895954	4933407L21Rik|chr1:85895455-85895954	0.106675479269173	.	.
chr1	85928201	85928700	chr1	85916833	85917332	4933407L21Rik|chr1:85916833-85917332	0.315703529264694	.	.
chr1	85928201	85928700	chr1	85917561	85918060	4933407L21Rik|chr1:85917561-85918060	0.154934566616303	.	.
chr1	85928201	85928700	chr1	85933596	85934095	4933407L21Rik|chr1:85933596-85934095	0.128488558535327	.	.
chr1	85928855	85929354	chr1	85720188	85720687	4933407L21Rik|chr1:85720188-85720687	0.140637540362081	.	.
chr1	85928855	85929354	chr1	85895455	85895954	4933407L21Rik|chr1:85895455-85895954	0.103623677360761	.	.
chr1	85928855	85929354	chr1	85916833	85917332	4933407L21Rik|chr1:85916833-85917332	0.30091739101518	.	.
chr1	85928855	85929354	chr1	85917561	85918060	4933407L21Rik|chr1:85917561-85918060	0.2939808036918	.	.
chr1	85928855	85929354	chr1	85958147	85958646	4933407L21Rik|chr1:85958147-85958646	0.110136876473256	.	.
chr1	85928855	85929354	chr1	85965753	85966252	4933407L21Rik|chr1:85965753-85966252	0.119961352478579	.	.
chr1	85959836	85960335	chr1	85958147	85958646	Gpr55|chr1:85958147-85958646	0.203103756090024	.	.
chr1	85959836	85960335	chr1	85965753	85966252	Gpr55|chr1:85965753-85966252	0.126282770494008	.	.
chr1	87853009	87853508	chr1	87925537	87926036	Dgkd|chr1:87925537-87926036	0.214144454481822	.	.
chr1	88008031	88008530	chr1	87848618	87849117	Usp40|chr1:87848618-87849117	0.115807616647455	.	.
chr1	88008031	88008530	chr1	87925537	87926036	Usp40|chr1:87925537-87926036	0.165934331034181	.	.
chr1	93305687	93306186	chr1	93444675	93445174	Gm28535|chr1:93444675-93445174	0.14981090070882	.	.
chr1	93305687	93306186	chr1	93444675	93445174	Mterf4|chr1:93444675-93445174	0.14981090070882	.	.
chr1	93343358	93343857	chr1	93444675	93445174	Pask|chr1:93444675-93445174	0.121114113518062	.	.
chr1	93343358	93343857	chr1	93444675	93445174	Ppp1r7|chr1:93444675-93445174	0.121114113518062	.	.
chr1	93511801	93512300	chr1	93649619	93650118	Farp2|chr1:93649619-93650118	0.169498609477611	.	.
chr1	93634975	93635474	chr1	93444675	93445174	Gm28536|chr1:93444675-93445174	0.162563901667493	.	.
chr1	93635550	93636049	chr1	93445454	93445953	Gm28536|chr1:93445454-93445953	0.104712135586536	.	.
chr1	93635550	93636049	chr1	93560595	93561094	Gm28536|chr1:93560595-93561094	0.10323330360977	.	.
chr1	93635550	93636049	chr1	93649619	93650118	Gm28536|chr1:93649619-93650118	0.133144538938701	.	.
chr1	93686360	93686859	chr1	93818468	93818967	Bok|chr1:93818468-93818967	0.131098784723151	.	.
chr1	93754078	93754577	chr1	94053474	94053973	Thap4|chr1:94053474-94053973	0.107661762958185	.	.
chr1	93754617	93755116	chr1	93560595	93561094	Thap4|chr1:93560595-93561094	0.189589166061901	.	.
chr1	93754617	93755116	chr1	94079039	94079538	Thap4|chr1:94079039-94079538	0.128457517254536	.	.
chr1	93801756	93802255	chr1	93560595	93561094	Dtymk|chr1:93560595-93561094	0.115922387465982	.	.
chr1	93801756	93802255	chr1	93835845	93836344	Dtymk|chr1:93835845-93836344	0.123280928263355	.	.
chr1	93801756	93802255	chr1	94035198	94035697	Dtymk|chr1:94035198-94035697	0.144314132544607	.	.
chr1	93801756	93802255	chr1	94235430	94235929	Dtymk|chr1:94235430-94235929	0.170002773891498	.	.
chr1	95313333	95313832	chr1	95119815	95120314	Fam174a|chr1:95119815-95120314	0.133765128888687	.	.
chr1	95313333	95313832	chr1	95218827	95219326	Fam174a|chr1:95218827-95219326	0.102937903386209	.	.
chr1	95313851	95314350	chr1	95033557	95034056	Fam174a|chr1:95033557-95034056	0.111353446442699	.	.
chr1	95313851	95314350	chr1	95173995	95174494	Fam174a|chr1:95173995-95174494	0.152787687155594	.	.
chr1	95313851	95314350	chr1	95218827	95219326	Fam174a|chr1:95218827-95219326	0.318057133183632	.	.
chr1	95667416	95667915	chr1	95678333	95678832	St8sia4|chr1:95678333-95678832	0.150867762944266	.	.
chr1	95667416	95667915	chr1	95922935	95923434	St8sia4|chr1:95922935-95923434	0.316067830898523	.	.
chr1	96871948	96872447	chr1	96563240	96563739	Slco4c1|chr1:96563240-96563739	0.336372477196818	.	.
chr1	96871948	96872447	chr1	96889440	96889939	Slco4c1|chr1:96889440-96889939	0.144111583256213	.	.
chr1	97661204	97661703	chr1	97496863	97497362	D1Ertd622e|chr1:97496863-97497362	0.173135627223735	.	.
chr1	97661204	97661703	chr1	97552882	97553381	D1Ertd622e|chr1:97552882-97553381	0.18052340016952	.	.
chr1	97661204	97661703	chr1	97660435	97660934	D1Ertd622e|chr1:97660435-97660934	0.137061690823414	.	.
chr1	97661800	97662299	chr1	97630417	97630916	D1Ertd622e|chr1:97630417-97630916	0.159019836535109	.	.
chr1	97661800	97662299	chr1	97736933	97737432	D1Ertd622e|chr1:97736933-97737432	0.141411425524253	.	.
chr1	106759529	106760028	chr1	106821863	106822362	Kdsr|chr1:106821863-106822362	0.233189920927008	.	.
chr1	106759529	106760028	chr1	106822396	106822895	Kdsr|chr1:106822396-106822895	0.104833345249252	.	.
chr1	106759529	106760028	chr1	106958023	106958522	Kdsr|chr1:106958023-106958522	0.170553044884793	.	.
chr1	106796474	106796973	chr1	107047466	107047965	Vps4b|chr1:107047466-107047965	0.199461657086926	.	.
chr1	107386382	107386881	chr1	107159524	107160023	Gm15391|chr1:107159524-107160023	0.305148745479249	.	.
chr1	107386382	107386881	chr1	107243170	107243669	Gm15391|chr1:107243170-107243669	0.27184567393933	.	.
chr1	107386382	107386881	chr1	107340051	107340550	Gm15391|chr1:107340051-107340550	0.505284988496272	.	.
chr1	107386382	107386881	chr1	107346138	107346637	Gm15391|chr1:107346138-107346637	0.383272198320785	.	.
chr1	107386382	107386881	chr1	107346776	107347275	Gm15391|chr1:107346776-107347275	0.34666380156856	.	.
chr1	107386382	107386881	chr1	107361949	107362448	Gm15391|chr1:107361949-107362448	0.297227500625944	.	.
chr1	107386382	107386881	chr1	107368965	107369464	Gm15391|chr1:107368965-107369464	0.154741660227506	.	.
chr1	109982394	109982893	chr1	109537659	109538158	Cdh7|chr1:109537659-109538158	0.283764400610174	.	.
chr1	109982994	109983493	chr1	109602049	109602548	Cdh7|chr1:109602049-109602548	0.181638341602913	.	.
chr1	109982994	109983493	chr1	110000233	110000732	Cdh7|chr1:110000233-110000732	0.128172942727074	.	.
chr1	109982994	109983493	chr1	110031807	110032306	Cdh7|chr1:110031807-110032306	0.110844359734264	.	.
chr1	109982994	109983493	chr1	110056243	110056742	Cdh7|chr1:110056243-110056742	0.204581364476151	.	.
chr1	111863863	111864362	chr1	112028578	112029077	Dsel|chr1:112028578-112029077	0.210675887460368	.	.
chr1	111863863	111864362	chr1	112112995	112113494	Dsel|chr1:112112995-112113494	0.164400859830185	.	.
chr1	111863863	111864362	chr1	112139699	112140198	Dsel|chr1:112139699-112140198	0.231798327501152	.	.
chr1	111863863	111864362	chr1	112157223	112157722	Dsel|chr1:112157223-112157722	0.128751704687693	.	.
chr1	111864757	111865256	chr1	112016665	112017164	Dsel|chr1:112016665-112017164	0.288214705130435	.	.
chr1	111864757	111865256	chr1	112074197	112074696	Dsel|chr1:112074197-112074696	0.32742831164751	.	.
chr1	111864757	111865256	chr1	112112995	112113494	Dsel|chr1:112112995-112113494	0.126248098267595	.	.
chr1	111864757	111865256	chr1	112245314	112245813	Dsel|chr1:112245314-112245813	0.134067048157197	.	.
chr1	115684447	115684946	chr1	115533698	115534197	Cntnap5a|chr1:115533698-115534197	0.164509687952046	.	.
chr1	115684447	115684946	chr1	115677949	115678448	Cntnap5a|chr1:115677949-115678448	0.125975367195163	.	.
chr1	115684447	115684946	chr1	115744993	115745492	Cntnap5a|chr1:115744993-115745492	0.1713486531047	.	.
chr1	115684447	115684946	chr1	115745518	115746017	Cntnap5a|chr1:115745518-115746017	0.224943483293607	.	.
chr1	115685264	115685763	chr1	115533698	115534197	Cntnap5a|chr1:115533698-115534197	0.202955362916591	.	.
chr1	115685264	115685763	chr1	115677949	115678448	Cntnap5a|chr1:115677949-115678448	0.123402941535793	.	.
chr1	115685264	115685763	chr1	115685774	115686273	Cntnap5a|chr1:115685774-115686273	0.327617330811755	.	.
chr1	115685264	115685763	chr1	115745518	115746017	Cntnap5a|chr1:115745518-115746017	0.183774919508096	.	.
chr1	118321592	118322091	chr1	118481738	118482237	Nifk|chr1:118481738-118482237	0.133782119817892	.	.
chr1	118321592	118322091	chr1	118492751	118493250	Nifk|chr1:118492751-118493250	0.115528729451711	.	.
chr1	118458765	118459264	chr1	118275095	118275594	2900060B14Rik|chr1:118275095-118275594	0.150557858505205	.	.
chr1	120602016	120602515	chr1	120549866	120550365	En1|chr1:120549866-120550365	0.121537551259475	.	.
chr1	120602767	120603266	chr1	120549233	120549732	En1|chr1:120549233-120549732	0.143552936030258	.	.
chr1	120602767	120603266	chr1	120549866	120550365	En1|chr1:120549866-120550365	0.232174770365239	.	.
chr1	130462505	130463004	chr1	130331301	130331800	Cd55|chr1:130331301-130331800	0.142132041582278	.	.
chr1	130462505	130463004	chr1	130331301	130331800	Gm16083|chr1:130331301-130331800	0.142132041582278	.	.
chr1	130462505	130463004	chr1	130372076	130372575	Cd55|chr1:130372076-130372575	0.131247447104592	.	.
chr1	130462505	130463004	chr1	130372076	130372575	Gm16083|chr1:130372076-130372575	0.131247447104592	.	.
chr1	130717229	130717728	chr1	130979420	130979919	Yod1|chr1:130979420-130979919	0.143687396790641	.	.
chr1	130717229	130717728	chr1	130995515	130996014	Yod1|chr1:130995515-130996014	0.193730545114843	.	.
chr1	139376823	139377322	chr1	139308889	139309388	Crb1|chr1:139308889-139309388	0.113542796929059	.	.
chr1	139376823	139377322	chr1	139314209	139314708	Crb1|chr1:139314209-139314708	0.144746616964873	.	.
chr1	139376823	139377322	chr1	139344817	139345316	Crb1|chr1:139344817-139345316	0.286760988721593	.	.
chr1	139376823	139377322	chr1	139346540	139347039	Crb1|chr1:139346540-139347039	0.217012103943142	.	.
chr1	139376823	139377322	chr1	139478820	139479319	Crb1|chr1:139478820-139479319	0.223431958553255	.	.
chr1	139376823	139377322	chr1	139487825	139488324	Crb1|chr1:139487825-139488324	0.238710181354885	.	.
chr1	139421972	139422471	chr1	139289510	139290009	Zbtb41|chr1:139289510-139290009	0.11915834584362	.	.
chr1	139421972	139422471	chr1	139308889	139309388	Zbtb41|chr1:139308889-139309388	0.103654577526642	.	.
chr1	139421972	139422471	chr1	139346540	139347039	Zbtb41|chr1:139346540-139347039	0.190419123530289	.	.
chr1	139454477	139454976	chr1	139289510	139290009	Aspm|chr1:139289510-139290009	0.329987884305219	.	.
chr1	139454477	139454976	chr1	139481086	139481585	Aspm|chr1:139481086-139481585	0.214098504210385	.	.
chr1	140245186	140245685	chr1	140339188	140339687	Kcnt2|chr1:140339188-140339687	0.249125281348343	.	.
chr1	140245186	140245685	chr1	140471594	140472093	Kcnt2|chr1:140471594-140472093	0.227800463468437	.	.
chr1	140245761	140246260	chr1	140339188	140339687	Kcnt2|chr1:140339188-140339687	0.361652159239951	.	.
chr1	140245761	140246260	chr1	140471594	140472093	Kcnt2|chr1:140471594-140472093	0.123504690217521	.	.
chr1	140245761	140246260	chr1	140471594	140472093	Kcnt2|chr1:140471594-140472093	0.123504690217522	.	.
chr1	140246413	140246912	chr1	140339188	140339687	Kcnt2|chr1:140339188-140339687	0.150307289241299	.	.
chr1	140246413	140246912	chr1	140489751	140490250	Kcnt2|chr1:140489751-140490250	0.115560832523878	.	.
chr1	143640493	143640992	chr1	143367579	143368078	B3galt2|chr1:143367579-143368078	0.133011701096359	.	.
chr1	143640493	143640992	chr1	143524539	143525038	B3galt2|chr1:143524539-143525038	0.118800217655641	.	.
chr1	143640493	143640992	chr1	143739932	143740431	B3galt2|chr1:143739932-143740431	0.104268230580616	.	.
chr1	143641020	143641519	chr1	143308396	143308895	B3galt2|chr1:143308396-143308895	0.211722165711352	.	.
chr1	143641020	143641519	chr1	143367579	143368078	B3galt2|chr1:143367579-143368078	0.123015418892733	.	.
chr1	143641020	143641519	chr1	143524539	143525038	B3galt2|chr1:143524539-143525038	0.133306513796259	.	.
chr1	143641020	143641519	chr1	143739932	143740431	B3galt2|chr1:143739932-143740431	0.134028875141481	.	.
chr1	144774475	144774974	chr1	144603068	144603567	Rgs18|chr1:144603068-144603567	0.288331313884231	.	.
chr1	144774475	144774974	chr1	144615770	144616269	Rgs18|chr1:144615770-144616269	0.612127739595831	.	.
chr1	144774475	144774974	chr1	144644373	144644872	Rgs18|chr1:144644373-144644872	0.600896802764565	.	.
chr1	144774475	144774974	chr1	144690240	144690739	Rgs18|chr1:144690240-144690739	0.110022875289061	.	.
chr1	144774475	144774974	chr1	144875506	144876005	Rgs18|chr1:144875506-144876005	0.478053807509863	.	.
chr1	144774475	144774974	chr1	144931259	144931758	Rgs18|chr1:144931259-144931758	0.140454492999895	.	.
chr1	144774475	144774974	chr1	145014966	145015465	Rgs18|chr1:145014966-145015465	0.146991281065563	.	.
chr1	144774475	144774974	chr1	145015541	145016040	Rgs18|chr1:145015541-145016040	0.180869153323501	.	.
chr1	144774475	144774974	chr1	145045324	145045823	Rgs18|chr1:145045324-145045823	0.405318527890585	.	.
chr1	144774475	144774974	chr1	145130266	145130765	Rgs18|chr1:145130266-145130765	0.556939621224324	.	.
chr1	144775263	144775762	chr1	144603068	144603567	Rgs18|chr1:144603068-144603567	0.271090780500319	.	.
chr1	144775263	144775762	chr1	144615770	144616269	Rgs18|chr1:144615770-144616269	0.421853376430611	.	.
chr1	144775263	144775762	chr1	144644373	144644872	Rgs18|chr1:144644373-144644872	0.431839408444665	.	.
chr1	144775263	144775762	chr1	144875506	144876005	Rgs18|chr1:144875506-144876005	0.372044271361329	.	.
chr1	144775263	144775762	chr1	144883539	144884038	Rgs18|chr1:144883539-144884038	0.121063022540565	.	.
chr1	144775263	144775762	chr1	144931259	144931758	Rgs18|chr1:144931259-144931758	0.106439210798795	.	.
chr1	144775263	144775762	chr1	145014966	145015465	Rgs18|chr1:145014966-145015465	0.113843455837756	.	.
chr1	144775263	144775762	chr1	145045324	145045823	Rgs18|chr1:145045324-145045823	0.313144809342462	.	.
chr1	144775263	144775762	chr1	145130266	145130765	Rgs18|chr1:145130266-145130765	0.514397696610954	.	.
chr1	144775263	144775762	chr1	145130266	145130765	Rgs18|chr1:145130266-145130765	0.514397696610955	.	.
chr1	146495368	146495867	chr1	146048748	146049247	Brinp3|chr1:146048748-146049247	0.116319535790167	.	.
chr1	146495368	146495867	chr1	146048748	146049247	Gm29514|chr1:146048748-146049247	0.116319535790167	.	.
chr1	150099643	150100142	chr1	150256782	150257281	Ptgs2|chr1:150256782-150257281	0.12452527853691	.	.
chr1	150099643	150100142	chr1	150256782	150257281	Ptgs2os|chr1:150256782-150257281	0.12452527853691	.	.
chr1	150392883	150393382	chr1	150540218	150540717	Odr4|chr1:150540218-150540717	0.268973728073107	.	.
chr1	150392883	150393382	chr1	150540218	150540717	Tpr|chr1:150540218-150540717	0.268973728073107	.	.
chr1	150393401	150393900	chr1	150256782	150257281	Odr4|chr1:150256782-150257281	0.122172722967869	.	.
chr1	150393401	150393900	chr1	150256782	150257281	Tpr|chr1:150256782-150257281	0.122172722967869	.	.
chr1	150393401	150393900	chr1	150266492	150266991	Odr4|chr1:150266492-150266991	0.108356516359216	.	.
chr1	150393401	150393900	chr1	150266492	150266991	Tpr|chr1:150266492-150266991	0.108356516359216	.	.
chr1	155812620	155813119	chr1	156085751	156086250	Qsox1|chr1:156085751-156086250	0.212567106490636	.	.
chr1	155812620	155813119	chr1	156241652	156242151	Qsox1|chr1:156241652-156242151	0.114481331124349	.	.
chr1	156035878	156036377	chr1	156263255	156263754	Tor1aip1|chr1:156263255-156263754	0.14856228487083	.	.
chr1	156035878	156036377	chr1	156263255	156263754	Tor1aip2|chr1:156263255-156263754	0.14856228487083	.	.
chr1	156204775	156205274	chr1	156241652	156242151	Fam163a|chr1:156241652-156242151	0.121174300659879	.	.
chr1	156303125	156303624	chr1	156229365	156229864	4930518J20Rik|chr1:156229365-156229864	0.151984043671874	.	.
chr1	156303125	156303624	chr1	156229365	156229864	Tdrd5|chr1:156229365-156229864	0.151984043671874	.	.
chr1	156420903	156421402	chr1	156040577	156041076	Axdnd1|chr1:156040577-156041076	0.134625278868694	.	.
chr1	156420903	156421402	chr1	156085751	156086250	Axdnd1|chr1:156085751-156086250	0.176339597245094	.	.
chr1	159231910	159232409	chr1	158755140	158755639	Cop1|chr1:158755140-158755639	0.218306949693602	.	.
chr1	159231910	159232409	chr1	158755665	158756164	Cop1|chr1:158755665-158756164	0.119987892789586	.	.
chr1	159231910	159232409	chr1	159413380	159413879	Cop1|chr1:159413380-159413879	0.109522196210806	.	.
chr1	166253817	166254316	chr1	166343030	166343529	Ildr2|chr1:166343030-166343529	0.149570033735941	.	.
chr1	166253817	166254316	chr1	166343030	166343529	Ildr2|chr1:166343030-166343529	0.149570033735942	.	.
chr1	166253817	166254316	chr1	166360121	166360620	Ildr2|chr1:166360121-166360620	0.251464922572779	.	.
chr1	166253817	166254316	chr1	166428926	166429425	Ildr2|chr1:166428926-166429425	0.218922636912212	.	.
chr1	166254415	166254914	chr1	166260363	166260862	Ildr2|chr1:166260363-166260862	0.2737261091351	.	.
chr1	166254415	166254914	chr1	166280533	166281032	Ildr2|chr1:166280533-166281032	0.14684574128864	.	.
chr1	166254415	166254914	chr1	166343030	166343529	Ildr2|chr1:166343030-166343529	0.192634415348601	.	.
chr1	166254415	166254914	chr1	166344303	166344802	Ildr2|chr1:166344303-166344802	0.189470680423905	.	.
chr1	166254415	166254914	chr1	166360121	166360620	Ildr2|chr1:166360121-166360620	0.159396783978931	.	.
chr1	166254415	166254914	chr1	166428926	166429425	Ildr2|chr1:166428926-166429425	0.126142863812152	.	.
chr1	166308696	166309195	chr1	166360121	166360620	5330438I03Rik|chr1:166360121-166360620	0.160782583699751	.	.
chr1	166309200	166309699	chr1	166360121	166360620	5330438I03Rik|chr1:166360121-166360620	0.165927335482187	.	.
chr1	166379002	166379501	chr1	166260363	166260862	Tada1|chr1:166260363-166260862	0.199761847110408	.	.
chr1	166379002	166379501	chr1	166280533	166281032	Tada1|chr1:166280533-166281032	0.119556295110043	.	.
chr1	166379002	166379501	chr1	166302681	166303180	Tada1|chr1:166302681-166303180	0.133205886347027	.	.
chr1	166379863	166380362	chr1	166428926	166429425	Gm15853|chr1:166428926-166429425	0.340980875350793	.	.
chr1	166379863	166380362	chr1	166669186	166669685	Gm15853|chr1:166669186-166669685	0.251154648764955	.	.
chr1	166409578	166410077	chr1	166343030	166343529	Pogk|chr1:166343030-166343529	0.176057193335106	.	.
chr1	171281054	171281553	chr1	171263038	171263537	Ppox|chr1:171263038-171263537	0.278182716887474	.	.
chr1	171281054	171281553	chr1	171470192	171470691	Ppox|chr1:171470192-171470691	0.142304393651272	.	.
chr1	171281054	171281553	chr1	171672998	171673497	Ppox|chr1:171672998-171673497	0.217398033138965	.	.
chr1	171287719	171288218	chr1	171263038	171263537	Usp21|chr1:171263038-171263537	0.140213945866676	.	.
chr1	171287719	171288218	chr1	171566785	171567284	Usp21|chr1:171566785-171567284	0.134036491481379	.	.
chr1	171294566	171295065	chr1	171478928	171479427	Ufc1|chr1:171478928-171479427	0.146333493206788	.	.
chr1	171328705	171329204	chr1	171263038	171263537	Dedd|chr1:171263038-171263537	0.12801113544874	.	.
chr1	171328705	171329204	chr1	171478928	171479427	Dedd|chr1:171478928-171479427	0.106533184113053	.	.
chr1	171328705	171329204	chr1	171566785	171567284	Dedd|chr1:171566785-171567284	0.157084171422888	.	.
chr1	171329206	171329705	chr1	171478928	171479427	Dedd|chr1:171478928-171479427	0.203958584841298	.	.
chr1	171329206	171329705	chr1	171566785	171567284	Dedd|chr1:171566785-171567284	0.178198682216353	.	.
chr1	171329710	171330209	chr1	171263038	171263537	Dedd|chr1:171263038-171263537	0.119601257515995	.	.
chr1	171329710	171330209	chr1	171566785	171567284	Dedd|chr1:171566785-171567284	0.131220483878907	.	.
chr1	171360576	171361075	chr1	171478928	171479427	Klhdc9|chr1:171478928-171479427	0.391227055024576	.	.
chr1	171411068	171411567	chr1	171358351	171358850	Usf1|chr1:171358351-171358850	0.343233127642201	.	.
chr1	171411068	171411567	chr1	171478928	171479427	Usf1|chr1:171478928-171479427	0.1328385925309	.	.
chr1	171437234	171437733	chr1	171379865	171380364	F11r|chr1:171379865-171380364	0.221315452103242	.	.
chr1	171437234	171437733	chr1	171470192	171470691	F11r|chr1:171470192-171470691	0.153595217499918	.	.
chr1	171503198	171503697	chr1	171263038	171263537	Alyref2|chr1:171263038-171263537	0.300085501117684	.	.
chr1	171503198	171503697	chr1	171263038	171263537	B930036N10Rik|chr1:171263038-171263537	0.300085501117684	.	.
chr1	171503198	171503697	chr1	171478928	171479427	Alyref2|chr1:171478928-171479427	0.182373890821122	.	.
chr1	171503198	171503697	chr1	171478928	171479427	B930036N10Rik|chr1:171478928-171479427	0.182373890821122	.	.
chr1	171503198	171503697	chr1	171672998	171673497	Alyref2|chr1:171672998-171673497	0.118413260609309	.	.
chr1	171503198	171503697	chr1	171672998	171673497	B930036N10Rik|chr1:171672998-171673497	0.118413260609309	.	.
chr1	171503848	171504347	chr1	171263038	171263537	Alyref2|chr1:171263038-171263537	0.202988641986254	.	.
chr1	171503848	171504347	chr1	171263038	171263537	B930036N10Rik|chr1:171263038-171263537	0.202988641986254	.	.
chr1	171503848	171504347	chr1	171478928	171479427	Alyref2|chr1:171478928-171479427	0.148812760139434	.	.
chr1	171503848	171504347	chr1	171478928	171479427	B930036N10Rik|chr1:171478928-171479427	0.148812760139434	.	.
chr1	173349883	173350382	chr1	173398534	173399033	Aim2|chr1:173398534-173399033	0.180596424024377	.	.
chr1	173366644	173367143	chr1	173339459	173339958	Cadm3|chr1:173339459-173339958	0.210281810033719	.	.
chr1	173366644	173367143	chr1	173365810	173366309	Cadm3|chr1:173365810-173366309	0.108419780886727	.	.
chr1	173366644	173367143	chr1	173377444	173377943	Cadm3|chr1:173377444-173377943	0.140602662800684	.	.
chr1	173366644	173367143	chr1	173456303	173456802	Cadm3|chr1:173456303-173456802	0.177299028625039	.	.
chr1	173367390	173367889	chr1	173323777	173324276	Cadm3|chr1:173323777-173324276	0.130451786472358	.	.
chr1	173367390	173367889	chr1	173389447	173389946	Cadm3|chr1:173389447-173389946	0.165053640770661	.	.
chr1	173367390	173367889	chr1	173390016	173390515	Cadm3|chr1:173390016-173390515	0.133106432559377	.	.
chr1	177795766	177796265	chr1	177702809	177703308	Adss|chr1:177702809-177703308	0.106353459262517	.	.
chr1	177795766	177796265	chr1	177703313	177703812	Adss|chr1:177703313-177703812	0.273087425198254	.	.
chr1	177796375	177796874	chr1	177703313	177703812	Adss|chr1:177703313-177703812	0.121073848829943	.	.
chr1	177982967	177983466	chr1	177702809	177703308	Catspere2|chr1:177702809-177703308	0.139115764291677	.	.
chr1	177982967	177983466	chr1	178242116	178242615	Catspere2|chr1:178242116-178242615	0.138679328264765	.	.
chr1	178276142	178276641	chr1	178336353	178336852	4930527J03Rik|chr1:178336353-178336852	0.14002193575831	.	.
chr1	178276142	178276641	chr1	178449116	178449615	4930527J03Rik|chr1:178449116-178449615	0.141246443360609	.	.
chr1	178317988	178318487	chr1	178449116	178449615	B230369F24Rik|chr1:178449116-178449615	0.146377218661246	.	.
chr1	178317988	178318487	chr1	178449116	178449615	Cox20|chr1:178449116-178449615	0.146377218661246	.	.
chr1	178317988	178318487	chr1	178463658	178464157	B230369F24Rik|chr1:178463658-178464157	0.124236236400467	.	.
chr1	178317988	178318487	chr1	178463658	178464157	Cox20|chr1:178463658-178464157	0.124236236400467	.	.
chr1	178318532	178319031	chr1	178449116	178449615	B230369F24Rik|chr1:178449116-178449615	0.148016497659649	.	.
chr1	178318532	178319031	chr1	178449116	178449615	Cox20|chr1:178449116-178449615	0.148016497659649	.	.
chr1	178337022	178337521	chr1	178336353	178336852	Hnrnpu|chr1:178336353-178336852	0.218998780629039	.	.
chr1	178337559	178338058	chr1	178303332	178303831	Hnrnpu|chr1:178303332-178303831	0.132477654656693	.	.
chr1	178337559	178338058	chr1	178449116	178449615	Hnrnpu|chr1:178449116-178449615	0.216062642102867	.	.
chr1	178337559	178338058	chr1	178463658	178464157	Hnrnpu|chr1:178463658-178464157	0.156779012884955	.	.
chr1	178405450	178405949	chr1	178242116	178242615	Efcab2|chr1:178242116-178242615	0.122890629911146	.	.
chr1	178406170	178406669	chr1	178336353	178336852	Efcab2|chr1:178336353-178336852	0.106012066772028	.	.
chr1	178406170	178406669	chr1	178368821	178369320	Efcab2|chr1:178368821-178369320	0.16014761946863	.	.
chr1	194938639	194939138	chr1	194929969	194930468	Cd34|chr1:194929969-194930468	0.300502955589164	.	.
chr1	194976111	194976610	chr1	194977967	194978466	A330023F24Rik|chr1:194977967-194978466	0.200551040020632	.	.
chr1	194976111	194976610	chr1	194977967	194978466	Gm16897|chr1:194977967-194978466	0.200551040020632	.	.
chr1	194976111	194976610	chr1	195232530	195233029	A330023F24Rik|chr1:195232530-195233029	0.115067811087715	.	.
chr1	194976111	194976610	chr1	195232530	195233029	Gm16897|chr1:195232530-195233029	0.115067811087715	.	.
chr1	194976725	194977224	chr1	194761366	194761865	A330023F24Rik|chr1:194761366-194761865	0.174114013385189	.	.
chr1	194976725	194977224	chr1	194761366	194761865	Gm16897|chr1:194761366-194761865	0.174114013385189	.	.
chr1	194976725	194977224	chr1	194929969	194930468	A330023F24Rik|chr1:194929969-194930468	0.127670228783725	.	.
chr1	194976725	194977224	chr1	194929969	194930468	Gm16897|chr1:194929969-194930468	0.127670228783725	.	.
chr1	194976725	194977224	chr1	195018996	195019495	A330023F24Rik|chr1:195018996-195019495	0.127471562249807	.	.
chr1	194976725	194977224	chr1	195018996	195019495	Gm16897|chr1:195018996-195019495	0.127471562249807	.	.
chr1	194977431	194977930	chr1	194977967	194978466	Gm16897|chr1:194977967-194978466	0.35063869729166	.	.
chr1	195018071	195018570	chr1	194929969	194930468	Gm37027|chr1:194929969-194930468	0.14916803536883	.	.
chr1	195018071	195018570	chr1	194977967	194978466	Gm37027|chr1:194977967-194978466	0.214629409822159	.	.
chr1	195018071	195018570	chr1	195016706	195017205	Gm37027|chr1:195016706-195017205	0.295204417655794	.	.
chr1	195130829	195131328	chr1	194816816	194817315	Cr1l|chr1:194816816-194817315	0.167321633902729	.	.
chr1	195130829	195131328	chr1	195018996	195019495	Cr1l|chr1:195018996-195019495	0.151102062614062	.	.
chr1	195130829	195131328	chr1	195040386	195040885	Cr1l|chr1:195040386-195040885	0.253135627700902	.	.
chr1	195131381	195131880	chr1	194761366	194761865	Cr1l|chr1:194761366-194761865	0.233239435288022	.	.
chr1	195131381	195131880	chr1	195018996	195019495	Cr1l|chr1:195018996-195019495	0.135445324357595	.	.
chr10	3366298	3366797	chr10	3332842	3333341	Ppp1r14c|chr10:3332842-3333341	0.233735333004156	.	.
chr10	3366298	3366797	chr10	3366890	3367389	Ppp1r14c|chr10:3366890-3367389	0.164014688762643	.	.
chr10	5550504	5551003	chr10	5549987	5550486	Syne1|chr10:5549987-5550486	0.38300027225495	.	.
chr10	5805395	5805894	chr10	5786848	5787347	Fbxo5|chr10:5786848-5787347	0.168955516999187	.	.
chr10	5823844	5824343	chr10	5868026	5868525	Mtrf1l|chr10:5868026-5868525	0.145795586260479	.	.
chr10	5823844	5824343	chr10	5912713	5913212	Mtrf1l|chr10:5912713-5913212	0.135086583455999	.	.
chr10	5823844	5824343	chr10	6162640	6163139	Mtrf1l|chr10:6162640-6163139	0.113184175637344	.	.
chr10	5823844	5824343	chr10	6206699	6207198	Mtrf1l|chr10:6206699-6207198	0.194802362279103	.	.
chr10	5921342	5921841	chr10	5600051	5600550	Rgs17|chr10:5600051-5600550	0.149839821307257	.	.
chr10	5921342	5921841	chr10	5853238	5853737	Rgs17|chr10:5853238-5853737	0.174047123191431	.	.
chr10	5921342	5921841	chr10	5912713	5913212	Rgs17|chr10:5912713-5913212	0.307191781570819	.	.
chr10	5921342	5921841	chr10	6035780	6036279	Rgs17|chr10:6035780-6036279	0.147568071362105	.	.
chr10	5921342	5921841	chr10	6162640	6163139	Rgs17|chr10:6162640-6163139	0.273248054168309	.	.
chr10	5921342	5921841	chr10	6206699	6207198	Rgs17|chr10:6206699-6207198	0.200097932352871	.	.
chr10	5922199	5922698	chr10	5868026	5868525	Rgs17|chr10:5868026-5868525	0.233862850595851	.	.
chr10	5922199	5922698	chr10	5912713	5913212	Rgs17|chr10:5912713-5913212	0.159173394317003	.	.
chr10	5922199	5922698	chr10	6206699	6207198	Rgs17|chr10:6206699-6207198	0.142468870561658	.	.
chr10	7211500	7211999	chr10	7158283	7158782	Cnksr3|chr10:7158283-7158782	0.118419548709185	.	.
chr10	7211500	7211999	chr10	7210985	7211484	Cnksr3|chr10:7210985-7211484	0.44500660841889	.	.
chr10	7212004	7212503	chr10	7015235	7015734	Cnksr3|chr10:7015235-7015734	0.349919580599714	.	.
chr10	7212004	7212503	chr10	7033398	7033897	Cnksr3|chr10:7033398-7033897	0.113049823445533	.	.
chr10	7589567	7590066	chr10	7662484	7662983	Lrp11|chr10:7662484-7662983	0.115046566454774	.	.
chr10	7590117	7590616	chr10	7883479	7883978	Lrp11|chr10:7883479-7883978	0.202761672766443	.	.
chr10	7681670	7682169	chr10	7900869	7901368	Lats1|chr10:7900869-7901368	0.149844235427951	.	.
chr10	7681670	7682169	chr10	7900869	7901368	Pcmt1|chr10:7900869-7901368	0.149844235427951	.	.
chr10	7681670	7682169	chr10	7928966	7929465	Lats1|chr10:7928966-7929465	0.114358246982925	.	.
chr10	7681670	7682169	chr10	7928966	7929465	Pcmt1|chr10:7928966-7929465	0.114358246982925	.	.
chr10	7725685	7726184	chr10	7333209	7333708	Katna1|chr10:7333209-7333708	0.124955304467795	.	.
chr10	7725685	7726184	chr10	7469964	7470463	Katna1|chr10:7469964-7470463	0.200417973729697	.	.
chr10	7725685	7726184	chr10	7662484	7662983	Katna1|chr10:7662484-7662983	0.190385764083436	.	.
chr10	7725685	7726184	chr10	7883479	7883978	Katna1|chr10:7883479-7883978	0.15165107347672	.	.
chr10	7725685	7726184	chr10	7900869	7901368	Katna1|chr10:7900869-7901368	0.156595624582262	.	.
chr10	7725685	7726184	chr10	7928966	7929465	Katna1|chr10:7928966-7929465	0.112122032616288	.	.
chr10	7792631	7793130	chr10	7809906	7810405	Ginm1|chr10:7809906-7810405	0.110327946275094	.	.
chr10	7792631	7793130	chr10	7809906	7810405	Ppil4|chr10:7809906-7810405	0.110327946275094	.	.
chr10	7792631	7793130	chr10	7900869	7901368	Ginm1|chr10:7900869-7901368	0.177620727333626	.	.
chr10	7792631	7793130	chr10	7900869	7901368	Ppil4|chr10:7900869-7901368	0.177620727333626	.	.
chr10	7955534	7956033	chr10	7900869	7901368	Tab2|chr10:7900869-7901368	0.164859317637689	.	.
chr10	7955534	7956033	chr10	7928966	7929465	Tab2|chr10:7928966-7929465	0.210278861629737	.	.
chr10	11280524	11281023	chr10	11362273	11362772	4930432B10Rik|chr10:11362273-11362772	0.169659105160725	.	.
chr10	11280524	11281023	chr10	11362273	11362772	Fbxo30|chr10:11362273-11362772	0.169659105160725	.	.
chr10	11280524	11281023	chr10	11468162	11468661	4930432B10Rik|chr10:11468162-11468661	0.131884846488751	.	.
chr10	11280524	11281023	chr10	11468162	11468661	Fbxo30|chr10:11468162-11468661	0.131884846488751	.	.
chr10	11280524	11281023	chr10	11729503	11730002	4930432B10Rik|chr10:11729503-11730002	0.107003698053819	.	.
chr10	11280524	11281023	chr10	11729503	11730002	Fbxo30|chr10:11729503-11730002	0.107003698053819	.	.
chr10	11343450	11343949	chr10	11362273	11362772	Epm2a|chr10:11362273-11362772	0.23389380355718	.	.
chr10	11343450	11343949	chr10	11491884	11492383	Epm2a|chr10:11491884-11492383	0.228068450590614	.	.
chr10	11343450	11343949	chr10	11646748	11647247	Epm2a|chr10:11646748-11647247	0.277082118598773	.	.
chr10	14705323	14705822	chr10	14570745	14571244	Nmbr|chr10:14570745-14571244	0.144953285238851	.	.
chr10	14705323	14705822	chr10	14570745	14571244	Vta1|chr10:14570745-14571244	0.144953285238851	.	.
chr10	14705323	14705822	chr10	14792042	14792541	Nmbr|chr10:14792042-14792541	0.165584492578386	.	.
chr10	14705323	14705822	chr10	14792042	14792541	Vta1|chr10:14792042-14792541	0.165584492578386	.	.
chr10	14705323	14705822	chr10	14861307	14861806	Nmbr|chr10:14861307-14861806	0.120684901720354	.	.
chr10	14705323	14705822	chr10	14861307	14861806	Vta1|chr10:14861307-14861806	0.120684901720354	.	.
chr10	14705323	14705822	chr10	14900418	14900917	Nmbr|chr10:14900418-14900917	0.366711254606453	.	.
chr10	14705323	14705822	chr10	14900418	14900917	Vta1|chr10:14900418-14900917	0.366711254606453	.	.
chr10	14705323	14705822	chr10	14952921	14953420	Nmbr|chr10:14952921-14953420	0.121501153214218	.	.
chr10	14705323	14705822	chr10	14952921	14953420	Vta1|chr10:14952921-14953420	0.121501153214218	.	.
chr10	14705323	14705822	chr10	14978310	14978809	Nmbr|chr10:14978310-14978809	0.169804111218502	.	.
chr10	14705323	14705822	chr10	14978310	14978809	Vta1|chr10:14978310-14978809	0.169804111218502	.	.
chr10	14759884	14760383	chr10	14598590	14599089	B230364G03Rik|chr10:14598590-14599089	0.250846162552573	.	.
chr10	14759884	14760383	chr10	14655358	14655857	B230364G03Rik|chr10:14655358-14655857	0.219846829331477	.	.
chr10	14759884	14760383	chr10	14693662	14694161	B230364G03Rik|chr10:14693662-14694161	0.106724025290228	.	.
chr10	14759884	14760383	chr10	14978310	14978809	B230364G03Rik|chr10:14978310-14978809	0.1090824962305	.	.
chr10	15300071	15300570	chr10	15251614	15252113	Gm47710|chr10:15251614-15252113	0.202414723087459	.	.
chr10	15300071	15300570	chr10	15541699	15542198	Gm47710|chr10:15541699-15542198	0.273419547179342	.	.
chr10	15300071	15300570	chr10	15590017	15590516	Gm47710|chr10:15590017-15590516	0.303023553926244	.	.
chr10	15300071	15300570	chr10	15590520	15591019	Gm47710|chr10:15590520-15591019	0.242196447623367	.	.
chr10	15300071	15300570	chr10	15702519	15703018	Gm47710|chr10:15702519-15703018	0.592989369518993	.	.
chr10	15300071	15300570	chr10	15708788	15709287	Gm47710|chr10:15708788-15709287	0.22971895296203	.	.
chr10	15300071	15300570	chr10	15732752	15733251	Gm47710|chr10:15732752-15733251	0.339997454664115	.	.
chr10	15300071	15300570	chr10	15746756	15747255	Gm47710|chr10:15746756-15747255	0.114712736674059	.	.
chr10	15759897	15760396	chr10	15541699	15542198	Gm40604|chr10:15541699-15542198	0.401131402729477	.	.
chr10	15759897	15760396	chr10	15590017	15590516	Gm40604|chr10:15590017-15590516	0.184914540123387	.	.
chr10	15759897	15760396	chr10	15590520	15591019	Gm40604|chr10:15590520-15591019	0.114159172278591	.	.
chr10	15759897	15760396	chr10	15702519	15703018	Gm40604|chr10:15702519-15703018	0.3323536065687	.	.
chr10	15759897	15760396	chr10	15732752	15733251	Gm40604|chr10:15732752-15733251	0.440305558270823	.	.
chr10	15759897	15760396	chr10	15732752	15733251	Gm40604|chr10:15732752-15733251	0.440305558270824	.	.
chr10	15759897	15760396	chr10	15815557	15816056	Gm40604|chr10:15815557-15816056	0.104417499867276	.	.
chr10	15759897	15760396	chr10	15848755	15849254	Gm40604|chr10:15848755-15849254	0.169189427892623	.	.
chr10	15759897	15760396	chr10	16039755	16040254	Gm40604|chr10:16039755-16040254	0.186526015820625	.	.
chr10	15759897	15760396	chr10	16171253	16171752	Gm40604|chr10:16171253-16171752	0.208179300745301	.	.
chr10	15760590	15761089	chr10	15541699	15542198	Gm40604|chr10:15541699-15542198	0.341324839527618	.	.
chr10	15760590	15761089	chr10	15590017	15590516	Gm40604|chr10:15590017-15590516	0.242159457454044	.	.
chr10	15760590	15761089	chr10	15590520	15591019	Gm40604|chr10:15590520-15591019	0.119847309388521	.	.
chr10	15760590	15761089	chr10	15702519	15703018	Gm40604|chr10:15702519-15703018	0.469231069917406	.	.
chr10	15760590	15761089	chr10	15732752	15733251	Gm40604|chr10:15732752-15733251	0.392945857464847	.	.
chr10	15760590	15761089	chr10	15815557	15816056	Gm40604|chr10:15815557-15816056	0.177700980796288	.	.
chr10	15760590	15761089	chr10	16123901	16124400	Gm40604|chr10:16123901-16124400	0.256704816020318	.	.
chr10	15760590	15761089	chr10	16171253	16171752	Gm40604|chr10:16171253-16171752	0.116981078887368	.	.
chr10	19014684	19015183	chr10	19255038	19255537	Tnfaip3|chr10:19255038-19255537	0.140606048601512	.	.
chr10	19015270	19015769	chr10	19188055	19188554	Tnfaip3|chr10:19188055-19188554	0.19063178117466	.	.
chr10	21881933	21882432	chr10	21917145	21917644	Sgk1|chr10:21917145-21917644	0.16706422966538	.	.
chr10	21881933	21882432	chr10	21962926	21963425	Sgk1|chr10:21962926-21963425	0.194033990816221	.	.
chr10	21881933	21882432	chr10	21994360	21994859	Sgk1|chr10:21994360-21994859	0.186583031349952	.	.
chr10	21881933	21882432	chr10	22058487	22058986	Sgk1|chr10:22058487-22058986	0.11518688333986	.	.
chr10	22645129	22645628	chr10	22598819	22599318	Slc2a12|chr10:22598819-22599318	0.161585972720837	.	.
chr10	22645129	22645628	chr10	22609034	22609533	Slc2a12|chr10:22609034-22609533	0.40690920307212	.	.
chr10	22730224	22730723	chr10	22609034	22609533	AC166256.1|chr10:22609034-22609533	0.168041424736122	.	.
chr10	23349982	23350481	chr10	23580123	23580622	Eya4|chr10:23580123-23580622	0.179570941964811	.	.
chr10	23349982	23350481	chr10	23593989	23594488	Eya4|chr10:23593989-23594488	0.195057744729107	.	.
chr10	23349982	23350481	chr10	23686955	23687454	Eya4|chr10:23686955-23687454	0.174235475767663	.	.
chr10	29313161	29313660	chr10	29147547	29148046	Echdc1|chr10:29147547-29148046	0.114439828786621	.	.
chr10	29313161	29313660	chr10	29147547	29148046	Gm46218|chr10:29147547-29148046	0.114439828786621	.	.
chr10	29313161	29313660	chr10	29148055	29148554	Echdc1|chr10:29148055-29148554	0.118527150857258	.	.
chr10	29313161	29313660	chr10	29148055	29148554	Gm46218|chr10:29148055-29148554	0.118527150857258	.	.
chr10	29313161	29313660	chr10	29354100	29354599	Echdc1|chr10:29354100-29354599	0.260085740712345	.	.
chr10	29313161	29313660	chr10	29354100	29354599	Gm46218|chr10:29354100-29354599	0.260085740712345	.	.
chr10	29313161	29313660	chr10	29635782	29636281	Echdc1|chr10:29635782-29636281	0.292235055101182	.	.
chr10	29313161	29313660	chr10	29635782	29636281	Gm46218|chr10:29635782-29636281	0.292235055101182	.	.
chr10	29361318	29361817	chr10	29106909	29107408	Rnf146|chr10:29106909-29107408	0.181006639187621	.	.
chr10	29361318	29361817	chr10	29147547	29148046	Rnf146|chr10:29147547-29148046	0.170079717963505	.	.
chr10	29361318	29361817	chr10	29148055	29148554	Rnf146|chr10:29148055-29148554	0.173652885621246	.	.
chr10	29361318	29361817	chr10	29338603	29339102	Rnf146|chr10:29338603-29339102	0.150851975817814	.	.
chr10	29361318	29361817	chr10	29635782	29636281	Rnf146|chr10:29635782-29636281	0.106498650469493	.	.
chr10	29361838	29362337	chr10	29146428	29146927	Rnf146|chr10:29146428-29146927	0.153687399935628	.	.
chr10	29361838	29362337	chr10	29147547	29148046	Rnf146|chr10:29147547-29148046	0.131664668289686	.	.
chr10	29361838	29362337	chr10	29148055	29148554	Rnf146|chr10:29148055-29148554	0.196301320434051	.	.
chr10	29361838	29362337	chr10	29354100	29354599	Rnf146|chr10:29354100-29354599	0.269071029541109	.	.
chr10	29361838	29362337	chr10	29635782	29636281	Rnf146|chr10:29635782-29636281	0.181892997609737	.	.
chr10	29535581	29536080	chr10	29420642	29421141	Rspo3|chr10:29420642-29421141	0.300914131127911	.	.
chr10	29535581	29536080	chr10	29479311	29479810	Rspo3|chr10:29479311-29479810	0.129825931683308	.	.
chr10	29535581	29536080	chr10	29532753	29533252	Rspo3|chr10:29532753-29533252	0.152765538398556	.	.
chr10	29535581	29536080	chr10	29533355	29533854	Rspo3|chr10:29533355-29533854	0.176948959889526	.	.
chr10	29535581	29536080	chr10	29708394	29708893	Rspo3|chr10:29708394-29708893	0.275895443693639	.	.
chr10	29535581	29536080	chr10	29778426	29778925	Rspo3|chr10:29778426-29778925	0.174819971713266	.	.
chr10	29535581	29536080	chr10	29778945	29779444	Rspo3|chr10:29778945-29779444	0.287725448315173	.	.
chr10	29535581	29536080	chr10	29824350	29824849	Rspo3|chr10:29824350-29824849	0.282097089880564	.	.
chr10	29535581	29536080	chr10	29855735	29856234	Rspo3|chr10:29855735-29856234	0.464308829639091	.	.
chr10	30200346	30200845	chr10	29778426	29778925	Cenpw|chr10:29778426-29778925	0.10422676976874	.	.
chr10	30200346	30200845	chr10	29778945	29779444	Cenpw|chr10:29778945-29779444	0.104735713269594	.	.
chr10	30200346	30200845	chr10	29824350	29824849	Cenpw|chr10:29824350-29824849	0.24775338323181	.	.
chr10	30200346	30200845	chr10	29824860	29825359	Cenpw|chr10:29824860-29825359	0.105321287388207	.	.
chr10	30200346	30200845	chr10	29855735	29856234	Cenpw|chr10:29855735-29856234	0.148389020256075	.	.
chr10	30600453	30600952	chr10	30587016	30587515	Trmt11|chr10:30587016-30587515	0.130541881704434	.	.
chr10	30803126	30803625	chr10	30801947	30802446	Ncoa7|chr10:30801947-30802446	0.373594811192883	.	.
chr10	30803126	30803625	chr10	30810769	30811268	Ncoa7|chr10:30810769-30811268	0.162253866571103	.	.
chr10	30803126	30803625	chr10	31009910	31010409	Ncoa7|chr10:31009910-31010409	0.106931835687185	.	.
chr10	30842620	30843119	chr10	30994869	30995368	Hey2|chr10:30994869-30995368	0.253558159260035	.	.
chr10	31608520	31609019	chr10	31778690	31779189	Rnf217|chr10:31778690-31779189	0.128270495260871	.	.
chr10	31608520	31609019	chr10	31886469	31886968	Rnf217|chr10:31886469-31886968	0.112221678685635	.	.
chr10	31609486	31609985	chr10	31927567	31928066	Rnf217|chr10:31927567-31928066	0.212562057551857	.	.
chr10	32889817	32890316	chr10	32570418	32570917	Nkain2|chr10:32570418-32570917	0.208107857606506	.	.
chr10	32889817	32890316	chr10	32653086	32653585	Nkain2|chr10:32653086-32653585	0.146079597314663	.	.
chr10	32889817	32890316	chr10	33088322	33088821	Nkain2|chr10:33088322-33088821	0.129764450360622	.	.
chr10	32890706	32891205	chr10	33016301	33016800	Nkain2|chr10:33016301-33016800	0.183642112579292	.	.
chr10	32890706	32891205	chr10	33132113	33132612	Nkain2|chr10:33132113-33132612	0.151164705748127	.	.
chr10	32890706	32891205	chr10	33226366	33226865	Nkain2|chr10:33226366-33226865	0.235058583680047	.	.
chr10	33623420	33623919	chr10	33287750	33288249	Gm15939|chr10:33287750-33288249	0.186998215929041	.	.
chr10	33623420	33623919	chr10	33288292	33288791	Gm15939|chr10:33288292-33288791	0.197546974168141	.	.
chr10	33623420	33623919	chr10	33349826	33350325	Gm15939|chr10:33349826-33350325	0.2437773669447	.	.
chr10	33623420	33623919	chr10	33350344	33350843	Gm15939|chr10:33350344-33350843	0.313346625943312	.	.
chr10	33623420	33623919	chr10	33558095	33558594	Gm15939|chr10:33558095-33558594	0.129395054418176	.	.
chr10	33624501	33625000	chr10	33410335	33410834	Clvs2|chr10:33410335-33410834	0.1485884872361	.	.
chr10	33624501	33625000	chr10	33410335	33410834	Gm15939|chr10:33410335-33410834	0.1485884872361	.	.
chr10	33624501	33625000	chr10	33703373	33703872	Clvs2|chr10:33703373-33703872	0.115908485590021	.	.
chr10	33624501	33625000	chr10	33703373	33703872	Gm15939|chr10:33703373-33703872	0.115908485590021	.	.
chr10	33904718	33905217	chr10	34091720	34092219	Rsph4a|chr10:34091720-34092219	0.180157916024306	.	.
chr10	33905309	33905808	chr10	34091720	34092219	Rsph4a|chr10:34091720-34092219	0.115278738545391	.	.
chr10	33905309	33905808	chr10	34091720	34092219	Rsph4a|chr10:34091720-34092219	0.115278738545392	.	.
chr10	33905309	33905808	chr10	34229803	34230302	Rsph4a|chr10:34229803-34230302	0.273644419884086	.	.
chr10	33905309	33905808	chr10	34235374	34235873	Rsph4a|chr10:34235374-34235873	0.151036063326674	.	.
chr10	34019491	34019990	chr10	34033850	34034349	Gm48045|chr10:34033850-34034349	0.171269707644919	.	.
chr10	34019491	34019990	chr10	34033850	34034349	Rwdd1|chr10:34033850-34034349	0.171269707644919	.	.
chr10	34095347	34095846	chr10	34229803	34230302	Calhm5|chr10:34229803-34230302	0.130679660605705	.	.
chr10	34096225	34096724	chr10	34033850	34034349	Calhm5|chr10:34033850-34034349	0.130065783422772	.	.
chr10	34096225	34096724	chr10	34091720	34092219	Calhm5|chr10:34091720-34092219	0.160083449734268	.	.
chr10	34096225	34096724	chr10	34229803	34230302	Calhm5|chr10:34229803-34230302	0.257073165856169	.	.
chr10	34127449	34127948	chr10	33986736	33987235	Calhm6|chr10:33986736-33987235	0.275293089474281	.	.
chr10	34127449	34127948	chr10	34033850	34034349	Calhm6|chr10:34033850-34034349	0.145812278122552	.	.
chr10	34206579	34207078	chr10	33986736	33987235	Dse|chr10:33986736-33987235	0.108967711538613	.	.
chr10	34207257	34207756	chr10	34229803	34230302	Dse|chr10:34229803-34230302	0.260949232044382	.	.
chr10	34207257	34207756	chr10	34235374	34235873	Dse|chr10:34235374-34235873	0.112854535119925	.	.
chr10	34418335	34418834	chr10	34592283	34592782	Nt5dc1|chr10:34592283-34592782	0.224260151945091	.	.
chr10	38121886	38122385	chr10	37779349	37779848	Gm31378|chr10:37779349-37779848	0.401346474112055	.	.
chr10	38121886	38122385	chr10	38072447	38072946	Gm31378|chr10:38072447-38072946	0.517343409349057	.	.
chr10	38965296	38965795	chr10	38572993	38573492	Lama4|chr10:38572993-38573492	0.1180623000421	.	.
chr10	38965296	38965795	chr10	38994464	38994963	Lama4|chr10:38994464-38994963	0.106408015693275	.	.
chr10	45289129	45289628	chr10	45676685	45677184	Gm15934|chr10:45676685-45677184	0.133830762180609	.	.
chr10	45335421	45335920	chr10	45366969	45367468	Bves|chr10:45366969-45367468	0.203066473007277	.	.
chr10	45335421	45335920	chr10	45410577	45411076	Bves|chr10:45410577-45411076	0.260764935383382	.	.
chr10	45335958	45336457	chr10	45366969	45367468	Bves|chr10:45366969-45367468	0.149015450626561	.	.
chr10	45335958	45336457	chr10	45410577	45411076	Bves|chr10:45410577-45411076	0.170362253481728	.	.
chr10	45485562	45486061	chr10	45377776	45378275	Lin28b|chr10:45377776-45378275	0.256453086320372	.	.
chr10	45485562	45486061	chr10	45410577	45411076	Lin28b|chr10:45410577-45411076	0.116385411935657	.	.
chr10	45485562	45486061	chr10	45446148	45446647	Lin28b|chr10:45446148-45446647	0.21247975775875	.	.
chr10	45486237	45486736	chr10	45373235	45373734	Lin28b|chr10:45373235-45373734	0.108454313855349	.	.
chr10	45577590	45578089	chr10	45373235	45373734	Hace1|chr10:45373235-45373734	0.108394145318278	.	.
chr10	49788557	49789056	chr10	49767486	49767985	Grik2|chr10:49767486-49767985	0.107920159234366	.	.
chr10	52022446	52022945	chr10	52275450	52275949	Vgll2|chr10:52275450-52275949	0.288523427164743	.	.
chr10	52022446	52022945	chr10	52286363	52286862	Vgll2|chr10:52286363-52286862	0.179784517953669	.	.
chr10	52022446	52022945	chr10	52293961	52294460	Vgll2|chr10:52293961-52294460	0.419056204387695	.	.
chr10	52022446	52022945	chr10	52294487	52294986	Vgll2|chr10:52294487-52294986	0.149355888803764	.	.
chr10	52233366	52233865	chr10	52274921	52275420	Dcbld1|chr10:52274921-52275420	0.229670025388883	.	.
chr10	52233366	52233865	chr10	52275450	52275949	Dcbld1|chr10:52275450-52275949	0.205639795724897	.	.
chr10	52233867	52234366	chr10	52274921	52275420	Dcbld1|chr10:52274921-52275420	0.124398151463882	.	.
chr10	52381975	52382474	chr10	52106115	52106614	Gopc|chr10:52106115-52106614	0.273708335809718	.	.
chr10	52381975	52382474	chr10	52216726	52217225	Gopc|chr10:52216726-52217225	0.133889791576635	.	.
chr10	52381975	52382474	chr10	52275450	52275949	Gopc|chr10:52275450-52275949	0.268694122558747	.	.
chr10	52381975	52382474	chr10	52286363	52286862	Gopc|chr10:52286363-52286862	0.184131010601969	.	.
chr10	52381975	52382474	chr10	52293961	52294460	Gopc|chr10:52293961-52294460	0.236887589319601	.	.
chr10	52381975	52382474	chr10	52294487	52294986	Gopc|chr10:52294487-52294986	0.130089507130186	.	.
chr10	52381975	52382474	chr10	52463891	52464390	Gopc|chr10:52463891-52464390	0.135437560110766	.	.
chr10	52381975	52382474	chr10	52742634	52743133	Gopc|chr10:52742634-52743133	0.143932060363168	.	.
chr10	52417238	52417737	chr10	52106115	52106614	Nus1|chr10:52106115-52106614	0.113148071855261	.	.
chr10	52417238	52417737	chr10	52330961	52331460	Nus1|chr10:52330961-52331460	0.146694276643975	.	.
chr10	52690218	52690717	chr10	52330961	52331460	Slc35f1|chr10:52330961-52331460	0.214385929252574	.	.
chr10	52690801	52691300	chr10	52274921	52275420	Slc35f1|chr10:52274921-52275420	0.305917390218785	.	.
chr10	52690801	52691300	chr10	52294487	52294986	Slc35f1|chr10:52294487-52294986	0.141980106176742	.	.
chr10	52690801	52691300	chr10	52330961	52331460	Slc35f1|chr10:52330961-52331460	0.231414199079232	.	.
chr10	52690801	52691300	chr10	52464455	52464954	Slc35f1|chr10:52464455-52464954	0.184141202310913	.	.
chr10	52690801	52691300	chr10	52691301	52691800	Slc35f1|chr10:52691301-52691800	0.454648696614962	.	.
chr10	52690801	52691300	chr10	52703482	52703981	Slc35f1|chr10:52703482-52703981	0.34921266452365	.	.
chr10	52690801	52691300	chr10	52703990	52704489	Slc35f1|chr10:52703990-52704489	0.156649337582148	.	.
chr10	56106501	56107000	chr10	56115644	56116143	Msl3l2|chr10:56115644-56116143	0.122188847978114	.	.
chr10	56431168	56431667	chr10	56165636	56166135	Gm36595|chr10:56165636-56166135	0.196061729404646	.	.
chr10	56431168	56431667	chr10	56372970	56373469	Gm36595|chr10:56372970-56373469	0.117595171110938	.	.
chr10	56431168	56431667	chr10	56482186	56482685	Gm36595|chr10:56482186-56482685	0.164408337650902	.	.
chr10	56431168	56431667	chr10	56611561	56612060	Gm36595|chr10:56611561-56612060	0.2276799146385	.	.
chr10	56431764	56432263	chr10	56070936	56071435	Gm36595|chr10:56070936-56071435	0.232385817095416	.	.
chr10	56431764	56432263	chr10	56165636	56166135	Gm36595|chr10:56165636-56166135	0.162248997407767	.	.
chr10	56431764	56432263	chr10	56339053	56339552	Gm36595|chr10:56339053-56339552	0.237052271543024	.	.
chr10	56431764	56432263	chr10	56372970	56373469	Gm36595|chr10:56372970-56373469	0.157765229563718	.	.
chr10	56431764	56432263	chr10	56482186	56482685	Gm36595|chr10:56482186-56482685	0.199502182736129	.	.
chr10	56431764	56432263	chr10	56611561	56612060	Gm36595|chr10:56611561-56612060	0.127352585674134	.	.
chr10	57486054	57486553	chr10	57289108	57289607	4930467K11Rik|chr10:57289108-57289607	0.108187732083632	.	.
chr10	57486054	57486553	chr10	57289108	57289607	Hsf2|chr10:57289108-57289607	0.108187732083632	.	.
chr10	57486054	57486553	chr10	57289635	57290134	4930467K11Rik|chr10:57289635-57290134	0.11443084358855	.	.
chr10	57486054	57486553	chr10	57289635	57290134	Hsf2|chr10:57289635-57290134	0.11443084358855	.	.
chr10	57532304	57532803	chr10	57447879	57448378	Serinc1|chr10:57447879-57448378	0.107022588637392	.	.
chr10	57532304	57532803	chr10	57568996	57569495	Serinc1|chr10:57568996-57569495	0.134546786256655	.	.
chr10	57532304	57532803	chr10	57569528	57570027	Serinc1|chr10:57569528-57570027	0.181368787516235	.	.
chr10	57532304	57532803	chr10	57743482	57743981	Serinc1|chr10:57743482-57743981	0.272996547492429	.	.
chr10	57532304	57532803	chr10	57848308	57848807	Serinc1|chr10:57848308-57848807	0.156738229923823	.	.
chr10	57631815	57632314	chr10	57447879	57448378	Pkib|chr10:57447879-57448378	0.153511888176441	.	.
chr10	57631815	57632314	chr10	57783465	57783964	Pkib|chr10:57783465-57783964	0.144322503094958	.	.
chr10	57784508	57785007	chr10	57568996	57569495	Fabp7|chr10:57568996-57569495	0.282455202761595	.	.
chr10	57784508	57785007	chr10	57569528	57570027	Fabp7|chr10:57569528-57570027	0.31585277243307	.	.
chr10	57784508	57785007	chr10	57743482	57743981	Fabp7|chr10:57743482-57743981	0.320734591364308	.	.
chr10	57784508	57785007	chr10	57848308	57848807	Fabp7|chr10:57848308-57848807	0.143741354537265	.	.
chr10	57794436	57794935	chr10	57568996	57569495	Smpdl3a|chr10:57568996-57569495	0.18056442938087	.	.
chr10	57794436	57794935	chr10	57569528	57570027	Smpdl3a|chr10:57569528-57570027	0.192673460523513	.	.
chr10	57794436	57794935	chr10	57743482	57743981	Smpdl3a|chr10:57743482-57743981	0.210985216087912	.	.
chr10	57794436	57794935	chr10	57848308	57848807	Smpdl3a|chr10:57848308-57848807	0.332402601677619	.	.
chr10	57794939	57795438	chr10	57568996	57569495	Smpdl3a|chr10:57568996-57569495	0.109231840606567	.	.
chr10	57794939	57795438	chr10	57795519	57796018	Smpdl3a|chr10:57795519-57796018	0.450071596553876	.	.
chr10	57794939	57795438	chr10	57848308	57848807	Smpdl3a|chr10:57848308-57848807	0.249549635406601	.	.
chr10	58323065	58323564	chr10	58359083	58359582	Lims1|chr10:58359083-58359582	0.121852013404408	.	.
chr10	58323065	58323564	chr10	58363986	58364485	Lims1|chr10:58363986-58364485	0.157844212591188	.	.
chr10	58446597	58447096	chr10	58359083	58359582	Ranbp2|chr10:58359083-58359582	0.116722183170521	.	.
chr10	58497623	58498122	chr10	58359083	58359582	Ccdc138|chr10:58359083-58359582	0.103051206261196	.	.
chr10	58497623	58498122	chr10	58384035	58384534	Ccdc138|chr10:58384035-58384534	0.140726689042798	.	.
chr10	62340040	62340539	chr10	62260971	62261470	Hk1os|chr10:62260971-62261470	0.185625989583679	.	.
chr10	62340040	62340539	chr10	62332391	62332890	Hk1os|chr10:62332391-62332890	0.165902897924864	.	.
chr10	62340040	62340539	chr10	62590203	62590702	Hk1os|chr10:62590203-62590702	0.167443282466669	.	.
chr10	62449224	62449723	chr10	62294061	62294560	4930507D05Rik|chr10:62294061-62294560	0.114579705924328	.	.
chr10	62449224	62449723	chr10	62294061	62294560	Supv3l1|chr10:62294061-62294560	0.114579705924328	.	.
chr10	62449224	62449723	chr10	62518750	62519249	4930507D05Rik|chr10:62518750-62519249	0.266742541671474	.	.
chr10	62449224	62449723	chr10	62518750	62519249	Supv3l1|chr10:62518750-62519249	0.266742541671474	.	.
chr10	62449766	62450265	chr10	62275118	62275617	4930507D05Rik|chr10:62275118-62275617	0.274309707275809	.	.
chr10	62449766	62450265	chr10	62275118	62275617	Supv3l1|chr10:62275118-62275617	0.274309707275809	.	.
chr10	62449766	62450265	chr10	62518750	62519249	4930507D05Rik|chr10:62518750-62519249	0.157889915664966	.	.
chr10	62449766	62450265	chr10	62518750	62519249	Supv3l1|chr10:62518750-62519249	0.157889915664966	.	.
chr10	62449766	62450265	chr10	62590203	62590702	4930507D05Rik|chr10:62590203-62590702	0.117993808031452	.	.
chr10	62449766	62450265	chr10	62590203	62590702	Supv3l1|chr10:62590203-62590702	0.117993808031452	.	.
chr10	62486629	62487128	chr10	62300269	62300768	Vps26a|chr10:62300269-62300768	0.173283276516999	.	.
chr10	62486629	62487128	chr10	62332391	62332890	Vps26a|chr10:62332391-62332890	0.165127432618986	.	.
chr10	62486629	62487128	chr10	62590203	62590702	Vps26a|chr10:62590203-62590702	0.113537055356406	.	.
chr10	62577623	62578122	chr10	62332391	62332890	4933428P19Rik|chr10:62332391-62332890	0.177127110861232	.	.
chr10	62577623	62578122	chr10	62332391	62332890	Kif1bp|chr10:62332391-62332890	0.177127110861232	.	.
chr10	62577623	62578122	chr10	62831702	62832201	4933428P19Rik|chr10:62831702-62832201	0.111642121035526	.	.
chr10	62577623	62578122	chr10	62831702	62832201	Kif1bp|chr10:62831702-62832201	0.111642121035526	.	.
chr10	62578211	62578710	chr10	62260971	62261470	4933428P19Rik|chr10:62260971-62261470	0.163951743808784	.	.
chr10	62578211	62578710	chr10	62260971	62261470	Kif1bp|chr10:62260971-62261470	0.163951743808784	.	.
chr10	62578211	62578710	chr10	62275118	62275617	4933428P19Rik|chr10:62275118-62275617	0.152402458097985	.	.
chr10	62578211	62578710	chr10	62275118	62275617	Kif1bp|chr10:62275118-62275617	0.152402458097985	.	.
chr10	62578211	62578710	chr10	62590203	62590702	4933428P19Rik|chr10:62590203-62590702	0.114798128029724	.	.
chr10	62578211	62578710	chr10	62590203	62590702	Kif1bp|chr10:62590203-62590702	0.114798128029724	.	.
chr10	62578211	62578710	chr10	62865210	62865709	4933428P19Rik|chr10:62865210-62865709	0.294647052517123	.	.
chr10	62578211	62578710	chr10	62865210	62865709	Kif1bp|chr10:62865210-62865709	0.294647052517123	.	.
chr10	62602059	62602558	chr10	62275118	62275617	Ddx21|chr10:62275118-62275617	0.191054057941172	.	.
chr10	62602059	62602558	chr10	62275118	62275617	Gm47257|chr10:62275118-62275617	0.191054057941172	.	.
chr10	62602059	62602558	chr10	62739951	62740450	Ddx21|chr10:62739951-62740450	0.108193149679032	.	.
chr10	62602059	62602558	chr10	62739951	62740450	Gm47257|chr10:62739951-62740450	0.108193149679032	.	.
chr10	62651098	62651597	chr10	62260971	62261470	Ddx50|chr10:62260971-62261470	0.181215671025209	.	.
chr10	62651098	62651597	chr10	62518750	62519249	Ddx50|chr10:62518750-62519249	0.137568206327332	.	.
chr10	62651098	62651597	chr10	62850934	62851433	Ddx50|chr10:62850934-62851433	0.174618233335751	.	.
chr10	62725538	62726037	chr10	62260971	62261470	Stox1|chr10:62260971-62261470	0.185921603509648	.	.
chr10	62725538	62726037	chr10	62332391	62332890	Stox1|chr10:62332391-62332890	0.186485870775874	.	.
chr10	62725538	62726037	chr10	62518750	62519249	Stox1|chr10:62518750-62519249	0.189100742178475	.	.
chr10	62725538	62726037	chr10	62739951	62740450	Stox1|chr10:62739951-62740450	0.212701473451446	.	.
chr10	62725538	62726037	chr10	62865795	62866294	Stox1|chr10:62865795-62866294	0.128734727106111	.	.
chr10	62726313	62726812	chr10	62590203	62590702	Stox1|chr10:62590203-62590702	0.130094785836586	.	.
chr10	62726313	62726812	chr10	62590203	62590702	Stox1|chr10:62590203-62590702	0.130094785836587	.	.
chr10	62726313	62726812	chr10	62856650	62857149	Stox1|chr10:62856650-62857149	0.300558477245294	.	.
chr10	62726313	62726812	chr10	62865210	62865709	Stox1|chr10:62865210-62865709	0.137870774888727	.	.
chr10	62726313	62726812	chr10	62865795	62866294	Stox1|chr10:62865795-62866294	0.160455952125995	.	.
chr10	62726313	62726812	chr10	62866298	62866797	Stox1|chr10:62866298-62866797	0.160022334286175	.	.
chr10	62792172	62792671	chr10	62518750	62519249	Ccar1|chr10:62518750-62519249	0.153335192698881	.	.
chr10	62792172	62792671	chr10	62846898	62847397	Ccar1|chr10:62846898-62847397	0.150544225113647	.	.
chr10	62792172	62792671	chr10	62856650	62857149	Ccar1|chr10:62856650-62857149	0.127836690337063	.	.
chr10	62919701	62920200	chr10	62850934	62851433	Slc25a16|chr10:62850934-62851433	0.178178286628566	.	.
chr10	62920395	62920894	chr10	62590203	62590702	Slc25a16|chr10:62590203-62590702	0.211303609211881	.	.
chr10	62920395	62920894	chr10	62846898	62847397	Slc25a16|chr10:62846898-62847397	0.15517299592179	.	.
chr10	62920395	62920894	chr10	62866298	62866797	Slc25a16|chr10:62866298-62866797	0.159530993596423	.	.
chr10	62946840	62947339	chr10	62518750	62519249	Dna2|chr10:62518750-62519249	0.275691354244468	.	.
chr10	62946840	62947339	chr10	62739951	62740450	Dna2|chr10:62739951-62740450	0.202593757060043	.	.
chr10	62946840	62947339	chr10	62856650	62857149	Dna2|chr10:62856650-62857149	0.123123718046784	.	.
chr10	62946840	62947339	chr10	62865795	62866294	Dna2|chr10:62865795-62866294	0.156341884601862	.	.
chr10	62979983	62980482	chr10	62518750	62519249	Rufy2|chr10:62518750-62519249	0.10642726588063	.	.
chr10	62979983	62980482	chr10	62739951	62740450	Rufy2|chr10:62739951-62740450	0.226615462791691	.	.
chr10	62980587	62981086	chr10	62518750	62519249	Rufy2|chr10:62518750-62519249	0.105545142440738	.	.
chr10	62980587	62981086	chr10	62739951	62740450	Rufy2|chr10:62739951-62740450	0.170477838425535	.	.
chr10	63023688	63024187	chr10	63043120	63043619	Hnrnph3|chr10:63043120-63043619	0.241840198207217	.	.
chr10	63023688	63024187	chr10	63043120	63043619	Pbld2|chr10:63043120-63043619	0.241840198207217	.	.
chr10	63023688	63024187	chr10	63065948	63066447	Hnrnph3|chr10:63065948-63066447	0.111393649377932	.	.
chr10	63023688	63024187	chr10	63065948	63066447	Pbld2|chr10:63065948-63066447	0.111393649377932	.	.
chr10	63023688	63024187	chr10	63085149	63085648	Hnrnph3|chr10:63085149-63085648	0.171154339740048	.	.
chr10	63023688	63024187	chr10	63085149	63085648	Pbld2|chr10:63085149-63085648	0.171154339740048	.	.
chr10	63023688	63024187	chr10	63089243	63089742	Hnrnph3|chr10:63089243-63089742	0.246368828999735	.	.
chr10	63023688	63024187	chr10	63089243	63089742	Pbld2|chr10:63089243-63089742	0.246368828999735	.	.
chr10	63023688	63024187	chr10	63338814	63339313	Hnrnph3|chr10:63338814-63339313	0.257354183311219	.	.
chr10	63023688	63024187	chr10	63338814	63339313	Pbld2|chr10:63338814-63339313	0.257354183311219	.	.
chr10	63023688	63024187	chr10	63377381	63377880	Hnrnph3|chr10:63377381-63377880	0.186061817726788	.	.
chr10	63023688	63024187	chr10	63377381	63377880	Pbld2|chr10:63377381-63377880	0.186061817726788	.	.
chr10	63099999	63100498	chr10	63089921	63090420	Atoh7|chr10:63089921-63090420	0.164407951559388	.	.
chr10	63099999	63100498	chr10	63338211	63338710	Atoh7|chr10:63338211-63338710	0.125198971955834	.	.
chr10	63243618	63244117	chr10	63085149	63085648	1700120B22Rik|chr10:63085149-63085648	0.161563075723984	.	.
chr10	63243618	63244117	chr10	63085149	63085648	Herc4|chr10:63085149-63085648	0.161563075723984	.	.
chr10	63243618	63244117	chr10	63338814	63339313	1700120B22Rik|chr10:63338814-63339313	0.287046575612927	.	.
chr10	63243618	63244117	chr10	63338814	63339313	Herc4|chr10:63338814-63339313	0.287046575612927	.	.
chr10	63243618	63244117	chr10	63377381	63377880	1700120B22Rik|chr10:63377381-63377880	0.263648561881826	.	.
chr10	63243618	63244117	chr10	63377381	63377880	Herc4|chr10:63377381-63377880	0.263648561881826	.	.
chr10	63244186	63244685	chr10	63338814	63339313	1700120B22Rik|chr10:63338814-63339313	0.168857198195288	.	.
chr10	63244186	63244685	chr10	63338814	63339313	Herc4|chr10:63338814-63339313	0.168857198195288	.	.
chr10	63382558	63383057	chr10	63085149	63085648	Dnajc12|chr10:63085149-63085648	0.245318394161163	.	.
chr10	63382558	63383057	chr10	63308515	63309014	Dnajc12|chr10:63308515-63309014	0.236387376867426	.	.
chr10	63382558	63383057	chr10	63338211	63338710	Dnajc12|chr10:63338211-63338710	0.158232903374627	.	.
chr10	63382558	63383057	chr10	63338814	63339313	Dnajc12|chr10:63338814-63339313	0.216646359847977	.	.
chr10	63382558	63383057	chr10	63492987	63493486	Dnajc12|chr10:63492987-63493486	0.290832031402059	.	.
chr10	63429313	63429812	chr10	63156747	63157246	Ctnna3|chr10:63156747-63157246	0.113803004181371	.	.
chr10	63429313	63429812	chr10	63338211	63338710	Ctnna3|chr10:63338211-63338710	0.140511559911574	.	.
chr10	63429313	63429812	chr10	63338814	63339313	Ctnna3|chr10:63338814-63339313	0.11134224126137	.	.
chr10	63429313	63429812	chr10	63532880	63533379	Ctnna3|chr10:63532880-63533379	0.136917453514205	.	.
chr10	63429313	63429812	chr10	63582526	63583025	Ctnna3|chr10:63582526-63583025	0.29475810742921	.	.
chr10	63429957	63430456	chr10	63043120	63043619	Ctnna3|chr10:63043120-63043619	0.217047249967478	.	.
chr10	63429957	63430456	chr10	63089243	63089742	Ctnna3|chr10:63089243-63089742	0.205726745091969	.	.
chr10	63429957	63430456	chr10	63308515	63309014	Ctnna3|chr10:63308515-63309014	0.114758758293247	.	.
chr10	63429957	63430456	chr10	63338814	63339313	Ctnna3|chr10:63338814-63339313	0.133005188289047	.	.
chr10	63429957	63430456	chr10	63377381	63377880	Ctnna3|chr10:63377381-63377880	0.188454122164283	.	.
chr10	63429957	63430456	chr10	63386349	63386848	Ctnna3|chr10:63386349-63386848	0.167981322103576	.	.
chr10	75764120	75764619	chr10	75951750	75952249	Cabin1|chr10:75951750-75952249	0.189389627049551	.	.
chr10	75773277	75773776	chr10	75858827	75859326	Ddt|chr10:75858827-75859326	0.17055976790002	.	.
chr10	75798331	75798830	chr10	75858827	75859326	Gstt1|chr10:75858827-75859326	0.113624244422821	.	.
chr10	75798331	75798830	chr10	75872865	75873364	Gstt1|chr10:75872865-75873364	0.120234781846782	.	.
chr10	75859343	75859842	chr10	75858827	75859326	Mif|chr10:75858827-75859326	0.38548162891277	.	.
chr10	75860073	75860572	chr10	75872865	75873364	Mif|chr10:75872865-75873364	0.220341911543496	.	.
chr10	75860073	75860572	chr10	75873531	75874030	Mif|chr10:75873531-75874030	0.16539854514017	.	.
chr10	75893088	75893587	chr10	76132547	76133046	Derl3|chr10:76132547-76133046	0.146326782992557	.	.
chr10	75921379	75921878	chr10	75858827	75859326	Smarcb1|chr10:75858827-75859326	0.160546580150433	.	.
chr10	75932278	75932777	chr10	75872865	75873364	Chchd10|chr10:75872865-75873364	0.146003045077192	.	.
chr10	75932278	75932777	chr10	75883039	75883538	Chchd10|chr10:75883039-75883538	0.241202674931004	.	.
chr10	75932278	75932777	chr10	76132547	76133046	Chchd10|chr10:76132547-76133046	0.206506658859958	.	.
chr10	75932278	75932777	chr10	76203887	76204386	Chchd10|chr10:76203887-76204386	0.190428542959794	.	.
chr10	76032290	76032789	chr10	76132547	76133046	Zfp280b|chr10:76132547-76133046	0.149840453146182	.	.
chr10	76237626	76238125	chr10	75872865	75873364	Prmt2|chr10:75872865-75873364	0.175194165033424	.	.
chr10	76237626	76238125	chr10	76132547	76133046	Prmt2|chr10:76132547-76133046	0.273001939169014	.	.
chr10	76468680	76469179	chr10	76203887	76204386	Mcm3ap|chr10:76203887-76204386	0.165387796249114	.	.
chr10	76468680	76469179	chr10	76203887	76204386	Ybey|chr10:76203887-76204386	0.165387796249114	.	.
chr10	78352152	78352651	chr10	78392012	78392511	Agpat3|chr10:78392012-78392511	0.144665388092873	.	.
chr10	78352152	78352651	chr10	78392012	78392511	Gm40709|chr10:78392012-78392511	0.144665388092873	.	.
chr10	78352152	78352651	chr10	78399195	78399694	Agpat3|chr10:78399195-78399694	0.119062538370053	.	.
chr10	78352152	78352651	chr10	78399195	78399694	Gm40709|chr10:78399195-78399694	0.119062538370053	.	.
chr10	78352152	78352651	chr10	78481893	78482392	Agpat3|chr10:78481893-78482392	0.151572658402397	.	.
chr10	78352152	78352651	chr10	78481893	78482392	Gm40709|chr10:78481893-78482392	0.151572658402397	.	.
chr10	78352152	78352651	chr10	78686751	78687250	Agpat3|chr10:78686751-78687250	0.157095881959218	.	.
chr10	78352152	78352651	chr10	78686751	78687250	Gm40709|chr10:78686751-78687250	0.157095881959218	.	.
chr10	78412843	78413342	chr10	78300068	78300567	Rrp1|chr10:78300068-78300567	0.114946996145051	.	.
chr10	78412843	78413342	chr10	78303574	78304073	Rrp1|chr10:78303574-78304073	0.102787883274635	.	.
chr10	78412843	78413342	chr10	78457906	78458405	Rrp1|chr10:78457906-78458405	0.149014845979382	.	.
chr10	78412843	78413342	chr10	78487672	78488171	Rrp1|chr10:78487672-78488171	0.14776657990257	.	.
chr10	78425391	78425890	chr10	78300068	78300567	Cstb|chr10:78300068-78300567	0.115542708962547	.	.
chr10	78425391	78425890	chr10	78387967	78388466	Cstb|chr10:78387967-78388466	0.208344525046083	.	.
chr10	78425391	78425890	chr10	78388512	78389011	Cstb|chr10:78388512-78389011	0.27403324715825	.	.
chr10	78425391	78425890	chr10	78399195	78399694	Cstb|chr10:78399195-78399694	0.10379139470865	.	.
chr10	78425391	78425890	chr10	78440750	78441249	Cstb|chr10:78440750-78441249	0.159034228270238	.	.
chr10	78425391	78425890	chr10	78457906	78458405	Cstb|chr10:78457906-78458405	0.140005017039671	.	.
chr10	78425914	78426413	chr10	78300068	78300567	Cstb|chr10:78300068-78300567	0.125575821157733	.	.
chr10	78425914	78426413	chr10	78303574	78304073	Cstb|chr10:78303574-78304073	0.180728812389007	.	.
chr10	78425914	78426413	chr10	78438115	78438614	Cstb|chr10:78438115-78438614	0.198227971656077	.	.
chr10	78425914	78426413	chr10	78632261	78632760	Cstb|chr10:78632261-78632760	0.178163701723191	.	.
chr10	78464708	78465207	chr10	78279111	78279610	Pdxk|chr10:78279111-78279610	0.121779624009601	.	.
chr10	78464708	78465207	chr10	78457906	78458405	Pdxk|chr10:78457906-78458405	0.207648740879028	.	.
chr10	78464708	78465207	chr10	78686751	78687250	Pdxk|chr10:78686751-78687250	0.186201444412759	.	.
chr10	78574182	78574681	chr10	78392012	78392511	Ilvbl|chr10:78392012-78392511	0.156581114763235	.	.
chr10	78574182	78574681	chr10	78438115	78438614	Ilvbl|chr10:78438115-78438614	0.251713528693928	.	.
chr10	78574182	78574681	chr10	78457906	78458405	Ilvbl|chr10:78457906-78458405	0.122586889094926	.	.
chr10	78574182	78574681	chr10	78481893	78482392	Ilvbl|chr10:78481893-78482392	0.165653236759524	.	.
chr10	78574182	78574681	chr10	78686751	78687250	Ilvbl|chr10:78686751-78687250	0.250597434873002	.	.
chr10	78574691	78575190	chr10	78279111	78279610	Ilvbl|chr10:78279111-78279610	0.165889768411742	.	.
chr10	78574691	78575190	chr10	78300068	78300567	Ilvbl|chr10:78300068-78300567	0.140908167012996	.	.
chr10	78574691	78575190	chr10	78388512	78389011	Ilvbl|chr10:78388512-78389011	0.12618084579744	.	.
chr10	78574691	78575190	chr10	78392012	78392511	Ilvbl|chr10:78392012-78392511	0.131529024490836	.	.
chr10	78574691	78575190	chr10	78686751	78687250	Ilvbl|chr10:78686751-78687250	0.290297261338086	.	.
chr10	78746859	78747358	chr10	78392012	78392511	Gm30400|chr10:78392012-78392511	0.181170382547711	.	.
chr10	78746859	78747358	chr10	78438115	78438614	Gm30400|chr10:78438115-78438614	0.182029033597105	.	.
chr10	78746859	78747358	chr10	78487672	78488171	Gm30400|chr10:78487672-78488171	0.208989858419284	.	.
chr10	78746859	78747358	chr10	78632261	78632760	Gm30400|chr10:78632261-78632760	0.132144924919008	.	.
chr10	78746859	78747358	chr10	78787724	78788223	Gm30400|chr10:78787724-78788223	0.177229207034016	.	.
chr10	78747414	78747913	chr10	78300068	78300567	Gm30400|chr10:78300068-78300567	0.157391554912626	.	.
chr10	78747414	78747913	chr10	78399195	78399694	Gm30400|chr10:78399195-78399694	0.116776800928631	.	.
chr10	78747414	78747913	chr10	78440750	78441249	Gm30400|chr10:78440750-78441249	0.113239886869776	.	.
chr10	78747414	78747913	chr10	78481893	78482392	Gm30400|chr10:78481893-78482392	0.14425817182988	.	.
chr10	78747414	78747913	chr10	78686751	78687250	Gm30400|chr10:78686751-78687250	0.195489891830001	.	.
chr10	78752339	78752838	chr10	78812600	78813099	Ccdc105|chr10:78812600-78813099	0.206976705107267	.	.
chr10	78851934	78852433	chr10	78686751	78687250	Olfr1356|chr10:78686751-78687250	0.183212077078645	.	.
chr10	79097368	79097867	chr10	78812600	78813099	2610008E11Rik|chr10:78812600-78813099	0.199766738655686	.	.
chr10	79533018	79533517	chr10	79595188	79595687	Plpp2|chr10:79595188-79595687	0.129237323343921	.	.
chr10	79554336	79554835	chr10	79638841	79639340	Mier2|chr10:79638841-79639340	0.144996015888139	.	.
chr10	79554879	79555378	chr10	79654793	79655292	Mier2|chr10:79654793-79655292	0.217419764572568	.	.
chr10	79554879	79555378	chr10	79655302	79655801	Mier2|chr10:79655302-79655801	0.21092885565365	.	.
chr10	79613886	79614385	chr10	79595188	79595687	C2cd4c|chr10:79595188-79595687	0.182992381382879	.	.
chr10	79613886	79614385	chr10	79597022	79597521	C2cd4c|chr10:79597022-79597521	0.17868001531266	.	.
chr10	79613886	79614385	chr10	79654793	79655292	C2cd4c|chr10:79654793-79655292	0.21237815462837	.	.
chr10	79613886	79614385	chr10	79655302	79655801	C2cd4c|chr10:79655302-79655801	0.151665922071568	.	.
chr10	79613886	79614385	chr10	79695112	79695611	C2cd4c|chr10:79695112-79695611	0.232593442151398	.	.
chr10	79668658	79669157	chr10	79597022	79597521	Tpgs1|chr10:79597022-79597521	0.194228813865827	.	.
chr10	79668658	79669157	chr10	79655302	79655801	Tpgs1|chr10:79655302-79655801	0.128975244829562	.	.
chr10	79669185	79669684	chr10	79654793	79655292	Tpgs1|chr10:79654793-79655292	0.172199581173322	.	.
chr10	79669743	79670242	chr10	79654793	79655292	Tpgs1|chr10:79654793-79655292	0.146339750091803	.	.
chr10	79669743	79670242	chr10	79655302	79655801	Tpgs1|chr10:79655302-79655801	0.142549891021367	.	.
chr10	79681760	79682259	chr10	79595188	79595687	Cdc34|chr10:79595188-79595687	0.189976191721989	.	.
chr10	79681760	79682259	chr10	79595188	79595687	Cdc34|chr10:79595188-79595687	0.18997619172199	.	.
chr10	79681760	79682259	chr10	79638841	79639340	Cdc34|chr10:79638841-79639340	0.140847351460586	.	.
chr10	79704113	79704612	chr10	79595188	79595687	Bsg|chr10:79595188-79595687	0.238914752381813	.	.
chr10	79704113	79704612	chr10	79695112	79695611	Bsg|chr10:79695112-79695611	0.180841660789588	.	.
chr10	79746371	79746870	chr10	79695112	79695611	Polrmt|chr10:79695112-79695611	0.182756538982202	.	.
chr10	81252204	81252703	chr10	81346675	81347174	Matk|chr10:81346675-81347174	0.218576871668675	.	.
chr10	81252204	81252703	chr10	81430826	81431325	Matk|chr10:81430826-81431325	0.153176486599731	.	.
chr10	81252204	81252703	chr10	81633421	81633920	Matk|chr10:81633421-81633920	0.268696185267604	.	.
chr10	81253019	81253518	chr10	81432821	81433320	Matk|chr10:81432821-81433320	0.177495409127838	.	.
chr10	81253019	81253518	chr10	81450104	81450603	Matk|chr10:81450104-81450603	0.11873975529494	.	.
chr10	81253019	81253518	chr10	81502626	81503125	Matk|chr10:81502626-81503125	0.136053720726016	.	.
chr10	81253019	81253518	chr10	81551522	81552021	Matk|chr10:81551522-81552021	0.204423628602657	.	.
chr10	81266395	81266894	chr10	81257213	81257712	Apba3|chr10:81257213-81257712	0.208207804522869	.	.
chr10	81266395	81266894	chr10	81257213	81257712	Mrpl54|chr10:81257213-81257712	0.208207804522869	.	.
chr10	81266395	81266894	chr10	81413787	81414286	Apba3|chr10:81413787-81414286	0.167874911207285	.	.
chr10	81266395	81266894	chr10	81413787	81414286	Mrpl54|chr10:81413787-81414286	0.167874911207285	.	.
chr10	81266395	81266894	chr10	81430157	81430656	Apba3|chr10:81430157-81430656	0.162243179750476	.	.
chr10	81266395	81266894	chr10	81430157	81430656	Mrpl54|chr10:81430157-81430656	0.162243179750476	.	.
chr10	81266395	81266894	chr10	81432821	81433320	Apba3|chr10:81432821-81433320	0.119550040512443	.	.
chr10	81266395	81266894	chr10	81432821	81433320	Mrpl54|chr10:81432821-81433320	0.119550040512443	.	.
chr10	81266395	81266894	chr10	81472805	81473304	Apba3|chr10:81472805-81473304	0.14663531693817	.	.
chr10	81266395	81266894	chr10	81472805	81473304	Mrpl54|chr10:81472805-81473304	0.14663531693817	.	.
chr10	81266395	81266894	chr10	81518478	81518977	Apba3|chr10:81518478-81518977	0.254031887982502	.	.
chr10	81266395	81266894	chr10	81518478	81518977	Mrpl54|chr10:81518478-81518977	0.254031887982502	.	.
chr10	81266395	81266894	chr10	81570705	81571204	Apba3|chr10:81570705-81571204	0.371397938924656	.	.
chr10	81266395	81266894	chr10	81570705	81571204	Mrpl54|chr10:81570705-81571204	0.371397938924656	.	.
chr10	81266395	81266894	chr10	81643405	81643904	Apba3|chr10:81643405-81643904	0.229262576668075	.	.
chr10	81266395	81266894	chr10	81643405	81643904	Mrpl54|chr10:81643405-81643904	0.229262576668075	.	.
chr10	81292618	81293117	chr10	81257213	81257712	Pip5k1c|chr10:81257213-81257712	0.241688744652606	.	.
chr10	81292618	81293117	chr10	81267945	81268444	Pip5k1c|chr10:81267945-81268444	0.106405780351536	.	.
chr10	81292618	81293117	chr10	81413787	81414286	Pip5k1c|chr10:81413787-81414286	0.281407412100334	.	.
chr10	81292618	81293117	chr10	81426902	81427401	Pip5k1c|chr10:81426902-81427401	0.152864316609997	.	.
chr10	81292618	81293117	chr10	81430157	81430656	Pip5k1c|chr10:81430157-81430656	0.172306674154522	.	.
chr10	81292618	81293117	chr10	81430826	81431325	Pip5k1c|chr10:81430826-81431325	0.30076364529891	.	.
chr10	81292618	81293117	chr10	81518478	81518977	Pip5k1c|chr10:81518478-81518977	0.29303269463229	.	.
chr10	81292618	81293117	chr10	81570705	81571204	Pip5k1c|chr10:81570705-81571204	0.344380992258596	.	.
chr10	81292618	81293117	chr10	81643405	81643904	Pip5k1c|chr10:81643405-81643904	0.29954145819259	.	.
chr10	81320497	81320996	chr10	81267945	81268444	Cactin|chr10:81267945-81268444	0.15540152492758	.	.
chr10	81320497	81320996	chr10	81413787	81414286	Cactin|chr10:81413787-81414286	0.189884456217917	.	.
chr10	81320497	81320996	chr10	81430157	81430656	Cactin|chr10:81430157-81430656	0.14070655651462	.	.
chr10	81320497	81320996	chr10	81430826	81431325	Cactin|chr10:81430826-81431325	0.264132120184833	.	.
chr10	81320497	81320996	chr10	81518478	81518977	Cactin|chr10:81518478-81518977	0.216120372810765	.	.
chr10	81320497	81320996	chr10	81570705	81571204	Cactin|chr10:81570705-81571204	0.156664973399084	.	.
chr10	81320497	81320996	chr10	81633421	81633920	Cactin|chr10:81633421-81633920	0.17560645525163	.	.
chr10	81320497	81320996	chr10	81643405	81643904	Cactin|chr10:81643405-81643904	0.217539508261215	.	.
chr10	81350327	81350826	chr10	81257213	81257712	Hmg20b|chr10:81257213-81257712	0.167580848460574	.	.
chr10	81350327	81350826	chr10	81407442	81407941	Hmg20b|chr10:81407442-81407941	0.160788698612812	.	.
chr10	81350327	81350826	chr10	81413787	81414286	Hmg20b|chr10:81413787-81414286	0.167233072552334	.	.
chr10	81350327	81350826	chr10	81416888	81417387	Hmg20b|chr10:81416888-81417387	0.121021059552705	.	.
chr10	81350327	81350826	chr10	81416888	81417387	Hmg20b|chr10:81416888-81417387	0.121021059552706	.	.
chr10	81350327	81350826	chr10	81426902	81427401	Hmg20b|chr10:81426902-81427401	0.117562349870128	.	.
chr10	81350327	81350826	chr10	81472805	81473304	Hmg20b|chr10:81472805-81473304	0.16238053475028	.	.
chr10	81350327	81350826	chr10	81526637	81527136	Hmg20b|chr10:81526637-81527136	0.105074691266522	.	.
chr10	81350327	81350826	chr10	81564687	81565186	Hmg20b|chr10:81564687-81565186	0.118837079825809	.	.
chr10	81350327	81350826	chr10	81570705	81571204	Hmg20b|chr10:81570705-81571204	0.126218624639112	.	.
chr10	81350327	81350826	chr10	81643405	81643904	Hmg20b|chr10:81643405-81643904	0.126627129288737	.	.
chr10	81357211	81357710	chr10	81413787	81414286	Mfsd12|chr10:81413787-81414286	0.165487254151385	.	.
chr10	81357211	81357710	chr10	81430826	81431325	Mfsd12|chr10:81430826-81431325	0.118156441120181	.	.
chr10	81357211	81357710	chr10	81472805	81473304	Mfsd12|chr10:81472805-81473304	0.154467026397116	.	.
chr10	81357211	81357710	chr10	81518478	81518977	Mfsd12|chr10:81518478-81518977	0.228838544747745	.	.
chr10	81357211	81357710	chr10	81570705	81571204	Mfsd12|chr10:81570705-81571204	0.158650656969541	.	.
chr10	81357211	81357710	chr10	81571498	81571997	Mfsd12|chr10:81571498-81571997	0.207288532050137	.	.
chr10	81357211	81357710	chr10	81633421	81633920	Mfsd12|chr10:81633421-81633920	0.162114272932551	.	.
chr10	81378395	81378894	chr10	81257213	81257712	Fzr1|chr10:81257213-81257712	0.167387701322198	.	.
chr10	81378395	81378894	chr10	81267945	81268444	Fzr1|chr10:81267945-81268444	0.239210617310816	.	.
chr10	81378395	81378894	chr10	81413787	81414286	Fzr1|chr10:81413787-81414286	0.151161614741616	.	.
chr10	81378395	81378894	chr10	81416888	81417387	Fzr1|chr10:81416888-81417387	0.177007497538096	.	.
chr10	81378395	81378894	chr10	81430157	81430656	Fzr1|chr10:81430157-81430656	0.196984392757082	.	.
chr10	81378395	81378894	chr10	81432821	81433320	Fzr1|chr10:81432821-81433320	0.112427025589457	.	.
chr10	81378395	81378894	chr10	81472805	81473304	Fzr1|chr10:81472805-81473304	0.130656288757035	.	.
chr10	81378395	81378894	chr10	81518478	81518977	Fzr1|chr10:81518478-81518977	0.188009952926312	.	.
chr10	81378395	81378894	chr10	81570705	81571204	Fzr1|chr10:81570705-81571204	0.195280282925215	.	.
chr10	81378395	81378894	chr10	81643405	81643904	Fzr1|chr10:81643405-81643904	0.276782052044248	.	.
chr10	81384063	81384562	chr10	81257213	81257712	Dohh|chr10:81257213-81257712	0.115834345677443	.	.
chr10	81384063	81384562	chr10	81267945	81268444	Dohh|chr10:81267945-81268444	0.105151143379453	.	.
chr10	81384063	81384562	chr10	81285670	81286169	Dohh|chr10:81285670-81286169	0.132073366413779	.	.
chr10	81384063	81384562	chr10	81430157	81430656	Dohh|chr10:81430157-81430656	0.13529814452054	.	.
chr10	81384063	81384562	chr10	81432821	81433320	Dohh|chr10:81432821-81433320	0.251702958922104	.	.
chr10	81384063	81384562	chr10	81502626	81503125	Dohh|chr10:81502626-81503125	0.133127537504816	.	.
chr10	81384063	81384562	chr10	81571498	81571997	Dohh|chr10:81571498-81571997	0.148513115412089	.	.
chr10	81384063	81384562	chr10	81643405	81643904	Dohh|chr10:81643405-81643904	0.197239439741823	.	.
chr10	81389740	81390239	chr10	81430826	81431325	Gm48552|chr10:81430826-81431325	0.142227628795962	.	.
chr10	81481874	81482373	chr10	81257213	81257712	Celf5|chr10:81257213-81257712	0.164263906273742	.	.
chr10	81481874	81482373	chr10	81564687	81565186	Celf5|chr10:81564687-81565186	0.1734610377936	.	.
chr10	81481874	81482373	chr10	81570705	81571204	Celf5|chr10:81570705-81571204	0.115109709201597	.	.
chr10	81481874	81482373	chr10	81571498	81571997	Celf5|chr10:81571498-81571997	0.107998531455013	.	.
chr10	81481874	81482373	chr10	81643405	81643904	Celf5|chr10:81643405-81643904	0.158205467387078	.	.
chr10	81482441	81482940	chr10	81285670	81286169	Celf5|chr10:81285670-81286169	0.14678440461717	.	.
chr10	81482441	81482940	chr10	81430157	81430656	Celf5|chr10:81430157-81430656	0.132940346784397	.	.
chr10	81482441	81482940	chr10	81472805	81473304	Celf5|chr10:81472805-81473304	0.193400610164827	.	.
chr10	81482441	81482940	chr10	81484387	81484886	Celf5|chr10:81484387-81484886	0.24127828290356	.	.
chr10	81482441	81482940	chr10	81551522	81552021	Celf5|chr10:81551522-81552021	0.193828990017538	.	.
chr10	81482441	81482940	chr10	81571498	81571997	Celf5|chr10:81571498-81571997	0.209025356530785	.	.
chr10	81482441	81482940	chr10	81643405	81643904	Celf5|chr10:81643405-81643904	0.248391751619807	.	.
chr10	81496231	81496730	chr10	81257213	81257712	Ncln|chr10:81257213-81257712	0.115510609501096	.	.
chr10	81496231	81496730	chr10	81346675	81347174	Ncln|chr10:81346675-81347174	0.141445311342298	.	.
chr10	81496231	81496730	chr10	81407442	81407941	Ncln|chr10:81407442-81407941	0.127892204485495	.	.
chr10	81496231	81496730	chr10	81413787	81414286	Ncln|chr10:81413787-81414286	0.277781379557007	.	.
chr10	81496231	81496730	chr10	81416888	81417387	Ncln|chr10:81416888-81417387	0.108405386196399	.	.
chr10	81496231	81496730	chr10	81430157	81430656	Ncln|chr10:81430157-81430656	0.107503526732551	.	.
chr10	81496231	81496730	chr10	81430826	81431325	Ncln|chr10:81430826-81431325	0.217861309182922	.	.
chr10	81496231	81496730	chr10	81432821	81433320	Ncln|chr10:81432821-81433320	0.140096765461439	.	.
chr10	81496231	81496730	chr10	81633421	81633920	Ncln|chr10:81633421-81633920	0.199033374864099	.	.
chr10	81545004	81545503	chr10	81257213	81257712	Gna11|chr10:81257213-81257712	0.299985250259791	.	.
chr10	81545004	81545503	chr10	81413787	81414286	Gna11|chr10:81413787-81414286	0.155253343033022	.	.
chr10	81545004	81545503	chr10	81416888	81417387	Gna11|chr10:81416888-81417387	0.234319843168194	.	.
chr10	81545004	81545503	chr10	81430157	81430656	Gna11|chr10:81430157-81430656	0.146397357342817	.	.
chr10	81545004	81545503	chr10	81430826	81431325	Gna11|chr10:81430826-81431325	0.104091161445806	.	.
chr10	81545004	81545503	chr10	81472805	81473304	Gna11|chr10:81472805-81473304	0.141586909786547	.	.
chr10	81545004	81545503	chr10	81518478	81518977	Gna11|chr10:81518478-81518977	0.111356241357693	.	.
chr10	81545004	81545503	chr10	81570705	81571204	Gna11|chr10:81570705-81571204	0.210894408377375	.	.
chr10	81545004	81545503	chr10	81633421	81633920	Gna11|chr10:81633421-81633920	0.114488178089838	.	.
chr10	81545004	81545503	chr10	81643405	81643904	Gna11|chr10:81643405-81643904	0.316809448752604	.	.
chr10	81545004	81545503	chr10	81997141	81997640	Gna11|chr10:81997141-81997640	0.129645710963054	.	.
chr10	81559200	81559699	chr10	81267945	81268444	Tle5|chr10:81267945-81268444	0.148359884933816	.	.
chr10	81559200	81559699	chr10	81416888	81417387	Tle5|chr10:81416888-81417387	0.135255094411144	.	.
chr10	81559200	81559699	chr10	81450104	81450603	Tle5|chr10:81450104-81450603	0.110002039229282	.	.
chr10	81559200	81559699	chr10	81564687	81565186	Tle5|chr10:81564687-81565186	0.256933310700024	.	.
chr10	81560176	81560675	chr10	81257213	81257712	Tle5|chr10:81257213-81257712	0.10288789308532	.	.
chr10	81560176	81560675	chr10	81426902	81427401	Tle5|chr10:81426902-81427401	0.147150794893712	.	.
chr10	81560176	81560675	chr10	81518478	81518977	Tle5|chr10:81518478-81518977	0.114191893837373	.	.
chr10	81560176	81560675	chr10	81526637	81527136	Tle5|chr10:81526637-81527136	0.131488093702509	.	.
chr10	81560176	81560675	chr10	81570705	81571204	Tle5|chr10:81570705-81571204	0.16526392962289	.	.
chr10	81560176	81560675	chr10	81643405	81643904	Tle5|chr10:81643405-81643904	0.184352806111602	.	.
chr10	81605948	81606447	chr10	81257213	81257712	BC025920|chr10:81257213-81257712	0.205120138062179	.	.
chr10	81605948	81606447	chr10	81413787	81414286	BC025920|chr10:81413787-81414286	0.167496976261755	.	.
chr10	81605948	81606447	chr10	81426902	81427401	BC025920|chr10:81426902-81427401	0.149523009883516	.	.
chr10	81605948	81606447	chr10	81430157	81430656	BC025920|chr10:81430157-81430656	0.297676227314836	.	.
chr10	81605948	81606447	chr10	81430826	81431325	BC025920|chr10:81430826-81431325	0.124125332161497	.	.
chr10	81605948	81606447	chr10	81432821	81433320	BC025920|chr10:81432821-81433320	0.140962076080536	.	.
chr10	81605948	81606447	chr10	81472805	81473304	BC025920|chr10:81472805-81473304	0.137355949541951	.	.
chr10	81605948	81606447	chr10	81518478	81518977	BC025920|chr10:81518478-81518977	0.402073248795739	.	.
chr10	81605948	81606447	chr10	81570705	81571204	BC025920|chr10:81570705-81571204	0.313422856668115	.	.
chr10	81605948	81606447	chr10	81643405	81643904	BC025920|chr10:81643405-81643904	0.296636237969893	.	.
chr10	81627379	81627878	chr10	81267945	81268444	Ankrd24|chr10:81267945-81268444	0.161706166852888	.	.
chr10	81627379	81627878	chr10	81267945	81268444	Sirt6|chr10:81267945-81268444	0.161706166852888	.	.
chr10	81627379	81627878	chr10	81413787	81414286	Ankrd24|chr10:81413787-81414286	0.182333625677849	.	.
chr10	81627379	81627878	chr10	81413787	81414286	Sirt6|chr10:81413787-81414286	0.182333625677849	.	.
chr10	81627379	81627878	chr10	81430157	81430656	Ankrd24|chr10:81430157-81430656	0.167494810055584	.	.
chr10	81627379	81627878	chr10	81430157	81430656	Sirt6|chr10:81430157-81430656	0.167494810055584	.	.
chr10	81627379	81627878	chr10	81430826	81431325	Ankrd24|chr10:81430826-81431325	0.175328908418666	.	.
chr10	81627379	81627878	chr10	81430826	81431325	Sirt6|chr10:81430826-81431325	0.175328908418666	.	.
chr10	81627379	81627878	chr10	81472805	81473304	Ankrd24|chr10:81472805-81473304	0.113670979192266	.	.
chr10	81627379	81627878	chr10	81472805	81473304	Sirt6|chr10:81472805-81473304	0.113670979192266	.	.
chr10	81627379	81627878	chr10	81518478	81518977	Ankrd24|chr10:81518478-81518977	0.129364795415675	.	.
chr10	81627379	81627878	chr10	81518478	81518977	Sirt6|chr10:81518478-81518977	0.129364795415675	.	.
chr10	81627379	81627878	chr10	81633421	81633920	Ankrd24|chr10:81633421-81633920	0.247674664848743	.	.
chr10	81627379	81627878	chr10	81633421	81633920	Sirt6|chr10:81633421-81633920	0.247674664848743	.	.
chr10	81627379	81627878	chr10	81643405	81643904	Ankrd24|chr10:81643405-81643904	0.228656405179839	.	.
chr10	81627379	81627878	chr10	81643405	81643904	Sirt6|chr10:81643405-81643904	0.228656405179839	.	.
chr10	81627379	81627878	chr10	81997141	81997640	Ankrd24|chr10:81997141-81997640	0.202321675787852	.	.
chr10	81627379	81627878	chr10	81997141	81997640	Sirt6|chr10:81997141-81997640	0.202321675787852	.	.
chr10	81648748	81649247	chr10	81257213	81257712	Gm10778|chr10:81257213-81257712	0.248983279586824	.	.
chr10	81648748	81649247	chr10	81416888	81417387	Gm10778|chr10:81416888-81417387	0.147268131893492	.	.
chr10	81648748	81649247	chr10	81472805	81473304	Gm10778|chr10:81472805-81473304	0.13543949427832	.	.
chr10	81648748	81649247	chr10	81564687	81565186	Gm10778|chr10:81564687-81565186	0.182269987265463	.	.
chr10	81648748	81649247	chr10	81570705	81571204	Gm10778|chr10:81570705-81571204	0.134530207427538	.	.
chr10	82127723	82128222	chr10	81997141	81997640	AU041133|chr10:81997141-81997640	0.246160680109322	.	.
chr10	82177822	82178321	chr10	81997141	81997640	Gm15608|chr10:81997141-81997640	0.110417091653724	.	.
chr10	82178379	82178878	chr10	81997141	81997640	Gm15608|chr10:81997141-81997640	0.135920300907554	.	.
chr10	82622905	82623404	chr10	82795313	82795812	1190007I07Rik|chr10:82795313-82795812	0.211382702462507	.	.
chr10	82629507	82630006	chr10	82666399	82666898	Tdg|chr10:82666399-82666898	0.16141815044088	.	.
chr10	82629507	82630006	chr10	82698823	82699322	Tdg|chr10:82698823-82699322	0.170960317148113	.	.
chr10	82629507	82630006	chr10	82795313	82795812	Tdg|chr10:82795313-82795812	0.114838246923258	.	.
chr10	82629507	82630006	chr10	82860253	82860752	Tdg|chr10:82860253-82860752	0.124786413060561	.	.
chr10	82690486	82690985	chr10	82666399	82666898	Glt8d2|chr10:82666399-82666898	0.160511515723584	.	.
chr10	82690486	82690985	chr10	82795313	82795812	Glt8d2|chr10:82795313-82795812	0.196285853021878	.	.
chr10	82690486	82690985	chr10	82860253	82860752	Glt8d2|chr10:82860253-82860752	0.115213407409863	.	.
chr10	82763329	82763828	chr10	82698823	82699322	Nfyb|chr10:82698823-82699322	0.121038078674683	.	.
chr10	82763329	82763828	chr10	82844712	82845211	Nfyb|chr10:82844712-82845211	0.124646461373766	.	.
chr10	82763329	82763828	chr10	82860253	82860752	Nfyb|chr10:82860253-82860752	0.193542079742929	.	.
chr10	82763329	82763828	chr10	82900075	82900574	Nfyb|chr10:82900075-82900574	0.302003903113845	.	.
chr10	82763879	82764378	chr10	82666399	82666898	Nfyb|chr10:82666399-82666898	0.263366768984221	.	.
chr10	82763879	82764378	chr10	82698823	82699322	Nfyb|chr10:82698823-82699322	0.270234474269882	.	.
chr10	82763879	82764378	chr10	82900075	82900574	Nfyb|chr10:82900075-82900574	0.295782110990352	.	.
chr10	82763879	82764378	chr10	82900594	82901093	Nfyb|chr10:82900594-82901093	0.17117819410596	.	.
chr10	82811778	82812277	chr10	82666399	82666898	1700028I16Rik|chr10:82666399-82666898	0.108069106574862	.	.
chr10	82811778	82812277	chr10	82795313	82795812	1700028I16Rik|chr10:82795313-82795812	0.136140193516406	.	.
chr10	82811778	82812277	chr10	82860253	82860752	1700028I16Rik|chr10:82860253-82860752	0.120532291620635	.	.
chr10	82833748	82834247	chr10	82860253	82860752	Txnrd1|chr10:82860253-82860752	0.201297300567956	.	.
chr10	82833748	82834247	chr10	82900075	82900574	Txnrd1|chr10:82900075-82900574	0.318007791084066	.	.
chr10	82858893	82859392	chr10	82698823	82699322	Gm38560|chr10:82698823-82699322	0.109984639894663	.	.
chr10	82858893	82859392	chr10	82860253	82860752	Gm38560|chr10:82860253-82860752	0.219208407372993	.	.
chr10	82858893	82859392	chr10	82909239	82909738	Gm38560|chr10:82909239-82909738	0.233583699172833	.	.
chr10	82858893	82859392	chr10	82909239	82909738	Gm38560|chr10:82909239-82909738	0.233583699172834	.	.
chr10	82985754	82986253	chr10	82795313	82795812	Chst11|chr10:82795313-82795812	0.149610421185433	.	.
chr10	82985754	82986253	chr10	82844712	82845211	Chst11|chr10:82844712-82845211	0.1102027729872	.	.
chr10	82985754	82986253	chr10	82860253	82860752	Chst11|chr10:82860253-82860752	0.187442322073233	.	.
chr10	85829194	85829693	chr10	85510433	85510932	Pwp1|chr10:85510433-85510932	0.198298796040646	.	.
chr10	85829194	85829693	chr10	85539511	85540010	Pwp1|chr10:85539511-85540010	0.218821789756	.	.
chr10	85829194	85829693	chr10	85540044	85540543	Pwp1|chr10:85540044-85540543	0.10297463865547	.	.
chr10	85829194	85829693	chr10	85598554	85599053	Pwp1|chr10:85598554-85599053	0.136431051214464	.	.
chr10	85829194	85829693	chr10	85624915	85625414	Pwp1|chr10:85624915-85625414	0.163185903945233	.	.
chr10	85829194	85829693	chr10	85651694	85652193	Pwp1|chr10:85651694-85652193	0.15001632884345	.	.
chr10	85829194	85829693	chr10	85929024	85929523	Pwp1|chr10:85929024-85929523	0.126757198882343	.	.
chr10	85916334	85916833	chr10	85526114	85526613	Prdm4|chr10:85526114-85526613	0.162565495936354	.	.
chr10	85916334	85916833	chr10	85539511	85540010	Prdm4|chr10:85539511-85540010	0.190725231790947	.	.
chr10	85916334	85916833	chr10	85540044	85540543	Prdm4|chr10:85540044-85540543	0.213849152635371	.	.
chr10	85957553	85958052	chr10	85539511	85540010	Rtcb|chr10:85539511-85540010	0.107611967230197	.	.
chr10	85957553	85958052	chr10	85612783	85613282	Rtcb|chr10:85612783-85613282	0.139197617485723	.	.
chr10	85957553	85958052	chr10	85613374	85613873	Rtcb|chr10:85613374-85613873	0.186085756146009	.	.
chr10	88503789	88504288	chr10	88568542	88569041	Chpt1|chr10:88568542-88569041	0.170522382546559	.	.
chr10	88730714	88731213	chr10	88555415	88555914	Arl1|chr10:88555415-88555914	0.125092350456159	.	.
chr10	88731569	88732068	chr10	88714328	88714827	Arl1|chr10:88714328-88714827	0.131914410542567	.	.
chr10	88826571	88827070	chr10	88514458	88514957	Utp20|chr10:88514458-88514957	0.154265048986946	.	.
chr10	88826571	88827070	chr10	88514969	88515468	Utp20|chr10:88514969-88515468	0.137848216227966	.	.
chr10	88826571	88827070	chr10	88558008	88558507	Utp20|chr10:88558008-88558507	0.134299636804279	.	.
chr10	88826571	88827070	chr10	88584300	88584799	Utp20|chr10:88584300-88584799	0.118427274286579	.	.
chr10	88826571	88827070	chr10	88627039	88627538	Utp20|chr10:88627039-88627538	0.191805334697065	.	.
chr10	88826571	88827070	chr10	88738951	88739450	Utp20|chr10:88738951-88739450	0.270867580519976	.	.
chr10	88826571	88827070	chr10	88817227	88817726	Utp20|chr10:88817227-88817726	0.13427770755862	.	.
chr10	100015452	100015951	chr10	100054115	100054614	Kitl|chr10:100054115-100054614	0.143658402495348	.	.
chr10	100015452	100015951	chr10	100152774	100153273	Kitl|chr10:100152774-100153273	0.146794572410109	.	.
chr10	100016298	100016797	chr10	100054115	100054614	Kitl|chr10:100054115-100054614	0.17621488002195	.	.
chr10	100016298	100016797	chr10	100054935	100055434	Kitl|chr10:100054935-100055434	0.283263338753883	.	.
chr10	100016298	100016797	chr10	100152774	100153273	Kitl|chr10:100152774-100153273	0.129546795301073	.	.
chr10	100487126	100487625	chr10	100603494	100603993	Cep290|chr10:100603494-100603993	0.114531589551197	.	.
chr10	100487126	100487625	chr10	100603494	100603993	Tmtc3|chr10:100603494-100603993	0.114531589551197	.	.
chr10	100487126	100487625	chr10	100748962	100749461	Cep290|chr10:100748962-100749461	0.138476041760099	.	.
chr10	100487126	100487625	chr10	100748962	100749461	Tmtc3|chr10:100748962-100749461	0.138476041760099	.	.
chr10	100741264	100741763	chr10	100589041	100589540	Gm35722|chr10:100589041-100589540	0.135639205312561	.	.
chr10	100741264	100741763	chr10	100604199	100604698	Gm35722|chr10:100604199-100604698	0.108837488510013	.	.
chr10	100741264	100741763	chr10	100644632	100645131	Gm35722|chr10:100644632-100645131	0.248884969663381	.	.
chr10	100741264	100741763	chr10	100670137	100670636	Gm35722|chr10:100670137-100670636	0.110508070683267	.	.
chr10	100741264	100741763	chr10	100696347	100696846	Gm35722|chr10:100696347-100696846	0.200600380285125	.	.
chr10	100741264	100741763	chr10	100703677	100704176	Gm35722|chr10:100703677-100704176	0.133252242367299	.	.
chr10	100742024	100742523	chr10	100644632	100645131	Gm35722|chr10:100644632-100645131	0.112838551755557	.	.
chr10	100742024	100742523	chr10	100670137	100670636	Gm35722|chr10:100670137-100670636	0.176025459403959	.	.
chr10	100742024	100742523	chr10	100696347	100696846	Gm35722|chr10:100696347-100696846	0.279765999619342	.	.
chr10	100742024	100742523	chr10	100703677	100704176	Gm35722|chr10:100703677-100704176	0.188971688425592	.	.
chr10	101681454	101681953	chr10	101490039	101490538	Mgat4c|chr10:101490039-101490538	0.178259441129516	.	.
chr10	101681454	101681953	chr10	101505526	101506025	Mgat4c|chr10:101505526-101506025	0.202706240871607	.	.
chr10	101681454	101681953	chr10	101517419	101517918	Mgat4c|chr10:101517419-101517918	0.17232963820207	.	.
chr10	101681454	101681953	chr10	101614213	101614712	Mgat4c|chr10:101614213-101614712	0.323303070272586	.	.
chr10	101681454	101681953	chr10	101641024	101641523	Mgat4c|chr10:101641024-101641523	0.138796796170429	.	.
chr10	101681454	101681953	chr10	101641024	101641523	Mgat4c|chr10:101641024-101641523	0.13879679617043	.	.
chr10	101682026	101682525	chr10	101316618	101317117	Mgat4c|chr10:101316618-101317117	0.223353941772275	.	.
chr10	101682026	101682525	chr10	101490039	101490538	Mgat4c|chr10:101490039-101490538	0.120206912579868	.	.
chr10	101682026	101682525	chr10	101614213	101614712	Mgat4c|chr10:101614213-101614712	0.232429525925066	.	.
chr10	101682026	101682525	chr10	101641024	101641523	Mgat4c|chr10:101641024-101641523	0.129038981256008	.	.
chr10	102435874	102436373	chr10	102491725	102492224	Gm47101|chr10:102491725-102492224	0.253483362664191	.	.
chr10	103236075	103236574	chr10	103369009	103369508	Lrriq1|chr10:103369009-103369508	0.117506265201463	.	.
chr10	103236075	103236574	chr10	103443007	103443506	Lrriq1|chr10:103443007-103443506	0.127764710165348	.	.
chr10	103367473	103367972	chr10	103369009	103369508	Slc6a15|chr10:103369009-103369508	0.171543228722734	.	.
chr10	103367473	103367972	chr10	103443007	103443506	Slc6a15|chr10:103443007-103443506	0.153020687443905	.	.
chr10	103368022	103368521	chr10	103253781	103254280	Slc6a15|chr10:103253781-103254280	0.12575942221181	.	.
chr10	103368022	103368521	chr10	103544420	103544919	Slc6a15|chr10:103544420-103544919	0.23070009108817	.	.
chr10	106469497	106469996	chr10	106468917	106469416	Ppfia2|chr10:106468917-106469416	0.187417956188786	.	.
chr10	106470005	106470504	chr10	106131072	106131571	Ppfia2|chr10:106131072-106131571	0.125538856826987	.	.
chr10	106470005	106470504	chr10	106195163	106195662	Ppfia2|chr10:106195163-106195662	0.146198374160373	.	.
chr10	112928298	112928797	chr10	112542948	112543447	Atxn7l3b|chr10:112542948-112543447	0.113875868419763	.	.
chr10	112928298	112928797	chr10	112556681	112557180	Atxn7l3b|chr10:112556681-112557180	0.113231190642273	.	.
chr10	112928298	112928797	chr10	112572585	112573084	Atxn7l3b|chr10:112572585-112573084	0.223725687127729	.	.
chr10	112928298	112928797	chr10	112626686	112627185	Atxn7l3b|chr10:112626686-112627185	0.11384298623878	.	.
chr10	112928298	112928797	chr10	113203019	113203518	Atxn7l3b|chr10:113203019-113203518	0.213479618716787	.	.
chr10	112928298	112928797	chr10	113221413	113221912	Atxn7l3b|chr10:113221413-113221912	0.166425191651857	.	.
chr10	112928298	112928797	chr10	113222001	113222500	Atxn7l3b|chr10:113222001-113222500	0.133753081129868	.	.
chr10	112928805	112929304	chr10	112572585	112573084	Atxn7l3b|chr10:112572585-112573084	0.138919452639477	.	.
chr10	112928805	112929304	chr10	112629721	112630220	Atxn7l3b|chr10:112629721-112630220	0.122957696321892	.	.
chr10	112928805	112929304	chr10	112803541	112804040	Atxn7l3b|chr10:112803541-112804040	0.239462317475108	.	.
chr10	112928805	112929304	chr10	112863097	112863596	Atxn7l3b|chr10:112863097-112863596	0.206946045668391	.	.
chr10	112928805	112929304	chr10	112875968	112876467	Atxn7l3b|chr10:112875968-112876467	0.187980199060254	.	.
chr10	112928805	112929304	chr10	112896379	112896878	Atxn7l3b|chr10:112896379-112896878	0.13230761407856	.	.
chr10	112928805	112929304	chr10	113089460	113089959	Atxn7l3b|chr10:113089460-113089959	0.227112728433096	.	.
chr10	112928805	112929304	chr10	113161523	113162022	Atxn7l3b|chr10:113161523-113162022	0.123326014041061	.	.
chr10	112928805	112929304	chr10	113240690	113241189	Atxn7l3b|chr10:113240690-113241189	0.1250925803879	.	.
chr10	118141391	118141890	chr10	118088383	118088882	Mdm1|chr10:118088383-118088882	0.160674000834846	.	.
chr10	120475830	120476329	chr10	120257286	120257785	Hmga2|chr10:120257286-120257785	0.146817667855093	.	.
chr10	120475830	120476329	chr10	120646676	120647175	Hmga2|chr10:120646676-120647175	0.205599722600605	.	.
chr10	120475830	120476329	chr10	120701799	120702298	Hmga2|chr10:120701799-120702298	0.131535392929272	.	.
chr10	127759434	127759933	chr10	128140451	128140950	Rdh1|chr10:128140451-128140950	0.105507142051814	.	.
chr10	127759434	127759933	chr10	128237698	128238197	Rdh1|chr10:128237698-128238197	0.265084866726711	.	.
chr10	128008199	128008698	chr10	128096604	128097103	Hsd17b6|chr10:128096604-128097103	0.140908949096636	.	.
chr10	128014912	128015411	chr10	128140451	128140950	Prim1|chr10:128140451-128140950	0.119090149198576	.	.
chr10	128035316	128035815	chr10	128409597	128410096	Naca|chr10:128409597-128410096	0.192652531389103	.	.
chr10	128035316	128035815	chr10	128440394	128440893	Naca|chr10:128440394-128440893	0.14079091410004	.	.
chr10	128058600	128059099	chr10	128440394	128440893	Ptges3|chr10:128440394-128440893	0.2606446620665	.	.
chr10	128059140	128059639	chr10	128237698	128238197	Ptges3|chr10:128237698-128238197	0.155904839378475	.	.
chr10	128059140	128059639	chr10	128409597	128410096	Ptges3|chr10:128409597-128410096	0.127401098856479	.	.
chr10	128082998	128083497	chr10	127750299	127750798	Atp5b|chr10:127750299-127750798	0.146806714026909	.	.
chr10	128082998	128083497	chr10	127750299	127750798	Gm47438|chr10:127750299-127750798	0.146806714026909	.	.
chr10	128082998	128083497	chr10	127936225	127936724	Atp5b|chr10:127936225-127936724	0.264167311090693	.	.
chr10	128082998	128083497	chr10	127936225	127936724	Gm47438|chr10:127936225-127936724	0.264167311090693	.	.
chr10	128090792	128091291	chr10	128409597	128410096	Baz2a|chr10:128409597-128410096	0.113755422357038	.	.
chr10	128090792	128091291	chr10	128440394	128440893	Baz2a|chr10:128440394-128440893	0.159933674152433	.	.
chr10	128091322	128091821	chr10	128092468	128092967	Baz2a|chr10:128092468-128092967	0.133142810823678	.	.
chr10	128091322	128091821	chr10	128237698	128238197	Baz2a|chr10:128237698-128238197	0.121432852281348	.	.
chr10	128091322	128091821	chr10	128440394	128440893	Baz2a|chr10:128440394-128440893	0.203125048002609	.	.
chr10	128194133	128194632	chr10	127936225	127936724	Gls2|chr10:127936225-127936724	0.238209622118995	.	.
chr10	128194133	128194632	chr10	127945472	127945971	Gls2|chr10:127945472-127945971	0.277065553862924	.	.
chr10	128195155	128195654	chr10	128092468	128092967	AC135859.1|chr10:128092468-128092967	0.147856427329108	.	.
chr10	128195155	128195654	chr10	128092468	128092967	Gls2|chr10:128092468-128092967	0.147856427329108	.	.
chr10	128195155	128195654	chr10	128133921	128134420	AC135859.1|chr10:128133921-128134420	0.233621522145164	.	.
chr10	128195155	128195654	chr10	128133921	128134420	Gls2|chr10:128133921-128134420	0.233621522145164	.	.
chr10	128195155	128195654	chr10	128409597	128410096	AC135859.1|chr10:128409597-128410096	0.138547192259333	.	.
chr10	128195155	128195654	chr10	128409597	128410096	Gls2|chr10:128409597-128410096	0.138547192259333	.	.
chr10	128211581	128212080	chr10	127750299	127750798	Spryd4|chr10:127750299-127750798	0.143064410317174	.	.
chr10	128211581	128212080	chr10	128140451	128140950	Spryd4|chr10:128140451-128140950	0.111516320129612	.	.
chr10	128232067	128232566	chr10	127936903	127937402	Timeless|chr10:127936903-127937402	0.164379134707697	.	.
chr10	128232067	128232566	chr10	128092468	128092967	Timeless|chr10:128092468-128092967	0.161292676430715	.	.
chr10	128232067	128232566	chr10	128140451	128140950	Timeless|chr10:128140451-128140950	0.129309069856751	.	.
chr10	128232067	128232566	chr10	128176400	128176899	Timeless|chr10:128176400-128176899	0.146468073606044	.	.
chr10	128232067	128232566	chr10	128237698	128238197	Timeless|chr10:128237698-128238197	0.187632971933906	.	.
chr10	128270187	128270686	chr10	128092468	128092967	Stat2|chr10:128092468-128092967	0.176242079537329	.	.
chr10	128270187	128270686	chr10	128409597	128410096	Stat2|chr10:128409597-128410096	0.1272879418087	.	.
chr10	128303050	128303549	chr10	128409597	128410096	Pan2|chr10:128409597-128410096	0.208990964698638	.	.
chr10	128322161	128322660	chr10	128133921	128134420	Cnpy2|chr10:128133921-128134420	0.120820527976591	.	.
chr10	128322161	128322660	chr10	128536166	128536665	Cnpy2|chr10:128536166-128536665	0.253395919699411	.	.
chr10	128322676	128323175	chr10	128133921	128134420	Cnpy2|chr10:128133921-128134420	0.162286802125509	.	.
chr10	128322676	128323175	chr10	128140451	128140950	Cnpy2|chr10:128140451-128140950	0.110217295007011	.	.
chr10	128322676	128323175	chr10	128536166	128536665	Cnpy2|chr10:128536166-128536665	0.120806070457754	.	.
chr10	128337438	128337937	chr10	128176400	128176899	Cs|chr10:128176400-128176899	0.104634258458141	.	.
chr10	128337438	128337937	chr10	128536166	128536665	Cs|chr10:128536166-128536665	0.156131082893433	.	.
chr10	128337438	128337937	chr10	128612569	128613068	Cs|chr10:128612569-128613068	0.178013692927608	.	.
chr10	128368518	128369017	chr10	128133921	128134420	Coq10a|chr10:128133921-128134420	0.11523515074645	.	.
chr10	128368518	128369017	chr10	128536166	128536665	Coq10a|chr10:128536166-128536665	0.253178415523324	.	.
chr10	128368518	128369017	chr10	128612569	128613068	Coq10a|chr10:128612569-128613068	0.149102039030481	.	.
chr10	128411355	128411854	chr10	128096604	128097103	Nabp2|chr10:128096604-128097103	0.268216163856329	.	.
chr10	128411355	128411854	chr10	128096604	128097103	Rnf41|chr10:128096604-128097103	0.268216163856329	.	.
chr10	128458968	128459467	chr10	128096604	128097103	Smarcc2|chr10:128096604-128097103	0.186108467677282	.	.
chr10	128459530	128460029	chr10	128133921	128134420	Smarcc2|chr10:128133921-128134420	0.150986471686774	.	.
chr10	128493613	128494112	chr10	128237698	128238197	Myl6|chr10:128237698-128238197	0.109760334085228	.	.
chr10	128493613	128494112	chr10	128612569	128613068	Myl6|chr10:128612569-128613068	0.195409898147333	.	.
chr10	128525706	128526205	chr10	128409597	128410096	Esyt1|chr10:128409597-128410096	0.146847690973276	.	.
chr10	128525706	128526205	chr10	128440394	128440893	Esyt1|chr10:128440394-128440893	0.118835241915134	.	.
chr10	128525706	128526205	chr10	128913212	128913711	Esyt1|chr10:128913212-128913711	0.124916681081713	.	.
chr10	128547478	128547977	chr10	128536166	128536665	Zc3h10|chr10:128536166-128536665	0.203033769784064	.	.
chr10	128548928	128549427	chr10	128409597	128410096	Rpl41|chr10:128409597-128410096	0.145842936415414	.	.
chr10	128548928	128549427	chr10	128536166	128536665	Rpl41|chr10:128536166-128536665	0.124011502643624	.	.
chr10	128548928	128549427	chr10	128805195	128805694	Rpl41|chr10:128805195-128805694	0.29487260967429	.	.
chr10	128565862	128566361	chr10	128536166	128536665	Pa2g4|chr10:128536166-128536665	0.229713555270287	.	.
chr10	128644871	128645370	chr10	128536166	128536665	Gm26876|chr10:128536166-128536665	0.188948390226201	.	.
chr10	128644871	128645370	chr10	128612569	128613068	Gm26876|chr10:128612569-128613068	0.138499916655918	.	.
chr10	128646613	128647112	chr10	128440394	128440893	Gm26876|chr10:128440394-128440893	0.215236639430893	.	.
chr10	128673679	128674178	chr10	128805195	128805694	Suox|chr10:128805195-128805694	0.111286294067633	.	.
chr10	128673679	128674178	chr10	128977436	128977935	Suox|chr10:128977436-128977935	0.266397667042908	.	.
chr10	128695638	128696137	chr10	128440394	128440893	Rab5b|chr10:128440394-128440893	0.129871226966362	.	.
chr10	128696211	128696710	chr10	128409597	128410096	Rab5b|chr10:128409597-128410096	0.157748731729999	.	.
chr10	128696211	128696710	chr10	128536166	128536665	Rab5b|chr10:128536166-128536665	0.202199071419129	.	.
chr10	128696211	128696710	chr10	128612569	128613068	Rab5b|chr10:128612569-128613068	0.267762658113694	.	.
chr10	128696211	128696710	chr10	128805195	128805694	Rab5b|chr10:128805195-128805694	0.174463300151377	.	.
chr10	128696211	128696710	chr10	128977436	128977935	Rab5b|chr10:128977436-128977935	0.149570647964543	.	.
chr10	128704864	128705363	chr10	128409597	128410096	Cdk2|chr10:128409597-128410096	0.103688666546835	.	.
chr10	128704864	128705363	chr10	128409597	128410096	Pmel|chr10:128409597-128410096	0.103688666546835	.	.
chr10	128748233	128748732	chr10	128409597	128410096	Pym1|chr10:128409597-128410096	0.135897842371696	.	.
chr10	128748233	128748732	chr10	128612569	128613068	Pym1|chr10:128612569-128613068	0.2537701215597	.	.
chr10	128748233	128748732	chr10	128913212	128913711	Pym1|chr10:128913212-128913711	0.214570456912907	.	.
chr10	128748233	128748732	chr10	128977436	128977935	Pym1|chr10:128977436-128977935	0.12951194777178	.	.
chr10	128821529	128822028	chr10	128612569	128613068	Ormdl2|chr10:128612569-128613068	0.126298493167335	.	.
chr10	128821529	128822028	chr10	128805195	128805694	Ormdl2|chr10:128805195-128805694	0.378611182662657	.	.
chr10	128922870	128923369	chr10	128612569	128613068	Bloc1s1|chr10:128612569-128613068	0.213469625097335	.	.
chr10	128922870	128923369	chr10	128612569	128613068	Rdh5|chr10:128612569-128613068	0.213469625097335	.	.
chr10	128922870	128923369	chr10	128805195	128805694	Bloc1s1|chr10:128805195-128805694	0.365085224132995	.	.
chr10	128922870	128923369	chr10	128805195	128805694	Rdh5|chr10:128805195-128805694	0.365085224132995	.	.
chr11	3202390	3202889	chr11	3221479	3221978	Eif4enif1|chr11:3221479-3221978	0.196985790723602	.	.
chr11	3202390	3202889	chr11	3371193	3371692	Eif4enif1|chr11:3371193-3371692	0.130962905794272	.	.
chr11	3266213	3266712	chr11	3221479	3221978	Drg1|chr11:3221479-3221978	0.352919764742678	.	.
chr11	3266213	3266712	chr11	3289935	3290434	Drg1|chr11:3289935-3290434	0.205267170263653	.	.
chr11	3266213	3266712	chr11	3332133	3332632	Drg1|chr11:3332133-3332632	0.111250458299326	.	.
chr11	3266213	3266712	chr11	3352960	3353459	Drg1|chr11:3352960-3353459	0.180738719924694	.	.
chr11	3266213	3266712	chr11	3371193	3371692	Drg1|chr11:3371193-3371692	0.260834883837615	.	.
chr11	3266213	3266712	chr11	3386996	3387495	Drg1|chr11:3386996-3387495	0.121820138256648	.	.
chr11	3289366	3289865	chr11	3221479	3221978	Patz1|chr11:3221479-3221978	0.14781323154411	.	.
chr11	3289366	3289865	chr11	3289935	3290434	Patz1|chr11:3289935-3290434	0.226584917677822	.	.
chr11	3289366	3289865	chr11	3371193	3371692	Patz1|chr11:3371193-3371692	0.14551049740269	.	.
chr11	3289366	3289865	chr11	3386996	3387495	Patz1|chr11:3386996-3387495	0.250461589848886	.	.
chr11	3330389	3330888	chr11	3123799	3124298	Gm12592|chr11:3123799-3124298	0.174970914443114	.	.
chr11	3330389	3330888	chr11	3123799	3124298	Pik3ip1|chr11:3123799-3124298	0.174970914443114	.	.
chr11	3330389	3330888	chr11	3221479	3221978	Gm12592|chr11:3221479-3221978	0.119958113447142	.	.
chr11	3330389	3330888	chr11	3221479	3221978	Pik3ip1|chr11:3221479-3221978	0.119958113447142	.	.
chr11	3330389	3330888	chr11	3289935	3290434	Gm12592|chr11:3289935-3290434	0.128828935936653	.	.
chr11	3330389	3330888	chr11	3289935	3290434	Pik3ip1|chr11:3289935-3290434	0.128828935936653	.	.
chr11	3331596	3332095	chr11	3123799	3124298	Gm12592|chr11:3123799-3124298	0.124922112912187	.	.
chr11	3331596	3332095	chr11	3159383	3159882	Gm12592|chr11:3159383-3159882	0.156486684873573	.	.
chr11	3331596	3332095	chr11	3332133	3332632	Gm12592|chr11:3332133-3332632	0.188744243706139	.	.
chr11	3408986	3409485	chr11	3289935	3290434	Limk2|chr11:3289935-3290434	0.112359389403572	.	.
chr11	3408986	3409485	chr11	3371193	3371692	Limk2|chr11:3371193-3371692	0.138846177095309	.	.
chr11	3452086	3452585	chr11	3221479	3221978	8430429K09Rik|chr11:3221479-3221978	0.320883589758528	.	.
chr11	3452086	3452585	chr11	3221479	3221978	Rnf185|chr11:3221479-3221978	0.320883589758528	.	.
chr11	3452086	3452585	chr11	3289935	3290434	8430429K09Rik|chr11:3289935-3290434	0.156287244660576	.	.
chr11	3452086	3452585	chr11	3289935	3290434	Rnf185|chr11:3289935-3290434	0.156287244660576	.	.
chr11	3452086	3452585	chr11	3332133	3332632	8430429K09Rik|chr11:3332133-3332632	0.222525099665198	.	.
chr11	3452086	3452585	chr11	3332133	3332632	Rnf185|chr11:3332133-3332632	0.222525099665198	.	.
chr11	3452086	3452585	chr11	3371193	3371692	8430429K09Rik|chr11:3371193-3371692	0.201303823525982	.	.
chr11	3452086	3452585	chr11	3371193	3371692	Rnf185|chr11:3371193-3371692	0.201303823525982	.	.
chr11	5261501	5262000	chr11	5317848	5318347	Kremen1|chr11:5317848-5318347	0.20143730111927	.	.
chr11	5261501	5262000	chr11	5411630	5412129	Kremen1|chr11:5411630-5412129	0.205804037679417	.	.
chr11	5261501	5262000	chr11	5415504	5416003	Kremen1|chr11:5415504-5416003	0.145892553298036	.	.
chr11	5261501	5262000	chr11	5421777	5422276	Kremen1|chr11:5421777-5422276	0.106950624528849	.	.
chr11	5261501	5262000	chr11	5474061	5474560	Kremen1|chr11:5474061-5474560	0.268058459037846	.	.
chr11	5261501	5262000	chr11	5485226	5485725	Kremen1|chr11:5485226-5485725	0.232949489756194	.	.
chr11	5261501	5262000	chr11	5669103	5669602	Kremen1|chr11:5669103-5669602	0.121976362343178	.	.
chr11	5261501	5262000	chr11	5740921	5741420	Kremen1|chr11:5740921-5741420	0.287406550807657	.	.
chr11	5444680	5445179	chr11	5327593	5328092	Znrf3|chr11:5327593-5328092	0.319763882312952	.	.
chr11	5444680	5445179	chr11	5356208	5356707	Znrf3|chr11:5356208-5356707	0.110004116477149	.	.
chr11	5444680	5445179	chr11	5415504	5416003	Znrf3|chr11:5415504-5416003	0.120860417958623	.	.
chr11	5444680	5445179	chr11	5421777	5422276	Znrf3|chr11:5421777-5422276	0.124117781036509	.	.
chr11	5444680	5445179	chr11	5485226	5485725	Znrf3|chr11:5485226-5485725	0.175290266182568	.	.
chr11	5444680	5445179	chr11	5669103	5669602	Znrf3|chr11:5669103-5669602	0.183703625859094	.	.
chr11	5520703	5521202	chr11	5317848	5318347	Xbp1|chr11:5317848-5318347	0.176459989198482	.	.
chr11	5520703	5521202	chr11	5327593	5328092	Xbp1|chr11:5327593-5328092	0.107847432238778	.	.
chr11	5520703	5521202	chr11	5707491	5707990	Xbp1|chr11:5707491-5707990	0.139935977836198	.	.
chr11	5521396	5521895	chr11	5912555	5913054	Xbp1|chr11:5912555-5913054	0.189220500064896	.	.
chr11	5542005	5542504	chr11	5290637	5291136	Ccdc117|chr11:5290637-5291136	0.129909119891714	.	.
chr11	5542005	5542504	chr11	5327593	5328092	Ccdc117|chr11:5327593-5328092	0.151330110843836	.	.
chr11	5542005	5542504	chr11	5411630	5412129	Ccdc117|chr11:5411630-5412129	0.304456495558261	.	.
chr11	5542005	5542504	chr11	5415504	5416003	Ccdc117|chr11:5415504-5416003	0.172483387826005	.	.
chr11	5542005	5542504	chr11	5740921	5741420	Ccdc117|chr11:5740921-5741420	0.182885589491541	.	.
chr11	5762152	5762651	chr11	5669103	5669602	Urgcp|chr11:5669103-5669602	0.188736677884386	.	.
chr11	5762152	5762651	chr11	5901921	5902420	Urgcp|chr11:5901921-5902420	0.196101668078706	.	.
chr11	5762152	5762651	chr11	5995902	5996401	Urgcp|chr11:5995902-5996401	0.192071821865063	.	.
chr11	5788237	5788736	chr11	5707491	5707990	Dbnl|chr11:5707491-5707990	0.178289726423051	.	.
chr11	5788237	5788736	chr11	5740921	5741420	Dbnl|chr11:5740921-5741420	0.110735570501273	.	.
chr11	5788237	5788736	chr11	5901921	5902420	Dbnl|chr11:5901921-5902420	0.126241214549814	.	.
chr11	5837178	5837677	chr11	5740921	5741420	Polm|chr11:5740921-5741420	0.132855147583196	.	.
chr11	5837178	5837677	chr11	5886153	5886652	Polm|chr11:5886153-5886652	0.128525426898569	.	.
chr11	5878079	5878578	chr11	5669103	5669602	Pold2|chr11:5669103-5669602	0.124136276905651	.	.
chr11	5878079	5878578	chr11	5707491	5707990	Pold2|chr11:5707491-5707990	0.231980526963919	.	.
chr11	5878079	5878578	chr11	5740921	5741420	Pold2|chr11:5740921-5741420	0.153613461874006	.	.
chr11	5955521	5956020	chr11	5707491	5707990	Ykt6|chr11:5707491-5707990	0.166341172946549	.	.
chr11	5955521	5956020	chr11	5901921	5902420	Ykt6|chr11:5901921-5902420	0.210731787360945	.	.
chr11	9010276	9010775	chr11	9347829	9348328	Hus1|chr11:9347829-9348328	0.156937601548679	.	.
chr11	9010276	9010775	chr11	9432573	9433072	Hus1|chr11:9432573-9433072	0.133853143733296	.	.
chr11	9010276	9010775	chr11	9440987	9441486	Hus1|chr11:9440987-9441486	0.114855605984937	.	.
chr11	9048265	9048764	chr11	9440987	9441486	Gm11992|chr11:9440987-9441486	0.138427315152719	.	.
chr11	9048265	9048764	chr11	9440987	9441486	Sun3|chr11:9440987-9441486	0.138427315152719	.	.
chr11	9048265	9048764	chr11	9462357	9462856	Gm11992|chr11:9462357-9462856	0.171986282857508	.	.
chr11	9048265	9048764	chr11	9462357	9462856	Sun3|chr11:9462357-9462856	0.171986282857508	.	.
chr11	11113765	11114264	chr11	10920326	10920825	Vwc2|chr11:10920326-10920825	0.161205714226538	.	.
chr11	11113765	11114264	chr11	10955202	10955701	Vwc2|chr11:10955202-10955701	0.119892203552978	.	.
chr11	11113765	11114264	chr11	11115591	11116090	Vwc2|chr11:11115591-11116090	0.280102966714847	.	.
chr11	11113765	11114264	chr11	11116114	11116613	Vwc2|chr11:11116114-11116613	0.435174829753613	.	.
chr11	11113765	11114264	chr11	11131662	11132161	Vwc2|chr11:11131662-11132161	0.168901113849859	.	.
chr11	11113765	11114264	chr11	11168112	11168611	Vwc2|chr11:11168112-11168611	0.10976087110377	.	.
chr11	11113765	11114264	chr11	11176626	11177125	Vwc2|chr11:11176626-11177125	0.156085875460883	.	.
chr11	11113765	11114264	chr11	11223116	11223615	Vwc2|chr11:11223116-11223615	0.155828791856999	.	.
chr11	11113765	11114264	chr11	11229600	11230099	Vwc2|chr11:11229600-11230099	0.10531298801056	.	.
chr11	11461833	11462332	chr11	11115591	11116090	Spata48|chr11:11115591-11116090	0.219365598177125	.	.
chr11	11461833	11462332	chr11	11115591	11116090	Zpbp|chr11:11115591-11116090	0.219365598177125	.	.
chr11	11461833	11462332	chr11	11116114	11116613	Spata48|chr11:11116114-11116613	0.273820073409021	.	.
chr11	11461833	11462332	chr11	11116114	11116613	Zpbp|chr11:11116114-11116613	0.273820073409021	.	.
chr11	11461833	11462332	chr11	11168112	11168611	Spata48|chr11:11168112-11168611	0.204634480210031	.	.
chr11	11461833	11462332	chr11	11168112	11168611	Zpbp|chr11:11168112-11168611	0.204634480210031	.	.
chr11	11461833	11462332	chr11	11176626	11177125	Spata48|chr11:11176626-11177125	0.181159287298612	.	.
chr11	11461833	11462332	chr11	11176626	11177125	Zpbp|chr11:11176626-11177125	0.181159287298612	.	.
chr11	11461833	11462332	chr11	11706139	11706638	Spata48|chr11:11706139-11706638	0.103646136853662	.	.
chr11	11461833	11462332	chr11	11706139	11706638	Zpbp|chr11:11706139-11706638	0.103646136853662	.	.
chr11	11462374	11462873	chr11	11168807	11169306	Spata48|chr11:11168807-11169306	0.104182957041533	.	.
chr11	11462374	11462873	chr11	11168807	11169306	Zpbp|chr11:11168807-11169306	0.104182957041533	.	.
chr11	16256797	16257296	chr11	16261167	16261666	Vstm2a|chr11:16261167-16261666	0.182101042009905	.	.
chr11	16257496	16257995	chr11	16034304	16034803	Vstm2a|chr11:16034304-16034803	0.132224916384117	.	.
chr11	16507927	16508426	chr11	16412586	16413085	Sec61g|chr11:16412586-16413085	0.193073136562154	.	.
chr11	16507927	16508426	chr11	16614271	16614770	Sec61g|chr11:16614271-16614770	0.28347237006403	.	.
chr11	17953107	17953606	chr11	17859716	17860215	Etaa1|chr11:17859716-17860215	0.152434231464572	.	.
chr11	17953107	17953606	chr11	17859716	17860215	Etaa1os|chr11:17859716-17860215	0.152434231464572	.	.
chr11	17953107	17953606	chr11	17996333	17996832	Etaa1|chr11:17996333-17996832	0.157973710561977	.	.
chr11	17953107	17953606	chr11	17996333	17996832	Etaa1os|chr11:17996333-17996832	0.157973710561977	.	.
chr11	21370350	21370849	chr11	21453642	21454141	Gm12043|chr11:21453642-21454141	0.218720660123388	.	.
chr11	21370350	21370849	chr11	21453642	21454141	Ugp2|chr11:21453642-21454141	0.218720660123388	.	.
chr11	21371048	21371547	chr11	21453642	21454141	Gm12043|chr11:21453642-21454141	0.140400022636251	.	.
chr11	21371048	21371547	chr11	21453642	21454141	Ugp2|chr11:21453642-21454141	0.140400022636251	.	.
chr11	22512298	22512797	chr11	22286837	22287336	Tmem17|chr11:22286837-22287336	0.34704541349734	.	.
chr11	22512298	22512797	chr11	22651746	22652245	Tmem17|chr11:22651746-22652245	0.241106972375967	.	.
chr11	22617528	22618027	chr11	22376543	22377042	Gm12052|chr11:22376543-22377042	0.221110344926899	.	.
chr11	22617528	22618027	chr11	22440529	22441028	Gm12052|chr11:22440529-22441028	0.262686064213057	.	.
chr11	22617528	22618027	chr11	22587721	22588220	Gm12052|chr11:22587721-22588220	0.164128401407489	.	.
chr11	23007555	23008054	chr11	23124342	23124841	Fam161a|chr11:23124342-23124841	0.130139719891093	.	.
chr11	23007555	23008054	chr11	23305598	23306097	Fam161a|chr11:23305598-23306097	0.197481551369569	.	.
chr11	23008099	23008598	chr11	23124342	23124841	Fam161a|chr11:23124342-23124841	0.159318995722165	.	.
chr11	23067612	23068111	chr11	23124342	23124841	Gm12059|chr11:23124342-23124841	0.137567053430158	.	.
chr11	23067612	23068111	chr11	23305598	23306097	Gm12059|chr11:23305598-23306097	0.169008740467186	.	.
chr11	23255618	23256117	chr11	23124342	23124841	Xpo1|chr11:23124342-23124841	0.203650709308818	.	.
chr11	23255618	23256117	chr11	23305598	23306097	Xpo1|chr11:23305598-23306097	0.300667576095737	.	.
chr11	23306148	23306647	chr11	23124342	23124841	Usp34|chr11:23124342-23124841	0.13131127252574	.	.
chr11	23306148	23306647	chr11	23305598	23306097	Usp34|chr11:23305598-23306097	0.381525505489822	.	.
chr11	23497762	23498261	chr11	23124342	23124841	1700030C12Rik|chr11:23124342-23124841	0.135832418578979	.	.
chr11	23497762	23498261	chr11	23124342	23124841	Ahsa2|chr11:23124342-23124841	0.135832418578979	.	.
chr11	23497762	23498261	chr11	23305598	23306097	1700030C12Rik|chr11:23305598-23306097	0.233253390260354	.	.
chr11	23497762	23498261	chr11	23305598	23306097	Ahsa2|chr11:23305598-23306097	0.233253390260354	.	.
chr11	23632847	23633346	chr11	23565751	23566250	0610010F05Rik|chr11:23565751-23566250	0.190787087708267	.	.
chr11	23633475	23633974	chr11	23867724	23868223	0610010F05Rik|chr11:23867724-23868223	0.10970492665433	.	.
chr11	23633475	23633974	chr11	23946237	23946736	0610010F05Rik|chr11:23946237-23946736	0.179771878308374	.	.
chr11	23665750	23666249	chr11	23946237	23946736	Pex13|chr11:23946237-23946736	0.333424905062794	.	.
chr11	23665750	23666249	chr11	23946237	23946736	Pus10|chr11:23946237-23946736	0.333424905062794	.	.
chr11	23894432	23894931	chr11	23867724	23868223	Gm12061|chr11:23867724-23868223	0.108302525465308	.	.
chr11	23894432	23894931	chr11	23867724	23868223	Papolg|chr11:23867724-23868223	0.108302525465308	.	.
chr11	23895039	23895538	chr11	23679168	23679667	Gm12061|chr11:23679168-23679667	0.126972492618416	.	.
chr11	23895039	23895538	chr11	23679168	23679667	Papolg|chr11:23679168-23679667	0.126972492618416	.	.
chr11	23895039	23895538	chr11	23979266	23979765	Gm12061|chr11:23979266-23979765	0.210159758356978	.	.
chr11	23895039	23895538	chr11	23979266	23979765	Papolg|chr11:23979266-23979765	0.210159758356978	.	.
chr11	25301073	25301572	chr11	25471380	25471879	Gm12069|chr11:25471380-25471879	0.235538057402785	.	.
chr11	26593447	26593946	chr11	26490052	26490551	Vrk2|chr11:26490052-26490551	0.105937947303839	.	.
chr11	26593447	26593946	chr11	26981105	26981604	Vrk2|chr11:26981105-26981604	0.20533915501658	.	.
chr11	29172618	29173117	chr11	28904555	28905054	A630052C17Rik|chr11:28904555-28905054	0.191822903982209	.	.
chr11	29172618	29173117	chr11	28904555	28905054	Ppp4r3b|chr11:28904555-28905054	0.191822903982209	.	.
chr11	29173280	29173779	chr11	29267797	29268296	A630052C17Rik|chr11:29267797-29268296	0.169679189140335	.	.
chr11	29173280	29173779	chr11	29267797	29268296	Ppp4r3b|chr11:29267797-29268296	0.169679189140335	.	.
chr11	29173280	29173779	chr11	29278051	29278550	A630052C17Rik|chr11:29278051-29278550	0.200086830185332	.	.
chr11	29173280	29173779	chr11	29278051	29278550	Ppp4r3b|chr11:29278051-29278550	0.200086830185332	.	.
chr11	29247161	29247660	chr11	29278599	29279098	Cfap36|chr11:29278599-29279098	0.12589390436967	.	.
chr11	29514834	29515333	chr11	29694010	29694509	Gm12089|chr11:29694010-29694509	0.116264530882765	.	.
chr11	29514834	29515333	chr11	29694010	29694509	Prorsd1|chr11:29694010-29694509	0.116264530882765	.	.
chr11	29526171	29526670	chr11	29718420	29718919	Mtif2|chr11:29718420-29718919	0.173435375356726	.	.
chr11	29547417	29547916	chr11	29278599	29279098	Clhc1|chr11:29278599-29279098	0.228327690249734	.	.
chr11	29547417	29547916	chr11	29278599	29279098	Rps27a|chr11:29278599-29279098	0.228327690249734	.	.
chr11	29547417	29547916	chr11	29639595	29640094	Clhc1|chr11:29639595-29640094	0.136340625821335	.	.
chr11	29547417	29547916	chr11	29639595	29640094	Rps27a|chr11:29639595-29640094	0.136340625821335	.	.
chr11	29547417	29547916	chr11	29684778	29685277	Clhc1|chr11:29684778-29685277	0.154442470858844	.	.
chr11	29547417	29547916	chr11	29684778	29685277	Rps27a|chr11:29684778-29685277	0.154442470858844	.	.
chr11	29547417	29547916	chr11	29694010	29694509	Clhc1|chr11:29694010-29694509	0.152966665199073	.	.
chr11	29547417	29547916	chr11	29694010	29694509	Rps27a|chr11:29694010-29694509	0.152966665199073	.	.
chr11	29547417	29547916	chr11	29718420	29718919	Clhc1|chr11:29718420-29718919	0.157293198089081	.	.
chr11	29547417	29547916	chr11	29718420	29718919	Rps27a|chr11:29718420-29718919	0.157293198089081	.	.
chr11	29692664	29693163	chr11	29484902	29485401	Rtn4|chr11:29484902-29485401	0.125891398668038	.	.
chr11	29693483	29693982	chr11	29267797	29268296	Rtn4|chr11:29267797-29268296	0.122478736252754	.	.
chr11	29693483	29693982	chr11	29684778	29685277	Rtn4|chr11:29684778-29685277	0.160820749192916	.	.
chr11	29693483	29693982	chr11	29694010	29694509	Rtn4|chr11:29694010-29694509	0.199619445354277	.	.
chr11	30267372	30267871	chr11	30657058	30657557	Gm8098|chr11:30657058-30657557	0.177806029790096	.	.
chr11	30267372	30267871	chr11	30657058	30657557	Sptbn1|chr11:30657058-30657557	0.177806029790096	.	.
chr11	30267892	30268391	chr11	30657058	30657557	Gm8098|chr11:30657058-30657557	0.20118467753064	.	.
chr11	30267892	30268391	chr11	30657058	30657557	Sptbn1|chr11:30657058-30657557	0.20118467753064	.	.
chr11	30648973	30649472	chr11	30754917	30755416	Acyp2|chr11:30754917-30755416	0.232228398070374	.	.
chr11	30771490	30771989	chr11	31248449	31248948	Psme4|chr11:31248449-31248948	0.167169523314629	.	.
chr11	30772221	30772720	chr11	30754917	30755416	Psme4|chr11:30754917-30755416	0.114399724313183	.	.
chr11	30885150	30885649	chr11	30888059	30888558	Asb3|chr11:30888059-30888558	0.121669339171037	.	.
chr11	30885150	30885649	chr11	30888059	30888558	Gpr75|chr11:30888059-30888558	0.121669339171037	.	.
chr11	30953645	30954144	chr11	30676047	30676546	Erlec1|chr11:30676047-30676546	0.238316774719465	.	.
chr11	30953645	30954144	chr11	31169173	31169672	Erlec1|chr11:31169173-31169672	0.185322299392092	.	.
chr11	30953645	30954144	chr11	31247920	31248419	Erlec1|chr11:31247920-31248419	0.152461563854628	.	.
chr11	30954161	30954660	chr11	31247920	31248419	Erlec1|chr11:31247920-31248419	0.152162243946877	.	.
chr11	31369227	31369726	chr11	31614050	31614549	Stc2|chr11:31614050-31614549	0.188355958833059	.	.
chr11	31369227	31369726	chr11	31637979	31638478	Stc2|chr11:31637979-31638478	0.185030704312708	.	.
chr11	31369227	31369726	chr11	31657130	31657629	Stc2|chr11:31657130-31657629	0.13226862286282	.	.
chr11	31369227	31369726	chr11	31694883	31695382	Stc2|chr11:31694883-31695382	0.254111985407381	.	.
chr11	31369227	31369726	chr11	31713510	31714009	Stc2|chr11:31713510-31714009	0.120122120893411	.	.
chr11	31369857	31370356	chr11	31614050	31614549	Stc2|chr11:31614050-31614549	0.176559977376676	.	.
chr11	31369857	31370356	chr11	31637979	31638478	Stc2|chr11:31637979-31638478	0.246587849194803	.	.
chr11	31369857	31370356	chr11	31657130	31657629	Stc2|chr11:31657130-31657629	0.172344234792709	.	.
chr11	31369857	31370356	chr11	31694883	31695382	Stc2|chr11:31694883-31695382	0.223565544069359	.	.
chr11	31369857	31370356	chr11	31703158	31703657	Stc2|chr11:31703158-31703657	0.21231737713188	.	.
chr11	31671728	31672227	chr11	31610290	31610789	Bod1|chr11:31610290-31610789	0.154923923154603	.	.
chr11	31671728	31672227	chr11	31614050	31614549	Bod1|chr11:31614050-31614549	0.184944117064682	.	.
chr11	31671728	31672227	chr11	31637979	31638478	Bod1|chr11:31637979-31638478	0.133758190203714	.	.
chr11	31671728	31672227	chr11	31657130	31657629	Bod1|chr11:31657130-31657629	0.132274152955435	.	.
chr11	31671728	31672227	chr11	31694883	31695382	Bod1|chr11:31694883-31695382	0.273135075640478	.	.
chr11	33147016	33147515	chr11	33078000	33078499	Fgf18|chr11:33078000-33078499	0.155582280851452	.	.
chr11	33147016	33147515	chr11	33399363	33399862	Fgf18|chr11:33399363-33399862	0.164882529124754	.	.
chr11	33147604	33148103	chr11	33004482	33004981	Fgf18|chr11:33004482-33004981	0.136531782037027	.	.
chr11	33147604	33148103	chr11	33078000	33078499	Fgf18|chr11:33078000-33078499	0.218104749930829	.	.
chr11	33147604	33148103	chr11	33399363	33399862	Fgf18|chr11:33399363-33399862	0.348214396086991	.	.
chr11	33162136	33162635	chr11	33005261	33005760	Npm1|chr11:33005261-33005760	0.19881956518967	.	.
chr11	33162905	33163404	chr11	33005811	33006310	Npm1|chr11:33005811-33006310	0.159370535113392	.	.
chr11	40733291	40733790	chr11	40786883	40787382	Hmmr|chr11:40786883-40787382	0.138410723373406	.	.
chr11	40733291	40733790	chr11	40786883	40787382	Nudcd2|chr11:40786883-40787382	0.138410723373406	.	.
chr11	40733291	40733790	chr11	40789670	40790169	Hmmr|chr11:40789670-40790169	0.11245970349774	.	.
chr11	40733291	40733790	chr11	40789670	40790169	Nudcd2|chr11:40789670-40790169	0.11245970349774	.	.
chr11	40733864	40734363	chr11	40550032	40550531	Hmmr|chr11:40550032-40550531	0.379234207983613	.	.
chr11	40733864	40734363	chr11	40550032	40550531	Nudcd2|chr11:40550032-40550531	0.379234207983613	.	.
chr11	40733864	40734363	chr11	40786883	40787382	Hmmr|chr11:40786883-40787382	0.130878502289186	.	.
chr11	40733864	40734363	chr11	40786883	40787382	Nudcd2|chr11:40786883-40787382	0.130878502289186	.	.
chr11	40733864	40734363	chr11	40833377	40833876	Hmmr|chr11:40833377-40833876	0.178346893922974	.	.
chr11	40733864	40734363	chr11	40833377	40833876	Nudcd2|chr11:40833377-40833876	0.178346893922974	.	.
chr11	40755146	40755645	chr11	40534549	40535048	Ccng1|chr11:40534549-40535048	0.302765686335643	.	.
chr11	40755146	40755645	chr11	41009299	41009798	Ccng1|chr11:41009299-41009798	0.2064370632661	.	.
chr11	40755146	40755645	chr11	41192921	41193420	Ccng1|chr11:41192921-41193420	0.123584640724406	.	.
chr11	48799792	48800291	chr11	48605270	48605769	Rack1|chr11:48605270-48605769	0.103972921501431	.	.
chr11	48799792	48800291	chr11	48657783	48658282	Rack1|chr11:48657783-48658282	0.106284174482985	.	.
chr11	48799792	48800291	chr11	48859798	48860297	Rack1|chr11:48859798-48860297	0.107032410660541	.	.
chr11	48800315	48800814	chr11	48565162	48565661	Rack1|chr11:48565162-48565661	0.140023885522074	.	.
chr11	48800315	48800814	chr11	48605270	48605769	Rack1|chr11:48605270-48605769	0.218745924004992	.	.
chr11	48800315	48800814	chr11	48856814	48857313	Rack1|chr11:48856814-48857313	0.135096699213173	.	.
chr11	48816307	48816806	chr11	48834168	48834667	Trim41|chr11:48834168-48834667	0.106251738706445	.	.
chr11	48816307	48816806	chr11	49110912	49111411	Trim41|chr11:49110912-49111411	0.118957549768127	.	.
chr11	48816857	48817356	chr11	48856073	48856572	Trim41|chr11:48856073-48856572	0.106984769241667	.	.
chr11	48816857	48817356	chr11	48856814	48857313	Trim41|chr11:48856814-48857313	0.161558538181972	.	.
chr11	48816857	48817356	chr11	48859798	48860297	Trim41|chr11:48859798-48860297	0.156074394871301	.	.
chr11	48816857	48817356	chr11	49189707	49190206	Trim41|chr11:49189707-49190206	0.282933848335821	.	.
chr11	48825828	48826327	chr11	48506233	48506732	Gm12184|chr11:48506233-48506732	0.345678131665818	.	.
chr11	48825828	48826327	chr11	48506233	48506732	Trim7|chr11:48506233-48506732	0.345678131665818	.	.
chr11	48825828	48826327	chr11	48542353	48542852	Gm12184|chr11:48542353-48542852	0.331599014678249	.	.
chr11	48825828	48826327	chr11	48542353	48542852	Trim7|chr11:48542353-48542852	0.331599014678249	.	.
chr11	48825828	48826327	chr11	48565162	48565661	Gm12184|chr11:48565162-48565661	0.119139742624886	.	.
chr11	48825828	48826327	chr11	48565162	48565661	Trim7|chr11:48565162-48565661	0.119139742624886	.	.
chr11	48825828	48826327	chr11	48588765	48589264	Gm12184|chr11:48588765-48589264	0.123548148346444	.	.
chr11	48825828	48826327	chr11	48588765	48589264	Trim7|chr11:48588765-48589264	0.123548148346444	.	.
chr11	48825828	48826327	chr11	48631904	48632403	Gm12184|chr11:48631904-48632403	0.339747632454156	.	.
chr11	48825828	48826327	chr11	48631904	48632403	Trim7|chr11:48631904-48632403	0.339747632454156	.	.
chr11	48825828	48826327	chr11	48689988	48690487	Gm12184|chr11:48689988-48690487	0.147677023164086	.	.
chr11	48825828	48826327	chr11	48689988	48690487	Trim7|chr11:48689988-48690487	0.147677023164086	.	.
chr11	48825828	48826327	chr11	48823505	48824004	Gm12184|chr11:48823505-48824004	0.276356377084875	.	.
chr11	48825828	48826327	chr11	48823505	48824004	Trim7|chr11:48823505-48824004	0.276356377084875	.	.
chr11	48825828	48826327	chr11	48837257	48837756	Gm12184|chr11:48837257-48837756	0.273801011734681	.	.
chr11	48825828	48826327	chr11	48837257	48837756	Gm12184|chr11:48837257-48837756	0.273801011734682	.	.
chr11	48825828	48826327	chr11	48837257	48837756	Trim7|chr11:48837257-48837756	0.273801011734681	.	.
chr11	48825828	48826327	chr11	48837257	48837756	Trim7|chr11:48837257-48837756	0.273801011734682	.	.
chr11	48825828	48826327	chr11	48837777	48838276	Gm12184|chr11:48837777-48838276	0.242689071405416	.	.
chr11	48825828	48826327	chr11	48837777	48838276	Trim7|chr11:48837777-48838276	0.242689071405416	.	.
chr11	48825828	48826327	chr11	48874421	48874920	Gm12184|chr11:48874421-48874920	0.160740269759066	.	.
chr11	48825828	48826327	chr11	48874421	48874920	Trim7|chr11:48874421-48874920	0.160740269759066	.	.
chr11	48825828	48826327	chr11	49108737	49109236	Gm12184|chr11:49108737-49109236	0.140098145028239	.	.
chr11	48825828	48826327	chr11	49108737	49109236	Trim7|chr11:49108737-49109236	0.140098145028239	.	.
chr11	48826330	48826829	chr11	48506233	48506732	Gm12184|chr11:48506233-48506732	0.302210914417967	.	.
chr11	48826330	48826829	chr11	48506233	48506732	Trim7|chr11:48506233-48506732	0.302210914417967	.	.
chr11	48826330	48826829	chr11	48542353	48542852	Gm12184|chr11:48542353-48542852	0.262333608932576	.	.
chr11	48826330	48826829	chr11	48542353	48542852	Trim7|chr11:48542353-48542852	0.262333608932576	.	.
chr11	48826330	48826829	chr11	48565162	48565661	Gm12184|chr11:48565162-48565661	0.196722910972334	.	.
chr11	48826330	48826829	chr11	48565162	48565661	Trim7|chr11:48565162-48565661	0.196722910972334	.	.
chr11	48826330	48826829	chr11	48588765	48589264	Gm12184|chr11:48588765-48589264	0.199101615943869	.	.
chr11	48826330	48826829	chr11	48588765	48589264	Trim7|chr11:48588765-48589264	0.199101615943869	.	.
chr11	48826330	48826829	chr11	48631904	48632403	Gm12184|chr11:48631904-48632403	0.278398623923756	.	.
chr11	48826330	48826829	chr11	48631904	48632403	Trim7|chr11:48631904-48632403	0.278398623923756	.	.
chr11	48826330	48826829	chr11	48689988	48690487	Gm12184|chr11:48689988-48690487	0.201972904707065	.	.
chr11	48826330	48826829	chr11	48689988	48690487	Trim7|chr11:48689988-48690487	0.201972904707065	.	.
chr11	48826330	48826829	chr11	48774647	48775146	Gm12184|chr11:48774647-48775146	0.107097631687777	.	.
chr11	48826330	48826829	chr11	48774647	48775146	Trim7|chr11:48774647-48775146	0.107097631687777	.	.
chr11	48826330	48826829	chr11	48788591	48789090	Gm12184|chr11:48788591-48789090	0.116185545758014	.	.
chr11	48826330	48826829	chr11	48788591	48789090	Trim7|chr11:48788591-48789090	0.116185545758014	.	.
chr11	48826330	48826829	chr11	48823505	48824004	Gm12184|chr11:48823505-48824004	0.117238115042237	.	.
chr11	48826330	48826829	chr11	48823505	48824004	Trim7|chr11:48823505-48824004	0.117238115042237	.	.
chr11	48826330	48826829	chr11	48833647	48834146	Gm12184|chr11:48833647-48834146	0.179817673129025	.	.
chr11	48826330	48826829	chr11	48833647	48834146	Trim7|chr11:48833647-48834146	0.179817673129025	.	.
chr11	48826330	48826829	chr11	48834168	48834667	Gm12184|chr11:48834168-48834667	0.132743735538081	.	.
chr11	48826330	48826829	chr11	48834168	48834667	Trim7|chr11:48834168-48834667	0.132743735538081	.	.
chr11	48826330	48826829	chr11	48837257	48837756	Gm12184|chr11:48837257-48837756	0.360411561859366	.	.
chr11	48826330	48826829	chr11	48837257	48837756	Trim7|chr11:48837257-48837756	0.360411561859366	.	.
chr11	48826330	48826829	chr11	48837777	48838276	Gm12184|chr11:48837777-48838276	0.313370897216382	.	.
chr11	48826330	48826829	chr11	48837777	48838276	Trim7|chr11:48837777-48838276	0.313370897216382	.	.
chr11	48826330	48826829	chr11	48874421	48874920	Gm12184|chr11:48874421-48874920	0.188327276667392	.	.
chr11	48826330	48826829	chr11	48874421	48874920	Trim7|chr11:48874421-48874920	0.188327276667392	.	.
chr11	48826330	48826829	chr11	49108737	49109236	Gm12184|chr11:49108737-49109236	0.255705077875877	.	.
chr11	48826330	48826829	chr11	49108737	49109236	Trim7|chr11:49108737-49109236	0.255705077875877	.	.
chr11	48853382	48853881	chr11	48774647	48775146	Gm16170|chr11:48774647-48775146	0.152131276104459	.	.
chr11	48853382	48853881	chr11	48775412	48775911	Gm16170|chr11:48775412-48775911	0.179597436994588	.	.
chr11	48853382	48853881	chr11	48837257	48837756	Gm16170|chr11:48837257-48837756	0.239320312350148	.	.
chr11	48853382	48853881	chr11	48837777	48838276	Gm16170|chr11:48837777-48838276	0.12694534469273	.	.
chr11	48853382	48853881	chr11	49169250	49169749	Gm16170|chr11:49169250-49169749	0.125415108148074	.	.
chr11	48871161	48871660	chr11	48506233	48506732	Irgm1|chr11:48506233-48506732	0.129287825072477	.	.
chr11	48871161	48871660	chr11	48542353	48542852	Irgm1|chr11:48542353-48542852	0.105337595540018	.	.
chr11	48871161	48871660	chr11	48631904	48632403	Irgm1|chr11:48631904-48632403	0.150232015395505	.	.
chr11	48871161	48871660	chr11	48689988	48690487	Irgm1|chr11:48689988-48690487	0.170703289228906	.	.
chr11	48871161	48871660	chr11	48874421	48874920	Irgm1|chr11:48874421-48874920	0.139868999536079	.	.
chr11	48872175	48872674	chr11	48506233	48506732	Irgm1|chr11:48506233-48506732	0.391923692312508	.	.
chr11	48872175	48872674	chr11	48542353	48542852	Irgm1|chr11:48542353-48542852	0.568475986092507	.	.
chr11	48872175	48872674	chr11	48565162	48565661	Irgm1|chr11:48565162-48565661	0.15340566059311	.	.
chr11	48872175	48872674	chr11	48588765	48589264	Irgm1|chr11:48588765-48589264	0.17198796203604	.	.
chr11	48872175	48872674	chr11	48631904	48632403	Irgm1|chr11:48631904-48632403	0.362984036862285	.	.
chr11	48872175	48872674	chr11	48689988	48690487	Irgm1|chr11:48689988-48690487	0.160231221702003	.	.
chr11	48872175	48872674	chr11	48790215	48790714	Irgm1|chr11:48790215-48790714	0.117593823332278	.	.
chr11	48872175	48872674	chr11	48823505	48824004	Irgm1|chr11:48823505-48824004	0.117894878543633	.	.
chr11	48872175	48872674	chr11	48837777	48838276	Irgm1|chr11:48837777-48838276	0.104734226166134	.	.
chr11	48872175	48872674	chr11	48874421	48874920	Irgm1|chr11:48874421-48874920	0.235186713996038	.	.
chr11	48872175	48872674	chr11	49103228	49103727	Irgm1|chr11:49103228-49103727	0.176097264701499	.	.
chr11	48872175	48872674	chr11	49108737	49109236	Irgm1|chr11:49108737-49109236	0.105077313215013	.	.
chr11	49203185	49203684	chr11	48774647	48775146	Zfp62|chr11:48774647-48775146	0.161821199480734	.	.
chr11	49203185	49203684	chr11	48837257	48837756	Zfp62|chr11:48837257-48837756	0.14934062230891	.	.
chr11	49203185	49203684	chr11	48837777	48838276	Zfp62|chr11:48837777-48838276	0.194837242112554	.	.
chr11	49203185	49203684	chr11	48855390	48855889	Zfp62|chr11:48855390-48855889	0.326649426952022	.	.
chr11	49203185	49203684	chr11	48874421	48874920	Zfp62|chr11:48874421-48874920	0.117015343060247	.	.
chr11	49203185	49203684	chr11	49108737	49109236	Zfp62|chr11:49108737-49109236	0.162268164364384	.	.
chr11	49203185	49203684	chr11	49169250	49169749	Zfp62|chr11:49169250-49169749	0.122110012594793	.	.
chr11	49203185	49203684	chr11	49250271	49250770	Zfp62|chr11:49250271-49250770	0.121614987961791	.	.
chr11	49203772	49204271	chr11	48837257	48837756	Zfp62|chr11:48837257-48837756	0.173286598484044	.	.
chr11	49203772	49204271	chr11	49110912	49111411	Zfp62|chr11:49110912-49111411	0.130035889805916	.	.
chr11	49203772	49204271	chr11	49189707	49190206	Zfp62|chr11:49189707-49190206	0.114690832062828	.	.
chr11	49243866	49244365	chr11	48818245	48818744	Mgat1|chr11:48818245-48818744	0.152964383516062	.	.
chr11	49243866	49244365	chr11	48855390	48855889	Mgat1|chr11:48855390-48855889	0.10533453344145	.	.
chr11	49243866	49244365	chr11	48859798	48860297	Mgat1|chr11:48859798-48860297	0.151795154826324	.	.
chr11	49243866	49244365	chr11	49250271	49250770	Mgat1|chr11:49250271-49250770	0.114553037722972	.	.
chr11	49243866	49244365	chr11	49259790	49260289	Mgat1|chr11:49259790-49260289	0.178855035987907	.	.
chr11	49609460	49609959	chr11	49497606	49498105	Flt4|chr11:49497606-49498105	0.193205986425805	.	.
chr11	49609460	49609959	chr11	49634729	49635228	Flt4|chr11:49634729-49635228	0.210106573709017	.	.
chr11	49609460	49609959	chr11	49652685	49653184	Flt4|chr11:49652685-49653184	0.190349842595223	.	.
chr11	49712561	49713060	chr11	49250271	49250770	Cnot6|chr11:49250271-49250770	0.176522947428518	.	.
chr11	50827537	50828036	chr11	51162356	51162855	Zfp354c|chr11:51162356-51162855	0.141302247613463	.	.
chr11	50841323	50841822	chr11	50939868	50940367	Zfp879|chr11:50939868-50940367	0.141358506780765	.	.
chr11	50887467	50887966	chr11	51162356	51162855	Zfp454|chr11:51162356-51162855	0.113909695426629	.	.
chr11	50930921	50931420	chr11	51162356	51162855	Zfp354b|chr11:51162356-51162855	0.129760767012663	.	.
chr11	51058989	51059488	chr11	50769375	50769874	Zfp354a|chr11:50769375-50769874	0.149466357602572	.	.
chr11	51058989	51059488	chr11	50939868	50940367	Zfp354a|chr11:50939868-50940367	0.120936188080847	.	.
chr11	51763403	51763902	chr11	51805139	51805638	Sar1b|chr11:51805139-51805638	0.119881080630369	.	.
chr11	51763403	51763902	chr11	51805139	51805638	Sec24a|chr11:51805139-51805638	0.119881080630369	.	.
chr11	51763403	51763902	chr11	52128512	52129011	Sar1b|chr11:52128512-52129011	0.180953066950726	.	.
chr11	51763403	51763902	chr11	52128512	52129011	Sec24a|chr11:52128512-52129011	0.180953066950726	.	.
chr11	51763403	51763902	chr11	52129085	52129584	Sar1b|chr11:52129085-52129584	0.233525744093121	.	.
chr11	51763403	51763902	chr11	52129085	52129584	Sec24a|chr11:52129085-52129584	0.233525744093121	.	.
chr11	51856924	51857423	chr11	51805139	51805638	Jade2|chr11:51805139-51805638	0.134720524419847	.	.
chr11	51856924	51857423	chr11	52086506	52087005	Jade2|chr11:52086506-52087005	0.125953965295483	.	.
chr11	51857661	51858160	chr11	51756283	51756782	Jade2|chr11:51756283-51756782	0.142697558621839	.	.
chr11	51857661	51858160	chr11	52086506	52087005	Jade2|chr11:52086506-52087005	0.166863499946467	.	.
chr11	51857661	51858160	chr11	52143607	52144106	Jade2|chr11:52143607-52144106	0.181767923048925	.	.
chr11	51967401	51967900	chr11	51755773	51756272	Cdkn2aipnl|chr11:51755773-51756272	0.185771717889362	.	.
chr11	51967401	51967900	chr11	52086506	52087005	Cdkn2aipnl|chr11:52086506-52087005	0.206996340616817	.	.
chr11	52000555	52001054	chr11	51756283	51756782	Gm12204|chr11:51756283-51756782	0.142036061769679	.	.
chr11	52000555	52001054	chr11	51756283	51756782	Ube2b|chr11:51756283-51756782	0.142036061769679	.	.
chr11	52000555	52001054	chr11	51805139	51805638	Gm12204|chr11:51805139-51805638	0.236876642527617	.	.
chr11	52000555	52001054	chr11	51805139	51805638	Ube2b|chr11:51805139-51805638	0.236876642527617	.	.
chr11	52000555	52001054	chr11	51817718	51818217	Gm12204|chr11:51817718-51818217	0.251586922410205	.	.
chr11	52000555	52001054	chr11	51817718	51818217	Ube2b|chr11:51817718-51818217	0.251586922410205	.	.
chr11	52000555	52001054	chr11	51855397	51855896	Gm12204|chr11:51855397-51855896	0.133414895577247	.	.
chr11	52000555	52001054	chr11	51855397	51855896	Ube2b|chr11:51855397-51855896	0.133414895577247	.	.
chr11	52000555	52001054	chr11	51856134	51856633	Gm12204|chr11:51856134-51856633	0.124112913194182	.	.
chr11	52000555	52001054	chr11	51856134	51856633	Ube2b|chr11:51856134-51856633	0.124112913194182	.	.
chr11	52000555	52001054	chr11	52086506	52087005	Gm12204|chr11:52086506-52087005	0.262487137733445	.	.
chr11	52000555	52001054	chr11	52086506	52087005	Ube2b|chr11:52086506-52087005	0.262487137733445	.	.
chr11	52000555	52001054	chr11	52313969	52314468	Gm12204|chr11:52313969-52314468	0.142011820209624	.	.
chr11	52000555	52001054	chr11	52313969	52314468	Ube2b|chr11:52313969-52314468	0.142011820209624	.	.
chr11	52000555	52001054	chr11	52343092	52343591	Gm12204|chr11:52343092-52343591	0.128057358006876	.	.
chr11	52000555	52001054	chr11	52343092	52343591	Ube2b|chr11:52343092-52343591	0.128057358006876	.	.
chr11	52003968	52004467	chr11	51756283	51756782	Cdkl3|chr11:51756283-51756782	0.236967007352031	.	.
chr11	52003968	52004467	chr11	51856134	51856633	Cdkl3|chr11:51856134-51856633	0.11866030314749	.	.
chr11	52003968	52004467	chr11	52220229	52220728	Cdkl3|chr11:52220229-52220728	0.107373911335031	.	.
chr11	52003968	52004467	chr11	52253862	52254361	Cdkl3|chr11:52253862-52254361	0.203169094664876	.	.
chr11	52003968	52004467	chr11	52374300	52374799	Cdkl3|chr11:52374300-52374799	0.110236613314026	.	.
chr11	52097965	52098464	chr11	52220229	52220728	Ppp2ca|chr11:52220229-52220728	0.153589565532005	.	.
chr11	52097965	52098464	chr11	52343092	52343591	Ppp2ca|chr11:52343092-52343591	0.15314350891383	.	.
chr11	52097965	52098464	chr11	52345887	52346386	Ppp2ca|chr11:52345887-52346386	0.118499057292326	.	.
chr11	52097965	52098464	chr11	52421410	52421909	Ppp2ca|chr11:52421410-52421909	0.122380920097335	.	.
chr11	52098497	52098996	chr11	52253862	52254361	Ppp2ca|chr11:52253862-52254361	0.134719984895566	.	.
chr11	52098497	52098996	chr11	52313969	52314468	Ppp2ca|chr11:52313969-52314468	0.117045999974196	.	.
chr11	52099118	52099617	chr11	51805139	51805638	Ppp2ca|chr11:51805139-51805638	0.153827056536934	.	.
chr11	52099118	52099617	chr11	51817718	51818217	Ppp2ca|chr11:51817718-51818217	0.140648763805979	.	.
chr11	52099118	52099617	chr11	52129600	52130099	Ppp2ca|chr11:52129600-52130099	0.217029096452292	.	.
chr11	52099118	52099617	chr11	52253862	52254361	Ppp2ca|chr11:52253862-52254361	0.170388840767361	.	.
chr11	52099118	52099617	chr11	52313969	52314468	Ppp2ca|chr11:52313969-52314468	0.175385763193999	.	.
chr11	52231721	52232220	chr11	51756283	51756782	Skp1a|chr11:51756283-51756782	0.118297885283319	.	.
chr11	52231721	52232220	chr11	51805139	51805638	Skp1a|chr11:51805139-51805638	0.163446485645482	.	.
chr11	52231721	52232220	chr11	52345887	52346386	Skp1a|chr11:52345887-52346386	0.134156179754329	.	.
chr11	52231721	52232220	chr11	52421410	52421909	Skp1a|chr11:52421410-52421909	0.266288917856472	.	.
chr11	52231721	52232220	chr11	52421410	52421909	Skp1a|chr11:52421410-52421909	0.266288917856473	.	.
chr11	52276094	52276593	chr11	52332817	52333316	A630014C17Rik|chr11:52332817-52333316	0.167496634269063	.	.
chr11	52283195	52283694	chr11	52086506	52087005	Tcf7|chr11:52086506-52087005	0.382688392323428	.	.
chr11	52283195	52283694	chr11	52297304	52297803	Tcf7|chr11:52297304-52297803	0.123250380566182	.	.
chr11	52283195	52283694	chr11	52313969	52314468	Tcf7|chr11:52313969-52314468	0.329430805269742	.	.
chr11	52283195	52283694	chr11	52437190	52437689	Tcf7|chr11:52437190-52437689	0.171454077780809	.	.
chr11	52283195	52283694	chr11	52437190	52437689	Tcf7|chr11:52437190-52437689	0.17145407778081	.	.
chr11	52360764	52361263	chr11	52129085	52129584	Vdac1|chr11:52129085-52129584	0.117430433294025	.	.
chr11	52360764	52361263	chr11	52253862	52254361	Vdac1|chr11:52253862-52254361	0.143471691441781	.	.
chr11	52360764	52361263	chr11	52297304	52297803	Vdac1|chr11:52297304-52297803	0.106657916869117	.	.
chr11	52360764	52361263	chr11	52313969	52314468	Vdac1|chr11:52313969-52314468	0.193817111354491	.	.
chr11	52360764	52361263	chr11	52421410	52421909	Vdac1|chr11:52421410-52421909	0.106333206420311	.	.
chr11	52396175	52396674	chr11	52079946	52080445	9530068E07Rik|chr11:52079946-52080445	0.143714143777585	.	.
chr11	52396175	52396674	chr11	52220229	52220728	9530068E07Rik|chr11:52220229-52220728	0.152860099650001	.	.
chr11	52396175	52396674	chr11	52253862	52254361	9530068E07Rik|chr11:52253862-52254361	0.117784970415656	.	.
chr11	52396175	52396674	chr11	52297304	52297803	9530068E07Rik|chr11:52297304-52297803	0.110912491302324	.	.
chr11	52396175	52396674	chr11	52313969	52314468	9530068E07Rik|chr11:52313969-52314468	0.14407226300902	.	.
chr11	52396175	52396674	chr11	52421410	52421909	9530068E07Rik|chr11:52421410-52421909	0.107006817822742	.	.
chr11	53519552	53520051	chr11	53520056	53520555	Sept8|chr11:53520056-53520555	0.317034179167704	.	.
chr11	53519552	53520051	chr11	53636042	53636541	Sept8|chr11:53636042-53636541	0.238000044265856	.	.
chr11	53567090	53567589	chr11	53636042	53636541	A430108G06Rik|chr11:53636042-53636541	0.124869354306462	.	.
chr11	53567090	53567589	chr11	53636042	53636541	Kif3a|chr11:53636042-53636541	0.124869354306462	.	.
chr11	53706514	53707013	chr11	53763473	53763972	Rad50|chr11:53763473-53763972	0.137142308667266	.	.
chr11	53769713	53770212	chr11	53584792	53585291	Irf1|chr11:53584792-53585291	0.1874507898248	.	.
chr11	53769713	53770212	chr11	53627817	53628316	Irf1|chr11:53627817-53628316	0.123705311152795	.	.
chr11	53769713	53770212	chr11	53636042	53636541	Irf1|chr11:53636042-53636541	0.329533765051506	.	.
chr11	53769713	53770212	chr11	53763473	53763972	Irf1|chr11:53763473-53763972	0.221546077799846	.	.
chr11	53769713	53770212	chr11	53842043	53842542	Irf1|chr11:53842043-53842542	0.123869001151836	.	.
chr11	53770230	53770729	chr11	53520056	53520555	Irf1|chr11:53520056-53520555	0.166894531796355	.	.
chr11	53770230	53770729	chr11	53627817	53628316	Irf1|chr11:53627817-53628316	0.14848048728362	.	.
chr11	53770230	53770729	chr11	53636042	53636541	Irf1|chr11:53636042-53636541	0.247866247652022	.	.
chr11	53770230	53770729	chr11	53763473	53763972	Irf1|chr11:53763473-53763972	0.285588202442528	.	.
chr11	53770230	53770729	chr11	53842043	53842542	Irf1|chr11:53842043-53842542	0.200912794118917	.	.
chr11	53891550	53892049	chr11	53584792	53585291	Slc22a5|chr11:53584792-53585291	0.14487970069971	.	.
chr11	53979519	53980018	chr11	53735515	53736014	Slc22a21|chr11:53735515-53736014	0.193558655740776	.	.
chr11	53980083	53980582	chr11	53842043	53842542	Slc22a21|chr11:53842043-53842542	0.223368539224627	.	.
chr11	53980083	53980582	chr11	53930934	53931433	Slc22a21|chr11:53930934-53931433	0.161894598819998	.	.
chr11	54027828	54028327	chr11	54354415	54354914	Slc22a4|chr11:54354415-54354914	0.1451749882754	.	.
chr11	54100189	54100688	chr11	54311923	54312422	P4ha2|chr11:54311923-54312422	0.227022488346269	.	.
chr11	54100707	54101206	chr11	54002632	54003131	P4ha2|chr11:54002632-54003131	0.159370385923457	.	.
chr11	54100707	54101206	chr11	54101270	54101769	P4ha2|chr11:54101270-54101769	0.240547348928818	.	.
chr11	54100707	54101206	chr11	54112961	54113460	P4ha2|chr11:54112961-54113460	0.456133684793736	.	.
chr11	54100707	54101206	chr11	54354415	54354914	P4ha2|chr11:54354415-54354914	0.212685686826402	.	.
[truncated: 22,928 more rows]
