# Supplementary material for: Single-cell analysis of chromatin accessibility in the adult mouse brain
Source: Nature. 2023 Dec 13;624(7991):378–89. doi: 10.1038/s41586-023-06824-9 (PMC10719105; doi:10.1038/s41586-023-06824-9)
Supplement: Supplementary file 3 — Supplementary Tables 1–25 and their legends. [file 41586_2023_6824_MOESM3_ESM.zip › 2023-03-05453B-s3/SI Tables/SI Table 13 Summary of all the gene-cCRE correlations/sa2subclass.PAL-STR_Gaba-Chol.pdc.bedpe]

chr1	3670775	3671274	chr1	3547386	3547885	Xkr4|chr1:3547386-3547885	0.234692879845398	.	.
chr1	3671529	3672028	chr1	3634722	3635221	Xkr4|chr1:3634722-3635221	0.292074932221565	.	.
chr1	3671529	3672028	chr1	3970474	3970973	Xkr4|chr1:3970474-3970973	0.229536906095905	.	.
chr1	3672048	3672547	chr1	3634722	3635221	Xkr4|chr1:3634722-3635221	0.17229816069964	.	.
chr1	3672048	3672547	chr1	3681432	3681931	Xkr4|chr1:3681432-3681931	0.127067193166257	.	.
chr1	4785497	4785996	chr1	5017828	5018327	Mrpl15|chr1:5017828-5018327	0.20883074458397	.	.
chr1	4785497	4785996	chr1	5019201	5019700	Mrpl15|chr1:5019201-5019700	0.165956366548487	.	.
chr1	4785497	4785996	chr1	5082818	5083317	Mrpl15|chr1:5082818-5083317	0.315008977250876	.	.
chr1	4785497	4785996	chr1	5128572	5129071	Mrpl15|chr1:5128572-5129071	0.385572622728581	.	.
chr1	4807592	4808091	chr1	4926263	4926762	Lypla1|chr1:4926263-4926762	0.251455783636155	.	.
chr1	4807592	4808091	chr1	5128572	5129071	Lypla1|chr1:5128572-5129071	0.305549116977057	.	.
chr1	4807592	4808091	chr1	5170387	5170886	Lypla1|chr1:5170387-5170886	0.238074553921095	.	.
chr1	4857480	4857979	chr1	4995227	4995726	Tcea1|chr1:4995227-4995726	0.1360157193545	.	.
chr1	4857480	4857979	chr1	5017828	5018327	Tcea1|chr1:5017828-5018327	0.123347222584623	.	.
chr1	4857480	4857979	chr1	5019201	5019700	Tcea1|chr1:5019201-5019700	0.176206293813146	.	.
chr1	4857480	4857979	chr1	5103120	5103619	Tcea1|chr1:5103120-5103619	0.209926965279465	.	.
chr1	4858123	4858622	chr1	5017828	5018327	Tcea1|chr1:5017828-5018327	0.246760714255291	.	.
chr1	4858123	4858622	chr1	5019201	5019700	Tcea1|chr1:5019201-5019700	0.193447098948411	.	.
chr1	4858123	4858622	chr1	5220605	5221104	Tcea1|chr1:5220605-5221104	0.152701388655476	.	.
chr1	4970513	4971012	chr1	4995227	4995726	Gm16041|chr1:4995227-4995726	0.253066278215082	.	.
chr1	4970513	4971012	chr1	5017828	5018327	Gm16041|chr1:5017828-5018327	0.381116373097031	.	.
chr1	4970513	4971012	chr1	5019201	5019700	Gm16041|chr1:5019201-5019700	0.368706861400584	.	.
chr1	4970513	4971012	chr1	5103120	5103619	Gm16041|chr1:5103120-5103619	0.299762287754357	.	.
chr1	4970513	4971012	chr1	5220605	5221104	Gm16041|chr1:5220605-5221104	0.385144947411909	.	.
chr1	5070122	5070621	chr1	4934807	4935306	Atp6v1h|chr1:4934807-4935306	0.294033736634672	.	.
chr1	5070122	5070621	chr1	4934807	4935306	Rgs20|chr1:4934807-4935306	0.294033736634672	.	.
chr1	5070122	5070621	chr1	5315438	5315937	Atp6v1h|chr1:5315438-5315937	0.121711584138812	.	.
chr1	5070122	5070621	chr1	5315438	5315937	Rgs20|chr1:5315438-5315937	0.121711584138812	.	.
chr1	5588179	5588678	chr1	5257589	5258088	Oprk1|chr1:5257589-5258088	0.279533548941365	.	.
chr1	5588179	5588678	chr1	5258162	5258661	Oprk1|chr1:5258162-5258661	0.466569785043915	.	.
chr1	5588179	5588678	chr1	5379930	5380429	Oprk1|chr1:5379930-5380429	0.455501830462794	.	.
chr1	5588179	5588678	chr1	5780081	5780580	Oprk1|chr1:5780081-5780580	0.347415225248251	.	.
chr1	5588179	5588678	chr1	5791730	5792229	Oprk1|chr1:5791730-5792229	0.155673594902079	.	.
chr1	5588179	5588678	chr1	5858390	5858889	Oprk1|chr1:5858390-5858889	0.397218875682604	.	.
chr1	5588179	5588678	chr1	5894403	5894902	Oprk1|chr1:5894403-5894902	0.447963022660591	.	.
chr1	5588179	5588678	chr1	5949766	5950265	Oprk1|chr1:5949766-5950265	0.322627736609747	.	.
chr1	5588179	5588678	chr1	5952219	5952718	Oprk1|chr1:5952219-5952718	0.185993709236878	.	.
chr1	6214386	6214885	chr1	5858390	5858889	4732440D04Rik|chr1:5858390-5858889	0.157736678163085	.	.
chr1	6214386	6214885	chr1	6382628	6383127	4732440D04Rik|chr1:6382628-6383127	0.185687431815934	.	.
chr1	6214899	6215398	chr1	5952219	5952718	4732440D04Rik|chr1:5952219-5952718	0.299265130267401	.	.
chr1	6214899	6215398	chr1	6134983	6135482	4732440D04Rik|chr1:6134983-6135482	0.193452070219051	.	.
chr1	7397837	7398336	chr1	7067212	7067711	Gm26901|chr1:7067212-7067711	0.172020106666654	.	.
chr1	7397837	7398336	chr1	7586293	7586792	Gm26901|chr1:7586293-7586792	0.142038958311525	.	.
chr1	9299496	9299995	chr1	9113832	9114331	Sntg1|chr1:9113832-9114331	0.213102882170895	.	.
chr1	9299496	9299995	chr1	9465950	9466449	Sntg1|chr1:9465950-9466449	0.192576063778593	.	.
chr1	9299496	9299995	chr1	9541113	9541612	Sntg1|chr1:9541113-9541612	0.26139765157632	.	.
chr1	9545042	9545541	chr1	9772700	9773199	Rrs1|chr1:9772700-9773199	0.171406595541682	.	.
chr1	9748256	9748755	chr1	9772700	9773199	1700034P13Rik|chr1:9772700-9773199	0.288437541925525	.	.
chr1	9748256	9748755	chr1	9772700	9773199	Vcpip1|chr1:9772700-9773199	0.288437541925525	.	.
chr1	9798078	9798577	chr1	9541113	9541612	Sgk3|chr1:9541113-9541612	0.202512106949815	.	.
chr1	9798078	9798577	chr1	9642745	9643244	Sgk3|chr1:9642745-9643244	0.177041623227578	.	.
chr1	9798078	9798577	chr1	9772700	9773199	Sgk3|chr1:9772700-9773199	0.156516202476741	.	.
chr1	9908384	9908883	chr1	9541113	9541612	Mcmdc2|chr1:9541113-9541612	0.166445543574196	.	.
chr1	9943920	9944419	chr1	9849537	9850036	Snhg6|chr1:9849537-9850036	0.226658497305459	.	.
chr1	10008928	10009427	chr1	10007180	10007679	Ppp1r42|chr1:10007180-10007679	0.27572260921629	.	.
chr1	10008928	10009427	chr1	10096972	10097471	Ppp1r42|chr1:10096972-10097471	0.133503915873318	.	.
chr1	10008928	10009427	chr1	10166716	10167215	Ppp1r42|chr1:10166716-10167215	0.163479897799809	.	.
chr1	10008928	10009427	chr1	10205491	10205990	Ppp1r42|chr1:10205491-10205990	0.35656320125244	.	.
chr1	10037697	10038196	chr1	10007180	10007679	Cops5|chr1:10007180-10007679	0.186852391308478	.	.
chr1	10037697	10038196	chr1	10007180	10007679	Cspp1|chr1:10007180-10007679	0.186852391308478	.	.
chr1	10037697	10038196	chr1	10166716	10167215	Cops5|chr1:10166716-10167215	0.21976906044119	.	.
chr1	10037697	10038196	chr1	10166716	10167215	Cspp1|chr1:10166716-10167215	0.21976906044119	.	.
chr1	10037697	10038196	chr1	10205491	10205990	Cops5|chr1:10205491-10205990	0.221298686426598	.	.
chr1	10037697	10038196	chr1	10205491	10205990	Cspp1|chr1:10205491-10205990	0.221298686426598	.	.
chr1	10037697	10038196	chr1	10494163	10494662	Cops5|chr1:10494163-10494662	0.190949571934289	.	.
chr1	10037697	10038196	chr1	10494163	10494662	Cspp1|chr1:10494163-10494662	0.190949571934289	.	.
chr1	10232855	10233354	chr1	10071190	10071689	Arfgef1|chr1:10071190-10071689	0.246942588294024	.	.
chr1	10232855	10233354	chr1	10166716	10167215	Arfgef1|chr1:10166716-10167215	0.221209015832727	.	.
chr1	10993243	10993742	chr1	10524897	10525396	Prex2|chr1:10524897-10525396	0.261801056756157	.	.
chr1	10993243	10993742	chr1	10942845	10943344	Prex2|chr1:10942845-10943344	0.303667107888784	.	.
chr1	10993243	10993742	chr1	11139848	11140347	Prex2|chr1:11139848-11140347	0.192271563660782	.	.
chr1	10993243	10993742	chr1	11196542	11197041	Prex2|chr1:11196542-11197041	0.184657092199002	.	.
chr1	10993772	10994271	chr1	10524897	10525396	Prex2|chr1:10524897-10525396	0.217037435128144	.	.
chr1	10993772	10994271	chr1	10596332	10596831	Prex2|chr1:10596332-10596831	0.16747843322566	.	.
chr1	10993772	10994271	chr1	10942845	10943344	Prex2|chr1:10942845-10943344	0.257981438794049	.	.
chr1	10993772	10994271	chr1	11109538	11110037	Prex2|chr1:11109538-11110037	0.14143113063422	.	.
chr1	10993772	10994271	chr1	11139848	11140347	Prex2|chr1:11139848-11140347	0.195659890032512	.	.
chr1	10993772	10994271	chr1	11196542	11197041	Prex2|chr1:11196542-11197041	0.125136012342617	.	.
chr1	11413910	11414409	chr1	11144417	11144916	A830018L16Rik|chr1:11144417-11144916	0.260318125582938	.	.
chr1	11413910	11414409	chr1	11179847	11180346	A830018L16Rik|chr1:11179847-11180346	0.140160760547542	.	.
chr1	11413910	11414409	chr1	11493908	11494407	A830018L16Rik|chr1:11493908-11494407	0.160769605186916	.	.
chr1	11413910	11414409	chr1	11657996	11658495	A830018L16Rik|chr1:11657996-11658495	0.249857211151166	.	.
chr1	12692265	12692764	chr1	12410053	12410552	Sulf1|chr1:12410053-12410552	0.167264344893617	.	.
chr1	12692265	12692764	chr1	12748471	12748970	Sulf1|chr1:12748471-12748970	0.237438748969909	.	.
chr1	12692874	12693373	chr1	12410053	12410552	Sulf1|chr1:12410053-12410552	0.156879530308147	.	.
chr1	12692874	12693373	chr1	12579949	12580448	Sulf1|chr1:12579949-12580448	0.228605854342767	.	.
chr1	13589563	13590062	chr1	13639420	13639919	Tram1|chr1:13639420-13639919	0.167777779492898	.	.
chr1	13589563	13590062	chr1	13771623	13772122	Tram1|chr1:13771623-13772122	0.124397159974541	.	.
chr1	13660314	13660813	chr1	13531462	13531961	Lactb2|chr1:13531462-13531961	0.131544958693773	.	.
chr1	13660314	13660813	chr1	13582805	13583304	Lactb2|chr1:13582805-13583304	0.156402911084104	.	.
chr1	13660314	13660813	chr1	13617207	13617706	Lactb2|chr1:13617207-13617706	0.17348053963762	.	.
chr1	13660314	13660813	chr1	13621157	13621656	Lactb2|chr1:13621157-13621656	0.126269357023183	.	.
chr1	13660314	13660813	chr1	13640977	13641476	Lactb2|chr1:13640977-13641476	0.121460270161727	.	.
chr1	14309549	14310048	chr1	14268065	14268564	Eya1|chr1:14268065-14268564	0.2295269277363	.	.
chr1	14309549	14310048	chr1	14676625	14677124	Eya1|chr1:14676625-14677124	0.205543518947202	.	.
chr1	14309549	14310048	chr1	14709995	14710494	Eya1|chr1:14709995-14710494	0.337037394957662	.	.
chr1	14755218	14755717	chr1	14709995	14710494	Msc|chr1:14709995-14710494	0.183403281275625	.	.
chr1	14755218	14755717	chr1	14875431	14875930	Msc|chr1:14875431-14875930	0.150811428450976	.	.
chr1	14918622	14919121	chr1	14739996	14740495	Trpa1|chr1:14739996-14740495	0.136402025490458	.	.
chr1	14918622	14919121	chr1	14869752	14870251	Trpa1|chr1:14869752-14870251	0.192730626823075	.	.
chr1	14918622	14919121	chr1	15148269	15148768	Trpa1|chr1:15148269-15148768	0.270473451898898	.	.
chr1	15286608	15287107	chr1	15106271	15106770	Kcnb2|chr1:15106271-15106770	0.185814306952854	.	.
chr1	15286608	15287107	chr1	15397687	15398186	Kcnb2|chr1:15397687-15398186	0.253403909939899	.	.
chr1	15286608	15287107	chr1	15408908	15409407	Kcnb2|chr1:15408908-15409407	0.165193946608222	.	.
chr1	15805340	15805839	chr1	16116059	16116558	Terf1|chr1:16116059-16116558	0.184288536817894	.	.
chr1	15892493	15892992	chr1	15936337	15936836	Sbspon|chr1:15936337-15936836	0.229073660239266	.	.
chr1	15892493	15892992	chr1	15994072	15994571	Sbspon|chr1:15994072-15994571	0.221044312549188	.	.
chr1	15892493	15892992	chr1	16047094	16047593	Sbspon|chr1:16047094-16047593	0.245815271185255	.	.
chr1	15892493	15892992	chr1	16058539	16059038	Sbspon|chr1:16058539-16059038	0.125518092438624	.	.
chr1	15892493	15892992	chr1	16063926	16064425	Sbspon|chr1:16063926-16064425	0.386601310166302	.	.
chr1	15892493	15892992	chr1	16122764	16123263	Sbspon|chr1:16122764-16123263	0.301058868053661	.	.
chr1	15892493	15892992	chr1	16179087	16179586	Sbspon|chr1:16179087-16179586	0.184884984975258	.	.
chr1	15892493	15892992	chr1	16237820	16238319	Sbspon|chr1:16237820-16238319	0.229943576807067	.	.
chr1	16093096	16093595	chr1	15993491	15993990	4930444P10Rik|chr1:15993491-15993990	0.123518344749717	.	.
chr1	16093096	16093595	chr1	16058539	16059038	4930444P10Rik|chr1:16058539-16059038	0.333980634844596	.	.
chr1	16093096	16093595	chr1	16122764	16123263	4930444P10Rik|chr1:16122764-16123263	0.193977376231384	.	.
chr1	16093096	16093595	chr1	16133221	16133720	4930444P10Rik|chr1:16133221-16133720	0.267998478404764	.	.
chr1	16093096	16093595	chr1	16216324	16216823	4930444P10Rik|chr1:16216324-16216823	0.201907864927943	.	.
chr1	16093096	16093595	chr1	16235860	16236359	4930444P10Rik|chr1:16235860-16236359	0.251502816757598	.	.
chr1	16093096	16093595	chr1	16236428	16236927	4930444P10Rik|chr1:16236428-16236927	0.308608696882449	.	.
chr1	16103947	16104446	chr1	15770806	15771305	Rpl7|chr1:15770806-15771305	0.255455457912876	.	.
chr1	16103947	16104446	chr1	15936337	15936836	Rpl7|chr1:15936337-15936836	0.180132491123696	.	.
chr1	16103947	16104446	chr1	16237212	16237711	Rpl7|chr1:16237212-16237711	0.144957323773683	.	.
chr1	16104453	16104952	chr1	15770806	15771305	Rpl7|chr1:15770806-15771305	0.255004902806641	.	.
chr1	16104453	16104952	chr1	15936337	15936836	Rpl7|chr1:15936337-15936836	0.160919493364233	.	.
chr1	16104453	16104952	chr1	16237212	16237711	Rpl7|chr1:16237212-16237711	0.209145070823103	.	.
chr1	16104453	16104952	chr1	16237820	16238319	Rpl7|chr1:16237820-16238319	0.187662802042844	.	.
chr1	16104999	16105498	chr1	16215669	16216168	Rdh10|chr1:16215669-16216168	0.143496575178206	.	.
chr1	16104999	16105498	chr1	16215669	16216168	Rpl7|chr1:16215669-16216168	0.143496575178206	.	.
chr1	16105563	16106062	chr1	15993491	15993990	Rdh10|chr1:15993491-15993990	0.144372797135946	.	.
chr1	16519035	16519534	chr1	16745945	16746444	Stau2|chr1:16745945-16746444	0.173214560569188	.	.
chr1	16519761	16520260	chr1	16518345	16518844	Stau2|chr1:16518345-16518844	0.187550020154815	.	.
chr1	16519761	16520260	chr1	16696542	16697041	Stau2|chr1:16696542-16697041	0.166117245147654	.	.
chr1	16656744	16657243	chr1	16696542	16697041	D030040B21Rik|chr1:16696542-16697041	0.313292196525166	.	.
chr1	16656744	16657243	chr1	16696542	16697041	Eloc|chr1:16696542-16697041	0.313292196525166	.	.
chr1	16657258	16657757	chr1	16602290	16602789	D030040B21Rik|chr1:16602290-16602789	0.125684889794119	.	.
chr1	16657258	16657757	chr1	16602290	16602789	Eloc|chr1:16602290-16602789	0.125684889794119	.	.
chr1	16688506	16689005	chr1	16518345	16518844	Ly96|chr1:16518345-16518844	0.282377277037744	.	.
chr1	16688506	16689005	chr1	16784530	16785029	Ly96|chr1:16784530-16785029	0.269024293411476	.	.
chr1	17097665	17098164	chr1	17009588	17010087	Jph1|chr1:17009588-17010087	0.323701100288502	.	.
chr1	17097665	17098164	chr1	17123369	17123868	Jph1|chr1:17123369-17123868	0.24299612906318	.	.
chr1	17098192	17098691	chr1	17009588	17010087	Jph1|chr1:17009588-17010087	0.123410016659238	.	.
chr1	17145142	17145641	chr1	17449272	17449771	Gdap1|chr1:17449272-17449771	0.347445030566476	.	.
chr1	17727608	17728107	chr1	17449272	17449771	Crispld1|chr1:17449272-17449771	0.124996667433759	.	.
chr1	17727608	17728107	chr1	17449272	17449771	Gm16070|chr1:17449272-17449771	0.124996667433759	.	.
chr1	18057998	18058497	chr1	17982093	17982592	Gm28756|chr1:17982093-17982592	0.19963437226285	.	.
chr1	18057998	18058497	chr1	18043789	18044288	Gm28756|chr1:18043789-18044288	0.167903329410117	.	.
chr1	18058553	18059052	chr1	17980561	17981060	Gm28756|chr1:17980561-17981060	0.277570346405569	.	.
chr1	18058553	18059052	chr1	17982093	17982592	Gm28756|chr1:17982093-17982592	0.174275916320624	.	.
chr1	18058553	18059052	chr1	18043789	18044288	Gm28756|chr1:18043789-18044288	0.21485689835601	.	.
chr1	18146480	18146979	chr1	17980561	17981060	Crisp4|chr1:17980561-17981060	0.198454896623111	.	.
chr1	18146480	18146979	chr1	17982093	17982592	Crisp4|chr1:17982093-17982592	0.202902238877093	.	.
chr1	18146480	18146979	chr1	18106146	18106645	Crisp4|chr1:18106146-18106645	0.142950370974945	.	.
chr1	18146480	18146979	chr1	18224644	18225143	Crisp4|chr1:18224644-18225143	0.174543730194558	.	.
chr1	18236814	18237313	chr1	17980561	17981060	Defb18|chr1:17980561-17981060	0.309048126072013	.	.
chr1	18236814	18237313	chr1	17982093	17982592	Defb18|chr1:17982093-17982592	0.28942737276747	.	.
chr1	18236814	18237313	chr1	18043789	18044288	Defb18|chr1:18043789-18044288	0.16661882330589	.	.
chr1	18236814	18237313	chr1	18106689	18107188	Defb18|chr1:18106689-18107188	0.133994643376436	.	.
chr1	18236814	18237313	chr1	18131151	18131650	Defb18|chr1:18131151-18131650	0.17345208348838	.	.
chr1	18236814	18237313	chr1	18142389	18142888	Defb18|chr1:18142389-18142888	0.145626059546037	.	.
chr1	18236814	18237313	chr1	18190855	18191354	Defb18|chr1:18190855-18191354	0.262822960334492	.	.
chr1	18236814	18237313	chr1	18224644	18225143	Defb18|chr1:18224644-18225143	0.466211193951289	.	.
chr1	18236814	18237313	chr1	18458110	18458609	Defb18|chr1:18458110-18458609	0.156679507833777	.	.
chr1	20820187	20820686	chr1	20801628	20802127	Mcm3|chr1:20801628-20802127	0.196639312187879	.	.
chr1	20820187	20820686	chr1	20984042	20984541	Mcm3|chr1:20984042-20984541	0.193021301660957	.	.
chr1	20820187	20820686	chr1	21166203	21166702	Mcm3|chr1:21166203-21166702	0.154892941062148	.	.
chr1	20890311	20890810	chr1	20933361	20933860	6720483E21Rik|chr1:20933361-20933860	0.134906300672995	.	.
chr1	20890311	20890810	chr1	20933361	20933860	Paqr8|chr1:20933361-20933860	0.134906300672995	.	.
chr1	20890857	20891356	chr1	20554332	20554831	6720483E21Rik|chr1:20554332-20554831	0.2260354844006	.	.
chr1	20890857	20891356	chr1	20554332	20554831	Paqr8|chr1:20554332-20554831	0.2260354844006	.	.
chr1	20890857	20891356	chr1	20974387	20974886	6720483E21Rik|chr1:20974387-20974886	0.165287895260328	.	.
chr1	20890857	20891356	chr1	20974387	20974886	Paqr8|chr1:20974387-20974886	0.165287895260328	.	.
chr1	20890857	20891356	chr1	21161761	21162260	6720483E21Rik|chr1:21161761-21162260	0.154363693675611	.	.
chr1	20890857	20891356	chr1	21161761	21162260	Paqr8|chr1:21161761-21162260	0.154363693675611	.	.
chr1	20890857	20891356	chr1	21166203	21166702	6720483E21Rik|chr1:21166203-21166702	0.226983373917963	.	.
chr1	20890857	20891356	chr1	21166203	21166702	Paqr8|chr1:21166203-21166702	0.226983373917963	.	.
chr1	20951400	20951899	chr1	20554332	20554831	Efhc1|chr1:20554332-20554831	0.212140588392188	.	.
chr1	20951400	20951899	chr1	20612697	20613196	Efhc1|chr1:20612697-20613196	0.131332924840022	.	.
chr1	20951400	20951899	chr1	21161761	21162260	Efhc1|chr1:21161761-21162260	0.300995244477307	.	.
chr1	21079134	21079633	chr1	20839839	20840338	Gm28287|chr1:20839839-20840338	0.143621708884017	.	.
chr1	21079134	21079633	chr1	20839839	20840338	Tram2|chr1:20839839-20840338	0.143621708884017	.	.
chr1	21079134	21079633	chr1	21002811	21003310	Gm28287|chr1:21002811-21003310	0.192590191617899	.	.
chr1	21079134	21079633	chr1	21002811	21003310	Tram2|chr1:21002811-21003310	0.192590191617899	.	.
chr1	21079134	21079633	chr1	21051111	21051610	Gm28287|chr1:21051111-21051610	0.156811117301447	.	.
chr1	21079134	21079633	chr1	21051111	21051610	Tram2|chr1:21051111-21051610	0.156811117301447	.	.
chr1	21079134	21079633	chr1	21284341	21284840	Gm28287|chr1:21284341-21284840	0.152424704674508	.	.
chr1	21079134	21079633	chr1	21284341	21284840	Tram2|chr1:21284341-21284840	0.152424704674508	.	.
chr1	21079134	21079633	chr1	21461025	21461524	Gm28287|chr1:21461025-21461524	0.181577102117747	.	.
chr1	21079134	21079633	chr1	21461025	21461524	Tram2|chr1:21461025-21461524	0.181577102117747	.	.
chr1	21218543	21219042	chr1	20801628	20802127	Tmem14a|chr1:20801628-20802127	0.149919900698822	.	.
chr1	21218543	21219042	chr1	20906237	20906736	Tmem14a|chr1:20906237-20906736	0.153476962686	.	.
chr1	21218543	21219042	chr1	20938964	20939463	Tmem14a|chr1:20938964-20939463	0.172844350670507	.	.
chr1	21218543	21219042	chr1	21068408	21068907	Tmem14a|chr1:21068408-21068907	0.132321349609499	.	.
chr1	21218543	21219042	chr1	21166203	21166702	Tmem14a|chr1:21166203-21166702	0.196382889149655	.	.
chr1	21271420	21271919	chr1	21008791	21009290	Gm28836|chr1:21008791-21009290	0.198412666733953	.	.
chr1	21271420	21271919	chr1	21014419	21014918	Gm28836|chr1:21014419-21014918	0.163460901532392	.	.
chr1	21271420	21271919	chr1	21043417	21043916	Gm28836|chr1:21043417-21043916	0.238226386214889	.	.
chr1	21271420	21271919	chr1	21051111	21051610	Gm28836|chr1:21051111-21051610	0.183331322458009	.	.
chr1	21271420	21271919	chr1	21229050	21229549	Gm28836|chr1:21229050-21229549	0.252753259732345	.	.
chr1	21271420	21271919	chr1	21284341	21284840	Gm28836|chr1:21284341-21284840	0.278700471592492	.	.
chr1	21271420	21271919	chr1	21411526	21412025	Gm28836|chr1:21411526-21412025	0.19726452728759	.	.
chr1	21271420	21271919	chr1	21461025	21461524	Gm28836|chr1:21461025-21461524	0.314578177449104	.	.
chr1	22805771	22806270	chr1	22845895	22846394	Rims1|chr1:22845895-22846394	0.129575939214907	.	.
chr1	22805771	22806270	chr1	23061951	23062450	Rims1|chr1:23061951-23062450	0.122181694882417	.	.
chr1	22805771	22806270	chr1	23230959	23231458	Rims1|chr1:23230959-23231458	0.136453455938031	.	.
chr1	23574480	23574979	chr1	23604444	23604943	Gm28822|chr1:23604444-23604943	0.459086299206973	.	.
chr1	23574480	23574979	chr1	23642543	23643042	Gm28822|chr1:23642543-23643042	0.205210856168341	.	.
chr1	23574480	23574979	chr1	23656185	23656684	Gm28822|chr1:23656185-23656684	0.168881486947437	.	.
chr1	23574480	23574979	chr1	23762798	23763297	Gm28822|chr1:23762798-23763297	0.257031369037757	.	.
chr1	23574480	23574979	chr1	23827010	23827509	Gm28822|chr1:23827010-23827509	0.156814948858003	.	.
chr1	23575015	23575514	chr1	23656185	23656684	Gm28822|chr1:23656185-23656684	0.301051943274886	.	.
chr1	23575015	23575514	chr1	23705548	23706047	Gm28822|chr1:23705548-23706047	0.281097229940514	.	.
chr1	23575015	23575514	chr1	23762798	23763297	Gm28822|chr1:23762798-23763297	0.137400658993785	.	.
chr1	23575015	23575514	chr1	23842451	23842950	Gm28822|chr1:23842451-23842950	0.137535099837492	.	.
chr1	23761177	23761676	chr1	23604444	23604943	B3gat2|chr1:23604444-23604943	0.256089176450811	.	.
chr1	23761177	23761676	chr1	23642543	23643042	B3gat2|chr1:23642543-23643042	0.249633035445537	.	.
chr1	23761177	23761676	chr1	23656185	23656684	B3gat2|chr1:23656185-23656684	0.230059601265677	.	.
chr1	23761177	23761676	chr1	23762798	23763297	B3gat2|chr1:23762798-23763297	0.317931982617451	.	.
chr1	23761777	23762276	chr1	23604444	23604943	B3gat2|chr1:23604444-23604943	0.719399963113007	.	.
chr1	23761777	23762276	chr1	23642543	23643042	B3gat2|chr1:23642543-23643042	0.597456847775405	.	.
chr1	23761777	23762276	chr1	23656185	23656684	B3gat2|chr1:23656185-23656684	0.214498200641798	.	.
chr1	23761777	23762276	chr1	23762798	23763297	B3gat2|chr1:23762798-23763297	0.536068302813446	.	.
chr1	23761777	23762276	chr1	23827010	23827509	B3gat2|chr1:23827010-23827509	0.248757575954053	.	.
chr1	23761777	23762276	chr1	23920240	23920739	B3gat2|chr1:23920240-23920739	0.149414879301523	.	.
chr1	23762292	23762791	chr1	23604444	23604943	B3gat2|chr1:23604444-23604943	0.316939427372765	.	.
chr1	23762292	23762791	chr1	23642543	23643042	B3gat2|chr1:23642543-23643042	0.461292120726001	.	.
chr1	23762292	23762791	chr1	23656185	23656684	B3gat2|chr1:23656185-23656684	0.215437490681753	.	.
chr1	23762292	23762791	chr1	23762798	23763297	B3gat2|chr1:23762798-23763297	0.496162700158025	.	.
chr1	23762292	23762791	chr1	23827010	23827509	B3gat2|chr1:23827010-23827509	0.187378735896825	.	.
chr1	23762292	23762791	chr1	23842985	23843484	B3gat2|chr1:23842985-23843484	0.136194336438805	.	.
chr1	23921626	23922125	chr1	23834800	23835299	Smap1|chr1:23834800-23835299	0.137778109532329	.	.
chr1	23921626	23922125	chr1	23842985	23843484	Smap1|chr1:23842985-23843484	0.220858141325143	.	.
chr1	23921626	23922125	chr1	23920240	23920739	Smap1|chr1:23920240-23920739	0.239919399597629	.	.
chr1	23922128	23922627	chr1	23604444	23604943	Smap1|chr1:23604444-23604943	0.121484763862542	.	.
chr1	23922128	23922627	chr1	23642543	23643042	Smap1|chr1:23642543-23643042	0.280815386052286	.	.
chr1	23922128	23922627	chr1	23762798	23763297	Smap1|chr1:23762798-23763297	0.27026430346058	.	.
chr1	23922128	23922627	chr1	23868505	23869004	Smap1|chr1:23868505-23869004	0.217214711907322	.	.
chr1	23922128	23922627	chr1	23893441	23893940	Smap1|chr1:23893441-23893940	0.134200332389246	.	.
chr1	24586286	24586785	chr1	24302637	24303136	Col19a1|chr1:24302637-24303136	0.190971734969733	.	.
chr1	24586286	24586785	chr1	24336005	24336504	Col19a1|chr1:24336005-24336504	0.218015292368913	.	.
chr1	24586286	24586785	chr1	24349664	24350163	Col19a1|chr1:24349664-24350163	0.336014286692887	.	.
chr1	24586286	24586785	chr1	24378414	24378913	Col19a1|chr1:24378414-24378913	0.278405973745178	.	.
chr1	24586286	24586785	chr1	24452128	24452627	Col19a1|chr1:24452128-24452627	0.192589659162891	.	.
chr1	24586286	24586785	chr1	24570291	24570790	Col19a1|chr1:24570291-24570790	0.323640805726378	.	.
chr1	24586286	24586785	chr1	24611656	24612155	Col19a1|chr1:24611656-24612155	0.422937577916361	.	.
chr1	24586286	24586785	chr1	24613347	24613846	Col19a1|chr1:24613347-24613846	0.31884478493778	.	.
chr1	24586286	24586785	chr1	24614093	24614592	Col19a1|chr1:24614093-24614592	0.303354718308936	.	.
chr1	24586286	24586785	chr1	24614797	24615296	Col19a1|chr1:24614797-24615296	0.318310924464029	.	.
chr1	24586286	24586785	chr1	24615721	24616220	Col19a1|chr1:24615721-24616220	0.376308900204844	.	.
chr1	24587149	24587648	chr1	24336005	24336504	Col19a1|chr1:24336005-24336504	0.123747847640696	.	.
chr1	24587149	24587648	chr1	24349664	24350163	Col19a1|chr1:24349664-24350163	0.138411342514073	.	.
chr1	24587149	24587648	chr1	24452128	24452627	Col19a1|chr1:24452128-24452627	0.149866851707845	.	.
chr1	24587149	24587648	chr1	24570291	24570790	Col19a1|chr1:24570291-24570790	0.202772223695069	.	.
chr1	24587149	24587648	chr1	24611656	24612155	Col19a1|chr1:24611656-24612155	0.216747335369365	.	.
chr1	24587149	24587648	chr1	24613347	24613846	Col19a1|chr1:24613347-24613846	0.226998101774645	.	.
chr1	24587149	24587648	chr1	24614093	24614592	Col19a1|chr1:24614093-24614592	0.204454829617722	.	.
chr1	24587149	24587648	chr1	24614797	24615296	Col19a1|chr1:24614797-24615296	0.23182146355256	.	.
chr1	24587149	24587648	chr1	24615721	24616220	Col19a1|chr1:24615721-24616220	0.201960895867321	.	.
chr1	24587149	24587648	chr1	24633681	24634180	Col19a1|chr1:24633681-24634180	0.188031322602117	.	.
chr1	24587149	24587648	chr1	24942788	24943287	Col19a1|chr1:24942788-24943287	0.168739739198413	.	.
chr1	24678265	24678764	chr1	24869895	24870394	Lmbrd1|chr1:24869895-24870394	0.172046386740508	.	.
chr1	24678265	24678764	chr1	24901204	24901703	Lmbrd1|chr1:24901204-24901703	0.225026475355388	.	.
chr1	24678265	24678764	chr1	24909300	24909799	Lmbrd1|chr1:24909300-24909799	0.308811560409032	.	.
chr1	24679014	24679513	chr1	24719568	24720067	Lmbrd1|chr1:24719568-24720067	0.320550176551394	.	.
chr1	24679014	24679513	chr1	24720280	24720779	Lmbrd1|chr1:24720280-24720779	0.183536051610256	.	.
chr1	24679014	24679513	chr1	24938245	24938744	Lmbrd1|chr1:24938245-24938744	0.201817395450766	.	.
chr1	25829930	25830429	chr1	25930084	25930583	Adgrb3|chr1:25930084-25930583	0.176422498555086	.	.
chr1	25829930	25830429	chr1	26170392	26170891	Adgrb3|chr1:26170392-26170891	0.36714671756825	.	.
chr1	25829930	25830429	chr1	26244978	26245477	Adgrb3|chr1:26244978-26245477	0.328263308033332	.	.
chr1	30872795	30873294	chr1	30638527	30639026	Phf3|chr1:30638527-30639026	0.144395569435846	.	.
chr1	30872795	30873294	chr1	30639815	30640314	Phf3|chr1:30639815-30640314	0.165998244895974	.	.
chr1	30872795	30873294	chr1	30771766	30772265	Phf3|chr1:30771766-30772265	0.256385500849811	.	.
chr1	30872795	30873294	chr1	31028288	31028787	Phf3|chr1:31028288-31028787	0.168024745840865	.	.
chr1	30872795	30873294	chr1	31225293	31225792	Phf3|chr1:31225293-31225792	0.218435511483526	.	.
chr1	30873430	30873929	chr1	30639815	30640314	Phf3|chr1:30639815-30640314	0.208561090464786	.	.
chr1	30873430	30873929	chr1	30718559	30719058	Phf3|chr1:30718559-30719058	0.126147144773195	.	.
chr1	30949080	30949579	chr1	30700382	30700881	Ptp4a1|chr1:30700382-30700881	0.121914637720846	.	.
chr1	30949582	30950081	chr1	30624643	30625142	Ptp4a1|chr1:30624643-30625142	0.129402146999364	.	.
chr1	30949582	30950081	chr1	30740784	30741283	Ptp4a1|chr1:30740784-30741283	0.234555582289193	.	.
chr1	30949582	30950081	chr1	30975153	30975652	Ptp4a1|chr1:30975153-30975652	0.140959217507352	.	.
chr1	30949582	30950081	chr1	31094536	31095035	Ptp4a1|chr1:31094536-31095035	0.307985028549671	.	.
chr1	32172459	32172958	chr1	32002685	32003184	Khdrbs2|chr1:32002685-32003184	0.199398721370057	.	.
chr1	32172459	32172958	chr1	32443860	32444359	Khdrbs2|chr1:32443860-32444359	0.247178219038453	.	.
chr1	34439491	34439990	chr1	34434117	34434616	Ccdc115|chr1:34434117-34434616	0.146638400112697	.	.
chr1	34439491	34439990	chr1	34434117	34434616	Imp4|chr1:34434117-34434616	0.146638400112697	.	.
chr1	34439491	34439990	chr1	34738307	34738806	Ccdc115|chr1:34738307-34738806	0.19940348425897	.	.
chr1	34439491	34439990	chr1	34738307	34738806	Imp4|chr1:34738307-34738806	0.19940348425897	.	.
chr1	34485175	34485674	chr1	34738307	34738806	4930568A12Rik|chr1:34738307-34738806	0.178943931976147	.	.
chr1	34485782	34486281	chr1	34299405	34299904	4930568A12Rik|chr1:34299405-34299904	0.178358371048954	.	.
chr1	34579442	34579941	chr1	34434650	34435149	1700101I19Rik|chr1:34434650-34435149	0.145603135922348	.	.
chr1	34579442	34579941	chr1	34434650	34435149	Amer3|chr1:34434650-34435149	0.145603135922348	.	.
chr1	34579442	34579941	chr1	34750293	34750792	1700101I19Rik|chr1:34750293-34750792	0.436851705742076	.	.
chr1	34579442	34579941	chr1	34750293	34750792	Amer3|chr1:34750293-34750792	0.436851705742076	.	.
chr1	34579442	34579941	chr1	34867150	34867649	1700101I19Rik|chr1:34867150-34867649	0.240335668022155	.	.
chr1	34579442	34579941	chr1	34867150	34867649	Amer3|chr1:34867150-34867649	0.240335668022155	.	.
chr1	34579442	34579941	chr1	34891506	34892005	1700101I19Rik|chr1:34891506-34892005	0.135727633300426	.	.
chr1	34579442	34579941	chr1	34891506	34892005	Amer3|chr1:34891506-34892005	0.135727633300426	.	.
chr1	34801460	34801959	chr1	34750293	34750792	Arhgef4|chr1:34750293-34750792	0.243637410140134	.	.
chr1	34801460	34801959	chr1	35200910	35201409	Arhgef4|chr1:35200910-35201409	0.153040484156992	.	.
chr1	34801460	34801959	chr1	35242908	35243407	Arhgef4|chr1:35242908-35243407	0.190434378307832	.	.
chr1	34802224	34802723	chr1	35212284	35212783	Arhgef4|chr1:35212284-35212783	0.178240827406374	.	.
chr1	34842804	34843303	chr1	35128597	35129096	Fam168b|chr1:35128597-35129096	0.147007755532684	.	.
chr1	34842804	34843303	chr1	35202533	35203032	Fam168b|chr1:35202533-35203032	0.246453612143388	.	.
chr1	34842804	34843303	chr1	35243429	35243928	Fam168b|chr1:35243429-35243928	0.1293233008652	.	.
chr1	34849768	34850267	chr1	34738307	34738806	Plekhb2|chr1:34738307-34738806	0.149750332841928	.	.
chr1	34849768	34850267	chr1	34750293	34750792	Plekhb2|chr1:34750293-34750792	0.164052804214985	.	.
chr1	34849768	34850267	chr1	35200910	35201409	Plekhb2|chr1:35200910-35201409	0.246668471925085	.	.
chr1	34849768	34850267	chr1	35201468	35201967	Plekhb2|chr1:35201468-35201967	0.234966930455718	.	.
chr1	34849768	34850267	chr1	35212284	35212783	Plekhb2|chr1:35212284-35212783	0.274968087558553	.	.
chr1	34849768	34850267	chr1	35247366	35247865	Plekhb2|chr1:35247366-35247865	0.17626072359651	.	.
chr1	35879549	35880048	chr1	35846568	35847067	1110002O04Rik|chr1:35846568-35847067	0.159559237052337	.	.
chr1	37540354	37540853	chr1	37510054	37510553	Mgat4a|chr1:37510054-37510553	0.216345625159955	.	.
chr1	37540354	37540853	chr1	37678238	37678737	Mgat4a|chr1:37678238-37678737	0.180162605313606	.	.
chr1	37540354	37540853	chr1	37698784	37699283	Mgat4a|chr1:37698784-37699283	0.15278371725639	.	.
chr1	37540354	37540853	chr1	37710168	37710667	Mgat4a|chr1:37710168-37710667	0.282796181609388	.	.
chr1	37540354	37540853	chr1	37725725	37726224	Mgat4a|chr1:37725725-37726224	0.221015081692706	.	.
chr1	37540354	37540853	chr1	37726317	37726816	Mgat4a|chr1:37726317-37726816	0.175861499861974	.	.
chr1	37540864	37541363	chr1	37510054	37510553	Mgat4a|chr1:37510054-37510553	0.179521212365169	.	.
chr1	37540864	37541363	chr1	37639092	37639591	Mgat4a|chr1:37639092-37639591	0.173009302824194	.	.
chr1	37540864	37541363	chr1	37678238	37678737	Mgat4a|chr1:37678238-37678737	0.142039202979758	.	.
chr1	37540864	37541363	chr1	37698784	37699283	Mgat4a|chr1:37698784-37699283	0.182172335903079	.	.
chr1	37540864	37541363	chr1	37710168	37710667	Mgat4a|chr1:37710168-37710667	0.242513492845812	.	.
chr1	37540864	37541363	chr1	37725725	37726224	Mgat4a|chr1:37725725-37726224	0.308712098320219	.	.
chr1	37540864	37541363	chr1	37726317	37726816	Mgat4a|chr1:37726317-37726816	0.324649561369391	.	.
chr1	37719678	37720177	chr1	37510054	37510553	2010300C02Rik|chr1:37510054-37510553	0.216397559662462	.	.
chr1	37719678	37720177	chr1	37639092	37639591	2010300C02Rik|chr1:37639092-37639591	0.24229848687244	.	.
chr1	37719678	37720177	chr1	37678238	37678737	2010300C02Rik|chr1:37678238-37678737	0.242880717702635	.	.
chr1	37719678	37720177	chr1	37698784	37699283	2010300C02Rik|chr1:37698784-37699283	0.357689624603368	.	.
chr1	37719678	37720177	chr1	37710168	37710667	2010300C02Rik|chr1:37710168-37710667	0.20723520598261	.	.
chr1	37719678	37720177	chr1	37725725	37726224	2010300C02Rik|chr1:37725725-37726224	0.284939209730737	.	.
chr1	37719678	37720177	chr1	37872597	37873096	2010300C02Rik|chr1:37872597-37873096	0.330355802710314	.	.
chr1	37864699	37865198	chr1	37510054	37510553	Gm26805|chr1:37510054-37510553	0.212271536102189	.	.
chr1	37864699	37865198	chr1	37639092	37639591	Gm26805|chr1:37639092-37639591	0.180451359352651	.	.
chr1	37864699	37865198	chr1	37650982	37651481	Gm26805|chr1:37650982-37651481	0.286365795107179	.	.
chr1	37864699	37865198	chr1	37678238	37678737	Gm26805|chr1:37678238-37678737	0.281697228550661	.	.
chr1	37864699	37865198	chr1	37698784	37699283	Gm26805|chr1:37698784-37699283	0.275616339916397	.	.
chr1	37864699	37865198	chr1	37710168	37710667	Gm26805|chr1:37710168-37710667	0.319502185855978	.	.
chr1	37864699	37865198	chr1	37725725	37726224	Gm26805|chr1:37725725-37726224	0.256761877453587	.	.
chr1	37864699	37865198	chr1	37726317	37726816	Gm26805|chr1:37726317-37726816	0.13366023765701	.	.
chr1	37864699	37865198	chr1	37799367	37799866	Gm26805|chr1:37799367-37799866	0.194406276681931	.	.
chr1	37865263	37865762	chr1	37510054	37510553	Gm26805|chr1:37510054-37510553	0.239779091104732	.	.
chr1	37865263	37865762	chr1	37510054	37510553	Tsga10|chr1:37510054-37510553	0.239779091104732	.	.
chr1	37865263	37865762	chr1	37639092	37639591	Gm26805|chr1:37639092-37639591	0.360152336767592	.	.
chr1	37865263	37865762	chr1	37639092	37639591	Tsga10|chr1:37639092-37639591	0.360152336767592	.	.
chr1	37865263	37865762	chr1	37650982	37651481	Gm26805|chr1:37650982-37651481	0.315730374459988	.	.
chr1	37865263	37865762	chr1	37650982	37651481	Tsga10|chr1:37650982-37651481	0.315730374459988	.	.
chr1	37865263	37865762	chr1	37678238	37678737	Gm26805|chr1:37678238-37678737	0.407516937769457	.	.
chr1	37865263	37865762	chr1	37678238	37678737	Tsga10|chr1:37678238-37678737	0.407516937769457	.	.
chr1	37865263	37865762	chr1	37698784	37699283	Gm26805|chr1:37698784-37699283	0.450764049826241	.	.
chr1	37865263	37865762	chr1	37698784	37699283	Tsga10|chr1:37698784-37699283	0.450764049826241	.	.
chr1	37865263	37865762	chr1	37710168	37710667	Gm26805|chr1:37710168-37710667	0.313595129715135	.	.
chr1	37865263	37865762	chr1	37710168	37710667	Tsga10|chr1:37710168-37710667	0.313595129715135	.	.
chr1	37865263	37865762	chr1	37725725	37726224	Gm26805|chr1:37725725-37726224	0.471012579770005	.	.
chr1	37865263	37865762	chr1	37725725	37726224	Tsga10|chr1:37725725-37726224	0.471012579770005	.	.
chr1	37865263	37865762	chr1	37872597	37873096	Gm26805|chr1:37872597-37873096	0.146743375357857	.	.
chr1	37865263	37865762	chr1	37872597	37873096	Tsga10|chr1:37872597-37873096	0.146743375357857	.	.
chr1	37871955	37872454	chr1	37510054	37510553	Lipt1|chr1:37510054-37510553	0.158241943210865	.	.
chr1	37871955	37872454	chr1	37634610	37635109	Lipt1|chr1:37634610-37635109	0.188012924692891	.	.
chr1	37871955	37872454	chr1	37678238	37678737	Lipt1|chr1:37678238-37678737	0.141493514143923	.	.
chr1	37871955	37872454	chr1	37698784	37699283	Lipt1|chr1:37698784-37699283	0.153813550821882	.	.
chr1	37871955	37872454	chr1	37725725	37726224	Lipt1|chr1:37725725-37726224	0.185265383515334	.	.
chr1	37871955	37872454	chr1	37872597	37873096	Lipt1|chr1:37872597-37873096	0.374613156253918	.	.
chr1	37890241	37890740	chr1	37510054	37510553	Mitd1|chr1:37510054-37510553	0.240192938708042	.	.
chr1	37890241	37890740	chr1	37510054	37510553	Mrpl30|chr1:37510054-37510553	0.240192938708042	.	.
chr1	37890241	37890740	chr1	37639092	37639591	Mitd1|chr1:37639092-37639591	0.155592120040263	.	.
chr1	37890241	37890740	chr1	37639092	37639591	Mrpl30|chr1:37639092-37639591	0.155592120040263	.	.
chr1	37890241	37890740	chr1	37650982	37651481	Mitd1|chr1:37650982-37651481	0.197566613943227	.	.
chr1	37890241	37890740	chr1	37650982	37651481	Mrpl30|chr1:37650982-37651481	0.197566613943227	.	.
chr1	37890241	37890740	chr1	37678238	37678737	Mitd1|chr1:37678238-37678737	0.257657503028432	.	.
chr1	37890241	37890740	chr1	37678238	37678737	Mrpl30|chr1:37678238-37678737	0.257657503028432	.	.
chr1	37890241	37890740	chr1	37698784	37699283	Mitd1|chr1:37698784-37699283	0.250806607091303	.	.
chr1	37890241	37890740	chr1	37698784	37699283	Mrpl30|chr1:37698784-37699283	0.250806607091303	.	.
chr1	37890241	37890740	chr1	37710168	37710667	Mitd1|chr1:37710168-37710667	0.25034847339844	.	.
chr1	37890241	37890740	chr1	37710168	37710667	Mrpl30|chr1:37710168-37710667	0.25034847339844	.	.
chr1	37890241	37890740	chr1	37725725	37726224	Mitd1|chr1:37725725-37726224	0.224370277887097	.	.
chr1	37890241	37890740	chr1	37725725	37726224	Mrpl30|chr1:37725725-37726224	0.224370277887097	.	.
chr1	37890241	37890740	chr1	37726317	37726816	Mitd1|chr1:37726317-37726816	0.191954319352853	.	.
chr1	37890241	37890740	chr1	37726317	37726816	Mrpl30|chr1:37726317-37726816	0.191954319352853	.	.
chr1	37997082	37997581	chr1	37510054	37510553	Eif5b|chr1:37510054-37510553	0.297489371366321	.	.
chr1	37997082	37997581	chr1	37510054	37510553	Txndc9|chr1:37510054-37510553	0.297489371366321	.	.
chr1	37997082	37997581	chr1	37639092	37639591	Eif5b|chr1:37639092-37639591	0.279039424151362	.	.
chr1	37997082	37997581	chr1	37639092	37639591	Txndc9|chr1:37639092-37639591	0.279039424151362	.	.
chr1	37997082	37997581	chr1	37650982	37651481	Eif5b|chr1:37650982-37651481	0.204377790839579	.	.
chr1	37997082	37997581	chr1	37650982	37651481	Txndc9|chr1:37650982-37651481	0.204377790839579	.	.
chr1	37997082	37997581	chr1	37678238	37678737	Eif5b|chr1:37678238-37678737	0.392839988981117	.	.
chr1	37997082	37997581	chr1	37678238	37678737	Txndc9|chr1:37678238-37678737	0.392839988981117	.	.
chr1	37997082	37997581	chr1	37698123	37698622	Eif5b|chr1:37698123-37698622	0.144508170922837	.	.
chr1	37997082	37997581	chr1	37698123	37698622	Txndc9|chr1:37698123-37698622	0.144508170922837	.	.
chr1	37997082	37997581	chr1	37698784	37699283	Eif5b|chr1:37698784-37699283	0.360156366557557	.	.
chr1	37997082	37997581	chr1	37698784	37699283	Txndc9|chr1:37698784-37699283	0.360156366557557	.	.
chr1	37997082	37997581	chr1	37710168	37710667	Eif5b|chr1:37710168-37710667	0.241837498857421	.	.
chr1	37997082	37997581	chr1	37710168	37710667	Txndc9|chr1:37710168-37710667	0.241837498857421	.	.
chr1	37997082	37997581	chr1	37725725	37726224	Eif5b|chr1:37725725-37726224	0.530934607359578	.	.
chr1	37997082	37997581	chr1	37725725	37726224	Txndc9|chr1:37725725-37726224	0.530934607359578	.	.
chr1	37997082	37997581	chr1	37726317	37726816	Eif5b|chr1:37726317-37726816	0.242144456186123	.	.
chr1	37997082	37997581	chr1	37726317	37726816	Txndc9|chr1:37726317-37726816	0.242144456186123	.	.
chr1	37997082	37997581	chr1	37872597	37873096	Eif5b|chr1:37872597-37873096	0.262846677226664	.	.
chr1	37997082	37997581	chr1	37872597	37873096	Txndc9|chr1:37872597-37873096	0.262846677226664	.	.
chr1	37997778	37998277	chr1	37510054	37510553	Eif5b|chr1:37510054-37510553	0.125331633461734	.	.
chr1	37997778	37998277	chr1	37510054	37510553	Txndc9|chr1:37510054-37510553	0.125331633461734	.	.
chr1	37997778	37998277	chr1	37634610	37635109	Eif5b|chr1:37634610-37635109	0.124843425570621	.	.
chr1	37997778	37998277	chr1	37634610	37635109	Txndc9|chr1:37634610-37635109	0.124843425570621	.	.
chr1	37997778	37998277	chr1	37639092	37639591	Eif5b|chr1:37639092-37639591	0.21196308523141	.	.
chr1	37997778	37998277	chr1	37639092	37639591	Txndc9|chr1:37639092-37639591	0.21196308523141	.	.
chr1	37997778	37998277	chr1	37650982	37651481	Eif5b|chr1:37650982-37651481	0.304209587400033	.	.
chr1	37997778	37998277	chr1	37650982	37651481	Txndc9|chr1:37650982-37651481	0.304209587400033	.	.
chr1	37997778	37998277	chr1	37678238	37678737	Eif5b|chr1:37678238-37678737	0.138586596819206	.	.
chr1	37997778	37998277	chr1	37678238	37678737	Txndc9|chr1:37678238-37678737	0.138586596819206	.	.
chr1	37997778	37998277	chr1	37698784	37699283	Eif5b|chr1:37698784-37699283	0.289985291521983	.	.
chr1	37997778	37998277	chr1	37698784	37699283	Txndc9|chr1:37698784-37699283	0.289985291521983	.	.
chr1	37997778	37998277	chr1	37709652	37710151	Eif5b|chr1:37709652-37710151	0.133648486476676	.	.
chr1	37997778	37998277	chr1	37709652	37710151	Txndc9|chr1:37709652-37710151	0.133648486476676	.	.
chr1	37997778	37998277	chr1	37725725	37726224	Eif5b|chr1:37725725-37726224	0.22082234948586	.	.
chr1	37997778	37998277	chr1	37725725	37726224	Txndc9|chr1:37725725-37726224	0.22082234948586	.	.
chr1	37997778	37998277	chr1	37872597	37873096	Eif5b|chr1:37872597-37873096	0.191433848583195	.	.
chr1	37997778	37998277	chr1	37872597	37873096	Txndc9|chr1:37872597-37873096	0.191433848583195	.	.
chr1	38128883	38129382	chr1	37872597	37873096	Rev1|chr1:37872597-37873096	0.214014422564916	.	.
chr1	38129526	38130025	chr1	37872597	37873096	Rev1|chr1:37872597-37873096	0.238790398355892	.	.
chr1	40515098	40515597	chr1	40619048	40619547	Il18rap|chr1:40619048-40619547	0.169688904462231	.	.
chr1	40579713	40580212	chr1	40694350	40694849	Gm35801|chr1:40694350-40694849	0.137857083320434	.	.
chr1	40579713	40580212	chr1	40694350	40694849	Slc9a4|chr1:40694350-40694849	0.137857083320434	.	.
chr1	40579713	40580212	chr1	40954935	40955434	Gm35801|chr1:40954935-40955434	0.142052540239232	.	.
chr1	40579713	40580212	chr1	40954935	40955434	Slc9a4|chr1:40954935-40955434	0.142052540239232	.	.
chr1	40680467	40680966	chr1	40547214	40547713	Slc9a2|chr1:40547214-40547713	0.173080368324726	.	.
chr1	40680467	40680966	chr1	40694350	40694849	Slc9a2|chr1:40694350-40694849	0.257607128577103	.	.
chr1	40680467	40680966	chr1	40802706	40803205	Slc9a2|chr1:40802706-40803205	0.125129321706849	.	.
chr1	40680467	40680966	chr1	40809295	40809794	Slc9a2|chr1:40809295-40809794	0.300480289605705	.	.
chr1	40680467	40680966	chr1	40887752	40888251	Slc9a2|chr1:40887752-40888251	0.206901148325928	.	.
chr1	40681063	40681562	chr1	40362720	40363219	Slc9a2|chr1:40362720-40363219	0.198531278132669	.	.
chr1	40681063	40681562	chr1	40378676	40379175	Slc9a2|chr1:40378676-40379175	0.139608726677264	.	.
chr1	40681063	40681562	chr1	40380047	40380546	Slc9a2|chr1:40380047-40380546	0.193864185488762	.	.
chr1	40681063	40681562	chr1	40694350	40694849	Slc9a2|chr1:40694350-40694849	0.273562719874387	.	.
chr1	40681063	40681562	chr1	40802706	40803205	Slc9a2|chr1:40802706-40803205	0.361188604484649	.	.
chr1	40681063	40681562	chr1	40887752	40888251	Slc9a2|chr1:40887752-40888251	0.335752573564888	.	.
chr1	40790447	40790946	chr1	40797275	40797774	Mfsd9|chr1:40797275-40797774	0.173750285296202	.	.
chr1	40790447	40790946	chr1	41059015	41059514	Mfsd9|chr1:41059015-41059514	0.205552868433056	.	.
chr1	40790447	40790946	chr1	41105969	41106468	Mfsd9|chr1:41105969-41106468	0.148028248449125	.	.
chr1	40790447	40790946	chr1	41131349	41131848	Mfsd9|chr1:41131349-41131848	0.148671451739202	.	.
chr1	42261772	42262271	chr1	42268795	42269294	Gm28175|chr1:42268795-42269294	0.142215626453896	.	.
chr1	42261772	42262271	chr1	42276338	42276837	Gm28175|chr1:42276338-42276837	0.147483290742766	.	.
chr1	42261772	42262271	chr1	42277050	42277549	Gm28175|chr1:42277050-42277549	0.124290594208916	.	.
chr1	42261772	42262271	chr1	42353988	42354487	Gm28175|chr1:42353988-42354487	0.299990107374499	.	.
chr1	43827102	43827601	chr1	43898955	43899454	Uxs1|chr1:43898955-43899454	0.247534025647392	.	.
chr1	43827615	43828114	chr1	43898955	43899454	Uxs1|chr1:43898955-43899454	0.156589436053421	.	.
chr1	43827615	43828114	chr1	43989965	43990464	Uxs1|chr1:43989965-43990464	0.383607894747849	.	.
chr1	43933698	43934197	chr1	43921879	43922378	Tpp2|chr1:43921879-43922378	0.128238256889214	.	.
chr1	44019127	44019626	chr1	44041766	44042265	Mettl21c|chr1:44041766-44042265	0.142162405576661	.	.
chr1	44118638	44119137	chr1	43797839	43798338	Bivm|chr1:43797839-43798338	0.136420156363308	.	.
chr1	44118638	44119137	chr1	43797839	43798338	Poglut2|chr1:43797839-43798338	0.136420156363308	.	.
chr1	44118638	44119137	chr1	43989965	43990464	Bivm|chr1:43989965-43990464	0.285701957897186	.	.
chr1	44118638	44119137	chr1	43989965	43990464	Poglut2|chr1:43989965-43990464	0.285701957897186	.	.
chr1	44119144	44119643	chr1	43989965	43990464	Bivm|chr1:43989965-43990464	0.22189079414257	.	.
chr1	44119144	44119643	chr1	43989965	43990464	Poglut2|chr1:43989965-43990464	0.22189079414257	.	.
chr1	44119663	44120162	chr1	43974987	43975486	Bivm|chr1:43974987-43975486	0.239208717188932	.	.
chr1	44551396	44551895	chr1	44584753	44585252	Gulp1|chr1:44584753-44585252	0.235893016281732	.	.
chr1	44551396	44551895	chr1	44613098	44613597	Gulp1|chr1:44613098-44613597	0.212898064454403	.	.
chr1	44552204	44552703	chr1	44630299	44630798	Gulp1|chr1:44630299-44630798	0.152446044011005	.	.
chr1	45925424	45925923	chr1	45780721	45781220	Slc40a1|chr1:45780721-45781220	0.161991826312319	.	.
chr1	45925424	45925923	chr1	46022239	46022738	Slc40a1|chr1:46022239-46022738	0.134811633901586	.	.
chr1	46065930	46066429	chr1	45800516	45801015	Dnah7b|chr1:45800516-45801015	0.194280421357859	.	.
chr1	46065930	46066429	chr1	46427387	46427886	Dnah7b|chr1:46427387-46427886	0.161467225499743	.	.
chr1	46066566	46067065	chr1	46018316	46018815	Dnah7b|chr1:46018316-46018815	0.26769448506833	.	.
chr1	46066566	46067065	chr1	46022239	46022738	Dnah7b|chr1:46022239-46022738	0.133237112296738	.	.
chr1	46066566	46067065	chr1	46067115	46067614	Dnah7b|chr1:46067115-46067614	0.367581044292019	.	.
chr1	46066566	46067065	chr1	46068737	46069236	Dnah7b|chr1:46068737-46069236	0.194388931910064	.	.
chr1	46425176	46425675	chr1	46022239	46022738	Dnah7c|chr1:46022239-46022738	0.122262322125068	.	.
chr1	46425176	46425675	chr1	46427387	46427886	Dnah7c|chr1:46427387-46427886	0.17632723301651	.	.
chr1	46425176	46425675	chr1	46527194	46527693	Dnah7c|chr1:46527194-46527693	0.146456567593539	.	.
chr1	46425176	46425675	chr1	46659387	46659886	Dnah7c|chr1:46659387-46659886	0.242395189462441	.	.
chr1	52816845	52817344	chr1	52952486	52952985	Inpp1|chr1:52952486-52952985	0.140197292845738	.	.
chr1	52817513	52818012	chr1	52951973	52952472	Inpp1|chr1:52951973-52952472	0.162758756537898	.	.
chr1	52844734	52845233	chr1	52903595	52904094	Hibch|chr1:52903595-52904094	0.206391354172047	.	.
chr1	52844734	52845233	chr1	52986655	52987154	Hibch|chr1:52986655-52987154	0.279191526272543	.	.
chr1	52844734	52845233	chr1	53085891	53086390	Hibch|chr1:53085891-53086390	0.129581042256686	.	.
chr1	53020017	53020516	chr1	52955102	52955601	1700019D03Rik|chr1:52955102-52955601	0.206995561763581	.	.
chr1	53020017	53020516	chr1	53207560	53208059	1700019D03Rik|chr1:53207560-53208059	0.421879097170053	.	.
chr1	53296806	53297305	chr1	53053006	53053505	Ormdl1|chr1:53053006-53053505	0.163646892065437	.	.
chr1	53296806	53297305	chr1	53053006	53053505	Pms1|chr1:53053006-53053505	0.163646892065437	.	.
chr1	53296806	53297305	chr1	53157813	53158312	Ormdl1|chr1:53157813-53158312	0.354892591665062	.	.
chr1	53296806	53297305	chr1	53157813	53158312	Pms1|chr1:53157813-53158312	0.354892591665062	.	.
chr1	53296806	53297305	chr1	53544111	53544610	Ormdl1|chr1:53544111-53544610	0.264975208501176	.	.
chr1	53296806	53297305	chr1	53544111	53544610	Pms1|chr1:53544111-53544610	0.264975208501176	.	.
chr1	53297308	53297807	chr1	53053006	53053505	Ormdl1|chr1:53053006-53053505	0.305635630662712	.	.
chr1	53297308	53297807	chr1	53053006	53053505	Pms1|chr1:53053006-53053505	0.305635630662712	.	.
chr1	53297308	53297807	chr1	53157813	53158312	Ormdl1|chr1:53157813-53158312	0.189997716845218	.	.
chr1	53297308	53297807	chr1	53157813	53158312	Pms1|chr1:53157813-53158312	0.189997716845218	.	.
chr1	53297308	53297807	chr1	53544111	53544610	Ormdl1|chr1:53544111-53544610	0.1458460453308	.	.
chr1	53297308	53297807	chr1	53544111	53544610	Pms1|chr1:53544111-53544610	0.1458460453308	.	.
chr1	53313399	53313898	chr1	53581290	53581789	Osgepl1|chr1:53581290-53581789	0.146111988093943	.	.
chr1	53352482	53352981	chr1	53053006	53053505	Asdurf|chr1:53053006-53053505	0.209560427887784	.	.
chr1	53352482	53352981	chr1	53053006	53053505	Asnsd1|chr1:53053006-53053505	0.209560427887784	.	.
chr1	53352482	53352981	chr1	53483413	53483912	Asdurf|chr1:53483413-53483912	0.189993255941516	.	.
chr1	53352482	53352981	chr1	53483413	53483912	Asnsd1|chr1:53483413-53483912	0.189993255941516	.	.
chr1	53707111	53707610	chr1	53518198	53518697	Dnah7a|chr1:53518198-53518697	0.329121177940675	.	.
chr1	53707111	53707610	chr1	53892404	53892903	Dnah7a|chr1:53892404-53892903	0.190789877295189	.	.
chr1	53707111	53707610	chr1	53940595	53941094	Dnah7a|chr1:53940595-53941094	0.164948327074833	.	.
chr1	53785040	53785539	chr1	53581290	53581789	Stk17b|chr1:53581290-53581789	0.209990377448727	.	.
chr1	53785040	53785539	chr1	53894252	53894751	Stk17b|chr1:53894252-53894751	0.143499970022095	.	.
chr1	53785040	53785539	chr1	53940595	53941094	Stk17b|chr1:53940595-53941094	0.196708733829494	.	.
chr1	54194329	54194828	chr1	54032500	54032999	Hecw2|chr1:54032500-54032999	0.248665916246933	.	.
chr1	54194329	54194828	chr1	54193770	54194269	Hecw2|chr1:54193770-54194269	0.356752144561834	.	.
chr1	54194947	54195446	chr1	54032500	54032999	Hecw2|chr1:54032500-54032999	0.131610304167174	.	.
chr1	54194947	54195446	chr1	54095137	54095636	Hecw2|chr1:54095137-54095636	0.213227340093541	.	.
chr1	54194947	54195446	chr1	54381234	54381733	Hecw2|chr1:54381234-54381733	0.261561751228357	.	.
chr1	54250459	54250958	chr1	54032500	54032999	Ccdc150|chr1:54032500-54032999	0.153760250922749	.	.
chr1	54250459	54250958	chr1	54039037	54039536	Ccdc150|chr1:54039037-54039536	0.251680140410634	.	.
chr1	54250459	54250958	chr1	54381234	54381733	Ccdc150|chr1:54381234-54381733	0.341283413951039	.	.
chr1	54250459	54250958	chr1	54578469	54578968	Ccdc150|chr1:54578469-54578968	0.271784882604236	.	.
chr1	54250459	54250958	chr1	54584699	54585198	Ccdc150|chr1:54584699-54585198	0.327985444764381	.	.
chr1	54250459	54250958	chr1	54585255	54585754	Ccdc150|chr1:54585255-54585754	0.182834650444445	.	.
chr1	54250459	54250958	chr1	54665931	54666430	Ccdc150|chr1:54665931-54666430	0.288651652365498	.	.
chr1	54250459	54250958	chr1	54684131	54684630	Ccdc150|chr1:54684131-54684630	0.194606086019472	.	.
chr1	54250459	54250958	chr1	54690573	54691072	Ccdc150|chr1:54690573-54691072	0.189724784046293	.	.
chr1	54438767	54439266	chr1	54032500	54032999	Gtf3c3|chr1:54032500-54032999	0.206074413061057	.	.
chr1	54438767	54439266	chr1	54193770	54194269	Gtf3c3|chr1:54193770-54194269	0.222311325643605	.	.
chr1	54438767	54439266	chr1	54332940	54333439	Gtf3c3|chr1:54332940-54333439	0.306549749868475	.	.
chr1	54438767	54439266	chr1	54381234	54381733	Gtf3c3|chr1:54381234-54381733	0.194844526336814	.	.
chr1	54438767	54439266	chr1	54597614	54598113	Gtf3c3|chr1:54597614-54598113	0.222130138160972	.	.
chr1	54557443	54557942	chr1	54381234	54381733	Pgap1|chr1:54381234-54381733	0.248215246556022	.	.
chr1	54557443	54557942	chr1	54584699	54585198	Pgap1|chr1:54584699-54585198	0.331738978395277	.	.
chr1	54557443	54557942	chr1	54665931	54666430	Pgap1|chr1:54665931-54666430	0.196063725749485	.	.
chr1	54557443	54557942	chr1	54684131	54684630	Pgap1|chr1:54684131-54684630	0.177013363457016	.	.
chr1	54557443	54557942	chr1	54690573	54691072	Pgap1|chr1:54690573-54691072	0.21050273767211	.	.
chr1	54557443	54557942	chr1	54707058	54707557	Pgap1|chr1:54707058-54707557	0.131951487712973	.	.
chr1	55027198	55027697	chr1	55446132	55446631	Sf3b1|chr1:55446132-55446631	0.168434169410268	.	.
chr1	55052491	55052990	chr1	55446132	55446631	Coq10b|chr1:55446132-55446631	0.281901638880574	.	.
chr1	55053010	55053509	chr1	55446132	55446631	Coq10b|chr1:55446132-55446631	0.150129834281027	.	.
chr1	55087395	55087894	chr1	55192060	55192559	Hspd1|chr1:55192060-55192559	0.124472888291959	.	.
chr1	55087395	55087894	chr1	55192060	55192559	Hspe1|chr1:55192060-55192559	0.124472888291959	.	.
chr1	55087908	55088407	chr1	55446132	55446631	Hspd1|chr1:55446132-55446631	0.134146532092974	.	.
chr1	55087908	55088407	chr1	55446132	55446631	Hspe1|chr1:55446132-55446631	0.134146532092974	.	.
chr1	55130908	55131407	chr1	55430568	55431067	Mob4|chr1:55430568-55431067	0.189787469648842	.	.
chr1	55130908	55131407	chr1	55446132	55446631	Mob4|chr1:55446132-55446631	0.317045358403517	.	.
chr1	55130908	55131407	chr1	55446132	55446631	Mob4|chr1:55446132-55446631	0.317045358403518	.	.
chr1	55131471	55131970	chr1	55012469	55012968	Mob4|chr1:55012469-55012968	0.279753775647457	.	.
chr1	55131471	55131970	chr1	55446132	55446631	Mob4|chr1:55446132-55446631	0.162609703520706	.	.
chr1	55236881	55237380	chr1	55446132	55446631	Mars2|chr1:55446132-55446631	0.158424218377341	.	.
chr1	55237741	55238240	chr1	55192060	55192559	Mars2|chr1:55192060-55192559	0.174480970933151	.	.
chr1	55237741	55238240	chr1	55215276	55215775	Mars2|chr1:55215276-55215775	0.256677005378293	.	.
chr1	55405572	55406071	chr1	55412387	55412886	Plcl1|chr1:55412387-55412886	0.208480715086585	.	.
chr1	55405572	55406071	chr1	55430568	55431067	Plcl1|chr1:55430568-55431067	0.134344293861232	.	.
chr1	55406395	55406894	chr1	55177221	55177720	Plcl1|chr1:55177221-55177720	0.237175823486537	.	.
chr1	55406395	55406894	chr1	55223973	55224472	Plcl1|chr1:55223973-55224472	0.255753983361189	.	.
chr1	55406395	55406894	chr1	55412387	55412886	Plcl1|chr1:55412387-55412886	0.187943104851977	.	.
chr1	55406395	55406894	chr1	55450633	55451132	Plcl1|chr1:55450633-55451132	0.136282283767774	.	.
chr1	55406395	55406894	chr1	55489281	55489780	Plcl1|chr1:55489281-55489780	0.127657613382555	.	.
chr1	55406395	55406894	chr1	55496355	55496854	Plcl1|chr1:55496355-55496854	0.130453827771514	.	.
chr1	56972152	56972651	chr1	56843575	56844074	9130024F11Rik|chr1:56843575-56844074	0.289916575446602	.	.
chr1	56972152	56972651	chr1	56843575	56844074	9130024F11Rik|chr1:56843575-56844074	0.289916575446603	.	.
chr1	56972152	56972651	chr1	56850347	56850846	9130024F11Rik|chr1:56850347-56850846	0.246509539307735	.	.
chr1	56972152	56972651	chr1	56896634	56897133	9130024F11Rik|chr1:56896634-56897133	0.315160576582326	.	.
chr1	56972152	56972651	chr1	56972961	56973460	9130024F11Rik|chr1:56972961-56973460	0.160091628637735	.	.
chr1	56972152	56972651	chr1	57217577	57218076	9130024F11Rik|chr1:57217577-57218076	0.145605750567048	.	.
chr1	56972152	56972651	chr1	57224682	57225181	9130024F11Rik|chr1:57224682-57225181	0.133546281388622	.	.
chr1	57377374	57377873	chr1	57083035	57083534	1700066M21Rik|chr1:57083035-57083534	0.144957434021172	.	.
chr1	57377374	57377873	chr1	57083035	57083534	4930558J18Rik|chr1:57083035-57083534	0.144957434021172	.	.
chr1	57377374	57377873	chr1	57423605	57424104	1700066M21Rik|chr1:57423605-57424104	0.296253114633101	.	.
chr1	57377374	57377873	chr1	57423605	57424104	4930558J18Rik|chr1:57423605-57424104	0.296253114633101	.	.
chr1	57377374	57377873	chr1	57436901	57437400	1700066M21Rik|chr1:57436901-57437400	0.23788669788537	.	.
chr1	57377374	57377873	chr1	57436901	57437400	4930558J18Rik|chr1:57436901-57437400	0.23788669788537	.	.
chr1	57377374	57377873	chr1	57747333	57747832	1700066M21Rik|chr1:57747333-57747832	0.211468716277477	.	.
chr1	57377374	57377873	chr1	57747333	57747832	4930558J18Rik|chr1:57747333-57747832	0.211468716277477	.	.
chr1	57406257	57406756	chr1	57333790	57334289	Maip1|chr1:57333790-57334289	0.132512733914042	.	.
chr1	57406257	57406756	chr1	57333790	57334289	Tyw5|chr1:57333790-57334289	0.132512733914042	.	.
chr1	57406257	57406756	chr1	57423605	57424104	Maip1|chr1:57423605-57424104	0.125577896070433	.	.
chr1	57406257	57406756	chr1	57423605	57424104	Tyw5|chr1:57423605-57424104	0.125577896070433	.	.
chr1	57406257	57406756	chr1	57428877	57429376	Maip1|chr1:57428877-57429376	0.17445439921166	.	.
chr1	57406257	57406756	chr1	57428877	57429376	Tyw5|chr1:57428877-57429376	0.17445439921166	.	.
chr1	57406257	57406756	chr1	57704132	57704631	Maip1|chr1:57704132-57704631	0.156477384635897	.	.
chr1	57406257	57406756	chr1	57704132	57704631	Tyw5|chr1:57704132-57704631	0.156477384635897	.	.
chr1	57406767	57407266	chr1	57358458	57358957	Maip1|chr1:57358458-57358957	0.128305212138938	.	.
chr1	57406767	57407266	chr1	57358458	57358957	Tyw5|chr1:57358458-57358957	0.128305212138938	.	.
chr1	57406767	57407266	chr1	57428877	57429376	Maip1|chr1:57428877-57429376	0.210352459898526	.	.
chr1	57406767	57407266	chr1	57428877	57429376	Tyw5|chr1:57428877-57429376	0.210352459898526	.	.
chr1	57406767	57407266	chr1	57538517	57539016	Maip1|chr1:57538517-57539016	0.233467632030726	.	.
chr1	57406767	57407266	chr1	57538517	57539016	Tyw5|chr1:57538517-57539016	0.233467632030726	.	.
chr1	57406767	57407266	chr1	57579814	57580313	Maip1|chr1:57579814-57580313	0.193614261269551	.	.
chr1	57406767	57407266	chr1	57579814	57580313	Tyw5|chr1:57579814-57580313	0.193614261269551	.	.
chr1	57406767	57407266	chr1	57601000	57601499	Maip1|chr1:57601000-57601499	0.138676367981546	.	.
chr1	57406767	57407266	chr1	57601000	57601499	Tyw5|chr1:57601000-57601499	0.138676367981546	.	.
chr1	57406767	57407266	chr1	57612380	57612879	Maip1|chr1:57612380-57612879	0.162604143142922	.	.
chr1	57406767	57407266	chr1	57612380	57612879	Tyw5|chr1:57612380-57612879	0.162604143142922	.	.
chr1	57406767	57407266	chr1	57666222	57666721	Maip1|chr1:57666222-57666721	0.162122511343312	.	.
chr1	57406767	57407266	chr1	57666222	57666721	Tyw5|chr1:57666222-57666721	0.162122511343312	.	.
chr1	58392818	58393317	chr1	58288015	58288514	Bzw1|chr1:58288015-58288514	0.137056107258688	.	.
chr1	58392818	58393317	chr1	58529712	58530211	Bzw1|chr1:58529712-58530211	0.150969674406634	.	.
chr1	58445384	58445883	chr1	58536480	58536979	Nif3l1|chr1:58536480-58536979	0.151299033041259	.	.
chr1	58445384	58445883	chr1	58536480	58536979	Ppil3|chr1:58536480-58536979	0.151299033041259	.	.
chr1	58504734	58505233	chr1	58536480	58536979	Gm15834|chr1:58536480-58536979	0.288348417041683	.	.
chr1	58504734	58505233	chr1	58536480	58536979	Orc2|chr1:58536480-58536979	0.288348417041683	.	.
chr1	58586034	58586533	chr1	58348642	58349141	Fam126b|chr1:58348642-58349141	0.192725761842185	.	.
chr1	58586034	58586533	chr1	58348642	58349141	Ndufb3|chr1:58348642-58349141	0.192725761842185	.	.
chr1	58586552	58587051	chr1	58529712	58530211	Fam126b|chr1:58529712-58530211	0.157713692869584	.	.
chr1	58586552	58587051	chr1	58529712	58530211	Ndufb3|chr1:58529712-58530211	0.157713692869584	.	.
chr1	58586552	58587051	chr1	58921343	58921842	Fam126b|chr1:58921343-58921842	0.153137202274352	.	.
chr1	58586552	58587051	chr1	58921343	58921842	Ndufb3|chr1:58921343-58921842	0.153137202274352	.	.
chr1	58711489	58711988	chr1	58341563	58342062	Cflar|chr1:58341563-58342062	0.125513528209387	.	.
chr1	59119578	59120077	chr1	59394461	59394960	G730003C15Rik|chr1:59394461-59394960	0.139874658014292	.	.
chr1	59119578	59120077	chr1	59394461	59394960	Tmem237|chr1:59394461-59394960	0.139874658014292	.	.
chr1	59120147	59120646	chr1	59067948	59068447	G730003C15Rik|chr1:59067948-59068447	0.169698761713243	.	.
chr1	59120147	59120646	chr1	59067948	59068447	Tmem237|chr1:59067948-59068447	0.169698761713243	.	.
chr1	59120147	59120646	chr1	59193017	59193516	G730003C15Rik|chr1:59193017-59193516	0.209919777658337	.	.
chr1	59120147	59120646	chr1	59193017	59193516	Tmem237|chr1:59193017-59193516	0.209919777658337	.	.
chr1	59120147	59120646	chr1	59194869	59195368	G730003C15Rik|chr1:59194869-59195368	0.318139721006433	.	.
chr1	59120147	59120646	chr1	59194869	59195368	Tmem237|chr1:59194869-59195368	0.318139721006433	.	.
chr1	59120147	59120646	chr1	59462746	59463245	G730003C15Rik|chr1:59462746-59463245	0.279439145451225	.	.
chr1	59120147	59120646	chr1	59462746	59463245	Tmem237|chr1:59462746-59463245	0.279439145451225	.	.
chr1	59670565	59671064	chr1	59566844	59567343	Sumo1|chr1:59566844-59567343	0.180877517242205	.	.
chr1	59670565	59671064	chr1	59574808	59575307	Sumo1|chr1:59574808-59575307	0.133664688645103	.	.
chr1	59684706	59685205	chr1	59574808	59575307	Nop58|chr1:59574808-59575307	0.122761652740622	.	.
chr1	59762644	59763143	chr1	59893063	59893562	Bmpr2|chr1:59893063-59893562	0.132960385695561	.	.
chr1	59762644	59763143	chr1	59895373	59895872	Bmpr2|chr1:59895373-59895872	0.208788311496396	.	.
chr1	59762644	59763143	chr1	59968747	59969246	Bmpr2|chr1:59968747-59969246	0.136941814935744	.	.
chr1	59913211	59913710	chr1	59883669	59884168	Fam117b|chr1:59883669-59884168	0.184502919651116	.	.
chr1	60098487	60098986	chr1	59883669	59884168	Carf|chr1:59883669-59884168	0.140374383341749	.	.
chr1	60098487	60098986	chr1	59883669	59884168	Wdr12|chr1:59883669-59884168	0.140374383341749	.	.
chr1	60180257	60180756	chr1	59895373	59895872	Nbeal1|chr1:59895373-59895872	0.182770790086597	.	.
chr1	60180257	60180756	chr1	60432210	60432709	Nbeal1|chr1:60432210-60432709	0.181425831161	.	.
chr1	60343314	60343813	chr1	60000360	60000859	Cyp20a1|chr1:60000360-60000859	0.135280113665102	.	.
chr1	65122893	65123392	chr1	65048740	65049239	D630023F18Rik|chr1:65048740-65049239	0.124840197352179	.	.
chr1	65122893	65123392	chr1	65048740	65049239	D630023F18Rik|chr1:65048740-65049239	0.12484019735218	.	.
chr1	65186396	65186895	chr1	65010101	65010600	Idh1|chr1:65010101-65010600	0.16198915837605	.	.
chr1	65186396	65186895	chr1	65010101	65010600	Pikfyve|chr1:65010101-65010600	0.16198915837605	.	.
chr1	65186396	65186895	chr1	65475547	65476046	Idh1|chr1:65475547-65476046	0.552495960856714	.	.
chr1	65186396	65186895	chr1	65475547	65476046	Pikfyve|chr1:65475547-65476046	0.552495960856714	.	.
chr1	65282716	65283215	chr1	65167249	65167748	Pth2r|chr1:65167249-65167748	0.240888613509867	.	.
chr1	65282716	65283215	chr1	65178123	65178622	Pth2r|chr1:65178123-65178622	0.182192421074086	.	.
chr1	65282716	65283215	chr1	65179041	65179540	Pth2r|chr1:65179041-65179540	0.126295779682388	.	.
chr1	65282716	65283215	chr1	65212498	65212997	Pth2r|chr1:65212498-65212997	0.154287856288045	.	.
chr1	65282716	65283215	chr1	65687075	65687574	Pth2r|chr1:65687075-65687574	0.339991162849222	.	.
chr1	65282716	65283215	chr1	65687594	65688093	Pth2r|chr1:65687594-65688093	0.305976737599737	.	.
chr1	66174880	66175379	chr1	66187006	66187505	Map2|chr1:66187006-66187505	0.298447753209046	.	.
chr1	66174880	66175379	chr1	66211343	66211842	Map2|chr1:66211343-66211842	0.252635059826108	.	.
chr1	69108309	69108808	chr1	68779718	68780217	Erbb4|chr1:68779718-68780217	0.174325922567002	.	.
chr1	69108309	69108808	chr1	68780442	68780941	Erbb4|chr1:68780442-68780941	0.181781174656169	.	.
chr1	69108309	69108808	chr1	68806645	68807144	Erbb4|chr1:68806645-68807144	0.267099655484819	.	.
chr1	69108309	69108808	chr1	68969575	68970074	Erbb4|chr1:68969575-68970074	0.366858560033122	.	.
chr1	69108309	69108808	chr1	69144957	69145456	Erbb4|chr1:69144957-69145456	0.325513179404471	.	.
chr1	69108309	69108808	chr1	69165136	69165635	Erbb4|chr1:69165136-69165635	0.514242580752005	.	.
chr1	69108309	69108808	chr1	69280842	69281341	Erbb4|chr1:69280842-69281341	0.62209253189263	.	.
chr1	69108309	69108808	chr1	69405850	69406349	Erbb4|chr1:69405850-69406349	0.312162255615324	.	.
chr1	69687151	69687650	chr1	69280842	69281341	Ikzf2|chr1:69280842-69281341	0.255803257467233	.	.
chr1	69687151	69687650	chr1	69305850	69306349	Ikzf2|chr1:69305850-69306349	0.182732343218863	.	.
chr1	69687151	69687650	chr1	69326883	69327382	Ikzf2|chr1:69326883-69327382	0.202513076426543	.	.
chr1	69687151	69687650	chr1	69405850	69406349	Ikzf2|chr1:69405850-69406349	0.20699442977283	.	.
chr1	69687151	69687650	chr1	69656928	69657427	Ikzf2|chr1:69656928-69657427	0.169768012835107	.	.
chr1	69687151	69687650	chr1	69865706	69866205	Ikzf2|chr1:69865706-69866205	0.15953263643108	.	.
chr1	69687151	69687650	chr1	69956556	69957055	Ikzf2|chr1:69956556-69957055	0.154215999855908	.	.
chr1	69826647	69827146	chr1	69537521	69538020	Spag16|chr1:69537521-69538020	0.172155303020977	.	.
chr1	69826647	69827146	chr1	70081615	70082114	Spag16|chr1:70081615-70082114	0.313011423184714	.	.
chr1	69826647	69827146	chr1	70103681	70104180	Spag16|chr1:70103681-70104180	0.182063655744353	.	.
chr1	70724978	70725477	chr1	70358066	70358565	Vwc2l|chr1:70358066-70358565	0.171649581964195	.	.
chr1	70724978	70725477	chr1	70379426	70379925	Vwc2l|chr1:70379426-70379925	0.136447194039676	.	.
chr1	70724978	70725477	chr1	70380051	70380550	Vwc2l|chr1:70380051-70380550	0.189234239854525	.	.
chr1	70724978	70725477	chr1	70420297	70420796	Vwc2l|chr1:70420297-70420796	0.321481130166618	.	.
chr1	70724978	70725477	chr1	70475268	70475767	Vwc2l|chr1:70475268-70475767	0.234589061392262	.	.
chr1	70724978	70725477	chr1	70504706	70505205	Vwc2l|chr1:70504706-70505205	0.129034071487173	.	.
chr1	70724978	70725477	chr1	70595432	70595931	Vwc2l|chr1:70595432-70595931	0.185285403283477	.	.
chr1	70724978	70725477	chr1	70605088	70605587	Vwc2l|chr1:70605088-70605587	0.148548452061295	.	.
chr1	70724978	70725477	chr1	70624651	70625150	Vwc2l|chr1:70624651-70625150	0.130987962005554	.	.
chr1	70724978	70725477	chr1	70645531	70646030	Vwc2l|chr1:70645531-70646030	0.157311636720184	.	.
chr1	70724978	70725477	chr1	70684092	70684591	Vwc2l|chr1:70684092-70684591	0.184423475507594	.	.
chr1	70724978	70725477	chr1	70684750	70685249	Vwc2l|chr1:70684750-70685249	0.272057524626945	.	.
chr1	70724978	70725477	chr1	70742577	70743076	Vwc2l|chr1:70742577-70743076	0.122303518645408	.	.
chr1	70725497	70725996	chr1	70316336	70316835	Vwc2l|chr1:70316336-70316835	0.144820786730264	.	.
chr1	70725497	70725996	chr1	70380051	70380550	Vwc2l|chr1:70380051-70380550	0.173553646701837	.	.
chr1	70725497	70725996	chr1	70420297	70420796	Vwc2l|chr1:70420297-70420796	0.231023417174816	.	.
chr1	70725497	70725996	chr1	70504706	70505205	Vwc2l|chr1:70504706-70505205	0.293795128040846	.	.
chr1	70725497	70725996	chr1	70595432	70595931	Vwc2l|chr1:70595432-70595931	0.211648404938188	.	.
chr1	70725497	70725996	chr1	70684092	70684591	Vwc2l|chr1:70684092-70684591	0.208497221554604	.	.
chr1	70725497	70725996	chr1	70684750	70685249	Vwc2l|chr1:70684750-70685249	0.304665550275329	.	.
chr1	70725497	70725996	chr1	70742577	70743076	Vwc2l|chr1:70742577-70743076	0.136250824079873	.	.
chr1	70726264	70726763	chr1	70358066	70358565	Vwc2l|chr1:70358066-70358565	0.15893800692838	.	.
chr1	70726264	70726763	chr1	70420297	70420796	Vwc2l|chr1:70420297-70420796	0.445094616300769	.	.
chr1	70726264	70726763	chr1	70475268	70475767	Vwc2l|chr1:70475268-70475767	0.375118288559795	.	.
chr1	70726264	70726763	chr1	70595432	70595931	Vwc2l|chr1:70595432-70595931	0.251481101120384	.	.
chr1	70726264	70726763	chr1	70605088	70605587	Vwc2l|chr1:70605088-70605587	0.237649304034213	.	.
chr1	70726264	70726763	chr1	70618708	70619207	Vwc2l|chr1:70618708-70619207	0.255227061668637	.	.
chr1	70726264	70726763	chr1	70624651	70625150	Vwc2l|chr1:70624651-70625150	0.271938250220931	.	.
chr1	70726264	70726763	chr1	70645531	70646030	Vwc2l|chr1:70645531-70646030	0.133118199762369	.	.
chr1	70726264	70726763	chr1	70703951	70704450	Vwc2l|chr1:70703951-70704450	0.391740612404548	.	.
chr1	70726264	70726763	chr1	70742577	70743076	Vwc2l|chr1:70742577-70743076	0.319215119599788	.	.
chr1	71102861	71103360	chr1	71208683	71209182	Bard1|chr1:71208683-71209182	0.179974504427887	.	.
chr1	71556874	71557373	chr1	71800627	71801126	Atic|chr1:71800627-71801126	0.208045945891032	.	.
chr1	71556874	71557373	chr1	71824595	71825094	Atic|chr1:71824595-71825094	0.199306858446272	.	.
chr1	71556874	71557373	chr1	71990255	71990754	Atic|chr1:71990255-71990754	0.258815443884466	.	.
chr1	73529707	73530206	chr1	73352963	73353462	C530043A13Rik|chr1:73352963-73353462	0.276039694099274	.	.
chr1	73529707	73530206	chr1	73743852	73744351	C530043A13Rik|chr1:73743852-73744351	0.17628445476256	.	.
chr1	74284588	74285087	chr1	74332262	74332761	Aamp|chr1:74332262-74332761	0.126321232963592	.	.
chr1	74284588	74285087	chr1	74332262	74332761	Pnkd|chr1:74332262-74332761	0.126321232963592	.	.
chr1	74284588	74285087	chr1	74386756	74387255	Aamp|chr1:74386756-74387255	0.330491683625724	.	.
chr1	74284588	74285087	chr1	74386756	74387255	Pnkd|chr1:74386756-74387255	0.330491683625724	.	.
chr1	74284588	74285087	chr1	74437955	74438454	Aamp|chr1:74437955-74438454	0.176267419992501	.	.
chr1	74284588	74285087	chr1	74437955	74438454	Pnkd|chr1:74437955-74438454	0.176267419992501	.	.
chr1	74361763	74362262	chr1	74325840	74326339	Catip|chr1:74325840-74326339	0.195111935019248	.	.
chr1	74361763	74362262	chr1	74343967	74344466	Catip|chr1:74343967-74344466	0.137888844880075	.	.
chr1	74361763	74362262	chr1	74450348	74450847	Catip|chr1:74450348-74450847	0.209298321063891	.	.
chr1	74361763	74362262	chr1	74452541	74453040	Catip|chr1:74452541-74453040	0.160078045190629	.	.
chr1	74361763	74362262	chr1	74460234	74460733	Catip|chr1:74460234-74460733	0.150990057544492	.	.
chr1	74505730	74506229	chr1	74332262	74332761	Cnot9|chr1:74332262-74332761	0.203197383197793	.	.
chr1	74505730	74506229	chr1	74332815	74333314	Cnot9|chr1:74332815-74333314	0.126306235779715	.	.
chr1	74505730	74506229	chr1	74386756	74387255	Cnot9|chr1:74386756-74387255	0.12934897582572	.	.
chr1	74505730	74506229	chr1	74437955	74438454	Cnot9|chr1:74437955-74438454	0.13034251637459	.	.
chr1	74505730	74506229	chr1	74452541	74453040	Cnot9|chr1:74452541-74453040	0.195453677878545	.	.
chr1	74505730	74506229	chr1	74802933	74803432	Cnot9|chr1:74802933-74803432	0.232459656843698	.	.
chr1	74505730	74506229	chr1	74858307	74858806	Cnot9|chr1:74858307-74858806	0.241942571466921	.	.
chr1	74505730	74506229	chr1	74872216	74872715	Cnot9|chr1:74872216-74872715	0.182948757016213	.	.
chr1	74506443	74506942	chr1	74357482	74357981	Cnot9|chr1:74357482-74357981	0.133330219873833	.	.
chr1	74506443	74506942	chr1	74681434	74681933	Cnot9|chr1:74681434-74681933	0.158230840871846	.	.
chr1	74541923	74542422	chr1	74325840	74326339	Plcd4|chr1:74325840-74326339	0.219996210762791	.	.
chr1	74541923	74542422	chr1	74332262	74332761	Plcd4|chr1:74332262-74332761	0.128638048081565	.	.
chr1	74541923	74542422	chr1	74368126	74368625	Plcd4|chr1:74368126-74368625	0.179642779347373	.	.
chr1	74541923	74542422	chr1	74397348	74397847	Plcd4|chr1:74397348-74397847	0.250144947125868	.	.
chr1	74541923	74542422	chr1	74460234	74460733	Plcd4|chr1:74460234-74460733	0.127071261822481	.	.
chr1	74541923	74542422	chr1	74816731	74817230	Plcd4|chr1:74816731-74817230	0.131563759532873	.	.
chr1	74541923	74542422	chr1	74948735	74949234	Plcd4|chr1:74948735-74949234	0.158758862815947	.	.
chr1	74542596	74543095	chr1	74332262	74332761	Plcd4|chr1:74332262-74332761	0.214550893639531	.	.
chr1	74542596	74543095	chr1	74386756	74387255	Plcd4|chr1:74386756-74387255	0.123635140435773	.	.
chr1	74542596	74543095	chr1	74460234	74460733	Plcd4|chr1:74460234-74460733	0.173340402756729	.	.
chr1	74542596	74543095	chr1	74794449	74794948	Plcd4|chr1:74794449-74794948	0.224773448816508	.	.
chr1	74542596	74543095	chr1	74802933	74803432	Plcd4|chr1:74802933-74803432	0.174766260083948	.	.
chr1	74542596	74543095	chr1	74806444	74806943	Plcd4|chr1:74806444-74806943	0.160390566806187	.	.
chr1	74542596	74543095	chr1	74816731	74817230	Plcd4|chr1:74816731-74817230	0.188762341547249	.	.
chr1	74542596	74543095	chr1	74817277	74817776	Plcd4|chr1:74817277-74817776	0.134386500000423	.	.
chr1	74542596	74543095	chr1	74880737	74881236	Plcd4|chr1:74880737-74881236	0.127868363482193	.	.
chr1	74542596	74543095	chr1	74948735	74949234	Plcd4|chr1:74948735-74949234	0.128750776429671	.	.
chr1	74587962	74588461	chr1	74332815	74333314	Bcs1l|chr1:74332815-74333314	0.270864884164327	.	.
chr1	74587962	74588461	chr1	74332815	74333314	Zfp142|chr1:74332815-74333314	0.270864884164327	.	.
chr1	74587962	74588461	chr1	74386756	74387255	Bcs1l|chr1:74386756-74387255	0.129119568391408	.	.
chr1	74587962	74588461	chr1	74386756	74387255	Zfp142|chr1:74386756-74387255	0.129119568391408	.	.
chr1	74587962	74588461	chr1	74415126	74415625	Bcs1l|chr1:74415126-74415625	0.363032753590938	.	.
chr1	74587962	74588461	chr1	74415126	74415625	Zfp142|chr1:74415126-74415625	0.363032753590938	.	.
chr1	74587962	74588461	chr1	74437955	74438454	Bcs1l|chr1:74437955-74438454	0.192831483485492	.	.
chr1	74587962	74588461	chr1	74437955	74438454	Zfp142|chr1:74437955-74438454	0.192831483485492	.	.
chr1	74587962	74588461	chr1	74802933	74803432	Bcs1l|chr1:74802933-74803432	0.286611256325936	.	.
chr1	74587962	74588461	chr1	74802933	74803432	Zfp142|chr1:74802933-74803432	0.286611256325936	.	.
chr1	74587962	74588461	chr1	74806444	74806943	Bcs1l|chr1:74806444-74806943	0.167035013564189	.	.
chr1	74587962	74588461	chr1	74806444	74806943	Zfp142|chr1:74806444-74806943	0.167035013564189	.	.
chr1	74587962	74588461	chr1	74806952	74807451	Bcs1l|chr1:74806952-74807451	0.207189144676361	.	.
chr1	74587962	74588461	chr1	74806952	74807451	Zfp142|chr1:74806952-74807451	0.207189144676361	.	.
chr1	74587962	74588461	chr1	74808065	74808564	Bcs1l|chr1:74808065-74808564	0.226455014740131	.	.
chr1	74587962	74588461	chr1	74808065	74808564	Zfp142|chr1:74808065-74808564	0.226455014740131	.	.
chr1	74587962	74588461	chr1	74858307	74858806	Bcs1l|chr1:74858307-74858806	0.585870074681471	.	.
chr1	74587962	74588461	chr1	74858307	74858806	Zfp142|chr1:74858307-74858806	0.585870074681471	.	.
chr1	74587962	74588461	chr1	74872216	74872715	Bcs1l|chr1:74872216-74872715	0.381049159250094	.	.
chr1	74587962	74588461	chr1	74872216	74872715	Zfp142|chr1:74872216-74872715	0.381049159250094	.	.
chr1	74601175	74601674	chr1	74681434	74681933	Rnf25|chr1:74681434-74681933	0.147601532040242	.	.
chr1	74601175	74601674	chr1	74681434	74681933	Stk36|chr1:74681434-74681933	0.147601532040242	.	.
chr1	74601175	74601674	chr1	74806952	74807451	Rnf25|chr1:74806952-74807451	0.161265756810796	.	.
chr1	74601175	74601674	chr1	74806952	74807451	Stk36|chr1:74806952-74807451	0.161265756810796	.	.
chr1	74601175	74601674	chr1	74882110	74882609	Rnf25|chr1:74882110-74882609	0.139116786822028	.	.
chr1	74601175	74601674	chr1	74882110	74882609	Stk36|chr1:74882110-74882609	0.139116786822028	.	.
chr1	74661495	74661994	chr1	74415126	74415625	Ttll4|chr1:74415126-74415625	0.31502938136723	.	.
chr1	74661495	74661994	chr1	74437955	74438454	Ttll4|chr1:74437955-74438454	0.18241770875972	.	.
chr1	74661495	74661994	chr1	74806952	74807451	Ttll4|chr1:74806952-74807451	0.140228689035178	.	.
chr1	74661495	74661994	chr1	74808065	74808564	Ttll4|chr1:74808065-74808564	0.155150097823835	.	.
chr1	74661495	74661994	chr1	74812190	74812689	Ttll4|chr1:74812190-74812689	0.247376473232991	.	.
chr1	74661495	74661994	chr1	74858307	74858806	Ttll4|chr1:74858307-74858806	0.132709799706193	.	.
chr1	74661495	74661994	chr1	74872216	74872715	Ttll4|chr1:74872216-74872715	0.249277538310252	.	.
chr1	74661495	74661994	chr1	74880737	74881236	Ttll4|chr1:74880737-74881236	0.249532482568365	.	.
chr1	74851328	74851827	chr1	74533909	74534408	Gm16582|chr1:74533909-74534408	0.513507879192968	.	.
chr1	74851328	74851827	chr1	74643883	74644382	Gm16582|chr1:74643883-74644382	0.130778086337868	.	.
chr1	74851328	74851827	chr1	74816731	74817230	Gm16582|chr1:74816731-74817230	0.381989699391241	.	.
chr1	74851328	74851827	chr1	74817277	74817776	Gm16582|chr1:74817277-74817776	0.134296252397468	.	.
chr1	74851328	74851827	chr1	74880737	74881236	Gm16582|chr1:74880737-74881236	0.175063288346724	.	.
chr1	74851328	74851827	chr1	74948735	74949234	Gm16582|chr1:74948735-74949234	0.172488075317448	.	.
chr1	74851328	74851827	chr1	75022063	75022562	Gm16582|chr1:75022063-75022562	0.48546547839855	.	.
chr1	74854708	74855207	chr1	74681434	74681933	Cdk5r2|chr1:74681434-74681933	0.164870398730059	.	.
chr1	74854708	74855207	chr1	74802933	74803432	Cdk5r2|chr1:74802933-74803432	0.260788564980888	.	.
chr1	74854708	74855207	chr1	74806444	74806943	Cdk5r2|chr1:74806444-74806943	0.184703093890606	.	.
chr1	74854708	74855207	chr1	74806952	74807451	Cdk5r2|chr1:74806952-74807451	0.321959888828664	.	.
chr1	74854708	74855207	chr1	74875293	74875792	Cdk5r2|chr1:74875293-74875792	0.152176459708251	.	.
chr1	74854708	74855207	chr1	75218312	75218811	Cdk5r2|chr1:75218312-75218811	0.182488382618486	.	.
chr1	75124760	75125259	chr1	74784124	74784623	Nhej1|chr1:74784124-74784623	0.178085651363501	.	.
chr1	75124760	75125259	chr1	74794449	74794948	Nhej1|chr1:74794449-74794948	0.226308251757127	.	.
chr1	75124760	75125259	chr1	74806444	74806943	Nhej1|chr1:74806444-74806943	0.139800001323349	.	.
chr1	75124760	75125259	chr1	74806952	74807451	Nhej1|chr1:74806952-74807451	0.267533968054773	.	.
chr1	75124760	75125259	chr1	74858307	74858806	Nhej1|chr1:74858307-74858806	0.24187534741319	.	.
chr1	75124760	75125259	chr1	74880737	74881236	Nhej1|chr1:74880737-74881236	0.126438449495083	.	.
chr1	75124760	75125259	chr1	74882110	74882609	Nhej1|chr1:74882110-74882609	0.269889792821351	.	.
chr1	75124760	75125259	chr1	75365427	75365926	Nhej1|chr1:75365427-75365926	0.282186159243231	.	.
chr1	75124760	75125259	chr1	75370249	75370748	Nhej1|chr1:75370249-75370748	0.130740867316422	.	.
chr1	75124760	75125259	chr1	75393088	75393587	Nhej1|chr1:75393088-75393587	0.210252706677033	.	.
chr1	75124760	75125259	chr1	75393648	75394147	Nhej1|chr1:75393648-75394147	0.270390719802535	.	.
chr1	75124760	75125259	chr1	75413640	75414139	Nhej1|chr1:75413640-75414139	0.235791160677863	.	.
chr1	75124760	75125259	chr1	75486474	75486973	Nhej1|chr1:75486474-75486973	0.171164811400601	.	.
chr1	75124760	75125259	chr1	75487302	75487801	Nhej1|chr1:75487302-75487801	0.143346233924674	.	.
chr1	75124760	75125259	chr1	75495129	75495628	Nhej1|chr1:75495129-75495628	0.14539045202159	.	.
chr1	75142499	75142998	chr1	74784124	74784623	Cnppd1|chr1:74784124-74784623	0.21648529850106	.	.
chr1	75142499	75142998	chr1	74784124	74784623	Retreg2|chr1:74784124-74784623	0.21648529850106	.	.
chr1	75142499	75142998	chr1	74794449	74794948	Cnppd1|chr1:74794449-74794948	0.130010834626089	.	.
chr1	75142499	75142998	chr1	74794449	74794948	Retreg2|chr1:74794449-74794948	0.130010834626089	.	.
chr1	75142499	75142998	chr1	74808065	74808564	Cnppd1|chr1:74808065-74808564	0.258262284596594	.	.
chr1	75142499	75142998	chr1	74808065	74808564	Retreg2|chr1:74808065-74808564	0.258262284596594	.	.
chr1	75142499	75142998	chr1	74858307	74858806	Cnppd1|chr1:74858307-74858806	0.267953452351552	.	.
chr1	75142499	75142998	chr1	74858307	74858806	Retreg2|chr1:74858307-74858806	0.267953452351552	.	.
chr1	75142499	75142998	chr1	75016818	75017317	Cnppd1|chr1:75016818-75017317	0.217664760171183	.	.
chr1	75142499	75142998	chr1	75016818	75017317	Retreg2|chr1:75016818-75017317	0.217664760171183	.	.
chr1	75142499	75142998	chr1	75244823	75245322	Cnppd1|chr1:75244823-75245322	0.313755977640551	.	.
chr1	75142499	75142998	chr1	75244823	75245322	Retreg2|chr1:75244823-75245322	0.313755977640551	.	.
chr1	75142499	75142998	chr1	75245356	75245855	Cnppd1|chr1:75245356-75245855	0.162750854184281	.	.
chr1	75142499	75142998	chr1	75245356	75245855	Retreg2|chr1:75245356-75245855	0.162750854184281	.	.
chr1	75142499	75142998	chr1	75282920	75283419	Cnppd1|chr1:75282920-75283419	0.145012345496071	.	.
chr1	75142499	75142998	chr1	75282920	75283419	Retreg2|chr1:75282920-75283419	0.145012345496071	.	.
chr1	75142499	75142998	chr1	75365427	75365926	Cnppd1|chr1:75365427-75365926	0.122062534103813	.	.
chr1	75142499	75142998	chr1	75365427	75365926	Retreg2|chr1:75365427-75365926	0.122062534103813	.	.
chr1	75142499	75142998	chr1	75393088	75393587	Cnppd1|chr1:75393088-75393587	0.165218894635714	.	.
chr1	75142499	75142998	chr1	75393088	75393587	Retreg2|chr1:75393088-75393587	0.165218894635714	.	.
chr1	75142499	75142998	chr1	75413640	75414139	Cnppd1|chr1:75413640-75414139	0.158002381369769	.	.
chr1	75142499	75142998	chr1	75413640	75414139	Retreg2|chr1:75413640-75414139	0.158002381369769	.	.
chr1	75142499	75142998	chr1	75445624	75446123	Cnppd1|chr1:75445624-75446123	0.128662328619539	.	.
chr1	75142499	75142998	chr1	75445624	75446123	Retreg2|chr1:75445624-75446123	0.128662328619539	.	.
chr1	75142499	75142998	chr1	75486474	75486973	Cnppd1|chr1:75486474-75486973	0.179832220350095	.	.
chr1	75142499	75142998	chr1	75486474	75486973	Retreg2|chr1:75486474-75486973	0.179832220350095	.	.
chr1	75142499	75142998	chr1	75487302	75487801	Cnppd1|chr1:75487302-75487801	0.194662257212438	.	.
chr1	75142499	75142998	chr1	75487302	75487801	Cnppd1|chr1:75487302-75487801	0.194662257212439	.	.
chr1	75142499	75142998	chr1	75487302	75487801	Retreg2|chr1:75487302-75487801	0.194662257212438	.	.
chr1	75142499	75142998	chr1	75487302	75487801	Retreg2|chr1:75487302-75487801	0.194662257212439	.	.
chr1	75168424	75168923	chr1	74882110	74882609	Zfand2b|chr1:74882110-74882609	0.204845243765056	.	.
chr1	75168424	75168923	chr1	75016818	75017317	Zfand2b|chr1:75016818-75017317	0.125468864409619	.	.
chr1	75168424	75168923	chr1	75456852	75457351	Zfand2b|chr1:75456852-75457351	0.147820592159934	.	.
chr1	75168424	75168923	chr1	75467494	75467993	Zfand2b|chr1:75467494-75467993	0.131200762542537	.	.
chr1	75169048	75169547	chr1	74802933	74803432	Zfand2b|chr1:74802933-74803432	0.194112282673713	.	.
chr1	75169048	75169547	chr1	74806444	74806943	Zfand2b|chr1:74806444-74806943	0.149001074170673	.	.
chr1	75169048	75169547	chr1	74806952	74807451	Zfand2b|chr1:74806952-74807451	0.219693346812435	.	.
chr1	75169048	75169547	chr1	74880737	74881236	Zfand2b|chr1:74880737-74881236	0.300253718689344	.	.
chr1	75169048	75169547	chr1	74882110	74882609	Zfand2b|chr1:74882110-74882609	0.123975214732703	.	.
chr1	75169048	75169547	chr1	75046334	75046833	Zfand2b|chr1:75046334-75046833	0.124244534728053	.	.
chr1	75169048	75169547	chr1	75234571	75235070	Zfand2b|chr1:75234571-75235070	0.126350487361531	.	.
chr1	75169048	75169547	chr1	75341647	75342146	Zfand2b|chr1:75341647-75342146	0.135278962741335	.	.
chr1	75169048	75169547	chr1	75365427	75365926	Zfand2b|chr1:75365427-75365926	0.29226963069656	.	.
chr1	75169048	75169547	chr1	75382615	75383114	Zfand2b|chr1:75382615-75383114	0.183009662423181	.	.
chr1	75169048	75169547	chr1	75393088	75393587	Zfand2b|chr1:75393088-75393587	0.234896736157925	.	.
chr1	75169048	75169547	chr1	75393648	75394147	Zfand2b|chr1:75393648-75394147	0.173510943869059	.	.
chr1	75169048	75169547	chr1	75413640	75414139	Zfand2b|chr1:75413640-75414139	0.169896002050216	.	.
chr1	75180079	75180578	chr1	74802933	74803432	Abcb6|chr1:74802933-74803432	0.369889453370623	.	.
chr1	75180079	75180578	chr1	74806444	74806943	Abcb6|chr1:74806444-74806943	0.154593634294192	.	.
chr1	75180079	75180578	chr1	74806952	74807451	Abcb6|chr1:74806952-74807451	0.140171804392614	.	.
chr1	75180079	75180578	chr1	74816731	74817230	Abcb6|chr1:74816731-74817230	0.129394246569292	.	.
chr1	75180079	75180578	chr1	74817277	74817776	Abcb6|chr1:74817277-74817776	0.15941282384606	.	.
chr1	75180079	75180578	chr1	74872216	74872715	Abcb6|chr1:74872216-74872715	0.262728599674636	.	.
chr1	75180079	75180578	chr1	74880737	74881236	Abcb6|chr1:74880737-74881236	0.12984626080716	.	.
chr1	75180079	75180578	chr1	75046334	75046833	Abcb6|chr1:75046334-75046833	0.141266079140035	.	.
chr1	75180079	75180578	chr1	75218312	75218811	Abcb6|chr1:75218312-75218811	0.199643916695323	.	.
chr1	75180079	75180578	chr1	75244823	75245322	Abcb6|chr1:75244823-75245322	0.165229844146751	.	.
chr1	75180079	75180578	chr1	75289863	75290362	Abcb6|chr1:75289863-75290362	0.191232282830128	.	.
chr1	75180079	75180578	chr1	75342805	75343304	Abcb6|chr1:75342805-75343304	0.233423867864782	.	.
chr1	75180079	75180578	chr1	75381822	75382321	Abcb6|chr1:75381822-75382321	0.130511870055238	.	.
chr1	75180079	75180578	chr1	75382615	75383114	Abcb6|chr1:75382615-75383114	0.135821927041305	.	.
chr1	75180079	75180578	chr1	75393088	75393587	Abcb6|chr1:75393088-75393587	0.250109004040863	.	.
chr1	75180079	75180578	chr1	75487302	75487801	Abcb6|chr1:75487302-75487801	0.123103856960593	.	.
chr1	75191753	75192252	chr1	74794449	74794948	Ankzf1|chr1:74794449-74794948	0.139502302827506	.	.
chr1	75191753	75192252	chr1	74794449	74794948	Atg9a|chr1:74794449-74794948	0.139502302827506	.	.
chr1	75191753	75192252	chr1	74802933	74803432	Ankzf1|chr1:74802933-74803432	0.408212238963543	.	.
chr1	75191753	75192252	chr1	74802933	74803432	Atg9a|chr1:74802933-74803432	0.408212238963543	.	.
chr1	75191753	75192252	chr1	74806444	74806943	Ankzf1|chr1:74806444-74806943	0.234495096568025	.	.
chr1	75191753	75192252	chr1	74806444	74806943	Atg9a|chr1:74806444-74806943	0.234495096568025	.	.
chr1	75191753	75192252	chr1	74858307	74858806	Ankzf1|chr1:74858307-74858806	0.229084679853836	.	.
chr1	75191753	75192252	chr1	74858307	74858806	Atg9a|chr1:74858307-74858806	0.229084679853836	.	.
chr1	75191753	75192252	chr1	74872216	74872715	Ankzf1|chr1:74872216-74872715	0.280230359859153	.	.
chr1	75191753	75192252	chr1	74872216	74872715	Atg9a|chr1:74872216-74872715	0.280230359859153	.	.
chr1	75191753	75192252	chr1	75218312	75218811	Ankzf1|chr1:75218312-75218811	0.268462012394429	.	.
chr1	75191753	75192252	chr1	75218312	75218811	Atg9a|chr1:75218312-75218811	0.268462012394429	.	.
chr1	75191753	75192252	chr1	75244823	75245322	Ankzf1|chr1:75244823-75245322	0.131441641908053	.	.
chr1	75191753	75192252	chr1	75244823	75245322	Atg9a|chr1:75244823-75245322	0.131441641908053	.	.
chr1	75191753	75192252	chr1	75282920	75283419	Ankzf1|chr1:75282920-75283419	0.141403629600587	.	.
chr1	75191753	75192252	chr1	75282920	75283419	Ankzf1|chr1:75282920-75283419	0.141403629600588	.	.
chr1	75191753	75192252	chr1	75282920	75283419	Atg9a|chr1:75282920-75283419	0.141403629600587	.	.
chr1	75191753	75192252	chr1	75282920	75283419	Atg9a|chr1:75282920-75283419	0.141403629600588	.	.
chr1	75191753	75192252	chr1	75381822	75382321	Ankzf1|chr1:75381822-75382321	0.137603597886138	.	.
chr1	75191753	75192252	chr1	75381822	75382321	Atg9a|chr1:75381822-75382321	0.137603597886138	.	.
chr1	75191753	75192252	chr1	75393088	75393587	Ankzf1|chr1:75393088-75393587	0.397519433838116	.	.
chr1	75191753	75192252	chr1	75393088	75393587	Atg9a|chr1:75393088-75393587	0.397519433838116	.	.
chr1	75210546	75211045	chr1	74784124	74784623	Glb1l|chr1:74784124-74784623	0.12335008819386	.	.
chr1	75210546	75211045	chr1	74784124	74784623	Stk16|chr1:74784124-74784623	0.12335008819386	.	.
chr1	75210546	75211045	chr1	74794449	74794948	Glb1l|chr1:74794449-74794948	0.194341342284835	.	.
chr1	75210546	75211045	chr1	74794449	74794948	Stk16|chr1:74794449-74794948	0.194341342284835	.	.
chr1	75210546	75211045	chr1	74802933	74803432	Glb1l|chr1:74802933-74803432	0.222439813837951	.	.
chr1	75210546	75211045	chr1	74802933	74803432	Stk16|chr1:74802933-74803432	0.222439813837951	.	.
chr1	75210546	75211045	chr1	74806952	74807451	Glb1l|chr1:74806952-74807451	0.396426892645867	.	.
chr1	75210546	75211045	chr1	74806952	74807451	Stk16|chr1:74806952-74807451	0.396426892645867	.	.
chr1	75210546	75211045	chr1	74808065	74808564	Glb1l|chr1:74808065-74808564	0.302269171906294	.	.
chr1	75210546	75211045	chr1	74808065	74808564	Stk16|chr1:74808065-74808564	0.302269171906294	.	.
chr1	75210546	75211045	chr1	74817277	74817776	Glb1l|chr1:74817277-74817776	0.354345843386335	.	.
chr1	75210546	75211045	chr1	74817277	74817776	Stk16|chr1:74817277-74817776	0.354345843386335	.	.
chr1	75210546	75211045	chr1	74858307	74858806	Glb1l|chr1:74858307-74858806	0.188889352611047	.	.
chr1	75210546	75211045	chr1	74858307	74858806	Stk16|chr1:74858307-74858806	0.188889352611047	.	.
chr1	75210546	75211045	chr1	74880737	74881236	Glb1l|chr1:74880737-74881236	0.217588045842341	.	.
chr1	75210546	75211045	chr1	74880737	74881236	Stk16|chr1:74880737-74881236	0.217588045842341	.	.
chr1	75210546	75211045	chr1	74882110	74882609	Glb1l|chr1:74882110-74882609	0.311962551560358	.	.
chr1	75210546	75211045	chr1	74882110	74882609	Stk16|chr1:74882110-74882609	0.311962551560358	.	.
chr1	75210546	75211045	chr1	75234571	75235070	Glb1l|chr1:75234571-75235070	0.189604385679762	.	.
chr1	75210546	75211045	chr1	75234571	75235070	Stk16|chr1:75234571-75235070	0.189604385679762	.	.
chr1	75210546	75211045	chr1	75282920	75283419	Glb1l|chr1:75282920-75283419	0.167979710762586	.	.
chr1	75210546	75211045	chr1	75282920	75283419	Stk16|chr1:75282920-75283419	0.167979710762586	.	.
chr1	75210546	75211045	chr1	75289342	75289841	Glb1l|chr1:75289342-75289841	0.232851742393535	.	.
chr1	75210546	75211045	chr1	75289342	75289841	Stk16|chr1:75289342-75289841	0.232851742393535	.	.
chr1	75210546	75211045	chr1	75365427	75365926	Glb1l|chr1:75365427-75365926	0.124684336863703	.	.
chr1	75210546	75211045	chr1	75365427	75365926	Stk16|chr1:75365427-75365926	0.124684336863703	.	.
chr1	75210546	75211045	chr1	75370249	75370748	Glb1l|chr1:75370249-75370748	0.179485582650682	.	.
chr1	75210546	75211045	chr1	75370249	75370748	Stk16|chr1:75370249-75370748	0.179485582650682	.	.
chr1	75210546	75211045	chr1	75381822	75382321	Glb1l|chr1:75381822-75382321	0.137289865854447	.	.
chr1	75210546	75211045	chr1	75381822	75382321	Stk16|chr1:75381822-75382321	0.137289865854447	.	.
chr1	75210546	75211045	chr1	75382615	75383114	Glb1l|chr1:75382615-75383114	0.275370328519208	.	.
chr1	75210546	75211045	chr1	75382615	75383114	Stk16|chr1:75382615-75383114	0.275370328519208	.	.
chr1	75210546	75211045	chr1	75393088	75393587	Glb1l|chr1:75393088-75393587	0.13745619673985	.	.
chr1	75210546	75211045	chr1	75393088	75393587	Stk16|chr1:75393088-75393587	0.13745619673985	.	.
chr1	75210546	75211045	chr1	75393648	75394147	Glb1l|chr1:75393648-75394147	0.148732457137971	.	.
chr1	75210546	75211045	chr1	75393648	75394147	Stk16|chr1:75393648-75394147	0.148732457137971	.	.
chr1	75210546	75211045	chr1	75445624	75446123	Glb1l|chr1:75445624-75446123	0.155478876129164	.	.
chr1	75210546	75211045	chr1	75445624	75446123	Stk16|chr1:75445624-75446123	0.155478876129164	.	.
chr1	75210546	75211045	chr1	75458368	75458867	Glb1l|chr1:75458368-75458867	0.32903514596661	.	.
chr1	75210546	75211045	chr1	75458368	75458867	Stk16|chr1:75458368-75458867	0.32903514596661	.	.
chr1	75210546	75211045	chr1	75487302	75487801	Glb1l|chr1:75487302-75487801	0.161912016792794	.	.
chr1	75210546	75211045	chr1	75487302	75487801	Stk16|chr1:75487302-75487801	0.161912016792794	.	.
chr1	75210546	75211045	chr1	75495129	75495628	Glb1l|chr1:75495129-75495628	0.126172092067566	.	.
chr1	75210546	75211045	chr1	75495129	75495628	Stk16|chr1:75495129-75495628	0.126172092067566	.	.
chr1	75219086	75219585	chr1	74784124	74784623	Tuba4a|chr1:74784124-74784623	0.178423676181206	.	.
chr1	75219086	75219585	chr1	74794449	74794948	Tuba4a|chr1:74794449-74794948	0.133224403220664	.	.
chr1	75219086	75219585	chr1	74802933	74803432	Tuba4a|chr1:74802933-74803432	0.416588257555671	.	.
chr1	75219086	75219585	chr1	74806444	74806943	Tuba4a|chr1:74806444-74806943	0.277541764538973	.	.
chr1	75219086	75219585	chr1	74808065	74808564	Tuba4a|chr1:74808065-74808564	0.288803136822426	.	.
chr1	75219086	75219585	chr1	74816731	74817230	Tuba4a|chr1:74816731-74817230	0.30677769603972	.	.
chr1	75219086	75219585	chr1	74858307	74858806	Tuba4a|chr1:74858307-74858806	0.195206649049459	.	.
chr1	75219086	75219585	chr1	75016818	75017317	Tuba4a|chr1:75016818-75017317	0.413827493786199	.	.
chr1	75219086	75219585	chr1	75218312	75218811	Tuba4a|chr1:75218312-75218811	0.353528036334015	.	.
chr1	75219086	75219585	chr1	75244823	75245322	Tuba4a|chr1:75244823-75245322	0.167769291466124	.	.
chr1	75219086	75219585	chr1	75381822	75382321	Tuba4a|chr1:75381822-75382321	0.141218494759288	.	.
chr1	75219086	75219585	chr1	75393088	75393587	Tuba4a|chr1:75393088-75393587	0.425201736295933	.	.
chr1	75219086	75219585	chr1	75413640	75414139	Tuba4a|chr1:75413640-75414139	0.160259053728755	.	.
chr1	75219086	75219585	chr1	75445624	75446123	Tuba4a|chr1:75445624-75446123	0.178740706931184	.	.
chr1	75219086	75219585	chr1	75467494	75467993	Tuba4a|chr1:75467494-75467993	0.30359713231704	.	.
chr1	75219086	75219585	chr1	75487302	75487801	Tuba4a|chr1:75487302-75487801	0.154498818195014	.	.
chr1	75236144	75236643	chr1	74794449	74794948	Dnajb2|chr1:74794449-74794948	0.360059316261113	.	.
chr1	75236144	75236643	chr1	74802933	74803432	Dnajb2|chr1:74802933-74803432	0.433501672112033	.	.
chr1	75236144	75236643	chr1	74806444	74806943	Dnajb2|chr1:74806444-74806943	0.18397942737602	.	.
chr1	75236144	75236643	chr1	74808065	74808564	Dnajb2|chr1:74808065-74808564	0.370546068657662	.	.
chr1	75236144	75236643	chr1	74817277	74817776	Dnajb2|chr1:74817277-74817776	0.343338628327351	.	.
chr1	75236144	75236643	chr1	74858307	74858806	Dnajb2|chr1:74858307-74858806	0.33096256025467	.	.
chr1	75236144	75236643	chr1	74880737	74881236	Dnajb2|chr1:74880737-74881236	0.130853040222863	.	.
chr1	75236144	75236643	chr1	74882110	74882609	Dnajb2|chr1:74882110-74882609	0.144507885396197	.	.
chr1	75236144	75236643	chr1	75016818	75017317	Dnajb2|chr1:75016818-75017317	0.374558780858555	.	.
chr1	75236144	75236643	chr1	75218312	75218811	Dnajb2|chr1:75218312-75218811	0.404556431304238	.	.
chr1	75236144	75236643	chr1	75244823	75245322	Dnajb2|chr1:75244823-75245322	0.141260845017917	.	.
chr1	75236144	75236643	chr1	75282920	75283419	Dnajb2|chr1:75282920-75283419	0.205931888656116	.	.
chr1	75236144	75236643	chr1	75289863	75290362	Dnajb2|chr1:75289863-75290362	0.164412889508149	.	.
chr1	75236144	75236643	chr1	75381822	75382321	Dnajb2|chr1:75381822-75382321	0.337692698502484	.	.
chr1	75236144	75236643	chr1	75393088	75393587	Dnajb2|chr1:75393088-75393587	0.604501177022198	.	.
chr1	75236144	75236643	chr1	75393648	75394147	Dnajb2|chr1:75393648-75394147	0.255947022380568	.	.
chr1	75236144	75236643	chr1	75413640	75414139	Dnajb2|chr1:75413640-75414139	0.36300858999838	.	.
chr1	75236144	75236643	chr1	75445624	75446123	Dnajb2|chr1:75445624-75446123	0.216344223610176	.	.
chr1	75236144	75236643	chr1	75467494	75467993	Dnajb2|chr1:75467494-75467993	0.254338988003585	.	.
chr1	75236144	75236643	chr1	75487302	75487801	Dnajb2|chr1:75487302-75487801	0.424933582278229	.	.
chr1	75236651	75237150	chr1	74794449	74794948	Dnajb2|chr1:74794449-74794948	0.277224143905066	.	.
chr1	75236651	75237150	chr1	74802933	74803432	Dnajb2|chr1:74802933-74803432	0.209030202613953	.	.
chr1	75236651	75237150	chr1	74817277	74817776	Dnajb2|chr1:74817277-74817776	0.211814659290416	.	.
chr1	75236651	75237150	chr1	74858307	74858806	Dnajb2|chr1:74858307-74858806	0.158816243948671	.	.
chr1	75236651	75237150	chr1	75016818	75017317	Dnajb2|chr1:75016818-75017317	0.155018814200514	.	.
chr1	75236651	75237150	chr1	75218312	75218811	Dnajb2|chr1:75218312-75218811	0.279290759942185	.	.
chr1	75236651	75237150	chr1	75244823	75245322	Dnajb2|chr1:75244823-75245322	0.153066520461054	.	.
chr1	75236651	75237150	chr1	75365427	75365926	Dnajb2|chr1:75365427-75365926	0.303758169310889	.	.
chr1	75236651	75237150	chr1	75365427	75365926	Dnajb2|chr1:75365427-75365926	0.30375816931089	.	.
chr1	75236651	75237150	chr1	75393088	75393587	Dnajb2|chr1:75393088-75393587	0.426014378566135	.	.
chr1	75236651	75237150	chr1	75393648	75394147	Dnajb2|chr1:75393648-75394147	0.254846988302836	.	.
chr1	75236651	75237150	chr1	75413640	75414139	Dnajb2|chr1:75413640-75414139	0.281501556045258	.	.
chr1	75236651	75237150	chr1	75445624	75446123	Dnajb2|chr1:75445624-75446123	0.130004005979637	.	.
chr1	75236651	75237150	chr1	75487302	75487801	Dnajb2|chr1:75487302-75487801	0.156091266374552	.	.
chr1	75251521	75252020	chr1	75001124	75001623	Gm28294|chr1:75001124-75001623	0.130808854959465	.	.
chr1	75251521	75252020	chr1	75263237	75263736	Gm28294|chr1:75263237-75263736	0.13922638124088	.	.
chr1	75251521	75252020	chr1	75282920	75283419	Gm28294|chr1:75282920-75283419	0.124204171947013	.	.
chr1	75251521	75252020	chr1	75381822	75382321	Gm28294|chr1:75381822-75382321	0.220111462323649	.	.
chr1	75264008	75264507	chr1	75244823	75245322	Ptprn|chr1:75244823-75245322	0.137295684286134	.	.
chr1	75264008	75264507	chr1	75282920	75283419	Ptprn|chr1:75282920-75283419	0.15851244782535	.	.
chr1	75264008	75264507	chr1	75342805	75343304	Ptprn|chr1:75342805-75343304	0.173328158822568	.	.
chr1	75264008	75264507	chr1	75371716	75372215	Ptprn|chr1:75371716-75372215	0.158201344616021	.	.
chr1	75264008	75264507	chr1	75381822	75382321	Ptprn|chr1:75381822-75382321	0.230041989481873	.	.
chr1	75264008	75264507	chr1	75398631	75399130	Ptprn|chr1:75398631-75399130	0.128031272634008	.	.
chr1	75264008	75264507	chr1	75455888	75456387	Ptprn|chr1:75455888-75456387	0.278595631507891	.	.
chr1	75264008	75264507	chr1	75458368	75458867	Ptprn|chr1:75458368-75458867	0.225377612312674	.	.
chr1	75264008	75264507	chr1	75458368	75458867	Ptprn|chr1:75458368-75458867	0.225377612312675	.	.
chr1	75264008	75264507	chr1	75487302	75487801	Ptprn|chr1:75487302-75487801	0.154955114622295	.	.
chr1	75264549	75265048	chr1	75487834	75488333	Ptprn|chr1:75487834-75488333	0.1990437416044	.	.
chr1	75277375	75277874	chr1	75016818	75017317	Resp18|chr1:75016818-75017317	0.334391035652335	.	.
chr1	75277375	75277874	chr1	75218312	75218811	Resp18|chr1:75218312-75218811	0.337176793028485	.	.
chr1	75277375	75277874	chr1	75234571	75235070	Resp18|chr1:75234571-75235070	0.203082516535859	.	.
chr1	75277375	75277874	chr1	75244823	75245322	Resp18|chr1:75244823-75245322	0.199115251011256	.	.
chr1	75277375	75277874	chr1	75282920	75283419	Resp18|chr1:75282920-75283419	0.162348292842354	.	.
chr1	75277375	75277874	chr1	75365427	75365926	Resp18|chr1:75365427-75365926	0.245502784606355	.	.
chr1	75277375	75277874	chr1	75381822	75382321	Resp18|chr1:75381822-75382321	0.336174484129221	.	.
chr1	75277375	75277874	chr1	75393088	75393587	Resp18|chr1:75393088-75393587	0.487490691240462	.	.
chr1	75277375	75277874	chr1	75393648	75394147	Resp18|chr1:75393648-75394147	0.337005998716527	.	.
chr1	75277375	75277874	chr1	75413640	75414139	Resp18|chr1:75413640-75414139	0.348811407282995	.	.
chr1	75277375	75277874	chr1	75445624	75446123	Resp18|chr1:75445624-75446123	0.32158905342456	.	.
chr1	75277375	75277874	chr1	75458368	75458867	Resp18|chr1:75458368-75458867	0.271914825231558	.	.
chr1	75277375	75277874	chr1	75487302	75487801	Resp18|chr1:75487302-75487801	0.38751170437417	.	.
chr1	75278167	75278666	chr1	75218312	75218811	Resp18|chr1:75218312-75218811	0.231889726881216	.	.
chr1	75278167	75278666	chr1	75244823	75245322	Resp18|chr1:75244823-75245322	0.156508573874577	.	.
chr1	75278167	75278666	chr1	75289342	75289841	Resp18|chr1:75289342-75289841	0.148604236023195	.	.
chr1	75278167	75278666	chr1	75289863	75290362	Resp18|chr1:75289863-75290362	0.246104137206621	.	.
chr1	75278167	75278666	chr1	75365427	75365926	Resp18|chr1:75365427-75365926	0.270886370736479	.	.
chr1	75278167	75278666	chr1	75381822	75382321	Resp18|chr1:75381822-75382321	0.209124923174518	.	.
chr1	75278167	75278666	chr1	75393088	75393587	Resp18|chr1:75393088-75393587	0.411810517347039	.	.
chr1	75278167	75278666	chr1	75393648	75394147	Resp18|chr1:75393648-75394147	0.476660912796937	.	.
chr1	75278167	75278666	chr1	75413640	75414139	Resp18|chr1:75413640-75414139	0.219060692753899	.	.
chr1	75278167	75278666	chr1	75495129	75495628	Resp18|chr1:75495129-75495628	0.194795190206053	.	.
chr1	75316812	75317311	chr1	75046334	75046833	Dnpep|chr1:75046334-75046833	0.241685112509453	.	.
chr1	75316812	75317311	chr1	75244823	75245322	Dnpep|chr1:75244823-75245322	0.137458464309202	.	.
chr1	75316812	75317311	chr1	75245356	75245855	Dnpep|chr1:75245356-75245855	0.165775983486923	.	.
chr1	75316812	75317311	chr1	75282920	75283419	Dnpep|chr1:75282920-75283419	0.194927300137881	.	.
chr1	75316812	75317311	chr1	75365427	75365926	Dnpep|chr1:75365427-75365926	0.34341317651253	.	.
chr1	75316812	75317311	chr1	75393648	75394147	Dnpep|chr1:75393648-75394147	0.123668621564624	.	.
chr1	75316812	75317311	chr1	75445624	75446123	Dnpep|chr1:75445624-75446123	0.296107159706308	.	.
chr1	75316812	75317311	chr1	75455888	75456387	Dnpep|chr1:75455888-75456387	0.23577961878029	.	.
chr1	75316812	75317311	chr1	75456852	75457351	Dnpep|chr1:75456852-75457351	0.170032152951	.	.
chr1	75316812	75317311	chr1	75458368	75458867	Dnpep|chr1:75458368-75458867	0.137204992617583	.	.
chr1	75316812	75317311	chr1	75458368	75458867	Dnpep|chr1:75458368-75458867	0.137204992617584	.	.
chr1	75317346	75317845	chr1	75046334	75046833	Dnpep|chr1:75046334-75046833	0.132784377831063	.	.
chr1	75317346	75317845	chr1	75218312	75218811	Dnpep|chr1:75218312-75218811	0.177484590793156	.	.
chr1	75317346	75317845	chr1	75282920	75283419	Dnpep|chr1:75282920-75283419	0.13413728738381	.	.
chr1	75317346	75317845	chr1	75289342	75289841	Dnpep|chr1:75289342-75289841	0.137835897694889	.	.
chr1	75317346	75317845	chr1	75289863	75290362	Dnpep|chr1:75289863-75290362	0.261606885320193	.	.
chr1	75317346	75317845	chr1	75365427	75365926	Dnpep|chr1:75365427-75365926	0.334517669995911	.	.
chr1	75317346	75317845	chr1	75382615	75383114	Dnpep|chr1:75382615-75383114	0.162768397103123	.	.
chr1	75317346	75317845	chr1	75393088	75393587	Dnpep|chr1:75393088-75393587	0.257046047946578	.	.
chr1	75317346	75317845	chr1	75393648	75394147	Dnpep|chr1:75393648-75394147	0.232109393451492	.	.
chr1	75317346	75317845	chr1	75413640	75414139	Dnpep|chr1:75413640-75414139	0.130713331768589	.	.
chr1	75317346	75317845	chr1	75445624	75446123	Dnpep|chr1:75445624-75446123	0.148898950460822	.	.
chr1	75317346	75317845	chr1	75487302	75487801	Dnpep|chr1:75487302-75487801	0.20087410561554	.	.
chr1	75435709	75436208	chr1	75016818	75017317	Gmppa|chr1:75016818-75017317	0.143842576598353	.	.
chr1	75435709	75436208	chr1	75218312	75218811	Gmppa|chr1:75218312-75218811	0.267029968736791	.	.
chr1	75435709	75436208	chr1	75289342	75289841	Gmppa|chr1:75289342-75289841	0.239122336586123	.	.
chr1	75435709	75436208	chr1	75289863	75290362	Gmppa|chr1:75289863-75290362	0.198203095216496	.	.
chr1	75435709	75436208	chr1	75365427	75365926	Gmppa|chr1:75365427-75365926	0.213968407797044	.	.
chr1	75435709	75436208	chr1	75382615	75383114	Gmppa|chr1:75382615-75383114	0.124562766583088	.	.
chr1	75435709	75436208	chr1	75393088	75393587	Gmppa|chr1:75393088-75393587	0.337549789313965	.	.
chr1	75435709	75436208	chr1	75393648	75394147	Gmppa|chr1:75393648-75394147	0.341779292012486	.	.
chr1	75435709	75436208	chr1	75413640	75414139	Gmppa|chr1:75413640-75414139	0.385487342775166	.	.
chr1	75435709	75436208	chr1	75477362	75477861	Gmppa|chr1:75477362-75477861	0.184289243877405	.	.
chr1	75435709	75436208	chr1	75487302	75487801	Gmppa|chr1:75487302-75487801	0.310273513440639	.	.
chr1	75435709	75436208	chr1	75495129	75495628	Gmppa|chr1:75495129-75495628	0.130748810044692	.	.
chr1	75449786	75450285	chr1	75046334	75046833	Asic4|chr1:75046334-75046833	0.18404570687689	.	.
chr1	75449786	75450285	chr1	75218312	75218811	Asic4|chr1:75218312-75218811	0.161318265965383	.	.
chr1	75449786	75450285	chr1	75234571	75235070	Asic4|chr1:75234571-75235070	0.23287863937908	.	.
chr1	75449786	75450285	chr1	75282920	75283419	Asic4|chr1:75282920-75283419	0.144948859633277	.	.
chr1	75449786	75450285	chr1	75289863	75290362	Asic4|chr1:75289863-75290362	0.200878740591284	.	.
chr1	75449786	75450285	chr1	75341647	75342146	Asic4|chr1:75341647-75342146	0.127657545508608	.	.
chr1	75449786	75450285	chr1	75365427	75365926	Asic4|chr1:75365427-75365926	0.411193112558363	.	.
chr1	75449786	75450285	chr1	75393088	75393587	Asic4|chr1:75393088-75393587	0.329961447851779	.	.
chr1	75449786	75450285	chr1	75393648	75394147	Asic4|chr1:75393648-75394147	0.371253917779961	.	.
chr1	75449786	75450285	chr1	75413640	75414139	Asic4|chr1:75413640-75414139	0.162791228772088	.	.
chr1	75449786	75450285	chr1	75445624	75446123	Asic4|chr1:75445624-75446123	0.173174520853925	.	.
chr1	75449786	75450285	chr1	75456852	75457351	Asic4|chr1:75456852-75457351	0.148287331318002	.	.
chr1	75449786	75450285	chr1	75458368	75458867	Asic4|chr1:75458368-75458867	0.172753603731814	.	.
chr1	75449786	75450285	chr1	75486474	75486973	Asic4|chr1:75486474-75486973	0.18060121921561	.	.
chr1	75449786	75450285	chr1	75487302	75487801	Asic4|chr1:75487302-75487801	0.156945587732709	.	.
chr1	75450290	75450789	chr1	75046334	75046833	Asic4|chr1:75046334-75046833	0.177999693287617	.	.
chr1	75450290	75450789	chr1	75234571	75235070	Asic4|chr1:75234571-75235070	0.316852956945041	.	.
chr1	75450290	75450789	chr1	75245356	75245855	Asic4|chr1:75245356-75245855	0.148444711309681	.	.
chr1	75450290	75450789	chr1	75282920	75283419	Asic4|chr1:75282920-75283419	0.335585585144425	.	.
chr1	75450290	75450789	chr1	75289342	75289841	Asic4|chr1:75289342-75289841	0.212526204507834	.	.
chr1	75450290	75450789	chr1	75289863	75290362	Asic4|chr1:75289863-75290362	0.177953220546669	.	.
chr1	75450290	75450789	chr1	75341647	75342146	Asic4|chr1:75341647-75342146	0.226866889282615	.	.
chr1	75450290	75450789	chr1	75365427	75365926	Asic4|chr1:75365427-75365926	0.341000364011082	.	.
chr1	75450290	75450789	chr1	75445624	75446123	Asic4|chr1:75445624-75446123	0.205303335932643	.	.
chr1	75450290	75450789	chr1	75455888	75456387	Asic4|chr1:75455888-75456387	0.418717177891621	.	.
chr1	75450290	75450789	chr1	75456852	75457351	Asic4|chr1:75456852-75457351	0.345379753197538	.	.
chr1	75450290	75450789	chr1	75458368	75458867	Asic4|chr1:75458368-75458867	0.352384691991011	.	.
chr1	75450290	75450789	chr1	75477362	75477861	Asic4|chr1:75477362-75477861	0.218087587254785	.	.
chr1	75450290	75450789	chr1	75486474	75486973	Asic4|chr1:75486474-75486973	0.16412675172039	.	.
chr1	75450290	75450789	chr1	75487302	75487801	Asic4|chr1:75487302-75487801	0.237104510178192	.	.
chr1	75479156	75479655	chr1	75046334	75046833	Chpf|chr1:75046334-75046833	0.189821194995021	.	.
chr1	75479156	75479655	chr1	75046334	75046833	Tmem198|chr1:75046334-75046833	0.189821194995021	.	.
chr1	75479156	75479655	chr1	75218312	75218811	Chpf|chr1:75218312-75218811	0.128613703991636	.	.
chr1	75479156	75479655	chr1	75218312	75218811	Tmem198|chr1:75218312-75218811	0.128613703991636	.	.
chr1	75479156	75479655	chr1	75263237	75263736	Chpf|chr1:75263237-75263736	0.171324740801391	.	.
chr1	75479156	75479655	chr1	75263237	75263736	Tmem198|chr1:75263237-75263736	0.171324740801391	.	.
chr1	75479156	75479655	chr1	75365427	75365926	Chpf|chr1:75365427-75365926	0.198378755232089	.	.
chr1	75479156	75479655	chr1	75365427	75365926	Tmem198|chr1:75365427-75365926	0.198378755232089	.	.
chr1	75479156	75479655	chr1	75381822	75382321	Chpf|chr1:75381822-75382321	0.196393363509222	.	.
chr1	75479156	75479655	chr1	75381822	75382321	Tmem198|chr1:75381822-75382321	0.196393363509222	.	.
chr1	75479156	75479655	chr1	75393088	75393587	Chpf|chr1:75393088-75393587	0.192241894164809	.	.
chr1	75479156	75479655	chr1	75393088	75393587	Tmem198|chr1:75393088-75393587	0.192241894164809	.	.
chr1	75479156	75479655	chr1	75413640	75414139	Chpf|chr1:75413640-75414139	0.135130848570897	.	.
chr1	75479156	75479655	chr1	75413640	75414139	Tmem198|chr1:75413640-75414139	0.135130848570897	.	.
chr1	75479156	75479655	chr1	75458368	75458867	Chpf|chr1:75458368-75458867	0.15458039981832	.	.
chr1	75479156	75479655	chr1	75458368	75458867	Tmem198|chr1:75458368-75458867	0.15458039981832	.	.
chr1	75479156	75479655	chr1	75487302	75487801	Chpf|chr1:75487302-75487801	0.139061683073828	.	.
chr1	75479156	75479655	chr1	75487302	75487801	Tmem198|chr1:75487302-75487801	0.139061683073828	.	.
chr1	75505376	75505875	chr1	75559353	75559852	Obsl1|chr1:75559353-75559852	0.204550163509685	.	.
chr1	75505376	75505875	chr1	75653752	75654251	Obsl1|chr1:75653752-75654251	0.268283392078226	.	.
chr1	75506139	75506638	chr1	75559353	75559852	Inha|chr1:75559353-75559852	0.146681062052677	.	.
chr1	75506139	75506638	chr1	75559353	75559852	Obsl1|chr1:75559353-75559852	0.146681062052677	.	.
chr1	75506139	75506638	chr1	75587715	75588214	Inha|chr1:75587715-75588214	0.177300215081619	.	.
chr1	75506139	75506638	chr1	75587715	75588214	Obsl1|chr1:75587715-75588214	0.177300215081619	.	.
chr1	75521240	75521739	chr1	75578977	75579476	Stk11ip|chr1:75578977-75579476	0.130184139532034	.	.
chr1	75521240	75521739	chr1	75925739	75926238	Stk11ip|chr1:75925739-75926238	0.15058119200351	.	.
chr1	75545710	75546209	chr1	75559353	75559852	Slc4a3|chr1:75559353-75559852	0.210252051211881	.	.
chr1	75546261	75546760	chr1	75559353	75559852	Slc4a3|chr1:75559353-75559852	0.32985584533235	.	.
chr1	75546261	75546760	chr1	75653752	75654251	Slc4a3|chr1:75653752-75654251	0.283030922840909	.	.
chr1	76489516	76490015	chr1	76001073	76001572	Gm17751|chr1:76001073-76001572	0.151144365897581	.	.
chr1	76489516	76490015	chr1	76038970	76039469	Gm17751|chr1:76038970-76039469	0.154032774756141	.	.
chr1	76489516	76490015	chr1	76053307	76053806	Gm17751|chr1:76053307-76053806	0.154417206008262	.	.
chr1	76489516	76490015	chr1	76063581	76064080	Gm17751|chr1:76063581-76064080	0.197673826400634	.	.
chr1	76489516	76490015	chr1	76083248	76083747	Gm17751|chr1:76083248-76083747	0.139471356238063	.	.
chr1	76489516	76490015	chr1	76093819	76094318	Gm17751|chr1:76093819-76094318	0.221868083805045	.	.
chr1	76489516	76490015	chr1	76286782	76287281	Gm17751|chr1:76286782-76287281	0.135340566599478	.	.
chr1	76489516	76490015	chr1	76400625	76401124	Gm17751|chr1:76400625-76401124	0.213664188494864	.	.
chr1	76489516	76490015	chr1	76403091	76403590	Gm17751|chr1:76403091-76403590	0.122518553961249	.	.
chr1	76489516	76490015	chr1	76403596	76404095	Gm17751|chr1:76403596-76404095	0.211893938080925	.	.
chr1	76489516	76490015	chr1	76430346	76430845	Gm17751|chr1:76430346-76430845	0.129321925496981	.	.
chr1	76489516	76490015	chr1	76448589	76449088	Gm17751|chr1:76448589-76449088	0.151851036636879	.	.
chr1	76489516	76490015	chr1	76468096	76468595	Gm17751|chr1:76468096-76468595	0.267537855710883	.	.
chr1	76489516	76490015	chr1	76491162	76491661	Gm17751|chr1:76491162-76491661	0.145032450192894	.	.
chr1	76489516	76490015	chr1	76512120	76512619	Gm17751|chr1:76512120-76512619	0.249216923772584	.	.
chr1	77514195	77514694	chr1	77532146	77532645	Epha4|chr1:77532146-77532645	0.409606098394469	.	.
chr1	77514195	77514694	chr1	77532146	77532645	Gm28386|chr1:77532146-77532645	0.409606098394469	.	.
chr1	77514195	77514694	chr1	77545710	77546209	Epha4|chr1:77545710-77546209	0.217768967642526	.	.
chr1	77514195	77514694	chr1	77545710	77546209	Gm28386|chr1:77545710-77546209	0.217768967642526	.	.
chr1	77514195	77514694	chr1	77567985	77568484	Epha4|chr1:77567985-77568484	0.123163442935596	.	.
chr1	77514195	77514694	chr1	77567985	77568484	Gm28386|chr1:77567985-77568484	0.123163442935596	.	.
chr1	77514195	77514694	chr1	77585432	77585931	Epha4|chr1:77585432-77585931	0.125192986411514	.	.
chr1	77514195	77514694	chr1	77585432	77585931	Gm28386|chr1:77585432-77585931	0.125192986411514	.	.
chr1	77514195	77514694	chr1	77708109	77708608	Epha4|chr1:77708109-77708608	0.266224441016682	.	.
chr1	77514195	77514694	chr1	77708109	77708608	Gm28386|chr1:77708109-77708608	0.266224441016682	.	.
chr1	77514195	77514694	chr1	77714054	77714553	Epha4|chr1:77714054-77714553	0.394050511618658	.	.
chr1	77514195	77514694	chr1	77714054	77714553	Gm28386|chr1:77714054-77714553	0.394050511618658	.	.
chr1	77514195	77514694	chr1	77872166	77872665	Epha4|chr1:77872166-77872665	0.194782851953448	.	.
chr1	77514195	77514694	chr1	77872166	77872665	Gm28386|chr1:77872166-77872665	0.194782851953448	.	.
chr1	77514195	77514694	chr1	77896157	77896656	Epha4|chr1:77896157-77896656	0.232711853090169	.	.
chr1	77514195	77514694	chr1	77896157	77896656	Gm28386|chr1:77896157-77896656	0.232711853090169	.	.
chr1	77514195	77514694	chr1	77911172	77911671	Epha4|chr1:77911172-77911671	0.158597055397751	.	.
chr1	77514195	77514694	chr1	77911172	77911671	Gm28386|chr1:77911172-77911671	0.158597055397751	.	.
chr1	77514939	77515438	chr1	77513554	77514053	Epha4|chr1:77513554-77514053	0.180955324865209	.	.
chr1	77514939	77515438	chr1	77513554	77514053	Gm28386|chr1:77513554-77514053	0.180955324865209	.	.
chr1	77514939	77515438	chr1	77532146	77532645	Epha4|chr1:77532146-77532645	0.310188216071776	.	.
chr1	77514939	77515438	chr1	77532146	77532645	Gm28386|chr1:77532146-77532645	0.310188216071776	.	.
chr1	77514939	77515438	chr1	77545710	77546209	Epha4|chr1:77545710-77546209	0.124328241971263	.	.
chr1	77514939	77515438	chr1	77545710	77546209	Gm28386|chr1:77545710-77546209	0.124328241971263	.	.
chr1	77514939	77515438	chr1	77546854	77547353	Epha4|chr1:77546854-77547353	0.187059502968497	.	.
chr1	77514939	77515438	chr1	77546854	77547353	Gm28386|chr1:77546854-77547353	0.187059502968497	.	.
chr1	77514939	77515438	chr1	77585432	77585931	Epha4|chr1:77585432-77585931	0.129144427831334	.	.
chr1	77514939	77515438	chr1	77585432	77585931	Gm28386|chr1:77585432-77585931	0.129144427831334	.	.
chr1	77514939	77515438	chr1	77714054	77714553	Epha4|chr1:77714054-77714553	0.317136561467875	.	.
chr1	77514939	77515438	chr1	77714054	77714553	Gm28386|chr1:77714054-77714553	0.317136561467875	.	.
chr1	77514939	77515438	chr1	77872166	77872665	Epha4|chr1:77872166-77872665	0.161734865500647	.	.
chr1	77514939	77515438	chr1	77872166	77872665	Gm28386|chr1:77872166-77872665	0.161734865500647	.	.
chr1	77514939	77515438	chr1	77896157	77896656	Epha4|chr1:77896157-77896656	0.195553456712727	.	.
chr1	77514939	77515438	chr1	77896157	77896656	Gm28386|chr1:77896157-77896656	0.195553456712727	.	.
chr1	77514939	77515438	chr1	77911172	77911671	Epha4|chr1:77911172-77911671	0.220680814468325	.	.
chr1	77514939	77515438	chr1	77911172	77911671	Gm28386|chr1:77911172-77911671	0.220680814468325	.	.
chr1	77514939	77515438	chr1	77929486	77929985	Epha4|chr1:77929486-77929985	0.148414244801661	.	.
chr1	77514939	77515438	chr1	77929486	77929985	Gm28386|chr1:77929486-77929985	0.148414244801661	.	.
chr1	77514939	77515438	chr1	77978623	77979122	Epha4|chr1:77978623-77979122	0.212558476540895	.	.
chr1	77514939	77515438	chr1	77978623	77979122	Gm28386|chr1:77978623-77979122	0.212558476540895	.	.
chr1	77972152	77972651	chr1	77506114	77506613	Gm28387|chr1:77506114-77506613	0.219280395391845	.	.
chr1	77972152	77972651	chr1	77630308	77630807	Gm28387|chr1:77630308-77630807	0.258634840175837	.	.
chr1	77972152	77972651	chr1	77721289	77721788	Gm28387|chr1:77721289-77721788	0.187570691775713	.	.
chr1	77972152	77972651	chr1	77758627	77759126	Gm28387|chr1:77758627-77759126	0.250018395664418	.	.
chr1	78310032	78310531	chr1	78018763	78019262	Sgpp2|chr1:78018763-78019262	0.201667298313132	.	.
chr1	78310032	78310531	chr1	78022717	78023216	Sgpp2|chr1:78022717-78023216	0.135705550110495	.	.
chr1	78310931	78311430	chr1	78018763	78019262	Sgpp2|chr1:78018763-78019262	0.435687263371738	.	.
chr1	78310931	78311430	chr1	78022717	78023216	Sgpp2|chr1:78022717-78023216	0.200682406898977	.	.
chr1	78339650	78340149	chr1	78022717	78023216	Gm28410|chr1:78022717-78023216	0.223176662871207	.	.
chr1	78339650	78340149	chr1	78338129	78338628	Gm28410|chr1:78338129-78338628	0.332625804046288	.	.
chr1	78339650	78340149	chr1	78369956	78370455	Gm28410|chr1:78369956-78370455	0.342026097640359	.	.
chr1	78339650	78340149	chr1	78388731	78389230	Gm28410|chr1:78388731-78389230	0.129572651846327	.	.
chr1	78339650	78340149	chr1	78396193	78396692	Gm28410|chr1:78396193-78396692	0.284631498839532	.	.
chr1	78488387	78488886	chr1	78018763	78019262	Farsb|chr1:78018763-78019262	0.160704437575246	.	.
chr1	78488387	78488886	chr1	78369956	78370455	Farsb|chr1:78369956-78370455	0.247044875919287	.	.
chr1	78488900	78489399	chr1	78018763	78019262	Farsb|chr1:78018763-78019262	0.132851224355422	.	.
chr1	79439807	79440306	chr1	79374786	79375285	Scg2|chr1:79374786-79375285	0.203804682387087	.	.
chr1	79439807	79440306	chr1	79443861	79444360	Scg2|chr1:79443861-79444360	0.207784096005955	.	.
chr1	79439807	79440306	chr1	79450145	79450644	Scg2|chr1:79450145-79450644	0.168706481715147	.	.
chr1	79439807	79440306	chr1	79464620	79465119	Scg2|chr1:79464620-79465119	0.195826250114514	.	.
chr1	79439807	79440306	chr1	79581417	79581916	Scg2|chr1:79581417-79581916	0.178183432940047	.	.
chr1	79439807	79440306	chr1	79602372	79602871	Scg2|chr1:79602372-79602871	0.279100603169546	.	.
chr1	79671350	79671849	chr1	79580908	79581407	Ap1s3|chr1:79580908-79581407	0.131193486981551	.	.
chr1	79671948	79672447	chr1	79450916	79451415	Ap1s3|chr1:79450916-79451415	0.15084194657453	.	.
chr1	79671948	79672447	chr1	79458498	79458997	Ap1s3|chr1:79458498-79458997	0.270906755531062	.	.
chr1	79671948	79672447	chr1	79711170	79711669	Ap1s3|chr1:79711170-79711669	0.178572632628486	.	.
chr1	82290681	82291180	chr1	82283141	82283640	Irs1|chr1:82283141-82283640	0.162303782444727	.	.
chr1	82290681	82291180	chr1	82290015	82290514	Irs1|chr1:82290015-82290514	0.270699811016791	.	.
chr1	82290681	82291180	chr1	82292699	82293198	Irs1|chr1:82292699-82293198	0.209892136756507	.	.
chr1	82290681	82291180	chr1	82476122	82476621	Irs1|chr1:82476122-82476621	0.228202023693583	.	.
chr1	82290681	82291180	chr1	82476674	82477173	Irs1|chr1:82476674-82477173	0.295694604407392	.	.
chr1	82291243	82291742	chr1	82290015	82290514	Irs1|chr1:82290015-82290514	0.388111952983357	.	.
chr1	82291243	82291742	chr1	82292699	82293198	Irs1|chr1:82292699-82293198	0.526384468693665	.	.
chr1	82291243	82291742	chr1	82433306	82433805	Irs1|chr1:82433306-82433805	0.141996138521273	.	.
chr1	82291243	82291742	chr1	82440062	82440561	Irs1|chr1:82440062-82440561	0.184872271933431	.	.
chr1	82291243	82291742	chr1	82440062	82440561	Irs1|chr1:82440062-82440561	0.184872271933432	.	.
chr1	82291243	82291742	chr1	82476122	82476621	Irs1|chr1:82476122-82476621	0.506611193637526	.	.
chr1	82291243	82291742	chr1	82476674	82477173	Irs1|chr1:82476674-82477173	0.477082816394112	.	.
chr1	82291243	82291742	chr1	82554287	82554786	Irs1|chr1:82554287-82554786	0.222947281472243	.	.
chr1	82316361	82316860	chr1	82290015	82290514	Rhbdd1|chr1:82290015-82290514	0.186403469065558	.	.
chr1	82316361	82316860	chr1	82292699	82293198	Rhbdd1|chr1:82292699-82293198	0.268782408723276	.	.
chr1	82316361	82316860	chr1	82440062	82440561	Rhbdd1|chr1:82440062-82440561	0.324328763462251	.	.
chr1	82316361	82316860	chr1	82440572	82441071	Rhbdd1|chr1:82440572-82441071	0.266395962353278	.	.
chr1	82316361	82316860	chr1	82476122	82476621	Rhbdd1|chr1:82476122-82476621	0.231047136672253	.	.
chr1	82316361	82316860	chr1	82476674	82477173	Rhbdd1|chr1:82476674-82477173	0.136872000602687	.	.
chr1	82316361	82316860	chr1	82554287	82554786	Rhbdd1|chr1:82554287-82554786	0.146980535449189	.	.
chr1	82724600	82725099	chr1	82283141	82283640	C430014B12Rik|chr1:82283141-82283640	0.200930565154168	.	.
chr1	82724600	82725099	chr1	82283141	82283640	Mff|chr1:82283141-82283640	0.200930565154168	.	.
chr1	82724600	82725099	chr1	82290015	82290514	C430014B12Rik|chr1:82290015-82290514	0.384162302028558	.	.
chr1	82724600	82725099	chr1	82290015	82290514	Mff|chr1:82290015-82290514	0.384162302028558	.	.
chr1	82724600	82725099	chr1	82292699	82293198	C430014B12Rik|chr1:82292699-82293198	0.22301657230071	.	.
chr1	82724600	82725099	chr1	82292699	82293198	Mff|chr1:82292699-82293198	0.22301657230071	.	.
chr1	82724600	82725099	chr1	82476122	82476621	C430014B12Rik|chr1:82476122-82476621	0.318654517948714	.	.
chr1	82724600	82725099	chr1	82476122	82476621	Mff|chr1:82476122-82476621	0.318654517948714	.	.
chr1	82724600	82725099	chr1	82476674	82477173	C430014B12Rik|chr1:82476674-82477173	0.275259566117309	.	.
chr1	82724600	82725099	chr1	82476674	82477173	Mff|chr1:82476674-82477173	0.275259566117309	.	.
chr1	82725115	82725614	chr1	82290015	82290514	C430014B12Rik|chr1:82290015-82290514	0.448365401674897	.	.
chr1	82725115	82725614	chr1	82290015	82290514	Mff|chr1:82290015-82290514	0.448365401674897	.	.
chr1	82725115	82725614	chr1	82292699	82293198	C430014B12Rik|chr1:82292699-82293198	0.464921298595729	.	.
chr1	82725115	82725614	chr1	82292699	82293198	Mff|chr1:82292699-82293198	0.464921298595729	.	.
chr1	82725115	82725614	chr1	82440062	82440561	C430014B12Rik|chr1:82440062-82440561	0.151144846790491	.	.
chr1	82725115	82725614	chr1	82440062	82440561	Mff|chr1:82440062-82440561	0.151144846790491	.	.
chr1	82725115	82725614	chr1	82440572	82441071	C430014B12Rik|chr1:82440572-82441071	0.188716836669313	.	.
chr1	82725115	82725614	chr1	82440572	82441071	Mff|chr1:82440572-82441071	0.188716836669313	.	.
chr1	82725115	82725614	chr1	82476122	82476621	C430014B12Rik|chr1:82476122-82476621	0.481442481162878	.	.
chr1	82725115	82725614	chr1	82476122	82476621	Mff|chr1:82476122-82476621	0.481442481162878	.	.
chr1	82725115	82725614	chr1	82476674	82477173	C430014B12Rik|chr1:82476674-82477173	0.439891468075355	.	.
chr1	82725115	82725614	chr1	82476674	82477173	Mff|chr1:82476674-82477173	0.439891468075355	.	.
chr1	82725115	82725614	chr1	82554287	82554786	C430014B12Rik|chr1:82554287-82554786	0.266115020609518	.	.
chr1	82725115	82725614	chr1	82554287	82554786	Mff|chr1:82554287-82554786	0.266115020609518	.	.
chr1	82839194	82839693	chr1	82554836	82555335	Agfg1|chr1:82554836-82555335	0.209597429613516	.	.
chr1	82839194	82839693	chr1	82793881	82794380	Agfg1|chr1:82793881-82794380	0.167142830766785	.	.
chr1	84839165	84839664	chr1	84838531	84839030	Fbxo36|chr1:84838531-84839030	0.318658083195323	.	.
chr1	84839808	84840307	chr1	84838531	84839030	Fbxo36|chr1:84838531-84839030	0.396138184650523	.	.
chr1	84839808	84840307	chr1	84838531	84839030	Trip12|chr1:84838531-84839030	0.396138184650523	.	.
chr1	84934883	84935382	chr1	84838531	84839030	Slc16a14|chr1:84838531-84839030	0.143291492469938	.	.
chr1	85793160	85793659	chr1	85917561	85918060	Cab39|chr1:85917561-85918060	0.174220280674175	.	.
chr1	85793160	85793659	chr1	85958147	85958646	Cab39|chr1:85958147-85958646	0.175108799448774	.	.
chr1	85793728	85794227	chr1	85581168	85581667	Cab39|chr1:85581168-85581667	0.142339970833173	.	.
chr1	85793728	85794227	chr1	85736435	85736934	Cab39|chr1:85736435-85736934	0.206134515489854	.	.
chr1	85894274	85894773	chr1	85720188	85720687	Itm2c|chr1:85720188-85720687	0.249021314964789	.	.
chr1	85894274	85894773	chr1	85736435	85736934	Itm2c|chr1:85736435-85736934	0.185038766383452	.	.
chr1	85894274	85894773	chr1	85889218	85889717	Itm2c|chr1:85889218-85889717	0.227406405194219	.	.
chr1	85894274	85894773	chr1	85972233	85972732	Itm2c|chr1:85972233-85972732	0.135765692903581	.	.
chr1	85894955	85895454	chr1	85895455	85895954	Itm2c|chr1:85895455-85895954	0.252451150543771	.	.
chr1	85894955	85895454	chr1	85916833	85917332	Itm2c|chr1:85916833-85917332	0.127465860019879	.	.
chr1	85928201	85928700	chr1	85581168	85581667	4933407L21Rik|chr1:85581168-85581667	0.28228638920554	.	.
chr1	85928201	85928700	chr1	85736435	85736934	4933407L21Rik|chr1:85736435-85736934	0.123563817972354	.	.
chr1	86302910	86303409	chr1	86546750	86547249	B3gnt7|chr1:86546750-86547249	0.153089866482822	.	.
chr1	86302910	86303409	chr1	86546750	86547249	Gm28626|chr1:86546750-86547249	0.153089866482822	.	.
chr1	86302910	86303409	chr1	86571865	86572364	B3gnt7|chr1:86571865-86572364	0.148879117309944	.	.
chr1	86302910	86303409	chr1	86571865	86572364	Gm28626|chr1:86571865-86572364	0.148879117309944	.	.
chr1	86303797	86304296	chr1	86487143	86487642	Gm28626|chr1:86487143-86487642	0.135611310952765	.	.
chr1	86303797	86304296	chr1	86503968	86504467	Gm28626|chr1:86503968-86504467	0.128918827341211	.	.
chr1	86303797	86304296	chr1	86571865	86572364	Gm28626|chr1:86571865-86572364	0.22653687894951	.	.
chr1	86358737	86359236	chr1	86434501	86435000	C130036L24Rik|chr1:86434501-86435000	0.228691314010018	.	.
chr1	86358737	86359236	chr1	86434501	86435000	Ncl|chr1:86434501-86435000	0.228691314010018	.	.
chr1	86358737	86359236	chr1	86440464	86440963	C130036L24Rik|chr1:86440464-86440963	0.303690422917597	.	.
chr1	86358737	86359236	chr1	86440464	86440963	Ncl|chr1:86440464-86440963	0.303690422917597	.	.
chr1	86358737	86359236	chr1	86487143	86487642	C130036L24Rik|chr1:86487143-86487642	0.261999635337027	.	.
chr1	86358737	86359236	chr1	86487143	86487642	Ncl|chr1:86487143-86487642	0.261999635337027	.	.
chr1	86358737	86359236	chr1	86487725	86488224	C130036L24Rik|chr1:86487725-86488224	0.170202750804856	.	.
chr1	86358737	86359236	chr1	86487725	86488224	Ncl|chr1:86487725-86488224	0.170202750804856	.	.
chr1	86358737	86359236	chr1	86503968	86504467	C130036L24Rik|chr1:86503968-86504467	0.30209952294538	.	.
chr1	86358737	86359236	chr1	86503968	86504467	Ncl|chr1:86503968-86504467	0.30209952294538	.	.
chr1	86358737	86359236	chr1	86525204	86525703	C130036L24Rik|chr1:86525204-86525703	0.28761309891937	.	.
chr1	86358737	86359236	chr1	86525204	86525703	Ncl|chr1:86525204-86525703	0.28761309891937	.	.
chr1	86358737	86359236	chr1	86528114	86528613	C130036L24Rik|chr1:86528114-86528613	0.141112069598322	.	.
chr1	86358737	86359236	chr1	86528114	86528613	Ncl|chr1:86528114-86528613	0.141112069598322	.	.
chr1	86358737	86359236	chr1	86532333	86532832	C130036L24Rik|chr1:86532333-86532832	0.313294664140656	.	.
chr1	86358737	86359236	chr1	86532333	86532832	Ncl|chr1:86532333-86532832	0.313294664140656	.	.
chr1	86358737	86359236	chr1	86571865	86572364	C130036L24Rik|chr1:86571865-86572364	0.142880173007284	.	.
chr1	86358737	86359236	chr1	86571865	86572364	Ncl|chr1:86571865-86572364	0.142880173007284	.	.
chr1	86359268	86359767	chr1	86434501	86435000	C130036L24Rik|chr1:86434501-86435000	0.272402616971759	.	.
chr1	86359268	86359767	chr1	86434501	86435000	Ncl|chr1:86434501-86435000	0.272402616971759	.	.
chr1	86359268	86359767	chr1	86440464	86440963	C130036L24Rik|chr1:86440464-86440963	0.381281029120557	.	.
chr1	86359268	86359767	chr1	86440464	86440963	Ncl|chr1:86440464-86440963	0.381281029120557	.	.
chr1	86359268	86359767	chr1	86441795	86442294	C130036L24Rik|chr1:86441795-86442294	0.126631359356003	.	.
chr1	86359268	86359767	chr1	86441795	86442294	Ncl|chr1:86441795-86442294	0.126631359356003	.	.
chr1	86359268	86359767	chr1	86487143	86487642	C130036L24Rik|chr1:86487143-86487642	0.506740101803636	.	.
chr1	86359268	86359767	chr1	86487143	86487642	Ncl|chr1:86487143-86487642	0.506740101803636	.	.
chr1	86359268	86359767	chr1	86487725	86488224	C130036L24Rik|chr1:86487725-86488224	0.357522141509867	.	.
chr1	86359268	86359767	chr1	86487725	86488224	Ncl|chr1:86487725-86488224	0.357522141509867	.	.
chr1	86359268	86359767	chr1	86503968	86504467	C130036L24Rik|chr1:86503968-86504467	0.345356800543497	.	.
chr1	86359268	86359767	chr1	86503968	86504467	Ncl|chr1:86503968-86504467	0.345356800543497	.	.
chr1	86359268	86359767	chr1	86525204	86525703	C130036L24Rik|chr1:86525204-86525703	0.314537050455296	.	.
chr1	86359268	86359767	chr1	86525204	86525703	Ncl|chr1:86525204-86525703	0.314537050455296	.	.
chr1	86359268	86359767	chr1	86528114	86528613	C130036L24Rik|chr1:86528114-86528613	0.164731908294287	.	.
chr1	86359268	86359767	chr1	86528114	86528613	Ncl|chr1:86528114-86528613	0.164731908294287	.	.
chr1	86359268	86359767	chr1	86532333	86532832	C130036L24Rik|chr1:86532333-86532832	0.281864039502251	.	.
chr1	86359268	86359767	chr1	86532333	86532832	Ncl|chr1:86532333-86532832	0.281864039502251	.	.
chr1	86359268	86359767	chr1	86571865	86572364	C130036L24Rik|chr1:86571865-86572364	0.143797372563292	.	.
chr1	86359268	86359767	chr1	86571865	86572364	Ncl|chr1:86571865-86572364	0.143797372563292	.	.
chr1	86525710	86526209	chr1	86339345	86339844	Ptma|chr1:86339345-86339844	0.291117978912969	.	.
chr1	86525710	86526209	chr1	86525204	86525703	Ptma|chr1:86525204-86525703	0.27487050434658	.	.
chr1	86525710	86526209	chr1	86571865	86572364	Ptma|chr1:86571865-86572364	0.123143066754393	.	.
chr1	86526360	86526859	chr1	86434501	86435000	Ptma|chr1:86434501-86435000	0.360637545303486	.	.
chr1	86526360	86526859	chr1	86434501	86435000	Ptma|chr1:86434501-86435000	0.360637545303487	.	.
chr1	86526360	86526859	chr1	86440464	86440963	Ptma|chr1:86440464-86440963	0.521440815851435	.	.
chr1	86526360	86526859	chr1	86441795	86442294	Ptma|chr1:86441795-86442294	0.154337054106263	.	.
chr1	86526360	86526859	chr1	86442428	86442927	Ptma|chr1:86442428-86442927	0.366406559565655	.	.
chr1	86526360	86526859	chr1	86487143	86487642	Ptma|chr1:86487143-86487642	0.438501971043278	.	.
chr1	86526360	86526859	chr1	86487725	86488224	Ptma|chr1:86487725-86488224	0.45060036441697	.	.
chr1	86526360	86526859	chr1	86503968	86504467	Ptma|chr1:86503968-86504467	0.461820042933661	.	.
chr1	86526360	86526859	chr1	86525204	86525703	Ptma|chr1:86525204-86525703	0.36578104967709	.	.
chr1	86526360	86526859	chr1	86528114	86528613	Ptma|chr1:86528114-86528613	0.327829607113006	.	.
chr1	86526360	86526859	chr1	86532333	86532832	Ptma|chr1:86532333-86532832	0.249833077282609	.	.
chr1	86526360	86526859	chr1	86634632	86635131	Ptma|chr1:86634632-86635131	0.20299357320932	.	.
chr1	86526360	86526859	chr1	86681509	86682008	Ptma|chr1:86681509-86682008	0.186458600545544	.	.
chr1	86582078	86582577	chr1	86433961	86434460	Cops7b|chr1:86433961-86434460	0.194079852220341	.	.
chr1	86582078	86582577	chr1	86433961	86434460	Pde6d|chr1:86433961-86434460	0.194079852220341	.	.
chr1	86582078	86582577	chr1	86440464	86440963	Cops7b|chr1:86440464-86440963	0.230612927503969	.	.
chr1	86582078	86582577	chr1	86440464	86440963	Pde6d|chr1:86440464-86440963	0.230612927503969	.	.
chr1	86582078	86582577	chr1	86442428	86442927	Cops7b|chr1:86442428-86442927	0.134791997453404	.	.
chr1	86582078	86582577	chr1	86442428	86442927	Pde6d|chr1:86442428-86442927	0.134791997453404	.	.
chr1	86582078	86582577	chr1	86487143	86487642	Cops7b|chr1:86487143-86487642	0.326185940168694	.	.
chr1	86582078	86582577	chr1	86487143	86487642	Pde6d|chr1:86487143-86487642	0.326185940168694	.	.
chr1	86582078	86582577	chr1	86487725	86488224	Cops7b|chr1:86487725-86488224	0.247880610797796	.	.
chr1	86582078	86582577	chr1	86487725	86488224	Pde6d|chr1:86487725-86488224	0.247880610797796	.	.
chr1	86582078	86582577	chr1	86503968	86504467	Cops7b|chr1:86503968-86504467	0.393838613751016	.	.
chr1	86582078	86582577	chr1	86503968	86504467	Pde6d|chr1:86503968-86504467	0.393838613751016	.	.
chr1	86582078	86582577	chr1	86532333	86532832	Cops7b|chr1:86532333-86532832	0.282123964644738	.	.
chr1	86582078	86582577	chr1	86532333	86532832	Pde6d|chr1:86532333-86532832	0.282123964644738	.	.
chr1	86582078	86582577	chr1	86571865	86572364	Cops7b|chr1:86571865-86572364	0.179010714623368	.	.
chr1	86582078	86582577	chr1	86571865	86572364	Pde6d|chr1:86571865-86572364	0.179010714623368	.	.
chr1	86582078	86582577	chr1	86681509	86682008	Cops7b|chr1:86681509-86682008	0.169624974075352	.	.
chr1	86582078	86582577	chr1	86681509	86682008	Pde6d|chr1:86681509-86682008	0.169624974075352	.	.
chr1	86582603	86583102	chr1	86434501	86435000	Cops7b|chr1:86434501-86435000	0.139463561620092	.	.
chr1	86582603	86583102	chr1	86434501	86435000	Pde6d|chr1:86434501-86435000	0.139463561620092	.	.
chr1	86582603	86583102	chr1	86440464	86440963	Cops7b|chr1:86440464-86440963	0.35942534390465	.	.
chr1	86582603	86583102	chr1	86440464	86440963	Pde6d|chr1:86440464-86440963	0.35942534390465	.	.
chr1	86582603	86583102	chr1	86441795	86442294	Cops7b|chr1:86441795-86442294	0.204979056477375	.	.
chr1	86582603	86583102	chr1	86441795	86442294	Pde6d|chr1:86441795-86442294	0.204979056477375	.	.
chr1	86582603	86583102	chr1	86442428	86442927	Cops7b|chr1:86442428-86442927	0.238924076727466	.	.
chr1	86582603	86583102	chr1	86442428	86442927	Pde6d|chr1:86442428-86442927	0.238924076727466	.	.
chr1	86582603	86583102	chr1	86487143	86487642	Cops7b|chr1:86487143-86487642	0.477486803093831	.	.
chr1	86582603	86583102	chr1	86487143	86487642	Pde6d|chr1:86487143-86487642	0.477486803093831	.	.
chr1	86582603	86583102	chr1	86487725	86488224	Cops7b|chr1:86487725-86488224	0.299731615457029	.	.
chr1	86582603	86583102	chr1	86487725	86488224	Pde6d|chr1:86487725-86488224	0.299731615457029	.	.
chr1	86582603	86583102	chr1	86503968	86504467	Cops7b|chr1:86503968-86504467	0.30425118320678	.	.
chr1	86582603	86583102	chr1	86503968	86504467	Pde6d|chr1:86503968-86504467	0.30425118320678	.	.
chr1	86582603	86583102	chr1	86525204	86525703	Cops7b|chr1:86525204-86525703	0.151735047660508	.	.
chr1	86582603	86583102	chr1	86525204	86525703	Pde6d|chr1:86525204-86525703	0.151735047660508	.	.
chr1	86582603	86583102	chr1	86532333	86532832	Cops7b|chr1:86532333-86532832	0.122739917964655	.	.
chr1	86582603	86583102	chr1	86532333	86532832	Pde6d|chr1:86532333-86532832	0.122739917964655	.	.
chr1	86582603	86583102	chr1	86571865	86572364	Cops7b|chr1:86571865-86572364	0.200828789673003	.	.
chr1	86582603	86583102	chr1	86571865	86572364	Pde6d|chr1:86571865-86572364	0.200828789673003	.	.
chr1	86582603	86583102	chr1	86681509	86682008	Cops7b|chr1:86681509-86682008	0.18307935119751	.	.
chr1	86582603	86583102	chr1	86681509	86682008	Pde6d|chr1:86681509-86682008	0.18307935119751	.	.
chr1	86669399	86669898	chr1	86371911	86372410	Nppc|chr1:86371911-86372410	0.195820416966403	.	.
chr1	86669399	86669898	chr1	86440464	86440963	Nppc|chr1:86440464-86440963	0.174753854301156	.	.
chr1	86669399	86669898	chr1	86440464	86440963	Nppc|chr1:86440464-86440963	0.174753854301157	.	.
chr1	86669399	86669898	chr1	86441795	86442294	Nppc|chr1:86441795-86442294	0.126558571192931	.	.
chr1	86669399	86669898	chr1	86442428	86442927	Nppc|chr1:86442428-86442927	0.333554736597832	.	.
chr1	86669399	86669898	chr1	86472164	86472663	Nppc|chr1:86472164-86472663	0.134176356947151	.	.
chr1	86669399	86669898	chr1	86525204	86525703	Nppc|chr1:86525204-86525703	0.180808443171266	.	.
chr1	86670393	86670892	chr1	86371911	86372410	Nppc|chr1:86371911-86372410	0.247318184116019	.	.
chr1	86670393	86670892	chr1	86440464	86440963	Nppc|chr1:86440464-86440963	0.408201053918318	.	.
chr1	86670393	86670892	chr1	86441795	86442294	Nppc|chr1:86441795-86442294	0.139484361519772	.	.
chr1	86670393	86670892	chr1	86442428	86442927	Nppc|chr1:86442428-86442927	0.480915580356594	.	.
chr1	86670393	86670892	chr1	86487143	86487642	Nppc|chr1:86487143-86487642	0.125582814737307	.	.
chr1	86670393	86670892	chr1	86487725	86488224	Nppc|chr1:86487725-86488224	0.247258454896292	.	.
chr1	86670393	86670892	chr1	86503968	86504467	Nppc|chr1:86503968-86504467	0.430765989805873	.	.
chr1	86670393	86670892	chr1	86525204	86525703	Nppc|chr1:86525204-86525703	0.371380150796704	.	.
chr1	86670393	86670892	chr1	86528114	86528613	Nppc|chr1:86528114-86528613	0.467366101894721	.	.
chr1	86670393	86670892	chr1	86634632	86635131	Nppc|chr1:86634632-86635131	0.479776171287268	.	.
chr1	86670393	86670892	chr1	86681509	86682008	Nppc|chr1:86681509-86682008	0.279872265142281	.	.
chr1	86703565	86704064	chr1	86440464	86440963	Dis3l2|chr1:86440464-86440963	0.26508831835937	.	.
chr1	86703565	86704064	chr1	86441795	86442294	Dis3l2|chr1:86441795-86442294	0.303998144599787	.	.
chr1	86703565	86704064	chr1	86442428	86442927	Dis3l2|chr1:86442428-86442927	0.172012409064434	.	.
chr1	86703565	86704064	chr1	86487143	86487642	Dis3l2|chr1:86487143-86487642	0.324335277349819	.	.
chr1	86703565	86704064	chr1	86487725	86488224	Dis3l2|chr1:86487725-86488224	0.198785725352935	.	.
chr1	86703565	86704064	chr1	86503968	86504467	Dis3l2|chr1:86503968-86504467	0.361194318000858	.	.
chr1	86703565	86704064	chr1	86525204	86525703	Dis3l2|chr1:86525204-86525703	0.277578557400574	.	.
chr1	86703565	86704064	chr1	86528114	86528613	Dis3l2|chr1:86528114-86528613	0.372426626610585	.	.
chr1	86703565	86704064	chr1	86546750	86547249	Dis3l2|chr1:86546750-86547249	0.21259952094761	.	.
chr1	86703565	86704064	chr1	86634632	86635131	Dis3l2|chr1:86634632-86635131	0.251102402056983	.	.
chr1	87155856	87156355	chr1	87028508	87029007	Ecel1|chr1:87028508-87029007	0.190060327497108	.	.
chr1	87155856	87156355	chr1	87029010	87029509	Ecel1|chr1:87029010-87029509	0.154282530924043	.	.
chr1	87155856	87156355	chr1	87050005	87050504	Ecel1|chr1:87050005-87050504	0.254827005087422	.	.
chr1	87155856	87156355	chr1	87149381	87149880	Ecel1|chr1:87149381-87149880	0.567544993024656	.	.
chr1	87155856	87156355	chr1	87164346	87164845	Ecel1|chr1:87164346-87164845	0.297556792975386	.	.
chr1	87155856	87156355	chr1	87164973	87165472	Ecel1|chr1:87164973-87165472	0.452335056505702	.	.
chr1	87155856	87156355	chr1	87175930	87176429	Ecel1|chr1:87175930-87176429	0.44696234935517	.	.
chr1	87155856	87156355	chr1	87184750	87185249	Ecel1|chr1:87184750-87185249	0.16293717330085	.	.
chr1	87155856	87156355	chr1	87251841	87252340	Ecel1|chr1:87251841-87252340	0.202370896411041	.	.
chr1	87213673	87214172	chr1	87050005	87050504	Eif4e2|chr1:87050005-87050504	0.182253878296776	.	.
chr1	87213673	87214172	chr1	87098548	87099047	Eif4e2|chr1:87098548-87099047	0.249728446073105	.	.
chr1	87213673	87214172	chr1	87184750	87185249	Eif4e2|chr1:87184750-87185249	0.210556961190336	.	.
chr1	87326698	87327197	chr1	87008793	87009292	Gigyf2|chr1:87008793-87009292	0.356296371002231	.	.
chr1	87326698	87327197	chr1	87098548	87099047	Gigyf2|chr1:87098548-87099047	0.278524046145099	.	.
chr1	87326698	87327197	chr1	87574769	87575268	Gigyf2|chr1:87574769-87575268	0.16747215695621	.	.
chr1	87327249	87327748	chr1	87008793	87009292	Gigyf2|chr1:87008793-87009292	0.299378778952264	.	.
chr1	87327249	87327748	chr1	87184750	87185249	Gigyf2|chr1:87184750-87185249	0.13285798863494	.	.
chr1	87510023	87510522	chr1	87292742	87293241	Neu2|chr1:87292742-87293241	0.258602040936936	.	.
chr1	87510023	87510522	chr1	87545755	87546254	Neu2|chr1:87545755-87546254	0.341747534792854	.	.
chr1	87510023	87510522	chr1	87637461	87637960	Neu2|chr1:87637461-87637960	0.297176193871746	.	.
chr1	87574215	87574714	chr1	87574769	87575268	Ngef|chr1:87574769-87575268	0.442078202982562	.	.
chr1	87574215	87574714	chr1	87588355	87588854	Ngef|chr1:87588355-87588854	0.201260844141083	.	.
chr1	87574215	87574714	chr1	87594335	87594834	Ngef|chr1:87594335-87594834	0.165912883791967	.	.
chr1	87574215	87574714	chr1	87637461	87637960	Ngef|chr1:87637461-87637960	0.184945165873458	.	.
chr1	87755700	87756199	chr1	87925537	87926036	Atg16l1|chr1:87925537-87926036	0.462053839437815	.	.
chr1	87853009	87853508	chr1	87789687	87790186	Dgkd|chr1:87789687-87790186	0.136734144330535	.	.
chr1	87853009	87853508	chr1	87925537	87926036	Dgkd|chr1:87925537-87926036	0.167104337139539	.	.
chr1	88008031	88008530	chr1	88357393	88357892	Usp40|chr1:88357393-88357892	0.2722294692694	.	.
chr1	88008031	88008530	chr1	88473807	88474306	Usp40|chr1:88473807-88474306	0.136278553016572	.	.
chr1	88205505	88206004	chr1	87925537	87926036	Dnajb3|chr1:87925537-87926036	0.124771441436371	.	.
chr1	88205505	88206004	chr1	88145208	88145707	Dnajb3|chr1:88145208-88145707	0.186438100954591	.	.
chr1	88205505	88206004	chr1	88465642	88466141	Dnajb3|chr1:88465642-88466141	0.18225663911021	.	.
chr1	88277410	88277909	chr1	88306484	88306983	Hjurp|chr1:88306484-88306983	0.21014919897923	.	.
chr1	88277410	88277909	chr1	88306484	88306983	Trpm8|chr1:88306484-88306983	0.21014919897923	.	.
chr1	88277410	88277909	chr1	88357393	88357892	Hjurp|chr1:88357393-88357892	0.138324777626692	.	.
chr1	88277410	88277909	chr1	88357393	88357892	Trpm8|chr1:88357393-88357892	0.138324777626692	.	.
chr1	90603129	90603628	chr1	90588307	90588806	Cops8|chr1:90588307-90588806	0.141457799994176	.	.
chr1	90603129	90603628	chr1	90849829	90850328	Cops8|chr1:90849829-90850328	0.198963413770685	.	.
chr1	90974937	90975436	chr1	90504489	90504988	Gm28199|chr1:90504489-90504988	0.146898894640697	.	.
chr1	90974937	90975436	chr1	90579647	90580146	Gm28199|chr1:90579647-90580146	0.26628338936638	.	.
chr1	90974937	90975436	chr1	90702606	90703105	Gm28199|chr1:90702606-90703105	0.360948433935187	.	.
chr1	92473544	92474043	chr1	92378998	92379497	Ndufa10|chr1:92378998-92379497	0.176971037847388	.	.
chr1	92473544	92474043	chr1	92437865	92438364	Ndufa10|chr1:92437865-92438364	0.14754788463448	.	.
chr1	92473544	92474043	chr1	92699111	92699610	Ndufa10|chr1:92699111-92699610	0.1865082859243	.	.
chr1	92641129	92641628	chr1	92521236	92521735	Cops9|chr1:92521236-92521735	0.170057326070165	.	.
chr1	92641129	92641628	chr1	92710391	92710890	Cops9|chr1:92710391-92710890	0.148999087867927	.	.
chr1	92641765	92642264	chr1	92348335	92348834	Cops9|chr1:92348335-92348834	0.124653452148025	.	.
chr1	92641765	92642264	chr1	92397535	92398034	Cops9|chr1:92397535-92398034	0.132570559863379	.	.
chr1	92641765	92642264	chr1	92399372	92399871	Cops9|chr1:92399372-92399871	0.206122182399976	.	.
chr1	92641765	92642264	chr1	92699111	92699610	Cops9|chr1:92699111-92699610	0.150077116917851	.	.
chr1	92641765	92642264	chr1	92710391	92710890	Cops9|chr1:92710391-92710890	0.135666928154547	.	.
chr1	92641765	92642264	chr1	92737648	92738147	Cops9|chr1:92737648-92738147	0.233044286651594	.	.
chr1	92641765	92642264	chr1	92799618	92800117	Cops9|chr1:92799618-92800117	0.218458506203715	.	.
chr1	92641765	92642264	chr1	92860548	92861047	Cops9|chr1:92860548-92861047	0.132938432051808	.	.
chr1	92647708	92648207	chr1	92610875	92611374	Otos|chr1:92610875-92611374	0.153752497527098	.	.
chr1	92648213	92648712	chr1	92399372	92399871	Otos|chr1:92399372-92399871	0.262604802199846	.	.
chr1	92648213	92648712	chr1	92610875	92611374	Otos|chr1:92610875-92611374	0.179555009038947	.	.
chr1	92648213	92648712	chr1	92737648	92738147	Otos|chr1:92737648-92738147	0.17278784657875	.	.
chr1	92831030	92831529	chr1	92610875	92611374	Gpc1|chr1:92610875-92611374	0.180720719755495	.	.
chr1	92831030	92831529	chr1	92840219	92840718	Gpc1|chr1:92840219-92840718	0.134693523591738	.	.
chr1	92831616	92832115	chr1	92895020	92895519	Gpc1|chr1:92895020-92895519	0.146823719300481	.	.
chr1	92848463	92848962	chr1	92895020	92895519	Gm29480|chr1:92895020-92895519	0.249151541923219	.	.
chr1	92849473	92849972	chr1	92539059	92539558	Gm29480|chr1:92539059-92539558	0.138671801681981	.	.
chr1	92849473	92849972	chr1	92610875	92611374	Gm29480|chr1:92610875-92611374	0.131697437593745	.	.
chr1	92849473	92849972	chr1	92737648	92738147	Gm29480|chr1:92737648-92738147	0.125866221394089	.	.
chr1	92906632	92907131	chr1	92610875	92611374	Dusp28|chr1:92610875-92611374	0.127915597005147	.	.
chr1	92906632	92907131	chr1	92699111	92699610	Dusp28|chr1:92699111-92699610	0.197285917494278	.	.
chr1	92906632	92907131	chr1	92750593	92751092	Dusp28|chr1:92750593-92751092	0.217151760758024	.	.
chr1	92906632	92907131	chr1	92774751	92775250	Dusp28|chr1:92774751-92775250	0.232849523555498	.	.
chr1	92906632	92907131	chr1	92799618	92800117	Dusp28|chr1:92799618-92800117	0.229537338567054	.	.
chr1	92906632	92907131	chr1	92860548	92861047	Dusp28|chr1:92860548-92861047	0.159808437928143	.	.
chr1	92907215	92907714	chr1	92521236	92521735	Dusp28|chr1:92521236-92521735	0.26138305405567	.	.
chr1	92907215	92907714	chr1	92539059	92539558	Dusp28|chr1:92539059-92539558	0.129662207473276	.	.
chr1	92907215	92907714	chr1	92610875	92611374	Dusp28|chr1:92610875-92611374	0.247984867717276	.	.
chr1	92907215	92907714	chr1	92737648	92738147	Dusp28|chr1:92737648-92738147	0.301571038731523	.	.
chr1	92910422	92910921	chr1	92610875	92611374	5033417F24Rik|chr1:92610875-92611374	0.17423264364835	.	.
chr1	92910422	92910921	chr1	92610875	92611374	Rnpepl1|chr1:92610875-92611374	0.17423264364835	.	.
chr1	92910422	92910921	chr1	92840219	92840718	5033417F24Rik|chr1:92840219-92840718	0.259730951214958	.	.
chr1	92910422	92910921	chr1	92840219	92840718	Rnpepl1|chr1:92840219-92840718	0.259730951214958	.	.
chr1	92910422	92910921	chr1	92895020	92895519	5033417F24Rik|chr1:92895020-92895519	0.343928667530522	.	.
chr1	92910422	92910921	chr1	92895020	92895519	5033417F24Rik|chr1:92895020-92895519	0.343928667530523	.	.
chr1	92910422	92910921	chr1	92895020	92895519	Rnpepl1|chr1:92895020-92895519	0.343928667530522	.	.
chr1	92910422	92910921	chr1	92895020	92895519	Rnpepl1|chr1:92895020-92895519	0.343928667530523	.	.
chr1	92910928	92911427	chr1	92840219	92840718	5033417F24Rik|chr1:92840219-92840718	0.196303221108082	.	.
chr1	92910928	92911427	chr1	92840219	92840718	Rnpepl1|chr1:92840219-92840718	0.196303221108082	.	.
chr1	92910928	92911427	chr1	92895020	92895519	5033417F24Rik|chr1:92895020-92895519	0.201767936612808	.	.
chr1	92910928	92911427	chr1	92895020	92895519	Rnpepl1|chr1:92895020-92895519	0.201767936612808	.	.
chr1	92934435	92934934	chr1	92799618	92800117	Capn10|chr1:92799618-92800117	0.186350000732416	.	.
chr1	92934435	92934934	chr1	92840219	92840718	Capn10|chr1:92840219-92840718	0.324330675762833	.	.
chr1	92934435	92934934	chr1	92860548	92861047	Capn10|chr1:92860548-92861047	0.140174035238997	.	.
chr1	92934435	92934934	chr1	92895020	92895519	Capn10|chr1:92895020-92895519	0.23909159561654	.	.
chr1	93305687	93306186	chr1	93686883	93687382	Gm28535|chr1:93686883-93687382	0.275468958549212	.	.
chr1	93305687	93306186	chr1	93686883	93687382	Mterf4|chr1:93686883-93687382	0.275468958549212	.	.
chr1	93342619	93343118	chr1	93299212	93299711	Pask|chr1:93299212-93299711	0.224841791090925	.	.
chr1	93342619	93343118	chr1	93299212	93299711	Ppp1r7|chr1:93299212-93299711	0.224841791090925	.	.
chr1	93343358	93343857	chr1	93349690	93350189	Pask|chr1:93349690-93350189	0.158919814193527	.	.
chr1	93343358	93343857	chr1	93349690	93350189	Ppp1r7|chr1:93349690-93350189	0.158919814193527	.	.
chr1	93478107	93478606	chr1	93349690	93350189	Hdlbp|chr1:93349690-93350189	0.237265063634378	.	.
chr1	93478107	93478606	chr1	93349690	93350189	Sept2|chr1:93349690-93350189	0.237265063634378	.	.
chr1	93478107	93478606	chr1	93686883	93687382	Hdlbp|chr1:93686883-93687382	0.131897728672676	.	.
chr1	93478107	93478606	chr1	93686883	93687382	Sept2|chr1:93686883-93687382	0.131897728672676	.	.
chr1	93478622	93479121	chr1	93349690	93350189	Hdlbp|chr1:93349690-93350189	0.267878292201652	.	.
chr1	93478622	93479121	chr1	93349690	93350189	Sept2|chr1:93349690-93350189	0.267878292201652	.	.
chr1	93478622	93479121	chr1	93560595	93561094	Hdlbp|chr1:93560595-93561094	0.15379023794915	.	.
chr1	93478622	93479121	chr1	93560595	93561094	Sept2|chr1:93560595-93561094	0.15379023794915	.	.
chr1	93634975	93635474	chr1	93686883	93687382	Gm28536|chr1:93686883-93687382	0.220331934847355	.	.
chr1	93634975	93635474	chr1	93727334	93727833	Gm28536|chr1:93727334-93727833	0.162789580994192	.	.
chr1	93635550	93636049	chr1	93349690	93350189	Gm28536|chr1:93349690-93350189	0.136673745100927	.	.
chr1	93635550	93636049	chr1	93686883	93687382	Gm28536|chr1:93686883-93687382	0.247240314470321	.	.
chr1	93685241	93685740	chr1	93686883	93687382	Bok|chr1:93686883-93687382	0.326225039173467	.	.
chr1	93685241	93685740	chr1	93727334	93727833	Bok|chr1:93727334-93727833	0.140082856275636	.	.
chr1	93686360	93686859	chr1	93686883	93687382	Bok|chr1:93686883-93687382	0.431154862042088	.	.
chr1	93686360	93686859	chr1	93727334	93727833	Bok|chr1:93727334-93727833	0.371878884831193	.	.
chr1	93731754	93732253	chr1	93686883	93687382	Gm10550|chr1:93686883-93687382	0.266910292801513	.	.
chr1	93731754	93732253	chr1	93780579	93781078	Gm10550|chr1:93780579-93781078	0.231961271202387	.	.
chr1	93754078	93754577	chr1	93727334	93727833	Thap4|chr1:93727334-93727833	0.193877457738611	.	.
chr1	93754078	93754577	chr1	93780579	93781078	Thap4|chr1:93780579-93781078	0.131272988325619	.	.
chr1	93754617	93755116	chr1	93686883	93687382	Thap4|chr1:93686883-93687382	0.215913081899028	.	.
chr1	93754617	93755116	chr1	94079039	94079538	Thap4|chr1:94079039-94079538	0.133350616881533	.	.
chr1	93801756	93802255	chr1	93686883	93687382	Dtymk|chr1:93686883-93687382	0.163499157232749	.	.
chr1	93801756	93802255	chr1	93727334	93727833	Dtymk|chr1:93727334-93727833	0.161804920081111	.	.
chr1	93801756	93802255	chr1	94035198	94035697	Dtymk|chr1:94035198-94035697	0.152693819578714	.	.
chr1	93803720	93804219	chr1	93577026	93577525	Ing5|chr1:93577026-93577525	0.243214921639186	.	.
chr1	95313333	95313832	chr1	95268183	95268682	Fam174a|chr1:95268183-95268682	0.231173247160636	.	.
chr1	95313333	95313832	chr1	95451739	95452238	Fam174a|chr1:95451739-95452238	0.203178501918895	.	.
chr1	95313851	95314350	chr1	95110436	95110935	Fam174a|chr1:95110436-95110935	0.137224181157571	.	.
chr1	95313851	95314350	chr1	95244158	95244657	Fam174a|chr1:95244158-95244657	0.191648220253982	.	.
chr1	95667416	95667915	chr1	95462905	95463404	St8sia4|chr1:95462905-95463404	0.143744550934665	.	.
chr1	95667416	95667915	chr1	95950365	95950864	St8sia4|chr1:95950365-95950864	0.347005613278119	.	.
chr1	95667921	95668420	chr1	95375446	95375945	St8sia4|chr1:95375446-95375945	0.137646161108109	.	.
chr1	95667921	95668420	chr1	95462905	95463404	St8sia4|chr1:95462905-95463404	0.21105464905601	.	.
chr1	95667921	95668420	chr1	95950365	95950864	St8sia4|chr1:95950365-95950864	0.28493960027364	.	.
chr1	96871948	96872447	chr1	96693239	96693738	Slco4c1|chr1:96693239-96693738	0.243524606089007	.	.
chr1	96871948	96872447	chr1	96768274	96768773	Slco4c1|chr1:96768274-96768773	0.321714971033981	.	.
chr1	96871948	96872447	chr1	96773607	96774106	Slco4c1|chr1:96773607-96774106	0.336452754093672	.	.
chr1	96871948	96872447	chr1	96828997	96829496	Slco4c1|chr1:96828997-96829496	0.288628492646415	.	.
chr1	96871948	96872447	chr1	96846733	96847232	Slco4c1|chr1:96846733-96847232	0.158658831446211	.	.
chr1	96871948	96872447	chr1	96965254	96965753	Slco4c1|chr1:96965254-96965753	0.2538284861418	.	.
chr1	97661800	97662299	chr1	97319560	97320059	D1Ertd622e|chr1:97319560-97320059	0.248693876030675	.	.
chr1	97661800	97662299	chr1	97642197	97642696	D1Ertd622e|chr1:97642197-97642696	0.215471896818697	.	.
chr1	97661800	97662299	chr1	97657637	97658136	D1Ertd622e|chr1:97657637-97658136	0.227172657023551	.	.
chr1	98095430	98095929	chr1	98031757	98032256	Pam|chr1:98031757-98032256	0.151662176195402	.	.
chr1	98095430	98095929	chr1	98084442	98084941	Pam|chr1:98084442-98084941	0.154158235499146	.	.
chr1	99772082	99772581	chr1	99600023	99600522	Cntnap5b|chr1:99600023-99600522	0.129271672739382	.	.
chr1	99772082	99772581	chr1	99671290	99671789	Cntnap5b|chr1:99671290-99671789	0.297667141831286	.	.
chr1	99772082	99772581	chr1	99671791	99672290	Cntnap5b|chr1:99671791-99672290	0.208433758042903	.	.
chr1	99772082	99772581	chr1	99918378	99918877	Cntnap5b|chr1:99918378-99918877	0.123228574473832	.	.
chr1	105355774	105356273	chr1	105255390	105255889	Gm17634|chr1:105255390-105255889	0.300476599893578	.	.
chr1	105355774	105356273	chr1	105255390	105255889	Rnf152|chr1:105255390-105255889	0.300476599893578	.	.
chr1	105355774	105356273	chr1	105263577	105264076	Gm17634|chr1:105263577-105264076	0.359538409057018	.	.
chr1	105355774	105356273	chr1	105263577	105264076	Rnf152|chr1:105263577-105264076	0.359538409057018	.	.
chr1	105355774	105356273	chr1	105301732	105302231	Gm17634|chr1:105301732-105302231	0.526178831847546	.	.
chr1	105355774	105356273	chr1	105301732	105302231	Rnf152|chr1:105301732-105302231	0.526178831847546	.	.
chr1	105355774	105356273	chr1	105365202	105365701	Gm17634|chr1:105365202-105365701	0.191403261655189	.	.
chr1	105355774	105356273	chr1	105365202	105365701	Rnf152|chr1:105365202-105365701	0.191403261655189	.	.
chr1	105355774	105356273	chr1	105505276	105505775	Gm17634|chr1:105505276-105505775	0.151294620783228	.	.
chr1	105355774	105356273	chr1	105505276	105505775	Rnf152|chr1:105505276-105505775	0.151294620783228	.	.
chr1	105355774	105356273	chr1	105566003	105566502	Gm17634|chr1:105566003-105566502	0.503136314353674	.	.
chr1	105355774	105356273	chr1	105566003	105566502	Rnf152|chr1:105566003-105566502	0.503136314353674	.	.
chr1	105355774	105356273	chr1	105630478	105630977	Gm17634|chr1:105630478-105630977	0.340027246790695	.	.
chr1	105355774	105356273	chr1	105630478	105630977	Rnf152|chr1:105630478-105630977	0.340027246790695	.	.
chr1	105356312	105356811	chr1	105255390	105255889	Gm17634|chr1:105255390-105255889	0.122487319090636	.	.
chr1	105356312	105356811	chr1	105255390	105255889	Rnf152|chr1:105255390-105255889	0.122487319090636	.	.
chr1	105356312	105356811	chr1	105263577	105264076	Gm17634|chr1:105263577-105264076	0.252194329145988	.	.
chr1	105356312	105356811	chr1	105263577	105264076	Rnf152|chr1:105263577-105264076	0.252194329145988	.	.
chr1	105356312	105356811	chr1	105301732	105302231	Gm17634|chr1:105301732-105302231	0.307247537496494	.	.
chr1	105356312	105356811	chr1	105301732	105302231	Rnf152|chr1:105301732-105302231	0.307247537496494	.	.
chr1	105356312	105356811	chr1	105566003	105566502	Gm17634|chr1:105566003-105566502	0.337775654443942	.	.
chr1	105356312	105356811	chr1	105566003	105566502	Rnf152|chr1:105566003-105566502	0.337775654443942	.	.
chr1	105356312	105356811	chr1	105630478	105630977	Gm17634|chr1:105630478-105630977	0.250315143426255	.	.
chr1	105356312	105356811	chr1	105630478	105630977	Rnf152|chr1:105630478-105630977	0.250315143426255	.	.
chr1	105663536	105664035	chr1	105263577	105264076	Pign|chr1:105263577-105264076	0.160790957780526	.	.
chr1	105663536	105664035	chr1	105263577	105264076	Relch|chr1:105263577-105264076	0.160790957780526	.	.
chr1	105663536	105664035	chr1	105299230	105299729	Pign|chr1:105299230-105299729	0.129455494520209	.	.
chr1	105663536	105664035	chr1	105299230	105299729	Relch|chr1:105299230-105299729	0.129455494520209	.	.
chr1	105663536	105664035	chr1	105743247	105743746	Pign|chr1:105743247-105743746	0.258488013913458	.	.
chr1	105663536	105664035	chr1	105743247	105743746	Relch|chr1:105743247-105743746	0.258488013913458	.	.
chr1	105663536	105664035	chr1	105829070	105829569	Pign|chr1:105829070-105829569	0.123405839063152	.	.
chr1	105663536	105664035	chr1	105829070	105829569	Relch|chr1:105829070-105829569	0.123405839063152	.	.
chr1	105663536	105664035	chr1	105832752	105833251	Pign|chr1:105832752-105833251	0.175441983408312	.	.
chr1	105663536	105664035	chr1	105832752	105833251	Relch|chr1:105832752-105833251	0.175441983408312	.	.
chr1	105663536	105664035	chr1	105844184	105844683	Pign|chr1:105844184-105844683	0.122420465757932	.	.
chr1	105663536	105664035	chr1	105844184	105844683	Relch|chr1:105844184-105844683	0.122420465757932	.	.
chr1	105663536	105664035	chr1	105907913	105908412	Pign|chr1:105907913-105908412	0.221157784634594	.	.
chr1	105663536	105664035	chr1	105907913	105908412	Relch|chr1:105907913-105908412	0.221157784634594	.	.
chr1	105663536	105664035	chr1	105944466	105944965	Pign|chr1:105944466-105944965	0.137346853453629	.	.
chr1	105663536	105664035	chr1	105944466	105944965	Relch|chr1:105944466-105944965	0.137346853453629	.	.
chr1	105780395	105780894	chr1	105566003	105566502	Tnfrsf11a|chr1:105566003-105566502	0.408177105915135	.	.
chr1	105780395	105780894	chr1	105630478	105630977	Tnfrsf11a|chr1:105630478-105630977	0.178832498929072	.	.
chr1	105780395	105780894	chr1	105832752	105833251	Tnfrsf11a|chr1:105832752-105833251	0.131413491894449	.	.
chr1	105780395	105780894	chr1	105890977	105891476	Tnfrsf11a|chr1:105890977-105891476	0.268380211009386	.	.
chr1	105780395	105780894	chr1	105944466	105944965	Tnfrsf11a|chr1:105944466-105944965	0.280884959669853	.	.
chr1	105990273	105990772	chr1	105902668	105903167	Gm7160|chr1:105902668-105903167	0.178184417601874	.	.
chr1	105990273	105990772	chr1	105902668	105903167	Zcchc2|chr1:105902668-105903167	0.178184417601874	.	.
chr1	105991031	105991530	chr1	105801123	105801622	Gm7160|chr1:105801123-105801622	0.122864285521629	.	.
chr1	105991031	105991530	chr1	105801123	105801622	Zcchc2|chr1:105801123-105801622	0.122864285521629	.	.
chr1	105991031	105991530	chr1	105832752	105833251	Gm7160|chr1:105832752-105833251	0.148166851113451	.	.
chr1	105991031	105991530	chr1	105832752	105833251	Zcchc2|chr1:105832752-105833251	0.148166851113451	.	.
chr1	105991031	105991530	chr1	105890977	105891476	Gm7160|chr1:105890977-105891476	0.148126165532756	.	.
chr1	105991031	105991530	chr1	105890977	105891476	Zcchc2|chr1:105890977-105891476	0.148126165532756	.	.
chr1	105991031	105991530	chr1	105907913	105908412	Gm7160|chr1:105907913-105908412	0.24783597730075	.	.
chr1	105991031	105991530	chr1	105907913	105908412	Zcchc2|chr1:105907913-105908412	0.24783597730075	.	.
chr1	106759529	106760028	chr1	106961450	106961949	Kdsr|chr1:106961450-106961949	0.371475080733271	.	.
chr1	106759529	106760028	chr1	106962108	106962607	Kdsr|chr1:106962108-106962607	0.263095529712852	.	.
chr1	106759529	106760028	chr1	106994489	106994988	Kdsr|chr1:106994489-106994988	0.197210736551954	.	.
chr1	106796474	106796973	chr1	106961450	106961949	Vps4b|chr1:106961450-106961949	0.161599909967828	.	.
chr1	107512165	107512664	chr1	107481450	107481949	Serpinb2|chr1:107481450-107481949	0.300203524622953	.	.
chr1	107512165	107512664	chr1	107512723	107513222	Serpinb2|chr1:107512723-107513222	0.43086511472983	.	.
chr1	107512165	107512664	chr1	107521898	107522397	Serpinb2|chr1:107521898-107522397	0.478573777268088	.	.
chr1	107512165	107512664	chr1	107540959	107541458	Serpinb2|chr1:107540959-107541458	0.443136268210767	.	.
chr1	107512165	107512664	chr1	107565626	107566125	Serpinb2|chr1:107565626-107566125	0.373141311512069	.	.
chr1	107512165	107512664	chr1	107728383	107728882	Serpinb2|chr1:107728383-107728882	0.191282342288352	.	.
chr1	107512165	107512664	chr1	107738096	107738595	Serpinb2|chr1:107738096-107738595	0.176865604759633	.	.
chr1	107589493	107589992	chr1	107489397	107489896	Serpinb8|chr1:107489397-107489896	0.131788692275168	.	.
chr1	107589493	107589992	chr1	107565626	107566125	Serpinb8|chr1:107565626-107566125	0.138913840810554	.	.
chr1	107589493	107589992	chr1	107588200	107588699	Serpinb8|chr1:107588200-107588699	0.277583210592654	.	.
chr1	107589493	107589992	chr1	107654586	107655085	Serpinb8|chr1:107654586-107655085	0.308667659817047	.	.
chr1	107589493	107589992	chr1	107738096	107738595	Serpinb8|chr1:107738096-107738595	0.208205573523876	.	.
chr1	107590073	107590572	chr1	107677431	107677930	Serpinb8|chr1:107677431-107677930	0.127580227972372	.	.
chr1	107590073	107590572	chr1	107702966	107703465	Serpinb8|chr1:107702966-107703465	0.243885224367687	.	.
chr1	107916975	107917474	chr1	107757304	107757803	D830032E09Rik|chr1:107757304-107757803	0.208481267690425	.	.
chr1	107916975	107917474	chr1	107765637	107766136	D830032E09Rik|chr1:107765637-107766136	0.331321221029249	.	.
chr1	107916975	107917474	chr1	107947185	107947684	D830032E09Rik|chr1:107947185-107947684	0.191004072952016	.	.
chr1	107916975	107917474	chr1	108207775	108208274	D830032E09Rik|chr1:108207775-108208274	0.274600767062778	.	.
chr1	109982394	109982893	chr1	109824514	109825013	Cdh7|chr1:109824514-109825013	0.166170846844453	.	.
chr1	109982394	109982893	chr1	110162909	110163408	Cdh7|chr1:110162909-110163408	0.131874470166508	.	.
chr1	109982994	109983493	chr1	109985362	109985861	Cdh7|chr1:109985362-109985861	0.189905347259813	.	.
chr1	111863863	111864362	chr1	112245314	112245813	Dsel|chr1:112245314-112245813	0.151810154432539	.	.
chr1	111864757	111865256	chr1	111634029	111634528	Dsel|chr1:111634029-111634528	0.196026714478202	.	.
chr1	118310992	118311491	chr1	118236045	118236544	Tsn|chr1:118236045-118236544	0.121665549725408	.	.
chr1	118388537	118389036	chr1	118236045	118236544	Clasp1|chr1:118236045-118236544	0.318599527913849	.	.
chr1	118388537	118389036	chr1	118275095	118275594	Clasp1|chr1:118275095-118275594	0.351745086245545	.	.
chr1	118388537	118389036	chr1	118492751	118493250	Clasp1|chr1:118492751-118493250	0.150909407326938	.	.
chr1	118458765	118459264	chr1	118236045	118236544	2900060B14Rik|chr1:118236045-118236544	0.197803624027469	.	.
chr1	118458765	118459264	chr1	118481738	118482237	2900060B14Rik|chr1:118481738-118482237	0.134873498588988	.	.
chr1	118459862	118460361	chr1	118429768	118430267	2900060B14Rik|chr1:118429768-118430267	0.153456859479447	.	.
chr1	119053430	119053929	chr1	118910540	118911039	Gli2|chr1:118910540-118911039	0.144292379175454	.	.
chr1	119421524	119422023	chr1	119003898	119004397	Inhbb|chr1:119003898-119004397	0.23758280222227	.	.
chr1	119421524	119422023	chr1	119189552	119190051	Inhbb|chr1:119189552-119190051	0.132064838737233	.	.
chr1	119421524	119422023	chr1	119484418	119484917	Inhbb|chr1:119484418-119484917	0.131655339682776	.	.
chr1	119421524	119422023	chr1	119690581	119691080	Inhbb|chr1:119690581-119691080	0.245344533746036	.	.
chr1	119504531	119505030	chr1	119388650	119389149	Ralb|chr1:119388650-119389149	0.13805976079197	.	.
chr1	119504531	119505030	chr1	119494887	119495386	Ralb|chr1:119494887-119495386	0.305649223853483	.	.
chr1	119525867	119526366	chr1	119494887	119495386	Gm27184|chr1:119494887-119495386	0.242609698242676	.	.
chr1	119525867	119526366	chr1	119494887	119495386	Tmem185b|chr1:119494887-119495386	0.242609698242676	.	.
chr1	119648156	119648655	chr1	119451456	119451955	Epb41l5|chr1:119451456-119451955	0.19700292832065	.	.
chr1	119648156	119648655	chr1	119494887	119495386	Epb41l5|chr1:119494887-119495386	0.150414507458798	.	.
chr1	119648156	119648655	chr1	119624468	119624967	Epb41l5|chr1:119624468-119624967	0.205275509014218	.	.
chr1	120340287	120340786	chr1	120265100	120265599	C1ql2|chr1:120265100-120265599	0.224720728031184	.	.
chr1	120340287	120340786	chr1	120342313	120342812	C1ql2|chr1:120342313-120342812	0.587930418955247	.	.
chr1	120340287	120340786	chr1	120415534	120416033	C1ql2|chr1:120415534-120416033	0.696312667317224	.	.
chr1	120340287	120340786	chr1	120425559	120426058	C1ql2|chr1:120425559-120426058	0.216335443364252	.	.
chr1	120340287	120340786	chr1	120466605	120467104	C1ql2|chr1:120466605-120467104	0.510960743020098	.	.
chr1	120340287	120340786	chr1	120468841	120469340	C1ql2|chr1:120468841-120469340	0.531832032480477	.	.
chr1	120340287	120340786	chr1	120549866	120550365	C1ql2|chr1:120549866-120550365	0.129357891647814	.	.
chr1	120340287	120340786	chr1	120586412	120586911	C1ql2|chr1:120586412-120586911	0.213965215279044	.	.
chr1	120340287	120340786	chr1	120748969	120749468	C1ql2|chr1:120748969-120749468	0.360896843798708	.	.
chr1	120816823	120817322	chr1	120556737	120557236	Gm29345|chr1:120556737-120557236	0.122461802967138	.	.
chr1	120816823	120817322	chr1	120557258	120557757	Gm29345|chr1:120557258-120557757	0.189260319280887	.	.
chr1	120816823	120817322	chr1	120801633	120802132	Gm29345|chr1:120801633-120802132	0.125312672884433	.	.
chr1	120816823	120817322	chr1	120817488	120817987	Gm29345|chr1:120817488-120817987	0.166157416938828	.	.
chr1	120816823	120817322	chr1	120842201	120842700	Gm29345|chr1:120842201-120842700	0.225983846398983	.	.
chr1	120816823	120817322	chr1	120925205	120925704	Gm29345|chr1:120925205-120925704	0.178086380772552	.	.
chr1	120816823	120817322	chr1	120963770	120964269	Gm29345|chr1:120963770-120964269	0.444742846305386	.	.
chr1	120816823	120817322	chr1	121014059	121014558	Gm29345|chr1:121014059-121014558	0.145186527419914	.	.
chr1	120816823	120817322	chr1	121051079	121051578	Gm29345|chr1:121051079-121051578	0.167664602474992	.	.
chr1	120816823	120817322	chr1	121136261	121136760	Gm29345|chr1:121136261-121136760	0.273002704824526	.	.
chr1	121430778	121431277	chr1	121082802	121083301	Ccdc93|chr1:121082802-121083301	0.154272408906231	.	.
chr1	121430778	121431277	chr1	121315049	121315548	Ccdc93|chr1:121315049-121315548	0.31179989242374	.	.
chr1	121430778	121431277	chr1	121315049	121315548	Ccdc93|chr1:121315049-121315548	0.311799892423741	.	.
chr1	121430778	121431277	chr1	121419036	121419535	Ccdc93|chr1:121419036-121419535	0.299376502624764	.	.
chr1	121430778	121431277	chr1	121441031	121441530	Ccdc93|chr1:121441031-121441530	0.170974727372237	.	.
chr1	121431333	121431832	chr1	121053703	121054202	Ccdc93|chr1:121053703-121054202	0.159497596527907	.	.
chr1	121567757	121568256	chr1	121653809	121654308	Ddx18|chr1:121653809-121654308	0.171311054091409	.	.
chr1	121567757	121568256	chr1	121705962	121706461	Ddx18|chr1:121705962-121706461	0.277864086522249	.	.
chr1	121567757	121568256	chr1	121706548	121707047	Ddx18|chr1:121706548-121707047	0.147984871796975	.	.
chr1	121567757	121568256	chr1	121712609	121713108	Ddx18|chr1:121712609-121713108	0.209852539862844	.	.
chr1	121567757	121568256	chr1	121792545	121793044	Ddx18|chr1:121792545-121793044	0.175665437991693	.	.
chr1	121567757	121568256	chr1	121798489	121798988	Ddx18|chr1:121798489-121798988	0.232802082915099	.	.
chr1	121567757	121568256	chr1	121885356	121885855	Ddx18|chr1:121885356-121885855	0.124925916652597	.	.
chr1	125435289	125435788	chr1	125298608	125299107	Actr3|chr1:125298608-125299107	0.306692771680081	.	.
chr1	125435289	125435788	chr1	125351369	125351868	Actr3|chr1:125351369-125351868	0.383853893482937	.	.
chr1	125435289	125435788	chr1	125378863	125379362	Actr3|chr1:125378863-125379362	0.150485920974493	.	.
chr1	125435289	125435788	chr1	125380763	125381262	Actr3|chr1:125380763-125381262	0.203764999140509	.	.
chr1	125435289	125435788	chr1	125471760	125472259	Actr3|chr1:125471760-125472259	0.195453879364399	.	.
chr1	125435289	125435788	chr1	125595963	125596462	Actr3|chr1:125595963-125596462	0.22508983068035	.	.
chr1	125435289	125435788	chr1	125604229	125604728	Actr3|chr1:125604229-125604728	0.154678953262807	.	.
chr1	125435289	125435788	chr1	125630620	125631119	Actr3|chr1:125630620-125631119	0.191424930853514	.	.
chr1	125435289	125435788	chr1	125639307	125639806	Actr3|chr1:125639307-125639806	0.16792014040654	.	.
chr1	125435289	125435788	chr1	125689106	125689605	Actr3|chr1:125689106-125689605	0.261060477517339	.	.
chr1	125560306	125560805	chr1	125298608	125299107	Slc35f5|chr1:125298608-125299107	0.287555009038258	.	.
chr1	125560306	125560805	chr1	125351369	125351868	Slc35f5|chr1:125351369-125351868	0.121520787336504	.	.
chr1	125560306	125560805	chr1	125378863	125379362	Slc35f5|chr1:125378863-125379362	0.13151833570242	.	.
chr1	125560306	125560805	chr1	125413366	125413865	Slc35f5|chr1:125413366-125413865	0.125656741164126	.	.
chr1	125560306	125560805	chr1	125453384	125453883	Slc35f5|chr1:125453384-125453883	0.184073450024363	.	.
chr1	125560306	125560805	chr1	125471760	125472259	Slc35f5|chr1:125471760-125472259	0.149946098760429	.	.
chr1	125560306	125560805	chr1	125595963	125596462	Slc35f5|chr1:125595963-125596462	0.268522132602417	.	.
chr1	125560306	125560805	chr1	125595963	125596462	Slc35f5|chr1:125595963-125596462	0.268522132602418	.	.
chr1	125560306	125560805	chr1	125630620	125631119	Slc35f5|chr1:125630620-125631119	0.216278202193155	.	.
chr1	125560306	125560805	chr1	125639307	125639806	Slc35f5|chr1:125639307-125639806	0.170237850933732	.	.
chr1	125560306	125560805	chr1	125643580	125644079	Slc35f5|chr1:125643580-125644079	0.215000109628059	.	.
chr1	125561216	125561715	chr1	125298608	125299107	Slc35f5|chr1:125298608-125299107	0.259033795363052	.	.
chr1	125561216	125561715	chr1	125380208	125380707	Slc35f5|chr1:125380208-125380707	0.13299488730843	.	.
chr1	125561216	125561715	chr1	125380763	125381262	Slc35f5|chr1:125380763-125381262	0.316179543456175	.	.
chr1	125561216	125561715	chr1	125453384	125453883	Slc35f5|chr1:125453384-125453883	0.204615147941464	.	.
chr1	125561216	125561715	chr1	125489248	125489747	Slc35f5|chr1:125489248-125489747	0.221943356588888	.	.
chr1	125561216	125561715	chr1	125542200	125542699	Slc35f5|chr1:125542200-125542699	0.124568374113691	.	.
chr1	125561216	125561715	chr1	125596694	125597193	Slc35f5|chr1:125596694-125597193	0.339785452908816	.	.
chr1	128102952	128103451	chr1	128141673	128142172	R3hdm1|chr1:128141673-128142172	0.22784448739993	.	.
chr1	128102952	128103451	chr1	128141673	128142172	Zranb3|chr1:128141673-128142172	0.22784448739993	.	.
chr1	128102952	128103451	chr1	128303860	128304359	R3hdm1|chr1:128303860-128304359	0.285882412376951	.	.
chr1	128102952	128103451	chr1	128303860	128304359	Zranb3|chr1:128303860-128304359	0.285882412376951	.	.
chr1	128103473	128103972	chr1	128303860	128304359	R3hdm1|chr1:128303860-128304359	0.186176470372278	.	.
chr1	128103473	128103972	chr1	128303860	128304359	R3hdm1|chr1:128303860-128304359	0.186176470372279	.	.
chr1	128103473	128103972	chr1	128303860	128304359	Zranb3|chr1:128303860-128304359	0.186176470372278	.	.
chr1	128103473	128103972	chr1	128303860	128304359	Zranb3|chr1:128303860-128304359	0.186176470372279	.	.
chr1	128243885	128244384	chr1	128141673	128142172	Ubxn4|chr1:128141673-128142172	0.167580342431669	.	.
chr1	128359460	128359959	chr1	128619863	128620362	Mcm6|chr1:128619863-128620362	0.318462284679843	.	.
chr1	128359460	128359959	chr1	128659882	128660381	Mcm6|chr1:128659882-128660381	0.164517476745755	.	.
chr1	128359460	128359959	chr1	128681755	128682254	Mcm6|chr1:128681755-128682254	0.207506746708195	.	.
chr1	128416641	128417140	chr1	128728031	128728530	Dars|chr1:128728031-128728530	0.143562845949914	.	.
chr1	128417141	128417640	chr1	128583283	128583782	Dars|chr1:128583283-128583782	0.155442257361784	.	.
chr1	130462505	130463004	chr1	130151060	130151559	Cd55|chr1:130151060-130151559	0.292325272762788	.	.
chr1	130462505	130463004	chr1	130151060	130151559	Gm16083|chr1:130151060-130151559	0.292325272762788	.	.
chr1	130462505	130463004	chr1	130301769	130302268	Cd55|chr1:130301769-130302268	0.20984148469697	.	.
chr1	130462505	130463004	chr1	130301769	130302268	Gm16083|chr1:130301769-130302268	0.20984148469697	.	.
chr1	130462505	130463004	chr1	130315622	130316121	Cd55|chr1:130315622-130316121	0.153314581856121	.	.
chr1	130462505	130463004	chr1	130315622	130316121	Gm16083|chr1:130315622-130316121	0.153314581856121	.	.
chr1	130462505	130463004	chr1	130342571	130343070	Cd55|chr1:130342571-130343070	0.29287579371723	.	.
chr1	130462505	130463004	chr1	130342571	130343070	Gm16083|chr1:130342571-130343070	0.29287579371723	.	.
chr1	130717229	130717728	chr1	130301769	130302268	Yod1|chr1:130301769-130302268	0.199113989619832	.	.
chr1	130717229	130717728	chr1	130342571	130343070	Yod1|chr1:130342571-130343070	0.29315123036813	.	.
chr1	130717229	130717728	chr1	130371157	130371656	Yod1|chr1:130371157-130371656	0.142718656917638	.	.
chr1	130717229	130717728	chr1	130715647	130716146	Yod1|chr1:130715647-130716146	0.179528529118867	.	.
chr1	130717229	130717728	chr1	130796901	130797400	Yod1|chr1:130796901-130797400	0.158027529892235	.	.
chr1	130717229	130717728	chr1	130878312	130878811	Yod1|chr1:130878312-130878811	0.257280517028404	.	.
chr1	131526753	131527252	chr1	131586783	131587282	Fam72a|chr1:131586783-131587282	0.134670516467966	.	.
chr1	131526753	131527252	chr1	131586783	131587282	Srgap2|chr1:131586783-131587282	0.134670516467966	.	.
chr1	131526753	131527252	chr1	131657425	131657924	Fam72a|chr1:131657425-131657924	0.158845326556502	.	.
chr1	131526753	131527252	chr1	131657425	131657924	Srgap2|chr1:131657425-131657924	0.158845326556502	.	.
chr1	131526753	131527252	chr1	131658033	131658532	Fam72a|chr1:131658033-131658532	0.198061040503446	.	.
chr1	131526753	131527252	chr1	131658033	131658532	Srgap2|chr1:131658033-131658532	0.198061040503446	.	.
chr1	131526753	131527252	chr1	131737250	131737749	Fam72a|chr1:131737250-131737749	0.127570467471622	.	.
chr1	131526753	131527252	chr1	131737250	131737749	Srgap2|chr1:131737250-131737749	0.127570467471622	.	.
chr1	131526753	131527252	chr1	131754806	131755305	Fam72a|chr1:131754806-131755305	0.185704217913059	.	.
chr1	131526753	131527252	chr1	131754806	131755305	Srgap2|chr1:131754806-131755305	0.185704217913059	.	.
chr1	131526753	131527252	chr1	131945519	131946018	Fam72a|chr1:131945519-131946018	0.172388682307677	.	.
chr1	131526753	131527252	chr1	131945519	131946018	Srgap2|chr1:131945519-131946018	0.172388682307677	.	.
chr1	131526753	131527252	chr1	131981607	131982106	Fam72a|chr1:131981607-131982106	0.186286237308701	.	.
chr1	131526753	131527252	chr1	131981607	131982106	Srgap2|chr1:131981607-131982106	0.186286237308701	.	.
chr1	131527318	131527817	chr1	131586783	131587282	Fam72a|chr1:131586783-131587282	0.167241903599613	.	.
chr1	131527318	131527817	chr1	131586783	131587282	Srgap2|chr1:131586783-131587282	0.167241903599613	.	.
chr1	131527318	131527817	chr1	131657425	131657924	Fam72a|chr1:131657425-131657924	0.155540117833494	.	.
chr1	131527318	131527817	chr1	131657425	131657924	Srgap2|chr1:131657425-131657924	0.155540117833494	.	.
chr1	131527318	131527817	chr1	131737250	131737749	Fam72a|chr1:131737250-131737749	0.124027847832871	.	.
chr1	131527318	131527817	chr1	131737250	131737749	Srgap2|chr1:131737250-131737749	0.124027847832871	.	.
chr1	131527318	131527817	chr1	131754806	131755305	Fam72a|chr1:131754806-131755305	0.223290516644578	.	.
chr1	131527318	131527817	chr1	131754806	131755305	Srgap2|chr1:131754806-131755305	0.223290516644578	.	.
chr1	131527318	131527817	chr1	131765519	131766018	Fam72a|chr1:131765519-131766018	0.23598093978271	.	.
chr1	131527318	131527817	chr1	131765519	131766018	Srgap2|chr1:131765519-131766018	0.23598093978271	.	.
chr1	131527318	131527817	chr1	131881369	131881868	Fam72a|chr1:131881369-131881868	0.129335585915603	.	.
chr1	131527318	131527817	chr1	131881369	131881868	Srgap2|chr1:131881369-131881868	0.129335585915603	.	.
chr1	131598051	131598550	chr1	131521561	131522060	Avpr1b|chr1:131521561-131522060	0.367571004568088	.	.
chr1	131598051	131598550	chr1	131548296	131548795	Avpr1b|chr1:131548296-131548795	0.125776801523717	.	.
chr1	131598051	131598550	chr1	131573579	131574078	Avpr1b|chr1:131573579-131574078	0.336002519655083	.	.
chr1	131598051	131598550	chr1	131737250	131737749	Avpr1b|chr1:131737250-131737749	0.13814713907419	.	.
chr1	131598051	131598550	chr1	131881369	131881868	Avpr1b|chr1:131881369-131881868	0.23957218905042	.	.
chr1	131598051	131598550	chr1	131937643	131938142	Avpr1b|chr1:131937643-131938142	0.205129530524221	.	.
chr1	131598051	131598550	chr1	131945519	131946018	Avpr1b|chr1:131945519-131946018	0.176325609273549	.	.
chr1	131827667	131828166	chr1	131521561	131522060	Slc41a1|chr1:131521561-131522060	0.122802659483865	.	.
chr1	131827667	131828166	chr1	131548296	131548795	Slc41a1|chr1:131548296-131548795	0.132522878617922	.	.
chr1	131827667	131828166	chr1	131555074	131555573	Slc41a1|chr1:131555074-131555573	0.228764808673561	.	.
chr1	131827667	131828166	chr1	131573579	131574078	Slc41a1|chr1:131573579-131574078	0.171390066055882	.	.
chr1	131827667	131828166	chr1	131712339	131712838	Slc41a1|chr1:131712339-131712838	0.292986670844832	.	.
chr1	131827667	131828166	chr1	131737250	131737749	Slc41a1|chr1:131737250-131737749	0.302377470477897	.	.
chr1	131827667	131828166	chr1	131765519	131766018	Slc41a1|chr1:131765519-131766018	0.19484291374501	.	.
chr1	131827667	131828166	chr1	131881369	131881868	Slc41a1|chr1:131881369-131881868	0.141240960886886	.	.
chr1	131827667	131828166	chr1	131937643	131938142	Slc41a1|chr1:131937643-131938142	0.232502534003736	.	.
chr1	131827667	131828166	chr1	131945519	131946018	Slc41a1|chr1:131945519-131946018	0.2000963781046	.	.
chr1	131827667	131828166	chr1	131982827	131983326	Slc41a1|chr1:131982827-131983326	0.139987356642162	.	.
chr1	131828202	131828701	chr1	131521561	131522060	Slc41a1|chr1:131521561-131522060	0.130991909766414	.	.
chr1	131828202	131828701	chr1	131548296	131548795	Slc41a1|chr1:131548296-131548795	0.123761141454098	.	.
chr1	131828202	131828701	chr1	131573579	131574078	Slc41a1|chr1:131573579-131574078	0.196913373379971	.	.
chr1	131828202	131828701	chr1	131737250	131737749	Slc41a1|chr1:131737250-131737749	0.351576813670114	.	.
chr1	131828202	131828701	chr1	131754806	131755305	Slc41a1|chr1:131754806-131755305	0.129204601715925	.	.
chr1	131828202	131828701	chr1	131945519	131946018	Slc41a1|chr1:131945519-131946018	0.193603597347947	.	.
chr1	131866958	131867457	chr1	131920464	131920963	Rab29|chr1:131920464-131920963	0.172354195424973	.	.
chr1	131866958	131867457	chr1	131955176	131955675	Rab29|chr1:131955176-131955675	0.145992833188904	.	.
chr1	131910162	131910661	chr1	131521561	131522060	Nucks1|chr1:131521561-131522060	0.136074763066484	.	.
chr1	131910162	131910661	chr1	131548296	131548795	Nucks1|chr1:131548296-131548795	0.172493017262146	.	.
chr1	131910162	131910661	chr1	131573579	131574078	Nucks1|chr1:131573579-131574078	0.241273895364428	.	.
chr1	131910162	131910661	chr1	131712339	131712838	Nucks1|chr1:131712339-131712838	0.131465988409979	.	.
chr1	131910162	131910661	chr1	131737250	131737749	Nucks1|chr1:131737250-131737749	0.240720280229615	.	.
chr1	131910162	131910661	chr1	131765519	131766018	Nucks1|chr1:131765519-131766018	0.263750401247678	.	.
chr1	131910162	131910661	chr1	131937643	131938142	Nucks1|chr1:131937643-131938142	0.41789739361886	.	.
chr1	131910162	131910661	chr1	131945519	131946018	Nucks1|chr1:131945519-131946018	0.447511123683764	.	.
chr1	131910666	131911165	chr1	131573579	131574078	Nucks1|chr1:131573579-131574078	0.161443388941865	.	.
chr1	131910666	131911165	chr1	131765519	131766018	Nucks1|chr1:131765519-131766018	0.165409936001211	.	.
chr1	131910666	131911165	chr1	131937643	131938142	Nucks1|chr1:131937643-131938142	0.364589314429709	.	.
chr1	131910666	131911165	chr1	131945519	131946018	Nucks1|chr1:131945519-131946018	0.313467801476659	.	.
chr1	131910666	131911165	chr1	131981607	131982106	Nucks1|chr1:131981607-131982106	0.133160813503824	.	.
chr1	131963030	131963529	chr1	131521561	131522060	Slc45a3|chr1:131521561-131522060	0.167283363041365	.	.
chr1	131963030	131963529	chr1	131555074	131555573	Slc45a3|chr1:131555074-131555573	0.198195286398959	.	.
chr1	131963030	131963529	chr1	131573579	131574078	Slc45a3|chr1:131573579-131574078	0.279005307599008	.	.
chr1	131963030	131963529	chr1	131658033	131658532	Slc45a3|chr1:131658033-131658532	0.179292466132339	.	.
chr1	131963030	131963529	chr1	131712339	131712838	Slc45a3|chr1:131712339-131712838	0.215175936576737	.	.
chr1	131963030	131963529	chr1	131737250	131737749	Slc45a3|chr1:131737250-131737749	0.252511000262236	.	.
chr1	131963030	131963529	chr1	131937643	131938142	Slc45a3|chr1:131937643-131938142	0.207898306535562	.	.
chr1	131963030	131963529	chr1	131945519	131946018	Slc45a3|chr1:131945519-131946018	0.153860032033102	.	.
chr1	133363199	133363698	chr1	133395432	133395931	Etnk2|chr1:133395432-133395931	0.20645646930551	.	.
chr1	133363199	133363698	chr1	133397607	133398106	Etnk2|chr1:133397607-133398106	0.237306676714029	.	.
chr1	133363199	133363698	chr1	133407976	133408475	Etnk2|chr1:133407976-133408475	0.20882889028176	.	.
chr1	133363199	133363698	chr1	133460915	133461414	Etnk2|chr1:133460915-133461414	0.178903784936876	.	.
chr1	133363199	133363698	chr1	133596626	133597125	Etnk2|chr1:133596626-133597125	0.204761720796573	.	.
chr1	133363199	133363698	chr1	133695885	133696384	Etnk2|chr1:133695885-133696384	0.190792579006646	.	.
chr1	133363199	133363698	chr1	133715472	133715971	Etnk2|chr1:133715472-133715971	0.291361311777666	.	.
chr1	133363199	133363698	chr1	133736167	133736666	Etnk2|chr1:133736167-133736666	0.141653847874044	.	.
chr1	133424176	133424675	chr1	133395432	133395931	Sox13|chr1:133395432-133395931	0.122101348182927	.	.
chr1	133424176	133424675	chr1	133397607	133398106	Sox13|chr1:133397607-133398106	0.187190340454491	.	.
chr1	133424176	133424675	chr1	133407976	133408475	Sox13|chr1:133407976-133408475	0.304605702758419	.	.
chr1	133424176	133424675	chr1	133460915	133461414	Sox13|chr1:133460915-133461414	0.218861546448721	.	.
chr1	133424176	133424675	chr1	133596626	133597125	Sox13|chr1:133596626-133597125	0.158271639903938	.	.
chr1	133424176	133424675	chr1	133712327	133712826	Sox13|chr1:133712327-133712826	0.135552827165203	.	.
chr1	133424176	133424675	chr1	133715472	133715971	Sox13|chr1:133715472-133715971	0.266736924313915	.	.
chr1	133610089	133610588	chr1	133306722	133307221	Snrpe|chr1:133306722-133307221	0.163749136276141	.	.
chr1	133660660	133661159	chr1	133304354	133304853	Gm38394|chr1:133304354-133304853	0.12550281836939	.	.
chr1	133660660	133661159	chr1	133304354	133304853	Zbed6|chr1:133304354-133304853	0.12550281836939	.	.
chr1	133660660	133661159	chr1	133304354	133304853	Zc3h11a|chr1:133304354-133304853	0.12550281836939	.	.
chr1	133660660	133661159	chr1	133701773	133702272	Gm38394|chr1:133701773-133702272	0.130975896457426	.	.
chr1	133660660	133661159	chr1	133701773	133702272	Zbed6|chr1:133701773-133702272	0.130975896457426	.	.
chr1	133660660	133661159	chr1	133701773	133702272	Zc3h11a|chr1:133701773-133702272	0.130975896457426	.	.
chr1	133661173	133661672	chr1	133701773	133702272	Gm38394|chr1:133701773-133702272	0.130217871234868	.	.
chr1	133661173	133661672	chr1	133701773	133702272	Zbed6|chr1:133701773-133702272	0.130217871234868	.	.
chr1	133661173	133661672	chr1	133701773	133702272	Zc3h11a|chr1:133701773-133702272	0.130217871234868	.	.
chr1	134332671	134333170	chr1	134343553	134344052	Ppfia4|chr1:134343553-134344052	0.335348565708346	.	.
chr1	134332671	134333170	chr1	134518653	134519152	Ppfia4|chr1:134518653-134519152	0.140147145594679	.	.
chr1	134332671	134333170	chr1	134652027	134652526	Ppfia4|chr1:134652027-134652526	0.204555098445975	.	.
chr1	134332671	134333170	chr1	134653523	134654022	Ppfia4|chr1:134653523-134654022	0.141635661224987	.	.
chr1	134361764	134362263	chr1	134343553	134344052	Tmem183a|chr1:134343553-134344052	0.131784309063852	.	.
chr1	134361764	134362263	chr1	134344509	134345008	Tmem183a|chr1:134344509-134345008	0.133205201482552	.	.
chr1	134405737	134406236	chr1	134518653	134519152	Cyb5r1|chr1:134518653-134519152	0.191815583576359	.	.
chr1	134415089	134415588	chr1	134344509	134345008	Adipor1|chr1:134344509-134345008	0.338016455790804	.	.
chr1	134415089	134415588	chr1	134518653	134519152	Adipor1|chr1:134518653-134519152	0.136870168774591	.	.
chr1	134415089	134415588	chr1	134556771	134557270	Adipor1|chr1:134556771-134557270	0.267265448612135	.	.
chr1	134415089	134415588	chr1	134719601	134720100	Adipor1|chr1:134719601-134720100	0.332757199074465	.	.
chr1	134415089	134415588	chr1	134725219	134725718	Adipor1|chr1:134725219-134725718	0.135213718321542	.	.
chr1	134455268	134455767	chr1	134719601	134720100	Klhl12|chr1:134719601-134720100	0.190138085261457	.	.
chr1	134494334	134494833	chr1	134344509	134345008	Rabif|chr1:134344509-134345008	0.330586426330475	.	.
chr1	134494334	134494833	chr1	134556771	134557270	Rabif|chr1:134556771-134557270	0.156091970073103	.	.
chr1	134494334	134494833	chr1	134568502	134569001	Rabif|chr1:134568502-134569001	0.251493046802926	.	.
chr1	134494334	134494833	chr1	134653523	134654022	Rabif|chr1:134653523-134654022	0.135775559951985	.	.
chr1	134494334	134494833	chr1	134725219	134725718	Rabif|chr1:134725219-134725718	0.130247391704976	.	.
chr1	134494927	134495426	chr1	134719601	134720100	Rabif|chr1:134719601-134720100	0.326608903031383	.	.
chr1	134559917	134560416	chr1	134272687	134273186	Kdm5b|chr1:134272687-134273186	0.224806284692405	.	.
chr1	134559917	134560416	chr1	134302439	134302938	Kdm5b|chr1:134302439-134302938	0.217338466531017	.	.
chr1	134559917	134560416	chr1	134302965	134303464	Kdm5b|chr1:134302965-134303464	0.193617295174928	.	.
chr1	134559917	134560416	chr1	134343553	134344052	Kdm5b|chr1:134343553-134344052	0.241832662320582	.	.
chr1	134559917	134560416	chr1	134518653	134519152	Kdm5b|chr1:134518653-134519152	0.153893674690153	.	.
chr1	134559917	134560416	chr1	134556771	134557270	Kdm5b|chr1:134556771-134557270	0.2708534888731	.	.
chr1	134559917	134560416	chr1	134568502	134569001	Kdm5b|chr1:134568502-134569001	0.267276474119341	.	.
chr1	134559917	134560416	chr1	134653523	134654022	Kdm5b|chr1:134653523-134654022	0.173308352283973	.	.
chr1	134559917	134560416	chr1	134725219	134725718	Kdm5b|chr1:134725219-134725718	0.184402898689473	.	.
chr1	134560674	134561173	chr1	134636616	134637115	Kdm5b|chr1:134636616-134637115	0.154410630047625	.	.
chr1	134560674	134561173	chr1	134652027	134652526	Kdm5b|chr1:134652027-134652526	0.148325026726859	.	.
chr1	134560674	134561173	chr1	134653523	134654022	Kdm5b|chr1:134653523-134654022	0.198527969122685	.	.
chr1	134646329	134646828	chr1	134344509	134345008	Gm26783|chr1:134344509-134345008	0.329960265305347	.	.
chr1	134646329	134646828	chr1	134344509	134345008	Syt2|chr1:134344509-134345008	0.329960265305347	.	.
chr1	134646329	134646828	chr1	134518653	134519152	Gm26783|chr1:134518653-134519152	0.143650759530596	.	.
chr1	134646329	134646828	chr1	134518653	134519152	Syt2|chr1:134518653-134519152	0.143650759530596	.	.
chr1	134646329	134646828	chr1	134719601	134720100	Gm26783|chr1:134719601-134720100	0.393656941640393	.	.
chr1	134646329	134646828	chr1	134719601	134720100	Syt2|chr1:134719601-134720100	0.393656941640393	.	.
chr1	134646329	134646828	chr1	134725219	134725718	Gm26783|chr1:134725219-134725718	0.297660296598031	.	.
chr1	134646329	134646828	chr1	134725219	134725718	Syt2|chr1:134725219-134725718	0.297660296598031	.	.
chr1	136624613	136625112	chr1	136848972	136849471	Platr23|chr1:136848972-136849471	0.208933903273157	.	.
chr1	136624613	136625112	chr1	136848972	136849471	Zfp281|chr1:136848972-136849471	0.208933903273157	.	.
chr1	136624613	136625112	chr1	136948337	136948836	Platr23|chr1:136948337-136948836	0.206450344360834	.	.
chr1	136624613	136625112	chr1	136948337	136948836	Zfp281|chr1:136948337-136948836	0.206450344360834	.	.
chr1	138618987	138619486	chr1	138343403	138343902	Nek7|chr1:138343403-138343902	0.237733528669038	.	.
chr1	138618987	138619486	chr1	138345972	138346471	Nek7|chr1:138345972-138346471	0.265545127910736	.	.
chr1	138618987	138619486	chr1	138347966	138348465	Nek7|chr1:138347966-138348465	0.345645304587353	.	.
chr1	138618987	138619486	chr1	138487485	138487984	Nek7|chr1:138487485-138487984	0.133809037888864	.	.
chr1	138618987	138619486	chr1	138496863	138497362	Nek7|chr1:138496863-138497362	0.284252997696742	.	.
chr1	138618987	138619486	chr1	138506964	138507463	Nek7|chr1:138506964-138507463	0.16343744782184	.	.
chr1	138618987	138619486	chr1	138617900	138618399	Nek7|chr1:138617900-138618399	0.196354638160054	.	.
chr1	138618987	138619486	chr1	138813113	138813612	Nek7|chr1:138813113-138813612	0.253032986594481	.	.
chr1	138618987	138619486	chr1	138909348	138909847	Nek7|chr1:138909348-138909847	0.327199160968834	.	.
chr1	138618987	138619486	chr1	138923507	138924006	Nek7|chr1:138923507-138924006	0.33991754094444	.	.
chr1	138618987	138619486	chr1	138955583	138956082	Nek7|chr1:138955583-138956082	0.270280955893004	.	.
chr1	138618987	138619486	chr1	138956995	138957494	Nek7|chr1:138956995-138957494	0.184260302197579	.	.
chr1	138619514	138620013	chr1	138343403	138343902	Nek7|chr1:138343403-138343902	0.126603561235351	.	.
chr1	138619514	138620013	chr1	138345972	138346471	Nek7|chr1:138345972-138346471	0.175508367514685	.	.
chr1	138619514	138620013	chr1	138347966	138348465	Nek7|chr1:138347966-138348465	0.185225234098937	.	.
chr1	138619514	138620013	chr1	138446801	138447300	Nek7|chr1:138446801-138447300	0.135829073534068	.	.
chr1	138619514	138620013	chr1	138496863	138497362	Nek7|chr1:138496863-138497362	0.338127501576632	.	.
chr1	138619514	138620013	chr1	138912120	138912619	Nek7|chr1:138912120-138912619	0.160431134627986	.	.
chr1	138856629	138857128	chr1	138813113	138813612	2310009B15Rik|chr1:138813113-138813612	0.189617654243303	.	.
chr1	138963753	138964252	chr1	138637810	138638309	Dennd1b|chr1:138637810-138638309	0.147759657130512	.	.
chr1	138963753	138964252	chr1	138835336	138835835	Dennd1b|chr1:138835336-138835835	0.145655176317452	.	.
chr1	139376823	139377322	chr1	139481086	139481585	Crb1|chr1:139481086-139481585	0.180833974354649	.	.
chr1	139376823	139377322	chr1	139487825	139488324	Crb1|chr1:139487825-139488324	0.2600951549857	.	.
chr1	139376823	139377322	chr1	139688554	139689053	Crb1|chr1:139688554-139689053	0.192133088150855	.	.
chr1	139421972	139422471	chr1	139368610	139369109	Zbtb41|chr1:139368610-139369109	0.153364539390728	.	.
chr1	139421972	139422471	chr1	139481086	139481585	Zbtb41|chr1:139481086-139481585	0.166112543542252	.	.
chr1	139421972	139422471	chr1	139487825	139488324	Zbtb41|chr1:139487825-139488324	0.165958740536956	.	.
chr1	139454477	139454976	chr1	139328265	139328764	Aspm|chr1:139328265-139328764	0.200434454630141	.	.
chr1	139454477	139454976	chr1	139340430	139340929	Aspm|chr1:139340430-139340929	0.154070471944381	.	.
chr1	139454477	139454976	chr1	139438315	139438814	Aspm|chr1:139438315-139438814	0.253349425048153	.	.
chr1	139454477	139454976	chr1	139481086	139481585	Aspm|chr1:139481086-139481585	0.160554629987894	.	.
chr1	139454477	139454976	chr1	139688554	139689053	Aspm|chr1:139688554-139689053	0.260955029289848	.	.
chr1	140245186	140245685	chr1	140179977	140180476	Kcnt2|chr1:140179977-140180476	0.13288100209484	.	.
chr1	140245186	140245685	chr1	140335747	140336246	Kcnt2|chr1:140335747-140336246	0.196365828680177	.	.
chr1	140245186	140245685	chr1	140337560	140338059	Kcnt2|chr1:140337560-140338059	0.2684541596776	.	.
chr1	140245186	140245685	chr1	140339188	140339687	Kcnt2|chr1:140339188-140339687	0.14096368974844	.	.
chr1	140245186	140245685	chr1	140348872	140349371	Kcnt2|chr1:140348872-140349371	0.143155627232813	.	.
chr1	140245186	140245685	chr1	140370695	140371194	Kcnt2|chr1:140370695-140371194	0.17218424329803	.	.
chr1	140245186	140245685	chr1	140385152	140385651	Kcnt2|chr1:140385152-140385651	0.167933100746203	.	.
chr1	140245186	140245685	chr1	140398491	140398990	Kcnt2|chr1:140398491-140398990	0.122742651279445	.	.
chr1	140245186	140245685	chr1	140399101	140399600	Kcnt2|chr1:140399101-140399600	0.193297384412902	.	.
chr1	140245186	140245685	chr1	140491695	140492194	Kcnt2|chr1:140491695-140492194	0.139195326451483	.	.
chr1	140245186	140245685	chr1	140492218	140492717	Kcnt2|chr1:140492218-140492717	0.125861290759846	.	.
chr1	140245761	140246260	chr1	140091459	140091958	Kcnt2|chr1:140091459-140091958	0.281641249793131	.	.
chr1	140245761	140246260	chr1	140179977	140180476	Kcnt2|chr1:140179977-140180476	0.346688198502264	.	.
chr1	140245761	140246260	chr1	140206364	140206863	Kcnt2|chr1:140206364-140206863	0.512194071241595	.	.
chr1	140245761	140246260	chr1	140293923	140294422	Kcnt2|chr1:140293923-140294422	0.231676289056266	.	.
chr1	140245761	140246260	chr1	140309718	140310217	Kcnt2|chr1:140309718-140310217	0.426237752550617	.	.
chr1	140245761	140246260	chr1	140335747	140336246	Kcnt2|chr1:140335747-140336246	0.43584761676892	.	.
chr1	140245761	140246260	chr1	140348872	140349371	Kcnt2|chr1:140348872-140349371	0.322174888216995	.	.
chr1	140245761	140246260	chr1	140370695	140371194	Kcnt2|chr1:140370695-140371194	0.480376159839328	.	.
chr1	140245761	140246260	chr1	140370695	140371194	Kcnt2|chr1:140370695-140371194	0.480376159839329	.	.
chr1	140245761	140246260	chr1	140373489	140373988	Kcnt2|chr1:140373489-140373988	0.468405231002384	.	.
chr1	140245761	140246260	chr1	140385152	140385651	Kcnt2|chr1:140385152-140385651	0.579592480814953	.	.
chr1	140245761	140246260	chr1	140390270	140390769	Kcnt2|chr1:140390270-140390769	0.208538524192683	.	.
chr1	140245761	140246260	chr1	140398491	140398990	Kcnt2|chr1:140398491-140398990	0.278822598963421	.	.
chr1	140245761	140246260	chr1	140399101	140399600	Kcnt2|chr1:140399101-140399600	0.566038086458199	.	.
chr1	140245761	140246260	chr1	140491695	140492194	Kcnt2|chr1:140491695-140492194	0.341870075665335	.	.
chr1	140245761	140246260	chr1	140492218	140492717	Kcnt2|chr1:140492218-140492717	0.52567855479006	.	.
chr1	143640493	143640992	chr1	143524539	143525038	B3galt2|chr1:143524539-143525038	0.224837448687648	.	.
chr1	143640493	143640992	chr1	143548490	143548989	B3galt2|chr1:143548490-143548989	0.138244327864769	.	.
chr1	143640493	143640992	chr1	143576921	143577420	B3galt2|chr1:143576921-143577420	0.199658572523979	.	.
chr1	143640493	143640992	chr1	143766448	143766947	B3galt2|chr1:143766448-143766947	0.195821112020707	.	.
chr1	143640493	143640992	chr1	143872817	143873316	B3galt2|chr1:143872817-143873316	0.220356997952626	.	.
chr1	143640493	143640992	chr1	143920231	143920730	B3galt2|chr1:143920231-143920730	0.26787489745601	.	.
chr1	143702603	143703102	chr1	143467797	143468296	Cdc73|chr1:143467797-143468296	0.157773421406077	.	.
chr1	143702603	143703102	chr1	143576921	143577420	Cdc73|chr1:143576921-143577420	0.13873300228808	.	.
chr1	143702603	143703102	chr1	143770375	143770874	Cdc73|chr1:143770375-143770874	0.153785360938384	.	.
chr1	143702603	143703102	chr1	143872204	143872703	Cdc73|chr1:143872204-143872703	0.245921121038779	.	.
chr1	143702603	143703102	chr1	143872817	143873316	Cdc73|chr1:143872817-143873316	0.225882896401279	.	.
chr1	143702603	143703102	chr1	143872817	143873316	Cdc73|chr1:143872817-143873316	0.22588289640128	.	.
chr1	143702603	143703102	chr1	143919533	143920032	Cdc73|chr1:143919533-143920032	0.173487842156466	.	.
chr1	143776839	143777338	chr1	143738737	143739236	Gm29170|chr1:143738737-143739236	0.26103174891588	.	.
chr1	143776839	143777338	chr1	143738737	143739236	Ro60|chr1:143738737-143739236	0.26103174891588	.	.
chr1	143776839	143777338	chr1	143738737	143739236	Uchl5|chr1:143738737-143739236	0.26103174891588	.	.
chr1	143776839	143777338	chr1	143739248	143739747	Gm29170|chr1:143739248-143739747	0.447423997099726	.	.
chr1	143776839	143777338	chr1	143739248	143739747	Ro60|chr1:143739248-143739747	0.447423997099726	.	.
chr1	143776839	143777338	chr1	143739248	143739747	Uchl5|chr1:143739248-143739747	0.447423997099726	.	.
chr1	143776839	143777338	chr1	143830603	143831102	Gm29170|chr1:143830603-143831102	0.252605132224184	.	.
chr1	143776839	143777338	chr1	143830603	143831102	Ro60|chr1:143830603-143831102	0.252605132224184	.	.
chr1	143776839	143777338	chr1	143830603	143831102	Uchl5|chr1:143830603-143831102	0.252605132224184	.	.
chr1	143776839	143777338	chr1	143938546	143939045	Gm29170|chr1:143938546-143939045	0.219712166443298	.	.
chr1	143776839	143777338	chr1	143938546	143939045	Ro60|chr1:143938546-143939045	0.219712166443298	.	.
chr1	143776839	143777338	chr1	143938546	143939045	Uchl5|chr1:143938546-143939045	0.219712166443298	.	.
chr1	143777394	143777893	chr1	143738737	143739236	Gm29170|chr1:143738737-143739236	0.129481657471046	.	.
chr1	143777394	143777893	chr1	143738737	143739236	Ro60|chr1:143738737-143739236	0.129481657471046	.	.
chr1	143777394	143777893	chr1	143738737	143739236	Uchl5|chr1:143738737-143739236	0.129481657471046	.	.
chr1	143777394	143777893	chr1	143739248	143739747	Gm29170|chr1:143739248-143739747	0.222402174420928	.	.
chr1	143777394	143777893	chr1	143739248	143739747	Ro60|chr1:143739248-143739747	0.222402174420928	.	.
chr1	143777394	143777893	chr1	143739248	143739747	Uchl5|chr1:143739248-143739747	0.222402174420928	.	.
chr1	143777394	143777893	chr1	143766448	143766947	Gm29170|chr1:143766448-143766947	0.230280783247832	.	.
chr1	143777394	143777893	chr1	143766448	143766947	Ro60|chr1:143766448-143766947	0.230280783247832	.	.
chr1	143777394	143777893	chr1	143766448	143766947	Uchl5|chr1:143766448-143766947	0.230280783247832	.	.
chr1	143777394	143777893	chr1	143770375	143770874	Gm29170|chr1:143770375-143770874	0.213135298908608	.	.
chr1	143777394	143777893	chr1	143770375	143770874	Ro60|chr1:143770375-143770874	0.213135298908608	.	.
chr1	143777394	143777893	chr1	143770375	143770874	Uchl5|chr1:143770375-143770874	0.213135298908608	.	.
chr1	143777394	143777893	chr1	143830603	143831102	Gm29170|chr1:143830603-143831102	0.232363628588573	.	.
chr1	143777394	143777893	chr1	143830603	143831102	Ro60|chr1:143830603-143831102	0.232363628588573	.	.
chr1	143777394	143777893	chr1	143830603	143831102	Uchl5|chr1:143830603-143831102	0.232363628588573	.	.
chr1	143777394	143777893	chr1	143872204	143872703	Gm29170|chr1:143872204-143872703	0.14020321503093	.	.
chr1	143777394	143777893	chr1	143872204	143872703	Ro60|chr1:143872204-143872703	0.14020321503093	.	.
chr1	143777394	143777893	chr1	143872204	143872703	Uchl5|chr1:143872204-143872703	0.14020321503093	.	.
chr1	143777394	143777893	chr1	143918991	143919490	Gm29170|chr1:143918991-143919490	0.192578959887098	.	.
chr1	143777394	143777893	chr1	143918991	143919490	Ro60|chr1:143918991-143919490	0.192578959887098	.	.
chr1	143777394	143777893	chr1	143918991	143919490	Uchl5|chr1:143918991-143919490	0.192578959887098	.	.
chr1	143777394	143777893	chr1	143919533	143920032	Gm29170|chr1:143919533-143920032	0.211185849342575	.	.
chr1	143777394	143777893	chr1	143919533	143920032	Ro60|chr1:143919533-143920032	0.211185849342575	.	.
chr1	143777394	143777893	chr1	143919533	143920032	Uchl5|chr1:143919533-143920032	0.211185849342575	.	.
chr1	143777394	143777893	chr1	143938546	143939045	Gm29170|chr1:143938546-143939045	0.251223244594869	.	.
chr1	143777394	143777893	chr1	143938546	143939045	Ro60|chr1:143938546-143939045	0.251223244594869	.	.
chr1	143777394	143777893	chr1	143938546	143939045	Uchl5|chr1:143938546-143939045	0.251223244594869	.	.
chr1	144003472	144003971	chr1	144098856	144099355	Rgs2|chr1:144098856-144099355	0.211826903945416	.	.
chr1	144003472	144003971	chr1	144197633	144198132	Rgs2|chr1:144197633-144198132	0.206826077805508	.	.
chr1	144003472	144003971	chr1	144243463	144243962	Rgs2|chr1:144243463-144243962	0.122122073213962	.	.
chr1	144003472	144003971	chr1	144472641	144473140	Rgs2|chr1:144472641-144473140	0.141686181434164	.	.
chr1	144004041	144004540	chr1	144098856	144099355	Rgs2|chr1:144098856-144099355	0.266986685108748	.	.
chr1	144004041	144004540	chr1	144197633	144198132	Rgs2|chr1:144197633-144198132	0.175580915826855	.	.
chr1	146494826	146495325	chr1	146119172	146119671	Brinp3|chr1:146119172-146119671	0.142562975515387	.	.
chr1	146494826	146495325	chr1	146119172	146119671	Gm29514|chr1:146119172-146119671	0.142562975515387	.	.
chr1	146494826	146495325	chr1	146145555	146146054	Brinp3|chr1:146145555-146146054	0.182245359302486	.	.
chr1	146494826	146495325	chr1	146145555	146146054	Gm29514|chr1:146145555-146146054	0.182245359302486	.	.
chr1	146494826	146495325	chr1	146497757	146498256	Brinp3|chr1:146497757-146498256	0.17396582074568	.	.
chr1	146494826	146495325	chr1	146497757	146498256	Gm29514|chr1:146497757-146498256	0.17396582074568	.	.
chr1	146494826	146495325	chr1	146546784	146547283	Brinp3|chr1:146546784-146547283	0.155452541923947	.	.
chr1	146494826	146495325	chr1	146546784	146547283	Gm29514|chr1:146546784-146547283	0.155452541923947	.	.
chr1	150099643	150100142	chr1	149956768	149957267	Ptgs2|chr1:149956768-149957267	0.231693749552228	.	.
chr1	150099643	150100142	chr1	149956768	149957267	Ptgs2os|chr1:149956768-149957267	0.231693749552228	.	.
chr1	150099643	150100142	chr1	149975479	149975978	Ptgs2|chr1:149975479-149975978	0.159456350955884	.	.
chr1	150099643	150100142	chr1	149975479	149975978	Ptgs2os|chr1:149975479-149975978	0.159456350955884	.	.
chr1	150392883	150393382	chr1	150028090	150028589	Odr4|chr1:150028090-150028589	0.186603256499987	.	.
chr1	150392883	150393382	chr1	150028090	150028589	Tpr|chr1:150028090-150028589	0.186603256499987	.	.
chr1	150392883	150393382	chr1	150500700	150501199	Odr4|chr1:150500700-150501199	0.12887164775114	.	.
chr1	150392883	150393382	chr1	150500700	150501199	Tpr|chr1:150500700-150501199	0.12887164775114	.	.
chr1	150392883	150393382	chr1	150694251	150694750	Odr4|chr1:150694251-150694750	0.174757438621253	.	.
chr1	150392883	150393382	chr1	150694251	150694750	Tpr|chr1:150694251-150694750	0.174757438621253	.	.
chr1	150392883	150393382	chr1	150733554	150734053	Odr4|chr1:150733554-150734053	0.1617791169886	.	.
chr1	150392883	150393382	chr1	150733554	150734053	Tpr|chr1:150733554-150734053	0.1617791169886	.	.
chr1	150393401	150393900	chr1	150028090	150028589	Odr4|chr1:150028090-150028589	0.323434469312016	.	.
chr1	150393401	150393900	chr1	150028090	150028589	Tpr|chr1:150028090-150028589	0.323434469312016	.	.
chr1	150393401	150393900	chr1	150500700	150501199	Odr4|chr1:150500700-150501199	0.377469284685917	.	.
chr1	150393401	150393900	chr1	150500700	150501199	Tpr|chr1:150500700-150501199	0.377469284685917	.	.
chr1	150393401	150393900	chr1	150540218	150540717	Odr4|chr1:150540218-150540717	0.121832921349362	.	.
chr1	150393401	150393900	chr1	150540218	150540717	Tpr|chr1:150540218-150540717	0.121832921349362	.	.
chr1	150393401	150393900	chr1	150694251	150694750	Odr4|chr1:150694251-150694750	0.480418720744651	.	.
chr1	150393401	150393900	chr1	150694251	150694750	Tpr|chr1:150694251-150694750	0.480418720744651	.	.
chr1	150393401	150393900	chr1	150721874	150722373	Odr4|chr1:150721874-150722373	0.190625903026902	.	.
chr1	150393401	150393900	chr1	150721874	150722373	Tpr|chr1:150721874-150722373	0.190625903026902	.	.
chr1	150393401	150393900	chr1	150733554	150734053	Odr4|chr1:150733554-150734053	0.290799719222097	.	.
chr1	150393401	150393900	chr1	150733554	150734053	Tpr|chr1:150733554-150734053	0.290799719222097	.	.
chr1	153899574	153900073	chr1	153765873	153766372	Glul|chr1:153765873-153766372	0.12540777073418	.	.
chr1	153899574	153900073	chr1	153765873	153766372	Teddm2|chr1:153765873-153766372	0.12540777073418	.	.
chr1	153899574	153900073	chr1	153846388	153846887	Glul|chr1:153846388-153846887	0.235328810573828	.	.
[truncated: 50,361 more rows]
