# Supplementary material for: Single-cell analysis of chromatin accessibility in the adult mouse brain
Source: Nature. 2023 Dec 13;624(7991):378–89. doi: 10.1038/s41586-023-06824-9 (PMC10719105; doi:10.1038/s41586-023-06824-9)
Supplement: Supplementary file 3 — Supplementary Tables 1–25 and their legends. [file 41586_2023_6824_MOESM3_ESM.zip › 2023-03-05453B-s3/SI Tables/SI Table 13 Summary of all the gene-cCRE correlations/sa2subclass.PARN-MDRNd-NTS_Gbx2_Gly-Gaba.pdc.bedpe]

chr1	3670775	3671274	chr1	3553320	3553819	Xkr4|chr1:3553320-3553819	0.242053451892279	.	.
chr1	3671529	3672028	chr1	3512560	3513059	Xkr4|chr1:3512560-3513059	0.420444495157473	.	.
chr1	4785497	4785996	chr1	5170387	5170886	Mrpl15|chr1:5170387-5170886	0.495367237637039	.	.
chr1	4807592	4808091	chr1	5220605	5221104	Lypla1|chr1:5220605-5221104	0.245619608792799	.	.
chr1	4857480	4857979	chr1	4571692	4572191	Tcea1|chr1:4571692-4572191	0.217685172049653	.	.
chr1	4857480	4857979	chr1	5082818	5083317	Tcea1|chr1:5082818-5083317	0.215713645664993	.	.
chr1	4858123	4858622	chr1	4881318	4881817	Tcea1|chr1:4881318-4881817	0.301059431454313	.	.
chr1	6214386	6214885	chr1	6382628	6383127	4732440D04Rik|chr1:6382628-6383127	0.214542196823728	.	.
chr1	6214386	6214885	chr1	6382628	6383127	4732440D04Rik|chr1:6382628-6383127	0.214542196823729	.	.
chr1	6214386	6214885	chr1	6410037	6410536	4732440D04Rik|chr1:6410037-6410536	0.282392251063775	.	.
chr1	6214899	6215398	chr1	6272212	6272711	4732440D04Rik|chr1:6272212-6272711	0.221116929546835	.	.
chr1	6214899	6215398	chr1	6475687	6476186	4732440D04Rik|chr1:6475687-6476186	0.209040188904564	.	.
chr1	7397174	7397673	chr1	7543474	7543973	Gm26901|chr1:7543474-7543973	0.338605073899483	.	.
chr1	9298975	9299474	chr1	9541113	9541612	Sntg1|chr1:9541113-9541612	0.239799144159035	.	.
chr1	9299496	9299995	chr1	9298270	9298769	Sntg1|chr1:9298270-9298769	0.318679560899701	.	.
chr1	9601474	9601973	chr1	9298270	9298769	Vxn|chr1:9298270-9298769	0.303189211459176	.	.
chr1	9700259	9700758	chr1	9298270	9298769	Mybl1|chr1:9298270-9298769	0.351396175516171	.	.
chr1	9747574	9748073	chr1	9541113	9541612	1700034P13Rik|chr1:9541113-9541612	0.343916534422681	.	.
chr1	9747574	9748073	chr1	9541113	9541612	Vcpip1|chr1:9541113-9541612	0.343916534422681	.	.
chr1	9747574	9748073	chr1	9772700	9773199	1700034P13Rik|chr1:9772700-9773199	0.214536478058086	.	.
chr1	9747574	9748073	chr1	9772700	9773199	Vcpip1|chr1:9772700-9773199	0.214536478058086	.	.
chr1	9747574	9748073	chr1	9847510	9848009	1700034P13Rik|chr1:9847510-9848009	0.299082589589005	.	.
chr1	9747574	9748073	chr1	9847510	9848009	Vcpip1|chr1:9847510-9848009	0.299082589589005	.	.
chr1	9798078	9798577	chr1	9541113	9541612	Sgk3|chr1:9541113-9541612	0.466608220625724	.	.
chr1	9798078	9798577	chr1	9772700	9773199	Sgk3|chr1:9772700-9773199	0.35418687434729	.	.
chr1	9798078	9798577	chr1	9847510	9848009	Sgk3|chr1:9847510-9848009	0.236244709999141	.	.
chr1	9798078	9798577	chr1	9847510	9848009	Sgk3|chr1:9847510-9848009	0.236244709999142	.	.
chr1	9908384	9908883	chr1	9772700	9773199	Mcmdc2|chr1:9772700-9773199	0.219335875634087	.	.
chr1	10232301	10232800	chr1	10039501	10040000	Arfgef1|chr1:10039501-10040000	0.210193172499966	.	.
chr1	10232855	10233354	chr1	10039501	10040000	Arfgef1|chr1:10039501-10040000	0.23652701944186	.	.
chr1	10232855	10233354	chr1	10089475	10089974	Arfgef1|chr1:10089475-10089974	0.256124058048923	.	.
chr1	10993243	10993742	chr1	10835602	10836101	Prex2|chr1:10835602-10836101	0.208953393090198	.	.
chr1	10993243	10993742	chr1	10856685	10857184	Prex2|chr1:10856685-10857184	0.23685651950381	.	.
chr1	10993243	10993742	chr1	10949060	10949559	Prex2|chr1:10949060-10949559	0.258661426172526	.	.
chr1	10993243	10993742	chr1	11097221	11097720	Prex2|chr1:11097221-11097720	0.373341404572386	.	.
chr1	10993243	10993742	chr1	11139848	11140347	Prex2|chr1:11139848-11140347	0.21281475849337	.	.
chr1	10993772	10994271	chr1	10835602	10836101	Prex2|chr1:10835602-10836101	0.311808496856238	.	.
chr1	10993772	10994271	chr1	11097221	11097720	Prex2|chr1:11097221-11097720	0.387919737204598	.	.
chr1	10993772	10994271	chr1	11139848	11140347	Prex2|chr1:11139848-11140347	0.226661791333433	.	.
chr1	10993772	10994271	chr1	11233822	11234321	Prex2|chr1:11233822-11234321	0.281095322480397	.	.
chr1	11413910	11414409	chr1	11097221	11097720	A830018L16Rik|chr1:11097221-11097720	0.436083367859682	.	.
chr1	11413910	11414409	chr1	11144417	11144916	A830018L16Rik|chr1:11144417-11144916	0.228112901467977	.	.
chr1	11413910	11414409	chr1	11233822	11234321	A830018L16Rik|chr1:11233822-11234321	0.327384412136571	.	.
chr1	11413910	11414409	chr1	11279999	11280498	A830018L16Rik|chr1:11279999-11280498	0.29179483338676	.	.
chr1	12991973	12992472	chr1	12583254	12583753	Slco5a1|chr1:12583254-12583753	0.220737662725178	.	.
chr1	12991973	12992472	chr1	12864005	12864504	Slco5a1|chr1:12864005-12864504	0.44931182828362	.	.
chr1	13372876	13373375	chr1	13372290	13372789	Ncoa2|chr1:13372290-13372789	0.30534484507465	.	.
chr1	13372876	13373375	chr1	13706254	13706753	Ncoa2|chr1:13706254-13706753	0.332574307127392	.	.
chr1	13374356	13374855	chr1	13425930	13426429	Ncoa2|chr1:13425930-13426429	0.261840120247743	.	.
chr1	13374356	13374855	chr1	13426757	13427256	Ncoa2|chr1:13426757-13427256	0.292832873525262	.	.
chr1	13374356	13374855	chr1	13437847	13438346	Ncoa2|chr1:13437847-13438346	0.229857630748415	.	.
chr1	13588843	13589342	chr1	13372290	13372789	Tram1|chr1:13372290-13372789	0.33849922008983	.	.
chr1	13588843	13589342	chr1	13426757	13427256	Tram1|chr1:13426757-13427256	0.307730369915834	.	.
chr1	13589563	13590062	chr1	13372290	13372789	Tram1|chr1:13372290-13372789	0.421514270529675	.	.
chr1	13589563	13590062	chr1	13870553	13871052	Tram1|chr1:13870553-13871052	0.606962514138319	.	.
chr1	13659706	13660205	chr1	13531462	13531961	Lactb2|chr1:13531462-13531961	0.255679898200986	.	.
chr1	13659706	13660205	chr1	13706254	13706753	Lactb2|chr1:13706254-13706753	0.235124567315156	.	.
chr1	13660314	13660813	chr1	13372290	13372789	Lactb2|chr1:13372290-13372789	0.23004288257701	.	.
chr1	14309549	14310048	chr1	14635842	14636341	Eya1|chr1:14635842-14636341	0.236251197420349	.	.
chr1	14755218	14755717	chr1	14570645	14571144	Msc|chr1:14570645-14571144	0.217331423221335	.	.
chr1	14918622	14919121	chr1	14739996	14740495	Trpa1|chr1:14739996-14740495	0.231485821249598	.	.
chr1	15805340	15805839	chr1	15791827	15792326	Terf1|chr1:15791827-15792326	0.280350126316858	.	.
chr1	15805340	15805839	chr1	16235860	16236359	Terf1|chr1:16235860-16236359	0.319336184641231	.	.
chr1	15805340	15805839	chr1	16236428	16236927	Terf1|chr1:16236428-16236927	0.465365555174935	.	.
chr1	15892493	15892992	chr1	16235860	16236359	Sbspon|chr1:16235860-16236359	0.226224630941745	.	.
chr1	16093096	16093595	chr1	16215669	16216168	4930444P10Rik|chr1:16215669-16216168	0.325290227382374	.	.
chr1	16093096	16093595	chr1	16216324	16216823	4930444P10Rik|chr1:16216324-16216823	0.232139817958201	.	.
chr1	16093096	16093595	chr1	16281334	16281833	4930444P10Rik|chr1:16281334-16281833	0.3219216123682	.	.
chr1	16104453	16104952	chr1	16271526	16272025	Rpl7|chr1:16271526-16272025	0.308112107928702	.	.
chr1	16104999	16105498	chr1	16235860	16236359	Rdh10|chr1:16235860-16236359	0.30502873064463	.	.
chr1	16104999	16105498	chr1	16235860	16236359	Rpl7|chr1:16235860-16236359	0.30502873064463	.	.
chr1	16104999	16105498	chr1	16440142	16440641	Rdh10|chr1:16440142-16440641	0.224859882561675	.	.
chr1	16104999	16105498	chr1	16440142	16440641	Rpl7|chr1:16440142-16440641	0.224859882561675	.	.
chr1	16105563	16106062	chr1	16215669	16216168	Rdh10|chr1:16215669-16216168	0.355415877271747	.	.
chr1	16105563	16106062	chr1	16216324	16216823	Rdh10|chr1:16216324-16216823	0.394788000112976	.	.
chr1	16105563	16106062	chr1	16281334	16281833	Rdh10|chr1:16281334-16281833	0.415845814981091	.	.
chr1	17097078	17097577	chr1	17123369	17123868	Jph1|chr1:17123369-17123868	0.25697219195466	.	.
chr1	17097665	17098164	chr1	17123369	17123868	Jph1|chr1:17123369-17123868	0.310265540244204	.	.
chr1	17145142	17145641	chr1	17077738	17078237	Gdap1|chr1:17077738-17078237	0.268285345588996	.	.
chr1	17727070	17727569	chr1	17629502	17630001	Crispld1|chr1:17629502-17630001	0.430015864917414	.	.
chr1	17727070	17727569	chr1	17629502	17630001	Gm16070|chr1:17629502-17630001	0.430015864917414	.	.
chr1	17727608	17728107	chr1	17629502	17630001	Crispld1|chr1:17629502-17630001	0.505120623569574	.	.
chr1	17727608	17728107	chr1	17629502	17630001	Gm16070|chr1:17629502-17630001	0.505120623569574	.	.
chr1	18057998	18058497	chr1	17980561	17981060	Gm28756|chr1:17980561-17981060	0.315187768760608	.	.
chr1	18058553	18059052	chr1	17980561	17981060	Gm28756|chr1:17980561-17981060	0.218359871305398	.	.
chr1	18058553	18059052	chr1	18106146	18106645	Gm28756|chr1:18106146-18106645	0.397907329948674	.	.
chr1	20820187	20820686	chr1	20933361	20933860	Mcm3|chr1:20933361-20933860	0.214013098165806	.	.
chr1	20951400	20951899	chr1	20699955	20700454	Efhc1|chr1:20699955-20700454	0.329468323098755	.	.
chr1	20951400	20951899	chr1	20933361	20933860	Efhc1|chr1:20933361-20933860	0.319852037905893	.	.
chr1	21079134	21079633	chr1	20801628	20802127	Gm28287|chr1:20801628-20802127	0.348670826373555	.	.
chr1	21079134	21079633	chr1	20801628	20802127	Tram2|chr1:20801628-20802127	0.348670826373555	.	.
chr1	21079134	21079633	chr1	21166203	21166702	Gm28287|chr1:21166203-21166702	0.371572374172439	.	.
chr1	21079134	21079633	chr1	21166203	21166702	Tram2|chr1:21166203-21166702	0.371572374172439	.	.
chr1	21218543	21219042	chr1	20801628	20802127	Tmem14a|chr1:20801628-20802127	0.308551416996727	.	.
chr1	21218543	21219042	chr1	21166203	21166702	Tmem14a|chr1:21166203-21166702	0.264379137362441	.	.
chr1	21218543	21219042	chr1	21305379	21305878	Tmem14a|chr1:21305379-21305878	0.212138201964156	.	.
chr1	21961224	21961723	chr1	21780929	21781428	Kcnq5|chr1:21780929-21781428	0.266115399977449	.	.
chr1	23574480	23574979	chr1	23383148	23383647	Gm28822|chr1:23383148-23383647	0.247724538975035	.	.
chr1	23575015	23575514	chr1	23490538	23491037	Gm28822|chr1:23490538-23491037	0.216728110261418	.	.
chr1	23575015	23575514	chr1	23629265	23629764	Gm28822|chr1:23629265-23629764	0.459757115815316	.	.
chr1	23575015	23575514	chr1	23834245	23834744	Gm28822|chr1:23834245-23834744	0.286607261786568	.	.
chr1	23575015	23575514	chr1	23834245	23834744	Gm28822|chr1:23834245-23834744	0.286607261786569	.	.
chr1	23761777	23762276	chr1	23842985	23843484	B3gat2|chr1:23842985-23843484	0.319117982121206	.	.
chr1	23762292	23762791	chr1	23629265	23629764	B3gat2|chr1:23629265-23629764	0.324514384173988	.	.
chr1	23762292	23762791	chr1	23834245	23834744	B3gat2|chr1:23834245-23834744	0.222433213236649	.	.
chr1	23921626	23922125	chr1	23762798	23763297	Smap1|chr1:23762798-23763297	0.341174728868404	.	.
chr1	23921626	23922125	chr1	23842451	23842950	Smap1|chr1:23842451-23842950	0.261670433716765	.	.
chr1	23921626	23922125	chr1	23842985	23843484	Smap1|chr1:23842985-23843484	0.353619112952947	.	.
chr1	23922128	23922627	chr1	23705548	23706047	Smap1|chr1:23705548-23706047	0.217483471969533	.	.
chr1	23922128	23922627	chr1	23762798	23763297	Smap1|chr1:23762798-23763297	0.426180589531671	.	.
chr1	23922128	23922627	chr1	23842451	23842950	Smap1|chr1:23842451-23842950	0.303086396520204	.	.
chr1	23922128	23922627	chr1	23864093	23864592	Smap1|chr1:23864093-23864592	0.302752085596622	.	.
chr1	24587149	24587648	chr1	24349664	24350163	Col19a1|chr1:24349664-24350163	0.235362441990239	.	.
chr1	24678265	24678764	chr1	24304361	24304860	Lmbrd1|chr1:24304361-24304860	0.285805496336375	.	.
chr1	24678265	24678764	chr1	24611656	24612155	Lmbrd1|chr1:24611656-24612155	0.251738640409392	.	.
chr1	24678265	24678764	chr1	24613347	24613846	Lmbrd1|chr1:24613347-24613846	0.485526024778908	.	.
chr1	24678265	24678764	chr1	24614093	24614592	Lmbrd1|chr1:24614093-24614592	0.334295449248238	.	.
chr1	24678265	24678764	chr1	24614797	24615296	Lmbrd1|chr1:24614797-24615296	0.437304296599436	.	.
chr1	24678265	24678764	chr1	24615721	24616220	Lmbrd1|chr1:24615721-24616220	0.290419050501484	.	.
chr1	25829930	25830429	chr1	25828331	25828830	Adgrb3|chr1:25828331-25828830	0.470307697592384	.	.
chr1	30872795	30873294	chr1	30503190	30503689	Phf3|chr1:30503190-30503689	0.322209455074034	.	.
chr1	30873430	30873929	chr1	30595347	30595846	Phf3|chr1:30595347-30595846	0.218041504947526	.	.
chr1	30873430	30873929	chr1	31156865	31157364	Phf3|chr1:31156865-31157364	0.247256268267974	.	.
chr1	30949080	30949579	chr1	30554023	30554522	Ptp4a1|chr1:30554023-30554522	0.275863167911205	.	.
chr1	30949080	30949579	chr1	30649743	30650242	Ptp4a1|chr1:30649743-30650242	0.291565940650161	.	.
chr1	30949080	30949579	chr1	30740784	30741283	Ptp4a1|chr1:30740784-30741283	0.225663076035535	.	.
chr1	30949582	30950081	chr1	30554023	30554522	Ptp4a1|chr1:30554023-30554522	0.301535179553906	.	.
chr1	30949582	30950081	chr1	30584783	30585282	Ptp4a1|chr1:30584783-30585282	0.316081624175952	.	.
chr1	32172459	32172958	chr1	32093437	32093936	Khdrbs2|chr1:32093437-32093936	0.283085021769003	.	.
chr1	34433080	34433579	chr1	34399361	34399860	Gm37233|chr1:34399361-34399860	0.300001298953924	.	.
chr1	34433080	34433579	chr1	34434650	34435149	Gm37233|chr1:34434650-34435149	0.280452925735855	.	.
chr1	34439491	34439990	chr1	34434650	34435149	Ccdc115|chr1:34434650-34435149	0.268073286727435	.	.
chr1	34439491	34439990	chr1	34434650	34435149	Imp4|chr1:34434650-34435149	0.268073286727435	.	.
chr1	34439491	34439990	chr1	34642414	34642913	Ccdc115|chr1:34642414-34642913	0.252945793704892	.	.
chr1	34439491	34439990	chr1	34642414	34642913	Imp4|chr1:34642414-34642913	0.252945793704892	.	.
chr1	34459438	34459937	chr1	34399361	34399860	Ptpn18|chr1:34399361-34399860	0.329488365459947	.	.
chr1	34459438	34459937	chr1	34700679	34701178	Ptpn18|chr1:34700679-34701178	0.21685883353668	.	.
chr1	34579442	34579941	chr1	34399361	34399860	1700101I19Rik|chr1:34399361-34399860	0.228920450993785	.	.
chr1	34579442	34579941	chr1	34399361	34399860	Amer3|chr1:34399361-34399860	0.228920450993785	.	.
chr1	34579442	34579941	chr1	34434650	34435149	1700101I19Rik|chr1:34434650-34435149	0.295763133940582	.	.
chr1	34579442	34579941	chr1	34434650	34435149	Amer3|chr1:34434650-34435149	0.295763133940582	.	.
chr1	34579442	34579941	chr1	34642414	34642913	1700101I19Rik|chr1:34642414-34642913	0.233805898913505	.	.
chr1	34579442	34579941	chr1	34642414	34642913	Amer3|chr1:34642414-34642913	0.233805898913505	.	.
chr1	34579442	34579941	chr1	34700679	34701178	1700101I19Rik|chr1:34700679-34701178	0.274628444612891	.	.
chr1	34579442	34579941	chr1	34700679	34701178	Amer3|chr1:34700679-34701178	0.274628444612891	.	.
chr1	34579442	34579941	chr1	34752832	34753331	1700101I19Rik|chr1:34752832-34753331	0.215170998592939	.	.
chr1	34579442	34579941	chr1	34752832	34753331	Amer3|chr1:34752832-34753331	0.215170998592939	.	.
chr1	34579442	34579941	chr1	34936820	34937319	1700101I19Rik|chr1:34936820-34937319	0.267768858909111	.	.
chr1	34579442	34579941	chr1	34936820	34937319	Amer3|chr1:34936820-34937319	0.267768858909111	.	.
chr1	34579990	34580489	chr1	34409815	34410314	1700101I19Rik|chr1:34409815-34410314	0.283897473228501	.	.
chr1	34579990	34580489	chr1	34409815	34410314	Amer3|chr1:34409815-34410314	0.283897473228501	.	.
chr1	34579990	34580489	chr1	34700679	34701178	1700101I19Rik|chr1:34700679-34701178	0.375974290028863	.	.
chr1	34579990	34580489	chr1	34700679	34701178	Amer3|chr1:34700679-34701178	0.375974290028863	.	.
chr1	34801460	34801959	chr1	34642414	34642913	Arhgef4|chr1:34642414-34642913	0.340612588319215	.	.
chr1	34801460	34801959	chr1	34738307	34738806	Arhgef4|chr1:34738307-34738806	0.240026948830457	.	.
chr1	34801460	34801959	chr1	34752832	34753331	Arhgef4|chr1:34752832-34753331	0.307210333936844	.	.
chr1	34801460	34801959	chr1	34793414	34793913	Arhgef4|chr1:34793414-34793913	0.328719016467865	.	.
chr1	34801460	34801959	chr1	34896857	34897356	Arhgef4|chr1:34896857-34897356	0.398954012285176	.	.
chr1	34801460	34801959	chr1	35200910	35201409	Arhgef4|chr1:35200910-35201409	0.458228196107545	.	.
chr1	34801460	34801959	chr1	35201468	35201967	Arhgef4|chr1:35201468-35201967	0.29950718640366	.	.
chr1	34801460	34801959	chr1	35242908	35243407	Arhgef4|chr1:35242908-35243407	0.471228040694853	.	.
chr1	34801460	34801959	chr1	35242908	35243407	Arhgef4|chr1:35242908-35243407	0.471228040694854	.	.
chr1	34801460	34801959	chr1	35243429	35243928	Arhgef4|chr1:35243429-35243928	0.374026935198174	.	.
chr1	34802224	34802723	chr1	35200910	35201409	Arhgef4|chr1:35200910-35201409	0.225800062351621	.	.
chr1	34802224	34802723	chr1	35242908	35243407	Arhgef4|chr1:35242908-35243407	0.326644220744415	.	.
chr1	34802224	34802723	chr1	35243429	35243928	Arhgef4|chr1:35243429-35243928	0.343224526158369	.	.
chr1	34842804	34843303	chr1	34752832	34753331	Fam168b|chr1:34752832-34753331	0.394752470030422	.	.
chr1	34842804	34843303	chr1	34769130	34769629	Fam168b|chr1:34769130-34769629	0.230324365947938	.	.
chr1	34842804	34843303	chr1	34793414	34793913	Fam168b|chr1:34793414-34793913	0.290250540463826	.	.
chr1	34849768	34850267	chr1	34750293	34750792	Plekhb2|chr1:34750293-34750792	0.269650614211257	.	.
chr1	34849768	34850267	chr1	34936820	34937319	Plekhb2|chr1:34936820-34937319	0.213212662015771	.	.
chr1	34849768	34850267	chr1	34962574	34963073	Plekhb2|chr1:34962574-34963073	0.213290250779784	.	.
chr1	34849768	34850267	chr1	35200910	35201409	Plekhb2|chr1:35200910-35201409	0.254517306866135	.	.
chr1	34849768	34850267	chr1	35201468	35201967	Plekhb2|chr1:35201468-35201967	0.232227374347088	.	.
chr1	34849768	34850267	chr1	35243429	35243928	Plekhb2|chr1:35243429-35243928	0.258273641483964	.	.
chr1	34850452	34850951	chr1	34700679	34701178	Plekhb2|chr1:34700679-34701178	0.295095424569747	.	.
chr1	34850452	34850951	chr1	34987859	34988358	Plekhb2|chr1:34987859-34988358	0.438028701851204	.	.
chr1	37719678	37720177	chr1	37678238	37678737	2010300C02Rik|chr1:37678238-37678737	0.238944985907487	.	.
chr1	37719678	37720177	chr1	37698123	37698622	2010300C02Rik|chr1:37698123-37698622	0.375747104556019	.	.
chr1	37864699	37865198	chr1	38185452	38185951	Gm26805|chr1:38185452-38185951	0.316442632502283	.	.
chr1	37864699	37865198	chr1	38193477	38193976	Gm26805|chr1:38193477-38193976	0.247592572873647	.	.
chr1	37865263	37865762	chr1	38185452	38185951	Gm26805|chr1:38185452-38185951	0.299959743674139	.	.
chr1	37865263	37865762	chr1	38185452	38185951	Tsga10|chr1:38185452-38185951	0.299959743674139	.	.
chr1	37871955	37872454	chr1	38185452	38185951	Lipt1|chr1:38185452-38185951	0.263215832764371	.	.
chr1	37871955	37872454	chr1	38193477	38193976	Lipt1|chr1:38193477-38193976	0.229518532778895	.	.
chr1	37871955	37872454	chr1	38197221	38197720	Lipt1|chr1:38197221-38197720	0.317429605842456	.	.
chr1	37890241	37890740	chr1	37725725	37726224	Mitd1|chr1:37725725-37726224	0.261184764238923	.	.
chr1	37890241	37890740	chr1	37725725	37726224	Mrpl30|chr1:37725725-37726224	0.261184764238923	.	.
chr1	37997082	37997581	chr1	37698123	37698622	Eif5b|chr1:37698123-37698622	0.530438392731363	.	.
chr1	37997082	37997581	chr1	37698123	37698622	Txndc9|chr1:37698123-37698622	0.530438392731363	.	.
chr1	40085635	40086134	chr1	40007524	40008023	Gm16894|chr1:40007524-40008023	0.213107120575861	.	.
chr1	40579713	40580212	chr1	40797275	40797774	Gm35801|chr1:40797275-40797774	0.363228262307222	.	.
chr1	40579713	40580212	chr1	40797275	40797774	Slc9a4|chr1:40797275-40797774	0.363228262307222	.	.
chr1	40681063	40681562	chr1	40681655	40682154	Slc9a2|chr1:40681655-40682154	0.234103534359731	.	.
chr1	40681063	40681562	chr1	40943133	40943632	Slc9a2|chr1:40943133-40943632	0.288925472235117	.	.
chr1	43827615	43828114	chr1	44242103	44242602	Uxs1|chr1:44242103-44242602	0.481055751853448	.	.
chr1	43933698	43934197	chr1	43881486	43881985	Tpp2|chr1:43881486-43881985	0.292205207141618	.	.
chr1	44102213	44102712	chr1	43881486	43881985	Tex30|chr1:43881486-43881985	0.266919044012538	.	.
chr1	44102213	44102712	chr1	43898955	43899454	Tex30|chr1:43898955-43899454	0.262832082562475	.	.
chr1	44102213	44102712	chr1	44041766	44042265	Tex30|chr1:44041766-44042265	0.223988457768618	.	.
chr1	44102213	44102712	chr1	44228990	44229489	Tex30|chr1:44228990-44229489	0.286718169539137	.	.
chr1	44118638	44119137	chr1	43881486	43881985	Bivm|chr1:43881486-43881985	0.245395972302326	.	.
chr1	44118638	44119137	chr1	43881486	43881985	Poglut2|chr1:43881486-43881985	0.245395972302326	.	.
chr1	44118638	44119137	chr1	44459127	44459626	Bivm|chr1:44459127-44459626	0.27209043204934	.	.
chr1	44118638	44119137	chr1	44459127	44459626	Poglut2|chr1:44459127-44459626	0.27209043204934	.	.
chr1	44119144	44119643	chr1	43894323	43894822	Bivm|chr1:43894323-43894822	0.376048588195887	.	.
chr1	44119144	44119643	chr1	43894323	43894822	Poglut2|chr1:43894323-43894822	0.376048588195887	.	.
chr1	44119663	44120162	chr1	44242103	44242602	Bivm|chr1:44242103-44242602	0.543384840375547	.	.
chr1	44147693	44148192	chr1	44041766	44042265	Ercc5|chr1:44041766-44042265	0.224311940616223	.	.
chr1	44147693	44148192	chr1	44459127	44459626	Ercc5|chr1:44459127-44459626	0.294651041789272	.	.
chr1	44551396	44551895	chr1	44459127	44459626	Gulp1|chr1:44459127-44459626	0.371340943706993	.	.
chr1	44551396	44551895	chr1	44583971	44584470	Gulp1|chr1:44583971-44584470	0.577106072221175	.	.
chr1	44551396	44551895	chr1	44613098	44613597	Gulp1|chr1:44613098-44613597	0.397228116492387	.	.
chr1	44551396	44551895	chr1	44613600	44614099	Gulp1|chr1:44613600-44614099	0.434835545903969	.	.
chr1	44552204	44552703	chr1	44459127	44459626	Gulp1|chr1:44459127-44459626	0.515053293924519	.	.
chr1	44552204	44552703	chr1	44583971	44584470	Gulp1|chr1:44583971-44584470	0.442243630193654	.	.
chr1	44552204	44552703	chr1	44613098	44613597	Gulp1|chr1:44613098-44613597	0.512928462497731	.	.
chr1	44552204	44552703	chr1	44613600	44614099	Gulp1|chr1:44613600-44614099	0.437726530215139	.	.
chr1	45794689	45795188	chr1	45766100	45766599	Wdr75|chr1:45766100-45766599	0.275493988544969	.	.
chr1	45795197	45795696	chr1	45647650	45648149	Wdr75|chr1:45647650-45648149	0.314943806527438	.	.
chr1	45795197	45795696	chr1	45766100	45766599	Wdr75|chr1:45766100-45766599	0.485238035083093	.	.
chr1	45795197	45795696	chr1	46067115	46067614	Wdr75|chr1:46067115-46067614	0.210917219899118	.	.
chr1	45925424	45925923	chr1	45672672	45673171	Slc40a1|chr1:45672672-45673171	0.281246825761671	.	.
chr1	45925424	45925923	chr1	45816821	45817320	Slc40a1|chr1:45816821-45817320	0.29952758844619	.	.
chr1	45925424	45925923	chr1	46067115	46067614	Slc40a1|chr1:46067115-46067614	0.251116327927079	.	.
chr1	46065930	46066429	chr1	45825095	45825594	Dnah7b|chr1:45825095-45825594	0.301691594143282	.	.
chr1	46065930	46066429	chr1	45825095	45825594	Dnah7b|chr1:45825095-45825594	0.301691594143283	.	.
chr1	46066566	46067065	chr1	45766100	45766599	Dnah7b|chr1:45766100-45766599	0.39876497371786	.	.
chr1	46066566	46067065	chr1	46067115	46067614	Dnah7b|chr1:46067115-46067614	0.472906613269859	.	.
chr1	52113595	52114094	chr1	52048613	52049112	Gm31812|chr1:52048613-52049112	0.225232582350569	.	.
chr1	52119152	52119651	chr1	52086191	52086690	Stat1|chr1:52086191-52086690	0.237451123729223	.	.
chr1	52119152	52119651	chr1	52299528	52300027	Stat1|chr1:52299528-52300027	0.220542941985343	.	.
chr1	52232193	52232692	chr1	52004041	52004540	Gls|chr1:52004041-52004540	0.316106862707586	.	.
chr1	52232193	52232692	chr1	52004041	52004540	Gls|chr1:52004041-52004540	0.316106862707587	.	.
chr1	52232193	52232692	chr1	52012743	52013242	Gls|chr1:52012743-52013242	0.4329678836125	.	.
chr1	52232193	52232692	chr1	52048613	52049112	Gls|chr1:52048613-52049112	0.233828602519502	.	.
chr1	52630383	52630882	chr1	52578365	52578864	Nemp2|chr1:52578365-52578864	0.226482593811741	.	.
chr1	52726931	52727430	chr1	52676689	52677188	Mfsd6|chr1:52676689-52677188	0.295109205823677	.	.
chr1	52727486	52727985	chr1	52676689	52677188	Mfsd6|chr1:52676689-52677188	0.266673857240684	.	.
chr1	52844734	52845233	chr1	52986655	52987154	Hibch|chr1:52986655-52987154	0.24675788341836	.	.
chr1	53352482	53352981	chr1	53709563	53710062	Asdurf|chr1:53709563-53710062	0.338609981833475	.	.
chr1	53352482	53352981	chr1	53709563	53710062	Asnsd1|chr1:53709563-53710062	0.338609981833475	.	.
chr1	53706596	53707095	chr1	53709563	53710062	Dnah7a|chr1:53709563-53710062	0.530254166181138	.	.
chr1	53706596	53707095	chr1	53823748	53824247	Dnah7a|chr1:53823748-53824247	0.411814870928145	.	.
chr1	53706596	53707095	chr1	53895098	53895597	Dnah7a|chr1:53895098-53895597	0.384922094505081	.	.
chr1	54194329	54194828	chr1	54039037	54039536	Hecw2|chr1:54039037-54039536	0.30383419282082	.	.
chr1	54194329	54194828	chr1	54193770	54194269	Hecw2|chr1:54193770-54194269	0.361912021795004	.	.
chr1	54194947	54195446	chr1	54039037	54039536	Hecw2|chr1:54039037-54039536	0.443855730423905	.	.
chr1	54194947	54195446	chr1	54193770	54194269	Hecw2|chr1:54193770-54194269	0.24765526136078	.	.
chr1	54194947	54195446	chr1	54332940	54333439	Hecw2|chr1:54332940-54333439	0.249670052195765	.	.
chr1	54250459	54250958	chr1	54039037	54039536	Ccdc150|chr1:54039037-54039536	0.215465185846348	.	.
chr1	54250459	54250958	chr1	54193770	54194269	Ccdc150|chr1:54193770-54194269	0.37478850841485	.	.
chr1	54250459	54250958	chr1	54690573	54691072	Ccdc150|chr1:54690573-54691072	0.243616050276732	.	.
chr1	54250459	54250958	chr1	54739065	54739564	Ccdc150|chr1:54739065-54739564	0.285822588408716	.	.
chr1	54438767	54439266	chr1	54039037	54039536	Gtf3c3|chr1:54039037-54039536	0.261252845442607	.	.
chr1	54557443	54557942	chr1	54578469	54578968	Pgap1|chr1:54578469-54578968	0.208368779863577	.	.
chr1	55053010	55053509	chr1	55192060	55192559	Coq10b|chr1:55192060-55192559	0.293221727018599	.	.
chr1	55236881	55237380	chr1	55383081	55383580	Mars2|chr1:55383081-55383580	0.357340608529067	.	.
chr1	56972152	56972651	chr1	56972961	56973460	9130024F11Rik|chr1:56972961-56973460	0.232515761752333	.	.
chr1	56972152	56972651	chr1	57224009	57224508	9130024F11Rik|chr1:57224009-57224508	0.352672990401594	.	.
chr1	57377374	57377873	chr1	57613010	57613509	1700066M21Rik|chr1:57613010-57613509	0.426926613552077	.	.
chr1	57377374	57377873	chr1	57613010	57613509	4930558J18Rik|chr1:57613010-57613509	0.426926613552077	.	.
chr1	57377374	57377873	chr1	57643609	57644108	1700066M21Rik|chr1:57643609-57644108	0.363382150049069	.	.
chr1	57377374	57377873	chr1	57643609	57644108	4930558J18Rik|chr1:57643609-57644108	0.363382150049069	.	.
chr1	57377988	57378487	chr1	57613010	57613509	1700066M21Rik|chr1:57613010-57613509	0.423892104656008	.	.
chr1	57377988	57378487	chr1	57613010	57613509	4930558J18Rik|chr1:57613010-57613509	0.423892104656008	.	.
chr1	57377988	57378487	chr1	57643609	57644108	1700066M21Rik|chr1:57643609-57644108	0.2715123145588	.	.
chr1	57377988	57378487	chr1	57643609	57644108	4930558J18Rik|chr1:57643609-57644108	0.2715123145588	.	.
chr1	57406257	57406756	chr1	57213367	57213866	Maip1|chr1:57213367-57213866	0.305337973234613	.	.
chr1	57406257	57406756	chr1	57213367	57213866	Tyw5|chr1:57213367-57213866	0.305337973234613	.	.
chr1	57406257	57406756	chr1	57643609	57644108	Maip1|chr1:57643609-57644108	0.209611399579539	.	.
chr1	57406257	57406756	chr1	57643609	57644108	Tyw5|chr1:57643609-57644108	0.209611399579539	.	.
chr1	57406767	57407266	chr1	57224009	57224508	Maip1|chr1:57224009-57224508	0.216444299562878	.	.
chr1	57406767	57407266	chr1	57224009	57224508	Tyw5|chr1:57224009-57224508	0.216444299562878	.	.
chr1	57406767	57407266	chr1	57423605	57424104	Maip1|chr1:57423605-57424104	0.32508620660791	.	.
chr1	57406767	57407266	chr1	57423605	57424104	Tyw5|chr1:57423605-57424104	0.32508620660791	.	.
chr1	57406767	57407266	chr1	57613010	57613509	Maip1|chr1:57613010-57613509	0.49325188859167	.	.
chr1	57406767	57407266	chr1	57613010	57613509	Tyw5|chr1:57613010-57613509	0.49325188859167	.	.
chr1	57406767	57407266	chr1	57643609	57644108	Maip1|chr1:57643609-57644108	0.264368907498263	.	.
chr1	57406767	57407266	chr1	57643609	57644108	Tyw5|chr1:57643609-57644108	0.264368907498263	.	.
chr1	58392105	58392604	chr1	58144040	58144539	Bzw1|chr1:58144040-58144539	0.359818257285306	.	.
chr1	58392105	58392604	chr1	58156373	58156872	Bzw1|chr1:58156373-58156872	0.397191096883343	.	.
chr1	58392105	58392604	chr1	58746853	58747352	Bzw1|chr1:58746853-58747352	0.305168068739811	.	.
chr1	58445384	58445883	chr1	58046743	58047242	Nif3l1|chr1:58046743-58047242	0.30591757345041	.	.
chr1	58445384	58445883	chr1	58046743	58047242	Ppil3|chr1:58046743-58047242	0.30591757345041	.	.
chr1	58445384	58445883	chr1	58047589	58048088	Nif3l1|chr1:58047589-58048088	0.407158783297634	.	.
chr1	58445384	58445883	chr1	58047589	58048088	Ppil3|chr1:58047589-58048088	0.407158783297634	.	.
chr1	58445384	58445883	chr1	58296260	58296759	Nif3l1|chr1:58296260-58296759	0.267509942952435	.	.
chr1	58445384	58445883	chr1	58296260	58296759	Ppil3|chr1:58296260-58296759	0.267509942952435	.	.
chr1	58504734	58505233	chr1	58296260	58296759	Gm15834|chr1:58296260-58296759	0.252554065981652	.	.
chr1	58504734	58505233	chr1	58296260	58296759	Orc2|chr1:58296260-58296759	0.252554065981652	.	.
chr1	58586034	58586533	chr1	58937868	58938367	Fam126b|chr1:58937868-58938367	0.331304243597285	.	.
chr1	58586034	58586533	chr1	58937868	58938367	Ndufb3|chr1:58937868-58938367	0.331304243597285	.	.
chr1	58586552	58587051	chr1	58422814	58423313	Fam126b|chr1:58422814-58423313	0.241619627405246	.	.
chr1	58586552	58587051	chr1	58422814	58423313	Ndufb3|chr1:58422814-58423313	0.241619627405246	.	.
chr1	58586552	58587051	chr1	58937868	58938367	Fam126b|chr1:58937868-58938367	0.46841132900285	.	.
chr1	58586552	58587051	chr1	58937868	58938367	Ndufb3|chr1:58937868-58938367	0.46841132900285	.	.
chr1	58711489	58711988	chr1	58341563	58342062	Cflar|chr1:58341563-58342062	0.230181188508368	.	.
chr1	59119578	59120077	chr1	59462746	59463245	G730003C15Rik|chr1:59462746-59463245	0.226718435372269	.	.
chr1	59119578	59120077	chr1	59462746	59463245	Tmem237|chr1:59462746-59463245	0.226718435372269	.	.
chr1	59237006	59237505	chr1	59247600	59248099	Als2|chr1:59247600-59248099	0.222546394933473	.	.
chr1	59237006	59237505	chr1	59462746	59463245	Als2|chr1:59462746-59463245	0.228078306281133	.	.
chr1	59481835	59482334	chr1	59067948	59068447	Fzd7|chr1:59067948-59068447	0.224419519369657	.	.
chr1	59669977	59670476	chr1	59623298	59623797	Sumo1|chr1:59623298-59623797	0.272802559753874	.	.
chr1	59670565	59671064	chr1	59316631	59317130	Sumo1|chr1:59316631-59317130	0.291396610389788	.	.
chr1	59684706	59685205	chr1	59739545	59740044	Nop58|chr1:59739545-59740044	0.23946988793716	.	.
chr1	59684706	59685205	chr1	59739545	59740044	Nop58|chr1:59739545-59740044	0.239469887937161	.	.
chr1	59762644	59763143	chr1	59883669	59884168	Bmpr2|chr1:59883669-59884168	0.272341468912632	.	.
chr1	59763159	59763658	chr1	59623298	59623797	Bmpr2|chr1:59623298-59623797	0.370216319965331	.	.
chr1	59912662	59913161	chr1	59574808	59575307	Fam117b|chr1:59574808-59575307	0.261364665828455	.	.
chr1	60042935	60043434	chr1	59826439	59826938	Ica1l|chr1:59826439-59826938	0.238109782191153	.	.
chr1	63113269	63113768	chr1	63064578	63065077	Ino80dos|chr1:63064578-63065077	0.273088671539927	.	.
chr1	63113269	63113768	chr1	63088105	63088604	Ino80dos|chr1:63088105-63088604	0.353724077632904	.	.
chr1	63176509	63177008	chr1	63180992	63181491	Eef1b2|chr1:63180992-63181491	0.236174796510304	.	.
chr1	63176509	63177008	chr1	63180992	63181491	Ndufs1|chr1:63180992-63181491	0.236174796510304	.	.
chr1	63176509	63177008	chr1	63381249	63381748	Eef1b2|chr1:63381249-63381748	0.225930899853698	.	.
chr1	63176509	63177008	chr1	63381249	63381748	Ndufs1|chr1:63381249-63381748	0.225930899853698	.	.
chr1	63272985	63273484	chr1	63367905	63368404	Gm11608|chr1:63367905-63368404	0.38768237431019	.	.
chr1	63272985	63273484	chr1	63367905	63368404	Zdbf2|chr1:63367905-63368404	0.38768237431019	.	.
chr1	63273583	63274082	chr1	63274136	63274635	Gm11608|chr1:63274136-63274635	0.319570195944183	.	.
chr1	63273583	63274082	chr1	63274136	63274635	Zdbf2|chr1:63274136-63274635	0.319570195944183	.	.
chr1	63273583	63274082	chr1	63367905	63368404	Gm11608|chr1:63367905-63368404	0.324483923635937	.	.
chr1	63273583	63274082	chr1	63367905	63368404	Zdbf2|chr1:63367905-63368404	0.324483923635937	.	.
chr1	63445105	63445604	chr1	63180992	63181491	Adam23|chr1:63180992-63181491	0.242274089643627	.	.
chr1	63445671	63446170	chr1	63367905	63368404	Adam23|chr1:63367905-63368404	0.37316791671313	.	.
chr1	63445671	63446170	chr1	63381249	63381748	Adam23|chr1:63381249-63381748	0.217217380224846	.	.
chr1	63446419	63446918	chr1	63088105	63088604	Adam23|chr1:63088105-63088604	0.264449634000464	.	.
chr1	64532547	64533046	chr1	64408684	64409183	Creb1|chr1:64408684-64409183	0.318364222193884	.	.
chr1	64532547	64533046	chr1	64409207	64409706	Creb1|chr1:64409207-64409706	0.344261326645328	.	.
chr1	64616950	64617449	chr1	64305488	64305987	Gm28982|chr1:64305488-64305987	0.224630990456818	.	.
chr1	64616950	64617449	chr1	64305488	64305987	Mettl21a|chr1:64305488-64305987	0.224630990456818	.	.
chr1	64616950	64617449	chr1	64596680	64597179	Gm28982|chr1:64596680-64597179	0.302873109870054	.	.
chr1	64616950	64617449	chr1	64596680	64597179	Mettl21a|chr1:64596680-64597179	0.302873109870054	.	.
chr1	64616950	64617449	chr1	64705213	64705712	Gm28982|chr1:64705213-64705712	0.306033969621447	.	.
chr1	64616950	64617449	chr1	64705213	64705712	Mettl21a|chr1:64705213-64705712	0.306033969621447	.	.
chr1	64616950	64617449	chr1	64717480	64717979	Gm28982|chr1:64717480-64717979	0.254765411417676	.	.
chr1	64616950	64617449	chr1	64717480	64717979	Mettl21a|chr1:64717480-64717979	0.254765411417676	.	.
chr1	64617495	64617994	chr1	64596680	64597179	Gm28982|chr1:64596680-64597179	0.219158436787694	.	.
chr1	64617495	64617994	chr1	64596680	64597179	Mettl21a|chr1:64596680-64597179	0.219158436787694	.	.
chr1	64617495	64617994	chr1	64705213	64705712	Gm28982|chr1:64705213-64705712	0.396901166629591	.	.
chr1	64617495	64617994	chr1	64705213	64705712	Mettl21a|chr1:64705213-64705712	0.396901166629591	.	.
chr1	64617495	64617994	chr1	64717480	64717979	Gm28982|chr1:64717480-64717979	0.218997717391096	.	.
chr1	64617495	64617994	chr1	64717480	64717979	Mettl21a|chr1:64717480-64717979	0.218997717391096	.	.
chr1	64690474	64690973	chr1	64705213	64705712	2810408I11Rik|chr1:64705213-64705712	0.283833869603201	.	.
chr1	64690474	64690973	chr1	64705213	64705712	Ccnyl1|chr1:64705213-64705712	0.283833869603201	.	.
chr1	64691008	64691507	chr1	64305488	64305987	2810408I11Rik|chr1:64305488-64305987	0.226399753668727	.	.
chr1	64691008	64691507	chr1	64305488	64305987	Ccnyl1|chr1:64305488-64305987	0.226399753668727	.	.
chr1	64691008	64691507	chr1	64709841	64710340	2810408I11Rik|chr1:64709841-64710340	0.294064652633958	.	.
chr1	64691008	64691507	chr1	64709841	64710340	Ccnyl1|chr1:64709841-64710340	0.294064652633958	.	.
chr1	64737642	64738141	chr1	64408684	64409183	Fzd5|chr1:64408684-64409183	0.337398744252534	.	.
chr1	64737642	64738141	chr1	64581669	64582168	Fzd5|chr1:64581669-64582168	0.218232931138405	.	.
chr1	64737642	64738141	chr1	64596680	64597179	Fzd5|chr1:64596680-64597179	0.447207431767912	.	.
chr1	64737642	64738141	chr1	64717480	64717979	Fzd5|chr1:64717480-64717979	0.289258765583406	.	.
chr1	64956569	64957068	chr1	65010101	65010600	Plekhm3|chr1:65010101-65010600	0.248538199566602	.	.
chr1	64956569	64957068	chr1	65179041	65179540	Plekhm3|chr1:65179041-65179540	0.309411133344028	.	.
chr1	65122893	65123392	chr1	64791706	64792205	D630023F18Rik|chr1:64791706-64792205	0.291349499217899	.	.
chr1	65186396	65186895	chr1	64791706	64792205	Idh1|chr1:64791706-64792205	0.329303024973376	.	.
chr1	65186396	65186895	chr1	64791706	64792205	Pikfyve|chr1:64791706-64792205	0.329303024973376	.	.
chr1	65186396	65186895	chr1	64919149	64919648	Idh1|chr1:64919149-64919648	0.500564948558458	.	.
chr1	65186396	65186895	chr1	64919149	64919648	Pikfyve|chr1:64919149-64919648	0.500564948558458	.	.
chr1	66816734	66817233	chr1	67181101	67181600	Kansl1l|chr1:67181101-67181600	0.260573282782296	.	.
chr1	66817441	66817940	chr1	66990357	66990856	Kansl1l|chr1:66990357-66990856	0.349110209988056	.	.
chr1	66817441	66817940	chr1	66992790	66993289	Kansl1l|chr1:66992790-66993289	0.359017369490717	.	.
chr1	66817441	66817940	chr1	66992790	66993289	Kansl1l|chr1:66992790-66993289	0.359017369490718	.	.
chr1	66817441	66817940	chr1	67017379	67017878	Kansl1l|chr1:67017379-67017878	0.271139426017618	.	.
chr1	66862543	66863042	chr1	66768662	66769161	Acadl|chr1:66768662-66769161	0.266210972279896	.	.
chr1	66862543	66863042	chr1	66789861	66790360	Acadl|chr1:66789861-66790360	0.655006492348334	.	.
chr1	66862543	66863042	chr1	66990357	66990856	Acadl|chr1:66990357-66990856	0.585422670848088	.	.
chr1	66862543	66863042	chr1	67010082	67010581	Acadl|chr1:67010082-67010581	0.549036616766449	.	.
chr1	66862543	66863042	chr1	67017379	67017878	Acadl|chr1:67017379-67017878	0.580458098275763	.	.
chr1	66862543	66863042	chr1	67103774	67104273	Acadl|chr1:67103774-67104273	0.255227047883559	.	.
chr1	66862543	66863042	chr1	67218289	67218788	Acadl|chr1:67218289-67218788	0.283095028700267	.	.
chr1	66863047	66863546	chr1	66789861	66790360	Acadl|chr1:66789861-66790360	0.31415213321905	.	.
chr1	66863047	66863546	chr1	66896202	66896701	Acadl|chr1:66896202-66896701	0.266385939900159	.	.
chr1	66863047	66863546	chr1	67010082	67010581	Acadl|chr1:67010082-67010581	0.362544741673858	.	.
chr1	66863047	66863546	chr1	67103774	67104273	Acadl|chr1:67103774-67104273	0.31581505832207	.	.
chr1	67038596	67039095	chr1	66895631	66896130	Lancl1|chr1:66895631-66896130	0.357541498669761	.	.
chr1	71102248	71102747	chr1	71266549	71267048	Bard1|chr1:71266549-71267048	0.458201225359378	.	.
chr1	71413957	71414456	chr1	71063836	71064335	Abca12|chr1:71063836-71064335	0.459665813530412	.	.
chr1	71413957	71414456	chr1	71265999	71266498	Abca12|chr1:71265999-71266498	0.30975237169204	.	.
chr1	71413957	71414456	chr1	71266549	71267048	Abca12|chr1:71266549-71267048	0.47906017652247	.	.
chr1	74284588	74285087	chr1	74397348	74397847	Aamp|chr1:74397348-74397847	0.473177829851214	.	.
chr1	74284588	74285087	chr1	74397348	74397847	Pnkd|chr1:74397348-74397847	0.473177829851214	.	.
chr1	74284588	74285087	chr1	74452541	74453040	Aamp|chr1:74452541-74453040	0.384239471574211	.	.
chr1	74284588	74285087	chr1	74452541	74453040	Pnkd|chr1:74452541-74453040	0.384239471574211	.	.
chr1	74362302	74362801	chr1	74397348	74397847	Catip|chr1:74397348-74397847	0.359999003698652	.	.
chr1	74391301	74391800	chr1	74438461	74438960	Ctdsp1|chr1:74438461-74438960	0.31305599932666	.	.
chr1	74505730	74506229	chr1	74763029	74763528	Cnot9|chr1:74763029-74763528	0.255223697889803	.	.
chr1	74505730	74506229	chr1	74772969	74773468	Cnot9|chr1:74772969-74773468	0.408923209651377	.	.
chr1	74505730	74506229	chr1	74808065	74808564	Cnot9|chr1:74808065-74808564	0.250613693560489	.	.
chr1	74505730	74506229	chr1	74816731	74817230	Cnot9|chr1:74816731-74817230	0.427447004501858	.	.
chr1	74505730	74506229	chr1	74858307	74858806	Cnot9|chr1:74858307-74858806	0.267610531062817	.	.
chr1	74542596	74543095	chr1	74386756	74387255	Plcd4|chr1:74386756-74387255	0.24876870417563	.	.
chr1	74542596	74543095	chr1	74858307	74858806	Plcd4|chr1:74858307-74858806	0.24576390718606	.	.
chr1	74542596	74543095	chr1	74894978	74895477	Plcd4|chr1:74894978-74895477	0.425757127831326	.	.
chr1	74542596	74543095	chr1	74926640	74927139	Plcd4|chr1:74926640-74927139	0.364015591641244	.	.
chr1	74587962	74588461	chr1	74386756	74387255	Bcs1l|chr1:74386756-74387255	0.218497665514035	.	.
chr1	74587962	74588461	chr1	74386756	74387255	Zfp142|chr1:74386756-74387255	0.218497665514035	.	.
chr1	74601175	74601674	chr1	74397348	74397847	Rnf25|chr1:74397348-74397847	0.232491709531174	.	.
chr1	74601175	74601674	chr1	74397348	74397847	Stk36|chr1:74397348-74397847	0.232491709531174	.	.
chr1	74601175	74601674	chr1	74794449	74794948	Rnf25|chr1:74794449-74794948	0.253516267270058	.	.
chr1	74601175	74601674	chr1	74794449	74794948	Stk36|chr1:74794449-74794948	0.253516267270058	.	.
chr1	74601175	74601674	chr1	74816731	74817230	Rnf25|chr1:74816731-74817230	0.653879366743656	.	.
chr1	74601175	74601674	chr1	74816731	74817230	Stk36|chr1:74816731-74817230	0.653879366743656	.	.
chr1	74601175	74601674	chr1	74880737	74881236	Rnf25|chr1:74880737-74881236	0.249776923284275	.	.
chr1	74601175	74601674	chr1	74880737	74881236	Stk36|chr1:74880737-74881236	0.249776923284275	.	.
chr1	74661495	74661994	chr1	74397348	74397847	Ttll4|chr1:74397348-74397847	0.254591760787129	.	.
chr1	74661495	74661994	chr1	74452541	74453040	Ttll4|chr1:74452541-74453040	0.355025329982494	.	.
chr1	74661495	74661994	chr1	74794449	74794948	Ttll4|chr1:74794449-74794948	0.273172311932605	.	.
chr1	74854708	74855207	chr1	74772969	74773468	Cdk5r2|chr1:74772969-74773468	0.257877759599687	.	.
chr1	74854708	74855207	chr1	74926640	74927139	Cdk5r2|chr1:74926640-74927139	0.258299173230646	.	.
chr1	74893408	74893907	chr1	74808065	74808564	Cryba2|chr1:74808065-74808564	0.349827619424999	.	.
chr1	74893408	74893907	chr1	74880737	74881236	Cryba2|chr1:74880737-74881236	0.306696775299548	.	.
chr1	74893408	74893907	chr1	75001124	75001623	Cryba2|chr1:75001124-75001623	0.464321437682255	.	.
chr1	74893408	74893907	chr1	75052015	75052514	Cryba2|chr1:75052015-75052514	0.613486747294464	.	.
chr1	74893408	74893907	chr1	75244823	75245322	Cryba2|chr1:75244823-75245322	0.375501168407896	.	.
chr1	75124760	75125259	chr1	75290547	75291046	Nhej1|chr1:75290547-75291046	0.354481707070762	.	.
chr1	75124760	75125259	chr1	75393088	75393587	Nhej1|chr1:75393088-75393587	0.364469035921488	.	.
chr1	75142499	75142998	chr1	74763029	74763528	Cnppd1|chr1:74763029-74763528	0.317969936811288	.	.
chr1	75142499	75142998	chr1	74763029	74763528	Retreg2|chr1:74763029-74763528	0.317969936811288	.	.
chr1	75142499	75142998	chr1	74802933	74803432	Cnppd1|chr1:74802933-74803432	0.299730138884476	.	.
chr1	75142499	75142998	chr1	74802933	74803432	Retreg2|chr1:74802933-74803432	0.299730138884476	.	.
chr1	75142499	75142998	chr1	75141393	75141892	Cnppd1|chr1:75141393-75141892	0.511450312528463	.	.
chr1	75142499	75142998	chr1	75141393	75141892	Retreg2|chr1:75141393-75141892	0.511450312528463	.	.
chr1	75142499	75142998	chr1	75218312	75218811	Cnppd1|chr1:75218312-75218811	0.508776465990101	.	.
chr1	75142499	75142998	chr1	75218312	75218811	Retreg2|chr1:75218312-75218811	0.508776465990101	.	.
chr1	75142499	75142998	chr1	75393088	75393587	Cnppd1|chr1:75393088-75393587	0.227669398289535	.	.
chr1	75142499	75142998	chr1	75393088	75393587	Retreg2|chr1:75393088-75393587	0.227669398289535	.	.
chr1	75142499	75142998	chr1	75467494	75467993	Cnppd1|chr1:75467494-75467993	0.242889179155435	.	.
chr1	75142499	75142998	chr1	75467494	75467993	Retreg2|chr1:75467494-75467993	0.242889179155435	.	.
chr1	75168424	75168923	chr1	74763029	74763528	Zfand2b|chr1:74763029-74763528	0.371201003538576	.	.
chr1	75168424	75168923	chr1	74763029	74763528	Zfand2b|chr1:74763029-74763528	0.371201003538577	.	.
chr1	75168424	75168923	chr1	74808065	74808564	Zfand2b|chr1:74808065-74808564	0.213755768470181	.	.
chr1	75168424	75168923	chr1	75218312	75218811	Zfand2b|chr1:75218312-75218811	0.285681793654971	.	.
chr1	75168424	75168923	chr1	75263237	75263736	Zfand2b|chr1:75263237-75263736	0.262479792273153	.	.
chr1	75168424	75168923	chr1	75282920	75283419	Zfand2b|chr1:75282920-75283419	0.313420239362624	.	.
chr1	75168424	75168923	chr1	75487302	75487801	Zfand2b|chr1:75487302-75487801	0.242965199272966	.	.
chr1	75180079	75180578	chr1	75393088	75393587	Abcb6|chr1:75393088-75393587	0.371878057458319	.	.
chr1	75191753	75192252	chr1	74772969	74773468	Ankzf1|chr1:74772969-74773468	0.381641009148162	.	.
chr1	75191753	75192252	chr1	74772969	74773468	Atg9a|chr1:74772969-74773468	0.381641009148162	.	.
chr1	75191753	75192252	chr1	74816731	74817230	Ankzf1|chr1:74816731-74817230	0.255951636743057	.	.
chr1	75191753	75192252	chr1	74816731	74817230	Atg9a|chr1:74816731-74817230	0.255951636743057	.	.
chr1	75191753	75192252	chr1	74858307	74858806	Ankzf1|chr1:74858307-74858806	0.52826447702232	.	.
chr1	75191753	75192252	chr1	74858307	74858806	Atg9a|chr1:74858307-74858806	0.52826447702232	.	.
chr1	75191753	75192252	chr1	75052015	75052514	Ankzf1|chr1:75052015-75052514	0.265022408021611	.	.
chr1	75191753	75192252	chr1	75052015	75052514	Atg9a|chr1:75052015-75052514	0.265022408021611	.	.
chr1	75191753	75192252	chr1	75244823	75245322	Ankzf1|chr1:75244823-75245322	0.241042925141968	.	.
chr1	75191753	75192252	chr1	75244823	75245322	Atg9a|chr1:75244823-75245322	0.241042925141968	.	.
chr1	75192415	75192914	chr1	74772969	74773468	Ankzf1|chr1:74772969-74773468	0.227226745622646	.	.
chr1	75192415	75192914	chr1	74772969	74773468	Atg9a|chr1:74772969-74773468	0.227226745622646	.	.
chr1	75192415	75192914	chr1	74816731	74817230	Ankzf1|chr1:74816731-74817230	0.389142290671639	.	.
chr1	75192415	75192914	chr1	74816731	74817230	Atg9a|chr1:74816731-74817230	0.389142290671639	.	.
chr1	75192415	75192914	chr1	75393648	75394147	Ankzf1|chr1:75393648-75394147	0.340821226780968	.	.
chr1	75192415	75192914	chr1	75393648	75394147	Atg9a|chr1:75393648-75394147	0.340821226780968	.	.
chr1	75192415	75192914	chr1	75487302	75487801	Ankzf1|chr1:75487302-75487801	0.29137401326526	.	.
chr1	75192415	75192914	chr1	75487302	75487801	Atg9a|chr1:75487302-75487801	0.29137401326526	.	.
chr1	75192415	75192914	chr1	75487834	75488333	Ankzf1|chr1:75487834-75488333	0.236774781353295	.	.
chr1	75192415	75192914	chr1	75487834	75488333	Atg9a|chr1:75487834-75488333	0.236774781353295	.	.
chr1	75192415	75192914	chr1	75495129	75495628	Ankzf1|chr1:75495129-75495628	0.271077113322665	.	.
chr1	75192415	75192914	chr1	75495129	75495628	Atg9a|chr1:75495129-75495628	0.271077113322665	.	.
chr1	75210546	75211045	chr1	74808065	74808564	Glb1l|chr1:74808065-74808564	0.319873825604384	.	.
chr1	75210546	75211045	chr1	74808065	74808564	Stk16|chr1:74808065-74808564	0.319873825604384	.	.
chr1	75210546	75211045	chr1	75001124	75001623	Glb1l|chr1:75001124-75001623	0.251725191695144	.	.
chr1	75210546	75211045	chr1	75001124	75001623	Stk16|chr1:75001124-75001623	0.251725191695144	.	.
chr1	75210546	75211045	chr1	75052015	75052514	Glb1l|chr1:75052015-75052514	0.374332676456946	.	.
chr1	75210546	75211045	chr1	75052015	75052514	Stk16|chr1:75052015-75052514	0.374332676456946	.	.
chr1	75210546	75211045	chr1	75244823	75245322	Glb1l|chr1:75244823-75245322	0.255356057512776	.	.
chr1	75210546	75211045	chr1	75244823	75245322	Stk16|chr1:75244823-75245322	0.255356057512776	.	.
chr1	75210546	75211045	chr1	75290547	75291046	Glb1l|chr1:75290547-75291046	0.234044674945487	.	.
chr1	75210546	75211045	chr1	75290547	75291046	Stk16|chr1:75290547-75291046	0.234044674945487	.	.
chr1	75210546	75211045	chr1	75445624	75446123	Glb1l|chr1:75445624-75446123	0.239145169343836	.	.
chr1	75210546	75211045	chr1	75445624	75446123	Stk16|chr1:75445624-75446123	0.239145169343836	.	.
chr1	75219086	75219585	chr1	75001124	75001623	Tuba4a|chr1:75001124-75001623	0.361970927623088	.	.
chr1	75219086	75219585	chr1	75052015	75052514	Tuba4a|chr1:75052015-75052514	0.471621825535188	.	.
chr1	75219086	75219585	chr1	75052015	75052514	Tuba4a|chr1:75052015-75052514	0.471621825535189	.	.
chr1	75219086	75219585	chr1	75445624	75446123	Tuba4a|chr1:75445624-75446123	0.29952596952924	.	.
chr1	75219086	75219585	chr1	75467494	75467993	Tuba4a|chr1:75467494-75467993	0.237657914108692	.	.
chr1	75236144	75236643	chr1	74858307	74858806	Dnajb2|chr1:74858307-74858806	0.247536320568673	.	.
chr1	75236144	75236643	chr1	75282920	75283419	Dnajb2|chr1:75282920-75283419	0.252904837644106	.	.
chr1	75236144	75236643	chr1	75289342	75289841	Dnajb2|chr1:75289342-75289841	0.313652104367854	.	.
chr1	75236144	75236643	chr1	75393648	75394147	Dnajb2|chr1:75393648-75394147	0.336845697193896	.	.
chr1	75236651	75237150	chr1	74816731	74817230	Dnajb2|chr1:74816731-74817230	0.24211625511955	.	.
chr1	75236651	75237150	chr1	75234571	75235070	Dnajb2|chr1:75234571-75235070	0.245954118090182	.	.
chr1	75236651	75237150	chr1	75263237	75263736	Dnajb2|chr1:75263237-75263736	0.294714735089959	.	.
chr1	75236651	75237150	chr1	75282920	75283419	Dnajb2|chr1:75282920-75283419	0.41439006040596	.	.
chr1	75236651	75237150	chr1	75289342	75289841	Dnajb2|chr1:75289342-75289841	0.4757319836311	.	.
chr1	75236651	75237150	chr1	75393648	75394147	Dnajb2|chr1:75393648-75394147	0.324741954362729	.	.
chr1	75236651	75237150	chr1	75487302	75487801	Dnajb2|chr1:75487302-75487801	0.229410166442318	.	.
chr1	75236651	75237150	chr1	75487834	75488333	Dnajb2|chr1:75487834-75488333	0.37095509491868	.	.
chr1	75264008	75264507	chr1	75234571	75235070	Ptprn|chr1:75234571-75235070	0.24209768196306	.	.
chr1	75264008	75264507	chr1	75263237	75263736	Ptprn|chr1:75263237-75263736	0.373915274003163	.	.
chr1	75264008	75264507	chr1	75381822	75382321	Ptprn|chr1:75381822-75382321	0.276256115331285	.	.
chr1	75264008	75264507	chr1	75487834	75488333	Ptprn|chr1:75487834-75488333	0.241621994313076	.	.
chr1	75277375	75277874	chr1	75282920	75283419	Resp18|chr1:75282920-75283419	0.278787237931323	.	.
chr1	75277375	75277874	chr1	75289342	75289841	Resp18|chr1:75289342-75289841	0.259832519609075	.	.
chr1	75277375	75277874	chr1	75393648	75394147	Resp18|chr1:75393648-75394147	0.37069964972445	.	.
chr1	75278167	75278666	chr1	75263237	75263736	Resp18|chr1:75263237-75263736	0.251458281987819	.	.
chr1	75278167	75278666	chr1	75282920	75283419	Resp18|chr1:75282920-75283419	0.292208556651443	.	.
chr1	75278167	75278666	chr1	75289342	75289841	Resp18|chr1:75289342-75289841	0.430972450271435	.	.
chr1	75278167	75278666	chr1	75381822	75382321	Resp18|chr1:75381822-75382321	0.22651987752193	.	.
chr1	75278167	75278666	chr1	75393648	75394147	Resp18|chr1:75393648-75394147	0.256339566693965	.	.
chr1	75278167	75278666	chr1	75458368	75458867	Resp18|chr1:75458368-75458867	0.225953068324857	.	.
chr1	75278167	75278666	chr1	75487302	75487801	Resp18|chr1:75487302-75487801	0.411576460973196	.	.
chr1	75278167	75278666	chr1	75487834	75488333	Resp18|chr1:75487834-75488333	0.372352947937429	.	.
chr1	75316812	75317311	chr1	75141393	75141892	Dnpep|chr1:75141393-75141892	0.531998470747726	.	.
chr1	75316812	75317311	chr1	75218312	75218811	Dnpep|chr1:75218312-75218811	0.33904610236991	.	.
chr1	75317346	75317845	chr1	75052015	75052514	Dnpep|chr1:75052015-75052514	0.209988367391117	.	.
chr1	75317346	75317845	chr1	75244823	75245322	Dnpep|chr1:75244823-75245322	0.332063527438768	.	.
chr1	75317346	75317845	chr1	75445624	75446123	Dnpep|chr1:75445624-75446123	0.238916768870064	.	.
chr1	75317346	75317845	chr1	75458368	75458867	Dnpep|chr1:75458368-75458867	0.222583046486426	.	.
chr1	75317346	75317845	chr1	75487302	75487801	Dnpep|chr1:75487302-75487801	0.306133102023623	.	.
chr1	75317346	75317845	chr1	75487834	75488333	Dnpep|chr1:75487834-75488333	0.359268578496113	.	.
chr1	75317346	75317845	chr1	75495129	75495628	Dnpep|chr1:75495129-75495628	0.275393112342646	.	.
chr1	75435709	75436208	chr1	75234571	75235070	Gmppa|chr1:75234571-75235070	0.48257638700777	.	.
chr1	75435709	75436208	chr1	75458368	75458867	Gmppa|chr1:75458368-75458867	0.270098877764228	.	.
chr1	75449786	75450285	chr1	75263237	75263736	Asic4|chr1:75263237-75263736	0.23572070373751	.	.
chr1	75449786	75450285	chr1	75282920	75283419	Asic4|chr1:75282920-75283419	0.399672879074221	.	.
chr1	75449786	75450285	chr1	75282920	75283419	Asic4|chr1:75282920-75283419	0.399672879074222	.	.
chr1	75450290	75450789	chr1	75218312	75218811	Asic4|chr1:75218312-75218811	0.273943454020658	.	.
chr1	75450290	75450789	chr1	75263237	75263736	Asic4|chr1:75263237-75263736	0.301811188070134	.	.
chr1	75450290	75450789	chr1	75282920	75283419	Asic4|chr1:75282920-75283419	0.398432382937268	.	.
chr1	75450290	75450789	chr1	75393648	75394147	Asic4|chr1:75393648-75394147	0.320409367142605	.	.
chr1	75478598	75479097	chr1	75218312	75218811	Chpf|chr1:75218312-75218811	0.30864912982748	.	.
chr1	75478598	75479097	chr1	75218312	75218811	Tmem198|chr1:75218312-75218811	0.30864912982748	.	.
chr1	75479156	75479655	chr1	75282920	75283419	Chpf|chr1:75282920-75283419	0.22002509026722	.	.
chr1	75479156	75479655	chr1	75282920	75283419	Tmem198|chr1:75282920-75283419	0.22002509026722	.	.
chr1	75479156	75479655	chr1	75458368	75458867	Chpf|chr1:75458368-75458867	0.378865294350443	.	.
chr1	75479156	75479655	chr1	75458368	75458867	Tmem198|chr1:75458368-75458867	0.378865294350443	.	.
chr1	75479156	75479655	chr1	75487834	75488333	Chpf|chr1:75487834-75488333	0.355355818160112	.	.
chr1	75479156	75479655	chr1	75487834	75488333	Tmem198|chr1:75487834-75488333	0.355355818160112	.	.
chr1	75505376	75505875	chr1	75582243	75582742	Obsl1|chr1:75582243-75582742	0.344707459067626	.	.
chr1	75505376	75505875	chr1	75588851	75589350	Obsl1|chr1:75588851-75589350	0.238931821924049	.	.
chr1	75505376	75505875	chr1	75963751	75964250	Obsl1|chr1:75963751-75964250	0.280052253781977	.	.
chr1	75521240	75521739	chr1	75582243	75582742	Stk11ip|chr1:75582243-75582742	0.360210950493297	.	.
chr1	75521240	75521739	chr1	75925739	75926238	Stk11ip|chr1:75925739-75926238	0.256964873887237	.	.
chr1	75521240	75521739	chr1	75963751	75964250	Stk11ip|chr1:75963751-75964250	0.300829983821735	.	.
chr1	75546261	75546760	chr1	75582243	75582742	Slc4a3|chr1:75582243-75582742	0.407729874229327	.	.
chr1	75546261	75546760	chr1	75963751	75964250	Slc4a3|chr1:75963751-75964250	0.291292240673787	.	.
chr1	77514939	77515438	chr1	77513554	77514053	Epha4|chr1:77513554-77514053	0.441590089142035	.	.
chr1	77514939	77515438	chr1	77513554	77514053	Gm28386|chr1:77513554-77514053	0.441590089142035	.	.
chr1	77514939	77515438	chr1	77978623	77979122	Epha4|chr1:77978623-77979122	0.257430372029171	.	.
chr1	77514939	77515438	chr1	77978623	77979122	Gm28386|chr1:77978623-77979122	0.257430372029171	.	.
chr1	77516009	77516508	chr1	77568678	77569177	Gm28386|chr1:77568678-77569177	0.298409646901736	.	.
chr1	77516009	77516508	chr1	77599058	77599557	Gm28386|chr1:77599058-77599557	0.226322069860538	.	.
chr1	77516009	77516508	chr1	77708109	77708608	Gm28386|chr1:77708109-77708608	0.361810219999749	.	.
chr1	77516009	77516508	chr1	77708622	77709121	Gm28386|chr1:77708622-77709121	0.22406391927271	.	.
chr1	77516009	77516508	chr1	77721289	77721788	Gm28386|chr1:77721289-77721788	0.288177423405972	.	.
chr1	78310032	78310531	chr1	78027220	78027719	Sgpp2|chr1:78027220-78027719	0.211299546949238	.	.
chr1	78310032	78310531	chr1	78419495	78419994	Sgpp2|chr1:78419495-78419994	0.494011139776792	.	.
chr1	78310032	78310531	chr1	78454635	78455134	Sgpp2|chr1:78454635-78455134	0.390581331728749	.	.
chr1	78310931	78311430	chr1	78338129	78338628	Sgpp2|chr1:78338129-78338628	0.304299377475657	.	.
chr1	78310931	78311430	chr1	78419495	78419994	Sgpp2|chr1:78419495-78419994	0.238847891960509	.	.
chr1	79671350	79671849	chr1	79406269	79406768	Ap1s3|chr1:79406269-79406768	0.277444222021204	.	.
chr1	79671948	79672447	chr1	79580908	79581407	Ap1s3|chr1:79580908-79581407	0.22051991240219	.	.
chr1	82290681	82291180	chr1	82283141	82283640	Irs1|chr1:82283141-82283640	0.303626684630484	.	.
chr1	82291243	82291742	chr1	82093095	82093594	Irs1|chr1:82093095-82093594	0.346669548925965	.	.
chr1	82291243	82291742	chr1	82150794	82151293	Irs1|chr1:82150794-82151293	0.269245739378519	.	.
chr1	82291243	82291742	chr1	82283141	82283640	Irs1|chr1:82283141-82283640	0.284766072560495	.	.
chr1	82291243	82291742	chr1	82451862	82452361	Irs1|chr1:82451862-82452361	0.449222291341615	.	.
chr1	82316361	82316860	chr1	82093095	82093594	Rhbdd1|chr1:82093095-82093594	0.281200376390494	.	.
chr1	82316361	82316860	chr1	82150794	82151293	Rhbdd1|chr1:82150794-82151293	0.371496797885131	.	.
chr1	82316361	82316860	chr1	82283141	82283640	Rhbdd1|chr1:82283141-82283640	0.404799849317981	.	.
chr1	82316361	82316860	chr1	82554287	82554786	Rhbdd1|chr1:82554287-82554786	0.511986351679202	.	.
chr1	82316361	82316860	chr1	82554836	82555335	Rhbdd1|chr1:82554836-82555335	0.340417560336139	.	.
chr1	82316361	82316860	chr1	82554836	82555335	Rhbdd1|chr1:82554836-82555335	0.34041756033614	.	.
chr1	82724600	82725099	chr1	82641615	82642114	C430014B12Rik|chr1:82641615-82642114	0.238735808387906	.	.
chr1	82724600	82725099	chr1	82641615	82642114	Mff|chr1:82641615-82642114	0.238735808387906	.	.
chr1	82725115	82725614	chr1	82292699	82293198	C430014B12Rik|chr1:82292699-82293198	0.476832712992919	.	.
chr1	82725115	82725614	chr1	82292699	82293198	Mff|chr1:82292699-82293198	0.476832712992919	.	.
chr1	84839165	84839664	chr1	84933383	84933882	Fbxo36|chr1:84933383-84933882	0.279973871820723	.	.
chr1	84839808	84840307	chr1	84838531	84839030	Fbxo36|chr1:84838531-84839030	0.324466777617535	.	.
chr1	84839808	84840307	chr1	84838531	84839030	Trip12|chr1:84838531-84839030	0.324466777617535	.	.
chr1	84839808	84840307	chr1	84933383	84933882	Fbxo36|chr1:84933383-84933882	0.430008138713706	.	.
chr1	84839808	84840307	chr1	84933383	84933882	Trip12|chr1:84933383-84933882	0.430008138713706	.	.
chr1	84934883	84935382	chr1	84838531	84839030	Slc16a14|chr1:84838531-84839030	0.335244271103949	.	.
chr1	85894274	85894773	chr1	85703519	85704018	Itm2c|chr1:85703519-85704018	0.408399214411451	.	.
chr1	85894274	85894773	chr1	85736435	85736934	Itm2c|chr1:85736435-85736934	0.456961508206798	.	.
chr1	85894274	85894773	chr1	85916833	85917332	Itm2c|chr1:85916833-85917332	0.252119434386634	.	.
chr1	85928201	85928700	chr1	85703519	85704018	4933407L21Rik|chr1:85703519-85704018	0.378657755946468	.	.
chr1	85928201	85928700	chr1	85736435	85736934	4933407L21Rik|chr1:85736435-85736934	0.331182764708784	.	.
chr1	85928201	85928700	chr1	85916833	85917332	4933407L21Rik|chr1:85916833-85917332	0.414757400059611	.	.
chr1	86302910	86303409	chr1	86433961	86434460	B3gnt7|chr1:86433961-86434460	0.229247373869838	.	.
chr1	86302910	86303409	chr1	86433961	86434460	Gm28626|chr1:86433961-86434460	0.229247373869838	.	.
chr1	86302910	86303409	chr1	86434501	86435000	B3gnt7|chr1:86434501-86435000	0.371328160834698	.	.
chr1	86302910	86303409	chr1	86434501	86435000	B3gnt7|chr1:86434501-86435000	0.371328160834699	.	.
chr1	86302910	86303409	chr1	86434501	86435000	Gm28626|chr1:86434501-86435000	0.371328160834698	.	.
chr1	86302910	86303409	chr1	86434501	86435000	Gm28626|chr1:86434501-86435000	0.371328160834699	.	.
chr1	86302910	86303409	chr1	86525204	86525703	B3gnt7|chr1:86525204-86525703	0.369189440411498	.	.
chr1	86302910	86303409	chr1	86525204	86525703	Gm28626|chr1:86525204-86525703	0.369189440411498	.	.
chr1	86359268	86359767	chr1	86433961	86434460	C130036L24Rik|chr1:86433961-86434460	0.259032940870653	.	.
chr1	86359268	86359767	chr1	86433961	86434460	Ncl|chr1:86433961-86434460	0.259032940870653	.	.
chr1	86359268	86359767	chr1	86434501	86435000	C130036L24Rik|chr1:86434501-86435000	0.282211161091466	.	.
chr1	86359268	86359767	chr1	86434501	86435000	Ncl|chr1:86434501-86435000	0.282211161091466	.	.
chr1	86359268	86359767	chr1	86440464	86440963	C130036L24Rik|chr1:86440464-86440963	0.299497864235703	.	.
chr1	86359268	86359767	chr1	86440464	86440963	Ncl|chr1:86440464-86440963	0.299497864235703	.	.
chr1	86359268	86359767	chr1	86487143	86487642	C130036L24Rik|chr1:86487143-86487642	0.244077621990041	.	.
chr1	86359268	86359767	chr1	86487143	86487642	Ncl|chr1:86487143-86487642	0.244077621990041	.	.
chr1	86359268	86359767	chr1	86525204	86525703	C130036L24Rik|chr1:86525204-86525703	0.258255139429428	.	.
chr1	86359268	86359767	chr1	86525204	86525703	Ncl|chr1:86525204-86525703	0.258255139429428	.	.
chr1	86359268	86359767	chr1	86528114	86528613	C130036L24Rik|chr1:86528114-86528613	0.389051918809801	.	.
chr1	86359268	86359767	chr1	86528114	86528613	Ncl|chr1:86528114-86528613	0.389051918809801	.	.
chr1	86359268	86359767	chr1	86586879	86587378	C130036L24Rik|chr1:86586879-86587378	0.236203151723044	.	.
chr1	86359268	86359767	chr1	86586879	86587378	Ncl|chr1:86586879-86587378	0.236203151723044	.	.
chr1	86359268	86359767	chr1	86634632	86635131	C130036L24Rik|chr1:86634632-86635131	0.236306951655627	.	.
chr1	86359268	86359767	chr1	86634632	86635131	Ncl|chr1:86634632-86635131	0.236306951655627	.	.
chr1	86526360	86526859	chr1	86434501	86435000	Ptma|chr1:86434501-86435000	0.321837992601134	.	.
chr1	86526360	86526859	chr1	86525204	86525703	Ptma|chr1:86525204-86525703	0.255863423363371	.	.
chr1	86526360	86526859	chr1	86528114	86528613	Ptma|chr1:86528114-86528613	0.267004709198796	.	.
chr1	86526360	86526859	chr1	86634632	86635131	Ptma|chr1:86634632-86635131	0.220830457565521	.	.
chr1	86582078	86582577	chr1	86487143	86487642	Cops7b|chr1:86487143-86487642	0.227395676261469	.	.
chr1	86582078	86582577	chr1	86487143	86487642	Pde6d|chr1:86487143-86487642	0.227395676261469	.	.
chr1	86582078	86582577	chr1	86487725	86488224	Cops7b|chr1:86487725-86488224	0.223113101790177	.	.
chr1	86582078	86582577	chr1	86487725	86488224	Pde6d|chr1:86487725-86488224	0.223113101790177	.	.
chr1	86582603	86583102	chr1	86440464	86440963	Cops7b|chr1:86440464-86440963	0.331959376744316	.	.
chr1	86582603	86583102	chr1	86440464	86440963	Pde6d|chr1:86440464-86440963	0.331959376744316	.	.
chr1	86582603	86583102	chr1	86487143	86487642	Cops7b|chr1:86487143-86487642	0.386195385871453	.	.
chr1	86582603	86583102	chr1	86487143	86487642	Pde6d|chr1:86487143-86487642	0.386195385871453	.	.
chr1	86582603	86583102	chr1	86598534	86599033	Cops7b|chr1:86598534-86599033	0.285748047616717	.	.
chr1	86582603	86583102	chr1	86598534	86599033	Pde6d|chr1:86598534-86599033	0.285748047616717	.	.
chr1	86582603	86583102	chr1	86650000	86650499	Cops7b|chr1:86650000-86650499	0.262434176761463	.	.
chr1	86582603	86583102	chr1	86650000	86650499	Pde6d|chr1:86650000-86650499	0.262434176761463	.	.
chr1	86669399	86669898	chr1	86546750	86547249	Nppc|chr1:86546750-86547249	0.321332813181061	.	.
chr1	86669399	86669898	chr1	86740077	86740576	Nppc|chr1:86740077-86740576	0.362885701785663	.	.
chr1	86669399	86669898	chr1	86742914	86743413	Nppc|chr1:86742914-86743413	0.375810777539636	.	.
chr1	86670393	86670892	chr1	86546750	86547249	Nppc|chr1:86546750-86547249	0.237297116624191	.	.
chr1	86670393	86670892	chr1	86618411	86618910	Nppc|chr1:86618411-86618910	0.314606918766884	.	.
chr1	86670393	86670892	chr1	86740077	86740576	Nppc|chr1:86740077-86740576	0.346838876612434	.	.
chr1	86703565	86704064	chr1	86740077	86740576	Dis3l2|chr1:86740077-86740576	0.282017891853643	.	.
chr1	87155856	87156355	chr1	87186473	87186972	Ecel1|chr1:87186473-87186972	0.337564974219698	.	.
chr1	87155856	87156355	chr1	87186978	87187477	Ecel1|chr1:87186978-87187477	0.268339713124937	.	.
chr1	87213673	87214172	chr1	87468275	87468774	Eif4e2|chr1:87468275-87468774	0.256531071121675	.	.
chr1	87326698	87327197	chr1	87721301	87721800	Gigyf2|chr1:87721301-87721800	0.263938968033886	.	.
chr1	88008031	88008530	chr1	88136549	88137048	Usp40|chr1:88136549-88137048	0.419958656474206	.	.
chr1	88008031	88008530	chr1	88482288	88482787	Usp40|chr1:88482288-88482787	0.414723940952763	.	.
chr1	88205505	88206004	chr1	88136549	88137048	Dnajb3|chr1:88136549-88137048	0.325109051048423	.	.
chr1	88205505	88206004	chr1	88318505	88319004	Dnajb3|chr1:88318505-88319004	0.245924778508661	.	.
chr1	88205505	88206004	chr1	88456267	88456766	Dnajb3|chr1:88456267-88456766	0.229485484729488	.	.
chr1	88205505	88206004	chr1	88482288	88482787	Dnajb3|chr1:88482288-88482787	0.368562832552143	.	.
chr1	88277410	88277909	chr1	88456267	88456766	Hjurp|chr1:88456267-88456766	0.418584741829253	.	.
chr1	88277410	88277909	chr1	88456267	88456766	Trpm8|chr1:88456267-88456766	0.418584741829253	.	.
chr1	88406022	88406521	chr1	88357393	88357892	Spp2|chr1:88357393-88357892	0.236638749572958	.	.
chr1	88406022	88406521	chr1	88424541	88425040	Spp2|chr1:88424541-88425040	0.298885701178882	.	.
chr1	91249940	91250439	chr1	91600624	91601123	Ube2f|chr1:91600624-91601123	0.444280447538389	.	.
chr1	91249940	91250439	chr1	91601137	91601636	Ube2f|chr1:91601137-91601636	0.234172990607087	.	.
chr1	91298026	91298525	chr1	91428588	91429087	Scly|chr1:91428588-91429087	0.353507147148891	.	.
chr1	91801092	91801591	chr1	91600624	91601123	Twist2|chr1:91600624-91601123	0.319262207999577	.	.
chr1	91801828	91802327	chr1	91600624	91601123	Gm29100|chr1:91600624-91601123	0.264257893410812	.	.
chr1	91801828	91802327	chr1	91600624	91601123	Twist2|chr1:91600624-91601123	0.264257893410812	.	.
chr1	92473544	92474043	chr1	92453734	92454233	Ndufa10|chr1:92453734-92454233	0.310845098706192	.	.
chr1	92647708	92648207	chr1	92799618	92800117	Otos|chr1:92799618-92800117	0.331038719558762	.	.
chr1	92648720	92649219	chr1	92397535	92398034	Otos|chr1:92397535-92398034	0.24684778873608	.	.
chr1	92648720	92649219	chr1	92437865	92438364	Otos|chr1:92437865-92438364	0.226794148269937	.	.
chr1	92831616	92832115	chr1	92521236	92521735	Gpc1|chr1:92521236-92521735	0.315157116226846	.	.
chr1	92902753	92903252	chr1	92840219	92840718	Ankmy1|chr1:92840219-92840718	0.252422883121919	.	.
chr1	92906632	92907131	chr1	92840219	92840718	Dusp28|chr1:92840219-92840718	0.215506003741342	.	.
chr1	92907215	92907714	chr1	92840219	92840718	Dusp28|chr1:92840219-92840718	0.393001735278455	.	.
chr1	92910422	92910921	chr1	92521236	92521735	5033417F24Rik|chr1:92521236-92521735	0.292121867960159	.	.
chr1	92910422	92910921	chr1	92521236	92521735	Rnpepl1|chr1:92521236-92521735	0.292121867960159	.	.
chr1	92934435	92934934	chr1	92840219	92840718	Capn10|chr1:92840219-92840718	0.212378255101552	.	.
chr1	93100965	93101464	chr1	93014431	93014930	Kif1a|chr1:93014431-93014930	0.337977226467916	.	.
chr1	93100965	93101464	chr1	93100465	93100964	Kif1a|chr1:93100465-93100964	0.208514561592538	.	.
chr1	93235496	93235995	chr1	93014431	93014930	Sned1|chr1:93014431-93014930	0.275342001610094	.	.
chr1	93235496	93235995	chr1	93115042	93115541	Sned1|chr1:93115042-93115541	0.283799558114376	.	.
chr1	93235496	93235995	chr1	93174394	93174893	Sned1|chr1:93174394-93174893	0.260996260241375	.	.
chr1	93342619	93343118	chr1	93174394	93174893	Pask|chr1:93174394-93174893	0.296129263685607	.	.
chr1	93342619	93343118	chr1	93174394	93174893	Ppp1r7|chr1:93174394-93174893	0.296129263685607	.	.
chr1	93343358	93343857	chr1	93115042	93115541	Pask|chr1:93115042-93115541	0.513622253007303	.	.
chr1	93343358	93343857	chr1	93115042	93115541	Ppp1r7|chr1:93115042-93115541	0.513622253007303	.	.
chr1	93343358	93343857	chr1	93174394	93174893	Pask|chr1:93174394-93174893	0.626954257680994	.	.
chr1	93343358	93343857	chr1	93174394	93174893	Ppp1r7|chr1:93174394-93174893	0.626954257680994	.	.
chr1	93343358	93343857	chr1	93445454	93445953	Pask|chr1:93445454-93445953	0.358427050348444	.	.
chr1	93343358	93343857	chr1	93445454	93445953	Ppp1r7|chr1:93445454-93445953	0.358427050348444	.	.
chr1	93343358	93343857	chr1	93668682	93669181	Pask|chr1:93668682-93669181	0.307443027583976	.	.
chr1	93343358	93343857	chr1	93668682	93669181	Ppp1r7|chr1:93668682-93669181	0.307443027583976	.	.
chr1	93478107	93478606	chr1	93115042	93115541	Hdlbp|chr1:93115042-93115541	0.214371396274622	.	.
chr1	93478107	93478606	chr1	93115042	93115541	Sept2|chr1:93115042-93115541	0.214371396274622	.	.
chr1	93478107	93478606	chr1	93174394	93174893	Hdlbp|chr1:93174394-93174893	0.278471703608788	.	.
chr1	93478107	93478606	chr1	93174394	93174893	Sept2|chr1:93174394-93174893	0.278471703608788	.	.
chr1	93478107	93478606	chr1	93445454	93445953	Hdlbp|chr1:93445454-93445953	0.284142548732369	.	.
chr1	93478107	93478606	chr1	93445454	93445953	Sept2|chr1:93445454-93445953	0.284142548732369	.	.
chr1	93478622	93479121	chr1	93115042	93115541	Hdlbp|chr1:93115042-93115541	0.383962075923386	.	.
chr1	93478622	93479121	chr1	93115042	93115541	Sept2|chr1:93115042-93115541	0.383962075923386	.	.
chr1	93478622	93479121	chr1	93174394	93174893	Hdlbp|chr1:93174394-93174893	0.360041183520928	.	.
chr1	93478622	93479121	chr1	93174394	93174893	Sept2|chr1:93174394-93174893	0.360041183520928	.	.
chr1	93478622	93479121	chr1	93668682	93669181	Hdlbp|chr1:93668682-93669181	0.318374017546755	.	.
chr1	93478622	93479121	chr1	93668682	93669181	Sept2|chr1:93668682-93669181	0.318374017546755	.	.
chr1	93511801	93512300	chr1	93444675	93445174	Farp2|chr1:93444675-93445174	0.256999112828581	.	.
chr1	93635550	93636049	chr1	93445454	93445953	Gm28536|chr1:93445454-93445953	0.235987617387932	.	.
chr1	93635550	93636049	chr1	93668682	93669181	Gm28536|chr1:93668682-93669181	0.283838423224928	.	.
chr1	93685241	93685740	chr1	93445454	93445953	Bok|chr1:93445454-93445953	0.346753610176445	.	.
chr1	93685241	93685740	chr1	93668682	93669181	Bok|chr1:93668682-93669181	0.223055124235788	.	.
chr1	93686360	93686859	chr1	93444675	93445174	Bok|chr1:93444675-93445174	0.223162130751408	.	.
chr1	93801756	93802255	chr1	94035198	94035697	Dtymk|chr1:94035198-94035697	0.278640331000545	.	.
chr1	95667416	95667915	chr1	95375446	95375945	St8sia4|chr1:95375446-95375945	0.354453427033628	.	.
chr1	95667416	95667915	chr1	95528687	95529186	St8sia4|chr1:95528687-95529186	0.286706840440437	.	.
chr1	95667416	95667915	chr1	95621832	95622331	St8sia4|chr1:95621832-95622331	0.262782957032881	.	.
chr1	95667921	95668420	chr1	95375446	95375945	St8sia4|chr1:95375446-95375945	0.207895275276502	.	.
chr1	95667921	95668420	chr1	95451739	95452238	St8sia4|chr1:95451739-95452238	0.325096250328482	.	.
chr1	95667921	95668420	chr1	95621832	95622331	St8sia4|chr1:95621832-95622331	0.270376428737542	.	.
chr1	96871948	96872447	chr1	96541943	96542442	Slco4c1|chr1:96541943-96542442	0.390441367290101	.	.
chr1	96871948	96872447	chr1	96612819	96613318	Slco4c1|chr1:96612819-96613318	0.21405265874219	.	.
chr1	96871948	96872447	chr1	96711773	96712272	Slco4c1|chr1:96711773-96712272	0.259614434494196	.	.
chr1	96871948	96872447	chr1	96768274	96768773	Slco4c1|chr1:96768274-96768773	0.239194261336472	.	.
chr1	97661204	97661703	chr1	97629914	97630413	D1Ertd622e|chr1:97629914-97630413	0.301224843197992	.	.
chr1	97661204	97661703	chr1	97630417	97630916	D1Ertd622e|chr1:97630417-97630916	0.444805297334039	.	.
chr1	97661204	97661703	chr1	97660435	97660934	D1Ertd622e|chr1:97660435-97660934	0.286988462289155	.	.
chr1	97661800	97662299	chr1	97552882	97553381	D1Ertd622e|chr1:97552882-97553381	0.290022544745071	.	.
chr1	97661800	97662299	chr1	97552882	97553381	D1Ertd622e|chr1:97552882-97553381	0.290022544745072	.	.
chr1	97661800	97662299	chr1	97629914	97630413	D1Ertd622e|chr1:97629914-97630413	0.431591633875752	.	.
chr1	97661800	97662299	chr1	97629914	97630413	D1Ertd622e|chr1:97629914-97630413	0.431591633875753	.	.
chr1	98094805	98095304	chr1	98031757	98032256	Pam|chr1:98031757-98032256	0.525929265782459	.	.
chr1	98095430	98095929	chr1	98077325	98077824	Pam|chr1:98077325-98077824	0.223885027459519	.	.
chr1	98095430	98095929	chr1	98082889	98083388	Pam|chr1:98082889-98083388	0.251820037274327	.	.
chr1	98095430	98095929	chr1	98174728	98175227	Pam|chr1:98174728-98175227	0.357932687512773	.	.
chr1	98095430	98095929	chr1	98281356	98281855	Pam|chr1:98281356-98281855	0.213467234280367	.	.
chr1	98095430	98095929	chr1	98303055	98303554	Pam|chr1:98303055-98303554	0.319169222214117	.	.
chr1	98095430	98095929	chr1	98349951	98350450	Pam|chr1:98349951-98350450	0.236510061284945	.	.
chr1	98131926	98132425	chr1	98011051	98011550	1810006J02Rik|chr1:98011051-98011550	0.345609041869414	.	.
chr1	98131926	98132425	chr1	98077325	98077824	1810006J02Rik|chr1:98077325-98077824	0.265400411906656	.	.
chr1	99772082	99772581	chr1	99774058	99774557	Cntnap5b|chr1:99774058-99774557	0.536395544160291	.	.
chr1	104768586	104769085	chr1	104978873	104979372	Cdh20|chr1:104978873-104979372	0.389857573283211	.	.
chr1	104769230	104769729	chr1	104944687	104945186	Cdh20|chr1:104944687-104945186	0.294815098867542	.	.
chr1	104769230	104769729	chr1	104986174	104986673	Cdh20|chr1:104986174-104986673	0.473371389106717	.	.
chr1	105355774	105356273	chr1	105301732	105302231	Gm17634|chr1:105301732-105302231	0.413155135591624	.	.
chr1	105355774	105356273	chr1	105301732	105302231	Rnf152|chr1:105301732-105302231	0.413155135591624	.	.
chr1	105355774	105356273	chr1	105408738	105409237	Gm17634|chr1:105408738-105409237	0.312811877914717	.	.
chr1	105355774	105356273	chr1	105408738	105409237	Rnf152|chr1:105408738-105409237	0.312811877914717	.	.
chr1	105355774	105356273	chr1	105589650	105590149	Gm17634|chr1:105589650-105590149	0.247090450680644	.	.
chr1	105355774	105356273	chr1	105589650	105590149	Rnf152|chr1:105589650-105590149	0.247090450680644	.	.
chr1	105356312	105356811	chr1	105301732	105302231	Gm17634|chr1:105301732-105302231	0.473613213656671	.	.
chr1	105356312	105356811	chr1	105301732	105302231	Rnf152|chr1:105301732-105302231	0.473613213656671	.	.
chr1	105356312	105356811	chr1	105408738	105409237	Gm17634|chr1:105408738-105409237	0.424817963016214	.	.
chr1	105356312	105356811	chr1	105408738	105409237	Rnf152|chr1:105408738-105409237	0.424817963016214	.	.
chr1	105356312	105356811	chr1	105566003	105566502	Gm17634|chr1:105566003-105566502	0.43949996080935	.	.
chr1	105356312	105356811	chr1	105566003	105566502	Gm17634|chr1:105566003-105566502	0.439499960809351	.	.
chr1	105356312	105356811	chr1	105566003	105566502	Rnf152|chr1:105566003-105566502	0.43949996080935	.	.
chr1	105356312	105356811	chr1	105566003	105566502	Rnf152|chr1:105566003-105566502	0.439499960809351	.	.
chr1	105356312	105356811	chr1	105589650	105590149	Gm17634|chr1:105589650-105590149	0.258744104180832	.	.
chr1	105356312	105356811	chr1	105589650	105590149	Rnf152|chr1:105589650-105590149	0.258744104180832	.	.
chr1	105663536	105664035	chr1	105255390	105255889	Pign|chr1:105255390-105255889	0.286912051319749	.	.
chr1	105663536	105664035	chr1	105255390	105255889	Relch|chr1:105255390-105255889	0.286912051319749	.	.
chr1	105663536	105664035	chr1	105255894	105256393	Pign|chr1:105255894-105256393	0.232973344890127	.	.
chr1	105663536	105664035	chr1	105255894	105256393	Relch|chr1:105255894-105256393	0.232973344890127	.	.
chr1	105780395	105780894	chr1	105589650	105590149	Tnfrsf11a|chr1:105589650-105590149	0.49601399418096	.	.
chr1	105780395	105780894	chr1	105630478	105630977	Tnfrsf11a|chr1:105630478-105630977	0.391038292126794	.	.
chr1	111863863	111864362	chr1	111634029	111634528	Dsel|chr1:111634029-111634528	0.323914544824591	.	.
chr1	111864757	111865256	chr1	111660215	111660714	Dsel|chr1:111660215-111660714	0.460401498579812	.	.
chr1	115684447	115684946	chr1	115745518	115746017	Cntnap5a|chr1:115745518-115746017	0.259093808248991	.	.
chr1	115685264	115685763	chr1	115674790	115675289	Cntnap5a|chr1:115674790-115675289	0.320661128279747	.	.
chr1	118310992	118311491	chr1	118335765	118336264	Tsn|chr1:118335765-118336264	0.271319788166686	.	.
chr1	118321592	118322091	chr1	118422766	118423265	Nifk|chr1:118422766-118423265	0.235079080660012	.	.
chr1	118459308	118459807	chr1	118422766	118423265	2900060B14Rik|chr1:118422766-118423265	0.3130697103625	.	.
chr1	119053430	119053929	chr1	119047919	119048418	Gli2|chr1:119047919-119048418	0.273266043645904	.	.
chr1	119053430	119053929	chr1	119197259	119197758	Gli2|chr1:119197259-119197758	0.226759485172274	.	.
chr1	119421524	119422023	chr1	119458164	119458663	Inhbb|chr1:119458164-119458663	0.218082048628046	.	.
chr1	119648156	119648655	chr1	119463337	119463836	Epb41l5|chr1:119463337-119463836	0.296621634325721	.	.
chr1	119648156	119648655	chr1	119674920	119675419	Epb41l5|chr1:119674920-119675419	0.2283011498908	.	.
chr1	119912947	119913446	chr1	119674920	119675419	Tmem177|chr1:119674920-119675419	0.228835180199809	.	.
chr1	119912947	119913446	chr1	119929686	119930185	Tmem177|chr1:119929686-119930185	0.371953376460757	.	.
chr1	120120898	120121397	chr1	120093463	120093962	3110009E18Rik|chr1:120093463-120093962	0.27810242972119	.	.
chr1	120120898	120121397	chr1	120093463	120093962	Dbi|chr1:120093463-120093962	0.27810242972119	.	.
chr1	120120898	120121397	chr1	120385114	120385613	3110009E18Rik|chr1:120385114-120385613	0.254547818574103	.	.
chr1	120120898	120121397	chr1	120385114	120385613	Dbi|chr1:120385114-120385613	0.254547818574103	.	.
chr1	120340860	120341359	chr1	120013072	120013571	C1ql2|chr1:120013072-120013571	0.446164764623001	.	.
chr1	120340860	120341359	chr1	120033031	120033530	C1ql2|chr1:120033031-120033530	0.409821767977258	.	.
chr1	120340860	120341359	chr1	120265100	120265599	C1ql2|chr1:120265100-120265599	0.327866237943069	.	.
chr1	121430778	121431277	chr1	121327621	121328120	Ccdc93|chr1:121327621-121328120	0.346001630870411	.	.
chr1	121430778	121431277	chr1	121328130	121328629	Ccdc93|chr1:121328130-121328629	0.264567065906991	.	.
chr1	124845849	124846348	chr1	124871092	124871591	Dpp10|chr1:124871092-124871591	0.461591054671372	.	.
chr1	124845849	124846348	chr1	125236925	125237424	Dpp10|chr1:125236925-125237424	0.255191965309155	.	.
chr1	125434562	125435061	chr1	125372763	125373262	Actr3|chr1:125372763-125373262	0.382022755065029	.	.
chr1	125560306	125560805	chr1	125789319	125789818	Slc35f5|chr1:125789319-125789818	0.3641303235598	.	.
chr1	125560306	125560805	chr1	125858542	125859041	Slc35f5|chr1:125858542-125859041	0.304630346657706	.	.
chr1	125911894	125912393	chr1	125537779	125538278	Lypd1|chr1:125537779-125538278	0.70334074771825	.	.
chr1	125911894	125912393	chr1	125789319	125789818	Lypd1|chr1:125789319-125789818	0.401487264054378	.	.
chr1	125911894	125912393	chr1	125911387	125911886	Lypd1|chr1:125911387-125911886	0.743775262423641	.	.
chr1	126829595	126830094	chr1	127014894	127015393	Nckap5|chr1:127014894-127015393	0.217311055920091	.	.
chr1	127204681	127205180	chr1	126751035	126751534	Mgat5|chr1:126751035-126751534	0.30719444537749	.	.
chr1	127204681	127205180	chr1	126956029	126956528	Mgat5|chr1:126956029-126956528	0.349964809103498	.	.
chr1	127204681	127205180	chr1	127105889	127106388	Mgat5|chr1:127105889-127106388	0.406749797593194	.	.
chr1	128102952	128103451	chr1	128003957	128004456	R3hdm1|chr1:128003957-128004456	0.345950975646273	.	.
chr1	128102952	128103451	chr1	128003957	128004456	Zranb3|chr1:128003957-128004456	0.345950975646273	.	.
chr1	128103473	128103972	chr1	128003957	128004456	R3hdm1|chr1:128003957-128004456	0.429457283811709	.	.
chr1	128103473	128103972	chr1	128003957	128004456	Zranb3|chr1:128003957-128004456	0.429457283811709	.	.
chr1	128243885	128244384	chr1	128067086	128067585	Ubxn4|chr1:128067086-128067585	0.374269257225842	.	.
chr1	128243885	128244384	chr1	128472408	128472907	Ubxn4|chr1:128472408-128472907	0.332906296396471	.	.
chr1	128359460	128359959	chr1	128003957	128004456	Mcm6|chr1:128003957-128004456	0.235565247736013	.	.
chr1	128359460	128359959	chr1	128472408	128472907	Mcm6|chr1:128472408-128472907	0.541251060599107	.	.
chr1	128416641	128417140	chr1	128003957	128004456	Dars|chr1:128003957-128004456	0.527740757380322	.	.
chr1	128416641	128417140	chr1	128472408	128472907	Dars|chr1:128472408-128472907	0.291582835097988	.	.
chr1	128417141	128417640	chr1	128003957	128004456	Dars|chr1:128003957-128004456	0.400268205880654	.	.
chr1	128417141	128417640	chr1	128067086	128067585	Dars|chr1:128067086-128067585	0.218453048994539	.	.
chr1	128417141	128417640	chr1	128472408	128472907	Dars|chr1:128472408-128472907	0.39954452830567	.	.
chr1	128592363	128592862	chr1	128667867	128668366	Cxcr4|chr1:128667867-128668366	0.361374593972383	.	.
chr1	129273098	129273597	chr1	129313184	129313683	Thsd7b|chr1:129313184-129313683	0.442160347600586	.	.
chr1	130911586	130912085	chr1	130875072	130875571	Il20|chr1:130875072-130875571	0.257802783896717	.	.
chr1	131526753	131527252	chr1	131981607	131982106	Fam72a|chr1:131981607-131982106	0.208905794570253	.	.
chr1	131526753	131527252	chr1	131981607	131982106	Srgap2|chr1:131981607-131982106	0.208905794570253	.	.
chr1	131527318	131527817	chr1	131982827	131983326	Fam72a|chr1:131982827-131983326	0.340862822067084	.	.
chr1	131527318	131527817	chr1	131982827	131983326	Srgap2|chr1:131982827-131983326	0.340862822067084	.	.
chr1	131827667	131828166	chr1	131737250	131737749	Slc41a1|chr1:131737250-131737749	0.321621966207827	.	.
chr1	131827667	131828166	chr1	131765519	131766018	Slc41a1|chr1:131765519-131766018	0.43509811764913	.	.
chr1	131866958	131867457	chr1	131555074	131555573	Rab29|chr1:131555074-131555573	0.254911615176616	.	.
chr1	131866958	131867457	chr1	131712339	131712838	Rab29|chr1:131712339-131712838	0.258841177512525	.	.
chr1	131866958	131867457	chr1	131737250	131737749	Rab29|chr1:131737250-131737749	0.433413824489162	.	.
chr1	131866958	131867457	chr1	131765519	131766018	Rab29|chr1:131765519-131766018	0.290503509616735	.	.
chr1	131910162	131910661	chr1	131765519	131766018	Nucks1|chr1:131765519-131766018	0.22656368872856	.	.
chr1	131910666	131911165	chr1	131555074	131555573	Nucks1|chr1:131555074-131555573	0.46823370092515	.	.
chr1	131910666	131911165	chr1	131712339	131712838	Nucks1|chr1:131712339-131712838	0.378285442603133	.	.
chr1	133363199	133363698	chr1	133385453	133385952	Etnk2|chr1:133385453-133385952	0.302956247089578	.	.
chr1	133609585	133610084	chr1	133953272	133953771	Snrpe|chr1:133953272-133953771	0.245850881706664	.	.
chr1	133610089	133610588	chr1	133353486	133353985	Snrpe|chr1:133353486-133353985	0.218580954787099	.	.
chr1	133610089	133610588	chr1	133840264	133840763	Snrpe|chr1:133840264-133840763	0.25499021461211	.	.
chr1	133661173	133661672	chr1	133840264	133840763	Gm38394|chr1:133840264-133840763	0.328185609441214	.	.
chr1	133661173	133661672	chr1	133840264	133840763	Zbed6|chr1:133840264-133840763	0.328185609441214	.	.
chr1	133661173	133661672	chr1	133840264	133840763	Zc3h11a|chr1:133840264-133840763	0.328185609441214	.	.
chr1	133661173	133661672	chr1	133886923	133887422	Gm38394|chr1:133886923-133887422	0.304172181947289	.	.
chr1	133661173	133661672	chr1	133886923	133887422	Zbed6|chr1:133886923-133887422	0.304172181947289	.	.
chr1	133661173	133661672	chr1	133886923	133887422	Zc3h11a|chr1:133886923-133887422	0.304172181947289	.	.
chr1	133661173	133661672	chr1	133924119	133924618	Gm38394|chr1:133924119-133924618	0.2968774954273	.	.
chr1	133661173	133661672	chr1	133924119	133924618	Zbed6|chr1:133924119-133924618	0.2968774954273	.	.
chr1	133661173	133661672	chr1	133924119	133924618	Zc3h11a|chr1:133924119-133924618	0.2968774954273	.	.
chr1	133800824	133801323	chr1	133840264	133840763	Atp2b4|chr1:133840264-133840763	0.485893130079056	.	.
chr1	134332671	134333170	chr1	134274046	134274545	Ppfia4|chr1:134274046-134274545	0.48630752583774	.	.
chr1	134332671	134333170	chr1	134297160	134297659	Ppfia4|chr1:134297160-134297659	0.303701712533248	.	.
chr1	134332671	134333170	chr1	134638444	134638943	Ppfia4|chr1:134638444-134638943	0.260266532163039	.	.
chr1	134332671	134333170	chr1	134709018	134709517	Ppfia4|chr1:134709018-134709517	0.351968419120164	.	.
chr1	134332671	134333170	chr1	134719601	134720100	Ppfia4|chr1:134719601-134720100	0.359580670623537	.	.
chr1	134332671	134333170	chr1	134737259	134737758	Ppfia4|chr1:134737259-134737758	0.249428936298816	.	.
chr1	134361764	134362263	chr1	134556182	134556681	Tmem183a|chr1:134556182-134556681	0.454402306409095	.	.
chr1	134361764	134362263	chr1	134556771	134557270	Tmem183a|chr1:134556771-134557270	0.412951633655343	.	.
chr1	134361764	134362263	chr1	134737847	134738346	Tmem183a|chr1:134737847-134738346	0.330168990366924	.	.
chr1	134415089	134415588	chr1	134274046	134274545	Adipor1|chr1:134274046-134274545	0.290130359885491	.	.
chr1	134415089	134415588	chr1	134556771	134557270	Adipor1|chr1:134556771-134557270	0.280488984370158	.	.
chr1	134415089	134415588	chr1	134638444	134638943	Adipor1|chr1:134638444-134638943	0.510029929170048	.	.
chr1	134415089	134415588	chr1	134709018	134709517	Adipor1|chr1:134709018-134709517	0.369982591142915	.	.
chr1	134415089	134415588	chr1	134737259	134737758	Adipor1|chr1:134737259-134737758	0.42510868365898	.	.
chr1	134415089	134415588	chr1	134737847	134738346	Adipor1|chr1:134737847-134738346	0.323536801315255	.	.
chr1	134455268	134455767	chr1	134719601	134720100	Klhl12|chr1:134719601-134720100	0.320087130393169	.	.
chr1	134494334	134494833	chr1	134638444	134638943	Rabif|chr1:134638444-134638943	0.345162097961774	.	.
chr1	134494334	134494833	chr1	134709018	134709517	Rabif|chr1:134709018-134709517	0.372193408800596	.	.
chr1	134494334	134494833	chr1	134737847	134738346	Rabif|chr1:134737847-134738346	0.233135807867042	.	.
chr1	134559917	134560416	chr1	134556182	134556681	Kdm5b|chr1:134556182-134556681	0.279580277391486	.	.
chr1	134559917	134560416	chr1	134556771	134557270	Kdm5b|chr1:134556771-134557270	0.257553973648721	.	.
chr1	134559917	134560416	chr1	134671653	134672152	Kdm5b|chr1:134671653-134672152	0.320267249988023	.	.
chr1	134559917	134560416	chr1	134737847	134738346	Kdm5b|chr1:134737847-134738346	0.249401596871028	.	.
chr1	134646329	134646828	chr1	134274046	134274545	Gm26783|chr1:134274046-134274545	0.290895983751606	.	.
chr1	134646329	134646828	chr1	134274046	134274545	Syt2|chr1:134274046-134274545	0.290895983751606	.	.
chr1	134646329	134646828	chr1	134638444	134638943	Gm26783|chr1:134638444-134638943	0.320605418359197	.	.
chr1	134646329	134646828	chr1	134638444	134638943	Syt2|chr1:134638444-134638943	0.320605418359197	.	.
chr1	134646329	134646828	chr1	134709018	134709517	Gm26783|chr1:134709018-134709517	0.238679126087394	.	.
chr1	134646329	134646828	chr1	134709018	134709517	Syt2|chr1:134709018-134709517	0.238679126087394	.	.
chr1	134646329	134646828	chr1	134719601	134720100	Gm26783|chr1:134719601-134720100	0.383098603517541	.	.
chr1	134646329	134646828	chr1	134719601	134720100	Syt2|chr1:134719601-134720100	0.383098603517541	.	.
chr1	135146503	135147002	chr1	135110035	135110534	Arl8a|chr1:135110035-135110534	0.247732939385278	.	.
chr1	135146503	135147002	chr1	135110035	135110534	Arl8a|chr1:135110035-135110534	0.247732939385279	.	.
chr1	135147293	135147792	chr1	135110035	135110534	Arl8a|chr1:135110035-135110534	0.395836661619537	.	.
chr1	135147293	135147792	chr1	135368172	135368671	Arl8a|chr1:135368172-135368671	0.277141752129843	.	.
chr1	135248334	135248833	chr1	135461130	135461629	Gm26642|chr1:135461130-135461629	0.256687614663725	.	.
chr1	135258970	135259469	chr1	135461130	135461629	Elf3|chr1:135461130-135461629	0.25682551972567	.	.
chr1	135283732	135284231	chr1	135136460	135136959	Rnpep|chr1:135136460-135136959	0.417106683480216	.	.
chr1	135313568	135314067	chr1	135373806	135374305	Timm17a|chr1:135373806-135374305	0.315897004725327	.	.
chr1	135374611	135375110	chr1	135373806	135374305	Shisa4|chr1:135373806-135374305	0.285691469705414	.	.
chr1	135375176	135375675	chr1	135154328	135154827	Shisa4|chr1:135154328-135154827	0.21456760207559	.	.
chr1	137898255	137898754	chr1	137900815	137901314	Gm4258|chr1:137900815-137901314	0.269430613442467	.	.
chr1	137898255	137898754	chr1	138044494	138044993	Gm4258|chr1:138044494-138044993	0.279874569645162	.	.
chr1	137898255	137898754	chr1	138084348	138084847	Gm4258|chr1:138084348-138084847	0.439442495573368	.	.
chr1	137898255	137898754	chr1	138148897	138149396	Gm4258|chr1:138148897-138149396	0.277173148358123	.	.
chr1	138618987	138619486	chr1	138835336	138835835	Nek7|chr1:138835336-138835835	0.266191135063691	.	.
chr1	138619514	138620013	chr1	138496863	138497362	Nek7|chr1:138496863-138497362	0.432867423655589	.	.
chr1	138619514	138620013	chr1	138835336	138835835	Nek7|chr1:138835336-138835835	0.213459734169813	.	.
chr1	138856629	138857128	chr1	138693492	138693991	2310009B15Rik|chr1:138693492-138693991	0.292563009081127	.	.
chr1	138856629	138857128	chr1	138835336	138835835	2310009B15Rik|chr1:138835336-138835835	0.228772185972445	.	.
chr1	138963206	138963705	chr1	138693492	138693991	Dennd1b|chr1:138693492-138693991	0.365011295524685	.	.
chr1	138963206	138963705	chr1	138835336	138835835	Dennd1b|chr1:138835336-138835835	0.521319354044002	.	.
chr1	139376823	139377322	chr1	139314209	139314708	Crb1|chr1:139314209-139314708	0.469910323220656	.	.
chr1	139376823	139377322	chr1	139411578	139412077	Crb1|chr1:139411578-139412077	0.309170068486887	.	.
chr1	139421972	139422471	chr1	139308889	139309388	Zbtb41|chr1:139308889-139309388	0.390194373701957	.	.
chr1	140245761	140246260	chr1	140395608	140396107	Kcnt2|chr1:140395608-140396107	0.267193079197764	.	.
chr1	140245761	140246260	chr1	140409262	140409761	Kcnt2|chr1:140409262-140409761	0.360022376773373	.	.
chr1	140245761	140246260	chr1	140458991	140459490	Kcnt2|chr1:140458991-140459490	0.365504314421299	.	.
chr1	140245761	140246260	chr1	140485252	140485751	Kcnt2|chr1:140485252-140485751	0.304259526786173	.	.
chr1	143640493	143640992	chr1	143918991	143919490	B3galt2|chr1:143918991-143919490	0.438493082970054	.	.
chr1	143701942	143702441	chr1	143788802	143789301	Cdc73|chr1:143788802-143789301	0.327641132518997	.	.
chr1	143702603	143703102	chr1	143350696	143351195	Cdc73|chr1:143350696-143351195	0.295351201822726	.	.
chr1	143776839	143777338	chr1	143644121	143644620	Gm29170|chr1:143644121-143644620	0.22589589848869	.	.
chr1	143776839	143777338	chr1	143644121	143644620	Ro60|chr1:143644121-143644620	0.22589589848869	.	.
chr1	143776839	143777338	chr1	143644121	143644620	Uchl5|chr1:143644121-143644620	0.22589589848869	.	.
chr1	143776839	143777338	chr1	143739932	143740431	Gm29170|chr1:143739932-143740431	0.629250374120836	.	.
chr1	143776839	143777338	chr1	143739932	143740431	Ro60|chr1:143739932-143740431	0.629250374120836	.	.
chr1	143776839	143777338	chr1	143739932	143740431	Uchl5|chr1:143739932-143740431	0.629250374120836	.	.
chr1	143776839	143777338	chr1	143830603	143831102	Gm29170|chr1:143830603-143831102	0.313597416587777	.	.
chr1	143776839	143777338	chr1	143830603	143831102	Ro60|chr1:143830603-143831102	0.313597416587777	.	.
chr1	143776839	143777338	chr1	143830603	143831102	Uchl5|chr1:143830603-143831102	0.313597416587777	.	.
chr1	143776839	143777338	chr1	143888758	143889257	Gm29170|chr1:143888758-143889257	0.2703961985911	.	.
chr1	143776839	143777338	chr1	143888758	143889257	Ro60|chr1:143888758-143889257	0.2703961985911	.	.
chr1	143776839	143777338	chr1	143888758	143889257	Uchl5|chr1:143888758-143889257	0.2703961985911	.	.
chr1	143777394	143777893	chr1	143739248	143739747	Gm29170|chr1:143739248-143739747	0.374484418443332	.	.
chr1	143777394	143777893	chr1	143739248	143739747	Ro60|chr1:143739248-143739747	0.374484418443332	.	.
chr1	143777394	143777893	chr1	143739248	143739747	Uchl5|chr1:143739248-143739747	0.374484418443332	.	.
chr1	143777394	143777893	chr1	143739932	143740431	Gm29170|chr1:143739932-143740431	0.38764005149349	.	.
chr1	143777394	143777893	chr1	143739932	143740431	Ro60|chr1:143739932-143740431	0.38764005149349	.	.
chr1	143777394	143777893	chr1	143739932	143740431	Uchl5|chr1:143739932-143740431	0.38764005149349	.	.
chr1	144004041	144004540	chr1	144189290	144189789	Rgs2|chr1:144189290-144189789	0.297319231555974	.	.
chr1	144004041	144004540	chr1	144421850	144422349	Rgs2|chr1:144421850-144422349	0.504251820832432	.	.
chr1	144004041	144004540	chr1	144469750	144470249	Rgs2|chr1:144469750-144470249	0.286962777176655	.	.
chr1	150099643	150100142	chr1	150497581	150498080	Ptgs2|chr1:150497581-150498080	0.291733796400933	.	.
chr1	150099643	150100142	chr1	150497581	150498080	Ptgs2os|chr1:150497581-150498080	0.291733796400933	.	.
chr1	151138226	151138725	chr1	151311246	151311745	C730036E19Rik|chr1:151311246-151311745	0.49255805195134	.	.
chr1	151138226	151138725	chr1	151389977	151390476	C730036E19Rik|chr1:151389977-151390476	0.223666441903912	.	.
chr1	151344167	151344666	chr1	151712107	151712606	Gm10138|chr1:151712107-151712606	0.386201756456772	.	.
chr1	151344167	151344666	chr1	151712107	151712606	Ivns1abp|chr1:151712107-151712606	0.386201756456772	.	.
chr1	151344167	151344666	chr1	151712612	151713111	Gm10138|chr1:151712612-151713111	0.211922193931279	.	.
chr1	151344167	151344666	chr1	151712612	151713111	Ivns1abp|chr1:151712612-151713111	0.211922193931279	.	.
chr1	151345057	151345556	chr1	151178401	151178900	Gm10138|chr1:151178401-151178900	0.240329703749652	.	.
chr1	151345057	151345556	chr1	151178401	151178900	Ivns1abp|chr1:151178401-151178900	0.240329703749652	.	.
chr1	151345057	151345556	chr1	151564412	151564911	Gm10138|chr1:151564412-151564911	0.327110814677366	.	.
chr1	151345057	151345556	chr1	151564412	151564911	Ivns1abp|chr1:151564412-151564911	0.327110814677366	.	.
chr1	151345057	151345556	chr1	151706042	151706541	Gm10138|chr1:151706042-151706541	0.391549599423151	.	.
chr1	151345057	151345556	chr1	151706042	151706541	Ivns1abp|chr1:151706042-151706541	0.391549599423151	.	.
chr1	151428762	151429261	chr1	151100652	151101151	Swt1|chr1:151100652-151101151	0.299407500126796	.	.
chr1	151428762	151429261	chr1	151100652	151101151	Trmt1l|chr1:151100652-151101151	0.299407500126796	.	.
chr1	151499981	151500480	chr1	151311246	151311745	Rnf2|chr1:151311246-151311745	0.237221274762184	.	.
chr1	151499981	151500480	chr1	151389977	151390476	Rnf2|chr1:151389977-151390476	0.327088888382911	.	.
chr1	151499981	151500480	chr1	151592165	151592664	Rnf2|chr1:151592165-151592664	0.478709098991072	.	.
chr1	151499981	151500480	chr1	151592165	151592664	Rnf2|chr1:151592165-151592664	0.478709098991073	.	.
chr1	151499981	151500480	chr1	151616457	151616956	Rnf2|chr1:151616457-151616956	0.366633057173016	.	.
chr1	151499981	151500480	chr1	151645746	151646245	Rnf2|chr1:151645746-151646245	0.573854471698255	.	.
chr1	151499981	151500480	chr1	151721599	151722098	Rnf2|chr1:151721599-151722098	0.462755752009321	.	.
chr1	151500739	151501238	chr1	151301826	151302325	Rnf2|chr1:151301826-151302325	0.320851719854462	.	.
chr1	151500739	151501238	chr1	151712107	151712606	Rnf2|chr1:151712107-151712606	0.214802700117955	.	.
chr1	151571134	151571633	chr1	151389977	151390476	Fam129a|chr1:151389977-151390476	0.221838939602053	.	.
chr1	151571134	151571633	chr1	151592165	151592664	Fam129a|chr1:151592165-151592664	0.400493288839803	.	.
chr1	151571134	151571633	chr1	151645746	151646245	Fam129a|chr1:151645746-151646245	0.460012277175146	.	.
chr1	151571134	151571633	chr1	151721599	151722098	Fam129a|chr1:151721599-151722098	0.537305261602298	.	.
chr1	153899574	153900073	chr1	153752425	153752924	Glul|chr1:153752425-153752924	0.218639294665712	.	.
chr1	153899574	153900073	chr1	153752425	153752924	Teddm2|chr1:153752425-153752924	0.218639294665712	.	.
chr1	153899574	153900073	chr1	154156674	154157173	Glul|chr1:154156674-154157173	0.338386325706639	.	.
chr1	153899574	153900073	chr1	154156674	154157173	Teddm2|chr1:154156674-154157173	0.338386325706639	.	.
chr1	154117943	154118442	chr1	153846388	153846887	A830008E24Rik|chr1:153846388-153846887	0.217153206345311	.	.
chr1	154117943	154118442	chr1	153846966	153847465	A830008E24Rik|chr1:153846966-153847465	0.227764239648992	.	.
chr1	154118577	154119076	chr1	154150104	154150603	A830008E24Rik|chr1:154150104-154150603	0.312724193255116	.	.
chr1	154118577	154119076	chr1	154156674	154157173	A830008E24Rik|chr1:154156674-154157173	0.230478146296226	.	.
chr1	155557936	155558435	chr1	155564688	155565187	Acbd6|chr1:155564688-155565187	0.217283878807905	.	.
chr1	155557936	155558435	chr1	155575451	155575950	Acbd6|chr1:155575451-155575950	0.250190368110039	.	.
chr1	155557936	155558435	chr1	155605630	155606129	Acbd6|chr1:155605630-155606129	0.241675057447411	.	.
chr1	155812620	155813119	chr1	155575451	155575950	Qsox1|chr1:155575451-155575950	0.365987222837223	.	.
chr1	155812620	155813119	chr1	155605630	155606129	Qsox1|chr1:155605630-155606129	0.547393594163096	.	.
chr1	155973115	155973614	chr1	155605630	155606129	Cep350|chr1:155605630-155606129	0.418208122977979	.	.
chr1	156303125	156303624	chr1	156179815	156180314	4930518J20Rik|chr1:156179815-156180314	0.310233973820729	.	.
chr1	156303125	156303624	chr1	156179815	156180314	Tdrd5|chr1:156179815-156180314	0.310233973820729	.	.
chr1	156303125	156303624	chr1	156241652	156242151	4930518J20Rik|chr1:156241652-156242151	0.2199144975083	.	.
chr1	156303125	156303624	chr1	156241652	156242151	Tdrd5|chr1:156241652-156242151	0.2199144975083	.	.
chr1	156474061	156474560	chr1	156179815	156180314	Soat1|chr1:156179815-156180314	0.426871406601053	.	.
chr1	156558476	156558975	chr1	156644052	156644551	Abl2|chr1:156644052-156644551	0.246993283527091	.	.
chr1	156718854	156719353	chr1	156644052	156644551	Fam20b|chr1:156644052-156644551	0.341307185147026	.	.
chr1	160791995	160792494	chr1	161170609	161171108	Rabgap1l|chr1:161170609-161171108	0.392114332610414	.	.
chr1	160791995	160792494	chr1	161176060	161176559	Rabgap1l|chr1:161176060-161176559	0.225055872471891	.	.
chr1	160792667	160793166	chr1	161176060	161176559	Rabgap1l|chr1:161176060-161176559	0.596945827957646	.	.
chr1	161034286	161034785	chr1	161176060	161176559	Gas5|chr1:161176060-161176559	0.229452174291918	.	.
chr1	161034286	161034785	chr1	161176060	161176559	Zbtb37|chr1:161176060-161176559	0.229452174291918	.	.
chr1	161034286	161034785	chr1	161195428	161195927	Gas5|chr1:161195428-161195927	0.23565445699503	.	.
chr1	161034286	161034785	chr1	161195428	161195927	Zbtb37|chr1:161195428-161195927	0.23565445699503	.	.
chr1	161070536	161071035	chr1	161176060	161176559	Cenpl|chr1:161176060-161176559	0.292230963139043	.	.
chr1	161070536	161071035	chr1	161176060	161176559	Dars2|chr1:161176060-161176559	0.292230963139043	.	.
chr1	161070536	161071035	chr1	161400084	161400583	Cenpl|chr1:161400084-161400583	0.421787874350211	.	.
chr1	161070536	161071035	chr1	161400084	161400583	Dars2|chr1:161400084-161400583	0.421787874350211	.	.
chr1	161131254	161131753	chr1	161170609	161171108	Klhl20|chr1:161170609-161171108	0.531755436930846	.	.
chr1	161131254	161131753	chr1	161176060	161176559	Klhl20|chr1:161176060-161176559	0.35104168115374	.	.
chr1	161131254	161131753	chr1	161286641	161287140	Klhl20|chr1:161286641-161287140	0.443541267724819	.	.
chr1	161131254	161131753	chr1	161400084	161400583	Klhl20|chr1:161400084-161400583	0.293410934620327	.	.
chr1	161876197	161876696	chr1	161931794	161932293	Suco|chr1:161931794-161932293	0.323857256183338	.	.
chr1	161876715	161877214	chr1	161931794	161932293	Suco|chr1:161931794-161932293	0.233566602936734	.	.
chr1	161968972	161969471	chr1	161931794	161932293	Gm38304|chr1:161931794-161932293	0.274874731586093	.	.
chr1	161968972	161969471	chr1	161931794	161932293	Pigc|chr1:161931794-161932293	0.274874731586093	.	.
chr1	163403421	163403920	chr1	163150346	163150845	Gorab|chr1:163150346-163150845	0.389240828145842	.	.
chr1	163779331	163779830	chr1	163834003	163834502	Kifap3|chr1:163834003-163834502	0.222001745127239	.	.
chr1	163779331	163779830	chr1	164138556	164139055	Kifap3|chr1:164138556-164139055	0.241083531322656	.	.
chr1	163779331	163779830	chr1	164184474	164184973	Kifap3|chr1:164184474-164184973	0.255130025647217	.	.
chr1	163779331	163779830	chr1	164217833	164218332	Kifap3|chr1:164217833-164218332	0.259625226632426	.	.
chr1	163779331	163779830	chr1	164218565	164219064	Kifap3|chr1:164218565-164219064	0.240520575743461	.	.
chr1	163929752	163930251	chr1	164184474	164184973	Scyl3|chr1:164184474-164184973	0.210721672259505	.	.
chr1	163994642	163995141	chr1	163834003	163834502	BC055324|chr1:163834003-163834502	0.425168495563578	.	.
chr1	163994642	163995141	chr1	163834003	163834502	Mettl18|chr1:163834003-163834502	0.425168495563578	.	.
chr1	163994642	163995141	chr1	164184474	164184973	BC055324|chr1:164184474-164184973	0.264070289481985	.	.
chr1	163994642	163995141	chr1	164184474	164184973	Mettl18|chr1:164184474-164184973	0.264070289481985	.	.
chr1	163995217	163995716	chr1	163834003	163834502	BC055324|chr1:163834003-163834502	0.252955066545151	.	.
chr1	163995217	163995716	chr1	163834003	163834502	Mettl18|chr1:163834003-163834502	0.252955066545151	.	.
chr1	164248686	164249185	chr1	164395586	164396085	Slc19a2|chr1:164395586-164396085	0.233311040912346	.	.
chr1	164248686	164249185	chr1	164434024	164434523	Slc19a2|chr1:164434024-164434523	0.456821766382603	.	.
chr1	164248686	164249185	chr1	164434527	164435026	Slc19a2|chr1:164434527-164435026	0.475258422499734	.	.
chr1	164275346	164275845	chr1	164184474	164184973	Ccdc181|chr1:164184474-164184973	0.231899279410486	.	.
chr1	164275346	164275845	chr1	164217833	164218332	Ccdc181|chr1:164217833-164218332	0.25938616252813	.	.
chr1	164275346	164275845	chr1	164326733	164327232	Ccdc181|chr1:164326733-164327232	0.330652883271181	.	.
chr1	164307370	164307869	chr1	164326733	164327232	Blzf1|chr1:164326733-164327232	0.402029574319075	.	.
chr1	164307370	164307869	chr1	164326733	164327232	Blzf1|chr1:164326733-164327232	0.402029574319076	.	.
chr1	164307370	164307869	chr1	164454697	164455196	Blzf1|chr1:164454697-164455196	0.212369848835718	.	.
chr1	164457803	164458302	chr1	164217833	164218332	Atp1b1|chr1:164217833-164218332	0.338505733961328	.	.
chr1	164458666	164459165	chr1	164184474	164184973	Atp1b1|chr1:164184474-164184973	0.38261121949662	.	.
chr1	164458666	164459165	chr1	164218565	164219064	Atp1b1|chr1:164218565-164219064	0.21384342612848	.	.
chr1	164458666	164459165	chr1	164316485	164316984	Atp1b1|chr1:164316485-164316984	0.379768041860297	.	.
chr1	164458666	164459165	chr1	164434024	164434523	Atp1b1|chr1:164434024-164434523	0.469129891720336	.	.
chr1	164458666	164459165	chr1	164434527	164435026	Atp1b1|chr1:164434527-164435026	0.56844786718107	.	.
chr1	165460313	165460812	chr1	165281633	165282132	Dcaf6|chr1:165281633-165282132	0.32460135105543	.	.
chr1	165460313	165460812	chr1	165281633	165282132	Mpc2|chr1:165281633-165282132	0.32460135105543	.	.
chr1	165460922	165461421	chr1	165281633	165282132	Dcaf6|chr1:165281633-165282132	0.274466240618554	.	.
chr1	165460922	165461421	chr1	165281633	165282132	Mpc2|chr1:165281633-165282132	0.274466240618554	.	.
chr1	166308696	166309195	chr1	166344303	166344802	5330438I03Rik|chr1:166344303-166344802	0.281423017588982	.	.
chr1	166309200	166309699	chr1	166344303	166344802	5330438I03Rik|chr1:166344303-166344802	0.234775030945448	.	.
chr1	166379863	166380362	chr1	166301382	166301881	Gm15853|chr1:166301382-166301881	0.30904841224399	.	.
chr1	166408940	166409439	chr1	166445335	166445834	Pogk|chr1:166445335-166445834	0.479363053101689	.	.
chr1	166409578	166410077	chr1	166343030	166343529	Pogk|chr1:166343030-166343529	0.223766278966217	.	.
chr1	166409578	166410077	chr1	166445335	166445834	Pogk|chr1:166445335-166445834	0.304162150870481	.	.
chr1	167597755	167598254	chr1	167608411	167608910	Rxrg|chr1:167608411-167608910	0.326322420263018	.	.
chr1	167598393	167598892	chr1	167636947	167637446	Rxrg|chr1:167636947-167637446	0.248357469703007	.	.
chr1	167688301	167688800	chr1	167636947	167637446	Lmx1a|chr1:167636947-167637446	0.244816772117034	.	.
chr1	167688807	167689306	chr1	167608411	167608910	Lmx1a|chr1:167608411-167608910	0.22635556763029	.	.
chr1	169347691	169348190	chr1	169103638	169104137	Gm37839|chr1:169103638-169104137	0.286504038263119	.	.
chr1	169347691	169348190	chr1	169200194	169200693	Gm37839|chr1:169200194-169200693	0.263701429635458	.	.
chr1	169347691	169348190	chr1	169231773	169232272	Gm37839|chr1:169231773-169232272	0.31223860902665	.	.
chr1	170867571	170868070	chr1	171037809	171038308	Atf6|chr1:171037809-171038308	0.210316727913457	.	.
chr1	170867571	170868070	chr1	171037809	171038308	Gm9929|chr1:171037809-171038308	0.210316727913457	.	.
chr1	170867571	170868070	chr1	171038357	171038856	Atf6|chr1:171038357-171038856	0.343456134725475	.	.
chr1	170867571	170868070	chr1	171038357	171038856	Gm9929|chr1:171038357-171038856	0.343456134725475	.	.
chr1	170868410	170868909	chr1	171044266	171044765	Atf6|chr1:171044266-171044765	0.230027919957566	.	.
chr1	170868410	170868909	chr1	171044266	171044765	Gm9929|chr1:171044266-171044765	0.230027919957566	.	.
chr1	170868410	170868909	chr1	171044776	171045275	Atf6|chr1:171044776-171045275	0.262218563111209	.	.
chr1	170868410	170868909	chr1	171044776	171045275	Gm9929|chr1:171044776-171045275	0.262218563111209	.	.
chr1	170868410	170868909	chr1	171247027	171247526	Atf6|chr1:171247027-171247526	0.274325648134142	.	.
chr1	170868410	170868909	chr1	171247027	171247526	Gm9929|chr1:171247027-171247526	0.274325648134142	.	.
chr1	170885252	170885751	chr1	170895218	170895717	Dusp12|chr1:170895218-170895717	0.212919370161434	.	.
chr1	170885252	170885751	chr1	170895218	170895717	Gm26620|chr1:170895218-170895717	0.212919370161434	.	.
chr1	170885252	170885751	chr1	170907216	170907715	Dusp12|chr1:170907216-170907715	0.262421632260057	.	.
chr1	170885252	170885751	chr1	170907216	170907715	Gm26620|chr1:170907216-170907715	0.262421632260057	.	.
chr1	170885252	170885751	chr1	170907734	170908233	Dusp12|chr1:170907734-170908233	0.427680226678682	.	.
chr1	170885252	170885751	chr1	170907734	170908233	Gm26620|chr1:170907734-170908233	0.427680226678682	.	.
chr1	170885252	170885751	chr1	171033681	171034180	Dusp12|chr1:171033681-171034180	0.31907927359802	.	.
chr1	170885252	170885751	chr1	171033681	171034180	Gm26620|chr1:171033681-171034180	0.31907927359802	.	.
chr1	170885252	170885751	chr1	171044776	171045275	Dusp12|chr1:171044776-171045275	0.298899554656382	.	.
chr1	170885252	170885751	chr1	171044776	171045275	Gm26620|chr1:171044776-171045275	0.298899554656382	.	.
chr1	170885252	170885751	chr1	171110922	171111421	Dusp12|chr1:171110922-171111421	0.240226284494626	.	.
chr1	170885252	170885751	chr1	171110922	171111421	Gm26620|chr1:171110922-171111421	0.240226284494626	.	.
chr1	170885252	170885751	chr1	171247027	171247526	Dusp12|chr1:171247027-171247526	0.296810596847535	.	.
chr1	170885252	170885751	chr1	171247027	171247526	Gm26620|chr1:171247027-171247526	0.296810596847535	.	.
chr1	171113775	171114274	chr1	170901528	170902027	Cfap126|chr1:170901528-170902027	0.293924350546105	.	.
chr1	171113775	171114274	chr1	170907734	170908233	Cfap126|chr1:170907734-170908233	0.30199069212256	.	.
chr1	171113775	171114274	chr1	170908240	170908739	Cfap126|chr1:170908240-170908739	0.427891454777828	.	.
chr1	171113775	171114274	chr1	171033681	171034180	Cfap126|chr1:171033681-171034180	0.289786364269355	.	.
chr1	171113775	171114274	chr1	171044776	171045275	Cfap126|chr1:171044776-171045275	0.416245491548701	.	.
chr1	171113775	171114274	chr1	171101659	171102158	Cfap126|chr1:171101659-171102158	0.233255123731072	.	.
chr1	171113775	171114274	chr1	171310127	171310626	Cfap126|chr1:171310127-171310626	0.319497661898976	.	.
chr1	171113775	171114274	chr1	171379865	171380364	Cfap126|chr1:171379865-171380364	0.264387731483302	.	.
chr1	171150371	171150870	chr1	170895218	170895717	Mpz|chr1:170895218-170895717	0.226099408458403	.	.
chr1	171150371	171150870	chr1	170895218	170895717	Sdhc|chr1:170895218-170895717	0.226099408458403	.	.
chr1	171150371	171150870	chr1	170907734	170908233	Mpz|chr1:170907734-170908233	0.273291913661939	.	.
chr1	171150371	171150870	chr1	170907734	170908233	Sdhc|chr1:170907734-170908233	0.273291913661939	.	.
chr1	171150371	171150870	chr1	171033681	171034180	Mpz|chr1:171033681-171034180	0.354794219779011	.	.
chr1	171150371	171150870	chr1	171033681	171034180	Sdhc|chr1:171033681-171034180	0.354794219779011	.	.
chr1	171150371	171150870	chr1	171238441	171238940	Mpz|chr1:171238441-171238940	0.271828268154271	.	.
chr1	171150371	171150870	chr1	171238441	171238940	Sdhc|chr1:171238441-171238940	0.271828268154271	.	.
chr1	171150371	171150870	chr1	171310127	171310626	Mpz|chr1:171310127-171310626	0.353627973273168	.	.
chr1	171150371	171150870	chr1	171310127	171310626	Sdhc|chr1:171310127-171310626	0.353627973273168	.	.
chr1	171150371	171150870	chr1	171470192	171470691	Mpz|chr1:171470192-171470691	0.211989992979173	.	.
chr1	171150371	171150870	chr1	171470192	171470691	Sdhc|chr1:171470192-171470691	0.211989992979173	.	.
chr1	171196077	171196576	chr1	170793504	170794003	Pcp4l1|chr1:170793504-170794003	0.343179973538575	.	.
chr1	171196077	171196576	chr1	171036880	171037379	Pcp4l1|chr1:171036880-171037379	0.340686044866858	.	.
chr1	171196077	171196576	chr1	171038357	171038856	Pcp4l1|chr1:171038357-171038856	0.505903775493318	.	.
chr1	171196077	171196576	chr1	171102488	171102987	Pcp4l1|chr1:171102488-171102987	0.278312759581686	.	.
chr1	171196077	171196576	chr1	171220747	171221246	Pcp4l1|chr1:171220747-171221246	0.316316555183613	.	.
chr1	171222404	171222903	chr1	170793504	170794003	Tomm40l|chr1:170793504-170794003	0.37208412694149	.	.
chr1	171222404	171222903	chr1	171036880	171037379	Tomm40l|chr1:171036880-171037379	0.300596849900091	.	.
chr1	171222404	171222903	chr1	171101659	171102158	Tomm40l|chr1:171101659-171102158	0.357108628138425	.	.
chr1	171222404	171222903	chr1	171102488	171102987	Tomm40l|chr1:171102488-171102987	0.552934076707551	.	.
chr1	171222404	171222903	chr1	171220747	171221246	Tomm40l|chr1:171220747-171221246	0.20818924075382	.	.
chr1	171270057	171270556	chr1	171037809	171038308	B4galt3|chr1:171037809-171038308	0.226529732209583	.	.
chr1	171270057	171270556	chr1	171038357	171038856	B4galt3|chr1:171038357-171038856	0.239488165951261	.	.
chr1	171270057	171270556	chr1	171102488	171102987	B4galt3|chr1:171102488-171102987	0.285380053252694	.	.
chr1	171270057	171270556	chr1	171118208	171118707	B4galt3|chr1:171118208-171118707	0.221063839011158	.	.
chr1	171270057	171270556	chr1	171310127	171310626	B4galt3|chr1:171310127-171310626	0.238911601390921	.	.
chr1	171281054	171281553	chr1	171220747	171221246	Ppox|chr1:171220747-171221246	0.22293019715498	.	.
chr1	171281054	171281553	chr1	171380549	171381048	Ppox|chr1:171380549-171381048	0.26110346305018	.	.
chr1	171281563	171282062	chr1	171102488	171102987	Ppox|chr1:171102488-171102987	0.571658052464865	.	.
chr1	171281563	171282062	chr1	171220747	171221246	Ppox|chr1:171220747-171221246	0.243567646636921	.	.
chr1	171281563	171282062	chr1	171238441	171238940	Ppox|chr1:171238441-171238940	0.355308386842539	.	.
chr1	171281563	171282062	chr1	171310127	171310626	Ppox|chr1:171310127-171310626	0.37037300417403	.	.
chr1	171281563	171282062	chr1	171380549	171381048	Ppox|chr1:171380549-171381048	0.227531246308544	.	.
chr1	171287719	171288218	chr1	171101659	171102158	Usp21|chr1:171101659-171102158	0.235723203210772	.	.
chr1	171287719	171288218	chr1	171380549	171381048	Usp21|chr1:171380549-171381048	0.272778750023061	.	.
chr1	171294566	171295065	chr1	171036880	171037379	Ufc1|chr1:171036880-171037379	0.359775912637217	.	.
chr1	171294566	171295065	chr1	171101659	171102158	Ufc1|chr1:171101659-171102158	0.216602984370758	.	.
chr1	171294566	171295065	chr1	171102488	171102987	Ufc1|chr1:171102488-171102987	0.309692907194304	.	.
chr1	171294566	171295065	chr1	171220747	171221246	Ufc1|chr1:171220747-171221246	0.232048913486796	.	.
chr1	171328705	171329204	chr1	171038357	171038856	Dedd|chr1:171038357-171038856	0.251199515214711	.	.
chr1	171328705	171329204	chr1	171044266	171044765	Dedd|chr1:171044266-171044765	0.37982301910918	.	.
chr1	171328705	171329204	chr1	171110922	171111421	Dedd|chr1:171110922-171111421	0.257657187344975	.	.
chr1	171328705	171329204	chr1	171192867	171193366	Dedd|chr1:171192867-171193366	0.228869067552197	.	.
chr1	171328705	171329204	chr1	171257104	171257603	Dedd|chr1:171257104-171257603	0.270042188569518	.	.
chr1	171329206	171329705	chr1	171238441	171238940	Dedd|chr1:171238441-171238940	0.362205050778778	.	.
chr1	171329206	171329705	chr1	171257104	171257603	Dedd|chr1:171257104-171257603	0.228825295139799	.	.
chr1	171329206	171329705	chr1	171566785	171567284	Dedd|chr1:171566785-171567284	0.377929572617374	.	.
chr1	171329710	171330209	chr1	171033681	171034180	Dedd|chr1:171033681-171034180	0.297402067608246	.	.
chr1	171329710	171330209	chr1	171238441	171238940	Dedd|chr1:171238441-171238940	0.347616600378962	.	.
chr1	171329710	171330209	chr1	171310127	171310626	Dedd|chr1:171310127-171310626	0.431519384885646	.	.
chr1	171329710	171330209	chr1	171380549	171381048	Dedd|chr1:171380549-171381048	0.474114828619607	.	.
chr1	171329710	171330209	chr1	171380549	171381048	Dedd|chr1:171380549-171381048	0.474114828619608	.	.
chr1	171329710	171330209	chr1	171470192	171470691	Dedd|chr1:171470192-171470691	0.334750596556013	.	.
chr1	171345437	171345936	chr1	171033681	171034180	Nit1|chr1:171033681-171034180	0.274047954987173	.	.
chr1	171345437	171345936	chr1	171033681	171034180	Pfdn2|chr1:171033681-171034180	0.274047954987173	.	.
chr1	171345437	171345936	chr1	171110922	171111421	Nit1|chr1:171110922-171111421	0.220017032039793	.	.
chr1	171345437	171345936	chr1	171110922	171111421	Pfdn2|chr1:171110922-171111421	0.220017032039793	.	.
chr1	171345437	171345936	chr1	171257104	171257603	Nit1|chr1:171257104-171257603	0.243785717446252	.	.
chr1	171345437	171345936	chr1	171257104	171257603	Pfdn2|chr1:171257104-171257603	0.243785717446252	.	.
chr1	171360576	171361075	chr1	171478928	171479427	Klhdc9|chr1:171478928-171479427	0.282888305954193	.	.
chr1	171361088	171361587	chr1	171238441	171238940	Klhdc9|chr1:171238441-171238940	0.220721738860048	.	.
chr1	171361088	171361587	chr1	171566785	171567284	Klhdc9|chr1:171566785-171567284	0.312917109431079	.	.
chr1	171411068	171411567	chr1	171044266	171044765	Usf1|chr1:171044266-171044765	0.23837604540286	.	.
chr1	171411068	171411567	chr1	171044776	171045275	Usf1|chr1:171044776-171045275	0.288635406210594	.	.
chr1	171411068	171411567	chr1	171101659	171102158	Usf1|chr1:171101659-171102158	0.358975720629147	.	.
chr1	171411068	171411567	chr1	171263038	171263537	Usf1|chr1:171263038-171263537	0.377412542462041	.	.
chr1	171411068	171411567	chr1	171566785	171567284	Usf1|chr1:171566785-171567284	0.269964919788688	.	.
chr1	171503198	171503697	chr1	171815706	171816205	Alyref2|chr1:171815706-171816205	0.252224556625298	.	.
chr1	171503198	171503697	chr1	171815706	171816205	B930036N10Rik|chr1:171815706-171816205	0.252224556625298	.	.
chr1	172126494	172126993	chr1	171815706	171816205	Pex19|chr1:171815706-171816205	0.276985293766592	.	.
chr1	172126494	172126993	chr1	172053841	172054340	Pex19|chr1:172053841-172054340	0.529438423432758	.	.
chr1	172126494	172126993	chr1	172217086	172217585	Pex19|chr1:172217086-172217585	0.212502926912732	.	.
chr1	172147848	172148347	chr1	172053841	172054340	Dcaf8|chr1:172053841-172054340	0.46030861199273	.	.
chr1	172520879	172521378	chr1	172562878	172563377	Cfap45|chr1:172562878-172563377	0.211340592387457	.	.
chr1	172520879	172521378	chr1	172876729	172877228	Cfap45|chr1:172876729-172877228	0.551556443707008	.	.
chr1	172632295	172632794	chr1	172960383	172960882	Dusp23|chr1:172960383-172960882	0.234479131041287	.	.
chr1	173349883	173350382	chr1	173329676	173330175	Aim2|chr1:173329676-173330175	0.214701643919824	.	.
chr1	173349883	173350382	chr1	173339459	173339958	Aim2|chr1:173339459-173339958	0.361066724170399	.	.
chr1	173366644	173367143	chr1	173390016	173390515	Cadm3|chr1:173390016-173390515	0.308355022221727	.	.
chr1	173366644	173367143	chr1	173456303	173456802	Cadm3|chr1:173456303-173456802	0.211590090250798	.	.
chr1	173367390	173367889	chr1	173390016	173390515	Cadm3|chr1:173390016-173390515	0.319107245543556	.	.
chr1	175574017	175574516	chr1	175867509	175868008	Gm36307|chr1:175867509-175868008	0.471635119083248	.	.
chr1	175574017	175574516	chr1	175871980	175872479	Gm36307|chr1:175871980-175872479	0.3487748019831	.	.
chr1	175625436	175625935	chr1	175823962	175824461	Fh1|chr1:175823962-175824461	0.474224040301648	.	.
chr1	175625436	175625935	chr1	175947005	175947504	Fh1|chr1:175947005-175947504	0.334925825475515	.	.
chr1	175625436	175625935	chr1	175947005	175947504	Fh1|chr1:175947005-175947504	0.334925825475516	.	.
chr1	175691964	175692463	chr1	175671592	175672091	Chml|chr1:175671592-175672091	0.243855337224301	.	.
chr1	175691964	175692463	chr1	175671592	175672091	Opn3|chr1:175671592-175672091	0.243855337224301	.	.
chr1	175692503	175693002	chr1	175754542	175755041	Chml|chr1:175754542-175755041	0.216690183519441	.	.
chr1	175692503	175693002	chr1	175754542	175755041	Opn3|chr1:175754542-175755041	0.216690183519441	.	.
chr1	175692503	175693002	chr1	175823962	175824461	Chml|chr1:175823962-175824461	0.388952070744528	.	.
chr1	175692503	175693002	chr1	175823962	175824461	Opn3|chr1:175823962-175824461	0.388952070744528	.	.
chr1	175692503	175693002	chr1	175867509	175868008	Chml|chr1:175867509-175868008	0.265520204488784	.	.
chr1	175692503	175693002	chr1	175867509	175868008	Opn3|chr1:175867509-175868008	0.265520204488784	.	.
chr1	175692503	175693002	chr1	175871980	175872479	Chml|chr1:175871980-175872479	0.333831572903197	.	.
chr1	175692503	175693002	chr1	175871980	175872479	Opn3|chr1:175871980-175872479	0.333831572903197	.	.
chr1	175693049	175693548	chr1	175867509	175868008	Chml|chr1:175867509-175868008	0.322216335189989	.	.
chr1	175693049	175693548	chr1	175867509	175868008	Opn3|chr1:175867509-175868008	0.322216335189989	.	.
chr1	175880538	175881037	chr1	175668954	175669453	Exo1|chr1:175668954-175669453	0.291787418998054	.	.
chr1	176274525	176275024	chr1	176376972	176377471	Pld5|chr1:176376972-176377471	0.215962388026989	.	.
chr1	176274525	176275024	chr1	176402589	176403088	Pld5|chr1:176402589-176403088	0.370479466193243	.	.
chr1	176274525	176275024	chr1	176615542	176616041	Pld5|chr1:176615542-176616041	0.325084844668535	.	.
chr1	176274525	176275024	chr1	176634137	176634636	Pld5|chr1:176634137-176634636	0.448458290382039	.	.
chr1	176275192	176275691	chr1	176355276	176355775	Gm38101|chr1:176355276-176355775	0.390874290309735	.	.
chr1	176275192	176275691	chr1	176355276	176355775	Pld5|chr1:176355276-176355775	0.390874290309735	.	.
chr1	176275192	176275691	chr1	176364501	176365000	Gm38101|chr1:176364501-176365000	0.310239151452323	.	.
chr1	176275192	176275691	chr1	176364501	176365000	Pld5|chr1:176364501-176365000	0.310239151452323	.	.
chr1	176275192	176275691	chr1	176376972	176377471	Gm38101|chr1:176376972-176377471	0.457157316238263	.	.
chr1	176275192	176275691	chr1	176376972	176377471	Pld5|chr1:176376972-176377471	0.457157316238263	.	.
chr1	176275192	176275691	chr1	176402589	176403088	Gm38101|chr1:176402589-176403088	0.29655783505652	.	.
chr1	176275192	176275691	chr1	176402589	176403088	Pld5|chr1:176402589-176403088	0.29655783505652	.	.
chr1	176275192	176275691	chr1	176427709	176428208	Gm38101|chr1:176427709-176428208	0.236988438804226	.	.
chr1	176275192	176275691	chr1	176427709	176428208	Pld5|chr1:176427709-176428208	0.236988438804226	.	.
chr1	176275192	176275691	chr1	176588888	176589387	Gm38101|chr1:176588888-176589387	0.397609049164808	.	.
chr1	176275192	176275691	chr1	176588888	176589387	Pld5|chr1:176588888-176589387	0.397609049164808	.	.
chr1	176275192	176275691	chr1	176594215	176594714	Gm38101|chr1:176594215-176594714	0.283098188111297	.	.
chr1	176275192	176275691	chr1	176594215	176594714	Pld5|chr1:176594215-176594714	0.283098188111297	.	.
chr1	176275192	176275691	chr1	176615542	176616041	Gm38101|chr1:176615542-176616041	0.39986297415829	.	.
chr1	176275192	176275691	chr1	176615542	176616041	Pld5|chr1:176615542-176616041	0.39986297415829	.	.
chr1	176275192	176275691	chr1	176634137	176634636	Gm38101|chr1:176634137-176634636	0.554141388834437	.	.
chr1	176275192	176275691	chr1	176634137	176634636	Pld5|chr1:176634137-176634636	0.554141388834437	.	.
chr1	176275192	176275691	chr1	176698563	176699062	Gm38101|chr1:176698563-176699062	0.398359571254574	.	.
chr1	176275192	176275691	chr1	176698563	176699062	Pld5|chr1:176698563-176699062	0.398359571254574	.	.
chr1	176275192	176275691	chr1	176714432	176714931	Gm38101|chr1:176714432-176714931	0.362582473216866	.	.
chr1	176275192	176275691	chr1	176714432	176714931	Pld5|chr1:176714432-176714931	0.362582473216866	.	.
chr1	177257072	177257571	chr1	177188706	177189205	Akt3|chr1:177188706-177189205	0.233223815036291	.	.
chr1	177257072	177257571	chr1	177322779	177323278	Akt3|chr1:177322779-177323278	0.274786886007003	.	.
chr1	177257072	177257571	chr1	177703313	177703812	Akt3|chr1:177703313-177703812	0.331648470092942	.	.
chr1	177258176	177258675	chr1	177150444	177150943	Akt3|chr1:177150444-177150943	0.27879260317727	.	.
chr1	177258176	177258675	chr1	177188706	177189205	Akt3|chr1:177188706-177189205	0.226719732936765	.	.
chr1	177258176	177258675	chr1	177322779	177323278	Akt3|chr1:177322779-177323278	0.446464687888286	.	.
chr1	177258678	177259177	chr1	177150444	177150943	Akt3|chr1:177150444-177150943	0.239080188590836	.	.
chr1	177258678	177259177	chr1	177322779	177323278	Akt3|chr1:177322779-177323278	0.412902496504352	.	.
chr1	177441840	177442339	chr1	177322779	177323278	Zbtb18|chr1:177322779-177323278	0.359945010642797	.	.
chr1	178187311	178187810	chr1	178336353	178336852	Desi2|chr1:178336353-178336852	0.438217047889232	.	.
chr1	178276142	178276641	chr1	178219602	178220101	4930527J03Rik|chr1:178219602-178220101	0.214750911796626	.	.
chr1	178276142	178276641	chr1	178242116	178242615	4930527J03Rik|chr1:178242116-178242615	0.315396154454765	.	.
chr1	178276142	178276641	chr1	178447830	178448329	4930527J03Rik|chr1:178447830-178448329	0.280703912784527	.	.
chr1	178317988	178318487	chr1	178219602	178220101	B230369F24Rik|chr1:178219602-178220101	0.217354646926966	.	.
chr1	178317988	178318487	chr1	178219602	178220101	Cox20|chr1:178219602-178220101	0.217354646926966	.	.
chr1	178318532	178319031	chr1	178368821	178369320	B230369F24Rik|chr1:178368821-178369320	0.363993605325326	.	.
chr1	178318532	178319031	chr1	178368821	178369320	Cox20|chr1:178368821-178369320	0.363993605325326	.	.
chr1	178318532	178319031	chr1	178448418	178448917	B230369F24Rik|chr1:178448418-178448917	0.268689189897759	.	.
chr1	178318532	178319031	chr1	178448418	178448917	Cox20|chr1:178448418-178448917	0.268689189897759	.	.
chr1	178406170	178406669	chr1	178368821	178369320	Efcab2|chr1:178368821-178369320	0.327218310251184	.	.
chr1	179517784	179518283	chr1	179645628	179646127	Smyd3|chr1:179645628-179646127	0.277104037148392	.	.
chr1	179517784	179518283	chr1	179860300	179860799	Smyd3|chr1:179860300-179860799	0.328647621464075	.	.
chr1	179960232	179960731	chr1	179847684	179848183	Cdc42bpa|chr1:179847684-179848183	0.261644105717751	.	.
chr1	180256056	180256555	chr1	180332234	180332733	Gm31728|chr1:180332234-180332733	0.366754628134517	.	.
chr1	180256056	180256555	chr1	180387432	180387931	Gm31728|chr1:180387432-180387931	0.356402012410925	.	.
chr1	180256056	180256555	chr1	180541862	180542361	Gm31728|chr1:180541862-180542361	0.280809644392115	.	.
chr1	180330806	180331305	chr1	180331366	180331865	Itpkb|chr1:180331366-180331865	0.377382494821841	.	.
chr1	180568576	180569075	chr1	180387432	180387931	Parp1|chr1:180387432-180387931	0.233017361982546	.	.
chr1	180568576	180569075	chr1	180420754	180421253	Parp1|chr1:180420754-180421253	0.386097217688235	.	.
chr1	180568576	180569075	chr1	180460553	180461052	Parp1|chr1:180460553-180461052	0.267339709503709	.	.
chr1	180568576	180569075	chr1	180547908	180548407	Parp1|chr1:180547908-180548407	0.246454994173449	.	.
chr1	180569192	180569691	chr1	180332234	180332733	Parp1|chr1:180332234-180332733	0.211900007444382	.	.
chr1	180569192	180569691	chr1	180541862	180542361	Parp1|chr1:180541862-180542361	0.399567917312919	.	.
chr1	180569192	180569691	chr1	180547386	180547885	Parp1|chr1:180547386-180547885	0.310570993055279	.	.
chr1	180569192	180569691	chr1	180777540	180778039	Parp1|chr1:180777540-180778039	0.336132820298215	.	.
chr1	180569192	180569691	chr1	180863588	180864087	Parp1|chr1:180863588-180864087	0.432298599393813	.	.
chr1	180640407	180640906	chr1	180420754	180421253	Lin9|chr1:180420754-180421253	0.31312666059556	.	.
chr1	180640407	180640906	chr1	180422112	180422611	Lin9|chr1:180422112-180422611	0.392369309993888	.	.
chr1	180641033	180641532	chr1	180541862	180542361	Lin9|chr1:180541862-180542361	0.281189202863422	.	.
chr1	180725789	180726288	chr1	180420754	180421253	Acbd3|chr1:180420754-180421253	0.515144603795875	.	.
chr1	180725789	180726288	chr1	180460553	180461052	Acbd3|chr1:180460553-180461052	0.547076566545762	.	.
chr1	180725789	180726288	chr1	180547908	180548407	Acbd3|chr1:180547908-180548407	0.293168852412264	.	.
chr1	180725789	180726288	chr1	180763866	180764365	Acbd3|chr1:180763866-180764365	0.221452631161036	.	.
chr1	180767693	180768192	chr1	181150665	181151164	Gm38293|chr1:181150665-181151164	0.432028297112122	.	.
chr1	180768387	180768886	chr1	180778088	180778587	Gm38293|chr1:180778088-180778587	0.236999701588356	.	.
chr1	180768387	180768886	chr1	180987738	180988237	Gm38293|chr1:180987738-180988237	0.265709177635155	.	.
chr1	180768387	180768886	chr1	181017318	181017817	Gm38293|chr1:181017318-181017817	0.234810954280829	.	.
chr1	180768387	180768886	chr1	181150665	181151164	Gm38293|chr1:181150665-181151164	0.352614463772863	.	.
chr1	180813365	180813864	chr1	180763866	180764365	H3f3a|chr1:180763866-180764365	0.275459243349786	.	.
chr1	180813365	180813864	chr1	180763866	180764365	H3f3aos|chr1:180763866-180764365	0.275459243349786	.	.
chr1	180813365	180813864	chr1	180777540	180778039	H3f3a|chr1:180777540-180778039	0.331245464244043	.	.
chr1	180813365	180813864	chr1	180777540	180778039	H3f3aos|chr1:180777540-180778039	0.331245464244043	.	.
chr1	180813365	180813864	chr1	180848038	180848537	H3f3a|chr1:180848038-180848537	0.244738899940693	.	.
chr1	180813365	180813864	chr1	180848038	180848537	H3f3aos|chr1:180848038-180848537	0.244738899940693	.	.
chr1	180903944	180904443	chr1	180530440	180530939	Pycr2|chr1:180530440-180530939	0.21577359478596	.	.
chr1	181211764	181212263	chr1	181017318	181017817	Wdr26|chr1:181017318-181017817	0.254420279414728	.	.
chr1	181352331	181352830	chr1	181535452	181535951	Cnih3|chr1:181535452-181535951	0.313831459895245	.	.
chr1	181352831	181353330	chr1	181535452	181535951	Cnih3|chr1:181535452-181535951	0.32481268850251	.	.
chr1	181842237	181842736	chr1	181923286	181923785	Lbr|chr1:181923286-181923785	0.211269795740604	.	.
chr1	181842237	181842736	chr1	182140320	182140819	Lbr|chr1:182140320-182140819	0.303611996450488	.	.
chr1	182019253	182019752	chr1	181923286	181923785	Enah|chr1:181923286-181923785	0.296266308358586	.	.
chr1	182019253	182019752	chr1	181960315	181960814	Enah|chr1:181960315-181960814	0.261436939403181	.	.
chr1	182019253	182019752	chr1	182489705	182490204	Enah|chr1:182489705-182490204	0.23278185077522	.	.
chr1	182019822	182020321	chr1	181923286	181923785	Enah|chr1:181923286-181923785	0.315128184600215	.	.
chr1	182125000	182125499	chr1	182489705	182490204	Srp9|chr1:182489705-182490204	0.222715256735856	.	.
chr1	183221261	183221760	chr1	183349780	183350279	Disp1|chr1:183349780-183350279	0.256271495286868	.	.
chr1	183296308	183296807	chr1	183075269	183075768	Aida|chr1:183075269-183075768	0.319767927074351	.	.
chr1	183296308	183296807	chr1	183075269	183075768	Brox|chr1:183075269-183075768	0.319767927074351	.	.
chr1	183296308	183296807	chr1	183530164	183530663	Aida|chr1:183530164-183530663	0.237502500012755	.	.
chr1	183296308	183296807	chr1	183530164	183530663	Brox|chr1:183530164-183530663	0.237502500012755	.	.
chr1	183296308	183296807	chr1	183595235	183595734	Aida|chr1:183595235-183595734	0.416598508948506	.	.
chr1	183296308	183296807	chr1	183595235	183595734	Brox|chr1:183595235-183595734	0.416598508948506	.	.
chr1	183296824	183297323	chr1	183182569	183183068	Aida|chr1:183182569-183183068	0.282393568984184	.	.
chr1	183296824	183297323	chr1	183182569	183183068	Brox|chr1:183182569-183183068	0.282393568984184	.	.
chr1	183296824	183297323	chr1	183530164	183530663	Aida|chr1:183530164-183530663	0.393743060247508	.	.
chr1	183296824	183297323	chr1	183530164	183530663	Brox|chr1:183530164-183530663	0.393743060247508	.	.
chr1	183296824	183297323	chr1	183537358	183537857	Aida|chr1:183537358-183537857	0.371005878718717	.	.
chr1	183296824	183297323	chr1	183537358	183537857	Brox|chr1:183537358-183537857	0.371005878718717	.	.
chr1	183296824	183297323	chr1	183595235	183595734	Aida|chr1:183595235-183595734	0.557004778660527	.	.
chr1	183296824	183297323	chr1	183595235	183595734	Brox|chr1:183595235-183595734	0.557004778660527	.	.
chr1	183296824	183297323	chr1	183711663	183712162	Aida|chr1:183711663-183712162	0.413001988303017	.	.
chr1	183296824	183297323	chr1	183711663	183712162	Brox|chr1:183711663-183712162	0.413001988303017	.	.
chr1	183368705	183369204	chr1	183344755	183345254	Mia3|chr1:183344755-183345254	0.261818413911894	.	.
chr1	183368705	183369204	chr1	183345255	183345754	Mia3|chr1:183345255-183345754	0.27319140158286	.	.
chr1	183369413	183369912	chr1	183537358	183537857	Mia3|chr1:183537358-183537857	0.292523666837552	.	.
chr1	183369413	183369912	chr1	183711663	183712162	Mia3|chr1:183711663-183712162	0.398985932076707	.	.
chr1	183369413	183369912	chr1	183712196	183712695	Mia3|chr1:183712196-183712695	0.364933082611445	.	.
chr1	183388644	183389143	chr1	183345255	183345754	Taf1a|chr1:183345255-183345754	0.259692175649606	.	.
chr1	184033370	184033869	chr1	183875226	183875725	1700056E22Rik|chr1:183875226-183875725	0.277199838093846	.	.
chr1	184033370	184033869	chr1	184395139	184395638	1700056E22Rik|chr1:184395139-184395638	0.35043020988418	.	.
chr1	184034061	184034560	chr1	184235529	184236028	1700056E22Rik|chr1:184235529-184236028	0.510166525291388	.	.
chr1	184034061	184034560	chr1	184441210	184441709	1700056E22Rik|chr1:184441210-184441709	0.297321584449737	.	.
chr1	184357752	184358251	chr1	184090481	184090980	Gm37223|chr1:184090481-184090980	0.293286645548842	.	.
chr1	184357752	184358251	chr1	184168571	184169070	Gm37223|chr1:184168571-184169070	0.276237439882871	.	.
chr1	184357752	184358251	chr1	184192865	184193364	Gm37223|chr1:184192865-184193364	0.237550914598747	.	.
chr1	184845644	184846143	chr1	184663837	184664336	Marc2|chr1:184663837-184664336	0.254527075123764	.	.
chr1	184845644	184846143	chr1	184737758	184738257	Marc2|chr1:184737758-184738257	0.484725805438933	.	.
chr1	184999022	184999521	chr1	184569729	184570228	Mark1|chr1:184569729-184570228	0.485366254503974	.	.
chr1	184999022	184999521	chr1	184824501	184825000	Mark1|chr1:184824501-184825000	0.336217652815126	.	.
chr1	184999022	184999521	chr1	184965579	184966078	Mark1|chr1:184965579-184966078	0.319955825551244	.	.
chr1	184999545	185000044	chr1	184569729	184570228	Mark1|chr1:184569729-184570228	0.483465385317337	.	.
chr1	184999545	185000044	chr1	184824501	184825000	Mark1|chr1:184824501-184825000	0.313552818425325	.	.
chr1	186117016	186117515	chr1	186240732	186241231	Lyplal1|chr1:186240732-186241231	0.321383981027082	.	.
chr1	186117016	186117515	chr1	186241358	186241857	Lyplal1|chr1:186241358-186241857	0.344818304392451	.	.
chr1	186749156	186749655	chr1	186609938	186610437	A430105J06Rik|chr1:186609938-186610437	0.367001291743549	.	.
chr1	186749156	186749655	chr1	186609938	186610437	Rrp15|chr1:186609938-186610437	0.367001291743549	.	.
chr1	187215277	187215776	chr1	187076923	187077422	Gpatch2|chr1:187076923-187077422	0.256357400904187	.	.
chr1	187215277	187215776	chr1	187076923	187077422	Spata17|chr1:187076923-187077422	0.256357400904187	.	.
chr1	187215277	187215776	chr1	187445130	187445629	Gpatch2|chr1:187445130-187445629	0.282471876320255	.	.
chr1	187215277	187215776	chr1	187445130	187445629	Spata17|chr1:187445130-187445629	0.282471876320255	.	.
chr1	191026045	191026544	chr1	191183891	191184390	A230020J21Rik|chr1:191183891-191184390	0.212876375918783	.	.
chr1	191026045	191026544	chr1	191183891	191184390	Flvcr1|chr1:191183891-191184390	0.212876375918783	.	.
chr1	191026045	191026544	chr1	191242232	191242731	A230020J21Rik|chr1:191242232-191242731	0.219745148448122	.	.
chr1	191026045	191026544	chr1	191242232	191242731	Flvcr1|chr1:191242232-191242731	0.219745148448122	.	.
chr1	191026045	191026544	chr1	191391262	191391761	A230020J21Rik|chr1:191391262-191391761	0.429272053006591	.	.
chr1	191026045	191026544	chr1	191391262	191391761	Flvcr1|chr1:191391262-191391761	0.429272053006591	.	.
chr1	191062183	191062682	chr1	191183891	191184390	Nsl1|chr1:191183891-191184390	0.399503703270764	.	.
chr1	191062183	191062682	chr1	191183891	191184390	Tatdn3|chr1:191183891-191184390	0.399503703270764	.	.
chr1	191062183	191062682	chr1	191470543	191471042	Nsl1|chr1:191470543-191471042	0.33058562370704	.	.
chr1	191062183	191062682	chr1	191470543	191471042	Tatdn3|chr1:191470543-191471042	0.33058562370704	.	.
chr1	191062684	191063183	chr1	191183891	191184390	Nsl1|chr1:191183891-191184390	0.244813501825557	.	.
chr1	191062684	191063183	chr1	191183891	191184390	Tatdn3|chr1:191183891-191184390	0.244813501825557	.	.
chr1	191098161	191098660	chr1	191183891	191184390	Batf3|chr1:191183891-191184390	0.583502864595074	.	.
chr1	191224177	191224676	chr1	191242232	191242731	D730003I15Rik|chr1:191242232-191242731	0.26727496299418	.	.
chr1	191224177	191224676	chr1	191391262	191391761	D730003I15Rik|chr1:191391262-191391761	0.60311012245494	.	.
chr1	191224697	191225196	chr1	191391262	191391761	D730003I15Rik|chr1:191391262-191391761	0.416515531256207	.	.
chr1	191317662	191318161	chr1	191075634	191076133	Nenf|chr1:191075634-191076133	0.213381750480169	.	.
chr1	191317662	191318161	chr1	191183891	191184390	Nenf|chr1:191183891-191184390	0.255946218946973	.	.
chr1	191317662	191318161	chr1	191396465	191396964	Nenf|chr1:191396465-191396964	0.266417939158759	.	.
chr1	191325660	191326159	chr1	191075634	191076133	Pacc1|chr1:191075634-191076133	0.3277792137806	.	.
chr1	191325660	191326159	chr1	191396465	191396964	Pacc1|chr1:191396465-191396964	0.424615662480944	.	.
chr1	191575408	191575907	chr1	191312626	191313125	Dtl|chr1:191312626-191313125	0.216693449403067	.	.
chr1	191575408	191575907	chr1	191312626	191313125	Ints7|chr1:191312626-191313125	0.216693449403067	.	.
chr1	191575408	191575907	chr1	191397049	191397548	Dtl|chr1:191397049-191397548	0.32782281028571	.	.
chr1	191575408	191575907	chr1	191397049	191397548	Ints7|chr1:191397049-191397548	0.32782281028571	.	.
chr1	191717568	191718067	chr1	191391262	191391761	Lpgat1|chr1:191391262-191391761	0.23940223492855	.	.
chr1	191717568	191718067	chr1	191817776	191818275	Lpgat1|chr1:191817776-191818275	0.23946568072712	.	.
chr1	191717568	191718067	chr1	191964106	191964605	Lpgat1|chr1:191964106-191964605	0.327916346608877	.	.
chr1	191718068	191718567	chr1	191391262	191391761	Lpgat1|chr1:191391262-191391761	0.232750017108313	.	.
chr1	191718068	191718567	chr1	191527042	191527541	Lpgat1|chr1:191527042-191527541	0.382623947297314	.	.
chr1	191718068	191718567	chr1	191817776	191818275	Lpgat1|chr1:191817776-191818275	0.482696798165388	.	.
chr1	191821104	191821603	chr1	191527042	191527541	Gm38037|chr1:191527042-191527541	0.237032804225701	.	.
chr1	191821104	191821603	chr1	191527042	191527541	Nek2|chr1:191527042-191527541	0.237032804225701	.	.
chr1	191821104	191821603	chr1	191829027	191829526	Gm38037|chr1:191829027-191829526	0.280394735297994	.	.
chr1	191821104	191821603	chr1	191829027	191829526	Nek2|chr1:191829027-191829526	0.280394735297994	.	.
chr1	191989950	191990449	chr1	191611650	191612149	Gm26670|chr1:191611650-191612149	0.313333397880029	.	.
chr1	192092422	192092921	chr1	192232621	192233120	Gm26879|chr1:192232621-192233120	0.245472413831529	.	.
chr1	192092422	192092921	chr1	192232621	192233120	Traf5|chr1:192232621-192233120	0.245472413831529	.	.
chr1	192136426	192136925	chr1	191965032	191965531	Gm10516|chr1:191965032-191965531	0.342593688055542	.	.
chr1	192136426	192136925	chr1	192232111	192232610	Gm10516|chr1:192232111-192232610	0.247873335743312	.	.
chr1	192136426	192136925	chr1	192232621	192233120	Gm10516|chr1:192232621-192233120	0.278534943716398	.	.
chr1	192137818	192138317	chr1	192232111	192232610	Rcor3|chr1:192232111-192232610	0.418578491287105	.	.
chr1	192137818	192138317	chr1	192232621	192233120	Rcor3|chr1:192232621-192233120	0.368658312893613	.	.
chr1	192190456	192190955	chr1	192232111	192232610	Kcnh1|chr1:192232111-192232610	0.228243475143453	.	.
chr1	192190456	192190955	chr1	192232621	192233120	Kcnh1|chr1:192232621-192233120	0.217872293919408	.	.
chr1	194976111	194976610	chr1	194761366	194761865	A330023F24Rik|chr1:194761366-194761865	0.345882587195609	.	.
chr1	194976111	194976610	chr1	194761366	194761865	Gm16897|chr1:194761366-194761865	0.345882587195609	.	.
chr1	194976111	194976610	chr1	194879521	194880020	A330023F24Rik|chr1:194879521-194880020	0.330323880334101	.	.
chr1	194976111	194976610	chr1	194879521	194880020	Gm16897|chr1:194879521-194880020	0.330323880334101	.	.
chr1	194976111	194976610	chr1	194977967	194978466	A330023F24Rik|chr1:194977967-194978466	0.278418057661602	.	.
chr1	194976111	194976610	chr1	194977967	194978466	Gm16897|chr1:194977967-194978466	0.278418057661602	.	.
chr1	194977431	194977930	chr1	194977967	194978466	Gm16897|chr1:194977967-194978466	0.271217696767925	.	.
chr1	194977431	194977930	chr1	195016706	195017205	Gm16897|chr1:195016706-195017205	0.269476024569391	.	.
chr1	195130829	195131328	chr1	194977967	194978466	Cr1l|chr1:194977967-194978466	0.220155398285047	.	.
chr1	195130829	195131328	chr1	195016706	195017205	Cr1l|chr1:195016706-195017205	0.353200487209359	.	.
chr1	195131381	195131880	chr1	194977967	194978466	Cr1l|chr1:194977967-194978466	0.282338514857192	.	.
chr1	195131381	195131880	chr1	195016706	195017205	Cr1l|chr1:195016706-195017205	0.221924381556804	.	.
chr10	3365487	3365986	chr10	3332842	3333341	Ppp1r14c|chr10:3332842-3333341	0.383637135264986	.	.
chr10	3365487	3365986	chr10	3397964	3398463	Ppp1r14c|chr10:3397964-3398463	0.479881414142694	.	.
chr10	3365487	3365986	chr10	3531321	3531820	Ppp1r14c|chr10:3531321-3531820	0.527521954501005	.	.
chr10	3366298	3366797	chr10	3332842	3333341	Ppp1r14c|chr10:3332842-3333341	0.235855704188236	.	.
chr10	3366298	3366797	chr10	3366890	3367389	Ppp1r14c|chr10:3366890-3367389	0.454217886336129	.	.
chr10	3366298	3366797	chr10	3531321	3531820	Ppp1r14c|chr10:3531321-3531820	0.270517259325261	.	.
chr10	3740116	3740615	chr10	3531321	3531820	Plekhg1|chr10:3531321-3531820	0.302281224580569	.	.
chr10	3740116	3740615	chr10	3920389	3920888	Plekhg1|chr10:3920389-3920888	0.438194129837196	.	.
chr10	4265552	4266051	chr10	4371868	4372367	Akap12|chr10:4371868-4372367	0.285649635213257	.	.
chr10	4265552	4266051	chr10	4386733	4387232	Akap12|chr10:4386733-4387232	0.267502724081845	.	.
chr10	4266269	4266768	chr10	4346705	4347204	Akap12|chr10:4346705-4347204	0.394044431462897	.	.
chr10	4266269	4266768	chr10	4598223	4598722	Akap12|chr10:4598223-4598722	0.256957218059751	.	.
chr10	4266915	4267414	chr10	4333294	4333793	Akap12|chr10:4333294-4333793	0.355506329826984	.	.
chr10	4266915	4267414	chr10	4346705	4347204	Akap12|chr10:4346705-4347204	0.392800058659649	.	.
chr10	4266915	4267414	chr10	4425240	4425739	Akap12|chr10:4425240-4425739	0.406526994165186	.	.
chr10	4266915	4267414	chr10	4598223	4598722	Akap12|chr10:4598223-4598722	0.232543428638823	.	.
chr10	4387235	4387734	chr10	4304496	4304995	Zbtb2|chr10:4304496-4304995	0.243915895603871	.	.
chr10	4387235	4387734	chr10	4386733	4387232	Zbtb2|chr10:4386733-4387232	0.277269883543828	.	.
chr10	4432192	4432691	chr10	4333294	4333793	Armt1|chr10:4333294-4333793	0.390025770163246	.	.
chr10	4432192	4432691	chr10	4333294	4333793	Rmnd1|chr10:4333294-4333793	0.390025770163246	.	.
chr10	4432192	4432691	chr10	4346705	4347204	Armt1|chr10:4346705-4347204	0.369296559069405	.	.
chr10	4432192	4432691	chr10	4346705	4347204	Rmnd1|chr10:4346705-4347204	0.369296559069405	.	.
chr10	4611722	4612221	chr10	4371868	4372367	Esr1|chr10:4371868-4372367	0.213270735726314	.	.
chr10	4611722	4612221	chr10	4386733	4387232	Esr1|chr10:4386733-4387232	0.357048838679733	.	.
chr10	5550504	5551003	chr10	5549987	5550486	Syne1|chr10:5549987-5550486	0.439584873819387	.	.
chr10	5550504	5551003	chr10	5568911	5569410	Syne1|chr10:5568911-5569410	0.219420564464803	.	.
chr10	5550504	5551003	chr10	5568911	5569410	Syne1|chr10:5568911-5569410	0.219420564464804	.	.
chr10	5550504	5551003	chr10	5634278	5634777	Syne1|chr10:5634278-5634777	0.236631927988379	.	.
chr10	5550504	5551003	chr10	5976113	5976612	Syne1|chr10:5976113-5976612	0.461211327328952	.	.
chr10	5805395	5805894	chr10	5549987	5550486	Fbxo5|chr10:5549987-5550486	0.395551368918379	.	.
chr10	5823844	5824343	chr10	5634278	5634777	Mtrf1l|chr10:5634278-5634777	0.329346144658314	.	.
chr10	5823844	5824343	chr10	5976113	5976612	Mtrf1l|chr10:5976113-5976612	0.216149438637508	.	.
chr10	5921342	5921841	chr10	5549987	5550486	Rgs17|chr10:5549987-5550486	0.363758572712806	.	.
chr10	5921342	5921841	chr10	5976113	5976612	Rgs17|chr10:5976113-5976612	0.223606497210725	.	.
chr10	5921342	5921841	chr10	6123027	6123526	Rgs17|chr10:6123027-6123526	0.232923050241724	.	.
chr10	5921342	5921841	chr10	6151873	6152372	Rgs17|chr10:6151873-6152372	0.432164801846203	.	.
chr10	5922199	5922698	chr10	6035780	6036279	Rgs17|chr10:6035780-6036279	0.208933436411607	.	.
chr10	7211500	7211999	chr10	7111549	7112048	Cnksr3|chr10:7111549-7112048	0.422003230888133	.	.
chr10	7589567	7590066	chr10	7283926	7284425	Lrp11|chr10:7283926-7284425	0.340706006514577	.	.
chr10	7589567	7590066	chr10	7596238	7596737	Lrp11|chr10:7596238-7596737	0.341678247234037	.	.
chr10	7589567	7590066	chr10	7663092	7663591	Lrp11|chr10:7663092-7663591	0.348356786368615	.	.
chr10	7589567	7590066	chr10	7883479	7883978	Lrp11|chr10:7883479-7883978	0.23741214453393	.	.
chr10	7667254	7667753	chr10	7663092	7663591	Nup43|chr10:7663092-7663591	0.207921889613204	.	.
chr10	7780721	7781220	chr10	8196246	8196745	B430219N15Rik|chr10:8196246-8196745	0.212576609814853	.	.
chr10	7792631	7793130	chr10	8240240	8240739	Ginm1|chr10:8240240-8240739	0.513351665499597	.	.
chr10	7792631	7793130	chr10	8240240	8240739	Ppil4|chr10:8240240-8240739	0.513351665499597	.	.
chr10	7956090	7956589	chr10	7596238	7596737	Tab2|chr10:7596238-7596737	0.272341856958579	.	.
chr10	7956090	7956589	chr10	7600611	7601110	Tab2|chr10:7600611-7601110	0.251248715752264	.	.
chr10	7956090	7956589	chr10	7663092	7663591	Tab2|chr10:7663092-7663591	0.296538454116526	.	.
chr10	7956090	7956589	chr10	8218417	8218916	Tab2|chr10:8218417-8218916	0.54305178685754	.	.
chr10	8176197	8176696	chr10	7900869	7901368	Gm30906|chr10:7900869-7901368	0.245298710225881	.	.
chr10	8176197	8176696	chr10	7900869	7901368	Gm30906|chr10:7900869-7901368	0.245298710225882	.	.
chr10	8176197	8176696	chr10	8218417	8218916	Gm30906|chr10:8218417-8218916	0.30948887099094	.	.
chr10	10472118	10472617	chr10	10187791	10188290	Adgb|chr10:10187791-10188290	0.312461548317638	.	.
chr10	10472118	10472617	chr10	10187791	10188290	Adgb|chr10:10187791-10188290	0.312461548317639	.	.
chr10	10472118	10472617	chr10	10188361	10188860	Adgb|chr10:10188361-10188860	0.278906819256094	.	.
chr10	10472118	10472617	chr10	10247688	10248187	Adgb|chr10:10247688-10248187	0.281079841808124	.	.
chr10	11280524	11281023	chr10	11491884	11492383	4930432B10Rik|chr10:11491884-11492383	0.372965693512401	.	.
chr10	11280524	11281023	chr10	11491884	11492383	Fbxo30|chr10:11491884-11492383	0.372965693512401	.	.
chr10	11281047	11281546	chr10	11491884	11492383	4930432B10Rik|chr10:11491884-11492383	0.343549717245182	.	.
chr10	11281047	11281546	chr10	11491884	11492383	Fbxo30|chr10:11491884-11492383	0.343549717245182	.	.
chr10	11343450	11343949	chr10	11362273	11362772	Epm2a|chr10:11362273-11362772	0.315054106120535	.	.
chr10	11343450	11343949	chr10	11449856	11450355	Epm2a|chr10:11449856-11450355	0.222035065544831	.	.
chr10	11343450	11343949	chr10	11491884	11492383	Epm2a|chr10:11491884-11492383	0.33396758072298	.	.
chr10	12922385	12922884	chr10	12848517	12849016	B230208H11Rik|chr10:12848517-12849016	0.23189983386439	.	.
chr10	12922385	12922884	chr10	13008121	13008620	B230208H11Rik|chr10:13008121-13008620	0.330352045639129	.	.
chr10	12922927	12923426	chr10	12848517	12849016	B230208H11Rik|chr10:12848517-12849016	0.353946074901069	.	.
chr10	12922927	12923426	chr10	12941340	12941839	B230208H11Rik|chr10:12941340-12941839	0.225925457859511	.	.
chr10	12922927	12923426	chr10	13016462	13016961	B230208H11Rik|chr10:13016462-13016961	0.386452016352655	.	.
chr10	12922927	12923426	chr10	13090972	13091471	B230208H11Rik|chr10:13090972-13091471	0.26555973981537	.	.
chr10	12964030	12964529	chr10	12787840	12788339	Stx11|chr10:12787840-12788339	0.212045280425866	.	.
chr10	13192919	13193418	chr10	13008121	13008620	Ltv1|chr10:13008121-13008620	0.288330759646917	.	.
chr10	13192919	13193418	chr10	13291947	13292446	Ltv1|chr10:13291947-13292446	0.240265149356523	.	.
chr10	14705323	14705822	chr10	14875160	14875659	Nmbr|chr10:14875160-14875659	0.278494767793761	.	.
chr10	14705323	14705822	chr10	14875160	14875659	Vta1|chr10:14875160-14875659	0.278494767793761	.	.
chr10	14705323	14705822	chr10	14895690	14896189	Nmbr|chr10:14895690-14896189	0.356557940522188	.	.
chr10	14705323	14705822	chr10	14895690	14896189	Vta1|chr10:14895690-14896189	0.356557940522188	.	.
chr10	14705323	14705822	chr10	14977055	14977554	Nmbr|chr10:14977055-14977554	0.304305877533609	.	.
chr10	14705323	14705822	chr10	14977055	14977554	Vta1|chr10:14977055-14977554	0.304305877533609	.	.
chr10	14705323	14705822	chr10	14977646	14978145	Nmbr|chr10:14977646-14978145	0.363575468599085	.	.
chr10	14705323	14705822	chr10	14977646	14978145	Vta1|chr10:14977646-14978145	0.363575468599085	.	.
chr10	14760583	14761082	chr10	14895690	14896189	B230364G03Rik|chr10:14895690-14896189	0.220609284849017	.	.
chr10	15299471	15299970	chr10	15541699	15542198	Gm47710|chr10:15541699-15542198	0.441579777490641	.	.
chr10	15299471	15299970	chr10	15736696	15737195	Gm47710|chr10:15736696-15737195	0.480332853253837	.	.
chr10	15300071	15300570	chr10	15433975	15434474	Gm47710|chr10:15433975-15434474	0.228769198771074	.	.
chr10	15300071	15300570	chr10	15541699	15542198	Gm47710|chr10:15541699-15542198	0.291890998727846	.	.
chr10	15300071	15300570	chr10	15736696	15737195	Gm47710|chr10:15736696-15737195	0.435334910436002	.	.
chr10	15300071	15300570	chr10	15736696	15737195	Gm47710|chr10:15736696-15737195	0.435334910436003	.	.
chr10	17331923	17332422	chr10	17331372	17331871	Gm47760|chr10:17331372-17331871	0.247516348576689	.	.
chr10	17722198	17722697	chr10	17302312	17302811	Cited2|chr10:17302312-17302811	0.20858710792374	.	.
chr10	17722963	17723462	chr10	17330872	17331371	Cited2|chr10:17330872-17331371	0.216088216283707	.	.
chr10	17722963	17723462	chr10	17331372	17331871	Cited2|chr10:17331372-17331871	0.275312641183375	.	.
chr10	17795966	17796465	chr10	17724226	17724725	Txlnb|chr10:17724226-17724725	0.279627622857954	.	.
chr10	17947167	17947666	chr10	17869893	17870392	Heca|chr10:17869893-17870392	0.334888638564031	.	.
chr10	17947167	17947666	chr10	18182182	18182681	Heca|chr10:18182182-18182681	0.406095283483653	.	.
chr10	18022176	18022675	chr10	18021628	18022127	Abracl|chr10:18021628-18022127	0.37678382794231	.	.
chr10	18022176	18022675	chr10	18207019	18207518	Abracl|chr10:18207019-18207518	0.243899174211257	.	.
chr10	18055292	18055791	chr10	18073237	18073736	Reps1|chr10:18073237-18073736	0.291292805215337	.	.
chr10	18055292	18055791	chr10	18182182	18182681	Reps1|chr10:18182182-18182681	0.215292671693406	.	.
chr10	18056109	18056608	chr10	18073237	18073736	Reps1|chr10:18073237-18073736	0.244247856641798	.	.
chr10	18210578	18211077	chr10	17869893	17870392	Ect2l|chr10:17869893-17870392	0.222113874408525	.	.
chr10	18210578	18211077	chr10	18073237	18073736	Ect2l|chr10:18073237-18073736	0.23141430314971	.	.
chr10	18210578	18211077	chr10	18207019	18207518	Ect2l|chr10:18207019-18207518	0.246269670904551	.	.
chr10	18235012	18235511	chr10	18182182	18182681	Ccdc28a|chr10:18182182-18182681	0.286273728859338	.	.
chr10	18235012	18235511	chr10	18182182	18182681	Gm10827|chr10:18182182-18182681	0.286273728859338	.	.
chr10	19015270	19015769	chr10	19185903	19186402	Tnfaip3|chr10:19185903-19186402	0.230984579505815	.	.
chr10	19591671	19592170	chr10	19725513	19726012	Ifngr1|chr10:19725513-19726012	0.389107217141484	.	.
chr10	19591671	19592170	chr10	19828183	19828682	Ifngr1|chr10:19828183-19828682	0.367126670990132	.	.
chr10	19712255	19712754	chr10	19518706	19519205	Il20ra|chr10:19518706-19519205	0.214437685442084	.	.
chr10	19712255	19712754	chr10	19725513	19726012	Il20ra|chr10:19725513-19726012	0.334425616117419	.	.
chr10	19712255	19712754	chr10	19779077	19779576	Il20ra|chr10:19779077-19779576	0.341754667437007	.	.
chr10	19712255	19712754	chr10	19811700	19812199	Il20ra|chr10:19811700-19812199	0.246538830967962	.	.
chr10	19712255	19712754	chr10	19828183	19828682	Il20ra|chr10:19828183-19828682	0.337812286798015	.	.
chr10	19712255	19712754	chr10	19915249	19915748	Il20ra|chr10:19915249-19915748	0.376302082024437	.	.
chr10	19712255	19712754	chr10	19991183	19991682	Il20ra|chr10:19991183-19991682	0.23164128422879	.	.
chr10	19850487	19850986	chr10	19835817	19836316	Slc35d3|chr10:19835817-19836316	0.244586694572309	.	.
chr10	19850487	19850986	chr10	19876558	19877057	Slc35d3|chr10:19876558-19877057	0.343887273436416	.	.
chr10	19850487	19850986	chr10	19915249	19915748	Slc35d3|chr10:19915249-19915748	0.223281023853851	.	.
chr10	19851070	19851569	chr10	19763912	19764411	Slc35d3|chr10:19763912-19764411	0.289490857311448	.	.
chr10	19851070	19851569	chr10	19828183	19828682	Slc35d3|chr10:19828183-19828682	0.278802449080076	.	.
chr10	19907191	19907690	chr10	19835817	19836316	Pex7|chr10:19835817-19836316	0.341882060676059	.	.
chr10	19907191	19907690	chr10	19836412	19836911	Pex7|chr10:19836412-19836911	0.258421412898772	.	.
chr10	19933466	19933965	chr10	19835817	19836316	Map3k5|chr10:19835817-19836316	0.320321713779107	.	.
chr10	19933991	19934490	chr10	19779077	19779576	Map3k5|chr10:19779077-19779576	0.452022558742342	.	.
chr10	19933991	19934490	chr10	19811700	19812199	Map3k5|chr10:19811700-19812199	0.333600847730345	.	.
chr10	19933991	19934490	chr10	19828183	19828682	Map3k5|chr10:19828183-19828682	0.40400405002635	.	.
chr10	19934494	19934993	chr10	19518706	19519205	Map3k5|chr10:19518706-19519205	0.243353351076726	.	.
chr10	19934494	19934993	chr10	19811700	19812199	Map3k5|chr10:19811700-19812199	0.223416051375396	.	.
chr10	19934494	19934993	chr10	19835817	19836316	Map3k5|chr10:19835817-19836316	0.228596214489323	.	.
chr10	21881933	21882432	chr10	21803158	21803657	Sgk1|chr10:21803158-21803657	0.219896956294574	.	.
chr10	21881933	21882432	chr10	21834999	21835498	Sgk1|chr10:21834999-21835498	0.246401077861617	.	.
chr10	21881933	21882432	chr10	21992970	21993469	Sgk1|chr10:21992970-21993469	0.242406551032723	.	.
chr10	22731681	22732180	chr10	22479767	22480266	AC166256.1|chr10:22479767-22480266	0.531929969557175	.	.
chr10	22731681	22732180	chr10	22479767	22480266	Tbpl1|chr10:22479767-22480266	0.531929969557175	.	.
chr10	23349982	23350481	chr10	23617685	23618184	Eya4|chr10:23617685-23618184	0.303780997715504	.	.
chr10	23787039	23787538	chr10	23815121	23815620	Rps12|chr10:23815121-23815620	0.233278565086901	.	.
chr10	23787039	23787538	chr10	23979250	23979749	Rps12|chr10:23979250-23979749	0.42386455587861	.	.
chr10	23796314	23796813	chr10	24080130	24080629	Slc18b1|chr10:24080130-24080629	0.45417926707785	.	.
chr10	23796872	23797371	chr10	24080130	24080629	Slc18b1|chr10:24080130-24080629	0.27435348014704	.	.
chr10	23797596	23798095	chr10	24080130	24080629	Slc18b1|chr10:24080130-24080629	0.249086383077235	.	.
chr10	23797596	23798095	chr10	24173171	24173670	Slc18b1|chr10:24173171-24173670	0.249916918551023	.	.
chr10	23938397	23938896	chr10	23979250	23979749	Taar2|chr10:23979250-23979749	0.258608734115425	.	.
chr10	23949561	23950060	chr10	23979250	23979749	Taar3|chr10:23979250-23979749	0.33119050667166	.	.
chr10	23949561	23950060	chr10	24191919	24192418	Taar3|chr10:24191919-24192418	0.475188333597853	.	.
chr10	24223272	24223771	chr10	24080130	24080629	Moxd1|chr10:24080130-24080629	0.343800577763536	.	.
chr10	24223272	24223771	chr10	24271394	24271893	Moxd1|chr10:24271394-24271893	0.290561992542896	.	.
chr10	24595382	24595881	chr10	24271394	24271893	Ccn2|chr10:24271394-24271893	0.266747438970969	.	.
chr10	24711736	24712235	chr10	24591108	24591607	Enpp1|chr10:24591108-24591607	0.423475410535212	.	.
chr10	26374914	26375413	chr10	26374170	26374669	L3mbtl3|chr10:26374170-26374669	0.642302921848995	.	.
chr10	26374914	26375413	chr10	26710532	26711031	L3mbtl3|chr10:26710532-26711031	0.35643064921296	.	.
chr10	26374914	26375413	chr10	26711043	26711542	L3mbtl3|chr10:26711043-26711542	0.567885744308259	.	.
chr10	26695050	26695549	chr10	26372894	26373393	Gm48893|chr10:26372894-26373393	0.35266333756607	.	.
chr10	26695050	26695549	chr10	26374170	26374669	Gm48893|chr10:26374170-26374669	0.297287855470124	.	.
chr10	26695050	26695549	chr10	26772852	26773351	Gm48893|chr10:26772852-26773351	0.274489471597109	.	.
chr10	26752501	26753000	chr10	26857988	26858487	Arhgap18|chr10:26857988-26858487	0.256209424243164	.	.
chr10	29313161	29313660	chr10	29532753	29533252	Echdc1|chr10:29532753-29533252	0.306416442076444	.	.
chr10	29313161	29313660	chr10	29532753	29533252	Gm46218|chr10:29532753-29533252	0.306416442076444	.	.
chr10	29361318	29361817	chr10	29146930	29147429	Rnf146|chr10:29146930-29147429	0.355153187518561	.	.
chr10	29361318	29361817	chr10	29206679	29207178	Rnf146|chr10:29206679-29207178	0.275687306945093	.	.
chr10	29361318	29361817	chr10	29532753	29533252	Rnf146|chr10:29532753-29533252	0.21947534169721	.	.
chr10	29361838	29362337	chr10	29106909	29107408	Rnf146|chr10:29106909-29107408	0.372524058357094	.	.
chr10	29361838	29362337	chr10	29148055	29148554	Rnf146|chr10:29148055-29148554	0.2888079550867	.	.
chr10	30600453	30600952	chr10	30709700	30710199	Trmt11|chr10:30709700-30710199	0.239578766439944	.	.
chr10	30600453	30600952	chr10	30718850	30719349	Trmt11|chr10:30718850-30719349	0.26525559171754	.	.
chr10	30802619	30803118	chr10	30537972	30538471	Ncoa7|chr10:30537972-30538471	0.282883175633244	.	.
chr10	30802619	30803118	chr10	30725190	30725689	Ncoa7|chr10:30725190-30725689	0.245874769538687	.	.
chr10	30842620	30843119	chr10	30537972	30538471	Hey2|chr10:30537972-30538471	0.319303271237839	.	.
chr10	31313140	31313639	chr10	31299140	31299639	Hddc2|chr10:31299140-31299639	0.25456525313146	.	.
chr10	31313140	31313639	chr10	31551337	31551836	Hddc2|chr10:31551337-31551836	0.226823592792988	.	.
chr10	31313140	31313639	chr10	31592665	31593164	Hddc2|chr10:31592665-31593164	0.340885065872242	.	.
chr10	31445112	31445611	chr10	31742380	31742879	Tpd52l1|chr10:31742380-31742879	0.287550160409012	.	.
chr10	31445701	31446200	chr10	31299140	31299639	Tpd52l1|chr10:31299140-31299639	0.23374266635928	.	.
chr10	31445701	31446200	chr10	31592665	31593164	Tpd52l1|chr10:31592665-31593164	0.261834330561607	.	.
chr10	31445701	31446200	chr10	31742380	31742879	Tpd52l1|chr10:31742380-31742879	0.220179412516999	.	.
chr10	31609486	31609985	chr10	31694509	31695008	Rnf217|chr10:31694509-31695008	0.224678832179068	.	.
chr10	33904718	33905217	chr10	33558095	33558594	Rsph4a|chr10:33558095-33558594	0.351123985538117	.	.
chr10	33904718	33905217	chr10	33996648	33997147	Rsph4a|chr10:33996648-33997147	0.283359471221869	.	.
chr10	34019491	34019990	chr10	34033850	34034349	Gm48045|chr10:34033850-34034349	0.320179124553208	.	.
chr10	34019491	34019990	chr10	34033850	34034349	Rwdd1|chr10:34033850-34034349	0.320179124553208	.	.
chr10	34019491	34019990	chr10	34091720	34092219	Gm48045|chr10:34091720-34092219	0.257931507080983	.	.
chr10	34019491	34019990	chr10	34091720	34092219	Rwdd1|chr10:34091720-34092219	0.257931507080983	.	.
chr10	34096225	34096724	chr10	34091720	34092219	Calhm5|chr10:34091720-34092219	0.271668394648876	.	.
chr10	34096225	34096724	chr10	34150791	34151290	Calhm5|chr10:34150791-34151290	0.299725730651565	.	.
chr10	34096225	34096724	chr10	34328221	34328720	Calhm5|chr10:34328221-34328720	0.589448030603709	.	.
chr10	34127449	34127948	chr10	34150791	34151290	Calhm6|chr10:34150791-34151290	0.28638089101253	.	.
chr10	34127449	34127948	chr10	34328221	34328720	Calhm6|chr10:34328221-34328720	0.450780758878861	.	.
chr10	34206579	34207078	chr10	34033850	34034349	Dse|chr10:34033850-34034349	0.361559540438715	.	.
chr10	34281970	34282469	chr10	34150791	34151290	Tspyl1|chr10:34150791-34151290	0.327819564657998	.	.
chr10	34281970	34282469	chr10	34316872	34317371	Tspyl1|chr10:34316872-34317371	0.386505891554609	.	.
chr10	34281970	34282469	chr10	34328221	34328720	Tspyl1|chr10:34328221-34328720	0.264351520170237	.	.
chr10	34418335	34418834	chr10	34091720	34092219	Nt5dc1|chr10:34091720-34092219	0.23669387476559	.	.
chr10	36505968	36506467	chr10	36379259	36379758	Hs3st5|chr10:36379259-36379758	0.291925547360326	.	.
chr10	36505968	36506467	chr10	36491597	36492096	Hs3st5|chr10:36491597-36492096	0.234449513884483	.	.
chr10	36505968	36506467	chr10	36718129	36718628	Hs3st5|chr10:36718129-36718628	0.227799558808457	.	.
chr10	36506584	36507083	chr10	36379259	36379758	Hs3st5|chr10:36379259-36379758	0.366416376337613	.	.
chr10	36506584	36507083	chr10	36491597	36492096	Hs3st5|chr10:36491597-36492096	0.469509606455447	.	.
chr10	36506584	36507083	chr10	36567264	36567763	Hs3st5|chr10:36567264-36567763	0.293142994370019	.	.
chr10	36507177	36507676	chr10	36379259	36379758	Hs3st5|chr10:36379259-36379758	0.323001911186347	.	.
chr10	36507177	36507676	chr10	36429599	36430098	Hs3st5|chr10:36429599-36430098	0.231881484640765	.	.
chr10	36507177	36507676	chr10	36491597	36492096	Hs3st5|chr10:36491597-36492096	0.385577892549334	.	.
chr10	36507177	36507676	chr10	36567264	36567763	Hs3st5|chr10:36567264-36567763	0.367765779299529	.	.
chr10	36974002	36974501	chr10	37014232	37014731	Hdac2|chr10:37014232-37014731	0.252317830328235	.	.
chr10	36974002	36974501	chr10	37072777	37073276	Hdac2|chr10:37072777-37073276	0.290631438768445	.	.
chr10	37138712	37139211	chr10	37047820	37048319	5930403N24Rik|chr10:37047820-37048319	0.437577173341778	.	.
chr10	37138712	37139211	chr10	37047820	37048319	Marcks|chr10:37047820-37048319	0.437577173341778	.	.
chr10	37138712	37139211	chr10	37140760	37141259	5930403N24Rik|chr10:37140760-37141259	0.384849120420103	.	.
chr10	37138712	37139211	chr10	37140760	37141259	Marcks|chr10:37140760-37141259	0.384849120420103	.	.
chr10	39133692	39134191	chr10	39165450	39165949	Fam229b|chr10:39165450-39165949	0.317563053828022	.	.
chr10	39133692	39134191	chr10	39165450	39165949	Tube1|chr10:39165450-39165949	0.317563053828022	.	.
chr10	39133692	39134191	chr10	39230902	39231401	Fam229b|chr10:39230902-39231401	0.26878535231372	.	.
chr10	39133692	39134191	chr10	39230902	39231401	Tube1|chr10:39230902-39231401	0.26878535231372	.	.
chr10	39899007	39899506	chr10	39870731	39871230	4930547M16Rik|chr10:39870731-39871230	0.408270403272053	.	.
chr10	39899007	39899506	chr10	39870731	39871230	Mfsd4b4|chr10:39870731-39871230	0.408270403272053	.	.
chr10	40025041	40025540	chr10	39960047	39960546	Mfsd4b1|chr10:39960047-39960546	0.641328932870162	.	.
chr10	40025041	40025540	chr10	40151762	40152261	Mfsd4b1|chr10:40151762-40152261	0.471186488217695	.	.
chr10	40025041	40025540	chr10	40446613	40447112	Mfsd4b1|chr10:40446613-40447112	0.700064930521873	.	.
chr10	40246833	40247332	chr10	40151762	40152261	Rpf2|chr10:40151762-40152261	0.341589610039167	.	.
chr10	40257484	40257983	chr10	40151762	40152261	Gtf3c6|chr10:40151762-40152261	0.318651312649176	.	.
chr10	40258264	40258763	chr10	40151762	40152261	Gtf3c6|chr10:40151762-40152261	0.466973788345346	.	.
chr10	40258264	40258763	chr10	40446613	40447112	Gtf3c6|chr10:40446613-40447112	0.403807191924946	.	.
chr10	40301364	40301863	chr10	40300650	40301149	Amd1|chr10:40300650-40301149	0.236987269829677	.	.
chr10	40301364	40301863	chr10	40737514	40738013	Amd1|chr10:40737514-40738013	0.304877952401286	.	.
chr10	40301997	40302496	chr10	40443401	40443900	Amd1|chr10:40443401-40443900	0.327276896797215	.	.
chr10	40348905	40349404	chr10	40053272	40053771	Cdk19os|chr10:40053272-40053771	0.27005191284047	.	.
chr10	40348905	40349404	chr10	40151762	40152261	Cdk19os|chr10:40151762-40152261	0.278223113107642	.	.
chr10	40348905	40349404	chr10	40446613	40447112	Cdk19os|chr10:40446613-40447112	0.29602635156538	.	.
chr10	40348905	40349404	chr10	40524902	40525401	Cdk19os|chr10:40524902-40525401	0.365831946497625	.	.
chr10	40682966	40683465	chr10	40446613	40447112	Mettl24|chr10:40446613-40447112	0.208309693132297	.	.
chr10	40682966	40683465	chr10	40737514	40738013	Mettl24|chr10:40737514-40738013	0.595341681149862	.	.
chr10	40683470	40683969	chr10	40443401	40443900	Mettl24|chr10:40443401-40443900	0.513717530304274	.	.
chr10	40683470	40683969	chr10	40446613	40447112	Mettl24|chr10:40446613-40447112	0.21475653963609	.	.
chr10	40683470	40683969	chr10	40737514	40738013	Mettl24|chr10:40737514-40738013	0.437050700387956	.	.
chr10	41303028	41303527	chr10	41295019	41295518	Ak9|chr10:41295019-41295518	0.336333134947842	.	.
chr10	41303028	41303527	chr10	41295019	41295518	Fig4|chr10:41295019-41295518	0.336333134947842	.	.
chr10	41303028	41303527	chr10	41689835	41690334	Ak9|chr10:41689835-41690334	0.224535298024586	.	.
chr10	41303028	41303527	chr10	41689835	41690334	Fig4|chr10:41689835-41690334	0.224535298024586	.	.
chr10	41303669	41304168	chr10	41288740	41289239	Ak9|chr10:41288740-41289239	0.22528834694224	.	.
chr10	41303669	41304168	chr10	41288740	41289239	Fig4|chr10:41288740-41289239	0.22528834694224	.	.
chr10	41303669	41304168	chr10	41295019	41295518	Ak9|chr10:41295019-41295518	0.47893108397802	.	.
chr10	41303669	41304168	chr10	41295019	41295518	Fig4|chr10:41295019-41295518	0.47893108397802	.	.
chr10	41303669	41304168	chr10	41689835	41690334	Ak9|chr10:41689835-41690334	0.307844034702933	.	.
chr10	41303669	41304168	chr10	41689835	41690334	Fig4|chr10:41689835-41690334	0.307844034702933	.	.
chr10	41450048	41450547	chr10	41004323	41004822	Zbtb24|chr10:41004323-41004822	0.229579022295327	.	.
chr10	41450048	41450547	chr10	41505407	41505906	Zbtb24|chr10:41505407-41505906	0.227951072900421	.	.
chr10	41490156	41490655	chr10	41295019	41295518	Ppil6|chr10:41295019-41295518	0.235830690523233	.	.
chr10	41490156	41490655	chr10	41295019	41295518	Smpd2|chr10:41295019-41295518	0.235830690523233	.	.
chr10	41518365	41518864	chr10	41601964	41602463	Cd164|chr10:41601964-41602463	0.446730411610526	.	.
chr10	41518365	41518864	chr10	41678789	41679288	Cd164|chr10:41678789-41679288	0.275501181654804	.	.
chr10	41518365	41518864	chr10	41682610	41683109	Cd164|chr10:41682610-41683109	0.271637568688358	.	.
chr10	41518365	41518864	chr10	41887125	41887624	Cd164|chr10:41887125-41887624	0.249490775478723	.	.
chr10	41518902	41519401	chr10	41505407	41505906	Cd164|chr10:41505407-41505906	0.329205667294873	.	.
chr10	41518902	41519401	chr10	41678789	41679288	Cd164|chr10:41678789-41679288	0.210239439749641	.	.
chr10	41518902	41519401	chr10	41682610	41683109	Cd164|chr10:41682610-41683109	0.251138175513747	.	.
chr10	41518902	41519401	chr10	41830818	41831317	Cd164|chr10:41830818-41831317	0.230960895175606	.	.
chr10	41518902	41519401	chr10	41980671	41981170	Cd164|chr10:41980671-41981170	0.391464320837265	.	.
chr10	41553207	41553706	chr10	41678789	41679288	Gm17196|chr10:41678789-41679288	0.643636222201324	.	.
chr10	41553772	41554271	chr10	41601964	41602463	Gm17196|chr10:41601964-41602463	0.307572895138863	.	.
chr10	41553772	41554271	chr10	41678789	41679288	Gm17196|chr10:41678789-41679288	0.652521683037505	.	.
chr10	41809843	41810342	chr10	41887125	41887624	Cep57l1|chr10:41887125-41887624	0.282176877842084	.	.
chr10	41809843	41810342	chr10	41887125	41887624	Sesn1|chr10:41887125-41887624	0.282176877842084	.	.
chr10	42276537	42277036	chr10	42678656	42679155	Foxo3|chr10:42678656-42679155	0.328885414341473	.	.
chr10	42477769	42478268	chr10	42308048	42308547	Afg1l|chr10:42308048-42308547	0.260709503312304	.	.
chr10	42478381	42478880	chr10	42308548	42309047	Afg1l|chr10:42308548-42309047	0.345622436104648	.	.
chr10	42478381	42478880	chr10	42728759	42729258	Afg1l|chr10:42728759-42729258	0.243642956065812	.	.
chr10	42501588	42502087	chr10	42308048	42308547	Snx3|chr10:42308048-42308547	0.278593510377954	.	.
chr10	42502326	42502825	chr10	42707195	42707694	Snx3|chr10:42707195-42707694	0.240308438695383	.	.
chr10	43901492	43901991	chr10	43601399	43601898	Qrsl1|chr10:43601399-43601898	0.268155355882871	.	.
chr10	43901492	43901991	chr10	43601399	43601898	Rtn4ip1|chr10:43601399-43601898	0.268155355882871	.	.
chr10	43901492	43901991	chr10	43739673	43740172	Qrsl1|chr10:43739673-43740172	0.235563246484988	.	.
chr10	43901492	43901991	chr10	43739673	43740172	Rtn4ip1|chr10:43739673-43740172	0.235563246484988	.	.
chr10	43901492	43901991	chr10	43918944	43919443	Qrsl1|chr10:43918944-43919443	0.366969546026028	.	.
chr10	43901492	43901991	chr10	43918944	43919443	Rtn4ip1|chr10:43918944-43919443	0.366969546026028	.	.
chr10	43901492	43901991	chr10	44209684	44210183	Qrsl1|chr10:44209684-44210183	0.321435729111849	.	.
chr10	43901492	43901991	chr10	44209684	44210183	Rtn4ip1|chr10:44209684-44210183	0.321435729111849	.	.
chr10	44268090	44268589	chr10	44071106	44071605	Atg5|chr10:44071106-44071605	0.374360675363616	.	.
chr10	45066851	45067350	chr10	45098718	45099217	Prep|chr10:45098718-45099217	0.250845603692733	.	.
chr10	45066851	45067350	chr10	45129040	45129539	Prep|chr10:45129040-45129539	0.319983421201324	.	.
chr10	45289129	45289628	chr10	45711324	45711823	Gm15934|chr10:45711324-45711823	0.29626589364237	.	.
chr10	45335958	45336457	chr10	45711324	45711823	Bves|chr10:45711324-45711823	0.264786219482645	.	.
chr10	45486237	45486736	chr10	45373235	45373734	Lin28b|chr10:45373235-45373734	0.330257968907859	.	.
chr10	45578214	45578713	chr10	45850528	45851027	Hace1|chr10:45850528-45851027	0.218313876600252	.	.
chr10	45578214	45578713	chr10	45889341	45889840	Hace1|chr10:45889341-45889840	0.297252797910606	.	.
chr10	49788557	49789056	chr10	49673321	49673820	Grik2|chr10:49673321-49673820	0.223687415506969	.	.
chr10	52233366	52233865	chr10	52072508	52073007	Dcbld1|chr10:52072508-52073007	0.360397089275345	.	.
chr10	52233867	52234366	chr10	52072508	52073007	Dcbld1|chr10:52072508-52073007	0.30215910428072	.	.
chr10	52381975	52382474	chr10	52704503	52705002	Gopc|chr10:52704503-52705002	0.459817322037273	.	.
chr10	52417238	52417737	chr10	52106115	52106614	Nus1|chr10:52106115-52106614	0.221774202306337	.	.
chr10	52417238	52417737	chr10	52274336	52274835	Nus1|chr10:52274336-52274835	0.361443073605408	.	.
chr10	52417238	52417737	chr10	52274921	52275420	Nus1|chr10:52274921-52275420	0.355177710558204	.	.
chr10	52417238	52417737	chr10	52287914	52288413	Nus1|chr10:52287914-52288413	0.320609172182065	.	.
chr10	52417238	52417737	chr10	52288420	52288919	Nus1|chr10:52288420-52288919	0.292781826867483	.	.
chr10	52417238	52417737	chr10	52293961	52294460	Nus1|chr10:52293961-52294460	0.215053300527794	.	.
chr10	52417238	52417737	chr10	52294487	52294986	Nus1|chr10:52294487-52294986	0.376987225056537	.	.
chr10	52690218	52690717	chr10	52281173	52281672	Slc35f1|chr10:52281173-52281672	0.255782179203174	.	.
chr10	52690218	52690717	chr10	52293961	52294460	Slc35f1|chr10:52293961-52294460	0.321662215247651	.	.
chr10	52690218	52690717	chr10	52691301	52691800	Slc35f1|chr10:52691301-52691800	0.221138027828763	.	.
chr10	52690218	52690717	chr10	52704503	52705002	Slc35f1|chr10:52704503-52705002	0.29174635710109	.	.
chr10	52690218	52690717	chr10	52712103	52712602	Slc35f1|chr10:52712103-52712602	0.420335650653437	.	.
chr10	52690801	52691300	chr10	52691301	52691800	Slc35f1|chr10:52691301-52691800	0.364492928711324	.	.
chr10	52690801	52691300	chr10	52704503	52705002	Slc35f1|chr10:52704503-52705002	0.388651465172166	.	.
chr10	56228732	56229231	chr10	56003343	56003842	Tbc1d32|chr10:56003343-56003842	0.383033573714022	.	.
chr10	56431764	56432263	chr10	56003343	56003842	Gm36595|chr10:56003343-56003842	0.286203121707204	.	.
chr10	56431764	56432263	chr10	56347647	56348146	Gm36595|chr10:56347647-56348146	0.342045309971052	.	.
chr10	56431764	56432263	chr10	56347647	56348146	Gm36595|chr10:56347647-56348146	0.342045309971053	.	.
chr10	57532304	57532803	chr10	57829597	57830096	Serinc1|chr10:57829597-57830096	0.221127933306909	.	.
chr10	57631815	57632314	chr10	57447879	57448378	Pkib|chr10:57447879-57448378	0.215116385545436	.	.
chr10	57794436	57794935	chr10	57829597	57830096	Smpdl3a|chr10:57829597-57830096	0.268108626635746	.	.
chr10	57794939	57795438	chr10	57829597	57830096	Smpdl3a|chr10:57829597-57830096	0.373067576943285	.	.
chr10	58446597	58447096	chr10	58362676	58363175	Ranbp2|chr10:58362676-58363175	0.245837799614611	.	.
chr10	58446597	58447096	chr10	58627619	58628118	Ranbp2|chr10:58627619-58628118	0.260539902432615	.	.
chr10	58447107	58447606	chr10	58383254	58383753	Ranbp2|chr10:58383254-58383753	0.333150081235909	.	.
chr10	60831386	60831885	chr10	60779625	60780124	Unc5b|chr10:60779625-60780124	0.262597538330124	.	.
chr10	60831386	60831885	chr10	60893208	60893707	Unc5b|chr10:60893208-60893707	0.24877670289936	.	.
chr10	60831386	60831885	chr10	60893751	60894250	Unc5b|chr10:60893751-60894250	0.418082636749153	.	.
chr10	60831386	60831885	chr10	60934266	60934765	Unc5b|chr10:60934266-60934765	0.340800814665846	.	.
chr10	60831386	60831885	chr10	61018674	61019173	Unc5b|chr10:61018674-61019173	0.594917431209513	.	.
chr10	61052138	61052637	chr10	60941749	60942248	Gm20610|chr10:60941749-60942248	0.25685236285728	.	.
chr10	61052138	61052637	chr10	61068463	61068962	Gm20610|chr10:61068463-61068962	0.336577961141117	.	.
chr10	61089138	61089637	chr10	61068463	61068962	Pcbd1|chr10:61068463-61068962	0.356838413188358	.	.
chr10	61089138	61089637	chr10	61199543	61200042	Pcbd1|chr10:61199543-61200042	0.346571535816605	.	.
chr10	61089138	61089637	chr10	61491985	61492484	Pcbd1|chr10:61491985-61492484	0.281536160612121	.	.
chr10	61089650	61090149	chr10	60779625	60780124	Pcbd1|chr10:60779625-60780124	0.290063034033875	.	.
chr10	61089650	61090149	chr10	60941749	60942248	Pcbd1|chr10:60941749-60942248	0.22320583380235	.	.
chr10	61089650	61090149	chr10	61068463	61068962	Pcbd1|chr10:61068463-61068962	0.490675548194871	.	.
chr10	61089650	61090149	chr10	61199543	61200042	Pcbd1|chr10:61199543-61200042	0.252057203534963	.	.
chr10	61089650	61090149	chr10	61211489	61211988	Pcbd1|chr10:61211489-61211988	0.258508041554788	.	.
chr10	61089650	61090149	chr10	61491985	61492484	Pcbd1|chr10:61491985-61492484	0.463337824302966	.	.
chr10	61147435	61147934	chr10	60941749	60942248	Sgpl1|chr10:60941749-60942248	0.305168190240274	.	.
chr10	61147435	61147934	chr10	61018674	61019173	Sgpl1|chr10:61018674-61019173	0.221177691274698	.	.
chr10	61147435	61147934	chr10	61036155	61036654	Sgpl1|chr10:61036155-61036654	0.434585008396775	.	.
chr10	61383246	61383745	chr10	61275776	61276275	Pald1|chr10:61275776-61276275	0.344537864824214	.	.
chr10	61418097	61418596	chr10	61010611	61011110	Nodal|chr10:61010611-61011110	0.381678095383698	.	.
chr10	61418612	61419111	chr10	61010611	61011110	Nodal|chr10:61010611-61011110	0.591345047094527	.	.
chr10	61452044	61452543	chr10	61068463	61068962	Eif4ebp2|chr10:61068463-61068962	0.29360916865083	.	.
chr10	61452044	61452543	chr10	61199543	61200042	Eif4ebp2|chr10:61199543-61200042	0.436262593757172	.	.
chr10	61452044	61452543	chr10	61211489	61211988	Eif4ebp2|chr10:61211489-61211988	0.465082012299399	.	.
chr10	61452044	61452543	chr10	61341474	61341973	Eif4ebp2|chr10:61341474-61341973	0.31844310283427	.	.
chr10	61452044	61452543	chr10	61491985	61492484	Eif4ebp2|chr10:61491985-61492484	0.428101586829634	.	.
chr10	61452613	61453112	chr10	61018674	61019173	Eif4ebp2|chr10:61018674-61019173	0.285369164989438	.	.
chr10	61500084	61500583	chr10	61625504	61626003	Gm47593|chr10:61625504-61626003	0.319985712451482	.	.
chr10	61648322	61648821	chr10	61980369	61980868	Ppa1|chr10:61980369-61980868	0.348717376097916	.	.
chr10	61680030	61680529	chr10	61625504	61626003	1700022H01Rik|chr10:61625504-61626003	0.226900364664642	.	.
chr10	61680030	61680529	chr10	61625504	61626003	Sar1a|chr10:61625504-61626003	0.226900364664642	.	.
chr10	61695204	61695703	chr10	61662943	61663442	Tysnd1|chr10:61662943-61663442	0.234227387876078	.	.
chr10	61714894	61715393	chr10	61625504	61626003	Aifm2|chr10:61625504-61626003	0.403024845859307	.	.
chr10	61783021	61783520	chr10	62055333	62055832	H2afy2|chr10:62055333-62055832	0.329530174977289	.	.
chr10	61783689	61784188	chr10	62055333	62055832	H2afy2|chr10:62055333-62055832	0.319700775842955	.	.
chr10	61978216	61978715	chr10	62055333	62055832	Col13a1|chr10:62055333-62055832	0.22796170650637	.	.
chr10	61978216	61978715	chr10	62182988	62183487	Col13a1|chr10:62182988-62183487	0.286980545710026	.	.
chr10	62231026	62231525	chr10	62110799	62111298	Tspan15|chr10:62110799-62111298	0.218515741147226	.	.
chr10	62340040	62340539	chr10	62055333	62055832	Hk1os|chr10:62055333-62055832	0.437260493505402	.	.
chr10	62449224	62449723	chr10	62055333	62055832	4930507D05Rik|chr10:62055333-62055832	0.281173129592085	.	.
chr10	62449224	62449723	chr10	62055333	62055832	Supv3l1|chr10:62055333-62055832	0.281173129592085	.	.
chr10	62449224	62449723	chr10	62275118	62275617	4930507D05Rik|chr10:62275118-62275617	0.314534374829996	.	.
chr10	62449224	62449723	chr10	62275118	62275617	Supv3l1|chr10:62275118-62275617	0.314534374829996	.	.
chr10	62449224	62449723	chr10	62294061	62294560	4930507D05Rik|chr10:62294061-62294560	0.42509951789677	.	.
chr10	62449224	62449723	chr10	62294061	62294560	Supv3l1|chr10:62294061-62294560	0.42509951789677	.	.
chr10	62449224	62449723	chr10	62410887	62411386	4930507D05Rik|chr10:62410887-62411386	0.213140080383916	.	.
chr10	62449224	62449723	chr10	62410887	62411386	Supv3l1|chr10:62410887-62411386	0.213140080383916	.	.
chr10	62449766	62450265	chr10	62102023	62102522	4930507D05Rik|chr10:62102023-62102522	0.390623199288678	.	.
chr10	62449766	62450265	chr10	62102023	62102522	Supv3l1|chr10:62102023-62102522	0.390623199288678	.	.
chr10	62486629	62487128	chr10	62101434	62101933	Vps26a|chr10:62101434-62101933	0.348883285200349	.	.
chr10	62486629	62487128	chr10	62500120	62500619	Vps26a|chr10:62500120-62500619	0.26742952251423	.	.
chr10	62578211	62578710	chr10	62500120	62500619	4933428P19Rik|chr10:62500120-62500619	0.22237085714028	.	.
chr10	62578211	62578710	chr10	62500120	62500619	Kif1bp|chr10:62500120-62500619	0.22237085714028	.	.
chr10	62602059	62602558	chr10	62275118	62275617	Ddx21|chr10:62275118-62275617	0.332146043311601	.	.
chr10	62602059	62602558	chr10	62275118	62275617	Gm47257|chr10:62275118-62275617	0.332146043311601	.	.
chr10	62602059	62602558	chr10	62294061	62294560	Ddx21|chr10:62294061-62294560	0.383866243473228	.	.
chr10	62602059	62602558	chr10	62294061	62294560	Gm47257|chr10:62294061-62294560	0.383866243473228	.	.
chr10	62602059	62602558	chr10	62332391	62332890	Ddx21|chr10:62332391-62332890	0.22852176853556	.	.
chr10	62602059	62602558	chr10	62332391	62332890	Gm47257|chr10:62332391-62332890	0.22852176853556	.	.
chr10	62602059	62602558	chr10	62410887	62411386	Ddx21|chr10:62410887-62411386	0.319359191462888	.	.
chr10	62602059	62602558	chr10	62410887	62411386	Gm47257|chr10:62410887-62411386	0.319359191462888	.	.
chr10	62602059	62602558	chr10	62856650	62857149	Ddx21|chr10:62856650-62857149	0.518267659694312	.	.
chr10	62602059	62602558	chr10	62856650	62857149	Gm47257|chr10:62856650-62857149	0.518267659694312	.	.
chr10	62602059	62602558	chr10	62866298	62866797	Ddx21|chr10:62866298-62866797	0.236215535203587	.	.
chr10	62602059	62602558	chr10	62866298	62866797	Gm47257|chr10:62866298-62866797	0.236215535203587	.	.
chr10	62725538	62726037	chr10	62866298	62866797	Stox1|chr10:62866298-62866797	0.229621114597238	.	.
chr10	62920395	62920894	chr10	62856650	62857149	Slc25a16|chr10:62856650-62857149	0.362960156195558	.	.
chr10	62920395	62920894	chr10	63111377	63111876	Slc25a16|chr10:63111377-63111876	0.279744273690031	.	.
chr10	62946840	62947339	chr10	62590203	62590702	Dna2|chr10:62590203-62590702	0.306595630517144	.	.
chr10	62946840	62947339	chr10	62865210	62865709	Dna2|chr10:62865210-62865709	0.219639011237406	.	.
chr10	62946840	62947339	chr10	62865795	62866294	Dna2|chr10:62865795-62866294	0.222365003938147	.	.
chr10	62946840	62947339	chr10	62866298	62866797	Dna2|chr10:62866298-62866797	0.44628179340769	.	.
chr10	62946840	62947339	chr10	62866298	62866797	Dna2|chr10:62866298-62866797	0.446281793407691	.	.
chr10	62946840	62947339	chr10	63065948	63066447	Dna2|chr10:63065948-63066447	0.285303833347054	.	.
chr10	63023688	63024187	chr10	63122482	63122981	Hnrnph3|chr10:63122482-63122981	0.238691283669924	.	.
chr10	63023688	63024187	chr10	63122482	63122981	Pbld2|chr10:63122482-63122981	0.238691283669924	.	.
chr10	63099999	63100498	chr10	62831702	62832201	Atoh7|chr10:62831702-62832201	0.293833191418907	.	.
chr10	63099999	63100498	chr10	62971839	62972338	Atoh7|chr10:62971839-62972338	0.27954421333621	.	.
chr10	63099999	63100498	chr10	63122482	63122981	Atoh7|chr10:63122482-63122981	0.461270578907769	.	.
chr10	63381589	63382088	chr10	63221347	63221846	Dnajc12|chr10:63221347-63221846	0.240707170889525	.	.
chr10	63381589	63382088	chr10	63221347	63221846	Sirt1|chr10:63221347-63221846	0.240707170889525	.	.
chr10	63382558	63383057	chr10	63065948	63066447	Dnajc12|chr10:63065948-63066447	0.404411226156174	.	.
chr10	63382558	63383057	chr10	63647276	63647775	Dnajc12|chr10:63647276-63647775	0.345247329676843	.	.
chr10	63429313	63429812	chr10	63065948	63066447	Ctnna3|chr10:63065948-63066447	0.480673895670829	.	.
chr10	63429313	63429812	chr10	63338211	63338710	Ctnna3|chr10:63338211-63338710	0.264058911373367	.	.
chr10	63429957	63430456	chr10	63111377	63111876	Ctnna3|chr10:63111377-63111876	0.363143355943589	.	.
chr10	63429957	63430456	chr10	63122482	63122981	Ctnna3|chr10:63122482-63122981	0.287665257451656	.	.
chr10	63429957	63430456	chr10	63647276	63647775	Ctnna3|chr10:63647276-63647775	0.25141249379026	.	.
chr10	64090014	64090513	chr10	64039629	64040128	Lrrtm3|chr10:64039629-64040128	0.246398533701845	.	.
chr10	64090014	64090513	chr10	64040131	64040630	Lrrtm3|chr10:64040131-64040630	0.212216396436067	.	.
chr10	64090014	64090513	chr10	64343084	64343583	Lrrtm3|chr10:64343084-64343583	0.394633762875731	.	.
chr10	64090014	64090513	chr10	64376351	64376850	Lrrtm3|chr10:64376351-64376850	0.272184656559882	.	.
chr10	66920360	66920859	chr10	66814557	66815056	1110002J07Rik|chr10:66814557-66815056	0.396776858198939	.	.
chr10	66920360	66920859	chr10	66814557	66815056	Gm26576|chr10:66814557-66815056	0.396776858198939	.	.
chr10	67285073	67285572	chr10	67729197	67729696	Nrbf2|chr10:67729197-67729696	0.235948727491586	.	.
chr10	67535893	67536392	chr10	67903400	67903899	Egr2|chr10:67903400-67903899	0.350994971480867	.	.
chr10	67548797	67549296	chr10	67482306	67482805	Ado|chr10:67482306-67482805	0.367088082710657	.	.
chr10	67548797	67549296	chr10	67729197	67729696	Ado|chr10:67729197-67729696	0.267565430764104	.	.
chr10	67548797	67549296	chr10	67871517	67872016	Ado|chr10:67871517-67872016	0.347707726704007	.	.
chr10	67912421	67912920	chr10	67903400	67903899	Zfp365|chr10:67903400-67903899	0.335647195260065	.	.
chr10	67912421	67912920	chr10	67984530	67985029	Zfp365|chr10:67984530-67985029	0.316665665460035	.	.
chr10	67912421	67912920	chr10	67998042	67998541	Zfp365|chr10:67998042-67998541	0.237434770616173	.	.
chr10	68541629	68542128	chr10	68510936	68511435	Cabcoco1|chr10:68510936-68511435	0.386342671130748	.	.
chr10	68724253	68724752	chr10	68276839	68277338	Tmem26|chr10:68276839-68277338	0.277866038701702	.	.
chr10	68724253	68724752	chr10	68323996	68324495	Tmem26|chr10:68323996-68324495	0.527121246816608	.	.
chr10	68724253	68724752	chr10	68550576	68551075	Tmem26|chr10:68550576-68551075	0.563874653010804	.	.
chr10	68724253	68724752	chr10	68683961	68684460	Tmem26|chr10:68683961-68684460	0.219256752266244	.	.
chr10	69212738	69213237	chr10	69020419	69020918	A930033H14Rik|chr10:69020419-69020918	0.337688499473362	.	.
chr10	69212738	69213237	chr10	69045800	69046299	A930033H14Rik|chr10:69045800-69046299	0.226064053951288	.	.
chr10	69212738	69213237	chr10	69101920	69102419	A930033H14Rik|chr10:69101920-69102419	0.338847878643894	.	.
chr10	69212738	69213237	chr10	69107171	69107670	A930033H14Rik|chr10:69107171-69107670	0.212771130165262	.	.
chr10	69213312	69213811	chr10	69008729	69009228	A930033H14Rik|chr10:69008729-69009228	0.470174436914452	.	.
chr10	69213312	69213811	chr10	69020419	69020918	A930033H14Rik|chr10:69020419-69020918	0.238680153430922	.	.
chr10	69213312	69213811	chr10	69101920	69102419	A930033H14Rik|chr10:69101920-69102419	0.27970349623517	.	.
chr10	69213312	69213811	chr10	69107171	69107670	A930033H14Rik|chr10:69107171-69107670	0.326842850730736	.	.
chr10	69352755	69353254	chr10	69101920	69102419	Cdk1|chr10:69101920-69102419	0.285083219966016	.	.
chr10	71344660	71345159	chr10	71422555	71423054	Cisd1|chr10:71422555-71423054	0.234111448556803	.	.
chr10	71344660	71345159	chr10	71479864	71480363	Cisd1|chr10:71479864-71480363	0.246534648942921	.	.
chr10	72026284	72026783	chr10	71857546	71858045	Gm34609|chr10:71857546-71858045	0.251557071248246	.	.
chr10	72655128	72655627	chr10	72620503	72621002	Zwint|chr10:72620503-72621002	0.422343014694388	.	.
chr10	74966773	74967272	chr10	74994743	74995242	Gnaz|chr10:74994743-74995242	0.243191361436629	.	.
chr10	74966773	74967272	chr10	74994743	74995242	Gnaz|chr10:74994743-74995242	0.24319136143663	.	.
chr10	75764120	75764619	chr10	75950691	75951190	Cabin1|chr10:75950691-75951190	0.208192478294976	.	.
chr10	75773277	75773776	chr10	75873531	75874030	Ddt|chr10:75873531-75874030	0.261989148075797	.	.
chr10	75859343	75859842	chr10	75873531	75874030	Mif|chr10:75873531-75874030	0.220885328277162	.	.
chr10	75859343	75859842	chr10	76108602	76109101	Mif|chr10:76108602-76109101	0.22483804129224	.	.
chr10	75893088	75893587	chr10	75853409	75853908	Derl3|chr10:75853409-75853908	0.411385520625262	.	.
chr10	75893088	75893587	chr10	76108602	76109101	Derl3|chr10:76108602-76109101	0.361809209739413	.	.
chr10	75921379	75921878	chr10	75853409	75853908	Smarcb1|chr10:75853409-75853908	0.231922117752859	.	.
chr10	75921379	75921878	chr10	76108602	76109101	Smarcb1|chr10:76108602-76109101	0.333382411185943	.	.
chr10	75935571	75936070	chr10	75883039	75883538	Mmp11|chr10:75883039-75883538	0.405903438100398	.	.
chr10	75935571	75936070	chr10	76108602	76109101	Mmp11|chr10:76108602-76109101	0.213675481181864	.	.
chr10	76345090	76345589	chr10	76108602	76109101	Dip2a|chr10:76108602-76109101	0.223593537347008	.	.
chr10	76531225	76531724	chr10	76732742	76733241	Lss|chr10:76732742-76733241	0.280960552712881	.	.
chr10	76531225	76531724	chr10	76733248	76733747	Lss|chr10:76733248-76733747	0.396162596518839	.	.
chr10	76623163	76623662	chr10	76701336	76701835	Col6a2|chr10:76701336-76701835	0.396116425100205	.	.
chr10	76961928	76962427	chr10	76701336	76701835	Pcbp3|chr10:76701336-76701835	0.420832474201408	.	.
chr10	76961928	76962427	chr10	76734958	76735457	Pcbp3|chr10:76734958-76735457	0.257096632372487	.	.
chr10	76961928	76962427	chr10	76801944	76802443	Pcbp3|chr10:76801944-76802443	0.324901039531254	.	.
chr10	76961928	76962427	chr10	76802486	76802985	Pcbp3|chr10:76802486-76802985	0.251617327059972	.	.
chr10	77515609	77516108	chr10	77590819	77591318	Fam207a|chr10:77590819-77591318	0.288735878773575	.	.
chr10	77581441	77581940	chr10	77509364	77509863	Pttg1ip|chr10:77509364-77509863	0.269879722858204	.	.
chr10	77581441	77581940	chr10	77590819	77591318	Pttg1ip|chr10:77590819-77591318	0.297638676481169	.	.
chr10	77902300	77902799	chr10	77509364	77509863	Lrrc3|chr10:77509364-77509863	0.28887474715528	.	.
chr10	77978313	77978812	chr10	77509364	77509863	Cfap410|chr10:77509364-77509863	0.250813960649666	.	.
chr10	78009528	78010027	chr10	78159856	78160355	Pfkl|chr10:78159856-78160355	0.540646039723136	.	.
chr10	78043280	78043779	chr10	78211265	78211764	Aire|chr10:78211265-78211764	0.231852097667329	.	.
chr10	78169521	78170020	chr10	78159856	78160355	Gatd3a|chr10:78159856-78160355	0.432745461208662	.	.
chr10	78184961	78185460	chr10	78100912	78101411	Pwp2|chr10:78100912-78101411	0.281385307311107	.	.
chr10	78352152	78352651	chr10	78399195	78399694	Agpat3|chr10:78399195-78399694	0.247329233344585	.	.
chr10	78352152	78352651	chr10	78399195	78399694	Gm40709|chr10:78399195-78399694	0.247329233344585	.	.
chr10	78352152	78352651	chr10	78481893	78482392	Agpat3|chr10:78481893-78482392	0.367860226359876	.	.
chr10	78352152	78352651	chr10	78481893	78482392	Gm40709|chr10:78481893-78482392	0.367860226359876	.	.
chr10	78352152	78352651	chr10	78632261	78632760	Agpat3|chr10:78632261-78632760	0.332265888829719	.	.
chr10	78352152	78352651	chr10	78632261	78632760	Gm40709|chr10:78632261-78632760	0.332265888829719	.	.
chr10	78412843	78413342	chr10	78396201	78396700	Rrp1|chr10:78396201-78396700	0.366176787079366	.	.
chr10	78412843	78413342	chr10	78399195	78399694	Rrp1|chr10:78399195-78399694	0.228212442310893	.	.
chr10	78425391	78425890	chr10	78399195	78399694	Cstb|chr10:78399195-78399694	0.294233532264191	.	.
chr10	78464708	78465207	chr10	78279111	78279610	Pdxk|chr10:78279111-78279610	0.313304377290191	.	.
chr10	78574182	78574681	chr10	78396201	78396700	Ilvbl|chr10:78396201-78396700	0.407603003593932	.	.
chr10	78574691	78575190	chr10	78396201	78396700	Ilvbl|chr10:78396201-78396700	0.29100780122386	.	.
chr10	78746859	78747358	chr10	78396201	78396700	Gm30400|chr10:78396201-78396700	0.261088028051101	.	.
chr10	78746859	78747358	chr10	78812600	78813099	Gm30400|chr10:78812600-78813099	0.282223554724093	.	.
chr10	78747414	78747913	chr10	78457906	78458405	Gm30400|chr10:78457906-78458405	0.258378492037032	.	.
chr10	78747414	78747913	chr10	78812600	78813099	Gm30400|chr10:78812600-78813099	0.359610414854725	.	.
chr10	78752339	78752838	chr10	78812600	78813099	Ccdc105|chr10:78812600-78813099	0.251281386972636	.	.
chr10	78752863	78753362	chr10	78812600	78813099	Ccdc105|chr10:78812600-78813099	0.358652315322549	.	.
chr10	78752863	78753362	chr10	79116275	79116774	Ccdc105|chr10:79116275-79116774	0.335258533965784	.	.
chr10	78780051	78780550	chr10	78812600	78813099	Slc1a6|chr10:78812600-78813099	0.288861806515439	.	.
chr10	78780051	78780550	chr10	79116275	79116774	Slc1a6|chr10:79116275-79116774	0.290350347204258	.	.
chr10	79097368	79097867	chr10	78812600	78813099	2610008E11Rik|chr10:78812600-78813099	0.279102929043994	.	.
chr10	79533018	79533517	chr10	79595188	79595687	Plpp2|chr10:79595188-79595687	0.368536036468244	.	.
chr10	79533018	79533517	chr10	79649318	79649817	Plpp2|chr10:79649318-79649817	0.345687416440631	.	.
chr10	79533018	79533517	chr10	79722482	79722981	Plpp2|chr10:79722482-79722981	0.235101996205863	.	.
chr10	79533018	79533517	chr10	79722992	79723491	Plpp2|chr10:79722992-79723491	0.402806970136246	.	.
chr10	79533559	79534058	chr10	79722482	79722981	Plpp2|chr10:79722482-79722981	0.294338833503772	.	.
chr10	79533559	79534058	chr10	79722992	79723491	Plpp2|chr10:79722992-79723491	0.292171060664811	.	.
chr10	79613886	79614385	chr10	79595188	79595687	C2cd4c|chr10:79595188-79595687	0.224576481018952	.	.
chr10	79637658	79638157	chr10	79712388	79712887	Gm47163|chr10:79712388-79712887	0.349112909614918	.	.
chr10	79637658	79638157	chr10	79712388	79712887	Shc2|chr10:79712388-79712887	0.349112909614918	.	.
chr10	79668658	79669157	chr10	79722992	79723491	Tpgs1|chr10:79722992-79723491	0.275192122646345	.	.
chr10	79669185	79669684	chr10	79722482	79722981	Tpgs1|chr10:79722482-79722981	0.253333351739901	.	.
chr10	79669743	79670242	chr10	79649318	79649817	Tpgs1|chr10:79649318-79649817	0.211088712683644	.	.
chr10	79669743	79670242	chr10	79722992	79723491	Tpgs1|chr10:79722992-79723491	0.215087260292264	.	.
chr10	79704113	79704612	chr10	79649318	79649817	Bsg|chr10:79649318-79649817	0.218106544227752	.	.
chr10	79704113	79704612	chr10	79722482	79722981	Bsg|chr10:79722482-79722981	0.231461621214368	.	.
chr10	79704113	79704612	chr10	79722992	79723491	Bsg|chr10:79722992-79723491	0.458817789098666	.	.
chr10	79717010	79717509	chr10	79722992	79723491	Hcn2|chr10:79722992-79723491	0.30174933173739	.	.
chr10	80260827	80261326	chr10	80340023	80340522	Dazap1|chr10:80340023-80340522	0.229525644914132	.	.
chr10	80260827	80261326	chr10	80340023	80340522	Gamt|chr10:80340023-80340522	0.229525644914132	.	.
chr10	80261461	80261960	chr10	80340023	80340522	Dazap1|chr10:80340023-80340522	0.359430971833869	.	.
chr10	80261461	80261960	chr10	80340023	80340522	Gamt|chr10:80340023-80340522	0.359430971833869	.	.
chr10	80261461	80261960	chr10	80676201	80676700	Dazap1|chr10:80676201-80676700	0.281320728774007	.	.
chr10	80261461	80261960	chr10	80676201	80676700	Gamt|chr10:80676201-80676700	0.281320728774007	.	.
chr10	80295711	80296210	chr10	80446153	80446652	Apc2|chr10:80446153-80446652	0.267324224863161	.	.
chr10	80320339	80320838	chr10	80340023	80340522	2310011J03Rik|chr10:80340023-80340522	0.326110887605707	.	.
chr10	80329684	80330183	chr10	80298753	80299252	Pcsk4|chr10:80298753-80299252	0.208486847847861	.	.
chr10	80329684	80330183	chr10	80298753	80299252	Reep6|chr10:80298753-80299252	0.208486847847861	.	.
chr10	80371246	80371745	chr10	80264751	80265250	Gm15123|chr10:80264751-80265250	0.348124818129586	.	.
chr10	80371246	80371745	chr10	80264751	80265250	Gm15124|chr10:80264751-80265250	0.348124818129586	.	.
chr10	80371246	80371745	chr10	80446153	80446652	Gm15123|chr10:80446153-80446652	0.310603599356863	.	.
chr10	80371246	80371745	chr10	80446153	80446652	Gm15124|chr10:80446153-80446652	0.310603599356863	.	.
chr10	80387533	80388032	chr10	80475205	80475704	Mex3d|chr10:80475205-80475704	0.333311845452531	.	.
chr10	80387533	80388032	chr10	80676201	80676700	Mex3d|chr10:80676201-80676700	0.226900405991154	.	.
chr10	80398776	80399275	chr10	80676201	80676700	Mbd3|chr10:80676201-80676700	0.306410453362978	.	.
chr10	80406595	80407094	chr10	80340023	80340522	Uqcr11|chr10:80340023-80340522	0.24740496680756	.	.
chr10	80406595	80407094	chr10	80566638	80567137	Uqcr11|chr10:80566638-80567137	0.375134067804721	.	.
chr10	80433205	80433704	chr10	80676201	80676700	Tcf3|chr10:80676201-80676700	0.281020405096127	.	.
chr10	80433784	80434283	chr10	80446153	80446652	Tcf3|chr10:80446153-80446652	0.404659647708228	.	.
chr10	80561055	80561554	chr10	80298753	80299252	Rexo1|chr10:80298753-80299252	0.344022240606811	.	.
chr10	80561055	80561554	chr10	80676201	80676700	Rexo1|chr10:80676201-80676700	0.230692618094838	.	.
chr10	80577192	80577691	chr10	80676201	80676700	Klf16|chr10:80676201-80676700	0.282708638805045	.	.
chr10	80602614	80603113	chr10	80566638	80567137	Adat3|chr10:80566638-80567137	0.41931234087418	.	.
chr10	80602614	80603113	chr10	80566638	80567137	Scamp4|chr10:80566638-80567137	0.41931234087418	.	.
chr10	80621853	80622352	chr10	80298753	80299252	Csnk1g2|chr10:80298753-80299252	0.25373121312924	.	.
chr10	80621853	80622352	chr10	80676201	80676700	Csnk1g2|chr10:80676201-80676700	0.211332990638995	.	.
chr10	80622360	80622859	chr10	80676201	80676700	Csnk1g2|chr10:80676201-80676700	0.224026951392893	.	.
chr10	80656327	80656826	chr10	80298753	80299252	Btbd2|chr10:80298753-80299252	0.253595913972127	.	.
chr10	80656327	80656826	chr10	80676201	80676700	Btbd2|chr10:80676201-80676700	0.431429198013806	.	.
chr10	80702062	80702561	chr10	80475205	80475704	Izumo4|chr10:80475205-80475704	0.345440600736946	.	.
chr10	80702062	80702561	chr10	80475205	80475704	Mob3a|chr10:80475205-80475704	0.345440600736946	.	.
chr10	80742110	80742609	chr10	80298753	80299252	Ap3d1|chr10:80298753-80299252	0.278403752416471	.	.
chr10	81252204	81252703	chr10	81502626	81503125	Matk|chr10:81502626-81503125	0.347597417655423	.	.
chr10	81253019	81253518	chr10	81472805	81473304	Matk|chr10:81472805-81473304	0.277781213864975	.	.
chr10	81266395	81266894	chr10	81267945	81268444	Apba3|chr10:81267945-81268444	0.430331039185137	.	.
chr10	81266395	81266894	chr10	81267945	81268444	Mrpl54|chr10:81267945-81268444	0.430331039185137	.	.
chr10	81266395	81266894	chr10	81430157	81430656	Apba3|chr10:81430157-81430656	0.216274967021341	.	.
chr10	81266395	81266894	chr10	81430157	81430656	Mrpl54|chr10:81430157-81430656	0.216274967021341	.	.
chr10	81266395	81266894	chr10	81472805	81473304	Apba3|chr10:81472805-81473304	0.370845816654411	.	.
chr10	81266395	81266894	chr10	81472805	81473304	Mrpl54|chr10:81472805-81473304	0.370845816654411	.	.
chr10	81266395	81266894	chr10	81570705	81571204	Apba3|chr10:81570705-81571204	0.212952352812271	.	.
chr10	81266395	81266894	chr10	81570705	81571204	Mrpl54|chr10:81570705-81571204	0.212952352812271	.	.
chr10	81266395	81266894	chr10	81633421	81633920	Apba3|chr10:81633421-81633920	0.369698144322942	.	.
chr10	81266395	81266894	chr10	81633421	81633920	Mrpl54|chr10:81633421-81633920	0.369698144322942	.	.
chr10	81292618	81293117	chr10	81285670	81286169	Pip5k1c|chr10:81285670-81286169	0.298958481339962	.	.
chr10	81292618	81293117	chr10	81416888	81417387	Pip5k1c|chr10:81416888-81417387	0.301445332691626	.	.
chr10	81292618	81293117	chr10	81430157	81430656	Pip5k1c|chr10:81430157-81430656	0.381369565856554	.	.
chr10	81292618	81293117	chr10	81570705	81571204	Pip5k1c|chr10:81570705-81571204	0.400694885797243	.	.
chr10	81292618	81293117	chr10	81633421	81633920	Pip5k1c|chr10:81633421-81633920	0.254669818895294	.	.
chr10	81292618	81293117	chr10	81643405	81643904	Pip5k1c|chr10:81643405-81643904	0.379086165726264	.	.
chr10	81320497	81320996	chr10	81430157	81430656	Cactin|chr10:81430157-81430656	0.322516747255902	.	.
chr10	81320497	81320996	chr10	81570705	81571204	Cactin|chr10:81570705-81571204	0.210713316320571	.	.
chr10	81320497	81320996	chr10	81605015	81605514	Cactin|chr10:81605015-81605514	0.220585553046049	.	.
chr10	81320497	81320996	chr10	81633421	81633920	Cactin|chr10:81633421-81633920	0.212185250959191	.	.
chr10	81320497	81320996	chr10	81643405	81643904	Cactin|chr10:81643405-81643904	0.436991554358556	.	.
chr10	81350327	81350826	chr10	81430157	81430656	Hmg20b|chr10:81430157-81430656	0.232640015125563	.	.
chr10	81350327	81350826	chr10	81472805	81473304	Hmg20b|chr10:81472805-81473304	0.565653898034472	.	.
chr10	81350327	81350826	chr10	81633421	81633920	Hmg20b|chr10:81633421-81633920	0.234596779716102	.	.
chr10	81357211	81357710	chr10	81633421	81633920	Mfsd12|chr10:81633421-81633920	0.3400063799316	.	.
chr10	81378395	81378894	chr10	81430157	81430656	Fzr1|chr10:81430157-81430656	0.316289205391077	.	.
chr10	81378395	81378894	chr10	81472805	81473304	Fzr1|chr10:81472805-81473304	0.290942194918079	.	.
chr10	81378395	81378894	chr10	81570705	81571204	Fzr1|chr10:81570705-81571204	0.470185774599714	.	.
chr10	81378395	81378894	chr10	81605015	81605514	Fzr1|chr10:81605015-81605514	0.208418938162498	.	.
chr10	81378395	81378894	chr10	81633421	81633920	Fzr1|chr10:81633421-81633920	0.209189995779192	.	.
chr10	81378395	81378894	chr10	81643405	81643904	Fzr1|chr10:81643405-81643904	0.29311071268367	.	.
chr10	81384063	81384562	chr10	81416888	81417387	Dohh|chr10:81416888-81417387	0.250508660374301	.	.
chr10	81384063	81384562	chr10	81430826	81431325	Dohh|chr10:81430826-81431325	0.235053727995086	.	.
chr10	81408701	81409200	chr10	81502626	81503125	Gm16104|chr10:81502626-81503125	0.385609807074833	.	.
chr10	81408701	81409200	chr10	81633421	81633920	Gm16104|chr10:81633421-81633920	0.259597699645494	.	.
chr10	81482441	81482940	chr10	81430826	81431325	Celf5|chr10:81430826-81431325	0.321070554081009	.	.
chr10	81482441	81482940	chr10	81472805	81473304	Celf5|chr10:81472805-81473304	0.255451659445479	.	.
chr10	81496231	81496730	chr10	81285670	81286169	Ncln|chr10:81285670-81286169	0.301417246630748	.	.
chr10	81496231	81496730	chr10	81430157	81430656	Ncln|chr10:81430157-81430656	0.330054904177907	.	.
chr10	81496231	81496730	chr10	81430826	81431325	Ncln|chr10:81430826-81431325	0.394477067608872	.	.
chr10	81496231	81496730	chr10	81472805	81473304	Ncln|chr10:81472805-81473304	0.234079730199647	.	.
chr10	81496231	81496730	chr10	81643405	81643904	Ncln|chr10:81643405-81643904	0.331086728073019	.	.
chr10	81544468	81544967	chr10	81502626	81503125	Gna11|chr10:81502626-81503125	0.22507340489302	.	.
chr10	81545004	81545503	chr10	81430157	81430656	Gna11|chr10:81430157-81430656	0.215954354117086	.	.
chr10	81545004	81545503	chr10	81643405	81643904	Gna11|chr10:81643405-81643904	0.252040354097097	.	.
chr10	81545004	81545503	chr10	81997141	81997640	Gna11|chr10:81997141-81997640	0.283290655433806	.	.
chr10	81559200	81559699	chr10	81285670	81286169	Tle5|chr10:81285670-81286169	0.265279340984256	.	.
chr10	81559200	81559699	chr10	81430157	81430656	Tle5|chr10:81430157-81430656	0.359623496155808	.	.
chr10	81559200	81559699	chr10	81570705	81571204	Tle5|chr10:81570705-81571204	0.348195625288691	.	.
chr10	81560176	81560675	chr10	81285670	81286169	Tle5|chr10:81285670-81286169	0.541820522440996	.	.
chr10	81560176	81560675	chr10	81430157	81430656	Tle5|chr10:81430157-81430656	0.286431096242054	.	.
chr10	81560176	81560675	chr10	81430826	81431325	Tle5|chr10:81430826-81431325	0.276837186231787	.	.
chr10	81560176	81560675	chr10	81570705	81571204	Tle5|chr10:81570705-81571204	0.265308611609835	.	.
chr10	81560176	81560675	chr10	81643405	81643904	Tle5|chr10:81643405-81643904	0.488225412590218	.	.
chr10	81560176	81560675	chr10	81997141	81997640	Tle5|chr10:81997141-81997640	0.23391544461395	.	.
chr10	81600731	81601230	chr10	81285670	81286169	Tle6|chr10:81285670-81286169	0.380599162904622	.	.
chr10	81600731	81601230	chr10	81430157	81430656	Tle6|chr10:81430157-81430656	0.321906034691944	.	.
chr10	81600731	81601230	chr10	81570705	81571204	Tle6|chr10:81570705-81571204	0.403675392451534	.	.
chr10	81600731	81601230	chr10	81643405	81643904	Tle6|chr10:81643405-81643904	0.516273785297974	.	.
chr10	81605948	81606447	chr10	81285670	81286169	BC025920|chr10:81285670-81286169	0.21432054916641	.	.
chr10	81605948	81606447	chr10	81472805	81473304	BC025920|chr10:81472805-81473304	0.394397363158523	.	.
chr10	81605948	81606447	chr10	81633421	81633920	BC025920|chr10:81633421-81633920	0.38227231392316	.	.
chr10	81648748	81649247	chr10	81430157	81430656	Gm10778|chr10:81430157-81430656	0.217263331215799	.	.
chr10	81648748	81649247	chr10	81450104	81450603	Gm10778|chr10:81450104-81450603	0.216188107658916	.	.
chr10	81648748	81649247	chr10	81472805	81473304	Gm10778|chr10:81472805-81473304	0.475332301284086	.	.
chr10	81648748	81649247	chr10	81633421	81633920	Gm10778|chr10:81633421-81633920	0.346046148594627	.	.
chr10	81648748	81649247	chr10	81643405	81643904	Gm10778|chr10:81643405-81643904	0.263506640021653	.	.
chr10	82082993	82083492	chr10	81997141	81997640	BC024063|chr10:81997141-81997640	0.276866773038242	.	.
chr10	82353950	82354449	chr10	82698823	82699322	Gm4924|chr10:82698823-82699322	0.560464604723971	.	.
chr10	82622905	82623404	chr10	82698823	82699322	1190007I07Rik|chr10:82698823-82699322	0.464002293920505	.	.
chr10	82629507	82630006	chr10	82900594	82901093	Tdg|chr10:82900594-82901093	0.310897623184848	.	.
chr10	82763879	82764378	chr10	82926023	82926522	Nfyb|chr10:82926023-82926522	0.400287676325015	.	.
chr10	82811778	82812277	chr10	82698823	82699322	1700028I16Rik|chr10:82698823-82699322	0.232784606627176	.	.
chr10	82858893	82859392	chr10	82747120	82747619	Gm38560|chr10:82747120-82747619	0.247323234634192	.	.
chr10	82985064	82985563	chr10	82698823	82699322	Chst11|chr10:82698823-82699322	0.409652803990176	.	.
chr10	82985064	82985563	chr10	82747120	82747619	Chst11|chr10:82747120-82747619	0.285340786618618	.	.
chr10	82985064	82985563	chr10	82860253	82860752	Chst11|chr10:82860253-82860752	0.294448099691027	.	.
chr10	82985754	82986253	chr10	82860253	82860752	Chst11|chr10:82860253-82860752	0.261460702168198	.	.
chr10	83337299	83337798	chr10	83353944	83354443	Slc41a2|chr10:83353944-83354443	0.250831910394357	.	.
chr10	83337299	83337798	chr10	83729443	83729942	Slc41a2|chr10:83729443-83729942	0.229172640346453	.	.
chr10	83359854	83360353	chr10	83711004	83711503	D10Wsu102e|chr10:83711004-83711503	0.245035069008642	.	.
chr10	83359854	83360353	chr10	83711660	83712159	D10Wsu102e|chr10:83711660-83712159	0.384484485022797	.	.
chr10	83533226	83533725	chr10	83353944	83354443	Aldh1l2|chr10:83353944-83354443	0.475696443564916	.	.
chr10	83533226	83533725	chr10	83711660	83712159	Aldh1l2|chr10:83711660-83712159	0.262859502997871	.	.
chr10	83533226	83533725	chr10	83729443	83729942	Aldh1l2|chr10:83729443-83729942	0.298314630111132	.	.
chr10	83533226	83533725	chr10	83736184	83736683	Aldh1l2|chr10:83736184-83736683	0.45266105565403	.	.
chr10	83533859	83534358	chr10	83736184	83736683	Aldh1l2|chr10:83736184-83736683	0.461766500718084	.	.
chr10	83533859	83534358	chr10	83776401	83776900	Aldh1l2|chr10:83776401-83776900	0.272973033115348	.	.
chr10	83543166	83543665	chr10	83353944	83354443	Washc4|chr10:83353944-83354443	0.21239899080359	.	.
chr10	83543701	83544200	chr10	83711004	83711503	Washc4|chr10:83711004-83711503	0.260593633836205	.	.
chr10	83543701	83544200	chr10	83711660	83712159	Washc4|chr10:83711660-83712159	0.306605093253501	.	.
chr10	83722616	83723115	chr10	83976511	83977010	1500009L16Rik|chr10:83976511-83977010	0.239579741285747	.	.
chr10	83723129	83723628	chr10	83819609	83820108	1500009L16Rik|chr10:83819609-83820108	0.439958272994321	.	.
chr10	83723129	83723628	chr10	83976511	83977010	1500009L16Rik|chr10:83976511-83977010	0.52465504381299	.	.
chr10	84440510	84441009	chr10	84393851	84394350	Gm47962|chr10:84393851-84394350	0.3808035967924	.	.
chr10	84440510	84441009	chr10	84393851	84394350	Nuak1|chr10:84393851-84394350	0.3808035967924	.	.
chr10	84440510	84441009	chr10	84437986	84438485	Gm47962|chr10:84437986-84438485	0.41453204203946	.	.
chr10	84440510	84441009	chr10	84437986	84438485	Nuak1|chr10:84437986-84438485	0.41453204203946	.	.
chr10	84441046	84441545	chr10	84416829	84417328	Gm47962|chr10:84416829-84417328	0.265413998942897	.	.
chr10	84441046	84441545	chr10	84416829	84417328	Nuak1|chr10:84416829-84417328	0.265413998942897	.	.
chr10	84441046	84441545	chr10	84496710	84497209	Gm47962|chr10:84496710-84497209	0.386510124824265	.	.
chr10	84441046	84441545	chr10	84496710	84497209	Nuak1|chr10:84496710-84497209	0.386510124824265	.	.
chr10	85829194	85829693	chr10	85591978	85592477	Pwp1|chr10:85591978-85592477	0.391922006183205	.	.
chr10	85916863	85917362	chr10	85598554	85599053	Prdm4|chr10:85598554-85599053	0.239318652108072	.	.
chr10	85957553	85958052	chr10	85598046	85598545	Rtcb|chr10:85598046-85598545	0.28996295705057	.	.
chr10	86705281	86705780	chr10	86636804	86637303	Hsp90b1|chr10:86636804-86637303	0.342440952134415	.	.
chr10	86705281	86705780	chr10	86636804	86637303	Ttc41|chr10:86636804-86637303	0.342440952134415	.	.
chr10	86705281	86705780	chr10	86834634	86835133	Hsp90b1|chr10:86834634-86835133	0.240494885459504	.	.
chr10	86705281	86705780	chr10	86834634	86835133	Ttc41|chr10:86834634-86835133	0.240494885459504	.	.
chr10	86705281	86705780	chr10	86835190	86835689	Hsp90b1|chr10:86835190-86835689	0.330122814171521	.	.
chr10	86705281	86705780	chr10	86835190	86835689	Ttc41|chr10:86835190-86835689	0.330122814171521	.	.
chr10	86705281	86705780	chr10	86880300	86880799	Hsp90b1|chr10:86880300-86880799	0.211475207456438	.	.
chr10	86705281	86705780	chr10	86880300	86880799	Ttc41|chr10:86880300-86880799	0.211475207456438	.	.
chr10	86778694	86779193	chr10	86730664	86731163	Nt5dc3|chr10:86730664-86731163	0.321271605064913	.	.
chr10	86779348	86779847	chr10	87094225	87094724	Nt5dc3|chr10:87094225-87094724	0.225575682035385	.	.
chr10	86971914	86972413	chr10	86636804	86637303	Gm16271|chr10:86636804-86637303	0.375527947355643	.	.
chr10	86971914	86972413	chr10	86685259	86685758	Gm16271|chr10:86685259-86685758	0.314639772760965	.	.
chr10	86971914	86972413	chr10	86761711	86762210	Gm16271|chr10:86761711-86762210	0.310774039550073	.	.
chr10	86971914	86972413	chr10	86834634	86835133	Gm16271|chr10:86834634-86835133	0.42446985315369	.	.
[truncated: 20,804 more rows]
