# Supplementary material for: Single-cell analysis of chromatin accessibility in the adult mouse brain
Source: Nature. 2023 Dec 13;624(7991):378–89. doi: 10.1038/s41586-023-06824-9 (PMC10719105; doi:10.1038/s41586-023-06824-9)
Supplement: Supplementary file 3 — Supplementary Tables 1–25 and their legends. [file 41586_2023_6824_MOESM3_ESM.zip › 2023-03-05453B-s3/SI Tables/SI Table 13 Summary of all the gene-cCRE correlations/sa2subclass.PAS-MV_Ebf2_Gly-Gaba.pdc.bedpe]

chr1	4785497	4785996	chr1	4571692	4572191	Mrpl15|chr1:4571692-4572191	0.357928360766938	.	.
chr1	4785497	4785996	chr1	5103120	5103619	Mrpl15|chr1:5103120-5103619	0.222293517013126	.	.
chr1	4807592	4808091	chr1	4780007	4780506	Lypla1|chr1:4780007-4780506	0.321563935228367	.	.
chr1	4807592	4808091	chr1	5082818	5083317	Lypla1|chr1:5082818-5083317	0.343817313664235	.	.
chr1	4857480	4857979	chr1	5018611	5019110	Tcea1|chr1:5018611-5019110	0.469497147933928	.	.
chr1	4857480	4857979	chr1	5019201	5019700	Tcea1|chr1:5019201-5019700	0.53961327043372	.	.
chr1	4970513	4971012	chr1	4571692	4572191	Gm16041|chr1:4571692-4572191	0.234936714897637	.	.
chr1	6214386	6214885	chr1	5915307	5915806	4732440D04Rik|chr1:5915307-5915806	0.314632576985959	.	.
chr1	6214386	6214885	chr1	6441268	6441767	4732440D04Rik|chr1:6441268-6441767	0.233637443497452	.	.
chr1	6214899	6215398	chr1	5915307	5915806	4732440D04Rik|chr1:5915307-5915806	0.211668153964082	.	.
chr1	7088594	7089093	chr1	6858934	6859433	Pcmtd1|chr1:6858934-6859433	0.269228529021413	.	.
chr1	7088594	7089093	chr1	7228879	7229378	Pcmtd1|chr1:7228879-7229378	0.414386224234897	.	.
chr1	7397837	7398336	chr1	7228879	7229378	Gm26901|chr1:7228879-7229378	0.525733395324176	.	.
chr1	7398342	7398841	chr1	7228879	7229378	Gm26901|chr1:7228879-7229378	0.247543774626455	.	.
chr1	9298975	9299474	chr1	9172288	9172787	Sntg1|chr1:9172288-9172787	0.21964695695571	.	.
chr1	9298975	9299474	chr1	9248389	9248888	Sntg1|chr1:9248389-9248888	0.584780235716938	.	.
chr1	9298975	9299474	chr1	9541113	9541612	Sntg1|chr1:9541113-9541612	0.273318989748582	.	.
chr1	9299496	9299995	chr1	9188965	9189464	Sntg1|chr1:9188965-9189464	0.3173559317199	.	.
chr1	9545042	9545541	chr1	9988645	9989144	Rrs1|chr1:9988645-9989144	0.228577734338439	.	.
chr1	9601474	9601973	chr1	9772700	9773199	Vxn|chr1:9772700-9773199	0.226994204438856	.	.
chr1	9747574	9748073	chr1	9541113	9541612	1700034P13Rik|chr1:9541113-9541612	0.292718300935779	.	.
chr1	9747574	9748073	chr1	9541113	9541612	Vcpip1|chr1:9541113-9541612	0.292718300935779	.	.
chr1	9798078	9798577	chr1	9622471	9622970	Sgk3|chr1:9622471-9622970	0.33959792260592	.	.
chr1	9798078	9798577	chr1	9847510	9848009	Sgk3|chr1:9847510-9848009	0.421984996066241	.	.
chr1	9798078	9798577	chr1	9848033	9848532	Sgk3|chr1:9848033-9848532	0.344109155067008	.	.
chr1	9798078	9798577	chr1	9848033	9848532	Sgk3|chr1:9848033-9848532	0.344109155067009	.	.
chr1	9798078	9798577	chr1	9988645	9989144	Sgk3|chr1:9988645-9989144	0.385456766010222	.	.
chr1	9908384	9908883	chr1	9622471	9622970	Mcmdc2|chr1:9622471-9622970	0.377578104507385	.	.
chr1	9908384	9908883	chr1	9847510	9848009	Mcmdc2|chr1:9847510-9848009	0.215023415593536	.	.
chr1	9908384	9908883	chr1	9988645	9989144	Mcmdc2|chr1:9988645-9989144	0.226242488031833	.	.
chr1	10008928	10009427	chr1	10429834	10430333	Ppp1r42|chr1:10429834-10430333	0.313808279402431	.	.
chr1	10037697	10038196	chr1	10105131	10105630	Cops5|chr1:10105131-10105630	0.266935247707556	.	.
chr1	10037697	10038196	chr1	10105131	10105630	Cspp1|chr1:10105131-10105630	0.266935247707556	.	.
chr1	10232301	10232800	chr1	10279058	10279557	Arfgef1|chr1:10279058-10279557	0.354570999924441	.	.
chr1	10232855	10233354	chr1	10089475	10089974	Arfgef1|chr1:10089475-10089974	0.513754822872472	.	.
chr1	10232855	10233354	chr1	10429834	10430333	Arfgef1|chr1:10429834-10430333	0.416042200851584	.	.
chr1	10993243	10993742	chr1	11016994	11017493	Prex2|chr1:11016994-11017493	0.419351947548347	.	.
chr1	10993243	10993742	chr1	11137928	11138427	Prex2|chr1:11137928-11138427	0.266266759796876	.	.
chr1	10993243	10993742	chr1	11177671	11178170	Prex2|chr1:11177671-11178170	0.287527122064301	.	.
chr1	10993772	10994271	chr1	11016994	11017493	Prex2|chr1:11016994-11017493	0.512043598369577	.	.
chr1	10993772	10994271	chr1	11137928	11138427	Prex2|chr1:11137928-11138427	0.297495662165176	.	.
chr1	11413910	11414409	chr1	11151494	11151993	A830018L16Rik|chr1:11151494-11151993	0.238359133987073	.	.
chr1	11413910	11414409	chr1	11427135	11427634	A830018L16Rik|chr1:11427135-11427634	0.288015233160269	.	.
chr1	11413910	11414409	chr1	11427738	11428237	A830018L16Rik|chr1:11427738-11428237	0.238447391426625	.	.
chr1	11413910	11414409	chr1	11458356	11458855	A830018L16Rik|chr1:11458356-11458855	0.220438818928432	.	.
chr1	11413910	11414409	chr1	11576706	11577205	A830018L16Rik|chr1:11576706-11577205	0.360869625373813	.	.
chr1	11413910	11414409	chr1	11657996	11658495	A830018L16Rik|chr1:11657996-11658495	0.336299305505761	.	.
chr1	11413910	11414409	chr1	11665755	11666254	A830018L16Rik|chr1:11665755-11666254	0.311944488582125	.	.
chr1	11413910	11414409	chr1	11666482	11666981	A830018L16Rik|chr1:11666482-11666981	0.362590684529456	.	.
chr1	12692874	12693373	chr1	12684684	12685183	Sulf1|chr1:12684684-12685183	0.246576006623442	.	.
chr1	12692874	12693373	chr1	12718098	12718597	Sulf1|chr1:12718098-12718597	0.493321985372938	.	.
chr1	13372876	13373375	chr1	13372290	13372789	Ncoa2|chr1:13372290-13372789	0.265441398420311	.	.
chr1	13588843	13589342	chr1	13288186	13288685	Tram1|chr1:13288186-13288685	0.267265578132723	.	.
chr1	13588843	13589342	chr1	13500447	13500946	Tram1|chr1:13500447-13500946	0.258432406670415	.	.
chr1	13589563	13590062	chr1	13372290	13372789	Tram1|chr1:13372290-13372789	0.267405699803639	.	.
chr1	14309549	14310048	chr1	14192794	14193293	Eya1|chr1:14192794-14193293	0.345202752134201	.	.
chr1	14309549	14310048	chr1	14360046	14360545	Eya1|chr1:14360046-14360545	0.217640854111047	.	.
chr1	14309549	14310048	chr1	14728986	14729485	Eya1|chr1:14728986-14729485	0.263079112916328	.	.
chr1	15286608	15287107	chr1	15121824	15122323	Kcnb2|chr1:15121824-15122323	0.239742474553705	.	.
chr1	15286608	15287107	chr1	15122351	15122850	Kcnb2|chr1:15122351-15122850	0.263041795048657	.	.
chr1	15805340	15805839	chr1	15651733	15652232	Terf1|chr1:15651733-15652232	0.254766762206471	.	.
chr1	15805340	15805839	chr1	16216324	16216823	Terf1|chr1:16216324-16216823	0.358716071603282	.	.
chr1	16093096	16093595	chr1	16249569	16250068	4930444P10Rik|chr1:16249569-16250068	0.264654301908055	.	.
chr1	16104453	16104952	chr1	15993491	15993990	Rpl7|chr1:15993491-15993990	0.24810183972647	.	.
chr1	16104453	16104952	chr1	16216324	16216823	Rpl7|chr1:16216324-16216823	0.324935117656604	.	.
chr1	16104999	16105498	chr1	16216324	16216823	Rdh10|chr1:16216324-16216823	0.406993013973596	.	.
chr1	16104999	16105498	chr1	16216324	16216823	Rpl7|chr1:16216324-16216823	0.406993013973596	.	.
chr1	16519035	16519534	chr1	16798252	16798751	Stau2|chr1:16798252-16798751	0.214581986459542	.	.
chr1	16519761	16520260	chr1	16900085	16900584	Stau2|chr1:16900085-16900584	0.424993325292254	.	.
chr1	16664905	16665404	chr1	16798252	16798751	Tmem70|chr1:16798252-16798751	0.544581773364532	.	.
chr1	17097078	17097577	chr1	17123369	17123868	Jph1|chr1:17123369-17123868	0.268053893090684	.	.
chr1	17097078	17097577	chr1	17163496	17163995	Jph1|chr1:17163496-17163995	0.233984161984659	.	.
chr1	17145142	17145641	chr1	16798252	16798751	Gdap1|chr1:16798252-16798751	0.403752120892515	.	.
chr1	18057998	18058497	chr1	18168208	18168707	Gm28756|chr1:18168208-18168707	0.233853827896711	.	.
chr1	18058553	18059052	chr1	18106146	18106645	Gm28756|chr1:18106146-18106645	0.420328811700293	.	.
chr1	20820187	20820686	chr1	20699955	20700454	Mcm3|chr1:20699955-20700454	0.249787039350349	.	.
chr1	20820187	20820686	chr1	20874913	20875412	Mcm3|chr1:20874913-20875412	0.275062024004548	.	.
chr1	20820187	20820686	chr1	20933361	20933860	Mcm3|chr1:20933361-20933860	0.214610714243578	.	.
chr1	20890311	20890810	chr1	20938964	20939463	6720483E21Rik|chr1:20938964-20939463	0.271987078754761	.	.
chr1	20890311	20890810	chr1	20938964	20939463	Paqr8|chr1:20938964-20939463	0.271987078754761	.	.
chr1	20890857	20891356	chr1	20801628	20802127	6720483E21Rik|chr1:20801628-20802127	0.297759592203623	.	.
chr1	20890857	20891356	chr1	20801628	20802127	Paqr8|chr1:20801628-20802127	0.297759592203623	.	.
chr1	20890857	20891356	chr1	20839839	20840338	6720483E21Rik|chr1:20839839-20840338	0.327748033227747	.	.
chr1	20890857	20891356	chr1	20839839	20840338	Paqr8|chr1:20839839-20840338	0.327748033227747	.	.
chr1	20951400	20951899	chr1	20839839	20840338	Efhc1|chr1:20839839-20840338	0.407595099993969	.	.
chr1	20951400	20951899	chr1	20874913	20875412	Efhc1|chr1:20874913-20875412	0.315331694082783	.	.
chr1	20951400	20951899	chr1	20877410	20877909	Efhc1|chr1:20877410-20877909	0.353154391137129	.	.
chr1	21079134	21079633	chr1	20801628	20802127	Gm28287|chr1:20801628-20802127	0.226942159166608	.	.
chr1	21079134	21079633	chr1	20801628	20802127	Tram2|chr1:20801628-20802127	0.226942159166608	.	.
chr1	21079134	21079633	chr1	21014419	21014918	Gm28287|chr1:21014419-21014918	0.241326364531125	.	.
chr1	21079134	21079633	chr1	21014419	21014918	Tram2|chr1:21014419-21014918	0.241326364531125	.	.
chr1	21218543	21219042	chr1	20922853	20923352	Tmem14a|chr1:20922853-20923352	0.312510682848092	.	.
chr1	21218543	21219042	chr1	21009300	21009799	Tmem14a|chr1:21009300-21009799	0.35691953679001	.	.
chr1	21271420	21271919	chr1	21411526	21412025	Gm28836|chr1:21411526-21412025	0.214957097355234	.	.
chr1	21961224	21961723	chr1	21838458	21838957	Kcnq5|chr1:21838458-21838957	0.371846954590927	.	.
chr1	22805183	22805682	chr1	22761406	22761905	Rims1|chr1:22761406-22761905	0.55680353950972	.	.
chr1	22805183	22805682	chr1	22901252	22901751	Rims1|chr1:22901252-22901751	0.305969794188081	.	.
chr1	23761177	23761676	chr1	23520116	23520615	B3gat2|chr1:23520116-23520615	0.309623488639004	.	.
chr1	23761177	23761676	chr1	23670484	23670983	B3gat2|chr1:23670484-23670983	0.479104208065309	.	.
chr1	23761177	23761676	chr1	23762798	23763297	B3gat2|chr1:23762798-23763297	0.527315330007693	.	.
chr1	23761777	23762276	chr1	23594522	23595021	B3gat2|chr1:23594522-23595021	0.262557880868819	.	.
chr1	23761777	23762276	chr1	23595043	23595542	B3gat2|chr1:23595043-23595542	0.275074428597838	.	.
chr1	23761777	23762276	chr1	23705548	23706047	B3gat2|chr1:23705548-23706047	0.213408036024208	.	.
chr1	23761777	23762276	chr1	23842451	23842950	B3gat2|chr1:23842451-23842950	0.356763120161671	.	.
chr1	23762292	23762791	chr1	23595043	23595542	B3gat2|chr1:23595043-23595542	0.247568491906628	.	.
chr1	23762292	23762791	chr1	23842985	23843484	B3gat2|chr1:23842985-23843484	0.26767413106462	.	.
chr1	23921626	23922125	chr1	23520116	23520615	Smap1|chr1:23520116-23520615	0.441866258157762	.	.
chr1	23921626	23922125	chr1	23670484	23670983	Smap1|chr1:23670484-23670983	0.431225421482089	.	.
chr1	23921626	23922125	chr1	23762798	23763297	Smap1|chr1:23762798-23763297	0.310754577944808	.	.
chr1	23921626	23922125	chr1	23845977	23846476	Smap1|chr1:23845977-23846476	0.369151317414349	.	.
chr1	23922128	23922627	chr1	23520116	23520615	Smap1|chr1:23520116-23520615	0.323427785453187	.	.
chr1	23922128	23922627	chr1	23594522	23595021	Smap1|chr1:23594522-23595021	0.22190834146718	.	.
chr1	23922128	23922627	chr1	23595043	23595542	Smap1|chr1:23595043-23595542	0.245792863973473	.	.
chr1	23922128	23922627	chr1	23762798	23763297	Smap1|chr1:23762798-23763297	0.252157835072409	.	.
chr1	23922128	23922627	chr1	23827010	23827509	Smap1|chr1:23827010-23827509	0.455562089982375	.	.
chr1	24586286	24586785	chr1	24302637	24303136	Col19a1|chr1:24302637-24303136	0.268700618311545	.	.
chr1	24677625	24678124	chr1	24633681	24634180	Lmbrd1|chr1:24633681-24634180	0.40095390002484	.	.
chr1	24678265	24678764	chr1	24611656	24612155	Lmbrd1|chr1:24611656-24612155	0.214808857564485	.	.
chr1	24678265	24678764	chr1	24613347	24613846	Lmbrd1|chr1:24613347-24613846	0.220413921198068	.	.
chr1	24678265	24678764	chr1	24614093	24614592	Lmbrd1|chr1:24614093-24614592	0.246443056655069	.	.
chr1	24678265	24678764	chr1	24614797	24615296	Lmbrd1|chr1:24614797-24615296	0.280936300582495	.	.
chr1	30873430	30873929	chr1	30527802	30528301	Phf3|chr1:30527802-30528301	0.220601374691582	.	.
chr1	30873430	30873929	chr1	30718559	30719058	Phf3|chr1:30718559-30719058	0.243936799860339	.	.
chr1	30873430	30873929	chr1	31210103	31210602	Phf3|chr1:31210103-31210602	0.258039827693527	.	.
chr1	30873430	30873929	chr1	31233594	31234093	Phf3|chr1:31233594-31234093	0.358347515530357	.	.
chr1	30873942	30874441	chr1	30527802	30528301	Phf3|chr1:30527802-30528301	0.279852301112311	.	.
chr1	30873942	30874441	chr1	30649743	30650242	Phf3|chr1:30649743-30650242	0.41515032593182	.	.
chr1	30873942	30874441	chr1	30718559	30719058	Phf3|chr1:30718559-30719058	0.247405895294268	.	.
chr1	30873942	30874441	chr1	31210103	31210602	Phf3|chr1:31210103-31210602	0.445411092105422	.	.
chr1	30949080	30949579	chr1	30588877	30589376	Ptp4a1|chr1:30588877-30589376	0.482065343703171	.	.
chr1	30949080	30949579	chr1	30624643	30625142	Ptp4a1|chr1:30624643-30625142	0.420558183823792	.	.
chr1	30949080	30949579	chr1	30625224	30625723	Ptp4a1|chr1:30625224-30625723	0.448024479799223	.	.
chr1	30949080	30949579	chr1	31050199	31050698	Ptp4a1|chr1:31050199-31050698	0.503240484567982	.	.
chr1	30949080	30949579	chr1	31083805	31084304	Ptp4a1|chr1:31083805-31084304	0.24460524375734	.	.
chr1	30949080	30949579	chr1	31102929	31103428	Ptp4a1|chr1:31102929-31103428	0.232366194643869	.	.
chr1	30949582	30950081	chr1	30588877	30589376	Ptp4a1|chr1:30588877-30589376	0.279775941811914	.	.
chr1	30949582	30950081	chr1	31178156	31178655	Ptp4a1|chr1:31178156-31178655	0.414973418540228	.	.
chr1	32172459	32172958	chr1	32443860	32444359	Khdrbs2|chr1:32443860-32444359	0.25486230963777	.	.
chr1	34439491	34439990	chr1	34642414	34642913	Ccdc115|chr1:34642414-34642913	0.328114757387662	.	.
chr1	34439491	34439990	chr1	34642414	34642913	Imp4|chr1:34642414-34642913	0.328114757387662	.	.
chr1	34579442	34579941	chr1	34511013	34511512	1700101I19Rik|chr1:34511013-34511512	0.304356232994423	.	.
chr1	34579442	34579941	chr1	34511013	34511512	Amer3|chr1:34511013-34511512	0.304356232994423	.	.
chr1	34579442	34579941	chr1	34642414	34642913	1700101I19Rik|chr1:34642414-34642913	0.226085636794933	.	.
chr1	34579442	34579941	chr1	34642414	34642913	Amer3|chr1:34642414-34642913	0.226085636794933	.	.
chr1	34579442	34579941	chr1	34783721	34784220	1700101I19Rik|chr1:34783721-34784220	0.348996621984383	.	.
chr1	34579442	34579941	chr1	34783721	34784220	Amer3|chr1:34783721-34784220	0.348996621984383	.	.
chr1	34579442	34579941	chr1	34891506	34892005	1700101I19Rik|chr1:34891506-34892005	0.28174701508468	.	.
chr1	34579442	34579941	chr1	34891506	34892005	1700101I19Rik|chr1:34891506-34892005	0.281747015084681	.	.
chr1	34579442	34579941	chr1	34891506	34892005	Amer3|chr1:34891506-34892005	0.28174701508468	.	.
chr1	34579442	34579941	chr1	34891506	34892005	Amer3|chr1:34891506-34892005	0.281747015084681	.	.
chr1	34579442	34579941	chr1	34962067	34962566	1700101I19Rik|chr1:34962067-34962566	0.500152894248032	.	.
chr1	34579442	34579941	chr1	34962067	34962566	Amer3|chr1:34962067-34962566	0.500152894248032	.	.
chr1	34579442	34579941	chr1	34962574	34963073	1700101I19Rik|chr1:34962574-34963073	0.440057796942496	.	.
chr1	34579442	34579941	chr1	34962574	34963073	Amer3|chr1:34962574-34963073	0.440057796942496	.	.
chr1	34579442	34579941	chr1	34987859	34988358	1700101I19Rik|chr1:34987859-34988358	0.340339510743898	.	.
chr1	34579442	34579941	chr1	34987859	34988358	Amer3|chr1:34987859-34988358	0.340339510743898	.	.
chr1	34801460	34801959	chr1	34750293	34750792	Arhgef4|chr1:34750293-34750792	0.249606824939274	.	.
chr1	34801460	34801959	chr1	34891506	34892005	Arhgef4|chr1:34891506-34892005	0.373839707748111	.	.
chr1	34842804	34843303	chr1	34511013	34511512	Fam168b|chr1:34511013-34511512	0.45222970384474	.	.
chr1	34842804	34843303	chr1	34783721	34784220	Fam168b|chr1:34783721-34784220	0.284099154111969	.	.
chr1	34842804	34843303	chr1	34784634	34785133	Fam168b|chr1:34784634-34785133	0.333658294186108	.	.
chr1	34842804	34843303	chr1	34962067	34962566	Fam168b|chr1:34962067-34962566	0.348325590954882	.	.
chr1	34842804	34843303	chr1	34962574	34963073	Fam168b|chr1:34962574-34963073	0.279347172314242	.	.
chr1	34842804	34843303	chr1	35243429	35243928	Fam168b|chr1:35243429-35243928	0.437812573510633	.	.
chr1	34849768	34850267	chr1	34783721	34784220	Plekhb2|chr1:34783721-34784220	0.243092264505189	.	.
chr1	34849768	34850267	chr1	34784634	34785133	Plekhb2|chr1:34784634-34785133	0.250659997078742	.	.
chr1	34849768	34850267	chr1	34962067	34962566	Plekhb2|chr1:34962067-34962566	0.318513625858979	.	.
chr1	34849768	34850267	chr1	34962574	34963073	Plekhb2|chr1:34962574-34963073	0.412896203890855	.	.
chr1	34849768	34850267	chr1	35243429	35243928	Plekhb2|chr1:35243429-35243928	0.266206738341707	.	.
chr1	34850452	34850951	chr1	34752832	34753331	Plekhb2|chr1:34752832-34753331	0.224076770027821	.	.
chr1	34850452	34850951	chr1	34867150	34867649	Plekhb2|chr1:34867150-34867649	0.292837571027202	.	.
chr1	34850452	34850951	chr1	35201468	35201967	Plekhb2|chr1:35201468-35201967	0.421057928368611	.	.
chr1	34850452	34850951	chr1	35216412	35216911	Plekhb2|chr1:35216412-35216911	0.238366777237762	.	.
chr1	35806166	35806665	chr1	35524900	35525399	Gm28415|chr1:35524900-35525399	0.310743613317022	.	.
chr1	35806166	35806665	chr1	35562617	35563116	Gm28415|chr1:35562617-35563116	0.369301492363157	.	.
chr1	35806708	35807207	chr1	35562617	35563116	Gm28415|chr1:35562617-35563116	0.308935398163343	.	.
chr1	35806708	35807207	chr1	35685602	35686101	Gm28415|chr1:35685602-35686101	0.485258775385476	.	.
chr1	35879549	35880048	chr1	35508162	35508661	1110002O04Rik|chr1:35508162-35508661	0.471003589820709	.	.
chr1	35879549	35880048	chr1	35824135	35824634	1110002O04Rik|chr1:35824135-35824634	0.449053990595997	.	.
chr1	37540864	37541363	chr1	37512048	37512547	Mgat4a|chr1:37512048-37512547	0.281632102195723	.	.
chr1	37540864	37541363	chr1	37686791	37687290	Mgat4a|chr1:37686791-37687290	0.32457592940637	.	.
chr1	37864699	37865198	chr1	38241815	38242314	Gm26805|chr1:38241815-38242314	0.250576003410901	.	.
chr1	37865263	37865762	chr1	37686791	37687290	Gm26805|chr1:37686791-37687290	0.242053441381933	.	.
chr1	37865263	37865762	chr1	37686791	37687290	Tsga10|chr1:37686791-37687290	0.242053441381933	.	.
chr1	37871955	37872454	chr1	38241815	38242314	Lipt1|chr1:38241815-38242314	0.287376720260125	.	.
chr1	37890241	37890740	chr1	37512048	37512547	Mitd1|chr1:37512048-37512547	0.397199341163399	.	.
chr1	37890241	37890740	chr1	37512048	37512547	Mrpl30|chr1:37512048-37512547	0.397199341163399	.	.
chr1	37890241	37890740	chr1	37686791	37687290	Mitd1|chr1:37686791-37687290	0.246540874574922	.	.
chr1	37890241	37890740	chr1	37686791	37687290	Mrpl30|chr1:37686791-37687290	0.246540874574922	.	.
chr1	37890241	37890740	chr1	38241815	38242314	Mitd1|chr1:38241815-38242314	0.477599636507527	.	.
chr1	37890241	37890740	chr1	38241815	38242314	Mrpl30|chr1:38241815-38242314	0.477599636507527	.	.
chr1	37997082	37997581	chr1	37686791	37687290	Eif5b|chr1:37686791-37687290	0.293770435016666	.	.
chr1	37997082	37997581	chr1	37686791	37687290	Txndc9|chr1:37686791-37687290	0.293770435016666	.	.
chr1	37997778	37998277	chr1	37512048	37512547	Eif5b|chr1:37512048-37512547	0.402988516519388	.	.
chr1	37997778	37998277	chr1	37512048	37512547	Txndc9|chr1:37512048-37512547	0.402988516519388	.	.
chr1	37997778	37998277	chr1	37678238	37678737	Eif5b|chr1:37678238-37678737	0.22025386361346	.	.
chr1	37997778	37998277	chr1	37678238	37678737	Txndc9|chr1:37678238-37678737	0.22025386361346	.	.
chr1	37997778	37998277	chr1	37686791	37687290	Eif5b|chr1:37686791-37687290	0.230091517477618	.	.
chr1	37997778	37998277	chr1	37686791	37687290	Txndc9|chr1:37686791-37687290	0.230091517477618	.	.
chr1	37997778	37998277	chr1	38199949	38200448	Eif5b|chr1:38199949-38200448	0.24048396976089	.	.
chr1	37997778	37998277	chr1	38199949	38200448	Txndc9|chr1:38199949-38200448	0.24048396976089	.	.
chr1	37997778	37998277	chr1	38241815	38242314	Eif5b|chr1:38241815-38242314	0.22261017844251	.	.
chr1	37997778	37998277	chr1	38241815	38242314	Txndc9|chr1:38241815-38242314	0.22261017844251	.	.
chr1	37997778	37998277	chr1	38248046	38248545	Eif5b|chr1:38248046-38248545	0.259209959000605	.	.
chr1	37997778	37998277	chr1	38248046	38248545	Txndc9|chr1:38248046-38248545	0.259209959000605	.	.
chr1	38129526	38130025	chr1	38241815	38242314	Rev1|chr1:38241815-38242314	0.459611102804885	.	.
chr1	39193901	39194400	chr1	39392125	39392624	Npas2|chr1:39392125-39392624	0.212439724815453	.	.
chr1	39367561	39368060	chr1	39007191	39007690	Rpl31|chr1:39007191-39007690	0.318171070138371	.	.
chr1	39367561	39368060	chr1	39392125	39392624	Rpl31|chr1:39392125-39392624	0.2176662575717	.	.
chr1	39367561	39368060	chr1	39417742	39418241	Rpl31|chr1:39417742-39418241	0.29946895829465	.	.
chr1	39367561	39368060	chr1	39499672	39500171	Rpl31|chr1:39499672-39500171	0.250707166287294	.	.
chr1	39477894	39478393	chr1	39010677	39011176	Tbc1d8|chr1:39010677-39011176	0.365623453287118	.	.
chr1	39477894	39478393	chr1	39417742	39418241	Tbc1d8|chr1:39417742-39418241	0.306329700975085	.	.
chr1	39478529	39479028	chr1	39001085	39001584	Tbc1d8|chr1:39001085-39001584	0.284547232140774	.	.
chr1	39478529	39479028	chr1	39007191	39007690	Tbc1d8|chr1:39007191-39007690	0.211814973058449	.	.
chr1	39478529	39479028	chr1	39025095	39025594	Tbc1d8|chr1:39025095-39025594	0.239859439576016	.	.
chr1	40579713	40580212	chr1	40266906	40267405	Gm35801|chr1:40266906-40267405	0.326032963646773	.	.
chr1	40579713	40580212	chr1	40266906	40267405	Slc9a4|chr1:40266906-40267405	0.326032963646773	.	.
chr1	40579713	40580212	chr1	40758699	40759198	Gm35801|chr1:40758699-40759198	0.317434864851647	.	.
chr1	40579713	40580212	chr1	40758699	40759198	Slc9a4|chr1:40758699-40759198	0.317434864851647	.	.
chr1	40579713	40580212	chr1	40769502	40770001	Gm35801|chr1:40769502-40770001	0.27381053162437	.	.
chr1	40579713	40580212	chr1	40769502	40770001	Slc9a4|chr1:40769502-40770001	0.27381053162437	.	.
chr1	40579713	40580212	chr1	40824806	40825305	Gm35801|chr1:40824806-40825305	0.340201290535001	.	.
chr1	40579713	40580212	chr1	40824806	40825305	Slc9a4|chr1:40824806-40825305	0.340201290535001	.	.
chr1	40579713	40580212	chr1	40954935	40955434	Gm35801|chr1:40954935-40955434	0.317957349202045	.	.
chr1	40579713	40580212	chr1	40954935	40955434	Slc9a4|chr1:40954935-40955434	0.317957349202045	.	.
chr1	40681063	40681562	chr1	40758699	40759198	Slc9a2|chr1:40758699-40759198	0.250439525400822	.	.
chr1	40681063	40681562	chr1	40824806	40825305	Slc9a2|chr1:40824806-40825305	0.255510839962694	.	.
chr1	40681063	40681562	chr1	40887752	40888251	Slc9a2|chr1:40887752-40888251	0.297317681423356	.	.
chr1	40790447	40790946	chr1	40972781	40973280	Mfsd9|chr1:40972781-40973280	0.326556871807628	.	.
chr1	42261772	42262271	chr1	42395186	42395685	Gm28175|chr1:42395186-42395685	0.264475071149233	.	.
chr1	42261772	42262271	chr1	42491441	42491940	Gm28175|chr1:42491441-42491940	0.305284983813898	.	.
chr1	42695450	42695949	chr1	42395186	42395685	Gm20646|chr1:42395186-42395685	0.332261849876579	.	.
chr1	42695450	42695949	chr1	42395186	42395685	Pantr1|chr1:42395186-42395685	0.332261849876579	.	.
chr1	42695450	42695949	chr1	42395186	42395685	Pou3f3|chr1:42395186-42395685	0.332261849876579	.	.
chr1	42695450	42695949	chr1	42472367	42472866	Gm20646|chr1:42472367-42472866	0.304785723522497	.	.
chr1	42695450	42695949	chr1	42472367	42472866	Pantr1|chr1:42472367-42472866	0.304785723522497	.	.
chr1	42695450	42695949	chr1	42472367	42472866	Pou3f3|chr1:42472367-42472866	0.304785723522497	.	.
chr1	42695450	42695949	chr1	42480994	42481493	Gm20646|chr1:42480994-42481493	0.219375765484991	.	.
chr1	42695450	42695949	chr1	42480994	42481493	Pantr1|chr1:42480994-42481493	0.219375765484991	.	.
chr1	42695450	42695949	chr1	42480994	42481493	Pou3f3|chr1:42480994-42481493	0.219375765484991	.	.
chr1	42695450	42695949	chr1	42484107	42484606	Gm20646|chr1:42484107-42484606	0.347767905175504	.	.
chr1	42695450	42695949	chr1	42484107	42484606	Pantr1|chr1:42484107-42484606	0.347767905175504	.	.
chr1	42695450	42695949	chr1	42484107	42484606	Pou3f3|chr1:42484107-42484606	0.347767905175504	.	.
chr1	43827615	43828114	chr1	43898955	43899454	Uxs1|chr1:43898955-43899454	0.253537342399911	.	.
chr1	43827615	43828114	chr1	44198840	44199339	Uxs1|chr1:44198840-44199339	0.346948630073465	.	.
chr1	43933698	43934197	chr1	43898955	43899454	Tpp2|chr1:43898955-43899454	0.292459259290596	.	.
chr1	44119144	44119643	chr1	43786389	43786888	Bivm|chr1:43786389-43786888	0.270211648182841	.	.
chr1	44119144	44119643	chr1	43786389	43786888	Poglut2|chr1:43786389-43786888	0.270211648182841	.	.
chr1	44119144	44119643	chr1	44459127	44459626	Bivm|chr1:44459127-44459626	0.2310676348661	.	.
chr1	44119144	44119643	chr1	44459127	44459626	Poglut2|chr1:44459127-44459626	0.2310676348661	.	.
chr1	44551396	44551895	chr1	44613098	44613597	Gulp1|chr1:44613098-44613597	0.350592756755431	.	.
chr1	44551396	44551895	chr1	44613600	44614099	Gulp1|chr1:44613600-44614099	0.346512460743248	.	.
chr1	44552204	44552703	chr1	44613098	44613597	Gulp1|chr1:44613098-44613597	0.395441525184156	.	.
chr1	44552204	44552703	chr1	44613600	44614099	Gulp1|chr1:44613600-44614099	0.28222225376963	.	.
chr1	44745649	44746148	chr1	44459127	44459626	4930521E06Rik|chr1:44459127-44459626	0.220952245112313	.	.
chr1	45925424	45925923	chr1	45825095	45825594	Slc40a1|chr1:45825095-45825594	0.234715204344549	.	.
chr1	45925424	45925923	chr1	45837607	45838106	Slc40a1|chr1:45837607-45838106	0.481342364806291	.	.
chr1	45925424	45925923	chr1	45905047	45905546	Slc40a1|chr1:45905047-45905546	0.224519614133756	.	.
chr1	45925424	45925923	chr1	45948940	45949439	Slc40a1|chr1:45948940-45949439	0.341901803301264	.	.
chr1	45925424	45925923	chr1	46018316	46018815	Slc40a1|chr1:46018316-46018815	0.331184055849533	.	.
chr1	45925424	45925923	chr1	46022239	46022738	Slc40a1|chr1:46022239-46022738	0.216762336403872	.	.
chr1	46066566	46067065	chr1	45948940	45949439	Dnah7b|chr1:45948940-45949439	0.314355259245231	.	.
chr1	46066566	46067065	chr1	46067115	46067614	Dnah7b|chr1:46067115-46067614	0.5565747291756	.	.
chr1	46066566	46067065	chr1	46067115	46067614	Dnah7b|chr1:46067115-46067614	0.556574729175601	.	.
chr1	52817513	52818012	chr1	52864854	52865353	Inpp1|chr1:52864854-52865353	0.225975693906474	.	.
chr1	52817513	52818012	chr1	52934666	52935165	Inpp1|chr1:52934666-52935165	0.339080546462535	.	.
chr1	52844734	52845233	chr1	52951973	52952472	Hibch|chr1:52951973-52952472	0.388107204475222	.	.
chr1	52844734	52845233	chr1	52986655	52987154	Hibch|chr1:52986655-52987154	0.264981426772335	.	.
chr1	53313399	53313898	chr1	53710304	53710803	Osgepl1|chr1:53710304-53710803	0.453979504875641	.	.
chr1	53352482	53352981	chr1	53093170	53093669	Asdurf|chr1:53093170-53093669	0.349105833067292	.	.
chr1	53352482	53352981	chr1	53093170	53093669	Asnsd1|chr1:53093170-53093669	0.349105833067292	.	.
chr1	53352482	53352981	chr1	53225566	53226065	Asdurf|chr1:53225566-53226065	0.361327599330954	.	.
chr1	53352482	53352981	chr1	53225566	53226065	Asnsd1|chr1:53225566-53226065	0.361327599330954	.	.
chr1	53785040	53785539	chr1	53709563	53710062	Stk17b|chr1:53709563-53710062	0.210229225517354	.	.
chr1	53785040	53785539	chr1	53710304	53710803	Stk17b|chr1:53710304-53710803	0.245520332694936	.	.
chr1	53785040	53785539	chr1	53829031	53829530	Stk17b|chr1:53829031-53829530	0.29820193005822	.	.
chr1	53785040	53785539	chr1	53978115	53978614	Stk17b|chr1:53978115-53978614	0.278067005910703	.	.
chr1	54194329	54194828	chr1	54193770	54194269	Hecw2|chr1:54193770-54194269	0.4573199559611	.	.
chr1	54194947	54195446	chr1	54193770	54194269	Hecw2|chr1:54193770-54194269	0.212864319350146	.	.
chr1	54438767	54439266	chr1	54381234	54381733	Gtf3c3|chr1:54381234-54381733	0.217706354732357	.	.
chr1	54557443	54557942	chr1	54381234	54381733	Pgap1|chr1:54381234-54381733	0.22588323905918	.	.
chr1	54557443	54557942	chr1	54749473	54749972	Pgap1|chr1:54749473-54749972	0.288423407682983	.	.
chr1	55026688	55027187	chr1	55221300	55221799	Sf3b1|chr1:55221300-55221799	0.2461610116684	.	.
chr1	55027198	55027697	chr1	55221300	55221799	Sf3b1|chr1:55221300-55221799	0.363515500098121	.	.
chr1	55052491	55052990	chr1	55201711	55202210	Coq10b|chr1:55201711-55202210	0.220666178480992	.	.
chr1	55130908	55131407	chr1	55202211	55202710	Mob4|chr1:55202211-55202710	0.235690429799005	.	.
chr1	55131471	55131970	chr1	55449137	55449636	Mob4|chr1:55449137-55449636	0.331068306918334	.	.
chr1	55236881	55237380	chr1	55449137	55449636	Mars2|chr1:55449137-55449636	0.289645812454209	.	.
chr1	55363229	55363728	chr1	55192060	55192559	Boll|chr1:55192060-55192559	0.217498250174129	.	.
chr1	55363229	55363728	chr1	55449137	55449636	Boll|chr1:55449137-55449636	0.365006055079769	.	.
chr1	55363229	55363728	chr1	55462215	55462714	Boll|chr1:55462215-55462714	0.438000506729735	.	.
chr1	55405572	55406071	chr1	55192060	55192559	Plcl1|chr1:55192060-55192559	0.415624760170393	.	.
chr1	55405572	55406071	chr1	55221300	55221799	Plcl1|chr1:55221300-55221799	0.220830493369198	.	.
chr1	55405572	55406071	chr1	55449137	55449636	Plcl1|chr1:55449137-55449636	0.328552377440536	.	.
chr1	55405572	55406071	chr1	55462215	55462714	Plcl1|chr1:55462215-55462714	0.405838481425265	.	.
chr1	56972152	56972651	chr1	57224009	57224508	9130024F11Rik|chr1:57224009-57224508	0.227854864572988	.	.
chr1	57377988	57378487	chr1	57217577	57218076	1700066M21Rik|chr1:57217577-57218076	0.399317845536471	.	.
chr1	57377988	57378487	chr1	57217577	57218076	4930558J18Rik|chr1:57217577-57218076	0.399317845536471	.	.
chr1	57377988	57378487	chr1	57218081	57218580	1700066M21Rik|chr1:57218081-57218580	0.413165102527353	.	.
chr1	57377988	57378487	chr1	57218081	57218580	4930558J18Rik|chr1:57218081-57218580	0.413165102527353	.	.
chr1	57377988	57378487	chr1	57333790	57334289	1700066M21Rik|chr1:57333790-57334289	0.273109338088963	.	.
chr1	57377988	57378487	chr1	57333790	57334289	4930558J18Rik|chr1:57333790-57334289	0.273109338088963	.	.
chr1	57406257	57406756	chr1	57224009	57224508	Maip1|chr1:57224009-57224508	0.218264344212818	.	.
chr1	57406257	57406756	chr1	57224009	57224508	Tyw5|chr1:57224009-57224508	0.218264344212818	.	.
chr1	57406257	57406756	chr1	57224682	57225181	Maip1|chr1:57224682-57225181	0.344901344136029	.	.
chr1	57406257	57406756	chr1	57224682	57225181	Tyw5|chr1:57224682-57225181	0.344901344136029	.	.
chr1	57406257	57406756	chr1	57528667	57529166	Maip1|chr1:57528667-57529166	0.224309220119724	.	.
chr1	57406257	57406756	chr1	57528667	57529166	Tyw5|chr1:57528667-57529166	0.224309220119724	.	.
chr1	57406257	57406756	chr1	57643007	57643506	Maip1|chr1:57643007-57643506	0.214580854567812	.	.
chr1	57406257	57406756	chr1	57643007	57643506	Tyw5|chr1:57643007-57643506	0.214580854567812	.	.
chr1	57406767	57407266	chr1	57224009	57224508	Maip1|chr1:57224009-57224508	0.395687236604302	.	.
chr1	57406767	57407266	chr1	57224009	57224508	Tyw5|chr1:57224009-57224508	0.395687236604302	.	.
chr1	57406767	57407266	chr1	57224682	57225181	Maip1|chr1:57224682-57225181	0.342324615981379	.	.
chr1	57406767	57407266	chr1	57224682	57225181	Tyw5|chr1:57224682-57225181	0.342324615981379	.	.
chr1	57406767	57407266	chr1	57643007	57643506	Maip1|chr1:57643007-57643506	0.227711999181333	.	.
chr1	57406767	57407266	chr1	57643007	57643506	Tyw5|chr1:57643007-57643506	0.227711999181333	.	.
chr1	58392105	58392604	chr1	58031151	58031650	Bzw1|chr1:58031151-58031650	0.44980255065165	.	.
chr1	58392105	58392604	chr1	58621956	58622455	Bzw1|chr1:58621956-58622455	0.425334396882149	.	.
chr1	58392818	58393317	chr1	58144639	58145138	Bzw1|chr1:58144639-58145138	0.226343973369088	.	.
chr1	58392818	58393317	chr1	58341563	58342062	Bzw1|chr1:58341563-58342062	0.264520617574016	.	.
chr1	58423825	58424324	chr1	58031151	58031650	Clk1|chr1:58031151-58031650	0.215991540959965	.	.
chr1	58445384	58445883	chr1	58031151	58031650	Nif3l1|chr1:58031151-58031650	0.302514250546964	.	.
chr1	58445384	58445883	chr1	58031151	58031650	Ppil3|chr1:58031151-58031650	0.302514250546964	.	.
chr1	58445384	58445883	chr1	58296260	58296759	Nif3l1|chr1:58296260-58296759	0.39567707716306	.	.
chr1	58445384	58445883	chr1	58296260	58296759	Ppil3|chr1:58296260-58296759	0.39567707716306	.	.
chr1	58445384	58445883	chr1	58341563	58342062	Nif3l1|chr1:58341563-58342062	0.270538598136769	.	.
chr1	58445384	58445883	chr1	58341563	58342062	Ppil3|chr1:58341563-58342062	0.270538598136769	.	.
chr1	58445384	58445883	chr1	58359437	58359936	Nif3l1|chr1:58359437-58359936	0.40922913713563	.	.
chr1	58445384	58445883	chr1	58359437	58359936	Ppil3|chr1:58359437-58359936	0.40922913713563	.	.
chr1	58445384	58445883	chr1	58621956	58622455	Nif3l1|chr1:58621956-58622455	0.210312465883273	.	.
chr1	58445384	58445883	chr1	58621956	58622455	Ppil3|chr1:58621956-58622455	0.210312465883273	.	.
chr1	58445384	58445883	chr1	58622546	58623045	Nif3l1|chr1:58622546-58623045	0.244190100654181	.	.
chr1	58445384	58445883	chr1	58622546	58623045	Ppil3|chr1:58622546-58623045	0.244190100654181	.	.
chr1	58504734	58505233	chr1	58359437	58359936	Gm15834|chr1:58359437-58359936	0.249299138905338	.	.
chr1	58504734	58505233	chr1	58359437	58359936	Orc2|chr1:58359437-58359936	0.249299138905338	.	.
chr1	58504734	58505233	chr1	58652543	58653042	Gm15834|chr1:58652543-58653042	0.242352122508484	.	.
chr1	58504734	58505233	chr1	58652543	58653042	Orc2|chr1:58652543-58653042	0.242352122508484	.	.
chr1	58585324	58585823	chr1	58332912	58333411	Fam126b|chr1:58332912-58333411	0.475506195282799	.	.
chr1	58585324	58585823	chr1	58332912	58333411	Ndufb3|chr1:58332912-58333411	0.475506195282799	.	.
chr1	58585324	58585823	chr1	58787849	58788348	Fam126b|chr1:58787849-58788348	0.297637782145861	.	.
chr1	58585324	58585823	chr1	58787849	58788348	Ndufb3|chr1:58787849-58788348	0.297637782145861	.	.
chr1	58585324	58585823	chr1	58889882	58890381	Fam126b|chr1:58889882-58890381	0.356517540232926	.	.
chr1	58585324	58585823	chr1	58889882	58890381	Ndufb3|chr1:58889882-58890381	0.356517540232926	.	.
chr1	58585324	58585823	chr1	58897489	58897988	Fam126b|chr1:58897489-58897988	0.356687285275797	.	.
chr1	58585324	58585823	chr1	58897489	58897988	Ndufb3|chr1:58897489-58897988	0.356687285275797	.	.
chr1	58586034	58586533	chr1	58652543	58653042	Fam126b|chr1:58652543-58653042	0.226650411855724	.	.
chr1	58586034	58586533	chr1	58652543	58653042	Ndufb3|chr1:58652543-58653042	0.226650411855724	.	.
chr1	58586552	58587051	chr1	58652543	58653042	Fam126b|chr1:58652543-58653042	0.312688168789149	.	.
chr1	58586552	58587051	chr1	58652543	58653042	Ndufb3|chr1:58652543-58653042	0.312688168789149	.	.
chr1	58710970	58711469	chr1	58341563	58342062	Cflar|chr1:58341563-58342062	0.366569656715629	.	.
chr1	58710970	58711469	chr1	58622546	58623045	Cflar|chr1:58622546-58623045	0.336451305424805	.	.
chr1	58710970	58711469	chr1	58652543	58653042	Cflar|chr1:58652543-58653042	0.336124357553672	.	.
chr1	58711489	58711988	chr1	58341563	58342062	Cflar|chr1:58341563-58342062	0.426962471641484	.	.
chr1	58711489	58711988	chr1	58359437	58359936	Cflar|chr1:58359437-58359936	0.277701724549712	.	.
chr1	58711489	58711988	chr1	58621956	58622455	Cflar|chr1:58621956-58622455	0.225791868512588	.	.
chr1	58711489	58711988	chr1	58622546	58623045	Cflar|chr1:58622546-58623045	0.388978643080774	.	.
chr1	58711489	58711988	chr1	58652543	58653042	Cflar|chr1:58652543-58653042	0.563479873067589	.	.
chr1	58795175	58795674	chr1	58787849	58788348	Casp8|chr1:58787849-58788348	0.387123042276467	.	.
chr1	58795175	58795674	chr1	58889882	58890381	Casp8|chr1:58889882-58890381	0.416949299560504	.	.
chr1	58795175	58795674	chr1	58897489	58897988	Casp8|chr1:58897489-58897988	0.452748707705125	.	.
chr1	58795175	58795674	chr1	59009165	59009664	Casp8|chr1:59009165-59009664	0.37583876457653	.	.
chr1	58972763	58973262	chr1	58787849	58788348	Stradb|chr1:58787849-58788348	0.22972037096898	.	.
chr1	58972763	58973262	chr1	58787849	58788348	Trak2|chr1:58787849-58788348	0.22972037096898	.	.
chr1	58972763	58973262	chr1	58889882	58890381	Stradb|chr1:58889882-58890381	0.247153958633642	.	.
chr1	58972763	58973262	chr1	58889882	58890381	Trak2|chr1:58889882-58890381	0.247153958633642	.	.
chr1	58972763	58973262	chr1	58897489	58897988	Stradb|chr1:58897489-58897988	0.216193223898584	.	.
chr1	58972763	58973262	chr1	58897489	58897988	Trak2|chr1:58897489-58897988	0.216193223898584	.	.
chr1	58972763	58973262	chr1	59009165	59009664	Stradb|chr1:59009165-59009664	0.257158899204953	.	.
chr1	58972763	58973262	chr1	59009165	59009664	Trak2|chr1:59009165-59009664	0.257158899204953	.	.
chr1	58973886	58974385	chr1	58787849	58788348	Stradb|chr1:58787849-58788348	0.250132778397211	.	.
chr1	58973886	58974385	chr1	58787849	58788348	Trak2|chr1:58787849-58788348	0.250132778397211	.	.
chr1	58973886	58974385	chr1	59247600	59248099	Stradb|chr1:59247600-59248099	0.210107678104383	.	.
chr1	58973886	58974385	chr1	59247600	59248099	Trak2|chr1:59247600-59248099	0.210107678104383	.	.
chr1	59119578	59120077	chr1	59376549	59377048	G730003C15Rik|chr1:59376549-59377048	0.278192240835933	.	.
chr1	59119578	59120077	chr1	59376549	59377048	Tmem237|chr1:59376549-59377048	0.278192240835933	.	.
chr1	59119578	59120077	chr1	59394461	59394960	G730003C15Rik|chr1:59394461-59394960	0.335261973942865	.	.
chr1	59119578	59120077	chr1	59394461	59394960	Tmem237|chr1:59394461-59394960	0.335261973942865	.	.
chr1	59237006	59237505	chr1	59009165	59009664	Als2|chr1:59009165-59009664	0.347083116512313	.	.
chr1	59237006	59237505	chr1	59009165	59009664	Als2|chr1:59009165-59009664	0.347083116512314	.	.
chr1	59237895	59238394	chr1	59067948	59068447	Als2|chr1:59067948-59068447	0.213624645891473	.	.
chr1	59237895	59238394	chr1	59215359	59215858	Als2|chr1:59215359-59215858	0.246546163704099	.	.
chr1	59237895	59238394	chr1	59247600	59248099	Als2|chr1:59247600-59248099	0.401741702023346	.	.
chr1	59237895	59238394	chr1	59394461	59394960	Als2|chr1:59394461-59394960	0.294433116920554	.	.
chr1	59481835	59482334	chr1	59067948	59068447	Fzd7|chr1:59067948-59068447	0.388057816036221	.	.
chr1	59481835	59482334	chr1	59215359	59215858	Fzd7|chr1:59215359-59215858	0.384125849786913	.	.
chr1	59481835	59482334	chr1	59376549	59377048	Fzd7|chr1:59376549-59377048	0.358586814654748	.	.
chr1	59481835	59482334	chr1	59394461	59394960	Fzd7|chr1:59394461-59394960	0.417214948438477	.	.
chr1	59481835	59482334	chr1	59415783	59416282	Fzd7|chr1:59415783-59416282	0.371100670896611	.	.
chr1	60565982	60566481	chr1	60518749	60519248	Raph1|chr1:60518749-60519248	0.233979903415188	.	.
chr1	60715645	60716144	chr1	60641310	60641809	Cd28|chr1:60641310-60641809	0.367237096770385	.	.
chr1	61301702	61302201	chr1	61297917	61298416	Gm11587|chr1:61297917-61298416	0.330415485156838	.	.
chr1	61301702	61302201	chr1	61359222	61359721	Gm11587|chr1:61359222-61359721	0.490432573959459	.	.
chr1	61301702	61302201	chr1	61472207	61472706	Gm11587|chr1:61472207-61472706	0.417424674589324	.	.
chr1	61301702	61302201	chr1	61552738	61553237	Gm11587|chr1:61552738-61553237	0.222049418832123	.	.
chr1	61638558	61639057	chr1	61659931	61660430	Pard3b|chr1:61659931-61660430	0.26233016708103	.	.
chr1	61639276	61639775	chr1	61359222	61359721	Pard3b|chr1:61359222-61359721	0.409925883611697	.	.
chr1	61639276	61639775	chr1	61552738	61553237	Pard3b|chr1:61552738-61553237	0.281437719429284	.	.
chr1	65122893	65123392	chr1	65010101	65010600	D630023F18Rik|chr1:65010101-65010600	0.569485508541127	.	.
chr1	65122893	65123392	chr1	65178123	65178622	D630023F18Rik|chr1:65178123-65178622	0.257805739445866	.	.
chr1	65186396	65186895	chr1	65111968	65112467	Idh1|chr1:65111968-65112467	0.403783382508681	.	.
chr1	65186396	65186895	chr1	65111968	65112467	Pikfyve|chr1:65111968-65112467	0.403783382508681	.	.
chr1	65282716	65283215	chr1	65046378	65046877	Pth2r|chr1:65046378-65046877	0.323767121771158	.	.
chr1	66174880	66175379	chr1	65982934	65983433	Map2|chr1:65982934-65983433	0.238043830253317	.	.
chr1	66174880	66175379	chr1	66148233	66148732	Map2|chr1:66148233-66148732	0.287144848639937	.	.
chr1	66174880	66175379	chr1	66148756	66149255	Map2|chr1:66148756-66149255	0.23114458558094	.	.
chr1	66174880	66175379	chr1	66177771	66178270	Map2|chr1:66177771-66178270	0.21953060532107	.	.
chr1	66174880	66175379	chr1	66211343	66211842	Map2|chr1:66211343-66211842	0.469962409853865	.	.
chr1	66816734	66817233	chr1	66871511	66872010	Kansl1l|chr1:66871511-66872010	0.432773351880795	.	.
chr1	66816734	66817233	chr1	66895631	66896130	Kansl1l|chr1:66895631-66896130	0.329146852084399	.	.
chr1	66816734	66817233	chr1	66896202	66896701	Kansl1l|chr1:66896202-66896701	0.281363072983418	.	.
chr1	66816734	66817233	chr1	66988184	66988683	Kansl1l|chr1:66988184-66988683	0.300264953893848	.	.
chr1	66816734	66817233	chr1	67143908	67144407	Kansl1l|chr1:67143908-67144407	0.30274447236887	.	.
chr1	66817441	66817940	chr1	67218289	67218788	Kansl1l|chr1:67218289-67218788	0.214724104775812	.	.
chr1	66862543	66863042	chr1	66871511	66872010	Acadl|chr1:66871511-66872010	0.25688366336254	.	.
chr1	66862543	66863042	chr1	66992790	66993289	Acadl|chr1:66992790-66993289	0.326568031188012	.	.
chr1	66862543	66863042	chr1	67049509	67050008	Acadl|chr1:67049509-67050008	0.309263642059953	.	.
chr1	66862543	66863042	chr1	67143908	67144407	Acadl|chr1:67143908-67144407	0.290410854961695	.	.
chr1	66862543	66863042	chr1	67145340	67145839	Acadl|chr1:67145340-67145839	0.227898673905079	.	.
chr1	66862543	66863042	chr1	67145340	67145839	Acadl|chr1:67145340-67145839	0.22789867390508	.	.
chr1	66862543	66863042	chr1	67181101	67181600	Acadl|chr1:67181101-67181600	0.267886495684432	.	.
chr1	66863047	66863546	chr1	66838431	66838930	Acadl|chr1:66838431-66838930	0.234702025034039	.	.
chr1	66863047	66863546	chr1	66871511	66872010	Acadl|chr1:66871511-66872010	0.240980534141872	.	.
chr1	66863047	66863546	chr1	66992790	66993289	Acadl|chr1:66992790-66993289	0.344300629956626	.	.
chr1	66863047	66863546	chr1	67049509	67050008	Acadl|chr1:67049509-67050008	0.314595680128503	.	.
chr1	66863047	66863546	chr1	67143908	67144407	Acadl|chr1:67143908-67144407	0.352846745997877	.	.
chr1	67038596	67039095	chr1	66871511	66872010	Lancl1|chr1:66871511-66872010	0.227135793136911	.	.
chr1	67038596	67039095	chr1	66896202	66896701	Lancl1|chr1:66896202-66896701	0.29617071420256	.	.
chr1	67038596	67039095	chr1	67049509	67050008	Lancl1|chr1:67049509-67050008	0.319771978115189	.	.
chr1	67038596	67039095	chr1	67181101	67181600	Lancl1|chr1:67181101-67181600	0.22298097544931	.	.
chr1	69105603	69106102	chr1	68787803	68788302	Gm16076|chr1:68787803-68788302	0.376540881319131	.	.
chr1	69105603	69106102	chr1	68822981	68823480	Gm16076|chr1:68822981-68823480	0.239902391696855	.	.
chr1	69105603	69106102	chr1	68860815	68861314	Gm16076|chr1:68860815-68861314	0.286348819384635	.	.
chr1	69106800	69107299	chr1	69046026	69046525	Gm16076|chr1:69046026-69046525	0.297800936665661	.	.
chr1	69107780	69108279	chr1	68787803	68788302	Erbb4|chr1:68787803-68788302	0.349387304197754	.	.
chr1	69107780	69108279	chr1	68822981	68823480	Erbb4|chr1:68822981-68823480	0.345157704926312	.	.
chr1	69108309	69108808	chr1	68787803	68788302	Erbb4|chr1:68787803-68788302	0.474135819126511	.	.
chr1	69108309	69108808	chr1	68822981	68823480	Erbb4|chr1:68822981-68823480	0.512859569005215	.	.
chr1	69108309	69108808	chr1	68865232	68865731	Erbb4|chr1:68865232-68865731	0.326532681305464	.	.
chr1	69108309	69108808	chr1	69046550	69047049	Erbb4|chr1:69046550-69047049	0.26599816728342	.	.
chr1	69108309	69108808	chr1	69165136	69165635	Erbb4|chr1:69165136-69165635	0.334995437877597	.	.
chr1	69687151	69687650	chr1	69498874	69499373	Ikzf2|chr1:69498874-69499373	0.355856231928514	.	.
chr1	70724978	70725477	chr1	70529714	70530213	Vwc2l|chr1:70529714-70530213	0.354762911436932	.	.
chr1	70724978	70725477	chr1	70841755	70842254	Vwc2l|chr1:70841755-70842254	0.280100229990702	.	.
chr1	70724978	70725477	chr1	70851729	70852228	Vwc2l|chr1:70851729-70852228	0.260661798469857	.	.
chr1	70724978	70725477	chr1	70973729	70974228	Vwc2l|chr1:70973729-70974228	0.376539473813266	.	.
chr1	70725497	70725996	chr1	70692535	70693034	Vwc2l|chr1:70692535-70693034	0.421758569022717	.	.
chr1	70725497	70725996	chr1	70973729	70974228	Vwc2l|chr1:70973729-70974228	0.408594410913251	.	.
chr1	71102248	71102747	chr1	70961773	70962272	Bard1|chr1:70961773-70962272	0.465055705657723	.	.
chr1	71653027	71653526	chr1	71289474	71289973	Apol7d|chr1:71289474-71289973	0.446500735196028	.	.
chr1	71653027	71653526	chr1	71289474	71289973	Fn1|chr1:71289474-71289973	0.446500735196028	.	.
chr1	71653027	71653526	chr1	71291495	71291994	Apol7d|chr1:71291495-71291994	0.310690200744107	.	.
chr1	71653027	71653526	chr1	71291495	71291994	Fn1|chr1:71291495-71291994	0.310690200744107	.	.
chr1	71653027	71653526	chr1	71298731	71299230	Apol7d|chr1:71298731-71299230	0.453474207262808	.	.
chr1	71653027	71653526	chr1	71298731	71299230	Fn1|chr1:71298731-71299230	0.453474207262808	.	.
chr1	71653027	71653526	chr1	71307278	71307777	Apol7d|chr1:71307278-71307777	0.311158580531395	.	.
chr1	71653027	71653526	chr1	71307278	71307777	Fn1|chr1:71307278-71307777	0.311158580531395	.	.
chr1	71653027	71653526	chr1	71352969	71353468	Apol7d|chr1:71352969-71353468	0.387569879813693	.	.
chr1	71653027	71653526	chr1	71352969	71353468	Fn1|chr1:71352969-71353468	0.387569879813693	.	.
chr1	71653027	71653526	chr1	71353473	71353972	Apol7d|chr1:71353473-71353972	0.524858227058498	.	.
chr1	71653027	71653526	chr1	71353473	71353972	Fn1|chr1:71353473-71353972	0.524858227058498	.	.
chr1	71653027	71653526	chr1	71428602	71429101	Apol7d|chr1:71428602-71429101	0.486932932573045	.	.
chr1	71653027	71653526	chr1	71428602	71429101	Fn1|chr1:71428602-71429101	0.486932932573045	.	.
chr1	71653027	71653526	chr1	71429112	71429611	Apol7d|chr1:71429112-71429611	0.452300831056309	.	.
chr1	71653027	71653526	chr1	71429112	71429611	Fn1|chr1:71429112-71429611	0.452300831056309	.	.
chr1	71653027	71653526	chr1	71505807	71506306	Apol7d|chr1:71505807-71506306	0.481089079996662	.	.
chr1	71653027	71653526	chr1	71505807	71506306	Fn1|chr1:71505807-71506306	0.481089079996662	.	.
chr1	71653027	71653526	chr1	71507173	71507672	Apol7d|chr1:71507173-71507672	0.500883865995276	.	.
chr1	71653027	71653526	chr1	71507173	71507672	Fn1|chr1:71507173-71507672	0.500883865995276	.	.
chr1	71653027	71653526	chr1	71531613	71532112	Apol7d|chr1:71531613-71532112	0.389176677515578	.	.
chr1	71653027	71653526	chr1	71531613	71532112	Fn1|chr1:71531613-71532112	0.389176677515578	.	.
chr1	71653027	71653526	chr1	71937758	71938257	Apol7d|chr1:71937758-71938257	0.312373041127622	.	.
chr1	71653027	71653526	chr1	71937758	71938257	Fn1|chr1:71937758-71938257	0.312373041127622	.	.
chr1	74284057	74284556	chr1	74313260	74313759	Aamp|chr1:74313260-74313759	0.337427865540955	.	.
chr1	74284057	74284556	chr1	74313260	74313759	Pnkd|chr1:74313260-74313759	0.337427865540955	.	.
chr1	74284057	74284556	chr1	74368126	74368625	Aamp|chr1:74368126-74368625	0.271237356128335	.	.
chr1	74284057	74284556	chr1	74368126	74368625	Pnkd|chr1:74368126-74368625	0.271237356128335	.	.
chr1	74284057	74284556	chr1	74386756	74387255	Aamp|chr1:74386756-74387255	0.288799758733452	.	.
chr1	74284057	74284556	chr1	74386756	74387255	Pnkd|chr1:74386756-74387255	0.288799758733452	.	.
chr1	74284588	74285087	chr1	74386756	74387255	Aamp|chr1:74386756-74387255	0.286510528749449	.	.
chr1	74284588	74285087	chr1	74386756	74387255	Pnkd|chr1:74386756-74387255	0.286510528749449	.	.
chr1	74295625	74296124	chr1	74386756	74387255	Gm29358|chr1:74386756-74387255	0.296758530177099	.	.
chr1	74295625	74296124	chr1	74397348	74397847	Gm29358|chr1:74397348-74397847	0.294269243250568	.	.
chr1	74295625	74296124	chr1	74437955	74438454	Gm29358|chr1:74437955-74438454	0.267138725047391	.	.
chr1	74295625	74296124	chr1	74438461	74438960	Gm29358|chr1:74438461-74438960	0.272498522911124	.	.
chr1	74391301	74391800	chr1	74368126	74368625	Ctdsp1|chr1:74368126-74368625	0.213655478979204	.	.
chr1	74391937	74392436	chr1	74386756	74387255	Ctdsp1|chr1:74386756-74387255	0.29495441088169	.	.
chr1	74391937	74392436	chr1	74437955	74438454	Ctdsp1|chr1:74437955-74438454	0.242020718223131	.	.
chr1	74391937	74392436	chr1	74438461	74438960	Ctdsp1|chr1:74438461-74438960	0.26514458585483	.	.
chr1	74391937	74392436	chr1	74452541	74453040	Ctdsp1|chr1:74452541-74453040	0.273931272159843	.	.
chr1	74505730	74506229	chr1	74332262	74332761	Cnot9|chr1:74332262-74332761	0.386267170716059	.	.
chr1	74505730	74506229	chr1	74368126	74368625	Cnot9|chr1:74368126-74368625	0.394442161291796	.	.
chr1	74505730	74506229	chr1	74858307	74858806	Cnot9|chr1:74858307-74858806	0.24367926303931	.	.
chr1	74505730	74506229	chr1	74894978	74895477	Cnot9|chr1:74894978-74895477	0.409982353276555	.	.
chr1	74505730	74506229	chr1	74964428	74964927	Cnot9|chr1:74964428-74964927	0.210755775163081	.	.
chr1	74506443	74506942	chr1	74397348	74397847	Cnot9|chr1:74397348-74397847	0.239094913540981	.	.
chr1	74506443	74506942	chr1	74816731	74817230	Cnot9|chr1:74816731-74817230	0.387455104045555	.	.
chr1	74542596	74543095	chr1	74772969	74773468	Plcd4|chr1:74772969-74773468	0.481892666979763	.	.
chr1	74542596	74543095	chr1	74894978	74895477	Plcd4|chr1:74894978-74895477	0.223767162240249	.	.
chr1	74587962	74588461	chr1	74368126	74368625	Bcs1l|chr1:74368126-74368625	0.273372789356826	.	.
chr1	74587962	74588461	chr1	74368126	74368625	Zfp142|chr1:74368126-74368625	0.273372789356826	.	.
chr1	74587962	74588461	chr1	74397348	74397847	Bcs1l|chr1:74397348-74397847	0.317380113761101	.	.
chr1	74587962	74588461	chr1	74397348	74397847	Zfp142|chr1:74397348-74397847	0.317380113761101	.	.
chr1	74587962	74588461	chr1	74858307	74858806	Bcs1l|chr1:74858307-74858806	0.31045761929831	.	.
chr1	74587962	74588461	chr1	74858307	74858806	Zfp142|chr1:74858307-74858806	0.31045761929831	.	.
chr1	74587962	74588461	chr1	74894978	74895477	Bcs1l|chr1:74894978-74895477	0.251893094205112	.	.
chr1	74587962	74588461	chr1	74894978	74895477	Zfp142|chr1:74894978-74895477	0.251893094205112	.	.
chr1	74601175	74601674	chr1	74313260	74313759	Rnf25|chr1:74313260-74313759	0.348542406663261	.	.
chr1	74601175	74601674	chr1	74313260	74313759	Stk36|chr1:74313260-74313759	0.348542406663261	.	.
chr1	74601175	74601674	chr1	74368126	74368625	Rnf25|chr1:74368126-74368625	0.229367654776848	.	.
chr1	74601175	74601674	chr1	74368126	74368625	Stk36|chr1:74368126-74368625	0.229367654776848	.	.
chr1	74601175	74601674	chr1	74386756	74387255	Rnf25|chr1:74386756-74387255	0.26464686620506	.	.
chr1	74601175	74601674	chr1	74386756	74387255	Stk36|chr1:74386756-74387255	0.26464686620506	.	.
chr1	74601175	74601674	chr1	74816731	74817230	Rnf25|chr1:74816731-74817230	0.29531195292761	.	.
chr1	74601175	74601674	chr1	74816731	74817230	Stk36|chr1:74816731-74817230	0.29531195292761	.	.
chr1	74661495	74661994	chr1	74368126	74368625	Ttll4|chr1:74368126-74368625	0.289158814507418	.	.
chr1	74661495	74661994	chr1	74397348	74397847	Ttll4|chr1:74397348-74397847	0.244313485290379	.	.
chr1	74661495	74661994	chr1	74858307	74858806	Ttll4|chr1:74858307-74858806	0.403660425644415	.	.
chr1	74661495	74661994	chr1	74894978	74895477	Ttll4|chr1:74894978-74895477	0.320162001858431	.	.
chr1	74712949	74713448	chr1	74368126	74368625	Cyp27a1|chr1:74368126-74368625	0.291358400209197	.	.
chr1	74712949	74713448	chr1	74858307	74858806	Cyp27a1|chr1:74858307-74858806	0.269547413937199	.	.
chr1	74712949	74713448	chr1	74894978	74895477	Cyp27a1|chr1:74894978-74895477	0.38112576526312	.	.
chr1	74712949	74713448	chr1	74894978	74895477	Cyp27a1|chr1:74894978-74895477	0.381125765263121	.	.
chr1	74713683	74714182	chr1	74368126	74368625	Cyp27a1|chr1:74368126-74368625	0.326742329399933	.	.
chr1	74713683	74714182	chr1	74437955	74438454	Cyp27a1|chr1:74437955-74438454	0.343237612831029	.	.
chr1	74713683	74714182	chr1	74858307	74858806	Cyp27a1|chr1:74858307-74858806	0.230911658113382	.	.
chr1	74713683	74714182	chr1	74882110	74882609	Cyp27a1|chr1:74882110-74882609	0.270090297428181	.	.
chr1	74854708	74855207	chr1	74858307	74858806	Cdk5r2|chr1:74858307-74858806	0.221411987159771	.	.
chr1	74893408	74893907	chr1	74924422	74924921	Cryba2|chr1:74924422-74924921	0.254106168256281	.	.
chr1	74893408	74893907	chr1	75001124	75001623	Cryba2|chr1:75001124-75001623	0.348685590278905	.	.
chr1	75124760	75125259	chr1	74858307	74858806	Nhej1|chr1:74858307-74858806	0.297314957494262	.	.
chr1	75124760	75125259	chr1	74894978	74895477	Nhej1|chr1:74894978-74895477	0.308841519984736	.	.
chr1	75124760	75125259	chr1	75031996	75032495	Nhej1|chr1:75031996-75032495	0.29528660473739	.	.
chr1	75124760	75125259	chr1	75234571	75235070	Nhej1|chr1:75234571-75235070	0.247038015124957	.	.
chr1	75124760	75125259	chr1	75244823	75245322	Nhej1|chr1:75244823-75245322	0.471079921815139	.	.
chr1	75124760	75125259	chr1	75413640	75414139	Nhej1|chr1:75413640-75414139	0.225722608452478	.	.
chr1	75124760	75125259	chr1	75477362	75477861	Nhej1|chr1:75477362-75477861	0.493910857233027	.	.
chr1	75124760	75125259	chr1	75487834	75488333	Nhej1|chr1:75487834-75488333	0.246060787412308	.	.
chr1	75142499	75142998	chr1	74858307	74858806	Cnppd1|chr1:74858307-74858806	0.343760060796834	.	.
chr1	75142499	75142998	chr1	74858307	74858806	Retreg2|chr1:74858307-74858806	0.343760060796834	.	.
chr1	75142499	75142998	chr1	74882110	74882609	Cnppd1|chr1:74882110-74882609	0.407111479255089	.	.
chr1	75142499	75142998	chr1	74882110	74882609	Retreg2|chr1:74882110-74882609	0.407111479255089	.	.
chr1	75142499	75142998	chr1	74894978	74895477	Cnppd1|chr1:74894978-74895477	0.31308363258283	.	.
chr1	75142499	75142998	chr1	74894978	74895477	Retreg2|chr1:74894978-74895477	0.31308363258283	.	.
chr1	75142499	75142998	chr1	75016818	75017317	Cnppd1|chr1:75016818-75017317	0.234392087780807	.	.
chr1	75142499	75142998	chr1	75016818	75017317	Retreg2|chr1:75016818-75017317	0.234392087780807	.	.
chr1	75142499	75142998	chr1	75234571	75235070	Cnppd1|chr1:75234571-75235070	0.340037685317126	.	.
chr1	75142499	75142998	chr1	75234571	75235070	Retreg2|chr1:75234571-75235070	0.340037685317126	.	.
chr1	75142499	75142998	chr1	75244823	75245322	Cnppd1|chr1:75244823-75245322	0.241968499526036	.	.
chr1	75142499	75142998	chr1	75244823	75245322	Retreg2|chr1:75244823-75245322	0.241968499526036	.	.
chr1	75142499	75142998	chr1	75445624	75446123	Cnppd1|chr1:75445624-75446123	0.356806773199312	.	.
chr1	75142499	75142998	chr1	75445624	75446123	Retreg2|chr1:75445624-75446123	0.356806773199312	.	.
chr1	75168424	75168923	chr1	74858307	74858806	Zfand2b|chr1:74858307-74858806	0.385874339168436	.	.
chr1	75168424	75168923	chr1	74882110	74882609	Zfand2b|chr1:74882110-74882609	0.329694186501122	.	.
chr1	75168424	75168923	chr1	75234571	75235070	Zfand2b|chr1:75234571-75235070	0.213981738745743	.	.
chr1	75168424	75168923	chr1	75413640	75414139	Zfand2b|chr1:75413640-75414139	0.30102238810543	.	.
chr1	75168424	75168923	chr1	75445624	75446123	Zfand2b|chr1:75445624-75446123	0.288565888230481	.	.
chr1	75180079	75180578	chr1	74772969	74773468	Abcb6|chr1:74772969-74773468	0.227502061004673	.	.
chr1	75180079	75180578	chr1	74882110	74882609	Abcb6|chr1:74882110-74882609	0.238178834222022	.	.
chr1	75180079	75180578	chr1	75016818	75017317	Abcb6|chr1:75016818-75017317	0.267325764592925	.	.
chr1	75180079	75180578	chr1	75382615	75383114	Abcb6|chr1:75382615-75383114	0.211038653772561	.	.
chr1	75191753	75192252	chr1	75289342	75289841	Ankzf1|chr1:75289342-75289841	0.274495477403332	.	.
chr1	75191753	75192252	chr1	75289342	75289841	Atg9a|chr1:75289342-75289841	0.274495477403332	.	.
chr1	75191753	75192252	chr1	75382615	75383114	Ankzf1|chr1:75382615-75383114	0.281339787537071	.	.
chr1	75191753	75192252	chr1	75382615	75383114	Atg9a|chr1:75382615-75383114	0.281339787537071	.	.
chr1	75210546	75211045	chr1	74808065	74808564	Glb1l|chr1:74808065-74808564	0.335916031940519	.	.
chr1	75210546	75211045	chr1	74808065	74808564	Stk16|chr1:74808065-74808564	0.335916031940519	.	.
chr1	75210546	75211045	chr1	74882110	74882609	Glb1l|chr1:74882110-74882609	0.32941778840455	.	.
chr1	75210546	75211045	chr1	74882110	74882609	Stk16|chr1:74882110-74882609	0.32941778840455	.	.
chr1	75210546	75211045	chr1	75016818	75017317	Glb1l|chr1:75016818-75017317	0.441218879811505	.	.
chr1	75210546	75211045	chr1	75016818	75017317	Stk16|chr1:75016818-75017317	0.441218879811505	.	.
chr1	75210546	75211045	chr1	75445624	75446123	Glb1l|chr1:75445624-75446123	0.273912910097647	.	.
chr1	75210546	75211045	chr1	75445624	75446123	Stk16|chr1:75445624-75446123	0.273912910097647	.	.
chr1	75219086	75219585	chr1	74858307	74858806	Tuba4a|chr1:74858307-74858806	0.313635063324122	.	.
chr1	75219086	75219585	chr1	74882110	74882609	Tuba4a|chr1:74882110-74882609	0.312989594128433	.	.
chr1	75219086	75219585	chr1	74894978	74895477	Tuba4a|chr1:74894978-74895477	0.212246420163153	.	.
chr1	75219086	75219585	chr1	75016818	75017317	Tuba4a|chr1:75016818-75017317	0.258111041253423	.	.
chr1	75219086	75219585	chr1	75234571	75235070	Tuba4a|chr1:75234571-75235070	0.434887305274873	.	.
chr1	75236144	75236643	chr1	74858307	74858806	Dnajb2|chr1:74858307-74858806	0.215945975046643	.	.
chr1	75236144	75236643	chr1	74882110	74882609	Dnajb2|chr1:74882110-74882609	0.36745681813887	.	.
chr1	75236144	75236643	chr1	75016818	75017317	Dnajb2|chr1:75016818-75017317	0.4441732025531	.	.
chr1	75236144	75236643	chr1	75016818	75017317	Dnajb2|chr1:75016818-75017317	0.444173202553101	.	.
chr1	75236144	75236643	chr1	75445624	75446123	Dnajb2|chr1:75445624-75446123	0.308327656352857	.	.
chr1	75236651	75237150	chr1	74858307	74858806	Dnajb2|chr1:74858307-74858806	0.212241671101305	.	.
chr1	75236651	75237150	chr1	74882110	74882609	Dnajb2|chr1:74882110-74882609	0.290155821835162	.	.
chr1	75236651	75237150	chr1	75016818	75017317	Dnajb2|chr1:75016818-75017317	0.349441767024199	.	.
chr1	75236651	75237150	chr1	75370249	75370748	Dnajb2|chr1:75370249-75370748	0.248588084514454	.	.
chr1	75251521	75252020	chr1	75001124	75001623	Gm28294|chr1:75001124-75001623	0.39621817297953	.	.
chr1	75251521	75252020	chr1	75263237	75263736	Gm28294|chr1:75263237-75263736	0.369816626636195	.	.
chr1	75251521	75252020	chr1	75289342	75289841	Gm28294|chr1:75289342-75289841	0.263704415511099	.	.
chr1	75251521	75252020	chr1	75342805	75343304	Gm28294|chr1:75342805-75343304	0.376121557798265	.	.
chr1	75251521	75252020	chr1	75381822	75382321	Gm28294|chr1:75381822-75382321	0.399788880550418	.	.
chr1	75251521	75252020	chr1	75382615	75383114	Gm28294|chr1:75382615-75383114	0.358849089591291	.	.
chr1	75251521	75252020	chr1	75467494	75467993	Gm28294|chr1:75467494-75467993	0.252664809720228	.	.
chr1	75264008	75264507	chr1	75356741	75357240	Ptprn|chr1:75356741-75357240	0.321459493038889	.	.
chr1	75264008	75264507	chr1	75357330	75357829	Ptprn|chr1:75357330-75357829	0.396226312407296	.	.
chr1	75264008	75264507	chr1	75458368	75458867	Ptprn|chr1:75458368-75458867	0.49255703539666	.	.
chr1	75264008	75264507	chr1	75495129	75495628	Ptprn|chr1:75495129-75495628	0.383455651873443	.	.
chr1	75277375	75277874	chr1	75031996	75032495	Resp18|chr1:75031996-75032495	0.254961832252381	.	.
chr1	75277375	75277874	chr1	75234571	75235070	Resp18|chr1:75234571-75235070	0.408051853426271	.	.
chr1	75277375	75277874	chr1	75244823	75245322	Resp18|chr1:75244823-75245322	0.385991591710236	.	.
chr1	75277375	75277874	chr1	75467494	75467993	Resp18|chr1:75467494-75467993	0.416636011579313	.	.
chr1	75278167	75278666	chr1	75234571	75235070	Resp18|chr1:75234571-75235070	0.242153903228868	.	.
chr1	75278167	75278666	chr1	75477362	75477861	Resp18|chr1:75477362-75477861	0.332181390223238	.	.
chr1	75317346	75317845	chr1	75001124	75001623	Dnpep|chr1:75001124-75001623	0.374632689490383	.	.
chr1	75317346	75317845	chr1	75234571	75235070	Dnpep|chr1:75234571-75235070	0.426023939114327	.	.
chr1	75317346	75317845	chr1	75244823	75245322	Dnpep|chr1:75244823-75245322	0.225389162138528	.	.
chr1	75317346	75317845	chr1	75263237	75263736	Dnpep|chr1:75263237-75263736	0.243482629914027	.	.
chr1	75317346	75317845	chr1	75381822	75382321	Dnpep|chr1:75381822-75382321	0.516765077695464	.	.
chr1	75317346	75317845	chr1	75467494	75467993	Dnpep|chr1:75467494-75467993	0.426177640886009	.	.
chr1	75435709	75436208	chr1	75445624	75446123	Gmppa|chr1:75445624-75446123	0.33265975207436	.	.
chr1	75435709	75436208	chr1	75487302	75487801	Gmppa|chr1:75487302-75487801	0.397931727434651	.	.
chr1	75435709	75436208	chr1	75487302	75487801	Gmppa|chr1:75487302-75487801	0.397931727434652	.	.
chr1	75478598	75479097	chr1	75001124	75001623	Chpf|chr1:75001124-75001623	0.31115083487335	.	.
chr1	75478598	75479097	chr1	75001124	75001623	Tmem198|chr1:75001124-75001623	0.31115083487335	.	.
chr1	75478598	75479097	chr1	75244823	75245322	Chpf|chr1:75244823-75245322	0.218426777257275	.	.
chr1	75478598	75479097	chr1	75244823	75245322	Tmem198|chr1:75244823-75245322	0.218426777257275	.	.
chr1	75478598	75479097	chr1	75342805	75343304	Chpf|chr1:75342805-75343304	0.35765326745795	.	.
chr1	75478598	75479097	chr1	75342805	75343304	Tmem198|chr1:75342805-75343304	0.35765326745795	.	.
chr1	75478598	75479097	chr1	75381822	75382321	Chpf|chr1:75381822-75382321	0.475341296563034	.	.
chr1	75478598	75479097	chr1	75381822	75382321	Tmem198|chr1:75381822-75382321	0.475341296563034	.	.
chr1	75478598	75479097	chr1	75398631	75399130	Chpf|chr1:75398631-75399130	0.264699249337785	.	.
chr1	75478598	75479097	chr1	75398631	75399130	Tmem198|chr1:75398631-75399130	0.264699249337785	.	.
chr1	75478598	75479097	chr1	75467494	75467993	Chpf|chr1:75467494-75467993	0.408160360160029	.	.
chr1	75478598	75479097	chr1	75467494	75467993	Tmem198|chr1:75467494-75467993	0.408160360160029	.	.
chr1	75478598	75479097	chr1	75487834	75488333	Chpf|chr1:75487834-75488333	0.369660764035142	.	.
chr1	75478598	75479097	chr1	75487834	75488333	Tmem198|chr1:75487834-75488333	0.369660764035142	.	.
chr1	75479156	75479655	chr1	75001124	75001623	Chpf|chr1:75001124-75001623	0.243042997161635	.	.
chr1	75479156	75479655	chr1	75001124	75001623	Tmem198|chr1:75001124-75001623	0.243042997161635	.	.
chr1	75479156	75479655	chr1	75234571	75235070	Chpf|chr1:75234571-75235070	0.358849615850486	.	.
chr1	75479156	75479655	chr1	75234571	75235070	Tmem198|chr1:75234571-75235070	0.358849615850486	.	.
chr1	75479156	75479655	chr1	75244823	75245322	Chpf|chr1:75244823-75245322	0.321351229089545	.	.
chr1	75479156	75479655	chr1	75244823	75245322	Tmem198|chr1:75244823-75245322	0.321351229089545	.	.
chr1	75479156	75479655	chr1	75263237	75263736	Chpf|chr1:75263237-75263736	0.284173902407485	.	.
chr1	75479156	75479655	chr1	75263237	75263736	Tmem198|chr1:75263237-75263736	0.284173902407485	.	.
chr1	75479156	75479655	chr1	75381822	75382321	Chpf|chr1:75381822-75382321	0.435928573148472	.	.
chr1	75479156	75479655	chr1	75381822	75382321	Tmem198|chr1:75381822-75382321	0.435928573148472	.	.
chr1	75479156	75479655	chr1	75467494	75467993	Chpf|chr1:75467494-75467993	0.445059198122644	.	.
chr1	75479156	75479655	chr1	75467494	75467993	Tmem198|chr1:75467494-75467993	0.445059198122644	.	.
chr1	77514195	77514694	chr1	77502408	77502907	Epha4|chr1:77502408-77502907	0.310226354072002	.	.
chr1	77514195	77514694	chr1	77502408	77502907	Gm28386|chr1:77502408-77502907	0.310226354072002	.	.
chr1	77514195	77514694	chr1	77513554	77514053	Epha4|chr1:77513554-77514053	0.536918612764584	.	.
chr1	77514195	77514694	chr1	77513554	77514053	Gm28386|chr1:77513554-77514053	0.536918612764584	.	.
chr1	77514939	77515438	chr1	77896157	77896656	Epha4|chr1:77896157-77896656	0.246672177335751	.	.
chr1	77514939	77515438	chr1	77896157	77896656	Gm28386|chr1:77896157-77896656	0.246672177335751	.	.
chr1	77516009	77516508	chr1	77502408	77502907	Gm28386|chr1:77502408-77502907	0.283569808516143	.	.
chr1	77516009	77516508	chr1	77513554	77514053	Gm28386|chr1:77513554-77514053	0.316656160535806	.	.
chr1	77516009	77516508	chr1	77521188	77521687	Gm28386|chr1:77521188-77521687	0.213809057750769	.	.
chr1	78310032	78310531	chr1	78217089	78217588	Sgpp2|chr1:78217089-78217588	0.477146088783737	.	.
chr1	78310032	78310531	chr1	78355094	78355593	Sgpp2|chr1:78355094-78355593	0.280130851236171	.	.
chr1	78310032	78310531	chr1	78371610	78372109	Sgpp2|chr1:78371610-78372109	0.421432222372616	.	.
chr1	78310032	78310531	chr1	78372111	78372610	Sgpp2|chr1:78372111-78372610	0.394473475327767	.	.
chr1	78310032	78310531	chr1	78372111	78372610	Sgpp2|chr1:78372111-78372610	0.394473475327768	.	.
chr1	78310032	78310531	chr1	78419495	78419994	Sgpp2|chr1:78419495-78419994	0.324352309360546	.	.
chr1	78310931	78311430	chr1	78217089	78217588	Sgpp2|chr1:78217089-78217588	0.211108080570431	.	.
chr1	78310931	78311430	chr1	78371610	78372109	Sgpp2|chr1:78371610-78372109	0.287962074094587	.	.
chr1	78310931	78311430	chr1	78372111	78372610	Sgpp2|chr1:78372111-78372610	0.36954848939275	.	.
chr1	79439807	79440306	chr1	79458498	79458997	Scg2|chr1:79458498-79458997	0.277449953673464	.	.
chr1	80339971	80340470	chr1	80227338	80227837	Cul3|chr1:80227338-80227837	0.477188992208499	.	.
chr1	80339971	80340470	chr1	80408625	80409124	Cul3|chr1:80408625-80409124	0.227366900918032	.	.
chr1	82232532	82233031	chr1	82189488	82189987	Gm9747|chr1:82189488-82189987	0.407144576084276	.	.
chr1	82290681	82291180	chr1	82283141	82283640	Irs1|chr1:82283141-82283640	0.269591164052321	.	.
chr1	82290681	82291180	chr1	82412017	82412516	Irs1|chr1:82412017-82412516	0.228940526322101	.	.
chr1	82290681	82291180	chr1	82432633	82433132	Irs1|chr1:82432633-82433132	0.275455530444194	.	.
chr1	82290681	82291180	chr1	82433306	82433805	Irs1|chr1:82433306-82433805	0.275794126360912	.	.
chr1	82724600	82725099	chr1	82395457	82395956	C430014B12Rik|chr1:82395457-82395956	0.327772296440254	.	.
chr1	82724600	82725099	chr1	82395457	82395956	Mff|chr1:82395457-82395956	0.327772296440254	.	.
chr1	82724600	82725099	chr1	82432633	82433132	C430014B12Rik|chr1:82432633-82433132	0.348954632845327	.	.
chr1	82724600	82725099	chr1	82432633	82433132	Mff|chr1:82432633-82433132	0.348954632845327	.	.
chr1	82724600	82725099	chr1	82634461	82634960	C430014B12Rik|chr1:82634461-82634960	0.267976225890653	.	.
chr1	82724600	82725099	chr1	82634461	82634960	Mff|chr1:82634461-82634960	0.267976225890653	.	.
chr1	82724600	82725099	chr1	82815827	82816326	C430014B12Rik|chr1:82815827-82816326	0.395599590169572	.	.
chr1	82724600	82725099	chr1	82815827	82816326	Mff|chr1:82815827-82816326	0.395599590169572	.	.
chr1	82725115	82725614	chr1	82292699	82293198	C430014B12Rik|chr1:82292699-82293198	0.303745839028505	.	.
chr1	82725115	82725614	chr1	82292699	82293198	Mff|chr1:82292699-82293198	0.303745839028505	.	.
chr1	82725115	82725614	chr1	82395457	82395956	C430014B12Rik|chr1:82395457-82395956	0.433379270234506	.	.
chr1	82725115	82725614	chr1	82395457	82395956	Mff|chr1:82395457-82395956	0.433379270234506	.	.
chr1	82725115	82725614	chr1	82432633	82433132	C430014B12Rik|chr1:82432633-82433132	0.29983247340847	.	.
chr1	82725115	82725614	chr1	82432633	82433132	Mff|chr1:82432633-82433132	0.29983247340847	.	.
chr1	82725115	82725614	chr1	82433306	82433805	C430014B12Rik|chr1:82433306-82433805	0.267114933826326	.	.
chr1	82725115	82725614	chr1	82433306	82433805	Mff|chr1:82433306-82433805	0.267114933826326	.	.
chr1	82725115	82725614	chr1	82476122	82476621	C430014B12Rik|chr1:82476122-82476621	0.213543076337887	.	.
chr1	82725115	82725614	chr1	82476122	82476621	Mff|chr1:82476122-82476621	0.213543076337887	.	.
chr1	82725115	82725614	chr1	82634461	82634960	C430014B12Rik|chr1:82634461-82634960	0.372440465224015	.	.
chr1	82725115	82725614	chr1	82634461	82634960	Mff|chr1:82634461-82634960	0.372440465224015	.	.
chr1	82839194	82839693	chr1	82787312	82787811	Agfg1|chr1:82787312-82787811	0.213400166536734	.	.
chr1	82839194	82839693	chr1	82815827	82816326	Agfg1|chr1:82815827-82816326	0.362477321736689	.	.
chr1	82839194	82839693	chr1	82880089	82880588	Agfg1|chr1:82880089-82880588	0.226213662566146	.	.
chr1	82839194	82839693	chr1	82987702	82988201	Agfg1|chr1:82987702-82988201	0.374710620505315	.	.
chr1	82839194	82839693	chr1	83101829	83102328	Agfg1|chr1:83101829-83102328	0.30119771614556	.	.
chr1	82839194	82839693	chr1	83101829	83102328	Agfg1|chr1:83101829-83102328	0.301197716145561	.	.
chr1	82839194	82839693	chr1	83102371	83102870	Agfg1|chr1:83102371-83102870	0.271114715875853	.	.
chr1	83037972	83038471	chr1	82787312	82787811	Slc19a3|chr1:82787312-82787811	0.482019782273747	.	.
chr1	83037972	83038471	chr1	82815827	82816326	Slc19a3|chr1:82815827-82816326	0.224321125794418	.	.
chr1	83037972	83038471	chr1	82987702	82988201	Slc19a3|chr1:82987702-82988201	0.326955483542242	.	.
chr1	83037972	83038471	chr1	83101829	83102328	Slc19a3|chr1:83101829-83102328	0.231775981342955	.	.
chr1	83037972	83038471	chr1	83102371	83102870	Slc19a3|chr1:83102371-83102870	0.225491531115726	.	.
chr1	83159481	83159980	chr1	83101829	83102328	Daw1|chr1:83101829-83102328	0.222356982080739	.	.
chr1	84839808	84840307	chr1	85114670	85115169	Fbxo36|chr1:85114670-85115169	0.213541799557858	.	.
chr1	84839808	84840307	chr1	85114670	85115169	Trip12|chr1:85114670-85115169	0.213541799557858	.	.
chr1	85793160	85793659	chr1	85703519	85704018	Cab39|chr1:85703519-85704018	0.213431631225322	.	.
chr1	85793160	85793659	chr1	85720188	85720687	Cab39|chr1:85720188-85720687	0.276855761742748	.	.
chr1	85793728	85794227	chr1	85703519	85704018	Cab39|chr1:85703519-85704018	0.305265724768306	.	.
chr1	85793728	85794227	chr1	85720188	85720687	Cab39|chr1:85720188-85720687	0.310555202060826	.	.
chr1	85894274	85894773	chr1	85703519	85704018	Itm2c|chr1:85703519-85704018	0.210866483455604	.	.
chr1	85928201	85928700	chr1	85934135	85934634	4933407L21Rik|chr1:85934135-85934634	0.38512233042497	.	.
chr1	86303797	86304296	chr1	86434501	86435000	Gm28626|chr1:86434501-86435000	0.227566768377713	.	.
chr1	86303797	86304296	chr1	86442428	86442927	Gm28626|chr1:86442428-86442927	0.24389970255467	.	.
chr1	86303797	86304296	chr1	86487725	86488224	Gm28626|chr1:86487725-86488224	0.326203263811909	.	.
chr1	86303797	86304296	chr1	86503968	86504467	Gm28626|chr1:86503968-86504467	0.293600344798666	.	.
chr1	86303797	86304296	chr1	86525204	86525703	Gm28626|chr1:86525204-86525703	0.210861560705284	.	.
chr1	86358737	86359236	chr1	86441273	86441772	C130036L24Rik|chr1:86441273-86441772	0.274400266085654	.	.
chr1	86358737	86359236	chr1	86441273	86441772	Ncl|chr1:86441273-86441772	0.274400266085654	.	.
chr1	86358737	86359236	chr1	86441795	86442294	C130036L24Rik|chr1:86441795-86442294	0.431833454551371	.	.
chr1	86358737	86359236	chr1	86441795	86442294	Ncl|chr1:86441795-86442294	0.431833454551371	.	.
chr1	86358737	86359236	chr1	86487725	86488224	C130036L24Rik|chr1:86487725-86488224	0.277018250878353	.	.
chr1	86358737	86359236	chr1	86487725	86488224	Ncl|chr1:86487725-86488224	0.277018250878353	.	.
chr1	86358737	86359236	chr1	86503968	86504467	C130036L24Rik|chr1:86503968-86504467	0.383102653132054	.	.
chr1	86358737	86359236	chr1	86503968	86504467	Ncl|chr1:86503968-86504467	0.383102653132054	.	.
chr1	86358737	86359236	chr1	86525204	86525703	C130036L24Rik|chr1:86525204-86525703	0.297153612516484	.	.
chr1	86358737	86359236	chr1	86525204	86525703	Ncl|chr1:86525204-86525703	0.297153612516484	.	.
chr1	86358737	86359236	chr1	86652522	86653021	C130036L24Rik|chr1:86652522-86653021	0.235055756877181	.	.
chr1	86358737	86359236	chr1	86652522	86653021	Ncl|chr1:86652522-86653021	0.235055756877181	.	.
chr1	86359268	86359767	chr1	86434501	86435000	C130036L24Rik|chr1:86434501-86435000	0.275778139729184	.	.
chr1	86359268	86359767	chr1	86434501	86435000	Ncl|chr1:86434501-86435000	0.275778139729184	.	.
chr1	86359268	86359767	chr1	86441273	86441772	C130036L24Rik|chr1:86441273-86441772	0.234498127848663	.	.
chr1	86359268	86359767	chr1	86441273	86441772	Ncl|chr1:86441273-86441772	0.234498127848663	.	.
chr1	86359268	86359767	chr1	86441795	86442294	C130036L24Rik|chr1:86441795-86442294	0.278623511827317	.	.
chr1	86359268	86359767	chr1	86441795	86442294	Ncl|chr1:86441795-86442294	0.278623511827317	.	.
chr1	86359268	86359767	chr1	86487143	86487642	C130036L24Rik|chr1:86487143-86487642	0.35911416161248	.	.
chr1	86359268	86359767	chr1	86487143	86487642	Ncl|chr1:86487143-86487642	0.35911416161248	.	.
chr1	86359268	86359767	chr1	86487725	86488224	C130036L24Rik|chr1:86487725-86488224	0.246991759478572	.	.
chr1	86359268	86359767	chr1	86487725	86488224	C130036L24Rik|chr1:86487725-86488224	0.246991759478573	.	.
chr1	86359268	86359767	chr1	86487725	86488224	Ncl|chr1:86487725-86488224	0.246991759478572	.	.
chr1	86359268	86359767	chr1	86487725	86488224	Ncl|chr1:86487725-86488224	0.246991759478573	.	.
chr1	86359268	86359767	chr1	86503968	86504467	C130036L24Rik|chr1:86503968-86504467	0.297491406782358	.	.
chr1	86359268	86359767	chr1	86503968	86504467	Ncl|chr1:86503968-86504467	0.297491406782358	.	.
chr1	86359268	86359767	chr1	86525204	86525703	C130036L24Rik|chr1:86525204-86525703	0.435953814611436	.	.
chr1	86359268	86359767	chr1	86525204	86525703	Ncl|chr1:86525204-86525703	0.435953814611436	.	.
chr1	86359268	86359767	chr1	86634632	86635131	C130036L24Rik|chr1:86634632-86635131	0.23040867117319	.	.
chr1	86359268	86359767	chr1	86634632	86635131	Ncl|chr1:86634632-86635131	0.23040867117319	.	.
chr1	86525710	86526209	chr1	86434501	86435000	Ptma|chr1:86434501-86435000	0.333797559098783	.	.
chr1	86525710	86526209	chr1	86441273	86441772	Ptma|chr1:86441273-86441772	0.237264285066696	.	.
chr1	86525710	86526209	chr1	86441795	86442294	Ptma|chr1:86441795-86442294	0.259720455138675	.	.
chr1	86525710	86526209	chr1	86442428	86442927	Ptma|chr1:86442428-86442927	0.438663260452008	.	.
chr1	86525710	86526209	chr1	86487725	86488224	Ptma|chr1:86487725-86488224	0.230442435638069	.	.
chr1	86525710	86526209	chr1	86503968	86504467	Ptma|chr1:86503968-86504467	0.256062911021555	.	.
chr1	86525710	86526209	chr1	86525204	86525703	Ptma|chr1:86525204-86525703	0.390061955309975	.	.
chr1	86525710	86526209	chr1	86586879	86587378	Ptma|chr1:86586879-86587378	0.226392466057662	.	.
chr1	86526360	86526859	chr1	86487725	86488224	Ptma|chr1:86487725-86488224	0.410664160396708	.	.
chr1	86526360	86526859	chr1	86652522	86653021	Ptma|chr1:86652522-86653021	0.522981273772152	.	.
chr1	86582078	86582577	chr1	86434501	86435000	Cops7b|chr1:86434501-86435000	0.260404218084427	.	.
chr1	86582078	86582577	chr1	86434501	86435000	Pde6d|chr1:86434501-86435000	0.260404218084427	.	.
chr1	86582078	86582577	chr1	86441273	86441772	Cops7b|chr1:86441273-86441772	0.27130070217217	.	.
chr1	86582078	86582577	chr1	86441273	86441772	Pde6d|chr1:86441273-86441772	0.27130070217217	.	.
chr1	86582078	86582577	chr1	86442428	86442927	Cops7b|chr1:86442428-86442927	0.385027008792906	.	.
chr1	86582078	86582577	chr1	86442428	86442927	Pde6d|chr1:86442428-86442927	0.385027008792906	.	.
chr1	86582078	86582577	chr1	86487725	86488224	Cops7b|chr1:86487725-86488224	0.422359487633384	.	.
chr1	86582078	86582577	chr1	86487725	86488224	Pde6d|chr1:86487725-86488224	0.422359487633384	.	.
chr1	86582078	86582577	chr1	86503968	86504467	Cops7b|chr1:86503968-86504467	0.34300871733745	.	.
chr1	86582078	86582577	chr1	86503968	86504467	Pde6d|chr1:86503968-86504467	0.34300871733745	.	.
chr1	86582078	86582577	chr1	86652522	86653021	Cops7b|chr1:86652522-86653021	0.343536268677961	.	.
chr1	86582078	86582577	chr1	86652522	86653021	Pde6d|chr1:86652522-86653021	0.343536268677961	.	.
chr1	86582603	86583102	chr1	86434501	86435000	Cops7b|chr1:86434501-86435000	0.3462247093171	.	.
chr1	86582603	86583102	chr1	86434501	86435000	Pde6d|chr1:86434501-86435000	0.3462247093171	.	.
chr1	86582603	86583102	chr1	86441273	86441772	Cops7b|chr1:86441273-86441772	0.32668004619721	.	.
chr1	86582603	86583102	chr1	86441273	86441772	Pde6d|chr1:86441273-86441772	0.32668004619721	.	.
chr1	86582603	86583102	chr1	86441795	86442294	Cops7b|chr1:86441795-86442294	0.435397015376377	.	.
chr1	86582603	86583102	chr1	86441795	86442294	Pde6d|chr1:86441795-86442294	0.435397015376377	.	.
chr1	86582603	86583102	chr1	86442428	86442927	Cops7b|chr1:86442428-86442927	0.387738213861331	.	.
chr1	86582603	86583102	chr1	86442428	86442927	Pde6d|chr1:86442428-86442927	0.387738213861331	.	.
chr1	86582603	86583102	chr1	86472164	86472663	Cops7b|chr1:86472164-86472663	0.33635651468357	.	.
chr1	86582603	86583102	chr1	86472164	86472663	Pde6d|chr1:86472164-86472663	0.33635651468357	.	.
chr1	86582603	86583102	chr1	86525204	86525703	Cops7b|chr1:86525204-86525703	0.312424662189964	.	.
chr1	86582603	86583102	chr1	86525204	86525703	Pde6d|chr1:86525204-86525703	0.312424662189964	.	.
chr1	86582603	86583102	chr1	86550443	86550942	Cops7b|chr1:86550443-86550942	0.2238676378323	.	.
chr1	86582603	86583102	chr1	86550443	86550942	Pde6d|chr1:86550443-86550942	0.2238676378323	.	.
chr1	86669399	86669898	chr1	86525204	86525703	Nppc|chr1:86525204-86525703	0.295370943516079	.	.
chr1	86669399	86669898	chr1	86532333	86532832	Nppc|chr1:86532333-86532832	0.218460871735636	.	.
chr1	86670393	86670892	chr1	86487143	86487642	Nppc|chr1:86487143-86487642	0.211602489260691	.	.
chr1	86670393	86670892	chr1	86487725	86488224	Nppc|chr1:86487725-86488224	0.544018048926739	.	.
chr1	86670393	86670892	chr1	86503968	86504467	Nppc|chr1:86503968-86504467	0.531837204215512	.	.
chr1	86670393	86670892	chr1	86652522	86653021	Nppc|chr1:86652522-86653021	0.562880605789272	.	.
chr1	86703565	86704064	chr1	86434501	86435000	Dis3l2|chr1:86434501-86435000	0.287336942350274	.	.
chr1	86703565	86704064	chr1	86441273	86441772	Dis3l2|chr1:86441273-86441772	0.319373479573023	.	.
chr1	86703565	86704064	chr1	86441273	86441772	Dis3l2|chr1:86441273-86441772	0.319373479573024	.	.
chr1	86703565	86704064	chr1	86441795	86442294	Dis3l2|chr1:86441795-86442294	0.322011536091072	.	.
chr1	86703565	86704064	chr1	86442428	86442927	Dis3l2|chr1:86442428-86442927	0.507437000777468	.	.
chr1	86703565	86704064	chr1	86472164	86472663	Dis3l2|chr1:86472164-86472663	0.478058617051218	.	.
chr1	86703565	86704064	chr1	86525204	86525703	Dis3l2|chr1:86525204-86525703	0.220282292371389	.	.
chr1	86703565	86704064	chr1	86550443	86550942	Dis3l2|chr1:86550443-86550942	0.24097727260521	.	.
chr1	86703565	86704064	chr1	86550443	86550942	Dis3l2|chr1:86550443-86550942	0.240977272605211	.	.
chr1	86703565	86704064	chr1	86586879	86587378	Dis3l2|chr1:86586879-86587378	0.254285203029905	.	.
chr1	87327249	87327748	chr1	87447455	87447954	Gigyf2|chr1:87447455-87447954	0.274325838702187	.	.
chr1	87510023	87510522	chr1	87292742	87293241	Neu2|chr1:87292742-87293241	0.366913096865202	.	.
chr1	87755700	87756199	chr1	87786247	87786746	Atg16l1|chr1:87786247-87786746	0.243809141382016	.	.
chr1	87853009	87853508	chr1	87786247	87786746	Dgkd|chr1:87786247-87786746	0.311257000853568	.	.
chr1	88205505	88206004	chr1	88424541	88425040	Dnajb3|chr1:88424541-88425040	0.287925815264918	.	.
chr1	88205505	88206004	chr1	88482288	88482787	Dnajb3|chr1:88482288-88482787	0.34064049392006	.	.
chr1	88406022	88406521	chr1	88318505	88319004	Spp2|chr1:88318505-88319004	0.507364176750005	.	.
chr1	90603129	90603628	chr1	90754075	90754574	Cops8|chr1:90754075-90754574	0.225754127308384	.	.
chr1	90603129	90603628	chr1	90906269	90906768	Cops8|chr1:90906269-90906768	0.2158626717479	.	.
chr1	90998483	90998982	chr1	90754075	90754574	Lrrfip1|chr1:90754075-90754574	0.264489656456879	.	.
chr1	90998483	90998982	chr1	91029266	91029765	Lrrfip1|chr1:91029266-91029765	0.232968632773988	.	.
chr1	90998483	90998982	chr1	91080316	91080815	Lrrfip1|chr1:91080316-91080815	0.272230018339414	.	.
chr1	91249940	91250439	chr1	90906269	90906768	Ube2f|chr1:90906269-90906768	0.323406353882184	.	.
chr1	91249940	91250439	chr1	90956622	90957121	Ube2f|chr1:90956622-90957121	0.224489528968	.	.
chr1	91398520	91399019	chr1	91346840	91347339	Ilkap|chr1:91346840-91347339	0.390906237048964	.	.
chr1	91398520	91399019	chr1	91446066	91446565	Ilkap|chr1:91446066-91446565	0.287457559970319	.	.
chr1	91413043	91413542	chr1	91346840	91347339	Hes6|chr1:91346840-91347339	0.329109925488588	.	.
chr1	91413043	91413542	chr1	91446066	91446565	Hes6|chr1:91446066-91446565	0.484993811001865	.	.
chr1	91413043	91413542	chr1	91523696	91524195	Hes6|chr1:91523696-91524195	0.4941279250173	.	.
chr1	91413982	91414481	chr1	91446066	91446565	Hes6|chr1:91446066-91446565	0.229040945165792	.	.
chr1	91413982	91414481	chr1	91523696	91524195	Hes6|chr1:91523696-91524195	0.436209059722083	.	.
chr1	91459292	91459791	chr1	91446066	91446565	Per2|chr1:91446066-91446565	0.29999052300205	.	.
chr1	91459292	91459791	chr1	91523696	91524195	Per2|chr1:91523696-91524195	0.286590602189529	.	.
chr1	91483230	91483729	chr1	91346840	91347339	Gm28382|chr1:91346840-91347339	0.240871192602653	.	.
chr1	91483230	91483729	chr1	91523696	91524195	Gm28382|chr1:91523696-91524195	0.54303440767602	.	.
chr1	91494327	91494826	chr1	91469794	91470293	Traf3ip1|chr1:91469794-91470293	0.30186660687106	.	.
chr1	91494327	91494826	chr1	91523696	91524195	Traf3ip1|chr1:91523696-91524195	0.236743953752542	.	.
chr1	91539706	91540205	chr1	91346840	91347339	Asb1|chr1:91346840-91347339	0.379020275407826	.	.
chr1	91540218	91540717	chr1	91523696	91524195	Asb1|chr1:91523696-91524195	0.313396274693406	.	.
chr1	92473544	92474043	chr1	92371533	92372032	Ndufa10|chr1:92371533-92372032	0.2273527058211	.	.
chr1	92473544	92474043	chr1	92699640	92700139	Ndufa10|chr1:92699640-92700139	0.211443165619428	.	.
chr1	92641765	92642264	chr1	92437865	92438364	Cops9|chr1:92437865-92438364	0.246335968747036	.	.
chr1	92641765	92642264	chr1	92895020	92895519	Cops9|chr1:92895020-92895519	0.349775100931574	.	.
chr1	92647708	92648207	chr1	92730498	92730997	Otos|chr1:92730498-92730997	0.215788667053035	.	.
chr1	92648213	92648712	chr1	92371533	92372032	Otos|chr1:92371533-92372032	0.373296950867047	.	.
chr1	92648720	92649219	chr1	92521236	92521735	Otos|chr1:92521236-92521735	0.31262923437549	.	.
chr1	92831030	92831529	chr1	92521236	92521735	Gpc1|chr1:92521236-92521735	0.241092547836576	.	.
chr1	92831030	92831529	chr1	93174394	93174893	Gpc1|chr1:93174394-93174893	0.245878519074192	.	.
chr1	92849473	92849972	chr1	92699640	92700139	Gm29480|chr1:92699640-92700139	0.269603105646559	.	.
chr1	92849473	92849972	chr1	92742815	92743314	Gm29480|chr1:92742815-92743314	0.371007190099066	.	.
chr1	92849473	92849972	chr1	93217024	93217523	Gm29480|chr1:93217024-93217523	0.359290494578063	.	.
chr1	92849473	92849972	chr1	93217554	93218053	Gm29480|chr1:93217554-93218053	0.434659168757069	.	.
chr1	92906632	92907131	chr1	92895020	92895519	Dusp28|chr1:92895020-92895519	0.248558557744277	.	.
chr1	92906632	92907131	chr1	93100465	93100964	Dusp28|chr1:93100465-93100964	0.366511432856318	.	.
chr1	92906632	92907131	chr1	93115042	93115541	Dusp28|chr1:93115042-93115541	0.390659285628804	.	.
chr1	92910422	92910921	chr1	92895020	92895519	5033417F24Rik|chr1:92895020-92895519	0.317316990064902	.	.
chr1	92910422	92910921	chr1	92895020	92895519	Rnpepl1|chr1:92895020-92895519	0.317316990064902	.	.
chr1	92910928	92911427	chr1	92895020	92895519	5033417F24Rik|chr1:92895020-92895519	0.214109031100507	.	.
chr1	92910928	92911427	chr1	92895020	92895519	Rnpepl1|chr1:92895020-92895519	0.214109031100507	.	.
chr1	92934435	92934934	chr1	93100465	93100964	Capn10|chr1:93100465-93100964	0.275966793597015	.	.
chr1	92934435	92934934	chr1	93115042	93115541	Capn10|chr1:93115042-93115541	0.473673309504489	.	.
chr1	92934435	92934934	chr1	93174394	93174893	Capn10|chr1:93174394-93174893	0.325807904639405	.	.
chr1	93101696	93102195	chr1	93401523	93402022	Kif1a|chr1:93401523-93402022	0.294888288503555	.	.
chr1	93235496	93235995	chr1	93401523	93402022	Sned1|chr1:93401523-93402022	0.239347422989472	.	.
chr1	93236124	93236623	chr1	93014431	93014930	Sned1|chr1:93014431-93014930	0.282483905378947	.	.
chr1	93236124	93236623	chr1	93115042	93115541	Sned1|chr1:93115042-93115541	0.211237321634622	.	.
chr1	93236124	93236623	chr1	93401523	93402022	Sned1|chr1:93401523-93402022	0.563939794120747	.	.
chr1	93342619	93343118	chr1	93725542	93726041	Pask|chr1:93725542-93726041	0.31637055064799	.	.
chr1	93342619	93343118	chr1	93725542	93726041	Ppp1r7|chr1:93725542-93726041	0.31637055064799	.	.
chr1	93343358	93343857	chr1	93401523	93402022	Pask|chr1:93401523-93402022	0.332500549567416	.	.
chr1	93343358	93343857	chr1	93401523	93402022	Ppp1r7|chr1:93401523-93402022	0.332500549567416	.	.
chr1	93343358	93343857	chr1	93445454	93445953	Pask|chr1:93445454-93445953	0.42625950624635	.	.
chr1	93343358	93343857	chr1	93445454	93445953	Ppp1r7|chr1:93445454-93445953	0.42625950624635	.	.
chr1	93343358	93343857	chr1	93725542	93726041	Pask|chr1:93725542-93726041	0.219304036067918	.	.
chr1	93343358	93343857	chr1	93725542	93726041	Pask|chr1:93725542-93726041	0.219304036067919	.	.
chr1	93343358	93343857	chr1	93725542	93726041	Ppp1r7|chr1:93725542-93726041	0.219304036067918	.	.
chr1	93343358	93343857	chr1	93725542	93726041	Ppp1r7|chr1:93725542-93726041	0.219304036067919	.	.
chr1	93478107	93478606	chr1	93014431	93014930	Hdlbp|chr1:93014431-93014930	0.243820813590086	.	.
chr1	93478107	93478606	chr1	93014431	93014930	Sept2|chr1:93014431-93014930	0.243820813590086	.	.
chr1	93478107	93478606	chr1	93401523	93402022	Hdlbp|chr1:93401523-93402022	0.268733414426172	.	.
chr1	93478107	93478606	chr1	93401523	93402022	Sept2|chr1:93401523-93402022	0.268733414426172	.	.
chr1	93478107	93478606	chr1	93445454	93445953	Hdlbp|chr1:93445454-93445953	0.221185590812712	.	.
chr1	93478107	93478606	chr1	93445454	93445953	Sept2|chr1:93445454-93445953	0.221185590812712	.	.
chr1	93478622	93479121	chr1	93401523	93402022	Hdlbp|chr1:93401523-93402022	0.539271395434868	.	.
chr1	93478622	93479121	chr1	93401523	93402022	Sept2|chr1:93401523-93402022	0.539271395434868	.	.
chr1	93685241	93685740	chr1	93401523	93402022	Bok|chr1:93401523-93402022	0.495545032096436	.	.
chr1	93685241	93685740	chr1	93445454	93445953	Bok|chr1:93445454-93445953	0.348267466105325	.	.
chr1	93685241	93685740	chr1	93725542	93726041	Bok|chr1:93725542-93726041	0.286046574862791	.	.
chr1	93686360	93686859	chr1	93401523	93402022	Bok|chr1:93401523-93402022	0.247691316907628	.	.
chr1	93686360	93686859	chr1	93425624	93426123	Bok|chr1:93425624-93426123	0.234772053595523	.	.
chr1	93686360	93686859	chr1	93444675	93445174	Bok|chr1:93444675-93445174	0.340682743018048	.	.
chr1	93686360	93686859	chr1	93445454	93445953	Bok|chr1:93445454-93445953	0.246016716543444	.	.
chr1	93754617	93755116	chr1	94079039	94079538	Thap4|chr1:94079039-94079538	0.33770924505529	.	.
chr1	93803720	93804219	chr1	94079039	94079538	Ing5|chr1:94079039-94079538	0.28160147066097	.	.
chr1	93825281	93825780	chr1	93725542	93726041	D2hgdh|chr1:93725542-93726041	0.399964062719954	.	.
chr1	95313851	95314350	chr1	95293062	95293561	Fam174a|chr1:95293062-95293561	0.233343352349457	.	.
chr1	95313851	95314350	chr1	95354087	95354586	Fam174a|chr1:95354087-95354586	0.211040458890136	.	.
chr1	95313851	95314350	chr1	95621832	95622331	Fam174a|chr1:95621832-95622331	0.312600870583587	.	.
chr1	95667416	95667915	chr1	95354087	95354586	St8sia4|chr1:95354087-95354586	0.211358041825937	.	.
chr1	95667416	95667915	chr1	95582221	95582720	St8sia4|chr1:95582221-95582720	0.33592128269251	.	.
chr1	96871948	96872447	chr1	96846733	96847232	Slco4c1|chr1:96846733-96847232	0.238773509822574	.	.
chr1	96871948	96872447	chr1	96864061	96864560	Slco4c1|chr1:96864061-96864560	0.444732476699121	.	.
chr1	97661204	97661703	chr1	97629914	97630413	D1Ertd622e|chr1:97629914-97630413	0.309359017698899	.	.
chr1	97661800	97662299	chr1	97629914	97630413	D1Ertd622e|chr1:97629914-97630413	0.257553260496509	.	.
chr1	97661800	97662299	chr1	97629914	97630413	D1Ertd622e|chr1:97629914-97630413	0.25755326049651	.	.
chr1	98094805	98095304	chr1	98031757	98032256	Pam|chr1:98031757-98032256	0.249500066540269	.	.
chr1	98095430	98095929	chr1	98018444	98018943	Pam|chr1:98018444-98018943	0.273504151921006	.	.
chr1	98095430	98095929	chr1	98303055	98303554	Pam|chr1:98303055-98303554	0.272414687021251	.	.
chr1	98095430	98095929	chr1	98349951	98350450	Pam|chr1:98349951-98350450	0.309134477836791	.	.
chr1	98173889	98174388	chr1	98031757	98032256	Gm29461|chr1:98031757-98032256	0.25255926317856	.	.
chr1	98173889	98174388	chr1	98082889	98083388	Gm29461|chr1:98082889-98083388	0.247959302817422	.	.
chr1	98173889	98174388	chr1	98303055	98303554	Gm29461|chr1:98303055-98303554	0.326823509100764	.	.
chr1	99772082	99772581	chr1	100231885	100232384	Cntnap5b|chr1:100231885-100232384	0.243359075760913	.	.
chr1	104768586	104769085	chr1	104617260	104617759	Cdh20|chr1:104617260-104617759	0.632919940471765	.	.
chr1	104768586	104769085	chr1	104646932	104647431	Cdh20|chr1:104646932-104647431	0.231445683653892	.	.
chr1	104768586	104769085	chr1	104746760	104747259	Cdh20|chr1:104746760-104747259	0.694165306908145	.	.
chr1	104768586	104769085	chr1	104838661	104839160	Cdh20|chr1:104838661-104839160	0.571533037293125	.	.
chr1	104768586	104769085	chr1	104839201	104839700	Cdh20|chr1:104839201-104839700	0.210098211848142	.	.
chr1	104768586	104769085	chr1	104839201	104839700	Cdh20|chr1:104839201-104839700	0.210098211848143	.	.
chr1	104768586	104769085	chr1	104859037	104859536	Cdh20|chr1:104859037-104859536	0.32787240759284	.	.
chr1	104768586	104769085	chr1	104903425	104903924	Cdh20|chr1:104903425-104903924	0.526703981083983	.	.
chr1	104768586	104769085	chr1	104956972	104957471	Cdh20|chr1:104956972-104957471	0.723602142298755	.	.
chr1	104768586	104769085	chr1	104978873	104979372	Cdh20|chr1:104978873-104979372	0.368978292793068	.	.
chr1	104768586	104769085	chr1	104986174	104986673	Cdh20|chr1:104986174-104986673	0.270408938665237	.	.
chr1	104769230	104769729	chr1	104617260	104617759	Cdh20|chr1:104617260-104617759	0.391254591094902	.	.
chr1	104769230	104769729	chr1	104746760	104747259	Cdh20|chr1:104746760-104747259	0.451559669208023	.	.
chr1	104769230	104769729	chr1	104838661	104839160	Cdh20|chr1:104838661-104839160	0.390634228413762	.	.
chr1	104769230	104769729	chr1	104839201	104839700	Cdh20|chr1:104839201-104839700	0.395850040293834	.	.
chr1	104769230	104769729	chr1	104859037	104859536	Cdh20|chr1:104859037-104859536	0.432945200345956	.	.
chr1	104769230	104769729	chr1	104903425	104903924	Cdh20|chr1:104903425-104903924	0.49788286681406	.	.
chr1	104769230	104769729	chr1	104956972	104957471	Cdh20|chr1:104956972-104957471	0.505446425559738	.	.
chr1	104769230	104769729	chr1	104978873	104979372	Cdh20|chr1:104978873-104979372	0.275520528996146	.	.
chr1	105355193	105355692	chr1	105374434	105374933	Gm17634|chr1:105374434-105374933	0.222999242864837	.	.
chr1	105355193	105355692	chr1	105399038	105399537	Gm17634|chr1:105399038-105399537	0.320614224273035	.	.
chr1	105355193	105355692	chr1	105630478	105630977	Gm17634|chr1:105630478-105630977	0.255604474029388	.	.
chr1	105355774	105356273	chr1	105374434	105374933	Gm17634|chr1:105374434-105374933	0.260076057383226	.	.
chr1	105355774	105356273	chr1	105374434	105374933	Rnf152|chr1:105374434-105374933	0.260076057383226	.	.
chr1	105355774	105356273	chr1	105399038	105399537	Gm17634|chr1:105399038-105399537	0.224441502433873	.	.
chr1	105355774	105356273	chr1	105399038	105399537	Rnf152|chr1:105399038-105399537	0.224441502433873	.	.
chr1	105356312	105356811	chr1	105374434	105374933	Gm17634|chr1:105374434-105374933	0.346125847500671	.	.
chr1	105356312	105356811	chr1	105374434	105374933	Rnf152|chr1:105374434-105374933	0.346125847500671	.	.
chr1	105356312	105356811	chr1	105399038	105399537	Gm17634|chr1:105399038-105399537	0.337547329705126	.	.
chr1	105356312	105356811	chr1	105399038	105399537	Rnf152|chr1:105399038-105399537	0.337547329705126	.	.
chr1	105356312	105356811	chr1	105547573	105548072	Gm17634|chr1:105547573-105548072	0.211531877206682	.	.
chr1	105356312	105356811	chr1	105547573	105548072	Rnf152|chr1:105547573-105548072	0.211531877206682	.	.
chr1	105663536	105664035	chr1	105630478	105630977	Pign|chr1:105630478-105630977	0.267005441671849	.	.
chr1	105663536	105664035	chr1	105630478	105630977	Relch|chr1:105630478-105630977	0.267005441671849	.	.
chr1	105663536	105664035	chr1	105844184	105844683	Pign|chr1:105844184-105844683	0.223602930013973	.	.
chr1	105663536	105664035	chr1	105844184	105844683	Relch|chr1:105844184-105844683	0.223602930013973	.	.
chr1	105663536	105664035	chr1	105947093	105947592	Pign|chr1:105947093-105947592	0.233314240436669	.	.
chr1	105663536	105664035	chr1	105947093	105947592	Relch|chr1:105947093-105947592	0.233314240436669	.	.
chr1	105780395	105780894	chr1	105630478	105630977	Tnfrsf11a|chr1:105630478-105630977	0.269989692710555	.	.
chr1	106759529	106760028	chr1	106818348	106818847	Kdsr|chr1:106818348-106818847	0.391167631992417	.	.
chr1	106759529	106760028	chr1	106875134	106875633	Kdsr|chr1:106875134-106875633	0.284784914236278	.	.
chr1	106759529	106760028	chr1	106901412	106901911	Kdsr|chr1:106901412-106901911	0.281206650098004	.	.
chr1	106796474	106796973	chr1	106901412	106901911	Vps4b|chr1:106901412-106901911	0.225323643035851	.	.
chr1	107916975	107917474	chr1	107768057	107768556	D830032E09Rik|chr1:107768057-107768556	0.485769164331237	.	.
chr1	107916975	107917474	chr1	107908177	107908676	D830032E09Rik|chr1:107908177-107908676	0.330577248334972	.	.
chr1	107916975	107917474	chr1	108181262	108181761	D830032E09Rik|chr1:108181262-108181761	0.258179717665734	.	.
chr1	107916975	107917474	chr1	108181783	108182282	D830032E09Rik|chr1:108181783-108182282	0.2634484740562	.	.
chr1	111863863	111864362	chr1	111660215	111660714	Dsel|chr1:111660215-111660714	0.326051536959619	.	.
chr1	115684447	115684946	chr1	115784693	115785192	Cntnap5a|chr1:115784693-115785192	0.274814158618228	.	.
chr1	115684447	115684946	chr1	115843651	115844150	Cntnap5a|chr1:115843651-115844150	0.511090090730615	.	.
chr1	118321592	118322091	chr1	118498277	118498776	Nifk|chr1:118498277-118498776	0.298201085665317	.	.
chr1	118389052	118389551	chr1	118498277	118498776	Clasp1|chr1:118498277-118498776	0.394214595707491	.	.
chr1	118389052	118389551	chr1	118498277	118498776	Clasp1|chr1:118498277-118498776	0.394214595707492	.	.
chr1	119328885	119329384	chr1	119256711	119257210	Gm29455|chr1:119256711-119257210	0.649387076175327	.	.
chr1	119328885	119329384	chr1	119420927	119421426	Gm29455|chr1:119420927-119421426	0.435223672741224	.	.
chr1	119421524	119422023	chr1	119087525	119088024	Inhbb|chr1:119087525-119088024	0.231872885470343	.	.
chr1	119421524	119422023	chr1	119097937	119098436	Inhbb|chr1:119097937-119098436	0.497092319974493	.	.
chr1	119421524	119422023	chr1	119108097	119108596	Inhbb|chr1:119108097-119108596	0.369003739374729	.	.
chr1	119421524	119422023	chr1	119108783	119109282	Inhbb|chr1:119108783-119109282	0.423394315439225	.	.
chr1	119421524	119422023	chr1	119189552	119190051	Inhbb|chr1:119189552-119190051	0.231061166952475	.	.
chr1	119421524	119422023	chr1	119197259	119197758	Inhbb|chr1:119197259-119197758	0.334182848664412	.	.
chr1	119421524	119422023	chr1	119256711	119257210	Inhbb|chr1:119256711-119257210	0.215775094743551	.	.
chr1	119421524	119422023	chr1	119321805	119322304	Inhbb|chr1:119321805-119322304	0.21172965762374	.	.
chr1	119421524	119422023	chr1	119420927	119421426	Inhbb|chr1:119420927-119421426	0.678367194477286	.	.
chr1	119421524	119422023	chr1	119484418	119484917	Inhbb|chr1:119484418-119484917	0.260693994535233	.	.
chr1	119422101	119422600	chr1	119087525	119088024	Inhbb|chr1:119087525-119088024	0.294256925834505	.	.
chr1	119422101	119422600	chr1	119097937	119098436	Inhbb|chr1:119097937-119098436	0.410785226806189	.	.
chr1	119422101	119422600	chr1	119108097	119108596	Inhbb|chr1:119108097-119108596	0.355666678574466	.	.
chr1	119422101	119422600	chr1	119108783	119109282	Inhbb|chr1:119108783-119109282	0.387221035078261	.	.
chr1	119422101	119422600	chr1	119197259	119197758	Inhbb|chr1:119197259-119197758	0.269322651754226	.	.
chr1	119422101	119422600	chr1	119420927	119421426	Inhbb|chr1:119420927-119421426	0.404715250012918	.	.
chr1	119504531	119505030	chr1	119818695	119819194	Ralb|chr1:119818695-119819194	0.345470587821518	.	.
chr1	119525867	119526366	chr1	119894904	119895403	Gm27184|chr1:119894904-119895403	0.427295858943932	.	.
chr1	119525867	119526366	chr1	119894904	119895403	Tmem185b|chr1:119894904-119895403	0.427295858943932	.	.
chr1	119648156	119648655	chr1	119256711	119257210	Epb41l5|chr1:119256711-119257210	0.507603561048133	.	.
chr1	119648156	119648655	chr1	119420927	119421426	Epb41l5|chr1:119420927-119421426	0.312389063974582	.	.
chr1	119648156	119648655	chr1	119850564	119851063	Epb41l5|chr1:119850564-119851063	0.481738115920434	.	.
chr1	119648156	119648655	chr1	119986467	119986966	Epb41l5|chr1:119986467-119986966	0.269649528050759	.	.
chr1	119648754	119649253	chr1	119256711	119257210	Epb41l5|chr1:119256711-119257210	0.545169599506458	.	.
chr1	119648754	119649253	chr1	119308720	119309219	Epb41l5|chr1:119308720-119309219	0.327361800293062	.	.
chr1	119648754	119649253	chr1	119420927	119421426	Epb41l5|chr1:119420927-119421426	0.493708627916127	.	.
chr1	119648754	119649253	chr1	119850564	119851063	Epb41l5|chr1:119850564-119851063	0.331914408187225	.	.
chr1	119648754	119649253	chr1	119986467	119986966	Epb41l5|chr1:119986467-119986966	0.223364729992551	.	.
chr1	119836618	119837117	chr1	119548633	119549132	Ptpn4|chr1:119548633-119549132	0.279700794285634	.	.
chr1	119836618	119837117	chr1	119548633	119549132	Ptpn4|chr1:119548633-119549132	0.279700794285635	.	.
chr1	119901957	119902456	chr1	119674920	119675419	Gm28209|chr1:119674920-119675419	0.355988954678549	.	.
chr1	119901957	119902456	chr1	119986467	119986966	Gm28209|chr1:119986467-119986966	0.453101745135372	.	.
chr1	119902476	119902975	chr1	119548633	119549132	Gm28209|chr1:119548633-119549132	0.321614981773547	.	.
chr1	119902476	119902975	chr1	119986467	119986966	Gm28209|chr1:119986467-119986966	0.441938666760291	.	.
chr1	119903251	119903750	chr1	119674920	119675419	Gm28209|chr1:119674920-119675419	0.257203620738844	.	.
chr1	119903251	119903750	chr1	119986467	119986966	Gm28209|chr1:119986467-119986966	0.481807799185723	.	.
chr1	121430778	121431277	chr1	121180229	121180728	Ccdc93|chr1:121180229-121180728	0.235989890011933	.	.
chr1	121430778	121431277	chr1	121601063	121601562	Ccdc93|chr1:121601063-121601562	0.32876582610045	.	.
chr1	121567757	121568256	chr1	121990243	121990742	Ddx18|chr1:121990243-121990742	0.476314588623498	.	.
chr1	121567757	121568256	chr1	121990974	121991473	Ddx18|chr1:121990974-121991473	0.296988817974382	.	.
chr1	121567757	121568256	chr1	121996300	121996799	Ddx18|chr1:121996300-121996799	0.249964674474654	.	.
chr1	125435289	125435788	chr1	125639826	125640325	Actr3|chr1:125639826-125640325	0.234967128058241	.	.
chr1	125560306	125560805	chr1	125607368	125607867	Slc35f5|chr1:125607368-125607867	0.266803306248333	.	.
chr1	125560306	125560805	chr1	125979461	125979960	Slc35f5|chr1:125979461-125979960	0.247343737964314	.	.
chr1	125911894	125912393	chr1	125639307	125639806	Lypd1|chr1:125639307-125639806	0.644060517860061	.	.
chr1	125911894	125912393	chr1	125639826	125640325	Lypd1|chr1:125639826-125640325	0.257997719101192	.	.
chr1	125911894	125912393	chr1	125660138	125660637	Lypd1|chr1:125660138-125660637	0.701337651118261	.	.
chr1	125911894	125912393	chr1	125759866	125760365	Lypd1|chr1:125759866-125760365	0.583012927773696	.	.
chr1	125911894	125912393	chr1	125760436	125760935	Lypd1|chr1:125760436-125760935	0.330712467600984	.	.
chr1	125911894	125912393	chr1	125789319	125789818	Lypd1|chr1:125789319-125789818	0.213562841252557	.	.
chr1	125911894	125912393	chr1	125839878	125840377	Lypd1|chr1:125839878-125840377	0.293519184026377	.	.
chr1	125911894	125912393	chr1	125882701	125883200	Lypd1|chr1:125882701-125883200	0.340621897198657	.	.
chr1	125911894	125912393	chr1	125911387	125911886	Lypd1|chr1:125911387-125911886	0.506206936815592	.	.
chr1	127204681	127205180	chr1	126972027	126972526	Mgat5|chr1:126972027-126972526	0.480307949639561	.	.
chr1	127204681	127205180	chr1	127011825	127012324	Mgat5|chr1:127011825-127012324	0.299202112264629	.	.
chr1	127204681	127205180	chr1	127098841	127099340	Mgat5|chr1:127098841-127099340	0.441700464855869	.	.
chr1	128102952	128103451	chr1	128472408	128472907	R3hdm1|chr1:128472408-128472907	0.499846717762921	.	.
chr1	128102952	128103451	chr1	128472408	128472907	Zranb3|chr1:128472408-128472907	0.499846717762921	.	.
chr1	128243885	128244384	chr1	128472408	128472907	Ubxn4|chr1:128472408-128472907	0.321754430021392	.	.
chr1	128359460	128359959	chr1	128472408	128472907	Mcm6|chr1:128472408-128472907	0.470824655192867	.	.
chr1	128359460	128359959	chr1	128561181	128561680	Mcm6|chr1:128561181-128561680	0.406657352997907	.	.
chr1	128416641	128417140	chr1	128643100	128643599	Dars|chr1:128643100-128643599	0.212683142600418	.	.
chr1	129273098	129273597	chr1	129154063	129154562	Thsd7b|chr1:129154063-129154562	0.365168689443163	.	.
chr1	129273098	129273597	chr1	129474669	129475168	Thsd7b|chr1:129474669-129475168	0.269256958131145	.	.
chr1	129273098	129273597	chr1	129494104	129494603	Thsd7b|chr1:129494104-129494603	0.235124115458014	.	.
chr1	129273649	129274148	chr1	129154063	129154562	Thsd7b|chr1:129154063-129154562	0.488307642367475	.	.
chr1	129273649	129274148	chr1	129274160	129274659	Thsd7b|chr1:129274160-129274659	0.309557677153775	.	.
chr1	129273649	129274148	chr1	129474669	129475168	Thsd7b|chr1:129474669-129475168	0.446428400618022	.	.
chr1	129273649	129274148	chr1	129494104	129494603	Thsd7b|chr1:129494104-129494603	0.236787169473162	.	.
chr1	130462505	130463004	chr1	130715647	130716146	Cd55|chr1:130715647-130716146	0.363549058799236	.	.
chr1	130462505	130463004	chr1	130715647	130716146	Gm16083|chr1:130715647-130716146	0.363549058799236	.	.
chr1	130717229	130717728	chr1	130875072	130875571	Yod1|chr1:130875072-130875571	0.254632000243366	.	.
chr1	130717229	130717728	chr1	130878312	130878811	Yod1|chr1:130878312-130878811	0.216333320706934	.	.
chr1	130740232	130740731	chr1	130349489	130349988	Gm28857|chr1:130349489-130349988	0.453292893543414	.	.
chr1	130740232	130740731	chr1	130350205	130350704	Gm28857|chr1:130350205-130350704	0.210176720364176	.	.
chr1	130740232	130740731	chr1	130633945	130634444	Gm28857|chr1:130633945-130634444	0.39640709566649	.	.
chr1	130740232	130740731	chr1	130876890	130877389	Gm28857|chr1:130876890-130877389	0.340793674386503	.	.
chr1	131526251	131526750	chr1	131613341	131613840	Srgap2|chr1:131613341-131613840	0.235416289740618	.	.
chr1	131526251	131526750	chr1	131765519	131766018	Srgap2|chr1:131765519-131766018	0.291869121636607	.	.
chr1	131526251	131526750	chr1	131770518	131771017	Srgap2|chr1:131770518-131771017	0.214053407106682	.	.
chr1	131526251	131526750	chr1	131937643	131938142	Srgap2|chr1:131937643-131938142	0.217210116467224	.	.
chr1	131526753	131527252	chr1	131613341	131613840	Fam72a|chr1:131613341-131613840	0.314465277699609	.	.
chr1	131526753	131527252	chr1	131613341	131613840	Fam72a|chr1:131613341-131613840	0.31446527769961	.	.
chr1	131526753	131527252	chr1	131613341	131613840	Srgap2|chr1:131613341-131613840	0.314465277699609	.	.
chr1	131526753	131527252	chr1	131613341	131613840	Srgap2|chr1:131613341-131613840	0.31446527769961	.	.
chr1	131526753	131527252	chr1	131937643	131938142	Fam72a|chr1:131937643-131938142	0.346629930461445	.	.
chr1	131526753	131527252	chr1	131937643	131938142	Srgap2|chr1:131937643-131938142	0.346629930461445	.	.
chr1	131527318	131527817	chr1	131712339	131712838	Fam72a|chr1:131712339-131712838	0.29645366201362	.	.
chr1	131527318	131527817	chr1	131712339	131712838	Srgap2|chr1:131712339-131712838	0.29645366201362	.	.
chr1	131527318	131527817	chr1	131770518	131771017	Fam72a|chr1:131770518-131771017	0.566910304945582	.	.
chr1	131527318	131527817	chr1	131770518	131771017	Srgap2|chr1:131770518-131771017	0.566910304945582	.	.
chr1	131527318	131527817	chr1	131937643	131938142	Fam72a|chr1:131937643-131938142	0.335096108795812	.	.
chr1	131527318	131527817	chr1	131937643	131938142	Srgap2|chr1:131937643-131938142	0.335096108795812	.	.
chr1	131827667	131828166	chr1	131613341	131613840	Slc41a1|chr1:131613341-131613840	0.446535874015992	.	.
chr1	131866958	131867457	chr1	131555074	131555573	Rab29|chr1:131555074-131555573	0.274451474123679	.	.
chr1	131866958	131867457	chr1	131613341	131613840	Rab29|chr1:131613341-131613840	0.361888676999608	.	.
chr1	131866958	131867457	chr1	131765519	131766018	Rab29|chr1:131765519-131766018	0.400891733493056	.	.
chr1	131910162	131910661	chr1	131712339	131712838	Nucks1|chr1:131712339-131712838	0.235821018739551	.	.
chr1	131910162	131910661	chr1	131770518	131771017	Nucks1|chr1:131770518-131771017	0.567565960312501	.	.
chr1	131910162	131910661	chr1	131937643	131938142	Nucks1|chr1:131937643-131938142	0.257773086676371	.	.
chr1	131910666	131911165	chr1	131770518	131771017	Nucks1|chr1:131770518-131771017	0.269071846805344	.	.
chr1	133350261	133350760	chr1	133251782	133252281	Ren1|chr1:133251782-133252281	0.582471903436675	.	.
chr1	133350261	133350760	chr1	133333921	133334420	Ren1|chr1:133333921-133334420	0.602016272504462	.	.
chr1	133363199	133363698	chr1	133264322	133264821	Etnk2|chr1:133264322-133264821	0.273413433696715	.	.
chr1	133363199	133363698	chr1	133397607	133398106	Etnk2|chr1:133397607-133398106	0.221743629586731	.	.
chr1	133424176	133424675	chr1	133353486	133353985	Sox13|chr1:133353486-133353985	0.40889072671676	.	.
chr1	133424176	133424675	chr1	133736167	133736666	Sox13|chr1:133736167-133736666	0.253505184229446	.	.
chr1	133610089	133610588	chr1	133900876	133901375	Snrpe|chr1:133900876-133901375	0.328231568471627	.	.
chr1	133610089	133610588	chr1	133908815	133909314	Snrpe|chr1:133908815-133909314	0.237872960444526	.	.
chr1	133661173	133661672	chr1	133264322	133264821	Gm38394|chr1:133264322-133264821	0.269414395973862	.	.
chr1	133661173	133661672	chr1	133264322	133264821	Zbed6|chr1:133264322-133264821	0.269414395973862	.	.
chr1	133661173	133661672	chr1	133264322	133264821	Zc3h11a|chr1:133264322-133264821	0.269414395973862	.	.
chr1	133661173	133661672	chr1	133397607	133398106	Gm38394|chr1:133397607-133398106	0.412084422441436	.	.
chr1	133661173	133661672	chr1	133397607	133398106	Zbed6|chr1:133397607-133398106	0.412084422441436	.	.
chr1	133661173	133661672	chr1	133397607	133398106	Zc3h11a|chr1:133397607-133398106	0.412084422441436	.	.
chr1	133661173	133661672	chr1	133398281	133398780	Gm38394|chr1:133398281-133398780	0.362504628735335	.	.
chr1	133661173	133661672	chr1	133398281	133398780	Zbed6|chr1:133398281-133398780	0.362504628735335	.	.
chr1	133661173	133661672	chr1	133398281	133398780	Zc3h11a|chr1:133398281-133398780	0.362504628735335	.	.
chr1	133661173	133661672	chr1	133788825	133789324	Gm38394|chr1:133788825-133789324	0.27957559124142	.	.
chr1	133661173	133661672	chr1	133788825	133789324	Zbed6|chr1:133788825-133789324	0.27957559124142	.	.
chr1	133661173	133661672	chr1	133788825	133789324	Zc3h11a|chr1:133788825-133789324	0.27957559124142	.	.
chr1	133661173	133661672	chr1	133911366	133911865	Gm38394|chr1:133911366-133911865	0.251464173489486	.	.
chr1	133661173	133661672	chr1	133911366	133911865	Zbed6|chr1:133911366-133911865	0.251464173489486	.	.
chr1	133661173	133661672	chr1	133911366	133911865	Zc3h11a|chr1:133911366-133911865	0.251464173489486	.	.
chr1	133800824	133801323	chr1	133788825	133789324	Atp2b4|chr1:133788825-133789324	0.329594459692356	.	.
chr1	133800824	133801323	chr1	133891435	133891934	Atp2b4|chr1:133891435-133891934	0.466794852062201	.	.
chr1	133800824	133801323	chr1	133900876	133901375	Atp2b4|chr1:133900876-133901375	0.640208432368478	.	.
chr1	133800824	133801323	chr1	133908815	133909314	Atp2b4|chr1:133908815-133909314	0.229336052439721	.	.
chr1	133800824	133801323	chr1	133953272	133953771	Atp2b4|chr1:133953272-133953771	0.324795320539048	.	.
chr1	133834221	133834720	chr1	133891435	133891934	Gm28441|chr1:133891435-133891934	0.385699336671725	.	.
chr1	133908258	133908757	chr1	133908815	133909314	Optc|chr1:133908815-133909314	0.640419997202108	.	.
chr1	134078899	134079398	chr1	134099100	134099599	Btg2|chr1:134099100-134099599	0.266691753242072	.	.
chr1	134078899	134079398	chr1	134241303	134241802	Btg2|chr1:134241303-134241802	0.218523791494572	.	.
chr1	134181866	134182365	chr1	134099100	134099599	Chil1|chr1:134099100-134099599	0.259149322586692	.	.
chr1	134181866	134182365	chr1	134188920	134189419	Chil1|chr1:134188920-134189419	0.480124877367805	.	.
chr1	134181866	134182365	chr1	134241303	134241802	Chil1|chr1:134241303-134241802	0.546563700048086	.	.
chr1	134181866	134182365	chr1	134268064	134268563	Chil1|chr1:134268064-134268563	0.221618456669974	.	.
chr1	134234747	134235246	chr1	134092834	134093333	Adora1|chr1:134092834-134093333	0.312079921481681	.	.
chr1	134234747	134235246	chr1	134234151	134234650	Adora1|chr1:134234151-134234650	0.319220672917349	.	.
chr1	134361764	134362263	chr1	134045877	134046376	Tmem183a|chr1:134045877-134046376	0.330427913839221	.	.
chr1	134361764	134362263	chr1	134188920	134189419	Tmem183a|chr1:134188920-134189419	0.23724057525593	.	.
chr1	134361764	134362263	chr1	134302439	134302938	Tmem183a|chr1:134302439-134302938	0.251459875239808	.	.
chr1	134361764	134362263	chr1	134406354	134406853	Tmem183a|chr1:134406354-134406853	0.505381249419871	.	.
chr1	134405737	134406236	chr1	134060782	134061281	Cyb5r1|chr1:134060782-134061281	0.33859997190878	.	.
chr1	134405737	134406236	chr1	134120587	134121086	Cyb5r1|chr1:134120587-134121086	0.210390244268879	.	.
chr1	134405737	134406236	chr1	134344509	134345008	Cyb5r1|chr1:134344509-134345008	0.326188250292307	.	.
chr1	134405737	134406236	chr1	134406354	134406853	Cyb5r1|chr1:134406354-134406853	0.267467274414577	.	.
chr1	134415089	134415588	chr1	134060782	134061281	Adipor1|chr1:134060782-134061281	0.400476917716363	.	.
chr1	134415089	134415588	chr1	134120037	134120536	Adipor1|chr1:134120037-134120536	0.470798223206235	.	.
chr1	134415089	134415588	chr1	134120587	134121086	Adipor1|chr1:134120587-134121086	0.443713167691483	.	.
chr1	134415089	134415588	chr1	134344509	134345008	Adipor1|chr1:134344509-134345008	0.26819236308817	.	.
chr1	134455268	134455767	chr1	134406354	134406853	Klhl12|chr1:134406354-134406853	0.30134719385461	.	.
chr1	134494334	134494833	chr1	134167845	134168344	Rabif|chr1:134167845-134168344	0.224256668727473	.	.
chr1	134494334	134494833	chr1	134234151	134234650	Rabif|chr1:134234151-134234650	0.245988797109092	.	.
chr1	134494334	134494833	chr1	134719601	134720100	Rabif|chr1:134719601-134720100	0.228799236079736	.	.
chr1	134559917	134560416	chr1	134268064	134268563	Kdm5b|chr1:134268064-134268563	0.338446070256041	.	.
chr1	134559917	134560416	chr1	134636616	134637115	Kdm5b|chr1:134636616-134637115	0.217425777872944	.	.
chr1	134559917	134560416	chr1	134709018	134709517	Kdm5b|chr1:134709018-134709517	0.223833562839801	.	.
chr1	134559917	134560416	chr1	134719066	134719565	Kdm5b|chr1:134719066-134719565	0.276021310994511	.	.
chr1	134559917	134560416	chr1	134719601	134720100	Kdm5b|chr1:134719601-134720100	0.280766172553444	.	.
chr1	134559917	134560416	chr1	134722837	134723336	Kdm5b|chr1:134722837-134723336	0.352681680184696	.	.
chr1	134559917	134560416	chr1	134729107	134729606	Kdm5b|chr1:134729107-134729606	0.250232203680409	.	.
chr1	134559917	134560416	chr1	134729613	134730112	Kdm5b|chr1:134729613-134730112	0.357673833053086	.	.
chr1	134646329	134646828	chr1	134268064	134268563	Gm26783|chr1:134268064-134268563	0.667654068352369	.	.
chr1	134646329	134646828	chr1	134268064	134268563	Syt2|chr1:134268064-134268563	0.667654068352369	.	.
chr1	134646329	134646828	chr1	134636616	134637115	Gm26783|chr1:134636616-134637115	0.350417798178093	.	.
chr1	134646329	134646828	chr1	134636616	134637115	Syt2|chr1:134636616-134637115	0.350417798178093	.	.
chr1	134646329	134646828	chr1	134674242	134674741	Gm26783|chr1:134674242-134674741	0.268240911086453	.	.
chr1	134646329	134646828	chr1	134674242	134674741	Syt2|chr1:134674242-134674741	0.268240911086453	.	.
chr1	134646329	134646828	chr1	134701096	134701595	Gm26783|chr1:134701096-134701595	0.502754901682401	.	.
chr1	134646329	134646828	chr1	134701096	134701595	Syt2|chr1:134701096-134701595	0.502754901682401	.	.
chr1	134646329	134646828	chr1	134709018	134709517	Gm26783|chr1:134709018-134709517	0.438995247597938	.	.
chr1	134646329	134646828	chr1	134709018	134709517	Syt2|chr1:134709018-134709517	0.438995247597938	.	.
chr1	134646329	134646828	chr1	134719066	134719565	Gm26783|chr1:134719066-134719565	0.504405646712398	.	.
chr1	134646329	134646828	chr1	134719066	134719565	Syt2|chr1:134719066-134719565	0.504405646712398	.	.
chr1	134646329	134646828	chr1	134719601	134720100	Gm26783|chr1:134719601-134720100	0.746984959803947	.	.
chr1	134646329	134646828	chr1	134719601	134720100	Syt2|chr1:134719601-134720100	0.746984959803947	.	.
chr1	134646329	134646828	chr1	134722837	134723336	Gm26783|chr1:134722837-134723336	0.411904332873927	.	.
chr1	134646329	134646828	chr1	134722837	134723336	Syt2|chr1:134722837-134723336	0.411904332873927	.	.
chr1	134646329	134646828	chr1	134729107	134729606	Gm26783|chr1:134729107-134729606	0.634125030282512	.	.
chr1	134646329	134646828	chr1	134729107	134729606	Syt2|chr1:134729107-134729606	0.634125030282512	.	.
chr1	134646329	134646828	chr1	134729613	134730112	Gm26783|chr1:134729613-134730112	0.79584047369796	.	.
chr1	134646329	134646828	chr1	134729613	134730112	Syt2|chr1:134729613-134730112	0.79584047369796	.	.
chr1	134646329	134646828	chr1	134745648	134746147	Gm26783|chr1:134745648-134746147	0.279884223941104	.	.
chr1	134646329	134646828	chr1	134745648	134746147	Syt2|chr1:134745648-134746147	0.279884223941104	.	.
chr1	135105913	135106412	chr1	135154328	135154827	Lgr6|chr1:135154328-135154827	0.263918779515351	.	.
chr1	135105913	135106412	chr1	135154328	135154827	Lgr6|chr1:135154328-135154827	0.263918779515352	.	.
chr1	135146503	135147002	chr1	135112674	135113173	Arl8a|chr1:135112674-135113173	0.211619673130816	.	.
chr1	135146503	135147002	chr1	135154328	135154827	Arl8a|chr1:135154328-135154827	0.335129990760771	.	.
chr1	135283732	135284231	chr1	135154328	135154827	Rnpep|chr1:135154328-135154827	0.503900647404736	.	.
chr1	135284244	135284743	chr1	135154328	135154827	Rnpep|chr1:135154328-135154827	0.337473140575068	.	.
chr1	135313568	135314067	chr1	135154328	135154827	Timm17a|chr1:135154328-135154827	0.253754256117554	.	.
chr1	135313568	135314067	chr1	135373806	135374305	Timm17a|chr1:135373806-135374305	0.332624691092588	.	.
chr1	135375176	135375675	chr1	135373806	135374305	Shisa4|chr1:135373806-135374305	0.467874950022415	.	.
chr1	135430227	135430726	chr1	135112674	135113173	Ipo9|chr1:135112674-135113173	0.275776215305762	.	.
chr1	135430227	135430726	chr1	135171914	135172413	Ipo9|chr1:135171914-135172413	0.279345922859714	.	.
chr1	136625345	136625844	chr1	136521473	136521972	Platr23|chr1:136521473-136521972	0.322600988985406	.	.
chr1	136625345	136625844	chr1	136521473	136521972	Zfp281|chr1:136521473-136521972	0.322600988985406	.	.
chr1	136625345	136625844	chr1	136588964	136589463	Platr23|chr1:136588964-136589463	0.28975256379138	.	.
chr1	136625345	136625844	chr1	136588964	136589463	Zfp281|chr1:136588964-136589463	0.28975256379138	.	.
chr1	137898255	137898754	chr1	138044494	138044993	Gm4258|chr1:138044494-138044993	0.355397868393611	.	.
chr1	137898255	137898754	chr1	138044494	138044993	Gm4258|chr1:138044494-138044993	0.355397868393612	.	.
chr1	137898255	137898754	chr1	138136448	138136947	Gm4258|chr1:138136448-138136947	0.267535105049049	.	.
chr1	138618987	138619486	chr1	138385349	138385848	Nek7|chr1:138385349-138385848	0.250550286248868	.	.
chr1	138619514	138620013	chr1	138385349	138385848	Nek7|chr1:138385349-138385848	0.269742891949097	.	.
chr1	138963206	138963705	chr1	138617900	138618399	Dennd1b|chr1:138617900-138618399	0.286254471638424	.	.
chr1	139454477	139454976	chr1	139267783	139268282	Aspm|chr1:139267783-139268282	0.388107875470259	.	.
chr1	139454477	139454976	chr1	139340430	139340929	Aspm|chr1:139340430-139340929	0.44481894695775	.	.
chr1	143640493	143640992	chr1	143739932	143740431	B3galt2|chr1:143739932-143740431	0.23126133578061	.	.
chr1	143640493	143640992	chr1	143803496	143803995	B3galt2|chr1:143803496-143803995	0.424569743985556	.	.
chr1	143640493	143640992	chr1	143813845	143814344	B3galt2|chr1:143813845-143814344	0.304035144772376	.	.
chr1	143702603	143703102	chr1	143739932	143740431	Cdc73|chr1:143739932-143740431	0.400602516936241	.	.
chr1	143702603	143703102	chr1	143803496	143803995	Cdc73|chr1:143803496-143803995	0.296020379143087	.	.
chr1	143702603	143703102	chr1	143928215	143928714	Cdc73|chr1:143928215-143928714	0.290488204520139	.	.
chr1	143776839	143777338	chr1	143739248	143739747	Gm29170|chr1:143739248-143739747	0.214170168315204	.	.
chr1	143776839	143777338	chr1	143739248	143739747	Ro60|chr1:143739248-143739747	0.214170168315204	.	.
chr1	143776839	143777338	chr1	143739248	143739747	Uchl5|chr1:143739248-143739747	0.214170168315204	.	.
chr1	143776839	143777338	chr1	143859741	143860240	Gm29170|chr1:143859741-143860240	0.441776077845535	.	.
chr1	143776839	143777338	chr1	143859741	143860240	Ro60|chr1:143859741-143860240	0.441776077845535	.	.
chr1	143776839	143777338	chr1	143859741	143860240	Uchl5|chr1:143859741-143860240	0.441776077845535	.	.
chr1	143776839	143777338	chr1	143872204	143872703	Gm29170|chr1:143872204-143872703	0.22597002860104	.	.
chr1	143776839	143777338	chr1	143872204	143872703	Ro60|chr1:143872204-143872703	0.22597002860104	.	.
chr1	143776839	143777338	chr1	143872204	143872703	Uchl5|chr1:143872204-143872703	0.22597002860104	.	.
chr1	143777394	143777893	chr1	143566320	143566819	Gm29170|chr1:143566320-143566819	0.378399522947576	.	.
chr1	143777394	143777893	chr1	143566320	143566819	Ro60|chr1:143566320-143566819	0.378399522947576	.	.
chr1	143777394	143777893	chr1	143566320	143566819	Uchl5|chr1:143566320-143566819	0.378399522947576	.	.
chr1	143777394	143777893	chr1	143837684	143838183	Gm29170|chr1:143837684-143838183	0.269682999519055	.	.
chr1	143777394	143777893	chr1	143837684	143838183	Ro60|chr1:143837684-143838183	0.269682999519055	.	.
chr1	143777394	143777893	chr1	143837684	143838183	Uchl5|chr1:143837684-143838183	0.269682999519055	.	.
chr1	143777394	143777893	chr1	143859741	143860240	Gm29170|chr1:143859741-143860240	0.269498196776697	.	.
chr1	143777394	143777893	chr1	143859741	143860240	Ro60|chr1:143859741-143860240	0.269498196776697	.	.
chr1	143777394	143777893	chr1	143859741	143860240	Uchl5|chr1:143859741-143860240	0.269498196776697	.	.
chr1	143777394	143777893	chr1	143872204	143872703	Gm29170|chr1:143872204-143872703	0.309086324492135	.	.
chr1	143777394	143777893	chr1	143872204	143872703	Ro60|chr1:143872204-143872703	0.309086324492135	.	.
chr1	143777394	143777893	chr1	143872204	143872703	Uchl5|chr1:143872204-143872703	0.309086324492135	.	.
chr1	143777394	143777893	chr1	143930714	143931213	Gm29170|chr1:143930714-143931213	0.264077110032811	.	.
chr1	143777394	143777893	chr1	143930714	143931213	Ro60|chr1:143930714-143931213	0.264077110032811	.	.
chr1	143777394	143777893	chr1	143930714	143931213	Uchl5|chr1:143930714-143931213	0.264077110032811	.	.
chr1	143777394	143777893	chr1	143980751	143981250	Gm29170|chr1:143980751-143981250	0.495319221125661	.	.
chr1	143777394	143777893	chr1	143980751	143981250	Ro60|chr1:143980751-143981250	0.495319221125661	.	.
chr1	143777394	143777893	chr1	143980751	143981250	Uchl5|chr1:143980751-143981250	0.495319221125661	.	.
chr1	144004041	144004540	chr1	143859741	143860240	Rgs2|chr1:143859741-143860240	0.21037053890378	.	.
chr1	150099643	150100142	chr1	149832907	149833406	Ptgs2|chr1:149832907-149833406	0.332408444962334	.	.
chr1	150099643	150100142	chr1	149832907	149833406	Ptgs2os|chr1:149832907-149833406	0.332408444962334	.	.
chr1	150099643	150100142	chr1	150266492	150266991	Ptgs2|chr1:150266492-150266991	0.288164445549783	.	.
chr1	150099643	150100142	chr1	150266492	150266991	Ptgs2os|chr1:150266492-150266991	0.288164445549783	.	.
chr1	153899574	153900073	chr1	154102804	154103303	Glul|chr1:154102804-154103303	0.450485317964055	.	.
chr1	153899574	153900073	chr1	154102804	154103303	Teddm2|chr1:154102804-154103303	0.450485317964055	.	.
chr1	153899574	153900073	chr1	154103491	154103990	Glul|chr1:154103491-154103990	0.476063610177776	.	.
chr1	153899574	153900073	chr1	154103491	154103990	Teddm2|chr1:154103491-154103990	0.476063610177776	.	.
chr1	153899574	153900073	chr1	154139444	154139943	Glul|chr1:154139444-154139943	0.375134726684206	.	.
chr1	153899574	153900073	chr1	154139444	154139943	Teddm2|chr1:154139444-154139943	0.375134726684206	.	.
chr1	153899574	153900073	chr1	154223809	154224308	Glul|chr1:154223809-154224308	0.557478700474188	.	.
chr1	153899574	153900073	chr1	154223809	154224308	Teddm2|chr1:154223809-154224308	0.557478700474188	.	.
chr1	153900327	153900826	chr1	153846966	153847465	Glul|chr1:153846966-153847465	0.510599505385639	.	.
chr1	153900327	153900826	chr1	153846966	153847465	Teddm2|chr1:153846966-153847465	0.510599505385639	.	.
chr1	153900327	153900826	chr1	154180893	154181392	Glul|chr1:154180893-154181392	0.247817300319443	.	.
chr1	153900327	153900826	chr1	154180893	154181392	Teddm2|chr1:154180893-154181392	0.247817300319443	.	.
chr1	153900327	153900826	chr1	154205168	154205667	Glul|chr1:154205168-154205667	0.357044427985615	.	.
chr1	153900327	153900826	chr1	154205168	154205667	Teddm2|chr1:154205168-154205667	0.357044427985615	.	.
chr1	155557936	155558435	chr1	155537177	155537676	Acbd6|chr1:155537177-155537676	0.241259532338671	.	.
chr1	155812620	155813119	chr1	156043002	156043501	Qsox1|chr1:156043002-156043501	0.446854846394308	.	.
chr1	155812620	155813119	chr1	156168726	156169225	Qsox1|chr1:156168726-156169225	0.375004261639977	.	.
chr1	155812620	155813119	chr1	156230632	156231131	Qsox1|chr1:156230632-156231131	0.455618854827992	.	.
chr1	155812620	155813119	chr1	156241652	156242151	Qsox1|chr1:156241652-156242151	0.399690228816904	.	.
chr1	155973115	155973614	chr1	156168726	156169225	Cep350|chr1:156168726-156169225	0.342755150656243	.	.
chr1	155973115	155973614	chr1	156229365	156229864	Cep350|chr1:156229365-156229864	0.377890491162847	.	.
chr1	155973115	155973614	chr1	156230632	156231131	Cep350|chr1:156230632-156231131	0.219099329293522	.	.
chr1	156036379	156036878	chr1	155790417	155790916	Tor1aip1|chr1:155790417-155790916	0.598322695640431	.	.
chr1	156036379	156036878	chr1	155810012	155810511	Tor1aip1|chr1:155810012-155810511	0.306711484941796	.	.
chr1	156036379	156036878	chr1	156168726	156169225	Tor1aip1|chr1:156168726-156169225	0.278705658806154	.	.
chr1	156036379	156036878	chr1	156184182	156184681	Tor1aip1|chr1:156184182-156184681	0.352689681990643	.	.
chr1	156036379	156036878	chr1	156230632	156231131	Tor1aip1|chr1:156230632-156231131	0.213224506889525	.	.
chr1	156204053	156204552	chr1	156043002	156043501	Fam163a|chr1:156043002-156043501	0.27789917667305	.	.
chr1	156204053	156204552	chr1	156229365	156229864	Fam163a|chr1:156229365-156229864	0.383739392041789	.	.
chr1	156204053	156204552	chr1	156230632	156231131	Fam163a|chr1:156230632-156231131	0.293606631754708	.	.
chr1	156204775	156205274	chr1	155810012	155810511	Fam163a|chr1:155810012-155810511	0.486140033330147	.	.
chr1	156204775	156205274	chr1	156085751	156086250	Fam163a|chr1:156085751-156086250	0.381659530665167	.	.
chr1	156204775	156205274	chr1	156184182	156184681	Fam163a|chr1:156184182-156184681	0.293654231144835	.	.
chr1	156204775	156205274	chr1	156229365	156229864	Fam163a|chr1:156229365-156229864	0.252286916684267	.	.
chr1	156204775	156205274	chr1	156230632	156231131	Fam163a|chr1:156230632-156231131	0.254825262676126	.	.
chr1	156303125	156303624	chr1	156328166	156328665	4930518J20Rik|chr1:156328166-156328665	0.2694292367041	.	.
chr1	156303125	156303624	chr1	156328166	156328665	Tdrd5|chr1:156328166-156328665	0.2694292367041	.	.
chr1	156420903	156421402	chr1	156040577	156041076	Axdnd1|chr1:156040577-156041076	0.276789266948931	.	.
chr1	156474061	156474560	chr1	156168726	156169225	Soat1|chr1:156168726-156169225	0.378790205114109	.	.
chr1	156474061	156474560	chr1	156184182	156184681	Soat1|chr1:156184182-156184681	0.345167920981335	.	.
chr1	156474061	156474560	chr1	156229365	156229864	Soat1|chr1:156229365-156229864	0.28582573803723	.	.
chr1	156474061	156474560	chr1	156230632	156231131	Soat1|chr1:156230632-156231131	0.385611389604417	.	.
chr1	156474061	156474560	chr1	156263255	156263754	Soat1|chr1:156263255-156263754	0.321920492197134	.	.
chr1	156474061	156474560	chr1	156614639	156615138	Soat1|chr1:156614639-156615138	0.231783599821807	.	.
chr1	156558476	156558975	chr1	156263255	156263754	Abl2|chr1:156263255-156263754	0.413116410741586	.	.
chr1	156558476	156558975	chr1	156581092	156581591	Abl2|chr1:156581092-156581591	0.262338098694757	.	.
chr1	156558476	156558975	chr1	156656857	156657356	Abl2|chr1:156656857-156657356	0.265570859671263	.	.
chr1	156674112	156674611	chr1	156328166	156328665	Tor3a|chr1:156328166-156328665	0.285532845749449	.	.
chr1	156674112	156674611	chr1	156645076	156645575	Tor3a|chr1:156645076-156645575	0.324845864033786	.	.
chr1	156674619	156675118	chr1	156581092	156581591	Tor3a|chr1:156581092-156581591	0.312391116018862	.	.
chr1	156718320	156718819	chr1	156645076	156645575	Fam20b|chr1:156645076-156645575	0.356241255156322	.	.
chr1	156718854	156719353	chr1	156710672	156711171	Fam20b|chr1:156710672-156711171	0.262950691151283	.	.
chr1	156719393	156719892	chr1	156581092	156581591	Fam20b|chr1:156581092-156581591	0.318893476391794	.	.
chr1	156719393	156719892	chr1	156710672	156711171	Fam20b|chr1:156710672-156711171	0.348880659043111	.	.
chr1	159231910	159232409	chr1	159135252	159135751	Cop1|chr1:159135252-159135751	0.441269830815939	.	.
chr1	160792667	160793166	chr1	161197522	161198021	Rabgap1l|chr1:161197522-161198021	0.241690334234507	.	.
chr1	160906055	160906554	chr1	160714646	160715145	Rc3h1|chr1:160714646-160715145	0.245568089533206	.	.
chr1	160906055	160906554	chr1	160935496	160935995	Rc3h1|chr1:160935496-160935995	0.214959138702073	.	.
chr1	160906055	160906554	chr1	161109126	161109625	Rc3h1|chr1:161109126-161109625	0.480156059965217	.	.
chr1	160906592	160907091	chr1	161195428	161195927	Rc3h1|chr1:161195428-161195927	0.528331769580952	.	.
chr1	161034286	161034785	chr1	161109126	161109625	Gas5|chr1:161109126-161109625	0.323033398337234	.	.
chr1	161034286	161034785	chr1	161109126	161109625	Gas5|chr1:161109126-161109625	0.323033398337235	.	.
chr1	161034286	161034785	chr1	161109126	161109625	Zbtb37|chr1:161109126-161109625	0.323033398337234	.	.
chr1	161034286	161034785	chr1	161109126	161109625	Zbtb37|chr1:161109126-161109625	0.323033398337235	.	.
chr1	161034786	161035285	chr1	161109126	161109625	Gas5|chr1:161109126-161109625	0.447023728204246	.	.
chr1	161034786	161035285	chr1	161109126	161109625	Zbtb37|chr1:161109126-161109625	0.447023728204246	.	.
chr1	161034786	161035285	chr1	161195428	161195927	Gas5|chr1:161195428-161195927	0.245323646468926	.	.
chr1	161034786	161035285	chr1	161195428	161195927	Zbtb37|chr1:161195428-161195927	0.245323646468926	.	.
chr1	161034786	161035285	chr1	161286641	161287140	Gas5|chr1:161286641-161287140	0.334125873235536	.	.
chr1	161034786	161035285	chr1	161286641	161287140	Zbtb37|chr1:161286641-161287140	0.334125873235536	.	.
chr1	161070536	161071035	chr1	160935496	160935995	Cenpl|chr1:160935496-160935995	0.267851729017261	.	.
chr1	161070536	161071035	chr1	160935496	160935995	Dars2|chr1:160935496-160935995	0.267851729017261	.	.
chr1	161070536	161071035	chr1	161109126	161109625	Cenpl|chr1:161109126-161109625	0.423482798204217	.	.
chr1	161070536	161071035	chr1	161109126	161109625	Dars2|chr1:161109126-161109625	0.423482798204217	.	.
chr1	161142436	161142935	chr1	160862952	160863451	Ankrd45|chr1:160862952-160863451	0.234656149959415	.	.
chr1	161142436	161142935	chr1	161170609	161171108	Ankrd45|chr1:161170609-161171108	0.352223482960228	.	.
chr1	161142436	161142935	chr1	161195428	161195927	Ankrd45|chr1:161195428-161195927	0.305696511725856	.	.
chr1	161142436	161142935	chr1	161463592	161464091	Ankrd45|chr1:161463592-161464091	0.280096976491125	.	.
chr1	161143255	161143754	chr1	161170609	161171108	Ankrd45|chr1:161170609-161171108	0.321875544381219	.	.
chr1	161143255	161143754	chr1	161195428	161195927	Ankrd45|chr1:161195428-161195927	0.321485676636453	.	.
chr1	161143255	161143754	chr1	161196029	161196528	Ankrd45|chr1:161196029-161196528	0.235230736049722	.	.
chr1	161143255	161143754	chr1	161463592	161464091	Ankrd45|chr1:161463592-161464091	0.24061303467064	.	.
chr1	161250941	161251440	chr1	161004543	161005042	Prdx6|chr1:161004543-161005042	0.301841550041833	.	.
chr1	161250941	161251440	chr1	161197522	161198021	Prdx6|chr1:161197522-161198021	0.381878537866653	.	.
chr1	161250941	161251440	chr1	161507610	161508109	Prdx6|chr1:161507610-161508109	0.341306089150505	.	.
chr1	161890851	161891350	chr1	161507610	161508109	Gm31925|chr1:161507610-161508109	0.313871045010721	.	.
chr1	161890851	161891350	chr1	161748146	161748645	Gm31925|chr1:161748146-161748645	0.289269932708392	.	.
chr1	162548386	162548885	chr1	162643722	162644221	Eef1aknmt|chr1:162643722-162644221	0.225693007472678	.	.
chr1	162739851	162740350	chr1	162901933	162902432	Prrc2c|chr1:162901933-162902432	0.295989893994972	.	.
chr1	162739851	162740350	chr1	162901933	162902432	Prrc2c|chr1:162901933-162902432	0.295989893994973	.	.
chr1	162740352	162740851	chr1	162615434	162615933	Prrc2c|chr1:162615434-162615933	0.287700581766593	.	.
chr1	162740352	162740851	chr1	162665061	162665560	Prrc2c|chr1:162665061-162665560	0.268397143421564	.	.
chr1	162740352	162740851	chr1	162953031	162953530	Prrc2c|chr1:162953031-162953530	0.220501168808782	.	.
chr1	163403421	163403920	chr1	163070445	163070944	Gorab|chr1:163070445-163070944	0.354925567980467	.	.
chr1	163403421	163403920	chr1	163150346	163150845	Gorab|chr1:163150346-163150845	0.249611199069827	.	.
chr1	163403421	163403920	chr1	163708284	163708783	Gorab|chr1:163708284-163708783	0.210635554060357	.	.
chr1	163779331	163779830	chr1	164184474	164184973	Kifap3|chr1:164184474-164184973	0.215754787465664	.	.
chr1	163929752	163930251	chr1	164184474	164184973	Scyl3|chr1:164184474-164184973	0.23202110890767	.	.
chr1	164248686	164249185	chr1	163821315	163821814	Slc19a2|chr1:163821315-163821814	0.240116164569489	.	.
chr1	164248686	164249185	chr1	164454697	164455196	Slc19a2|chr1:164454697-164455196	0.210610168809334	.	.
chr1	164307370	164307869	chr1	164406455	164406954	Blzf1|chr1:164406455-164406954	0.455800722963408	.	.
chr1	164457803	164458302	chr1	164395586	164396085	Atp1b1|chr1:164395586-164396085	0.217223706624367	.	.
chr1	164458666	164459165	chr1	164092836	164093335	Atp1b1|chr1:164092836-164093335	0.247110070650847	.	.
chr1	164458666	164459165	chr1	164235945	164236444	Atp1b1|chr1:164235945-164236444	0.580396196242455	.	.
chr1	164458666	164459165	chr1	164316485	164316984	Atp1b1|chr1:164316485-164316984	0.297174780567189	.	.
chr1	166253817	166254316	chr1	166296364	166296863	Ildr2|chr1:166296364-166296863	0.373269299935685	.	.
chr1	166253817	166254316	chr1	166319038	166319537	Ildr2|chr1:166319038-166319537	0.305021594435257	.	.
chr1	166253817	166254316	chr1	166333297	166333796	Ildr2|chr1:166333297-166333796	0.359358503243043	.	.
chr1	166254415	166254914	chr1	166296364	166296863	Ildr2|chr1:166296364-166296863	0.210695009513966	.	.
chr1	166254415	166254914	chr1	166319038	166319537	Ildr2|chr1:166319038-166319537	0.212674015462422	.	.
chr1	166308696	166309195	chr1	166401360	166401859	5330438I03Rik|chr1:166401360-166401859	0.234803819920747	.	.
chr1	166409578	166410077	chr1	166319038	166319537	Pogk|chr1:166319038-166319537	0.242764427551711	.	.
chr1	167597755	167598254	chr1	167551534	167552033	Rxrg|chr1:167551534-167552033	0.327224438225477	.	.
chr1	167597755	167598254	chr1	167644841	167645340	Rxrg|chr1:167644841-167645340	0.296234817459669	.	.
chr1	167597755	167598254	chr1	167802530	167803029	Rxrg|chr1:167802530-167803029	0.39841165226617	.	.
chr1	167598393	167598892	chr1	167644841	167645340	Rxrg|chr1:167644841-167645340	0.257444304662334	.	.
chr1	167598393	167598892	chr1	167802530	167803029	Rxrg|chr1:167802530-167803029	0.381307068059086	.	.
chr1	167598393	167598892	chr1	167941868	167942367	Rxrg|chr1:167941868-167942367	0.251808921779777	.	.
chr1	167688301	167688800	chr1	167638031	167638530	Lmx1a|chr1:167638031-167638530	0.293851633318891	.	.
chr1	167688301	167688800	chr1	167802530	167803029	Lmx1a|chr1:167802530-167803029	0.312480941712286	.	.
chr1	167688301	167688800	chr1	167941868	167942367	Lmx1a|chr1:167941868-167942367	0.220700926247955	.	.
chr1	167688807	167689306	chr1	167638031	167638530	Lmx1a|chr1:167638031-167638530	0.388578976046971	.	.
chr1	167688807	167689306	chr1	167802530	167803029	Lmx1a|chr1:167802530-167803029	0.403494291093553	.	.
chr1	167688807	167689306	chr1	167896223	167896722	Lmx1a|chr1:167896223-167896722	0.259997252835151	.	.
chr1	167688807	167689306	chr1	167941868	167942367	Lmx1a|chr1:167941868-167942367	0.311113891622206	.	.
chr1	168431258	168431757	chr1	168676717	168677216	Pbx1|chr1:168676717-168677216	0.311477832659868	.	.
chr1	168432123	168432622	chr1	168382707	168383206	Pbx1|chr1:168382707-168383206	0.228115923701884	.	.
chr1	168432123	168432622	chr1	168455117	168455616	Pbx1|chr1:168455117-168455616	0.319779495832086	.	.
chr1	168432123	168432622	chr1	168597419	168597918	Pbx1|chr1:168597419-168597918	0.213300047734488	.	.
chr1	168432123	168432622	chr1	168676717	168677216	Pbx1|chr1:168676717-168677216	0.229169788778751	.	.
chr1	169531254	169531753	chr1	169459343	169459842	Nuf2|chr1:169459343-169459842	0.324726509030718	.	.
chr1	169531254	169531753	chr1	169670575	169671074	Nuf2|chr1:169670575-169671074	0.361658943478247	.	.
chr1	169532064	169532563	chr1	169485578	169486077	Nuf2|chr1:169485578-169486077	0.296799133884871	.	.
chr1	169532064	169532563	chr1	169670575	169671074	Nuf2|chr1:169670575-169671074	0.416990641844562	.	.
chr1	169655194	169655693	chr1	169271670	169272169	Rgs5|chr1:169271670-169272169	0.420865395840156	.	.
chr1	169655194	169655693	chr1	169674031	169674530	Rgs5|chr1:169674031-169674530	0.280643483614443	.	.
chr1	169655194	169655693	chr1	169698668	169699167	Rgs5|chr1:169698668-169699167	0.368982090326244	.	.
chr1	169655194	169655693	chr1	169726341	169726840	Rgs5|chr1:169726341-169726840	0.522318849790915	.	.
chr1	169655194	169655693	chr1	169726864	169727363	Rgs5|chr1:169726864-169727363	0.616823293295859	.	.
chr1	169748255	169748754	chr1	169271670	169272169	Rgs4|chr1:169271670-169272169	0.486234296441125	.	.
chr1	169748255	169748754	chr1	169674031	169674530	Rgs4|chr1:169674031-169674530	0.39575838711975	.	.
chr1	169748255	169748754	chr1	169698668	169699167	Rgs4|chr1:169698668-169699167	0.531039436817556	.	.
chr1	169748255	169748754	chr1	169726341	169726840	Rgs4|chr1:169726341-169726840	0.646809680898145	.	.
chr1	169748255	169748754	chr1	169726864	169727363	Rgs4|chr1:169726864-169727363	0.652710797510292	.	.
chr1	170867049	170867548	chr1	171238441	171238940	Atf6|chr1:171238441-171238940	0.349294258309763	.	.
chr1	170867571	170868070	chr1	171102488	171102987	Atf6|chr1:171102488-171102987	0.302163983098531	.	.
chr1	170867571	170868070	chr1	171102488	171102987	Gm9929|chr1:171102488-171102987	0.302163983098531	.	.
chr1	170868410	170868909	chr1	170907216	170907715	Atf6|chr1:170907216-170907715	0.396822073459416	.	.
chr1	170868410	170868909	chr1	170907216	170907715	Gm9929|chr1:170907216-170907715	0.396822073459416	.	.
chr1	170868410	170868909	chr1	170907734	170908233	Atf6|chr1:170907734-170908233	0.335199823720372	.	.
chr1	170868410	170868909	chr1	170907734	170908233	Gm9929|chr1:170907734-170908233	0.335199823720372	.	.
chr1	170868410	170868909	chr1	171033681	171034180	Atf6|chr1:171033681-171034180	0.489935392664108	.	.
chr1	170868410	170868909	chr1	171033681	171034180	Gm9929|chr1:171033681-171034180	0.489935392664108	.	.
chr1	170868410	170868909	chr1	171036880	171037379	Atf6|chr1:171036880-171037379	0.356072311147322	.	.
chr1	170868410	170868909	chr1	171036880	171037379	Gm9929|chr1:171036880-171037379	0.356072311147322	.	.
chr1	170868410	170868909	chr1	171044776	171045275	Atf6|chr1:171044776-171045275	0.328170685105725	.	.
chr1	170868410	170868909	chr1	171044776	171045275	Gm9929|chr1:171044776-171045275	0.328170685105725	.	.
chr1	170868410	170868909	chr1	171220747	171221246	Atf6|chr1:171220747-171221246	0.370508381284587	.	.
chr1	170868410	170868909	chr1	171220747	171221246	Gm9929|chr1:171220747-171221246	0.370508381284587	.	.
chr1	170885252	170885751	chr1	170907216	170907715	Dusp12|chr1:170907216-170907715	0.411078466356931	.	.
chr1	170885252	170885751	chr1	170907216	170907715	Gm26620|chr1:170907216-170907715	0.411078466356931	.	.
chr1	170885252	170885751	chr1	170907734	170908233	Dusp12|chr1:170907734-170908233	0.380446976070197	.	.
chr1	170885252	170885751	chr1	170907734	170908233	Gm26620|chr1:170907734-170908233	0.380446976070197	.	.
chr1	170885252	170885751	chr1	170908240	170908739	Dusp12|chr1:170908240-170908739	0.263143922961144	.	.
chr1	170885252	170885751	chr1	170908240	170908739	Gm26620|chr1:170908240-170908739	0.263143922961144	.	.
chr1	170885252	170885751	chr1	171033681	171034180	Dusp12|chr1:171033681-171034180	0.317814379217744	.	.
chr1	170885252	170885751	chr1	171033681	171034180	Gm26620|chr1:171033681-171034180	0.317814379217744	.	.
chr1	170885252	170885751	chr1	171036880	171037379	Dusp12|chr1:171036880-171037379	0.437359776138323	.	.
chr1	170885252	170885751	chr1	171036880	171037379	Gm26620|chr1:171036880-171037379	0.437359776138323	.	.
chr1	170885252	170885751	chr1	171038357	171038856	Dusp12|chr1:171038357-171038856	0.254819058595039	.	.
chr1	170885252	170885751	chr1	171038357	171038856	Gm26620|chr1:171038357-171038856	0.254819058595039	.	.
chr1	170885252	170885751	chr1	171044266	171044765	Dusp12|chr1:171044266-171044765	0.322368815349017	.	.
chr1	170885252	170885751	chr1	171044266	171044765	Gm26620|chr1:171044266-171044765	0.322368815349017	.	.
chr1	170885252	170885751	chr1	171044776	171045275	Dusp12|chr1:171044776-171045275	0.499698655339521	.	.
chr1	170885252	170885751	chr1	171044776	171045275	Gm26620|chr1:171044776-171045275	0.499698655339521	.	.
chr1	170885252	170885751	chr1	171143587	171144086	Dusp12|chr1:171143587-171144086	0.218899337908108	.	.
chr1	170885252	170885751	chr1	171143587	171144086	Gm26620|chr1:171143587-171144086	0.218899337908108	.	.
chr1	170885252	170885751	chr1	171220747	171221246	Dusp12|chr1:171220747-171221246	0.310506023150112	.	.
chr1	170885252	170885751	chr1	171220747	171221246	Gm26620|chr1:171220747-171221246	0.310506023150112	.	.
chr1	171113775	171114274	chr1	171143587	171144086	Cfap126|chr1:171143587-171144086	0.233561994960547	.	.
chr1	171150371	171150870	chr1	170907216	170907715	Mpz|chr1:170907216-170907715	0.390327600803042	.	.
chr1	171150371	171150870	chr1	170907216	170907715	Sdhc|chr1:170907216-170907715	0.390327600803042	.	.
chr1	171150371	171150870	chr1	170907734	170908233	Mpz|chr1:170907734-170908233	0.421325472552992	.	.
chr1	171150371	171150870	chr1	170907734	170908233	Sdhc|chr1:170907734-170908233	0.421325472552992	.	.
chr1	171150371	171150870	chr1	171110922	171111421	Mpz|chr1:171110922-171111421	0.438199195598936	.	.
chr1	171150371	171150870	chr1	171110922	171111421	Sdhc|chr1:171110922-171111421	0.438199195598936	.	.
chr1	171150371	171150870	chr1	171262470	171262969	Mpz|chr1:171262470-171262969	0.320713799603572	.	.
chr1	171150371	171150870	chr1	171262470	171262969	Sdhc|chr1:171262470-171262969	0.320713799603572	.	.
chr1	171150371	171150870	chr1	171263038	171263537	Mpz|chr1:171263038-171263537	0.441503732065669	.	.
chr1	171150371	171150870	chr1	171263038	171263537	Sdhc|chr1:171263038-171263537	0.441503732065669	.	.
chr1	171150371	171150870	chr1	171379865	171380364	Mpz|chr1:171379865-171380364	0.300233067984565	.	.
chr1	171150371	171150870	chr1	171379865	171380364	Sdhc|chr1:171379865-171380364	0.300233067984565	.	.
chr1	171196077	171196576	chr1	171037809	171038308	Pcp4l1|chr1:171037809-171038308	0.358822354070037	.	.
chr1	171196077	171196576	chr1	171118208	171118707	Pcp4l1|chr1:171118208-171118707	0.258969237082696	.	.
chr1	171196077	171196576	chr1	171247027	171247526	Pcp4l1|chr1:171247027-171247526	0.251750017321822	.	.
chr1	171222404	171222903	chr1	171118208	171118707	Tomm40l|chr1:171118208-171118707	0.249017513055741	.	.
chr1	171222404	171222903	chr1	171263038	171263537	Tomm40l|chr1:171263038-171263537	0.210240394847466	.	.
chr1	171270057	171270556	chr1	171033681	171034180	B4galt3|chr1:171033681-171034180	0.376994021232912	.	.
chr1	171270057	171270556	chr1	171038357	171038856	B4galt3|chr1:171038357-171038856	0.28610890800883	.	.
chr1	171270057	171270556	chr1	171044776	171045275	B4galt3|chr1:171044776-171045275	0.304028884272938	.	.
chr1	171270057	171270556	chr1	171102488	171102987	B4galt3|chr1:171102488-171102987	0.244078419967952	.	.
chr1	171270057	171270556	chr1	171110922	171111421	B4galt3|chr1:171110922-171111421	0.221566324110084	.	.
chr1	171270057	171270556	chr1	171262470	171262969	B4galt3|chr1:171262470-171262969	0.313568589430309	.	.
chr1	171270057	171270556	chr1	171263038	171263537	B4galt3|chr1:171263038-171263537	0.357443070746737	.	.
chr1	171281054	171281553	chr1	171033681	171034180	Ppox|chr1:171033681-171034180	0.272678479403755	.	.
chr1	171281054	171281553	chr1	171037809	171038308	Ppox|chr1:171037809-171038308	0.318932051094397	.	.
chr1	171281054	171281553	chr1	171044266	171044765	Ppox|chr1:171044266-171044765	0.4393931663719	.	.
chr1	171281054	171281553	chr1	171044776	171045275	Ppox|chr1:171044776-171045275	0.436853733843527	.	.
chr1	171281054	171281553	chr1	171143587	171144086	Ppox|chr1:171143587-171144086	0.327788891153836	.	.
chr1	171281054	171281553	chr1	171220747	171221246	Ppox|chr1:171220747-171221246	0.431100310003356	.	.
chr1	171281054	171281553	chr1	171319300	171319799	Ppox|chr1:171319300-171319799	0.224228293637419	.	.
chr1	171294566	171295065	chr1	171036880	171037379	Ufc1|chr1:171036880-171037379	0.262398051144266	.	.
chr1	171294566	171295065	chr1	171044776	171045275	Ufc1|chr1:171044776-171045275	0.214093943321244	.	.
chr1	171294566	171295065	chr1	171118208	171118707	Ufc1|chr1:171118208-171118707	0.25651913438877	.	.
chr1	171294566	171295065	chr1	171220747	171221246	Ufc1|chr1:171220747-171221246	0.218883628325662	.	.
chr1	171294566	171295065	chr1	171247027	171247526	Ufc1|chr1:171247027-171247526	0.230849848999037	.	.
chr1	171294566	171295065	chr1	171262470	171262969	Ufc1|chr1:171262470-171262969	0.423351025308039	.	.
chr1	171294566	171295065	chr1	171263038	171263537	Ufc1|chr1:171263038-171263537	0.370603137162452	.	.
chr1	171328705	171329204	chr1	171036880	171037379	Dedd|chr1:171036880-171037379	0.376070504574444	.	.
chr1	171328705	171329204	chr1	171044776	171045275	Dedd|chr1:171044776-171045275	0.214962807394184	.	.
chr1	171329206	171329705	chr1	171036880	171037379	Dedd|chr1:171036880-171037379	0.46954757475057	.	.
chr1	171329206	171329705	chr1	171044776	171045275	Dedd|chr1:171044776-171045275	0.33211288747947	.	.
chr1	171329206	171329705	chr1	171220747	171221246	Dedd|chr1:171220747-171221246	0.312259050166194	.	.
chr1	171329206	171329705	chr1	171247027	171247526	Dedd|chr1:171247027-171247526	0.322848370139218	.	.
chr1	171345437	171345936	chr1	171033681	171034180	Nit1|chr1:171033681-171034180	0.212675183271577	.	.
chr1	171345437	171345936	chr1	171033681	171034180	Pfdn2|chr1:171033681-171034180	0.212675183271577	.	.
chr1	171345437	171345936	chr1	171038357	171038856	Nit1|chr1:171038357-171038856	0.352064250051531	.	.
chr1	171345437	171345936	chr1	171038357	171038856	Pfdn2|chr1:171038357-171038856	0.352064250051531	.	.
chr1	171345437	171345936	chr1	171110922	171111421	Nit1|chr1:171110922-171111421	0.331996658450131	.	.
chr1	171345437	171345936	chr1	171110922	171111421	Pfdn2|chr1:171110922-171111421	0.331996658450131	.	.
chr1	171360576	171361075	chr1	171038357	171038856	Klhdc9|chr1:171038357-171038856	0.230587664331015	.	.
chr1	171360576	171361075	chr1	171102488	171102987	Klhdc9|chr1:171102488-171102987	0.222085721860202	.	.
chr1	171360576	171361075	chr1	171110922	171111421	Klhdc9|chr1:171110922-171111421	0.25744139001048	.	.
chr1	171360576	171361075	chr1	171320119	171320618	Klhdc9|chr1:171320119-171320618	0.283502752417895	.	.
chr1	171361088	171361587	chr1	171037809	171038308	Klhdc9|chr1:171037809-171038308	0.243686781883249	.	.
chr1	171361088	171361587	chr1	171379865	171380364	Klhdc9|chr1:171379865-171380364	0.231196700493179	.	.
chr1	171411068	171411567	chr1	171044776	171045275	Usf1|chr1:171044776-171045275	0.271107557156173	.	.
chr1	171411068	171411567	chr1	171102488	171102987	Usf1|chr1:171102488-171102987	0.245743410402532	.	.
chr1	171411068	171411567	chr1	171220747	171221246	Usf1|chr1:171220747-171221246	0.318054372825478	.	.
chr1	171503198	171503697	chr1	171672998	171673497	Alyref2|chr1:171672998-171673497	0.236106534533808	.	.
chr1	171503198	171503697	chr1	171672998	171673497	B930036N10Rik|chr1:171672998-171673497	0.236106534533808	.	.
chr1	171503848	171504347	chr1	171262470	171262969	Alyref2|chr1:171262470-171262969	0.317543002947139	.	.
chr1	171503848	171504347	chr1	171262470	171262969	B930036N10Rik|chr1:171262470-171262969	0.317543002947139	.	.
chr1	171503848	171504347	chr1	171263038	171263537	Alyref2|chr1:171263038-171263537	0.359889805506084	.	.
chr1	171503848	171504347	chr1	171263038	171263537	B930036N10Rik|chr1:171263038-171263537	0.359889805506084	.	.
chr1	171503848	171504347	chr1	171379865	171380364	Alyref2|chr1:171379865-171380364	0.496681564913007	.	.
chr1	171503848	171504347	chr1	171379865	171380364	B930036N10Rik|chr1:171379865-171380364	0.496681564913007	.	.
chr1	172027641	172028140	chr1	172027134	172027633	Vangl2|chr1:172027134-172027633	0.376547444403433	.	.
chr1	172027641	172028140	chr1	172217086	172217585	Vangl2|chr1:172217086-172217585	0.218815957957462	.	.
chr1	172082460	172082959	chr1	172027134	172027633	Copa|chr1:172027134-172027633	0.231989655396869	.	.
chr1	172082460	172082959	chr1	172027134	172027633	Ncstn|chr1:172027134-172027633	0.231989655396869	.	.
chr1	172147848	172148347	chr1	172027134	172027633	Dcaf8|chr1:172027134-172027633	0.339828779432683	.	.
chr1	172206562	172207061	chr1	172053841	172054340	Pea15a|chr1:172053841-172054340	0.27879036562732	.	.
chr1	172206562	172207061	chr1	172143537	172144036	Pea15a|chr1:172143537-172144036	0.260045842211799	.	.
chr1	172632827	172633326	chr1	172562878	172563377	Dusp23|chr1:172562878-172563377	0.333103788911697	.	.
chr1	172632827	172633326	chr1	172586057	172586556	Dusp23|chr1:172586057-172586556	0.261003276100126	.	.
chr1	172632827	172633326	chr1	172616964	172617463	Dusp23|chr1:172616964-172617463	0.437922153264608	.	.
chr1	173366644	173367143	chr1	173390016	173390515	Cadm3|chr1:173390016-173390515	0.266918334698293	.	.
chr1	173367390	173367889	chr1	173390016	173390515	Cadm3|chr1:173390016-173390515	0.450761220213287	.	.
chr1	174502434	174502933	chr1	174469688	174470187	Fmn2|chr1:174469688-174470187	0.233923302519668	.	.
chr1	174502434	174502933	chr1	174503374	174503873	Fmn2|chr1:174503374-174503873	0.390629294106294	.	.
chr1	174502434	174502933	chr1	174536949	174537448	Fmn2|chr1:174536949-174537448	0.342744842949308	.	.
chr1	174502434	174502933	chr1	174676437	174676936	Fmn2|chr1:174676437-174676936	0.426961321746938	.	.
chr1	175574017	175574516	chr1	175529987	175530486	Gm36307|chr1:175529987-175530486	0.498652248865086	.	.
chr1	175692503	175693002	chr1	175529987	175530486	Chml|chr1:175529987-175530486	0.340131411637654	.	.
chr1	175692503	175693002	chr1	175529987	175530486	Opn3|chr1:175529987-175530486	0.340131411637654	.	.
chr1	175692503	175693002	chr1	175762107	175762606	Chml|chr1:175762107-175762606	0.234078389020181	.	.
chr1	175692503	175693002	chr1	175762107	175762606	Opn3|chr1:175762107-175762606	0.234078389020181	.	.
chr1	175693049	175693548	chr1	175603313	175603812	Chml|chr1:175603313-175603812	0.404321151096719	.	.
chr1	175693049	175693548	chr1	175603313	175603812	Opn3|chr1:175603313-175603812	0.404321151096719	.	.
chr1	175693049	175693548	chr1	175762107	175762606	Chml|chr1:175762107-175762606	0.227176343815558	.	.
chr1	175693049	175693548	chr1	175762107	175762606	Opn3|chr1:175762107-175762606	0.227176343815558	.	.
chr1	175693049	175693548	chr1	175772910	175773409	Chml|chr1:175772910-175773409	0.223334949083612	.	.
chr1	175693049	175693548	chr1	175772910	175773409	Opn3|chr1:175772910-175773409	0.223334949083612	.	.
chr1	175693049	175693548	chr1	175923807	175924306	Chml|chr1:175923807-175924306	0.210208777595351	.	.
chr1	175693049	175693548	chr1	175923807	175924306	Opn3|chr1:175923807-175924306	0.210208777595351	.	.
chr1	175693049	175693548	chr1	175936373	175936872	Chml|chr1:175936373-175936872	0.355201636373072	.	.
chr1	175693049	175693548	chr1	175936373	175936872	Opn3|chr1:175936373-175936872	0.355201636373072	.	.
chr1	175880538	175881037	chr1	175762107	175762606	Exo1|chr1:175762107-175762606	0.400776596781669	.	.
chr1	177257072	177257571	chr1	177585279	177585778	Akt3|chr1:177585279-177585778	0.441947215063861	.	.
chr1	177257072	177257571	chr1	177646158	177646657	Akt3|chr1:177646158-177646657	0.235175060525403	.	.
chr1	177257072	177257571	chr1	177702809	177703308	Akt3|chr1:177702809-177703308	0.279632585723968	.	.
chr1	177257580	177258079	chr1	177585279	177585778	Akt3|chr1:177585279-177585778	0.253511519863297	.	.
chr1	177258176	177258675	chr1	177646158	177646657	Akt3|chr1:177646158-177646657	0.239328509734762	.	.
chr1	177258176	177258675	chr1	177684862	177685361	Akt3|chr1:177684862-177685361	0.219543767484069	.	.
chr1	177441840	177442339	chr1	177585279	177585778	Zbtb18|chr1:177585279-177585778	0.403821281147923	.	.
chr1	177441840	177442339	chr1	177646158	177646657	Zbtb18|chr1:177646158-177646657	0.273051837287726	.	.
chr1	177796375	177796874	chr1	177585279	177585778	Adss|chr1:177585279-177585778	0.245119515241613	.	.
chr1	177982967	177983466	chr1	177585279	177585778	Catspere2|chr1:177585279-177585778	0.43622452711422	.	.
chr1	177982967	177983466	chr1	177646158	177646657	Catspere2|chr1:177646158-177646657	0.224426837978445	.	.
chr1	178276142	178276641	chr1	178336353	178336852	4930527J03Rik|chr1:178336353-178336852	0.338384984442124	.	.
chr1	178276142	178276641	chr1	178368821	178369320	4930527J03Rik|chr1:178368821-178369320	0.250645481546476	.	.
chr1	178318532	178319031	chr1	178235812	178236311	B230369F24Rik|chr1:178235812-178236311	0.349469473521753	.	.
chr1	178318532	178319031	chr1	178235812	178236311	Cox20|chr1:178235812-178236311	0.349469473521753	.	.
chr1	178318532	178319031	chr1	178336353	178336852	B230369F24Rik|chr1:178336353-178336852	0.214493115287109	.	.
chr1	178318532	178319031	chr1	178336353	178336852	Cox20|chr1:178336353-178336852	0.214493115287109	.	.
chr1	178318532	178319031	chr1	178449116	178449615	B230369F24Rik|chr1:178449116-178449615	0.409908936129168	.	.
chr1	178318532	178319031	chr1	178449116	178449615	Cox20|chr1:178449116-178449615	0.409908936129168	.	.
chr1	178337559	178338058	chr1	178336353	178336852	Hnrnpu|chr1:178336353-178336852	0.388665677054519	.	.
chr1	178337559	178338058	chr1	178449116	178449615	Hnrnpu|chr1:178449116-178449615	0.319332975586517	.	.
chr1	178405450	178405949	chr1	178235812	178236311	Efcab2|chr1:178235812-178236311	0.379716761143608	.	.
chr1	178405450	178405949	chr1	178449116	178449615	Efcab2|chr1:178449116-178449615	0.415725922699323	.	.
chr1	178406170	178406669	chr1	178486689	178487188	Efcab2|chr1:178486689-178487188	0.311554859518238	.	.
chr1	179546570	179547069	chr1	179645628	179646127	Cnst|chr1:179645628-179646127	0.233420061292613	.	.
chr1	179546570	179547069	chr1	179645628	179646127	Tfb2m|chr1:179645628-179646127	0.233420061292613	.	.
chr1	179546570	179547069	chr1	179918214	179918713	Cnst|chr1:179918214-179918713	0.39188815484151	.	.
chr1	179546570	179547069	chr1	179918214	179918713	Tfb2m|chr1:179918214-179918713	0.39188815484151	.	.
chr1	179667997	179668496	chr1	179847684	179848183	Sccpdh|chr1:179847684-179848183	0.223389383515024	.	.
chr1	179667997	179668496	chr1	179951527	179952026	Sccpdh|chr1:179951527-179952026	0.251064037938354	.	.
chr1	179803447	179803946	chr1	179951527	179952026	Ahctf1|chr1:179951527-179952026	0.240254967659807	.	.
chr1	179803447	179803946	chr1	179951527	179952026	Gm10518|chr1:179951527-179952026	0.240254967659807	.	.
chr1	179959653	179960152	chr1	179847684	179848183	Cdc42bpa|chr1:179847684-179848183	0.303360266910641	.	.
chr1	179959653	179960152	chr1	180023448	180023947	Cdc42bpa|chr1:180023448-180023947	0.307567890516701	.	.
chr1	180568576	180569075	chr1	180550703	180551202	Parp1|chr1:180550703-180551202	0.290159773887222	.	.
chr1	180640407	180640906	chr1	180763866	180764365	Lin9|chr1:180763866-180764365	0.233299037120988	.	.
chr1	180640407	180640906	chr1	180777540	180778039	Lin9|chr1:180777540-180778039	0.212521458551553	.	.
chr1	180640407	180640906	chr1	180848038	180848537	Lin9|chr1:180848038-180848537	0.322049640519757	.	.
chr1	180725789	180726288	chr1	180777540	180778039	Acbd3|chr1:180777540-180778039	0.348505603231558	.	.
chr1	180725789	180726288	chr1	180848038	180848537	Acbd3|chr1:180848038-180848537	0.245204887858722	.	.
chr1	180768387	180768886	chr1	180777540	180778039	Gm38293|chr1:180777540-180778039	0.232008559847405	.	.
chr1	180768387	180768886	chr1	181009633	181010132	Gm38293|chr1:181009633-181010132	0.277922456745869	.	.
chr1	180768387	180768886	chr1	181022185	181022684	Gm38293|chr1:181022185-181022684	0.247163547696914	.	.
chr1	180813365	180813864	chr1	180848038	180848537	H3f3a|chr1:180848038-180848537	0.296635563717357	.	.
chr1	180813365	180813864	chr1	180848038	180848537	H3f3aos|chr1:180848038-180848537	0.296635563717357	.	.
chr1	180813989	180814488	chr1	180763866	180764365	H3f3a|chr1:180763866-180764365	0.216922118389571	.	.
chr1	180813989	180814488	chr1	180763866	180764365	H3f3aos|chr1:180763866-180764365	0.216922118389571	.	.
chr1	180813989	180814488	chr1	180777540	180778039	H3f3a|chr1:180777540-180778039	0.443183103469451	.	.
chr1	180813989	180814488	chr1	180777540	180778039	H3f3aos|chr1:180777540-180778039	0.443183103469451	.	.
chr1	180813989	180814488	chr1	181016358	181016857	H3f3a|chr1:181016358-181016857	0.597620341269677	.	.
chr1	180813989	180814488	chr1	181016358	181016857	H3f3aos|chr1:181016358-181016857	0.597620341269677	.	.
chr1	180813989	180814488	chr1	181150665	181151164	H3f3a|chr1:181150665-181151164	0.612321863278528	.	.
chr1	180813989	180814488	chr1	181150665	181151164	H3f3aos|chr1:181150665-181151164	0.612321863278528	.	.
chr1	180813989	180814488	chr1	181226736	181227235	H3f3a|chr1:181226736-181227235	0.314701262590717	.	.
chr1	180813989	180814488	chr1	181226736	181227235	H3f3aos|chr1:181226736-181227235	0.314701262590717	.	.
chr1	180850639	180851138	chr1	180763866	180764365	Sde2|chr1:180763866-180764365	0.223557706353359	.	.
chr1	180850639	180851138	chr1	180777540	180778039	Sde2|chr1:180777540-180778039	0.417433492732303	.	.
chr1	180903944	180904443	chr1	181017318	181017817	Pycr2|chr1:181017318-181017817	0.245546031887138	.	.
chr1	181144061	181144560	chr1	180848038	180848537	Cnih4|chr1:180848038-180848537	0.297610280317028	.	.
chr1	181144061	181144560	chr1	180848038	180848537	Nvl|chr1:180848038-180848537	0.297610280317028	.	.
chr1	181144061	181144560	chr1	181022185	181022684	Cnih4|chr1:181022185-181022684	0.359483731667393	.	.
chr1	181144061	181144560	chr1	181022185	181022684	Nvl|chr1:181022185-181022684	0.359483731667393	.	.
chr1	181211764	181212263	chr1	180777540	180778039	Wdr26|chr1:180777540-180778039	0.467620038250068	.	.
chr1	181211764	181212263	chr1	180987738	180988237	Wdr26|chr1:180987738-180988237	0.256088181272284	.	.
chr1	181211764	181212263	chr1	181022185	181022684	Wdr26|chr1:181022185-181022684	0.336180802582057	.	.
chr1	181842237	181842736	chr1	181841665	181842164	Lbr|chr1:181841665-181842164	0.561501575349498	.	.
chr1	181842237	181842736	chr1	181888749	181889248	Lbr|chr1:181888749-181889248	0.23968038292166	.	.
chr1	181842237	181842736	chr1	181923286	181923785	Lbr|chr1:181923286-181923785	0.239692338659744	.	.
chr1	181842237	181842736	chr1	182140320	182140819	Lbr|chr1:182140320-182140819	0.224346159165451	.	.
chr1	182019822	182020321	chr1	181841665	181842164	Enah|chr1:181841665-181842164	0.220395360211177	.	.
chr1	182019822	182020321	chr1	182489705	182490204	Enah|chr1:182489705-182490204	0.436812815379933	.	.
chr1	182020341	182020840	chr1	181832503	181833002	Enah|chr1:181832503-181833002	0.330316991408305	.	.
chr1	182020341	182020840	chr1	182376142	182376641	Enah|chr1:182376142-182376641	0.272507080056428	.	.
chr1	182124497	182124996	chr1	181832503	181833002	Srp9|chr1:181832503-181833002	0.254612489962632	.	.
chr1	182124497	182124996	chr1	181833072	181833571	Srp9|chr1:181833072-181833571	0.272506240564824	.	.
chr1	182124497	182124996	chr1	181841665	181842164	Srp9|chr1:181841665-181842164	0.276465218908522	.	.
chr1	182124497	182124996	chr1	182489705	182490204	Srp9|chr1:182489705-182490204	0.38373355448117	.	.
chr1	182125000	182125499	chr1	181833072	181833571	Srp9|chr1:181833072-181833571	0.247096999602527	.	.
chr1	182125000	182125499	chr1	182149105	182149604	Srp9|chr1:182149105-182149604	0.229655751215535	.	.
chr1	182282007	182282506	chr1	182140320	182140819	Degs1|chr1:182140320-182140819	0.344775095894815	.	.
chr1	182282007	182282506	chr1	182455758	182456257	Degs1|chr1:182455758-182456257	0.366100031987617	.	.
chr1	182282558	182283057	chr1	182140320	182140819	Degs1|chr1:182140320-182140819	0.302592142213743	.	.
chr1	182341398	182341897	chr1	182489705	182490204	Fbxo28|chr1:182489705-182490204	0.39933166533728	.	.
chr1	182408896	182409395	chr1	182489705	182490204	Trp53bp2|chr1:182489705-182490204	0.474738984446228	.	.
chr1	183221261	183221760	chr1	183273134	183273633	Disp1|chr1:183273134-183273633	0.214248222763079	.	.
chr1	183296824	183297323	chr1	183345255	183345754	Aida|chr1:183345255-183345754	0.225000194260127	.	.
chr1	183296824	183297323	chr1	183345255	183345754	Brox|chr1:183345255-183345754	0.225000194260127	.	.
chr1	183296824	183297323	chr1	183728516	183729015	Aida|chr1:183728516-183729015	0.230983065736084	.	.
chr1	183296824	183297323	chr1	183728516	183729015	Brox|chr1:183728516-183729015	0.230983065736084	.	.
chr1	183369413	183369912	chr1	183728516	183729015	Mia3|chr1:183728516-183729015	0.578321922194471	.	.
chr1	183388644	183389143	chr1	183517607	183518106	Taf1a|chr1:183517607-183518106	0.244787708921959	.	.
chr1	183419689	183420188	chr1	183442295	183442794	Gm37214|chr1:183442295-183442794	0.292747993788089	.	.
chr1	183419689	183420188	chr1	183517054	183517553	Gm37214|chr1:183517054-183517553	0.238037515156326	.	.
chr1	183419689	183420188	chr1	183517607	183518106	Gm37214|chr1:183517607-183518106	0.450798506400203	.	.
chr1	183928364	183928863	chr1	183504239	183504738	Gm38108|chr1:183504239-183504738	0.544693573275351	.	.
chr1	183928364	183928863	chr1	183517607	183518106	Gm38108|chr1:183517607-183518106	0.260262371388758	.	.
chr1	183928364	183928863	chr1	183753479	183753978	Gm38108|chr1:183753479-183753978	0.324313692699527	.	.
chr1	183928364	183928863	chr1	183753479	183753978	Gm38108|chr1:183753479-183753978	0.324313692699528	.	.
chr1	184845644	184846143	chr1	184853226	184853725	Marc2|chr1:184853226-184853725	0.25370165534866	.	.
chr1	184882837	184883336	chr1	184675406	184675905	C130074G19Rik|chr1:184675406-184675905	0.312034841111728	.	.
chr1	184882837	184883336	chr1	184771584	184772083	C130074G19Rik|chr1:184771584-184772083	0.262568172289895	.	.
chr1	184999545	185000044	chr1	184737758	184738257	Mark1|chr1:184737758-184738257	0.293462104142191	.	.
chr1	184999545	185000044	chr1	184935402	184935901	Mark1|chr1:184935402-184935901	0.307104584263405	.	.
chr1	186117016	186117515	chr1	186425470	186425969	Lyplal1|chr1:186425470-186425969	0.21847356738853	.	.
chr1	190168558	190169057	chr1	190085611	190086110	Gm28172|chr1:190085611-190086110	0.259136335228103	.	.
chr1	190168558	190169057	chr1	190259457	190259956	Gm28172|chr1:190259457-190259956	0.216848061462085	.	.
chr1	190169170	190169669	chr1	190017934	190018433	Gm28172|chr1:190017934-190018433	0.245662830305997	.	.
chr1	190169170	190169669	chr1	190017934	190018433	Prox1os|chr1:190017934-190018433	0.245662830305997	.	.
chr1	190169170	190169669	chr1	190259457	190259956	Gm28172|chr1:190259457-190259956	0.254749556284705	.	.
chr1	190169170	190169669	chr1	190259457	190259956	Prox1os|chr1:190259457-190259956	0.254749556284705	.	.
chr1	190170441	190170940	chr1	190045730	190046229	Prox1|chr1:190045730-190046229	0.245806023566481	.	.
chr1	190170441	190170940	chr1	190045730	190046229	Prox1os|chr1:190045730-190046229	0.245806023566481	.	.
chr1	190170441	190170940	chr1	190127824	190128323	Prox1|chr1:190127824-190128323	0.493953485014801	.	.
chr1	190170441	190170940	chr1	190127824	190128323	Prox1os|chr1:190127824-190128323	0.493953485014801	.	.
chr1	190403305	190403804	chr1	190017934	190018433	Gm29678|chr1:190017934-190018433	0.403857964134113	.	.
chr1	190403305	190403804	chr1	190422770	190423269	Gm29678|chr1:190422770-190423269	0.260010146646763	.	.
chr1	190403305	190403804	chr1	190635732	190636231	Gm29678|chr1:190635732-190636231	0.508985130975651	.	.
chr1	191575408	191575907	chr1	191718952	191719451	Dtl|chr1:191718952-191719451	0.247003988507624	.	.
chr1	191575408	191575907	chr1	191718952	191719451	Ints7|chr1:191718952-191719451	0.247003988507624	.	.
chr1	191575408	191575907	chr1	191834767	191835266	Dtl|chr1:191834767-191835266	0.412736443238437	.	.
chr1	191575408	191575907	chr1	191834767	191835266	Ints7|chr1:191834767-191835266	0.412736443238437	.	.
chr1	191821104	191821603	chr1	191718952	191719451	Gm38037|chr1:191718952-191719451	0.251851163944933	.	.
chr1	191821104	191821603	chr1	191718952	191719451	Nek2|chr1:191718952-191719451	0.251851163944933	.	.
chr1	191907383	191907882	chr1	191718952	191719451	1700034H15Rik|chr1:191718952-191719451	0.21609315952651	.	.
chr1	191907383	191907882	chr1	191718952	191719451	Slc30a1|chr1:191718952-191719451	0.21609315952651	.	.
chr1	191989950	191990449	chr1	192246858	192247357	Gm26670|chr1:192246858-192247357	0.238356075869887	.	.
chr1	192092422	192092921	chr1	191834767	191835266	Gm26879|chr1:191834767-191835266	0.357981765792131	.	.
chr1	192092422	192092921	chr1	191834767	191835266	Traf5|chr1:191834767-191835266	0.357981765792131	.	.
chr1	192137056	192137555	chr1	191817776	191818275	Gm10516|chr1:191817776-191818275	0.275237093447195	.	.
chr1	192137056	192137555	chr1	191817776	191818275	Rcor3|chr1:191817776-191818275	0.275237093447195	.	.
chr1	192190456	192190955	chr1	191965032	191965531	Kcnh1|chr1:191965032-191965531	0.261761862204222	.	.
chr1	194222981	194223480	chr1	193794475	193794974	4930503O07Rik|chr1:193794475-193794974	0.278108849267131	.	.
chr1	194976111	194976610	chr1	194782384	194782883	A330023F24Rik|chr1:194782384-194782883	0.213865985675719	.	.
chr1	194976111	194976610	chr1	194782384	194782883	Gm16897|chr1:194782384-194782883	0.213865985675719	.	.
chr1	194976725	194977224	chr1	194839176	194839675	A330023F24Rik|chr1:194839176-194839675	0.268437566720529	.	.
chr1	194976725	194977224	chr1	194839176	194839675	Gm16897|chr1:194839176-194839675	0.268437566720529	.	.
chr1	195018071	195018570	chr1	195016706	195017205	Gm37027|chr1:195016706-195017205	0.401730771370315	.	.
chr1	195130829	195131328	chr1	195040386	195040885	Cr1l|chr1:195040386-195040885	0.26045787141296	.	.
chr1	195131381	195131880	chr1	195040386	195040885	Cr1l|chr1:195040386-195040885	0.265787311469423	.	.
chr1	195131381	195131880	chr1	195098059	195098558	Cr1l|chr1:195098059-195098558	0.263485353772502	.	.
chr10	3366298	3366797	chr10	3536280	3536779	Ppp1r14c|chr10:3536280-3536779	0.285981284824706	.	.
chr10	3366298	3366797	chr10	3536796	3537295	Ppp1r14c|chr10:3536796-3537295	0.301400092674408	.	.
chr10	3740116	3740615	chr10	3509705	3510204	Plekhg1|chr10:3509705-3510204	0.301223378902069	.	.
chr10	3740116	3740615	chr10	3536280	3536779	Plekhg1|chr10:3536280-3536779	0.455520870888227	.	.
chr10	3740116	3740615	chr10	3536796	3537295	Plekhg1|chr10:3536796-3537295	0.263066542180842	.	.
chr10	3740116	3740615	chr10	3996387	3996886	Plekhg1|chr10:3996387-3996886	0.503925225672001	.	.
chr10	3741065	3741564	chr10	3536280	3536779	Plekhg1|chr10:3536280-3536779	0.282944434840997	.	.
chr10	3972861	3973360	chr10	3531321	3531820	Mthfd1l|chr10:3531321-3531820	0.21867004557466	.	.
chr10	3972861	3973360	chr10	3536280	3536779	Mthfd1l|chr10:3536280-3536779	0.34383256621304	.	.
chr10	3972861	3973360	chr10	3536796	3537295	Mthfd1l|chr10:3536796-3537295	0.232966158582432	.	.
chr10	3972861	3973360	chr10	3996387	3996886	Mthfd1l|chr10:3996387-3996886	0.229085838724035	.	.
chr10	3972861	3973360	chr10	4037031	4037530	Mthfd1l|chr10:4037031-4037530	0.242868954108996	.	.
chr10	3973553	3974052	chr10	3531321	3531820	Mthfd1l|chr10:3531321-3531820	0.329439425242025	.	.
chr10	3973553	3974052	chr10	3536280	3536779	Mthfd1l|chr10:3536280-3536779	0.233443376754308	.	.
chr10	3973553	3974052	chr10	4188778	4189277	Mthfd1l|chr10:4188778-4189277	0.449007122407443	.	.
chr10	4265552	4266051	chr10	4303768	4304267	Akap12|chr10:4303768-4304267	0.490252191778868	.	.
chr10	4265552	4266051	chr10	4334196	4334695	Akap12|chr10:4334196-4334695	0.265361580411352	.	.
chr10	4265552	4266051	chr10	4341358	4341857	Akap12|chr10:4341358-4341857	0.490035580800076	.	.
chr10	4265552	4266051	chr10	4686208	4686707	Akap12|chr10:4686208-4686707	0.349953159982628	.	.
chr10	4266269	4266768	chr10	4581799	4582298	Akap12|chr10:4581799-4582298	0.217008843959134	.	.
chr10	4387235	4387734	chr10	4334196	4334695	Zbtb2|chr10:4334196-4334695	0.220587023749491	.	.
chr10	4387235	4387734	chr10	4356628	4357127	Zbtb2|chr10:4356628-4357127	0.230529114296682	.	.
chr10	4387235	4387734	chr10	4425240	4425739	Zbtb2|chr10:4425240-4425739	0.222472756630692	.	.
chr10	4387235	4387734	chr10	4558964	4559463	Zbtb2|chr10:4558964-4559463	0.283124155623432	.	.
chr10	4387909	4388408	chr10	4425240	4425739	Zbtb2|chr10:4425240-4425739	0.247746533898501	.	.
chr10	4387909	4388408	chr10	4581799	4582298	Zbtb2|chr10:4581799-4582298	0.277404384723629	.	.
chr10	4432192	4432691	chr10	4303768	4304267	Armt1|chr10:4303768-4304267	0.546387747043381	.	.
chr10	4432192	4432691	chr10	4303768	4304267	Rmnd1|chr10:4303768-4304267	0.546387747043381	.	.
chr10	4432192	4432691	chr10	4334196	4334695	Armt1|chr10:4334196-4334695	0.315419746347527	.	.
chr10	4432192	4432691	chr10	4334196	4334695	Rmnd1|chr10:4334196-4334695	0.315419746347527	.	.
chr10	4432192	4432691	chr10	4341358	4341857	Armt1|chr10:4341358-4341857	0.302792877092913	.	.
chr10	4432192	4432691	chr10	4341358	4341857	Rmnd1|chr10:4341358-4341857	0.302792877092913	.	.
chr10	4432192	4432691	chr10	4386733	4387232	Armt1|chr10:4386733-4387232	0.314459167048658	.	.
chr10	4432192	4432691	chr10	4386733	4387232	Rmnd1|chr10:4386733-4387232	0.314459167048658	.	.
chr10	4432192	4432691	chr10	4558964	4559463	Armt1|chr10:4558964-4559463	0.265463825956952	.	.
chr10	4432192	4432691	chr10	4558964	4559463	Rmnd1|chr10:4558964-4559463	0.265463825956952	.	.
chr10	4432192	4432691	chr10	4686208	4686707	Armt1|chr10:4686208-4686707	0.451221710651456	.	.
chr10	4432192	4432691	chr10	4686208	4686707	Rmnd1|chr10:4686208-4686707	0.451221710651456	.	.
chr10	5550504	5551003	chr10	5479997	5480496	Syne1|chr10:5479997-5480496	0.285910930092899	.	.
chr10	5550504	5551003	chr10	5549987	5550486	Syne1|chr10:5549987-5550486	0.592853877652002	.	.
chr10	5550504	5551003	chr10	5735115	5735614	Syne1|chr10:5735115-5735614	0.376336948183667	.	.
chr10	5550504	5551003	chr10	5900649	5901148	Syne1|chr10:5900649-5901148	0.431604946984566	.	.
chr10	5805395	5805894	chr10	5600051	5600550	Fbxo5|chr10:5600051-5600550	0.353908415632144	.	.
chr10	5921342	5921841	chr10	5520445	5520944	Rgs17|chr10:5520445-5520944	0.41624906250436	.	.
chr10	5921342	5921841	chr10	5549987	5550486	Rgs17|chr10:5549987-5550486	0.213740553655552	.	.
chr10	5921342	5921841	chr10	5906427	5906926	Rgs17|chr10:5906427-5906926	0.496428548467042	.	.
chr10	5921342	5921841	chr10	5906931	5907430	Rgs17|chr10:5906931-5907430	0.453899996067147	.	.
chr10	5922199	5922698	chr10	5735115	5735614	Rgs17|chr10:5735115-5735614	0.294152348978208	.	.
chr10	5922199	5922698	chr10	5900649	5901148	Rgs17|chr10:5900649-5901148	0.318905134504049	.	.
chr10	7211500	7211999	chr10	7260251	7260750	Cnksr3|chr10:7260251-7260750	0.508047169343092	.	.
chr10	7211500	7211999	chr10	7390606	7391105	Cnksr3|chr10:7390606-7391105	0.619519607402105	.	.
chr10	7212004	7212503	chr10	6848086	6848585	Cnksr3|chr10:6848086-6848585	0.339065657585002	.	.
chr10	7212004	7212503	chr10	7260251	7260750	Cnksr3|chr10:7260251-7260750	0.42962183582891	.	.
chr10	7212004	7212503	chr10	7390606	7391105	Cnksr3|chr10:7390606-7391105	0.462773871325364	.	.
chr10	7589567	7590066	chr10	7900869	7901368	Lrp11|chr10:7900869-7901368	0.360929874898485	.	.
chr10	7589567	7590066	chr10	7935441	7935940	Lrp11|chr10:7935441-7935940	0.347097061763367	.	.
chr10	7590117	7590616	chr10	7608448	7608947	Lrp11|chr10:7608448-7608947	0.357502497825912	.	.
chr10	7590117	7590616	chr10	7662484	7662983	Lrp11|chr10:7662484-7662983	0.400071048264253	.	.
chr10	7590117	7590616	chr10	7663092	7663591	Lrp11|chr10:7663092-7663591	0.341820795469925	.	.
chr10	7590117	7590616	chr10	7883479	7883978	Lrp11|chr10:7883479-7883978	0.340006499469032	.	.
chr10	7590117	7590616	chr10	7928966	7929465	Lrp11|chr10:7928966-7929465	0.416961168020336	.	.
chr10	7667254	7667753	chr10	7333209	7333708	Nup43|chr10:7333209-7333708	0.306446829104047	.	.
chr10	7680943	7681442	chr10	7900869	7901368	Lats1|chr10:7900869-7901368	0.291767756687551	.	.
chr10	7680943	7681442	chr10	7900869	7901368	Pcmt1|chr10:7900869-7901368	0.291767756687551	.	.
chr10	7725685	7726184	chr10	7900869	7901368	Katna1|chr10:7900869-7901368	0.23378798906575	.	.
chr10	7780721	7781220	chr10	7662484	7662983	B430219N15Rik|chr10:7662484-7662983	0.60438205382496	.	.
chr10	7780721	7781220	chr10	7883479	7883978	B430219N15Rik|chr10:7883479-7883978	0.321140998380784	.	.
chr10	7780721	7781220	chr10	8196246	8196745	B430219N15Rik|chr10:8196246-8196745	0.558449565518816	.	.
chr10	7780721	7781220	chr10	8213910	8214409	B430219N15Rik|chr10:8213910-8214409	0.253974203033198	.	.
chr10	7792631	7793130	chr10	7662484	7662983	Ginm1|chr10:7662484-7662983	0.240398723521448	.	.
chr10	7792631	7793130	chr10	7662484	7662983	Ppil4|chr10:7662484-7662983	0.240398723521448	.	.
chr10	7956090	7956589	chr10	7662484	7662983	Tab2|chr10:7662484-7662983	0.215086395246385	.	.
chr10	7956090	7956589	chr10	7883479	7883978	Tab2|chr10:7883479-7883978	0.368083922937503	.	.
chr10	7956090	7956589	chr10	8196246	8196745	Tab2|chr10:8196246-8196745	0.218940684598467	.	.
chr10	7956090	7956589	chr10	8213910	8214409	Tab2|chr10:8213910-8214409	0.325539905105866	.	.
chr10	8518075	8518574	chr10	8340056	8340555	Ust|chr10:8340056-8340555	0.290779731199157	.	.
chr10	8518648	8519147	chr10	8323162	8323661	Ust|chr10:8323162-8323661	0.252432108571325	.	.
chr10	11081489	11081988	chr10	11013630	11014129	Grm1|chr10:11013630-11014129	0.245102926270728	.	.
chr10	11081489	11081988	chr10	11080297	11080796	Grm1|chr10:11080297-11080796	0.399357300564086	.	.
chr10	11081489	11081988	chr10	11080801	11081300	Grm1|chr10:11080801-11081300	0.433401970464347	.	.
chr10	11081489	11081988	chr10	11305709	11306208	Grm1|chr10:11305709-11306208	0.280114302417406	.	.
chr10	11081489	11081988	chr10	11449856	11450355	Grm1|chr10:11449856-11450355	0.584244943049613	.	.
chr10	11081489	11081988	chr10	11491884	11492383	Grm1|chr10:11491884-11492383	0.394376430641758	.	.
chr10	11149164	11149663	chr10	11274403	11274902	Shprh|chr10:11274403-11274902	0.371075746525485	.	.
chr10	11280524	11281023	chr10	11587004	11587503	4930432B10Rik|chr10:11587004-11587503	0.265878620703428	.	.
chr10	11280524	11281023	chr10	11587004	11587503	Fbxo30|chr10:11587004-11587503	0.265878620703428	.	.
chr10	11281047	11281546	chr10	11274403	11274902	4930432B10Rik|chr10:11274403-11274902	0.307633071086972	.	.
chr10	11281047	11281546	chr10	11274403	11274902	Fbxo30|chr10:11274403-11274902	0.307633071086972	.	.
chr10	11343450	11343949	chr10	11449856	11450355	Epm2a|chr10:11449856-11450355	0.349217856992829	.	.
chr10	11343450	11343949	chr10	11491884	11492383	Epm2a|chr10:11491884-11492383	0.251189436161981	.	.
chr10	11343450	11343949	chr10	11709917	11710416	Epm2a|chr10:11709917-11710416	0.285252234065504	.	.
chr10	11841343	11841842	chr10	11515109	11515608	Gm48697|chr10:11515109-11515608	0.211974311131672	.	.
chr10	11841343	11841842	chr10	11871263	11871762	Gm48697|chr10:11871263-11871762	0.307652246411786	.	.
chr10	11841343	11841842	chr10	11871263	11871762	Gm48697|chr10:11871263-11871762	0.307652246411787	.	.
chr10	14705323	14705822	chr10	14451754	14452253	Nmbr|chr10:14451754-14452253	0.2888196048991	.	.
chr10	14705323	14705822	chr10	14451754	14452253	Vta1|chr10:14451754-14452253	0.2888196048991	.	.
chr10	15759897	15760396	chr10	16010489	16010988	Gm40604|chr10:16010489-16010988	0.433201613497622	.	.
chr10	15759897	15760396	chr10	16010489	16010988	Gm40604|chr10:16010489-16010988	0.433201613497623	.	.
chr10	15759897	15760396	chr10	16052475	16052974	Gm40604|chr10:16052475-16052974	0.781778754070306	.	.
chr10	15759897	15760396	chr10	16123901	16124400	Gm40604|chr10:16123901-16124400	0.53713491241329	.	.
chr10	15759897	15760396	chr10	16156912	16157411	Gm40604|chr10:16156912-16157411	0.296900828706332	.	.
chr10	17331923	17332422	chr10	17196300	17196799	Gm47760|chr10:17196300-17196799	0.286103452512316	.	.
chr10	17331923	17332422	chr10	17356092	17356591	Gm47760|chr10:17356092-17356591	0.406709468348153	.	.
chr10	17331923	17332422	chr10	17356092	17356591	Gm47760|chr10:17356092-17356591	0.406709468348154	.	.
chr10	17947167	17947666	chr10	17869893	17870392	Heca|chr10:17869893-17870392	0.529974088653539	.	.
chr10	17947167	17947666	chr10	18047653	18048152	Heca|chr10:18047653-18048152	0.234843227144982	.	.
chr10	17947841	17948340	chr10	17869893	17870392	Heca|chr10:17869893-17870392	0.332197063876383	.	.
chr10	17948344	17948843	chr10	17869893	17870392	Heca|chr10:17869893-17870392	0.313918269731265	.	.
chr10	18022176	18022675	chr10	18047653	18048152	Abracl|chr10:18047653-18048152	0.3441810492897	.	.
chr10	18055292	18055791	chr10	18004278	18004777	Reps1|chr10:18004278-18004777	0.22736850294147	.	.
chr10	18056109	18056608	chr10	18004278	18004777	Reps1|chr10:18004278-18004777	0.252710965597953	.	.
chr10	18210578	18211077	chr10	17869893	17870392	Ect2l|chr10:17869893-17870392	0.229789244385269	.	.
chr10	18234496	18234995	chr10	18197247	18197746	Ccdc28a|chr10:18197247-18197746	0.334885264435189	.	.
chr10	18234496	18234995	chr10	18197247	18197746	Gm10827|chr10:18197247-18197746	0.334885264435189	.	.
chr10	18235012	18235511	chr10	17869893	17870392	Ccdc28a|chr10:17869893-17870392	0.224622968704737	.	.
chr10	18235012	18235511	chr10	17869893	17870392	Gm10827|chr10:17869893-17870392	0.224622968704737	.	.
chr10	18844729	18845228	chr10	19168384	19168883	Perp|chr10:19168384-19168883	0.307066340036593	.	.
chr10	18886878	18887377	chr10	19168384	19168883	Gm48483|chr10:19168384-19168883	0.234427534288742	.	.
chr10	19015270	19015769	chr10	19426656	19427155	Tnfaip3|chr10:19426656-19427155	0.350248910954943	.	.
chr10	19591671	19592170	chr10	19491443	19491942	Ifngr1|chr10:19491443-19491942	0.216182690026309	.	.
chr10	19591671	19592170	chr10	19671921	19672420	Ifngr1|chr10:19671921-19672420	0.380268924327207	.	.
chr10	19591671	19592170	chr10	19693066	19693565	Ifngr1|chr10:19693066-19693565	0.48645200124406	.	.
chr10	19591671	19592170	chr10	19693573	19694072	Ifngr1|chr10:19693573-19694072	0.516313302437533	.	.
chr10	19591671	19592170	chr10	19893934	19894433	Ifngr1|chr10:19893934-19894433	0.219839272450426	.	.
chr10	19850487	19850986	chr10	19693066	19693565	Slc35d3|chr10:19693066-19693565	0.433207744571767	.	.
chr10	19850487	19850986	chr10	19693573	19694072	Slc35d3|chr10:19693573-19694072	0.472227347943675	.	.
chr10	19850487	19850986	chr10	19779077	19779576	Slc35d3|chr10:19779077-19779576	0.349956975968514	.	.
chr10	19850487	19850986	chr10	19815439	19815938	Slc35d3|chr10:19815439-19815938	0.317580006167224	.	.
chr10	19934494	19934993	chr10	19671921	19672420	Map3k5|chr10:19671921-19672420	0.284878276760136	.	.
chr10	19934494	19934993	chr10	19811700	19812199	Map3k5|chr10:19811700-19812199	0.276513264882295	.	.
chr10	20286480	20286979	chr10	20361820	20362319	Gm48249|chr10:20361820-20362319	0.234309493357923	.	.
chr10	20286480	20286979	chr10	20405366	20405865	Gm48249|chr10:20405366-20405865	0.285976257544698	.	.
chr10	20312122	20312621	chr10	20547953	20548452	4933406P04Rik|chr10:20547953-20548452	0.241006374606085	.	.
chr10	20312122	20312621	chr10	20547953	20548452	Bclaf1|chr10:20547953-20548452	0.241006374606085	.	.
chr10	20312122	20312621	chr10	20632544	20633043	4933406P04Rik|chr10:20632544-20633043	0.285575368372334	.	.
chr10	20312122	20312621	chr10	20632544	20633043	Bclaf1|chr10:20632544-20633043	0.285575368372334	.	.
chr10	20312656	20313155	chr10	20421149	20421648	4933406P04Rik|chr10:20421149-20421648	0.229532968281024	.	.
chr10	20312656	20313155	chr10	20421149	20421648	Bclaf1|chr10:20421149-20421648	0.229532968281024	.	.
chr10	20347497	20347996	chr10	20361820	20362319	Mtfr2|chr10:20361820-20362319	0.253427373776955	.	.
chr10	20724806	20725305	chr10	20622355	20622854	Pde7b|chr10:20622355-20622854	0.2323458702548	.	.
chr10	20724806	20725305	chr10	20632544	20633043	Pde7b|chr10:20632544-20633043	0.30321863281233	.	.
chr10	21881933	21882432	chr10	21789536	21790035	Sgk1|chr10:21789536-21790035	0.470901948839998	.	.
chr10	21881933	21882432	chr10	21790149	21790648	Sgk1|chr10:21790149-21790648	0.371863031965336	.	.
chr10	21881933	21882432	chr10	21796297	21796796	Sgk1|chr10:21796297-21796796	0.215084589908067	.	.
chr10	21881933	21882432	chr10	21823268	21823767	Sgk1|chr10:21823268-21823767	0.480749719702628	.	.
chr10	21881933	21882432	chr10	21824340	21824839	Sgk1|chr10:21824340-21824839	0.514566847805392	.	.
chr10	21881933	21882432	chr10	22036209	22036708	Sgk1|chr10:22036209-22036708	0.281595396918768	.	.
chr10	22148605	22149104	chr10	21823268	21823767	E030030I06Rik|chr10:21823268-21823767	0.22320751950984	.	.
chr10	22645129	22645628	chr10	22579377	22579876	Slc2a12|chr10:22579377-22579876	0.400461578724061	.	.
chr10	22645129	22645628	chr10	22615297	22615796	Slc2a12|chr10:22615297-22615796	0.63581518430728	.	.
chr10	22645129	22645628	chr10	22618757	22619256	Slc2a12|chr10:22618757-22619256	0.295016184847871	.	.
chr10	22645129	22645628	chr10	22629180	22629679	Slc2a12|chr10:22629180-22629679	0.659590859936009	.	.
chr10	22645129	22645628	chr10	22746238	22746737	Slc2a12|chr10:22746238-22746737	0.566236193695851	.	.
chr10	22645129	22645628	chr10	22775980	22776479	Slc2a12|chr10:22775980-22776479	0.254930247588882	.	.
chr10	22730224	22730723	chr10	22615297	22615796	AC166256.1|chr10:22615297-22615796	0.245857879062142	.	.
chr10	22730224	22730723	chr10	22629180	22629679	AC166256.1|chr10:22629180-22629679	0.221410070768897	.	.
chr10	22730224	22730723	chr10	22746238	22746737	AC166256.1|chr10:22746238-22746737	0.224626961643565	.	.
chr10	22731681	22732180	chr10	22579377	22579876	AC166256.1|chr10:22579377-22579876	0.232817562661593	.	.
chr10	22731681	22732180	chr10	22579377	22579876	Tbpl1|chr10:22579377-22579876	0.232817562661593	.	.
chr10	22731681	22732180	chr10	22629180	22629679	AC166256.1|chr10:22629180-22629679	0.477632565181138	.	.
chr10	22731681	22732180	chr10	22629180	22629679	Tbpl1|chr10:22629180-22629679	0.477632565181138	.	.
chr10	22731681	22732180	chr10	22746238	22746737	AC166256.1|chr10:22746238-22746737	0.271701252933045	.	.
chr10	22731681	22732180	chr10	22746238	22746737	Tbpl1|chr10:22746238-22746737	0.271701252933045	.	.
chr10	23349982	23350481	chr10	23116739	23117238	Eya4|chr10:23116739-23117238	0.216058362022058	.	.
chr10	23349982	23350481	chr10	23179340	23179839	Eya4|chr10:23179340-23179839	0.330046784032448	.	.
chr10	23349982	23350481	chr10	23220718	23221217	Eya4|chr10:23220718-23221217	0.337504680289344	.	.
chr10	23787039	23787538	chr10	23671441	23671940	Rps12|chr10:23671441-23671940	0.272444329133599	.	.
chr10	23796314	23796813	chr10	23674670	23675169	Slc18b1|chr10:23674670-23675169	0.554857140877617	.	.
chr10	23796314	23796813	chr10	23674670	23675169	Slc18b1|chr10:23674670-23675169	0.554857140877618	.	.
chr10	23796314	23796813	chr10	23686955	23687454	Slc18b1|chr10:23686955-23687454	0.577020196743059	.	.
chr10	23796314	23796813	chr10	23864603	23865102	Slc18b1|chr10:23864603-23865102	0.23810475538916	.	.
chr10	23796872	23797371	chr10	23674670	23675169	Slc18b1|chr10:23674670-23675169	0.272136433785034	.	.
chr10	23796872	23797371	chr10	23686955	23687454	Slc18b1|chr10:23686955-23687454	0.27837521381687	.	.
chr10	23796872	23797371	chr10	23864603	23865102	Slc18b1|chr10:23864603-23865102	0.216872233252614	.	.
chr10	24131389	24131888	chr10	24298500	24298999	Gm40614|chr10:24298500-24298999	0.230574226616533	.	.
chr10	24149016	24149515	chr10	24298500	24298999	Stx7|chr10:24298500-24298999	0.422214461760035	.	.
chr10	24595382	24595881	chr10	24625007	24625506	Ccn2|chr10:24625007-24625506	0.256488801122095	.	.
chr10	24595382	24595881	chr10	24702654	24703153	Ccn2|chr10:24702654-24703153	0.276492736657064	.	.
chr10	24711736	24712235	chr10	24298500	24298999	Enpp1|chr10:24298500-24298999	0.2583359915834	.	.
chr10	24711736	24712235	chr10	24630618	24631117	Enpp1|chr10:24630618-24631117	0.33068619538046	.	.
chr10	24711736	24712235	chr10	24702654	24703153	Enpp1|chr10:24702654-24703153	0.456565975871094	.	.
chr10	26375759	26376258	chr10	26327653	26328152	L3mbtl3|chr10:26327653-26328152	0.252446469838537	.	.
chr10	26695050	26695549	chr10	26328164	26328663	Gm48893|chr10:26328164-26328663	0.343818270644223	.	.
chr10	26695050	26695549	chr10	26893021	26893520	Gm48893|chr10:26893021-26893520	0.309709853296788	.	.
chr10	26752501	26753000	chr10	26711043	26711542	Arhgap18|chr10:26711043-26711542	0.267334138561749	.	.
chr10	26752501	26753000	chr10	26772164	26772663	Arhgap18|chr10:26772164-26772663	0.391616674255711	.	.
chr10	26752501	26753000	chr10	26772852	26773351	Arhgap18|chr10:26772852-26773351	0.441999103577675	.	.
chr10	26752501	26753000	chr10	26893021	26893520	Arhgap18|chr10:26893021-26893520	0.228575707018072	.	.
chr10	26753106	26753605	chr10	26711043	26711542	Arhgap18|chr10:26711043-26711542	0.211570310216884	.	.
chr10	26753106	26753605	chr10	26772164	26772663	Arhgap18|chr10:26772164-26772663	0.378815822440339	.	.
chr10	26753106	26753605	chr10	26772852	26773351	Arhgap18|chr10:26772852-26773351	0.224571523015222	.	.
chr10	26950380	26950879	chr10	26711043	26711542	Gm48084|chr10:26711043-26711542	0.273451850364832	.	.
chr10	26950380	26950879	chr10	26772852	26773351	Gm48084|chr10:26772852-26773351	0.311351789533281	.	.
chr10	28074536	28075035	chr10	27942563	27943062	Ptprk|chr10:27942563-27943062	0.316940511511652	.	.
chr10	28074536	28075035	chr10	28155467	28155966	Ptprk|chr10:28155467-28155966	0.222213517254786	.	.
chr10	28075129	28075628	chr10	28128473	28128972	Ptprk|chr10:28128473-28128972	0.402901437057525	.	.
chr10	28075129	28075628	chr10	28145207	28145706	Ptprk|chr10:28145207-28145706	0.228354539035637	.	.
chr10	28075129	28075628	chr10	28155467	28155966	Ptprk|chr10:28155467-28155966	0.320585612547678	.	.
chr10	28075129	28075628	chr10	28164160	28164659	Ptprk|chr10:28164160-28164659	0.221676484712397	.	.
chr10	29313161	29313660	chr10	29146930	29147429	Echdc1|chr10:29146930-29147429	0.231124195541234	.	.
chr10	29313161	29313660	chr10	29146930	29147429	Gm46218|chr10:29146930-29147429	0.231124195541234	.	.
chr10	29313161	29313660	chr10	29147547	29148046	Echdc1|chr10:29147547-29148046	0.286180074503201	.	.
chr10	29313161	29313660	chr10	29147547	29148046	Gm46218|chr10:29147547-29148046	0.286180074503201	.	.
chr10	29313161	29313660	chr10	29354100	29354599	Echdc1|chr10:29354100-29354599	0.229929649678337	.	.
chr10	29313161	29313660	chr10	29354100	29354599	Gm46218|chr10:29354100-29354599	0.229929649678337	.	.
chr10	29535581	29536080	chr10	29532753	29533252	Rspo3|chr10:29532753-29533252	0.340560034752115	.	.
chr10	30600453	30600952	chr10	30622871	30623370	Trmt11|chr10:30622871-30623370	0.224278275722372	.	.
chr10	30802619	30803118	chr10	30746529	30747028	Ncoa7|chr10:30746529-30747028	0.325296398471733	.	.
chr10	30803126	30803625	chr10	30746529	30747028	Ncoa7|chr10:30746529-30747028	0.215387643353903	.	.
chr10	30803126	30803625	chr10	30801947	30802446	Ncoa7|chr10:30801947-30802446	0.260174555005063	.	.
chr10	30803126	30803625	chr10	30824988	30825487	Ncoa7|chr10:30824988-30825487	0.395595249058756	.	.
chr10	31313140	31313639	chr10	31592665	31593164	Hddc2|chr10:31592665-31593164	0.272921205846979	.	.
chr10	31445112	31445611	chr10	31299140	31299639	Tpd52l1|chr10:31299140-31299639	0.238900111899443	.	.
chr10	31445112	31445611	chr10	31551337	31551836	Tpd52l1|chr10:31551337-31551836	0.39140953693983	.	.
chr10	31445701	31446200	chr10	31592665	31593164	Tpd52l1|chr10:31592665-31593164	0.36436083619289	.	.
chr10	31608520	31609019	chr10	31551337	31551836	Rnf217|chr10:31551337-31551836	0.403896401254725	.	.
chr10	31608520	31609019	chr10	31592665	31593164	Rnf217|chr10:31592665-31593164	0.287839830045201	.	.
chr10	31609486	31609985	chr10	31465773	31466272	Rnf217|chr10:31465773-31466272	0.218166842939367	.	.
chr10	33623953	33624452	chr10	33558095	33558594	Clvs2|chr10:33558095-33558594	0.489211823153069	.	.
chr10	33623953	33624452	chr10	33558095	33558594	Gm15939|chr10:33558095-33558594	0.489211823153069	.	.
chr10	33623953	33624452	chr10	33703373	33703872	Clvs2|chr10:33703373-33703872	0.25824186553906	.	.
chr10	33623953	33624452	chr10	33703373	33703872	Gm15939|chr10:33703373-33703872	0.25824186553906	.	.
chr10	33624501	33625000	chr10	33558095	33558594	Clvs2|chr10:33558095-33558594	0.309512822686108	.	.
chr10	33624501	33625000	chr10	33558095	33558594	Gm15939|chr10:33558095-33558594	0.309512822686108	.	.
chr10	33951019	33951518	chr10	34033850	34034349	Zup1|chr10:34033850-34034349	0.581243782972145	.	.
chr10	34019491	34019990	chr10	34316872	34317371	Gm48045|chr10:34316872-34317371	0.363537136296622	.	.
chr10	34019491	34019990	chr10	34316872	34317371	Rwdd1|chr10:34316872-34317371	0.363537136296622	.	.
chr10	34036511	34037010	chr10	34033850	34034349	Trappc3l|chr10:34033850-34034349	0.381941945576572	.	.
chr10	34096225	34096724	chr10	34328221	34328720	Calhm5|chr10:34328221-34328720	0.251399522398934	.	.
chr10	34127449	34127948	chr10	34358891	34359390	Calhm6|chr10:34358891-34359390	0.260650148882581	.	.
chr10	34206579	34207078	chr10	33986736	33987235	Dse|chr10:33986736-33987235	0.342838307323152	.	.
chr10	34207257	34207756	chr10	34033850	34034349	Dse|chr10:34033850-34034349	0.226776058215355	.	.
chr10	34207257	34207756	chr10	34316872	34317371	Dse|chr10:34316872-34317371	0.410326794324521	.	.
chr10	34418335	34418834	chr10	34316872	34317371	Nt5dc1|chr10:34316872-34317371	0.364827804106986	.	.
chr10	36505968	36506467	chr10	36306501	36307000	Hs3st5|chr10:36306501-36307000	0.389407851053857	.	.
chr10	36505968	36506467	chr10	36473226	36473725	Hs3st5|chr10:36473226-36473725	0.443665108807142	.	.
chr10	36505968	36506467	chr10	36608625	36609124	Hs3st5|chr10:36608625-36609124	0.212594102520324	.	.
chr10	36505968	36506467	chr10	36729582	36730081	Hs3st5|chr10:36729582-36730081	0.254917706871721	.	.
chr10	36506584	36507083	chr10	36473226	36473725	Hs3st5|chr10:36473226-36473725	0.284118367673154	.	.
chr10	36506584	36507083	chr10	36533995	36534494	Hs3st5|chr10:36533995-36534494	0.381363441316971	.	.
chr10	36506584	36507083	chr10	36608625	36609124	Hs3st5|chr10:36608625-36609124	0.400851517115613	.	.
chr10	36507177	36507676	chr10	36407961	36408460	Hs3st5|chr10:36407961-36408460	0.315448782886735	.	.
chr10	36507177	36507676	chr10	36473226	36473725	Hs3st5|chr10:36473226-36473725	0.275776229232912	.	.
chr10	36507177	36507676	chr10	36533995	36534494	Hs3st5|chr10:36533995-36534494	0.432857699121106	.	.
chr10	36974613	36975112	chr10	36791758	36792257	Hdac2|chr10:36791758-36792257	0.280670810781199	.	.
chr10	36975153	36975652	chr10	36791758	36792257	Hdac2|chr10:36791758-36792257	0.215554836464569	.	.
chr10	36975153	36975652	chr10	36862471	36862970	Hdac2|chr10:36862471-36862970	0.268256591685653	.	.
chr10	36975153	36975652	chr10	36964505	36965004	Hdac2|chr10:36964505-36965004	0.277328156614941	.	.
chr10	36975153	36975652	chr10	37136025	37136524	Hdac2|chr10:37136025-37136524	0.290294992636232	.	.
chr10	39133692	39134191	chr10	39165450	39165949	Fam229b|chr10:39165450-39165949	0.472518576714123	.	.
chr10	39133692	39134191	chr10	39165450	39165949	Tube1|chr10:39165450-39165949	0.472518576714123	.	.
chr10	39133692	39134191	chr10	39171094	39171593	Fam229b|chr10:39171094-39171593	0.231346609675391	.	.
chr10	39133692	39134191	chr10	39171094	39171593	Tube1|chr10:39171094-39171593	0.231346609675391	.	.
chr10	39133692	39134191	chr10	39227562	39228061	Fam229b|chr10:39227562-39228061	0.211162539266098	.	.
chr10	39133692	39134191	chr10	39227562	39228061	Tube1|chr10:39227562-39228061	0.211162539266098	.	.
chr10	39899007	39899506	chr10	39926586	39927085	4930547M16Rik|chr10:39926586-39927085	0.28530210823816	.	.
chr10	39899007	39899506	chr10	39926586	39927085	Mfsd4b4|chr10:39926586-39927085	0.28530210823816	.	.
chr10	40024417	40024916	chr10	40218825	40219324	Mfsd4b1|chr10:40218825-40219324	0.24040645106752	.	.
chr10	40025041	40025540	chr10	40218825	40219324	Mfsd4b1|chr10:40218825-40219324	0.299685128738986	.	.
chr10	40142083	40142582	chr10	40218825	40219324	Slc16a10|chr10:40218825-40219324	0.276993300035632	.	.
chr10	40246833	40247332	chr10	40218825	40219324	Rpf2|chr10:40218825-40219324	0.530773603000329	.	.
chr10	41071321	41071820	chr10	41209028	41209527	Gpr6|chr10:41209028-41209527	0.511495607366649	.	.
chr10	41072083	41072582	chr10	41464495	41464994	Gpr6|chr10:41464495-41464994	0.435755625621554	.	.
chr10	41303028	41303527	chr10	41695894	41696393	Ak9|chr10:41695894-41696393	0.242304720954053	.	.
chr10	41303028	41303527	chr10	41695894	41696393	Fig4|chr10:41695894-41696393	0.242304720954053	.	.
chr10	41450048	41450547	chr10	41004323	41004822	Zbtb24|chr10:41004323-41004822	0.442926455325633	.	.
chr10	41450048	41450547	chr10	41288740	41289239	Zbtb24|chr10:41288740-41289239	0.273540979233679	.	.
chr10	41450048	41450547	chr10	41295019	41295518	Zbtb24|chr10:41295019-41295518	0.239932851921948	.	.
chr10	41450048	41450547	chr10	41434516	41435015	Zbtb24|chr10:41434516-41435015	0.229087141007691	.	.
chr10	41450048	41450547	chr10	41464495	41464994	Zbtb24|chr10:41464495-41464994	0.395126048882959	.	.
chr10	41450048	41450547	chr10	41682610	41683109	Zbtb24|chr10:41682610-41683109	0.256185006411701	.	.
chr10	41476206	41476705	chr10	41689835	41690334	Mical1|chr10:41689835-41690334	0.242975268185628	.	.
chr10	41490156	41490655	chr10	41294398	41294897	Ppil6|chr10:41294398-41294897	0.287110913605654	.	.
chr10	41490156	41490655	chr10	41294398	41294897	Smpd2|chr10:41294398-41294897	0.287110913605654	.	.
chr10	41490156	41490655	chr10	41434516	41435015	Ppil6|chr10:41434516-41435015	0.274961719606145	.	.
chr10	41490156	41490655	chr10	41434516	41435015	Smpd2|chr10:41434516-41435015	0.274961719606145	.	.
chr10	41518365	41518864	chr10	41689835	41690334	Cd164|chr10:41689835-41690334	0.220237397841216	.	.
chr10	41518902	41519401	chr10	41678789	41679288	Cd164|chr10:41678789-41679288	0.367165161747414	.	.
chr10	41519685	41520184	chr10	41505407	41505906	Cd164|chr10:41505407-41505906	0.28377030105764	.	.
chr10	41553207	41553706	chr10	41500831	41501330	Gm17196|chr10:41500831-41501330	0.225538324905465	.	.
chr10	41553207	41553706	chr10	41546552	41547051	Gm17196|chr10:41546552-41547051	0.288962174889894	.	.
chr10	41553207	41553706	chr10	41695894	41696393	Gm17196|chr10:41695894-41696393	0.42032357249343	.	.
chr10	42477769	42478268	chr10	42277563	42278062	Afg1l|chr10:42277563-42278062	0.447035754218469	.	.
chr10	42478381	42478880	chr10	42277563	42278062	Afg1l|chr10:42277563-42278062	0.479465497208395	.	.
chr10	42478381	42478880	chr10	42308548	42309047	Afg1l|chr10:42308548-42309047	0.291929690474423	.	.
chr10	42502326	42502825	chr10	42696935	42697434	Snx3|chr10:42696935-42697434	0.226977297105234	.	.
chr10	43540736	43541235	chr10	43953823	43954322	1700021F05Rik|chr10:43953823-43954322	0.380984157974672	.	.
chr10	43578869	43579368	chr10	43532998	43533497	Cd24a|chr10:43532998-43533497	0.538138260050657	.	.
chr10	43578869	43579368	chr10	43579650	43580149	Cd24a|chr10:43579650-43580149	0.21670262061815	.	.
chr10	43578869	43579368	chr10	43655010	43655509	Cd24a|chr10:43655010-43655509	0.421174517825976	.	.
chr10	43578869	43579368	chr10	43655589	43656088	Cd24a|chr10:43655589-43656088	0.43887408213649	.	.
chr10	43578869	43579368	chr10	43722799	43723298	Cd24a|chr10:43722799-43723298	0.442611760558434	.	.
chr10	43745991	43746490	chr10	43532998	43533497	1700027J07Rik|chr10:43532998-43533497	0.689546447348303	.	.
chr10	43745991	43746490	chr10	43574870	43575369	1700027J07Rik|chr10:43574870-43575369	0.295949472946318	.	.
chr10	43745991	43746490	chr10	43579650	43580149	1700027J07Rik|chr10:43579650-43580149	0.277082006631841	.	.
chr10	43745991	43746490	chr10	43655010	43655509	1700027J07Rik|chr10:43655010-43655509	0.511776424301528	.	.
chr10	43745991	43746490	chr10	43655589	43656088	1700027J07Rik|chr10:43655589-43656088	0.361899232454748	.	.
chr10	43745991	43746490	chr10	43722799	43723298	1700027J07Rik|chr10:43722799-43723298	0.297332716532605	.	.
chr10	44268090	44268589	chr10	44292161	44292660	Atg5|chr10:44292161-44292660	0.293229369612512	.	.
chr10	45066851	45067350	chr10	45025258	45025757	Prep|chr10:45025258-45025757	0.230593883993876	.	.
chr10	45066851	45067350	chr10	45084367	45084866	Prep|chr10:45084367-45084866	0.298208661514521	.	.
chr10	45066851	45067350	chr10	45084367	45084866	Prep|chr10:45084367-45084866	0.298208661514522	.	.
chr10	45066851	45067350	chr10	45104010	45104509	Prep|chr10:45104010-45104509	0.231710647660897	.	.
chr10	45066851	45067350	chr10	45122555	45123054	Prep|chr10:45122555-45123054	0.25511670126866	.	.
chr10	45066851	45067350	chr10	45129040	45129539	Prep|chr10:45129040-45129539	0.464528251765632	.	.
chr10	45066851	45067350	chr10	45363307	45363806	Prep|chr10:45363307-45363806	0.341006649378686	.	.
chr10	45066851	45067350	chr10	45373235	45373734	Prep|chr10:45373235-45373734	0.293985832468322	.	.
chr10	45289129	45289628	chr10	45025258	45025757	Gm15934|chr10:45025258-45025757	0.223322488112234	.	.
chr10	45289129	45289628	chr10	45104010	45104509	Gm15934|chr10:45104010-45104509	0.489185133302274	.	.
chr10	45289129	45289628	chr10	45122555	45123054	Gm15934|chr10:45122555-45123054	0.345342939942371	.	.
chr10	45289129	45289628	chr10	45263779	45264278	Gm15934|chr10:45263779-45264278	0.504696863206775	.	.
chr10	45335421	45335920	chr10	45000074	45000573	Bves|chr10:45000074-45000573	0.489349834013997	.	.
chr10	45335421	45335920	chr10	45084367	45084866	Bves|chr10:45084367-45084866	0.213373284440433	.	.
chr10	45335421	45335920	chr10	45410577	45411076	Bves|chr10:45410577-45411076	0.378916709989717	.	.
chr10	45335958	45336457	chr10	45000074	45000573	Bves|chr10:45000074-45000573	0.335751826420242	.	.
chr10	45335958	45336457	chr10	45410577	45411076	Bves|chr10:45410577-45411076	0.406051718645707	.	.
chr10	45485562	45486061	chr10	45129040	45129539	Lin28b|chr10:45129040-45129539	0.65993769104388	.	.
chr10	45485562	45486061	chr10	45363307	45363806	Lin28b|chr10:45363307-45363806	0.470310021226022	.	.
chr10	45485562	45486061	chr10	45373235	45373734	Lin28b|chr10:45373235-45373734	0.416006812076215	.	.
chr10	45485562	45486061	chr10	45410577	45411076	Lin28b|chr10:45410577-45411076	0.483732484976381	.	.
chr10	45486237	45486736	chr10	45446148	45446647	Lin28b|chr10:45446148-45446647	0.210876642102558	.	.
chr10	45577590	45578089	chr10	45363307	45363806	Hace1|chr10:45363307-45363806	0.332113419402114	.	.
chr10	45577590	45578089	chr10	45373235	45373734	Hace1|chr10:45373235-45373734	0.359456920922177	.	.
chr10	45577590	45578089	chr10	45410577	45411076	Hace1|chr10:45410577-45411076	0.440624143442409	.	.
chr10	45577590	45578089	chr10	45676685	45677184	Hace1|chr10:45676685-45677184	0.31418991630362	.	.
chr10	45577590	45578089	chr10	45849860	45850359	Hace1|chr10:45849860-45850359	0.345925127685897	.	.
chr10	45577590	45578089	chr10	45850528	45851027	Hace1|chr10:45850528-45851027	0.341196322580773	.	.
chr10	45577590	45578089	chr10	45889341	45889840	Hace1|chr10:45889341-45889840	0.213348332393856	.	.
chr10	45806958	45807457	chr10	45676685	45677184	D030045P18Rik|chr10:45676685-45677184	0.254722623743645	.	.
chr10	45806958	45807457	chr10	45800078	45800577	D030045P18Rik|chr10:45800078-45800577	0.278175963701242	.	.
chr10	45806958	45807457	chr10	45850528	45851027	D030045P18Rik|chr10:45850528-45851027	0.456405239817486	.	.
chr10	49788557	49789056	chr10	49782586	49783085	Grik2|chr10:49782586-49783085	0.267927528173769	.	.
chr10	49788557	49789056	chr10	49783245	49783744	Grik2|chr10:49783245-49783744	0.224113779305716	.	.
chr10	52233366	52233865	chr10	52274336	52274835	Dcbld1|chr10:52274336-52274835	0.282443022409537	.	.
chr10	52233366	52233865	chr10	52274921	52275420	Dcbld1|chr10:52274921-52275420	0.27088574426266	.	.
chr10	52381975	52382474	chr10	52106115	52106614	Gopc|chr10:52106115-52106614	0.213899883789862	.	.
chr10	52690218	52690717	chr10	52274921	52275420	Slc35f1|chr10:52274921-52275420	0.276460861660284	.	.
chr10	52690801	52691300	chr10	52530831	52531330	Slc35f1|chr10:52530831-52531330	0.324682939480565	.	.
chr10	52690801	52691300	chr10	52536669	52537168	Slc35f1|chr10:52536669-52537168	0.326241114193779	.	.
chr10	52690801	52691300	chr10	52691301	52691800	Slc35f1|chr10:52691301-52691800	0.21948426342113	.	.
chr10	52690801	52691300	chr10	52718115	52718614	Slc35f1|chr10:52718115-52718614	0.210813009657043	.	.
chr10	54074878	54075377	chr10	54026817	54027316	Gm16998|chr10:54026817-54027316	0.225110379209717	.	.
chr10	54074878	54075377	chr10	54038647	54039146	Gm16998|chr10:54038647-54039146	0.233043394237835	.	.
chr10	54074878	54075377	chr10	54170459	54170958	Gm16998|chr10:54170459-54170958	0.234460000552924	.	.
chr10	54074878	54075377	chr10	54182652	54183151	Gm16998|chr10:54182652-54183151	0.322046487852873	.	.
chr10	54074878	54075377	chr10	54362824	54363323	Gm16998|chr10:54362824-54363323	0.222820882868655	.	.
chr10	54075590	54076089	chr10	54058960	54059459	Gm16998|chr10:54058960-54059459	0.24603200733341	.	.
chr10	54075590	54076089	chr10	54058960	54059459	Man1a|chr10:54058960-54059459	0.24603200733341	.	.
chr10	54075590	54076089	chr10	54182652	54183151	Gm16998|chr10:54182652-54183151	0.229360295672225	.	.
chr10	54075590	54076089	chr10	54182652	54183151	Man1a|chr10:54182652-54183151	0.229360295672225	.	.
chr10	56228732	56229231	chr10	56017516	56018015	Tbc1d32|chr10:56017516-56018015	0.287124035049098	.	.
chr10	56228732	56229231	chr10	56115133	56115632	Tbc1d32|chr10:56115133-56115632	0.579272651768156	.	.
chr10	56228732	56229231	chr10	56164326	56164825	Tbc1d32|chr10:56164326-56164825	0.312419380508259	.	.
chr10	56431168	56431667	chr10	56378134	56378633	Gm36595|chr10:56378134-56378633	0.324860692958951	.	.
chr10	56431764	56432263	chr10	56582007	56582506	Gm36595|chr10:56582007-56582506	0.31076253542069	.	.
chr10	56431764	56432263	chr10	56712395	56712894	Gm36595|chr10:56712395-56712894	0.536576631801251	.	.
chr10	56431764	56432263	chr10	56712905	56713404	Gm36595|chr10:56712905-56713404	0.426248899190974	.	.
chr10	57486054	57486553	chr10	57743482	57743981	4930467K11Rik|chr10:57743482-57743981	0.424335770812869	.	.
chr10	57486054	57486553	chr10	57743482	57743981	Hsf2|chr10:57743482-57743981	0.424335770812869	.	.
chr10	57486588	57487087	chr10	57037559	57038058	4930467K11Rik|chr10:57037559-57038058	0.389244786873565	.	.
chr10	57486588	57487087	chr10	57037559	57038058	Hsf2|chr10:57037559-57038058	0.389244786873565	.	.
chr10	57486588	57487087	chr10	57047665	57048164	4930467K11Rik|chr10:57047665-57048164	0.242170765387802	.	.
chr10	57486588	57487087	chr10	57047665	57048164	Hsf2|chr10:57047665-57048164	0.242170765387802	.	.
chr10	57486588	57487087	chr10	57183491	57183990	4930467K11Rik|chr10:57183491-57183990	0.217082094918294	.	.
chr10	57486588	57487087	chr10	57183491	57183990	Hsf2|chr10:57183491-57183990	0.217082094918294	.	.
chr10	57486588	57487087	chr10	57313719	57314218	4930467K11Rik|chr10:57313719-57314218	0.351615183217005	.	.
chr10	57486588	57487087	chr10	57313719	57314218	Hsf2|chr10:57313719-57314218	0.351615183217005	.	.
chr10	57486588	57487087	chr10	57447879	57448378	4930467K11Rik|chr10:57447879-57448378	0.298615900742442	.	.
chr10	57486588	57487087	chr10	57447879	57448378	Hsf2|chr10:57447879-57448378	0.298615900742442	.	.
chr10	57486588	57487087	chr10	57463283	57463782	4930467K11Rik|chr10:57463283-57463782	0.238418651718914	.	.
chr10	57486588	57487087	chr10	57463283	57463782	Hsf2|chr10:57463283-57463782	0.238418651718914	.	.
chr10	57486588	57487087	chr10	57604617	57605116	4930467K11Rik|chr10:57604617-57605116	0.291861859679675	.	.
chr10	57486588	57487087	chr10	57604617	57605116	Hsf2|chr10:57604617-57605116	0.291861859679675	.	.
chr10	57532304	57532803	chr10	57744060	57744559	Serinc1|chr10:57744060-57744559	0.213892920375555	.	.
chr10	57631815	57632314	chr10	57313719	57314218	Pkib|chr10:57313719-57314218	0.423204477071749	.	.
chr10	57631815	57632314	chr10	57463283	57463782	Pkib|chr10:57463283-57463782	0.240836266681794	.	.
chr10	57631815	57632314	chr10	57604617	57605116	Pkib|chr10:57604617-57605116	0.296417105031019	.	.
chr10	57794436	57794935	chr10	57743482	57743981	Smpdl3a|chr10:57743482-57743981	0.262725892297767	.	.
chr10	57794436	57794935	chr10	57848308	57848807	Smpdl3a|chr10:57848308-57848807	0.284311368614064	.	.
chr10	57794939	57795438	chr10	57795519	57796018	Smpdl3a|chr10:57795519-57796018	0.368619718977733	.	.
chr10	58255194	58255693	chr10	58371409	58371908	Gcc2|chr10:58371409-58371908	0.253811401052225	.	.
chr10	58255194	58255693	chr10	58714347	58714846	Gcc2|chr10:58714347-58714846	0.282002643308115	.	.
chr10	58323065	58323564	chr10	58631893	58632392	Lims1|chr10:58631893-58632392	0.295296060010673	.	.
chr10	58323065	58323564	chr10	58632486	58632985	Lims1|chr10:58632486-58632985	0.403088091335183	.	.
[truncated: 27,042 more rows]
