# Supplementary material for: Single-cell analysis of chromatin accessibility in the adult mouse brain
Source: Nature. 2023 Dec 13;624(7991):378–89. doi: 10.1038/s41586-023-06824-9 (PMC10719105; doi:10.1038/s41586-023-06824-9)
Supplement: Supplementary file 3 — Supplementary Tables 1–25 and their legends. [file 41586_2023_6824_MOESM3_ESM.zip › 2023-03-05453B-s3/SI Tables/SI Table 13 Summary of all the gene-cCRE correlations/sa2subclass.PB_Evx2_Glut.pdc.bedpe]

chr1	3670775	3671274	chr1	3512560	3513059	Xkr4|chr1:3512560-3513059	0.111530510820985	.	.
chr1	3671529	3672028	chr1	3643247	3643746	Xkr4|chr1:3643247-3643746	0.186539913673404	.	.
chr1	3671529	3672028	chr1	3723074	3723573	Xkr4|chr1:3723074-3723573	0.264007836123432	.	.
chr1	3672048	3672547	chr1	3692963	3693462	Xkr4|chr1:3692963-3693462	0.141938263802342	.	.
chr1	4785497	4785996	chr1	4516478	4516977	Mrpl15|chr1:4516478-4516977	0.185863430703965	.	.
chr1	4785497	4785996	chr1	5019201	5019700	Mrpl15|chr1:5019201-5019700	0.17806116908499	.	.
chr1	4785497	4785996	chr1	5233031	5233530	Mrpl15|chr1:5233031-5233530	0.142649411518135	.	.
chr1	4807592	4808091	chr1	4571692	4572191	Lypla1|chr1:4571692-4572191	0.181364958848314	.	.
chr1	4807592	4808091	chr1	4820137	4820636	Lypla1|chr1:4820137-4820636	0.121515499281998	.	.
chr1	4807592	4808091	chr1	5017828	5018327	Lypla1|chr1:5017828-5018327	0.283515962288871	.	.
chr1	4807592	4808091	chr1	5018611	5019110	Lypla1|chr1:5018611-5019110	0.144689267300479	.	.
chr1	4807592	4808091	chr1	5170387	5170886	Lypla1|chr1:5170387-5170886	0.152312185547173	.	.
chr1	4857480	4857979	chr1	5082818	5083317	Tcea1|chr1:5082818-5083317	0.243101284830655	.	.
chr1	4857480	4857979	chr1	5233031	5233530	Tcea1|chr1:5233031-5233530	0.154594581083257	.	.
chr1	4858123	4858622	chr1	5017828	5018327	Tcea1|chr1:5017828-5018327	0.193074496376876	.	.
chr1	4858123	4858622	chr1	5117195	5117694	Tcea1|chr1:5117195-5117694	0.141610754752768	.	.
chr1	4969660	4970159	chr1	4571692	4572191	Gm16041|chr1:4571692-4572191	0.153010544711181	.	.
chr1	4969660	4970159	chr1	4819527	4820026	Gm16041|chr1:4819527-4820026	0.306330565919438	.	.
chr1	4969660	4970159	chr1	4820137	4820636	Gm16041|chr1:4820137-4820636	0.239092099129437	.	.
chr1	4969660	4970159	chr1	5017828	5018327	Gm16041|chr1:5017828-5018327	0.296969641328184	.	.
chr1	4969660	4970159	chr1	5018611	5019110	Gm16041|chr1:5018611-5019110	0.2682433399337	.	.
chr1	4969660	4970159	chr1	5208080	5208579	Gm16041|chr1:5208080-5208579	0.139327597228013	.	.
chr1	4969660	4970159	chr1	5233031	5233530	Gm16041|chr1:5233031-5233530	0.162363538234485	.	.
chr1	4970513	4971012	chr1	4819527	4820026	Gm16041|chr1:4819527-4820026	0.149416613419917	.	.
chr1	4970513	4971012	chr1	4820137	4820636	Gm16041|chr1:4820137-4820636	0.154358757957645	.	.
chr1	4970513	4971012	chr1	5017828	5018327	Gm16041|chr1:5017828-5018327	0.197063858528979	.	.
chr1	4970513	4971012	chr1	5019201	5019700	Gm16041|chr1:5019201-5019700	0.230810254873271	.	.
chr1	4970513	4971012	chr1	5208080	5208579	Gm16041|chr1:5208080-5208579	0.134089788537076	.	.
chr1	5070122	5070621	chr1	5017828	5018327	Atp6v1h|chr1:5017828-5018327	0.163986328102182	.	.
chr1	5070122	5070621	chr1	5017828	5018327	Rgs20|chr1:5017828-5018327	0.163986328102182	.	.
chr1	5588179	5588678	chr1	5764011	5764510	Oprk1|chr1:5764011-5764510	0.14531957433968	.	.
chr1	5588179	5588678	chr1	5866185	5866684	Oprk1|chr1:5866185-5866684	0.418490464011631	.	.
chr1	5588179	5588678	chr1	5894403	5894902	Oprk1|chr1:5894403-5894902	0.166157379450359	.	.
chr1	5588179	5588678	chr1	5915307	5915806	Oprk1|chr1:5915307-5915806	0.356672804999264	.	.
chr1	5588820	5589319	chr1	5764011	5764510	Oprk1|chr1:5764011-5764510	0.246507514570244	.	.
chr1	5588820	5589319	chr1	5866185	5866684	Oprk1|chr1:5866185-5866684	0.248566936175249	.	.
chr1	5588820	5589319	chr1	5894403	5894902	Oprk1|chr1:5894403-5894902	0.159277490303688	.	.
chr1	5588820	5589319	chr1	5915307	5915806	Oprk1|chr1:5915307-5915806	0.292954461006513	.	.
chr1	5916575	5917074	chr1	5915307	5915806	Npbwr1|chr1:5915307-5915806	0.219364673908561	.	.
chr1	5916575	5917074	chr1	6100568	6101067	Npbwr1|chr1:6100568-6101067	0.263175582392459	.	.
chr1	5916575	5917074	chr1	6188376	6188875	Npbwr1|chr1:6188376-6188875	0.233435846974026	.	.
chr1	5917179	5917678	chr1	5915307	5915806	Npbwr1|chr1:5915307-5915806	0.114962980755549	.	.
chr1	6214386	6214885	chr1	5904738	5905237	4732440D04Rik|chr1:5904738-5905237	0.172556324589451	.	.
chr1	6214386	6214885	chr1	6188376	6188875	4732440D04Rik|chr1:6188376-6188875	0.12859859980146	.	.
chr1	6214386	6214885	chr1	6441268	6441767	4732440D04Rik|chr1:6441268-6441767	0.127072489596123	.	.
chr1	6214899	6215398	chr1	6441268	6441767	4732440D04Rik|chr1:6441268-6441767	0.113611995038368	.	.
chr1	7397174	7397673	chr1	7204719	7205218	Gm26901|chr1:7204719-7205218	0.184376352924777	.	.
chr1	7397174	7397673	chr1	7278169	7278668	Gm26901|chr1:7278169-7278668	0.155812119786778	.	.
chr1	7397174	7397673	chr1	7466966	7467465	Gm26901|chr1:7466966-7467465	0.127560830266451	.	.
chr1	7397837	7398336	chr1	7010156	7010655	Gm26901|chr1:7010156-7010655	0.144858733409155	.	.
chr1	7397837	7398336	chr1	7131083	7131582	Gm26901|chr1:7131083-7131582	0.125171527719606	.	.
chr1	7397837	7398336	chr1	7205959	7206458	Gm26901|chr1:7205959-7206458	0.177543754484884	.	.
chr1	7397837	7398336	chr1	7466966	7467465	Gm26901|chr1:7466966-7467465	0.15770699052217	.	.
chr1	7397837	7398336	chr1	7515102	7515601	Gm26901|chr1:7515102-7515601	0.113524935850462	.	.
chr1	7398342	7398841	chr1	7466966	7467465	Gm26901|chr1:7466966-7467465	0.181095721017633	.	.
chr1	9298975	9299474	chr1	9090969	9091468	Sntg1|chr1:9090969-9091468	0.169017750706058	.	.
chr1	9299496	9299995	chr1	9248913	9249412	Sntg1|chr1:9248913-9249412	0.161514736051895	.	.
chr1	9600949	9601448	chr1	9573148	9573647	Vxn|chr1:9573148-9573647	0.194379190884871	.	.
chr1	9630962	9631461	chr1	9422972	9423471	2610203C22Rik|chr1:9422972-9423471	0.115427776706974	.	.
chr1	9747574	9748073	chr1	9298270	9298769	1700034P13Rik|chr1:9298270-9298769	0.166301083609129	.	.
chr1	9747574	9748073	chr1	9298270	9298769	Vcpip1|chr1:9298270-9298769	0.166301083609129	.	.
chr1	9748256	9748755	chr1	9541113	9541612	1700034P13Rik|chr1:9541113-9541612	0.154533283132626	.	.
chr1	9748256	9748755	chr1	9541113	9541612	Vcpip1|chr1:9541113-9541612	0.154533283132626	.	.
chr1	10720532	10721031	chr1	10378085	10378584	Cpa6|chr1:10378085-10378584	0.114352184533565	.	.
chr1	10720532	10721031	chr1	10451310	10451809	Cpa6|chr1:10451310-10451809	0.218119102985396	.	.
chr1	10720532	10721031	chr1	10489484	10489983	Cpa6|chr1:10489484-10489983	0.123640801339068	.	.
chr1	10720532	10721031	chr1	10508233	10508732	Cpa6|chr1:10508233-10508732	0.182036155737267	.	.
chr1	10720532	10721031	chr1	10596332	10596831	Cpa6|chr1:10596332-10596831	0.399863289447779	.	.
chr1	10720532	10721031	chr1	10597808	10598307	Cpa6|chr1:10597808-10598307	0.13245068906334	.	.
chr1	10720532	10721031	chr1	10613338	10613837	Cpa6|chr1:10613338-10613837	0.284985417423975	.	.
chr1	10720532	10721031	chr1	10707185	10707684	Cpa6|chr1:10707185-10707684	0.123524467204755	.	.
chr1	10720532	10721031	chr1	10901979	10902478	Cpa6|chr1:10901979-10902478	0.168752600066658	.	.
chr1	10993243	10993742	chr1	10596332	10596831	Prex2|chr1:10596332-10596831	0.429870986562529	.	.
chr1	10993243	10993742	chr1	10597808	10598307	Prex2|chr1:10597808-10598307	0.1677656109153	.	.
chr1	10993243	10993742	chr1	10613338	10613837	Prex2|chr1:10613338-10613837	0.295427881009575	.	.
chr1	10993243	10993742	chr1	10850572	10851071	Prex2|chr1:10850572-10851071	0.317790750653822	.	.
chr1	10993772	10994271	chr1	10633550	10634049	Prex2|chr1:10633550-10634049	0.122545615920821	.	.
chr1	10993772	10994271	chr1	10706683	10707182	Prex2|chr1:10706683-10707182	0.162507499571111	.	.
chr1	10993772	10994271	chr1	10794271	10794770	Prex2|chr1:10794271-10794770	0.193006277719874	.	.
chr1	13589563	13590062	chr1	13870553	13871052	Tram1|chr1:13870553-13871052	0.256316694211331	.	.
chr1	14309549	14310048	chr1	14570645	14571144	Eya1|chr1:14570645-14571144	0.12324343118711	.	.
chr1	14309549	14310048	chr1	14630564	14631063	Eya1|chr1:14630564-14631063	0.196244206959925	.	.
chr1	14755218	14755717	chr1	14680872	14681371	Msc|chr1:14680872-14681371	0.19786814193047	.	.
chr1	14755218	14755717	chr1	14739996	14740495	Msc|chr1:14739996-14740495	0.128792199736853	.	.
chr1	14918622	14919121	chr1	14862298	14862797	Trpa1|chr1:14862298-14862797	0.155294864415178	.	.
chr1	14918622	14919121	chr1	14908960	14909459	Trpa1|chr1:14908960-14909459	0.115989056254747	.	.
chr1	14918622	14919121	chr1	15007624	15008123	Trpa1|chr1:15007624-15008123	0.178541061953271	.	.
chr1	16519761	16520260	chr1	16979971	16980470	Stau2|chr1:16979971-16980470	0.124337961786965	.	.
chr1	16656744	16657243	chr1	16979390	16979889	D030040B21Rik|chr1:16979390-16979889	0.155866623209997	.	.
chr1	16656744	16657243	chr1	16979390	16979889	Eloc|chr1:16979390-16979889	0.155866623209997	.	.
chr1	16656744	16657243	chr1	16979971	16980470	D030040B21Rik|chr1:16979971-16980470	0.227352498975394	.	.
chr1	16656744	16657243	chr1	16979971	16980470	Eloc|chr1:16979971-16980470	0.227352498975394	.	.
chr1	17097665	17098164	chr1	16979390	16979889	Jph1|chr1:16979390-16979889	0.134610786385977	.	.
chr1	17097665	17098164	chr1	16979971	16980470	Jph1|chr1:16979971-16980470	0.183576278231336	.	.
chr1	17097665	17098164	chr1	17123369	17123868	Jph1|chr1:17123369-17123868	0.113398727832183	.	.
chr1	17098192	17098691	chr1	16798252	16798751	Jph1|chr1:16798252-16798751	0.17874255856478	.	.
chr1	17098192	17098691	chr1	16979390	16979889	Jph1|chr1:16979390-16979889	0.150672341469698	.	.
chr1	17098192	17098691	chr1	16979971	16980470	Jph1|chr1:16979971-16980470	0.228306035372333	.	.
chr1	17098192	17098691	chr1	17122724	17123223	Jph1|chr1:17122724-17123223	0.133711119247209	.	.
chr1	17145142	17145641	chr1	17487459	17487958	Gdap1|chr1:17487459-17487958	0.245547846094383	.	.
chr1	17727070	17727569	chr1	17449272	17449771	Crispld1|chr1:17449272-17449771	0.161493907365596	.	.
chr1	17727070	17727569	chr1	17449272	17449771	Gm16070|chr1:17449272-17449771	0.161493907365596	.	.
chr1	17727070	17727569	chr1	17611204	17611703	Crispld1|chr1:17611204-17611703	0.190638916590027	.	.
chr1	17727070	17727569	chr1	17611204	17611703	Gm16070|chr1:17611204-17611703	0.190638916590027	.	.
chr1	17727070	17727569	chr1	17873370	17873869	Crispld1|chr1:17873370-17873869	0.220238044785558	.	.
chr1	17727070	17727569	chr1	17873370	17873869	Gm16070|chr1:17873370-17873869	0.220238044785558	.	.
chr1	17727070	17727569	chr1	17941366	17941865	Crispld1|chr1:17941366-17941865	0.14493262610437	.	.
chr1	17727070	17727569	chr1	17941366	17941865	Gm16070|chr1:17941366-17941865	0.14493262610437	.	.
chr1	17727070	17727569	chr1	17944736	17945235	Crispld1|chr1:17944736-17945235	0.199229593802489	.	.
chr1	17727070	17727569	chr1	17944736	17945235	Gm16070|chr1:17944736-17945235	0.199229593802489	.	.
chr1	17727608	17728107	chr1	17449272	17449771	Crispld1|chr1:17449272-17449771	0.169408906096655	.	.
chr1	17727608	17728107	chr1	17449272	17449771	Gm16070|chr1:17449272-17449771	0.169408906096655	.	.
chr1	17727608	17728107	chr1	17611204	17611703	Crispld1|chr1:17611204-17611703	0.140550104057398	.	.
chr1	17727608	17728107	chr1	17611204	17611703	Gm16070|chr1:17611204-17611703	0.140550104057398	.	.
chr1	17727608	17728107	chr1	17941366	17941865	Crispld1|chr1:17941366-17941865	0.163902271759434	.	.
chr1	17727608	17728107	chr1	17941366	17941865	Gm16070|chr1:17941366-17941865	0.163902271759434	.	.
chr1	17727608	17728107	chr1	17944736	17945235	Crispld1|chr1:17944736-17945235	0.167899197663765	.	.
chr1	17727608	17728107	chr1	17944736	17945235	Gm16070|chr1:17944736-17945235	0.167899197663765	.	.
chr1	18057998	18058497	chr1	18106146	18106645	Gm28756|chr1:18106146-18106645	0.211467707552487	.	.
chr1	18057998	18058497	chr1	18106689	18107188	Gm28756|chr1:18106689-18107188	0.28467393190275	.	.
chr1	18057998	18058497	chr1	18371522	18372021	Gm28756|chr1:18371522-18372021	0.246503847247586	.	.
chr1	18057998	18058497	chr1	18461995	18462494	Gm28756|chr1:18461995-18462494	0.14807909184552	.	.
chr1	18057998	18058497	chr1	18463317	18463816	Gm28756|chr1:18463317-18463816	0.143647318824859	.	.
chr1	18058553	18059052	chr1	18106146	18106645	Gm28756|chr1:18106146-18106645	0.112815625397422	.	.
chr1	18058553	18059052	chr1	18106689	18107188	Gm28756|chr1:18106689-18107188	0.248342544780981	.	.
chr1	18058553	18059052	chr1	18359936	18360435	Gm28756|chr1:18359936-18360435	0.111669981344809	.	.
chr1	18058553	18059052	chr1	18371522	18372021	Gm28756|chr1:18371522-18372021	0.279179246129358	.	.
chr1	18058553	18059052	chr1	18372134	18372633	Gm28756|chr1:18372134-18372633	0.110752253442921	.	.
chr1	18058553	18059052	chr1	18461995	18462494	Gm28756|chr1:18461995-18462494	0.268694234838656	.	.
chr1	18058553	18059052	chr1	18463317	18463816	Gm28756|chr1:18463317-18463816	0.144356848753161	.	.
chr1	20670495	20670994	chr1	20520007	20520506	Gm28653|chr1:20520007-20520506	0.34245478959184	.	.
chr1	20670495	20670994	chr1	20622996	20623495	Gm28653|chr1:20622996-20623495	0.166981092383331	.	.
chr1	20670495	20670994	chr1	20633812	20634311	Gm28653|chr1:20633812-20634311	0.279825862706778	.	.
chr1	20670495	20670994	chr1	20634870	20635369	Gm28653|chr1:20634870-20635369	0.426407473049747	.	.
chr1	20670495	20670994	chr1	20667615	20668114	Gm28653|chr1:20667615-20668114	0.283792408689133	.	.
chr1	20670495	20670994	chr1	20671052	20671551	Gm28653|chr1:20671052-20671551	0.494856523513513	.	.
chr1	20670495	20670994	chr1	20724753	20725252	Gm28653|chr1:20724753-20725252	0.27346375866995	.	.
chr1	20670495	20670994	chr1	20725382	20725881	Gm28653|chr1:20725382-20725881	0.342451800860485	.	.
chr1	20670495	20670994	chr1	20738421	20738920	Gm28653|chr1:20738421-20738920	0.278463279874178	.	.
chr1	20670495	20670994	chr1	20759760	20760259	Gm28653|chr1:20759760-20760259	0.502064923910073	.	.
chr1	20670495	20670994	chr1	20766232	20766731	Gm28653|chr1:20766232-20766731	0.136177986304005	.	.
chr1	20670495	20670994	chr1	20827505	20828004	Gm28653|chr1:20827505-20828004	0.160600353551081	.	.
chr1	20670495	20670994	chr1	20867294	20867793	Gm28653|chr1:20867294-20867793	0.426708113888303	.	.
chr1	20670495	20670994	chr1	20921118	20921617	Gm28653|chr1:20921118-20921617	0.336607922431123	.	.
chr1	20820187	20820686	chr1	20513637	20514136	Mcm3|chr1:20513637-20514136	0.277951139860962	.	.
chr1	20820187	20820686	chr1	20725382	20725881	Mcm3|chr1:20725382-20725881	0.133794571032956	.	.
chr1	20890311	20890810	chr1	20554332	20554831	6720483E21Rik|chr1:20554332-20554831	0.138058480772268	.	.
chr1	20890311	20890810	chr1	20554332	20554831	Paqr8|chr1:20554332-20554831	0.138058480772268	.	.
chr1	20890311	20890810	chr1	20699955	20700454	6720483E21Rik|chr1:20699955-20700454	0.113063490060039	.	.
chr1	20890311	20890810	chr1	20699955	20700454	Paqr8|chr1:20699955-20700454	0.113063490060039	.	.
chr1	20890311	20890810	chr1	20933361	20933860	6720483E21Rik|chr1:20933361-20933860	0.116634229230617	.	.
chr1	20890311	20890810	chr1	20933361	20933860	Paqr8|chr1:20933361-20933860	0.116634229230617	.	.
chr1	20890857	20891356	chr1	20520007	20520506	6720483E21Rik|chr1:20520007-20520506	0.215705812709616	.	.
chr1	20890857	20891356	chr1	20520007	20520506	Paqr8|chr1:20520007-20520506	0.215705812709616	.	.
chr1	20890857	20891356	chr1	20622996	20623495	6720483E21Rik|chr1:20622996-20623495	0.144416107481695	.	.
chr1	20890857	20891356	chr1	20622996	20623495	Paqr8|chr1:20622996-20623495	0.144416107481695	.	.
chr1	20890857	20891356	chr1	20633812	20634311	6720483E21Rik|chr1:20633812-20634311	0.157234551885635	.	.
chr1	20890857	20891356	chr1	20633812	20634311	Paqr8|chr1:20633812-20634311	0.157234551885635	.	.
chr1	20890857	20891356	chr1	20634870	20635369	6720483E21Rik|chr1:20634870-20635369	0.162279444171642	.	.
chr1	20890857	20891356	chr1	20634870	20635369	Paqr8|chr1:20634870-20635369	0.162279444171642	.	.
chr1	20890857	20891356	chr1	20667615	20668114	6720483E21Rik|chr1:20667615-20668114	0.122719408409019	.	.
chr1	20890857	20891356	chr1	20667615	20668114	Paqr8|chr1:20667615-20668114	0.122719408409019	.	.
chr1	20890857	20891356	chr1	20671052	20671551	6720483E21Rik|chr1:20671052-20671551	0.178125352791337	.	.
chr1	20890857	20891356	chr1	20671052	20671551	Paqr8|chr1:20671052-20671551	0.178125352791337	.	.
chr1	20890857	20891356	chr1	20724753	20725252	6720483E21Rik|chr1:20724753-20725252	0.112231104047646	.	.
chr1	20890857	20891356	chr1	20724753	20725252	Paqr8|chr1:20724753-20725252	0.112231104047646	.	.
chr1	20890857	20891356	chr1	20725382	20725881	6720483E21Rik|chr1:20725382-20725881	0.125976180117979	.	.
chr1	20890857	20891356	chr1	20725382	20725881	Paqr8|chr1:20725382-20725881	0.125976180117979	.	.
chr1	20890857	20891356	chr1	20738421	20738920	6720483E21Rik|chr1:20738421-20738920	0.211786925000859	.	.
chr1	20890857	20891356	chr1	20738421	20738920	Paqr8|chr1:20738421-20738920	0.211786925000859	.	.
chr1	20890857	20891356	chr1	20759760	20760259	6720483E21Rik|chr1:20759760-20760259	0.251376071630411	.	.
chr1	20890857	20891356	chr1	20759760	20760259	Paqr8|chr1:20759760-20760259	0.251376071630411	.	.
chr1	20890857	20891356	chr1	20827505	20828004	6720483E21Rik|chr1:20827505-20828004	0.120730335454031	.	.
chr1	20890857	20891356	chr1	20827505	20828004	Paqr8|chr1:20827505-20828004	0.120730335454031	.	.
chr1	20890857	20891356	chr1	20867294	20867793	6720483E21Rik|chr1:20867294-20867793	0.190102952502776	.	.
chr1	20890857	20891356	chr1	20867294	20867793	Paqr8|chr1:20867294-20867793	0.190102952502776	.	.
chr1	20890857	20891356	chr1	20921118	20921617	6720483E21Rik|chr1:20921118-20921617	0.264183915614973	.	.
chr1	20890857	20891356	chr1	20921118	20921617	Paqr8|chr1:20921118-20921617	0.264183915614973	.	.
chr1	20951400	20951899	chr1	20554332	20554831	Efhc1|chr1:20554332-20554831	0.164528475862685	.	.
chr1	20951400	20951899	chr1	20905651	20906150	Efhc1|chr1:20905651-20906150	0.164238683619996	.	.
chr1	25829930	25830429	chr1	25761146	25761645	Adgrb3|chr1:25761146-25761645	0.153838145372755	.	.
chr1	25829930	25830429	chr1	25977781	25978280	Adgrb3|chr1:25977781-25978280	0.349839520561674	.	.
chr1	30719264	30719763	chr1	30391846	30392345	Gm9898|chr1:30391846-30392345	0.314207031814365	.	.
chr1	30719264	30719763	chr1	30485695	30486194	Gm9898|chr1:30485695-30486194	0.314635374035694	.	.
chr1	30719264	30719763	chr1	30588877	30589376	Gm9898|chr1:30588877-30589376	0.139764538627607	.	.
chr1	30719264	30719763	chr1	30639815	30640314	Gm9898|chr1:30639815-30640314	0.302926301293516	.	.
chr1	30719264	30719763	chr1	30656202	30656701	Gm9898|chr1:30656202-30656701	0.125868343323177	.	.
chr1	30719264	30719763	chr1	30740784	30741283	Gm9898|chr1:30740784-30741283	0.120788909828148	.	.
chr1	30719264	30719763	chr1	30807686	30808185	Gm9898|chr1:30807686-30808185	0.163730927374	.	.
chr1	30872795	30873294	chr1	30503190	30503689	Phf3|chr1:30503190-30503689	0.200435299931892	.	.
chr1	30872795	30873294	chr1	30751054	30751553	Phf3|chr1:30751054-30751553	0.268984437652179	.	.
chr1	30873430	30873929	chr1	30639815	30640314	Phf3|chr1:30639815-30640314	0.231007254888251	.	.
chr1	30873430	30873929	chr1	30700382	30700881	Phf3|chr1:30700382-30700881	0.153389831920766	.	.
chr1	30873942	30874441	chr1	30656202	30656701	Phf3|chr1:30656202-30656701	0.170979937504475	.	.
chr1	30873942	30874441	chr1	30681722	30682221	Phf3|chr1:30681722-30682221	0.159270377188173	.	.
chr1	30873942	30874441	chr1	30700382	30700881	Phf3|chr1:30700382-30700881	0.15313315781947	.	.
chr1	30873942	30874441	chr1	30819702	30820201	Phf3|chr1:30819702-30820201	0.11076133246348	.	.
chr1	30873942	30874441	chr1	30930527	30931026	Phf3|chr1:30930527-30931026	0.13185280374307	.	.
chr1	30949080	30949579	chr1	30589976	30590475	Ptp4a1|chr1:30589976-30590475	0.127414389562751	.	.
chr1	30949080	30949579	chr1	30590651	30591150	Ptp4a1|chr1:30590651-30591150	0.148814041469138	.	.
chr1	30949080	30949579	chr1	30755349	30755848	Ptp4a1|chr1:30755349-30755848	0.139433488197907	.	.
chr1	30949582	30950081	chr1	30589976	30590475	Ptp4a1|chr1:30589976-30590475	0.206257649955408	.	.
chr1	30949582	30950081	chr1	30634586	30635085	Ptp4a1|chr1:30634586-30635085	0.110756960946819	.	.
chr1	30949582	30950081	chr1	30681722	30682221	Ptp4a1|chr1:30681722-30682221	0.112340737730504	.	.
chr1	30949582	30950081	chr1	30716282	30716781	Ptp4a1|chr1:30716282-30716781	0.139785846866499	.	.
chr1	30949582	30950081	chr1	30740784	30741283	Ptp4a1|chr1:30740784-30741283	0.18789439518197	.	.
chr1	30949582	30950081	chr1	30756800	30757299	Ptp4a1|chr1:30756800-30757299	0.247930174861488	.	.
chr1	31176050	31176549	chr1	31102249	31102748	Lgsn|chr1:31102249-31102748	0.217675123910625	.	.
chr1	31176050	31176549	chr1	31102929	31103428	Lgsn|chr1:31102929-31103428	0.337095768422084	.	.
chr1	31176050	31176549	chr1	31164289	31164788	Lgsn|chr1:31164289-31164788	0.176804633726682	.	.
chr1	31176050	31176549	chr1	31178156	31178655	Lgsn|chr1:31178156-31178655	0.217256263936637	.	.
chr1	31176050	31176549	chr1	31184684	31185183	Lgsn|chr1:31184684-31185183	0.50834528137189	.	.
chr1	31176050	31176549	chr1	31475489	31475988	Lgsn|chr1:31475489-31475988	0.343493831036063	.	.
chr1	31176050	31176549	chr1	31495561	31496060	Lgsn|chr1:31495561-31496060	0.256960181453771	.	.
chr1	32172459	32172958	chr1	31808000	31808499	Khdrbs2|chr1:31808000-31808499	0.201102594671325	.	.
chr1	42229631	42230130	chr1	42035446	42035945	Gm9915|chr1:42035446-42035945	0.412936085560622	.	.
chr1	42229631	42230130	chr1	42047939	42048438	Gm9915|chr1:42047939-42048438	0.402374984539672	.	.
chr1	42229631	42230130	chr1	42108451	42108950	Gm9915|chr1:42108451-42108950	0.667634993131755	.	.
chr1	44102213	44102712	chr1	44217086	44217585	Tex30|chr1:44217086-44217585	0.149320389795407	.	.
chr1	44118638	44119137	chr1	44064570	44065069	Bivm|chr1:44064570-44065069	0.15396432921397	.	.
chr1	44118638	44119137	chr1	44064570	44065069	Poglut2|chr1:44064570-44065069	0.15396432921397	.	.
chr1	44119663	44120162	chr1	44228990	44229489	Bivm|chr1:44228990-44229489	0.188376974109853	.	.
chr1	44551396	44551895	chr1	44584753	44585252	Gulp1|chr1:44584753-44585252	0.27953433867822	.	.
chr1	44551396	44551895	chr1	44720979	44721478	Gulp1|chr1:44720979-44721478	0.207398164096779	.	.
chr1	44551396	44551895	chr1	44741191	44741690	Gulp1|chr1:44741191-44741690	0.198602935236974	.	.
chr1	45794689	45795188	chr1	45905047	45905546	Wdr75|chr1:45905047-45905546	0.125577046967498	.	.
chr1	45794689	45795188	chr1	46022239	46022738	Wdr75|chr1:46022239-46022738	0.169276445357407	.	.
chr1	45795197	45795696	chr1	46018316	46018815	Wdr75|chr1:46018316-46018815	0.147834533041699	.	.
chr1	45795197	45795696	chr1	46067115	46067614	Wdr75|chr1:46067115-46067614	0.165240404840984	.	.
chr1	45925424	45925923	chr1	45816821	45817320	Slc40a1|chr1:45816821-45817320	0.294923418389588	.	.
chr1	45925424	45925923	chr1	46018316	46018815	Slc40a1|chr1:46018316-46018815	0.226275283341608	.	.
chr1	46065930	46066429	chr1	45780721	45781220	Dnah7b|chr1:45780721-45781220	0.198630121939994	.	.
chr1	46065930	46066429	chr1	45859740	45860239	Dnah7b|chr1:45859740-45860239	0.14057440888534	.	.
chr1	46066566	46067065	chr1	46018316	46018815	Dnah7b|chr1:46018316-46018815	0.166984413796447	.	.
chr1	46066566	46067065	chr1	46067115	46067614	Dnah7b|chr1:46067115-46067614	0.383954435222806	.	.
chr1	46425176	46425675	chr1	46202727	46203226	Dnah7c|chr1:46202727-46203226	0.14273154357144	.	.
chr1	46425176	46425675	chr1	46526660	46527159	Dnah7c|chr1:46526660-46527159	0.165946256713164	.	.
chr1	52816845	52817344	chr1	53053006	53053505	Inpp1|chr1:53053006-53053505	0.183276426337023	.	.
chr1	52817513	52818012	chr1	52953081	52953580	Inpp1|chr1:52953081-52953580	0.199256965319518	.	.
chr1	52844734	52845233	chr1	53053006	53053505	Hibch|chr1:53053006-53053505	0.320765194884879	.	.
chr1	53061825	53062324	chr1	52971822	52972321	Mstn|chr1:52971822-52972321	0.123242613792717	.	.
chr1	53061825	53062324	chr1	53272612	53273111	Mstn|chr1:53272612-53273111	0.13644122079297	.	.
chr1	53296806	53297305	chr1	53053006	53053505	Ormdl1|chr1:53053006-53053505	0.186818104040032	.	.
chr1	53296806	53297305	chr1	53053006	53053505	Pms1|chr1:53053006-53053505	0.186818104040032	.	.
chr1	53296806	53297305	chr1	53456786	53457285	Ormdl1|chr1:53456786-53457285	0.133247101714499	.	.
chr1	53296806	53297305	chr1	53456786	53457285	Pms1|chr1:53456786-53457285	0.133247101714499	.	.
chr1	53297308	53297807	chr1	53225566	53226065	Ormdl1|chr1:53225566-53226065	0.175193366316658	.	.
chr1	53297308	53297807	chr1	53225566	53226065	Pms1|chr1:53225566-53226065	0.175193366316658	.	.
chr1	53352482	53352981	chr1	53456786	53457285	Asdurf|chr1:53456786-53457285	0.179045631979017	.	.
chr1	53352482	53352981	chr1	53456786	53457285	Asnsd1|chr1:53456786-53457285	0.179045631979017	.	.
chr1	53706596	53707095	chr1	53456786	53457285	Dnah7a|chr1:53456786-53457285	0.177212714522393	.	.
chr1	54250459	54250958	chr1	54332940	54333439	Ccdc150|chr1:54332940-54333439	0.192719043307408	.	.
chr1	54250459	54250958	chr1	54492251	54492750	Ccdc150|chr1:54492251-54492750	0.12559671205499	.	.
chr1	54250459	54250958	chr1	54749973	54750472	Ccdc150|chr1:54749973-54750472	0.176875952171824	.	.
chr1	54438767	54439266	chr1	54578469	54578968	Gtf3c3|chr1:54578469-54578968	0.143815395159564	.	.
chr1	54438767	54439266	chr1	54707737	54708236	Gtf3c3|chr1:54707737-54708236	0.168267413394755	.	.
chr1	54438767	54439266	chr1	54734870	54735369	Gtf3c3|chr1:54734870-54735369	0.22515747312587	.	.
chr1	54557443	54557942	chr1	54492251	54492750	Pgap1|chr1:54492251-54492750	0.150045266200716	.	.
chr1	55027198	55027697	chr1	55469420	55469919	Sf3b1|chr1:55469420-55469919	0.154572746552805	.	.
chr1	55052491	55052990	chr1	55469420	55469919	Coq10b|chr1:55469420-55469919	0.142523033310899	.	.
chr1	55087395	55087894	chr1	55462215	55462714	Hspd1|chr1:55462215-55462714	0.114124326173283	.	.
chr1	55087395	55087894	chr1	55462215	55462714	Hspe1|chr1:55462215-55462714	0.114124326173283	.	.
chr1	55087908	55088407	chr1	55469420	55469919	Hspd1|chr1:55469420-55469919	0.142482997790823	.	.
chr1	55087908	55088407	chr1	55469420	55469919	Hspe1|chr1:55469420-55469919	0.142482997790823	.	.
chr1	55130908	55131407	chr1	55221300	55221799	Mob4|chr1:55221300-55221799	0.289887333487402	.	.
chr1	55131471	55131970	chr1	55221300	55221799	Mob4|chr1:55221300-55221799	0.20049031973184	.	.
chr1	55131471	55131970	chr1	55301026	55301525	Mob4|chr1:55301026-55301525	0.249831431281544	.	.
chr1	55363229	55363728	chr1	55221300	55221799	Boll|chr1:55221300-55221799	0.174631524259645	.	.
chr1	55406395	55406894	chr1	55171875	55172374	Plcl1|chr1:55171875-55172374	0.146981239188072	.	.
chr1	55406395	55406894	chr1	55221300	55221799	Plcl1|chr1:55221300-55221799	0.216650582219558	.	.
chr1	55406395	55406894	chr1	55449137	55449636	Plcl1|chr1:55449137-55449636	0.149038714563883	.	.
chr1	55406395	55406894	chr1	55462215	55462714	Plcl1|chr1:55462215-55462714	0.16942549878029	.	.
chr1	55406395	55406894	chr1	55469420	55469919	Plcl1|chr1:55469420-55469919	0.246314973836502	.	.
chr1	56018199	56018698	chr1	56033018	56033517	1700003I22Rik|chr1:56033018-56033517	0.161450270830981	.	.
chr1	56018199	56018698	chr1	56219842	56220341	1700003I22Rik|chr1:56219842-56220341	0.24489150451351	.	.
chr1	57214259	57214758	chr1	57205521	57206020	BC055402|chr1:57205521-57206020	0.116049732919391	.	.
chr1	57214259	57214758	chr1	57436393	57436892	BC055402|chr1:57436393-57436892	0.175757632911426	.	.
chr1	57214259	57214758	chr1	57436901	57437400	BC055402|chr1:57436901-57437400	0.219982711291566	.	.
chr1	57377374	57377873	chr1	57205521	57206020	1700066M21Rik|chr1:57205521-57206020	0.17525187363721	.	.
chr1	57377374	57377873	chr1	57205521	57206020	4930558J18Rik|chr1:57205521-57206020	0.17525187363721	.	.
chr1	57377374	57377873	chr1	57436393	57436892	1700066M21Rik|chr1:57436393-57436892	0.122006430240848	.	.
chr1	57377374	57377873	chr1	57436393	57436892	4930558J18Rik|chr1:57436393-57436892	0.122006430240848	.	.
chr1	57377374	57377873	chr1	57436901	57437400	1700066M21Rik|chr1:57436901-57437400	0.229733033149515	.	.
chr1	57377374	57377873	chr1	57436901	57437400	4930558J18Rik|chr1:57436901-57437400	0.229733033149515	.	.
chr1	57377988	57378487	chr1	57107289	57107788	1700066M21Rik|chr1:57107289-57107788	0.220820427713897	.	.
chr1	57377988	57378487	chr1	57107289	57107788	4930558J18Rik|chr1:57107289-57107788	0.220820427713897	.	.
chr1	57377988	57378487	chr1	57205521	57206020	1700066M21Rik|chr1:57205521-57206020	0.135976463400495	.	.
chr1	57377988	57378487	chr1	57205521	57206020	4930558J18Rik|chr1:57205521-57206020	0.135976463400495	.	.
chr1	57406767	57407266	chr1	57107289	57107788	Maip1|chr1:57107289-57107788	0.216521830685378	.	.
chr1	57406767	57407266	chr1	57107289	57107788	Tyw5|chr1:57107289-57107788	0.216521830685378	.	.
chr1	57406767	57407266	chr1	57430057	57430556	Maip1|chr1:57430057-57430556	0.225656910081583	.	.
chr1	57406767	57407266	chr1	57430057	57430556	Tyw5|chr1:57430057-57430556	0.225656910081583	.	.
chr1	58972763	58973262	chr1	58897489	58897988	Stradb|chr1:58897489-58897988	0.162962539703182	.	.
chr1	58972763	58973262	chr1	58897489	58897988	Trak2|chr1:58897489-58897988	0.162962539703182	.	.
chr1	58973284	58973783	chr1	58999257	58999756	Stradb|chr1:58999257-58999756	0.128383790093413	.	.
chr1	58973284	58973783	chr1	58999257	58999756	Trak2|chr1:58999257-58999756	0.128383790093413	.	.
chr1	59120147	59120646	chr1	58897489	58897988	G730003C15Rik|chr1:58897489-58897988	0.119313739713803	.	.
chr1	59120147	59120646	chr1	58897489	58897988	Tmem237|chr1:58897489-58897988	0.119313739713803	.	.
chr1	59120147	59120646	chr1	59140824	59141323	G730003C15Rik|chr1:59140824-59141323	0.128190285915372	.	.
chr1	59120147	59120646	chr1	59140824	59141323	Tmem237|chr1:59140824-59141323	0.128190285915372	.	.
chr1	59237006	59237505	chr1	59247600	59248099	Als2|chr1:59247600-59248099	0.112412776100147	.	.
chr1	59237895	59238394	chr1	59140824	59141323	Als2|chr1:59140824-59141323	0.14720052886872	.	.
chr1	59237895	59238394	chr1	59215359	59215858	Als2|chr1:59215359-59215858	0.179082415415853	.	.
chr1	59762644	59763143	chr1	60169674	60170173	Bmpr2|chr1:60169674-60170173	0.172799560420749	.	.
chr1	59763159	59763658	chr1	59788955	59789454	Bmpr2|chr1:59788955-59789454	0.237266931849687	.	.
chr1	59763681	59764180	chr1	60169674	60170173	Bmpr2|chr1:60169674-60170173	0.194924454978377	.	.
chr1	59912662	59913161	chr1	60000360	60000859	Fam117b|chr1:60000360-60000859	0.166730076701071	.	.
chr1	59913211	59913710	chr1	59848288	59848787	Fam117b|chr1:59848288-59848787	0.197543542345202	.	.
chr1	60042935	60043434	chr1	60272439	60272938	Ica1l|chr1:60272439-60272938	0.122581729623069	.	.
chr1	60097393	60097892	chr1	59899192	59899691	Carf|chr1:59899192-59899691	0.139366161529448	.	.
chr1	60097393	60097892	chr1	60169674	60170173	Carf|chr1:60169674-60170173	0.150456365998217	.	.
chr1	60097393	60097892	chr1	60272439	60272938	Carf|chr1:60272439-60272938	0.176714960003752	.	.
chr1	60097980	60098479	chr1	60000360	60000859	Carf|chr1:60000360-60000859	0.119348986197017	.	.
chr1	60097980	60098479	chr1	60000360	60000859	Wdr12|chr1:60000360-60000859	0.119348986197017	.	.
chr1	60098487	60098986	chr1	59899192	59899691	Carf|chr1:59899192-59899691	0.144056297892438	.	.
chr1	60098487	60098986	chr1	59899192	59899691	Wdr12|chr1:59899192-59899691	0.144056297892438	.	.
chr1	60098487	60098986	chr1	60169674	60170173	Carf|chr1:60169674-60170173	0.117689952658106	.	.
chr1	60098487	60098986	chr1	60169674	60170173	Wdr12|chr1:60169674-60170173	0.117689952658106	.	.
chr1	60098487	60098986	chr1	60469405	60469904	Carf|chr1:60469405-60469904	0.185369584573253	.	.
chr1	60098487	60098986	chr1	60469405	60469904	Wdr12|chr1:60469405-60469904	0.185369584573253	.	.
chr1	60180257	60180756	chr1	59848288	59848787	Nbeal1|chr1:59848288-59848787	0.121486648881348	.	.
chr1	60180257	60180756	chr1	60000360	60000859	Nbeal1|chr1:60000360-60000859	0.115243449574513	.	.
chr1	60180257	60180756	chr1	60169674	60170173	Nbeal1|chr1:60169674-60170173	0.241088695405598	.	.
chr1	60342754	60343253	chr1	60000360	60000859	Cyp20a1|chr1:60000360-60000859	0.11240716091428	.	.
chr1	60343314	60343813	chr1	60000360	60000859	Cyp20a1|chr1:60000360-60000859	0.149143524359133	.	.
chr1	60343314	60343813	chr1	60169674	60170173	Cyp20a1|chr1:60169674-60170173	0.201577154084458	.	.
chr1	60343314	60343813	chr1	60272439	60272938	Cyp20a1|chr1:60272439-60272938	0.240227413516731	.	.
chr1	60343314	60343813	chr1	60469405	60469904	Cyp20a1|chr1:60469405-60469904	0.258253372865732	.	.
chr1	60409462	60409961	chr1	60000360	60000859	Abi2|chr1:60000360-60000859	0.157655913751228	.	.
chr1	65282716	65283215	chr1	65311469	65311968	Pth2r|chr1:65311469-65311968	0.211853303845045	.	.
chr1	65282716	65283215	chr1	65312053	65312552	Pth2r|chr1:65312053-65312552	0.121056254347365	.	.
chr1	65282716	65283215	chr1	65364364	65364863	Pth2r|chr1:65364364-65364863	0.223868193843419	.	.
chr1	65282716	65283215	chr1	65511521	65512020	Pth2r|chr1:65511521-65512020	0.186338934940056	.	.
chr1	65282716	65283215	chr1	65512041	65512540	Pth2r|chr1:65512041-65512540	0.235287568233307	.	.
chr1	65282716	65283215	chr1	65542400	65542899	Pth2r|chr1:65542400-65542899	0.206183013005524	.	.
chr1	65282716	65283215	chr1	65545643	65546142	Pth2r|chr1:65545643-65546142	0.181423407476133	.	.
chr1	65282716	65283215	chr1	65688354	65688853	Pth2r|chr1:65688354-65688853	0.125004178846147	.	.
chr1	69687151	69687650	chr1	69656381	69656880	Ikzf2|chr1:69656381-69656880	0.248413322901128	.	.
chr1	69687151	69687650	chr1	69656928	69657427	Ikzf2|chr1:69656928-69657427	0.247775572669862	.	.
chr1	69687151	69687650	chr1	69688924	69689423	Ikzf2|chr1:69688924-69689423	0.152215076062368	.	.
chr1	69687151	69687650	chr1	69759552	69760051	Ikzf2|chr1:69759552-69760051	0.179543660813256	.	.
chr1	74505730	74506229	chr1	74787775	74788274	Cnot9|chr1:74787775-74788274	0.233054878335832	.	.
chr1	74505730	74506229	chr1	74806444	74806943	Cnot9|chr1:74806444-74806943	0.174097161450109	.	.
chr1	74505730	74506229	chr1	74806952	74807451	Cnot9|chr1:74806952-74807451	0.293668800581455	.	.
chr1	74505730	74506229	chr1	74817277	74817776	Cnot9|chr1:74817277-74817776	0.272199659416742	.	.
chr1	74505730	74506229	chr1	74858307	74858806	Cnot9|chr1:74858307-74858806	0.188388551415916	.	.
chr1	74505730	74506229	chr1	74894978	74895477	Cnot9|chr1:74894978-74895477	0.29211106170915	.	.
chr1	74506443	74506942	chr1	74787775	74788274	Cnot9|chr1:74787775-74788274	0.232326686440858	.	.
chr1	74506443	74506942	chr1	74806444	74806943	Cnot9|chr1:74806444-74806943	0.120374891069986	.	.
chr1	74506443	74506942	chr1	74858307	74858806	Cnot9|chr1:74858307-74858806	0.207162861991092	.	.
chr1	74506443	74506942	chr1	74894978	74895477	Cnot9|chr1:74894978-74895477	0.224097235605914	.	.
chr1	74542596	74543095	chr1	74964428	74964927	Plcd4|chr1:74964428-74964927	0.138032519114852	.	.
chr1	74587962	74588461	chr1	74787775	74788274	Bcs1l|chr1:74787775-74788274	0.192972566194465	.	.
chr1	74587962	74588461	chr1	74787775	74788274	Zfp142|chr1:74787775-74788274	0.192972566194465	.	.
chr1	74587962	74588461	chr1	74806952	74807451	Bcs1l|chr1:74806952-74807451	0.177443198003121	.	.
chr1	74587962	74588461	chr1	74806952	74807451	Zfp142|chr1:74806952-74807451	0.177443198003121	.	.
chr1	74587962	74588461	chr1	74817277	74817776	Bcs1l|chr1:74817277-74817776	0.193233703730511	.	.
chr1	74587962	74588461	chr1	74817277	74817776	Zfp142|chr1:74817277-74817776	0.193233703730511	.	.
chr1	74587962	74588461	chr1	74858307	74858806	Bcs1l|chr1:74858307-74858806	0.234315089516912	.	.
chr1	74587962	74588461	chr1	74858307	74858806	Zfp142|chr1:74858307-74858806	0.234315089516912	.	.
chr1	74601175	74601674	chr1	74802933	74803432	Rnf25|chr1:74802933-74803432	0.155003774099458	.	.
chr1	74601175	74601674	chr1	74802933	74803432	Stk36|chr1:74802933-74803432	0.155003774099458	.	.
chr1	74601175	74601674	chr1	74806952	74807451	Rnf25|chr1:74806952-74807451	0.116825392872586	.	.
chr1	74601175	74601674	chr1	74806952	74807451	Stk36|chr1:74806952-74807451	0.116825392872586	.	.
chr1	74601175	74601674	chr1	74808065	74808564	Rnf25|chr1:74808065-74808564	0.268771000613803	.	.
chr1	74601175	74601674	chr1	74808065	74808564	Stk36|chr1:74808065-74808564	0.268771000613803	.	.
chr1	74601175	74601674	chr1	74894978	74895477	Rnf25|chr1:74894978-74895477	0.125837419179117	.	.
chr1	74601175	74601674	chr1	74894978	74895477	Stk36|chr1:74894978-74895477	0.125837419179117	.	.
chr1	74601175	74601674	chr1	74964428	74964927	Rnf25|chr1:74964428-74964927	0.245331695052147	.	.
chr1	74601175	74601674	chr1	74964428	74964927	Stk36|chr1:74964428-74964927	0.245331695052147	.	.
chr1	74661495	74661994	chr1	74784124	74784623	Ttll4|chr1:74784124-74784623	0.121111831454588	.	.
chr1	74661495	74661994	chr1	74794449	74794948	Ttll4|chr1:74794449-74794948	0.202746125286408	.	.
chr1	74661495	74661994	chr1	74802933	74803432	Ttll4|chr1:74802933-74803432	0.149331483367079	.	.
chr1	74661495	74661994	chr1	74806444	74806943	Ttll4|chr1:74806444-74806943	0.129402466813566	.	.
chr1	74661495	74661994	chr1	74817277	74817776	Ttll4|chr1:74817277-74817776	0.119863362823388	.	.
chr1	74661495	74661994	chr1	74872216	74872715	Ttll4|chr1:74872216-74872715	0.17322857590435	.	.
chr1	74661495	74661994	chr1	74880737	74881236	Ttll4|chr1:74880737-74881236	0.224047862823244	.	.
chr1	74854708	74855207	chr1	74806952	74807451	Cdk5r2|chr1:74806952-74807451	0.160177395441869	.	.
chr1	74854708	74855207	chr1	74816731	74817230	Cdk5r2|chr1:74816731-74817230	0.255341970473818	.	.
chr1	74854708	74855207	chr1	74817277	74817776	Cdk5r2|chr1:74817277-74817776	0.126870068746821	.	.
chr1	74854708	74855207	chr1	74882110	74882609	Cdk5r2|chr1:74882110-74882609	0.183463385865182	.	.
chr1	74892867	74893366	chr1	74806444	74806943	Cryba2|chr1:74806444-74806943	0.112019718079978	.	.
chr1	74892867	74893366	chr1	74882110	74882609	Cryba2|chr1:74882110-74882609	0.152790937798138	.	.
chr1	74893408	74893907	chr1	74806952	74807451	Cryba2|chr1:74806952-74807451	0.122019855628574	.	.
chr1	74893408	74893907	chr1	74817277	74817776	Cryba2|chr1:74817277-74817776	0.135669931237645	.	.
chr1	74893408	74893907	chr1	74882110	74882609	Cryba2|chr1:74882110-74882609	0.169586689074828	.	.
chr1	74893408	74893907	chr1	75234571	75235070	Cryba2|chr1:75234571-75235070	0.113574173117317	.	.
chr1	74935357	74935856	chr1	74806444	74806943	Cfap65|chr1:74806444-74806943	0.149205387907867	.	.
chr1	74935357	74935856	chr1	74806952	74807451	Cfap65|chr1:74806952-74807451	0.261391445699763	.	.
chr1	74935357	74935856	chr1	75016818	75017317	Cfap65|chr1:75016818-75017317	0.116572919113063	.	.
chr1	75124760	75125259	chr1	74806444	74806943	Nhej1|chr1:74806444-74806943	0.156355750664351	.	.
chr1	75124760	75125259	chr1	74806952	74807451	Nhej1|chr1:74806952-74807451	0.249588262221936	.	.
chr1	75124760	75125259	chr1	74816731	74817230	Nhej1|chr1:74816731-74817230	0.122599245050826	.	.
chr1	75124760	75125259	chr1	74817277	74817776	Nhej1|chr1:74817277-74817776	0.22197800084533	.	.
chr1	75124760	75125259	chr1	75141393	75141892	Nhej1|chr1:75141393-75141892	0.119276137777621	.	.
chr1	75142499	75142998	chr1	74784124	74784623	Cnppd1|chr1:74784124-74784623	0.172608441224292	.	.
chr1	75142499	75142998	chr1	74784124	74784623	Retreg2|chr1:74784124-74784623	0.172608441224292	.	.
chr1	75142499	75142998	chr1	74858307	74858806	Cnppd1|chr1:74858307-74858806	0.281030116417532	.	.
chr1	75142499	75142998	chr1	74858307	74858806	Retreg2|chr1:74858307-74858806	0.281030116417532	.	.
chr1	75142499	75142998	chr1	74880737	74881236	Cnppd1|chr1:74880737-74881236	0.148640915015718	.	.
chr1	75142499	75142998	chr1	74880737	74881236	Retreg2|chr1:74880737-74881236	0.148640915015718	.	.
chr1	75142499	75142998	chr1	74882110	74882609	Cnppd1|chr1:74882110-74882609	0.254375731381107	.	.
chr1	75142499	75142998	chr1	74882110	74882609	Retreg2|chr1:74882110-74882609	0.254375731381107	.	.
chr1	75168424	75168923	chr1	74787775	74788274	Zfand2b|chr1:74787775-74788274	0.239374628238094	.	.
chr1	75168424	75168923	chr1	74806952	74807451	Zfand2b|chr1:74806952-74807451	0.296807277445814	.	.
chr1	75168424	75168923	chr1	74817277	74817776	Zfand2b|chr1:74817277-74817776	0.112562869805645	.	.
chr1	75168424	75168923	chr1	74858307	74858806	Zfand2b|chr1:74858307-74858806	0.242395097200191	.	.
chr1	75180079	75180578	chr1	74806444	74806943	Abcb6|chr1:74806444-74806943	0.196891648247244	.	.
chr1	75180079	75180578	chr1	74806952	74807451	Abcb6|chr1:74806952-74807451	0.163688376776563	.	.
chr1	75180079	75180578	chr1	74816731	74817230	Abcb6|chr1:74816731-74817230	0.125639430764213	.	.
chr1	75180079	75180578	chr1	74882110	74882609	Abcb6|chr1:74882110-74882609	0.112447629286618	.	.
chr1	75180079	75180578	chr1	74948735	74949234	Abcb6|chr1:74948735-74949234	0.167824554791837	.	.
chr1	75180079	75180578	chr1	75234571	75235070	Abcb6|chr1:75234571-75235070	0.126236257466404	.	.
chr1	75191753	75192252	chr1	74787775	74788274	Ankzf1|chr1:74787775-74788274	0.145489749124365	.	.
chr1	75191753	75192252	chr1	74787775	74788274	Atg9a|chr1:74787775-74788274	0.145489749124365	.	.
chr1	75191753	75192252	chr1	74802933	74803432	Ankzf1|chr1:74802933-74803432	0.135941179059729	.	.
chr1	75191753	75192252	chr1	74802933	74803432	Atg9a|chr1:74802933-74803432	0.135941179059729	.	.
chr1	75191753	75192252	chr1	74858307	74858806	Ankzf1|chr1:74858307-74858806	0.357960983397061	.	.
chr1	75191753	75192252	chr1	74858307	74858806	Atg9a|chr1:74858307-74858806	0.357960983397061	.	.
chr1	75191753	75192252	chr1	74880737	74881236	Ankzf1|chr1:74880737-74881236	0.161401407697541	.	.
chr1	75191753	75192252	chr1	74880737	74881236	Atg9a|chr1:74880737-74881236	0.161401407697541	.	.
chr1	75191753	75192252	chr1	75016818	75017317	Ankzf1|chr1:75016818-75017317	0.16537471483164	.	.
chr1	75191753	75192252	chr1	75016818	75017317	Atg9a|chr1:75016818-75017317	0.16537471483164	.	.
chr1	75192415	75192914	chr1	74880737	74881236	Ankzf1|chr1:74880737-74881236	0.185412351062534	.	.
chr1	75192415	75192914	chr1	74880737	74881236	Atg9a|chr1:74880737-74881236	0.185412351062534	.	.
chr1	75192415	75192914	chr1	74882110	74882609	Ankzf1|chr1:74882110-74882609	0.191425540814436	.	.
chr1	75192415	75192914	chr1	74882110	74882609	Atg9a|chr1:74882110-74882609	0.191425540814436	.	.
chr1	75210546	75211045	chr1	74816731	74817230	Glb1l|chr1:74816731-74817230	0.116111107988447	.	.
chr1	75210546	75211045	chr1	74816731	74817230	Stk16|chr1:74816731-74817230	0.116111107988447	.	.
chr1	75210546	75211045	chr1	74817277	74817776	Glb1l|chr1:74817277-74817776	0.152227223461198	.	.
chr1	75210546	75211045	chr1	74817277	74817776	Stk16|chr1:74817277-74817776	0.152227223461198	.	.
chr1	75210546	75211045	chr1	74872216	74872715	Glb1l|chr1:74872216-74872715	0.112736437102688	.	.
chr1	75210546	75211045	chr1	74872216	74872715	Stk16|chr1:74872216-74872715	0.112736437102688	.	.
chr1	75210546	75211045	chr1	75001124	75001623	Glb1l|chr1:75001124-75001623	0.12918538212949	.	.
chr1	75210546	75211045	chr1	75001124	75001623	Stk16|chr1:75001124-75001623	0.12918538212949	.	.
chr1	75210546	75211045	chr1	75141393	75141892	Glb1l|chr1:75141393-75141892	0.201553493521637	.	.
chr1	75210546	75211045	chr1	75141393	75141892	Stk16|chr1:75141393-75141892	0.201553493521637	.	.
chr1	75219086	75219585	chr1	74806952	74807451	Tuba4a|chr1:74806952-74807451	0.127750465347069	.	.
chr1	75219086	75219585	chr1	74816731	74817230	Tuba4a|chr1:74816731-74817230	0.174443318754177	.	.
chr1	75219086	75219585	chr1	74882110	74882609	Tuba4a|chr1:74882110-74882609	0.167443038448096	.	.
chr1	75219640	75220139	chr1	74784124	74784623	Tuba4a|chr1:74784124-74784623	0.207100016767374	.	.
chr1	75219640	75220139	chr1	74948735	74949234	Tuba4a|chr1:74948735-74949234	0.247260685423263	.	.
chr1	75219640	75220139	chr1	75016818	75017317	Tuba4a|chr1:75016818-75017317	0.152839777587625	.	.
chr1	75219640	75220139	chr1	75031996	75032495	Tuba4a|chr1:75031996-75032495	0.132482037852283	.	.
chr1	75236144	75236643	chr1	74787775	74788274	Dnajb2|chr1:74787775-74788274	0.151898320201876	.	.
chr1	75236144	75236643	chr1	74806444	74806943	Dnajb2|chr1:74806444-74806943	0.220854124995945	.	.
chr1	75236144	75236643	chr1	74806952	74807451	Dnajb2|chr1:74806952-74807451	0.201721616584353	.	.
chr1	75236144	75236643	chr1	74808065	74808564	Dnajb2|chr1:74808065-74808564	0.186408854266538	.	.
chr1	75236144	75236643	chr1	74858307	74858806	Dnajb2|chr1:74858307-74858806	0.135056413067141	.	.
chr1	75236144	75236643	chr1	74882110	74882609	Dnajb2|chr1:74882110-74882609	0.187324220782621	.	.
chr1	75236144	75236643	chr1	75016818	75017317	Dnajb2|chr1:75016818-75017317	0.111417746534115	.	.
chr1	75236651	75237150	chr1	74806444	74806943	Dnajb2|chr1:74806444-74806943	0.283953004815058	.	.
chr1	75236651	75237150	chr1	74806952	74807451	Dnajb2|chr1:74806952-74807451	0.164329222770978	.	.
chr1	75236651	75237150	chr1	74858307	74858806	Dnajb2|chr1:74858307-74858806	0.126035744191555	.	.
chr1	75236651	75237150	chr1	74880737	74881236	Dnajb2|chr1:74880737-74881236	0.175657953736186	.	.
chr1	75236651	75237150	chr1	74882110	74882609	Dnajb2|chr1:74882110-74882609	0.125039612627122	.	.
chr1	75236651	75237150	chr1	75016818	75017317	Dnajb2|chr1:75016818-75017317	0.136527327777683	.	.
chr1	75236651	75237150	chr1	75141393	75141892	Dnajb2|chr1:75141393-75141892	0.161625548086755	.	.
chr1	75236651	75237150	chr1	75218312	75218811	Dnajb2|chr1:75218312-75218811	0.156044265644792	.	.
chr1	77972152	77972651	chr1	77811569	77812068	Gm28387|chr1:77811569-77812068	0.118177969775909	.	.
chr1	82232532	82233031	chr1	81917116	81917615	Gm9747|chr1:81917116-81917615	0.258960509928475	.	.
chr1	82232532	82233031	chr1	82015244	82015743	Gm9747|chr1:82015244-82015743	0.233008898874939	.	.
chr1	82232532	82233031	chr1	82191594	82192093	Gm9747|chr1:82191594-82192093	0.172217516822343	.	.
chr1	84839165	84839664	chr1	84838531	84839030	Fbxo36|chr1:84838531-84839030	0.177526555166036	.	.
chr1	84839165	84839664	chr1	84993886	84994385	Fbxo36|chr1:84993886-84994385	0.307630701028791	.	.
chr1	84839808	84840307	chr1	84933383	84933882	Fbxo36|chr1:84933383-84933882	0.256524458974255	.	.
chr1	84839808	84840307	chr1	84933383	84933882	Trip12|chr1:84933383-84933882	0.256524458974255	.	.
chr1	84839808	84840307	chr1	84993886	84994385	Fbxo36|chr1:84993886-84994385	0.206007046299595	.	.
chr1	84839808	84840307	chr1	84993886	84994385	Trip12|chr1:84993886-84994385	0.206007046299595	.	.
chr1	84934883	84935382	chr1	84838531	84839030	Slc16a14|chr1:84838531-84839030	0.12905927855299	.	.
chr1	84934883	84935382	chr1	84951526	84952025	Slc16a14|chr1:84951526-84952025	0.199913776799863	.	.
chr1	84934883	84935382	chr1	85114670	85115169	Slc16a14|chr1:85114670-85115169	0.187511406962822	.	.
chr1	87755700	87756199	chr1	87871166	87871665	Atg16l1|chr1:87871166-87871665	0.181441273165455	.	.
chr1	87755700	87756199	chr1	87880902	87881401	Atg16l1|chr1:87880902-87881401	0.174772785649787	.	.
chr1	87755700	87756199	chr1	87925537	87926036	Atg16l1|chr1:87925537-87926036	0.131059043954541	.	.
chr1	87755700	87756199	chr1	87981656	87982155	Atg16l1|chr1:87981656-87982155	0.183730021609913	.	.
chr1	87853009	87853508	chr1	87848618	87849117	Dgkd|chr1:87848618-87849117	0.119828744934363	.	.
chr1	87853009	87853508	chr1	87925537	87926036	Dgkd|chr1:87925537-87926036	0.147551230367436	.	.
chr1	87853009	87853508	chr1	87936469	87936968	Dgkd|chr1:87936469-87936968	0.146740498738076	.	.
chr1	87853973	87854472	chr1	87798300	87798799	Dgkd|chr1:87798300-87798799	0.113818363325827	.	.
chr1	87853973	87854472	chr1	87798300	87798799	Gm19582|chr1:87798300-87798799	0.113818363325827	.	.
chr1	87853973	87854472	chr1	87813063	87813562	Dgkd|chr1:87813063-87813562	0.202309157970894	.	.
chr1	87853973	87854472	chr1	87813063	87813562	Gm19582|chr1:87813063-87813562	0.202309157970894	.	.
chr1	87853973	87854472	chr1	87871692	87872191	Dgkd|chr1:87871692-87872191	0.1212308799013	.	.
chr1	87853973	87854472	chr1	87871692	87872191	Gm19582|chr1:87871692-87872191	0.1212308799013	.	.
chr1	87853973	87854472	chr1	87925537	87926036	Dgkd|chr1:87925537-87926036	0.116615227823854	.	.
chr1	87853973	87854472	chr1	87925537	87926036	Gm19582|chr1:87925537-87926036	0.116615227823854	.	.
chr1	87853973	87854472	chr1	88121482	88121981	Dgkd|chr1:88121482-88121981	0.287308987191389	.	.
chr1	87853973	87854472	chr1	88121482	88121981	Gm19582|chr1:88121482-88121981	0.287308987191389	.	.
chr1	88007504	88008003	chr1	87813063	87813562	Usp40|chr1:87813063-87813562	0.114307819384095	.	.
chr1	88007504	88008003	chr1	87935966	87936465	Usp40|chr1:87935966-87936465	0.119994219361302	.	.
chr1	88007504	88008003	chr1	88121482	88121981	Usp40|chr1:88121482-88121981	0.133270221959918	.	.
chr1	88008031	88008530	chr1	88121482	88121981	Usp40|chr1:88121482-88121981	0.163472265163833	.	.
chr1	88087130	88087629	chr1	87789687	87790186	Ugt1a8|chr1:87789687-87790186	0.155469790783648	.	.
chr1	88087130	88087629	chr1	87790212	87790711	Ugt1a8|chr1:87790212-87790711	0.199266764357261	.	.
chr1	88205505	88206004	chr1	87789687	87790186	Dnajb3|chr1:87789687-87790186	0.177273239347925	.	.
chr1	93305687	93306186	chr1	93444675	93445174	Gm28535|chr1:93444675-93445174	0.139789730162135	.	.
chr1	93305687	93306186	chr1	93444675	93445174	Mterf4|chr1:93444675-93445174	0.139789730162135	.	.
chr1	93478107	93478606	chr1	93445454	93445953	Hdlbp|chr1:93445454-93445953	0.152084528385548	.	.
chr1	93478107	93478606	chr1	93445454	93445953	Sept2|chr1:93445454-93445953	0.152084528385548	.	.
chr1	93478622	93479121	chr1	93444675	93445174	Hdlbp|chr1:93444675-93445174	0.143970117466561	.	.
chr1	93478622	93479121	chr1	93444675	93445174	Sept2|chr1:93444675-93445174	0.143970117466561	.	.
chr1	93478622	93479121	chr1	93445454	93445953	Hdlbp|chr1:93445454-93445953	0.12200956797192	.	.
chr1	93478622	93479121	chr1	93445454	93445953	Sept2|chr1:93445454-93445953	0.12200956797192	.	.
chr1	93511801	93512300	chr1	93746171	93746670	Farp2|chr1:93746171-93746670	0.114253852870081	.	.
chr1	93511801	93512300	chr1	93776610	93777109	Farp2|chr1:93776610-93777109	0.120097447844078	.	.
chr1	93634975	93635474	chr1	93401523	93402022	Gm28536|chr1:93401523-93402022	0.198470531829465	.	.
chr1	93634975	93635474	chr1	93746171	93746670	Gm28536|chr1:93746171-93746670	0.11782412186147	.	.
chr1	93685241	93685740	chr1	93746171	93746670	Bok|chr1:93746171-93746670	0.196183481102998	.	.
chr1	93686360	93686859	chr1	93776610	93777109	Bok|chr1:93776610-93777109	0.273972110661511	.	.
chr1	93731754	93732253	chr1	93444675	93445174	Gm10550|chr1:93444675-93445174	0.112463814106929	.	.
chr1	93731754	93732253	chr1	93776610	93777109	Gm10550|chr1:93776610-93777109	0.189776145837228	.	.
chr1	93754078	93754577	chr1	93818468	93818967	Thap4|chr1:93818468-93818967	0.127566942924361	.	.
chr1	93754617	93755116	chr1	93776610	93777109	Thap4|chr1:93776610-93777109	0.163635834890608	.	.
chr1	93754617	93755116	chr1	93777185	93777684	Thap4|chr1:93777185-93777684	0.221383561104524	.	.
chr1	93754617	93755116	chr1	94235430	94235929	Thap4|chr1:94235430-94235929	0.228009859357983	.	.
chr1	93801756	93802255	chr1	94079039	94079538	Dtymk|chr1:94079039-94079538	0.120925140344218	.	.
chr1	93803720	93804219	chr1	94139409	94139908	Ing5|chr1:94139409-94139908	0.218427233812635	.	.
chr1	93803720	93804219	chr1	94146396	94146895	Ing5|chr1:94146396-94146895	0.16643384696627	.	.
chr1	93825281	93825780	chr1	94079039	94079538	D2hgdh|chr1:94079039-94079538	0.173609952858326	.	.
chr1	93825281	93825780	chr1	94139409	94139908	D2hgdh|chr1:94139409-94139908	0.134470989273629	.	.
chr1	93825281	93825780	chr1	94139409	94139908	D2hgdh|chr1:94139409-94139908	0.13447098927363	.	.
chr1	95313333	95313832	chr1	95332779	95333278	Fam174a|chr1:95332779-95333278	0.120040584893432	.	.
chr1	95313333	95313832	chr1	95442048	95442547	Fam174a|chr1:95442048-95442547	0.215596033872618	.	.
chr1	95313333	95313832	chr1	95448861	95449360	Fam174a|chr1:95448861-95449360	0.132058218294247	.	.
chr1	95313851	95314350	chr1	95442048	95442547	Fam174a|chr1:95442048-95442547	0.202486619368577	.	.
chr1	95313851	95314350	chr1	95448861	95449360	Fam174a|chr1:95448861-95449360	0.244602945608428	.	.
chr1	96871948	96872447	chr1	96846733	96847232	Slco4c1|chr1:96846733-96847232	0.134764768741417	.	.
chr1	96871948	96872447	chr1	97038495	97038994	Slco4c1|chr1:97038495-97038994	0.215880403280826	.	.
chr1	97661204	97661703	chr1	97544534	97545033	D1Ertd622e|chr1:97544534-97545033	0.155920060072353	.	.
chr1	97661204	97661703	chr1	97611431	97611930	D1Ertd622e|chr1:97611431-97611930	0.11649112166267	.	.
chr1	97661204	97661703	chr1	97629914	97630413	D1Ertd622e|chr1:97629914-97630413	0.112690742265628	.	.
chr1	97661204	97661703	chr1	97630417	97630916	D1Ertd622e|chr1:97630417-97630916	0.295403192829884	.	.
chr1	97661204	97661703	chr1	97660435	97660934	D1Ertd622e|chr1:97660435-97660934	0.12431896297014	.	.
chr1	97661204	97661703	chr1	97699571	97700070	D1Ertd622e|chr1:97699571-97700070	0.130650862405654	.	.
chr1	106796474	106796973	chr1	106961450	106961949	Vps4b|chr1:106961450-106961949	0.281299016723905	.	.
chr1	109982994	109983493	chr1	109602049	109602548	Cdh7|chr1:109602049-109602548	0.134169725069771	.	.
chr1	109982994	109983493	chr1	109993775	109994274	Cdh7|chr1:109993775-109994274	0.378260560789328	.	.
chr1	111863863	111864362	chr1	112074197	112074696	Dsel|chr1:112074197-112074696	0.302385954275601	.	.
chr1	111864757	111865256	chr1	112016665	112017164	Dsel|chr1:112016665-112017164	0.142727748010753	.	.
chr1	111864757	111865256	chr1	112074197	112074696	Dsel|chr1:112074197-112074696	0.146786130316361	.	.
chr1	111864757	111865256	chr1	112112995	112113494	Dsel|chr1:112112995-112113494	0.147156814038881	.	.
chr1	115684447	115684946	chr1	115686455	115686954	Cntnap5a|chr1:115686455-115686954	0.200155088264727	.	.
chr1	115684447	115684946	chr1	115703283	115703782	Cntnap5a|chr1:115703283-115703782	0.180727521657169	.	.
chr1	118310992	118311491	chr1	118012685	118013184	Tsn|chr1:118012685-118013184	0.1370074389024	.	.
chr1	118388537	118389036	chr1	118428807	118429306	Clasp1|chr1:118428807-118429306	0.252119856644011	.	.
chr1	118388537	118389036	chr1	118492751	118493250	Clasp1|chr1:118492751-118493250	0.20665778441057	.	.
chr1	118389052	118389551	chr1	118428807	118429306	Clasp1|chr1:118428807-118429306	0.164857200545569	.	.
chr1	118459308	118459807	chr1	118012685	118013184	2900060B14Rik|chr1:118012685-118013184	0.117185996549111	.	.
chr1	118459308	118459807	chr1	118479208	118479707	2900060B14Rik|chr1:118479208-118479707	0.201070916328985	.	.
chr1	118459308	118459807	chr1	118498277	118498776	2900060B14Rik|chr1:118498277-118498776	0.218375474640229	.	.
chr1	118459862	118460361	chr1	118275095	118275594	2900060B14Rik|chr1:118275095-118275594	0.129800003725766	.	.
chr1	118459862	118460361	chr1	118479208	118479707	2900060B14Rik|chr1:118479208-118479707	0.131102849785756	.	.
chr1	118459862	118460361	chr1	118481738	118482237	2900060B14Rik|chr1:118481738-118482237	0.120487020021193	.	.
chr1	120602767	120603266	chr1	120549233	120549732	En1|chr1:120549233-120549732	0.1388088830892	.	.
chr1	120602767	120603266	chr1	120735748	120736247	En1|chr1:120735748-120736247	0.173957313345666	.	.
chr1	120757376	120757875	chr1	120733590	120734089	Gm29346|chr1:120733590-120734089	0.161535631362885	.	.
chr1	120757376	120757875	chr1	120748969	120749468	Gm29346|chr1:120748969-120749468	0.131916994091769	.	.
chr1	120757376	120757875	chr1	121046438	121046937	Gm29346|chr1:121046438-121046937	0.114909322174905	.	.
chr1	120757376	120757875	chr1	121047371	121047870	Gm29346|chr1:121047371-121047870	0.192800195603323	.	.
chr1	120758095	120758594	chr1	120655115	120655614	Gm29346|chr1:120655115-120655614	0.137366145876526	.	.
chr1	120758095	120758594	chr1	120702366	120702865	Gm29346|chr1:120702366-120702865	0.199708563621607	.	.
chr1	120758095	120758594	chr1	120735748	120736247	Gm29346|chr1:120735748-120736247	0.216572028425631	.	.
chr1	120758095	120758594	chr1	120795184	120795683	Gm29346|chr1:120795184-120795683	0.140668838559382	.	.
chr1	120758095	120758594	chr1	120854602	120855101	Gm29346|chr1:120854602-120855101	0.359681742466384	.	.
chr1	120758095	120758594	chr1	120854602	120855101	Gm29346|chr1:120854602-120855101	0.359681742466385	.	.
chr1	120758095	120758594	chr1	120855175	120855674	Gm29346|chr1:120855175-120855674	0.186894763917401	.	.
chr1	120758095	120758594	chr1	121096477	121096976	Gm29346|chr1:121096477-121096976	0.409820483795007	.	.
chr1	120758095	120758594	chr1	121097094	121097593	Gm29346|chr1:121097094-121097593	0.280099084023142	.	.
chr1	120816178	120816677	chr1	120655115	120655614	Gm29345|chr1:120655115-120655614	0.218875049522271	.	.
chr1	120816178	120816677	chr1	120795184	120795683	Gm29345|chr1:120795184-120795683	0.174436861580008	.	.
chr1	120816178	120816677	chr1	120854602	120855101	Gm29345|chr1:120854602-120855101	0.159613893392479	.	.
chr1	120816178	120816677	chr1	121096477	121096976	Gm29345|chr1:121096477-121096976	0.253796657617875	.	.
chr1	120816178	120816677	chr1	121097094	121097593	Gm29345|chr1:121097094-121097593	0.204405679750951	.	.
chr1	120816178	120816677	chr1	121180229	121180728	Gm29345|chr1:121180229-121180728	0.176826171666583	.	.
chr1	130462505	130463004	chr1	130270391	130270890	Cd55|chr1:130270391-130270890	0.190587962513575	.	.
chr1	130462505	130463004	chr1	130270391	130270890	Gm16083|chr1:130270391-130270890	0.190587962513575	.	.
chr1	130462505	130463004	chr1	130288444	130288943	Cd55|chr1:130288444-130288943	0.123702686865117	.	.
chr1	130462505	130463004	chr1	130288444	130288943	Gm16083|chr1:130288444-130288943	0.123702686865117	.	.
chr1	130462505	130463004	chr1	130297564	130298063	Cd55|chr1:130297564-130298063	0.157706061346614	.	.
chr1	130462505	130463004	chr1	130297564	130298063	Gm16083|chr1:130297564-130298063	0.157706061346614	.	.
chr1	130462505	130463004	chr1	130633945	130634444	Cd55|chr1:130633945-130634444	0.118821286033624	.	.
chr1	130462505	130463004	chr1	130633945	130634444	Gm16083|chr1:130633945-130634444	0.118821286033624	.	.
chr1	130462505	130463004	chr1	130691567	130692066	Cd55|chr1:130691567-130692066	0.134417419091444	.	.
chr1	130462505	130463004	chr1	130691567	130692066	Gm16083|chr1:130691567-130692066	0.134417419091444	.	.
chr1	130462505	130463004	chr1	130715647	130716146	Cd55|chr1:130715647-130716146	0.232132104538277	.	.
chr1	130462505	130463004	chr1	130715647	130716146	Gm16083|chr1:130715647-130716146	0.232132104538277	.	.
chr1	130717229	130717728	chr1	130270391	130270890	Yod1|chr1:130270391-130270890	0.268109952873327	.	.
chr1	130717229	130717728	chr1	130288444	130288943	Yod1|chr1:130288444-130288943	0.381575242011539	.	.
chr1	130717229	130717728	chr1	130297564	130298063	Yod1|chr1:130297564-130298063	0.402644941996734	.	.
chr1	130717229	130717728	chr1	130350205	130350704	Yod1|chr1:130350205-130350704	0.158047782162363	.	.
chr1	130717229	130717728	chr1	130644077	130644576	Yod1|chr1:130644077-130644576	0.15669302808247	.	.
chr1	130717229	130717728	chr1	130775167	130775666	Yod1|chr1:130775167-130775666	0.133051021888023	.	.
chr1	130740232	130740731	chr1	130344833	130345332	Gm28857|chr1:130344833-130345332	0.193856975665958	.	.
chr1	130740232	130740731	chr1	130507966	130508465	Gm28857|chr1:130507966-130508465	0.172392565500083	.	.
chr1	130740232	130740731	chr1	130633945	130634444	Gm28857|chr1:130633945-130634444	0.132391921824619	.	.
chr1	130740232	130740731	chr1	130775167	130775666	Gm28857|chr1:130775167-130775666	0.388104886781183	.	.
chr1	130740232	130740731	chr1	130775866	130776365	Gm28857|chr1:130775866-130776365	0.221741490033229	.	.
chr1	130740232	130740731	chr1	130984297	130984796	Gm28857|chr1:130984297-130984796	0.164056888025019	.	.
chr1	130740732	130741231	chr1	130344833	130345332	Gm28857|chr1:130344833-130345332	0.173291375397374	.	.
chr1	130740732	130741231	chr1	130507966	130508465	Gm28857|chr1:130507966-130508465	0.198496034219595	.	.
chr1	130740732	130741231	chr1	130633945	130634444	Gm28857|chr1:130633945-130634444	0.187813993201792	.	.
chr1	130740732	130741231	chr1	130775167	130775666	Gm28857|chr1:130775167-130775666	0.299772773487511	.	.
chr1	130740732	130741231	chr1	130775866	130776365	Gm28857|chr1:130775866-130776365	0.220145268010523	.	.
chr1	130740732	130741231	chr1	130984297	130984796	Gm28857|chr1:130984297-130984796	0.234750090973561	.	.
chr1	130741265	130741764	chr1	130344833	130345332	Gm28857|chr1:130344833-130345332	0.146911541445341	.	.
chr1	130741265	130741764	chr1	130344833	130345332	Gm28857|chr1:130344833-130345332	0.146911541445342	.	.
chr1	130741265	130741764	chr1	130507966	130508465	Gm28857|chr1:130507966-130508465	0.220306199575757	.	.
chr1	130741265	130741764	chr1	130633945	130634444	Gm28857|chr1:130633945-130634444	0.113056768904151	.	.
chr1	130741265	130741764	chr1	130715647	130716146	Gm28857|chr1:130715647-130716146	0.125621130944595	.	.
chr1	130741265	130741764	chr1	130775167	130775666	Gm28857|chr1:130775167-130775666	0.209401154328828	.	.
chr1	130741265	130741764	chr1	130775866	130776365	Gm28857|chr1:130775866-130776365	0.204342559057227	.	.
chr1	130741265	130741764	chr1	130876890	130877389	Gm28857|chr1:130876890-130877389	0.123665619312819	.	.
chr1	130741265	130741764	chr1	130984297	130984796	Gm28857|chr1:130984297-130984796	0.258182368797431	.	.
chr1	139376823	139377322	chr1	139346540	139347039	Crb1|chr1:139346540-139347039	0.315565361267936	.	.
chr1	139376823	139377322	chr1	139391723	139392222	Crb1|chr1:139391723-139392222	0.115537888314006	.	.
chr1	139454477	139454976	chr1	139461322	139461821	Aspm|chr1:139461322-139461821	0.239848416524966	.	.
chr1	139454477	139454976	chr1	139481086	139481585	Aspm|chr1:139481086-139481585	0.249517934984065	.	.
chr1	139454477	139454976	chr1	139487825	139488324	Aspm|chr1:139487825-139488324	0.316051661545573	.	.
chr1	140245186	140245685	chr1	140451968	140452467	Kcnt2|chr1:140451968-140452467	0.142756304788692	.	.
chr1	140246413	140246912	chr1	140171485	140171984	Kcnt2|chr1:140171485-140171984	0.15535597508168	.	.
chr1	140246413	140246912	chr1	140293923	140294422	Kcnt2|chr1:140293923-140294422	0.153907022901971	.	.
chr1	143640493	143640992	chr1	143266946	143267445	B3galt2|chr1:143266946-143267445	0.132583176226444	.	.
chr1	143640493	143640992	chr1	143278026	143278525	B3galt2|chr1:143278026-143278525	0.130800675370492	.	.
chr1	143640493	143640992	chr1	143356069	143356568	B3galt2|chr1:143356069-143356568	0.267881525339246	.	.
chr1	143640493	143640992	chr1	143541402	143541901	B3galt2|chr1:143541402-143541901	0.21354978664806	.	.
chr1	143640493	143640992	chr1	143560001	143560500	B3galt2|chr1:143560001-143560500	0.214263609903808	.	.
chr1	143641020	143641519	chr1	143266946	143267445	B3galt2|chr1:143266946-143267445	0.113104844674184	.	.
chr1	143641020	143641519	chr1	143278026	143278525	B3galt2|chr1:143278026-143278525	0.151468777976354	.	.
chr1	143641020	143641519	chr1	143308396	143308895	B3galt2|chr1:143308396-143308895	0.133192804155716	.	.
chr1	143641020	143641519	chr1	143560001	143560500	B3galt2|chr1:143560001-143560500	0.336400423771504	.	.
chr1	143702603	143703102	chr1	143266946	143267445	Cdc73|chr1:143266946-143267445	0.22097450418287	.	.
chr1	143702603	143703102	chr1	143356069	143356568	Cdc73|chr1:143356069-143356568	0.175068835337971	.	.
chr1	143702603	143703102	chr1	143644121	143644620	Cdc73|chr1:143644121-143644620	0.1596675551806	.	.
chr1	143702603	143703102	chr1	143739248	143739747	Cdc73|chr1:143739248-143739747	0.309669202069211	.	.
chr1	146494826	146495325	chr1	146069321	146069820	Brinp3|chr1:146069321-146069820	0.162672013422239	.	.
chr1	146494826	146495325	chr1	146069321	146069820	Gm29514|chr1:146069321-146069820	0.162672013422239	.	.
chr1	146494826	146495325	chr1	146497237	146497736	Brinp3|chr1:146497237-146497736	0.161478261909295	.	.
chr1	146494826	146495325	chr1	146497237	146497736	Gm29514|chr1:146497237-146497736	0.161478261909295	.	.
chr1	146494826	146495325	chr1	146546784	146547283	Brinp3|chr1:146546784-146547283	0.16939058682381	.	.
chr1	146494826	146495325	chr1	146546784	146547283	Gm29514|chr1:146546784-146547283	0.16939058682381	.	.
chr1	146495368	146495867	chr1	146498409	146498908	Brinp3|chr1:146498409-146498908	0.115416844147824	.	.
chr1	146495368	146495867	chr1	146498409	146498908	Gm29514|chr1:146498409-146498908	0.115416844147824	.	.
chr1	146495368	146495867	chr1	146724743	146725242	Brinp3|chr1:146724743-146725242	0.136083495441407	.	.
chr1	146495368	146495867	chr1	146724743	146725242	Gm29514|chr1:146724743-146725242	0.136083495441407	.	.
chr1	150099643	150100142	chr1	149882561	149883060	Ptgs2|chr1:149882561-149883060	0.226553124045335	.	.
chr1	150099643	150100142	chr1	149882561	149883060	Ptgs2os|chr1:149882561-149883060	0.226553124045335	.	.
chr1	150099643	150100142	chr1	150089246	150089745	Ptgs2|chr1:150089246-150089745	0.230128329691898	.	.
chr1	150099643	150100142	chr1	150089246	150089745	Ptgs2os|chr1:150089246-150089745	0.230128329691898	.	.
chr1	150099643	150100142	chr1	150320670	150321169	Ptgs2|chr1:150320670-150321169	0.170935514984838	.	.
chr1	150099643	150100142	chr1	150320670	150321169	Ptgs2os|chr1:150320670-150321169	0.170935514984838	.	.
chr1	150392883	150393382	chr1	150583669	150584168	Odr4|chr1:150583669-150584168	0.132527712861207	.	.
chr1	150392883	150393382	chr1	150583669	150584168	Tpr|chr1:150583669-150584168	0.132527712861207	.	.
chr1	150392883	150393382	chr1	150681421	150681920	Odr4|chr1:150681421-150681920	0.173712529978039	.	.
chr1	150392883	150393382	chr1	150681421	150681920	Tpr|chr1:150681421-150681920	0.173712529978039	.	.
chr1	150392883	150393382	chr1	150742614	150743113	Odr4|chr1:150742614-150743113	0.193427169791139	.	.
chr1	150392883	150393382	chr1	150742614	150743113	Tpr|chr1:150742614-150743113	0.193427169791139	.	.
chr1	150393401	150393900	chr1	150307558	150308057	Odr4|chr1:150307558-150308057	0.166915126233419	.	.
chr1	150393401	150393900	chr1	150307558	150308057	Tpr|chr1:150307558-150308057	0.166915126233419	.	.
chr1	150393401	150393900	chr1	150382525	150383024	Odr4|chr1:150382525-150383024	0.20559325468828	.	.
chr1	150393401	150393900	chr1	150382525	150383024	Tpr|chr1:150382525-150383024	0.20559325468828	.	.
chr1	150393401	150393900	chr1	150708867	150709366	Odr4|chr1:150708867-150709366	0.129182965128851	.	.
chr1	150393401	150393900	chr1	150708867	150709366	Tpr|chr1:150708867-150709366	0.129182965128851	.	.
chr1	156035344	156035843	chr1	156228862	156229361	Tor1aip1|chr1:156228862-156229361	0.156310793054662	.	.
chr1	156035344	156035843	chr1	156228862	156229361	Tor1aip2|chr1:156228862-156229361	0.156310793054662	.	.
chr1	156035878	156036377	chr1	156040577	156041076	Tor1aip1|chr1:156040577-156041076	0.411198330657386	.	.
chr1	156035878	156036377	chr1	156040577	156041076	Tor1aip2|chr1:156040577-156041076	0.411198330657386	.	.
chr1	156035878	156036377	chr1	156085751	156086250	Tor1aip1|chr1:156085751-156086250	0.204452382400886	.	.
chr1	156035878	156036377	chr1	156085751	156086250	Tor1aip2|chr1:156085751-156086250	0.204452382400886	.	.
chr1	156035878	156036377	chr1	156179815	156180314	Tor1aip1|chr1:156179815-156180314	0.190536608978167	.	.
chr1	156035878	156036377	chr1	156179815	156180314	Tor1aip2|chr1:156179815-156180314	0.190536608978167	.	.
chr1	156035878	156036377	chr1	156228862	156229361	Tor1aip1|chr1:156228862-156229361	0.244883776469389	.	.
chr1	156035878	156036377	chr1	156228862	156229361	Tor1aip2|chr1:156228862-156229361	0.244883776469389	.	.
chr1	156035878	156036377	chr1	156241652	156242151	Tor1aip1|chr1:156241652-156242151	0.237890890703872	.	.
chr1	156035878	156036377	chr1	156241652	156242151	Tor1aip2|chr1:156241652-156242151	0.237890890703872	.	.
chr1	156036379	156036878	chr1	156040577	156041076	Tor1aip1|chr1:156040577-156041076	0.115992280335035	.	.
chr1	156036379	156036878	chr1	156228862	156229361	Tor1aip1|chr1:156228862-156229361	0.118204352486004	.	.
chr1	156036379	156036878	chr1	156263255	156263754	Tor1aip1|chr1:156263255-156263754	0.153543196689816	.	.
chr1	156204775	156205274	chr1	156043002	156043501	Fam163a|chr1:156043002-156043501	0.184137244056499	.	.
chr1	156204775	156205274	chr1	156111733	156112232	Fam163a|chr1:156111733-156112232	0.374155309599485	.	.
chr1	156204775	156205274	chr1	156169287	156169786	Fam163a|chr1:156169287-156169786	0.315893946346104	.	.
chr1	156204775	156205274	chr1	156179815	156180314	Fam163a|chr1:156179815-156180314	0.209995078543776	.	.
chr1	156204775	156205274	chr1	156184182	156184681	Fam163a|chr1:156184182-156184681	0.19562137132291	.	.
chr1	156204775	156205274	chr1	156229365	156229864	Fam163a|chr1:156229365-156229864	0.145524124295311	.	.
chr1	156204775	156205274	chr1	156230632	156231131	Fam163a|chr1:156230632-156231131	0.191909517684727	.	.
chr1	156303125	156303624	chr1	156107802	156108301	4930518J20Rik|chr1:156107802-156108301	0.235838809924777	.	.
chr1	156303125	156303624	chr1	156107802	156108301	Tdrd5|chr1:156107802-156108301	0.235838809924777	.	.
chr1	156420903	156421402	chr1	156043002	156043501	Axdnd1|chr1:156043002-156043501	0.141003540010668	.	.
chr1	156420903	156421402	chr1	156184182	156184681	Axdnd1|chr1:156184182-156184681	0.159142282296717	.	.
chr1	156420903	156421402	chr1	156270379	156270878	Axdnd1|chr1:156270379-156270878	0.236191072471151	.	.
chr1	156474061	156474560	chr1	156269853	156270352	Soat1|chr1:156269853-156270352	0.223155410193048	.	.
chr1	156474061	156474560	chr1	156270379	156270878	Soat1|chr1:156270379-156270878	0.201347731315323	.	.
chr1	159231910	159232409	chr1	159135252	159135751	Cop1|chr1:159135252-159135751	0.133643454850424	.	.
chr1	166253817	166254316	chr1	166255453	166255952	Ildr2|chr1:166255453-166255952	0.143025212141006	.	.
chr1	166253817	166254316	chr1	166296977	166297476	Ildr2|chr1:166296977-166297476	0.117505216074803	.	.
chr1	166253817	166254316	chr1	166360121	166360620	Ildr2|chr1:166360121-166360620	0.214402616084139	.	.
chr1	166253817	166254316	chr1	166428926	166429425	Ildr2|chr1:166428926-166429425	0.152934487399341	.	.
chr1	166254415	166254914	chr1	166280533	166281032	Ildr2|chr1:166280533-166281032	0.260098723264443	.	.
chr1	166254415	166254914	chr1	166296977	166297476	Ildr2|chr1:166296977-166297476	0.14961320464783	.	.
chr1	166254415	166254914	chr1	166313555	166314054	Ildr2|chr1:166313555-166314054	0.231426126406875	.	.
chr1	166308696	166309195	chr1	166255453	166255952	5330438I03Rik|chr1:166255453-166255952	0.238395231850731	.	.
chr1	166308696	166309195	chr1	166282640	166283139	5330438I03Rik|chr1:166282640-166283139	0.11906011754011	.	.
chr1	166308696	166309195	chr1	166343030	166343529	5330438I03Rik|chr1:166343030-166343529	0.188583808489667	.	.
chr1	166308696	166309195	chr1	166360121	166360620	5330438I03Rik|chr1:166360121-166360620	0.14119864168851	.	.
chr1	166309200	166309699	chr1	166255453	166255952	5330438I03Rik|chr1:166255453-166255952	0.244230633895829	.	.
chr1	166379002	166379501	chr1	166343030	166343529	Tada1|chr1:166343030-166343529	0.246969467900615	.	.
chr1	166379002	166379501	chr1	166428926	166429425	Tada1|chr1:166428926-166429425	0.139414153669748	.	.
chr1	166408940	166409439	chr1	166319038	166319537	Pogk|chr1:166319038-166319537	0.116378841176394	.	.
chr1	166408940	166409439	chr1	166428926	166429425	Pogk|chr1:166428926-166429425	0.146478590774064	.	.
chr1	166409578	166410077	chr1	166280533	166281032	Pogk|chr1:166280533-166281032	0.212444802684268	.	.
chr1	166409578	166410077	chr1	166319038	166319537	Pogk|chr1:166319038-166319537	0.153149520649365	.	.
chr1	166409578	166410077	chr1	166428926	166429425	Pogk|chr1:166428926-166429425	0.309351958883249	.	.
chr1	166681166	166681665	chr1	166255453	166255952	Fmo9|chr1:166255453-166255952	0.343710389752015	.	.
chr1	166681166	166681665	chr1	166282640	166283139	Fmo9|chr1:166282640-166283139	0.155671698716965	.	.
chr1	166681166	166681665	chr1	166782067	166782566	Fmo9|chr1:166782067-166782566	0.201515712515281	.	.
chr1	171502334	171502833	chr1	171553589	171554088	Alyref2|chr1:171553589-171554088	0.207025120008493	.	.
chr1	171502334	171502833	chr1	171788348	171788847	Alyref2|chr1:171788348-171788847	0.131948557781049	.	.
chr1	171503198	171503697	chr1	171561531	171562030	Alyref2|chr1:171561531-171562030	0.173429925805143	.	.
chr1	171503198	171503697	chr1	171561531	171562030	B930036N10Rik|chr1:171561531-171562030	0.173429925805143	.	.
chr1	171503198	171503697	chr1	171658362	171658861	Alyref2|chr1:171658362-171658861	0.122885293029745	.	.
chr1	171503198	171503697	chr1	171658362	171658861	B930036N10Rik|chr1:171658362-171658861	0.122885293029745	.	.
chr1	171503848	171504347	chr1	171658362	171658861	Alyref2|chr1:171658362-171658861	0.120463065107491	.	.
chr1	171503848	171504347	chr1	171658362	171658861	B930036N10Rik|chr1:171658362-171658861	0.120463065107491	.	.
chr1	171503848	171504347	chr1	171773402	171773901	Alyref2|chr1:171773402-171773901	0.21260817949546	.	.
chr1	171503848	171504347	chr1	171773402	171773901	Alyref2|chr1:171773402-171773901	0.212608179495461	.	.
chr1	171503848	171504347	chr1	171773402	171773901	B930036N10Rik|chr1:171773402-171773901	0.21260817949546	.	.
chr1	171503848	171504347	chr1	171773402	171773901	B930036N10Rik|chr1:171773402-171773901	0.212608179495461	.	.
chr1	171503848	171504347	chr1	171815706	171816205	Alyref2|chr1:171815706-171816205	0.253126896423901	.	.
chr1	171503848	171504347	chr1	171815706	171816205	B930036N10Rik|chr1:171815706-171816205	0.253126896423901	.	.
chr1	171634914	171635413	chr1	171658362	171658861	Gm37787|chr1:171658362-171658861	0.113279198934798	.	.
chr1	171634914	171635413	chr1	171773402	171773901	Gm37787|chr1:171773402-171773901	0.133096899423407	.	.
chr1	171634914	171635413	chr1	171775740	171776239	Gm37787|chr1:171775740-171776239	0.33911943269305	.	.
chr1	171634914	171635413	chr1	171788348	171788847	Gm37787|chr1:171788348-171788847	0.364393322977244	.	.
chr1	171634914	171635413	chr1	171788900	171789399	Gm37787|chr1:171788900-171789399	0.175302046498753	.	.
chr1	172895271	172895770	chr1	172826909	172827408	Apcs|chr1:172826909-172827408	0.130832230755105	.	.
chr1	173265691	173266190	chr1	173345578	173346077	Olfr418|chr1:173345578-173346077	0.180408121208331	.	.
chr1	173265691	173266190	chr1	173390016	173390515	Olfr418|chr1:173390016-173390515	0.280619016373108	.	.
chr1	173265691	173266190	chr1	173404854	173405353	Olfr418|chr1:173404854-173405353	0.157242965726273	.	.
chr1	173265691	173266190	chr1	173508903	173509402	Olfr418|chr1:173508903-173509402	0.209850356337771	.	.
chr1	173265691	173266190	chr1	173622110	173622609	Olfr418|chr1:173622110-173622609	0.152894193534765	.	.
chr1	173349883	173350382	chr1	173377444	173377943	Aim2|chr1:173377444-173377943	0.248012814006797	.	.
chr1	173366644	173367143	chr1	173339459	173339958	Cadm3|chr1:173339459-173339958	0.127864554934597	.	.
chr1	173366644	173367143	chr1	173365810	173366309	Cadm3|chr1:173365810-173366309	0.126306300768198	.	.
chr1	173366644	173367143	chr1	173377444	173377943	Cadm3|chr1:173377444-173377943	0.18636538431901	.	.
chr1	173366644	173367143	chr1	173389447	173389946	Cadm3|chr1:173389447-173389946	0.168731254215348	.	.
chr1	173366644	173367143	chr1	173508903	173509402	Cadm3|chr1:173508903-173509402	0.145182790306208	.	.
chr1	173367390	173367889	chr1	173365810	173366309	Cadm3|chr1:173365810-173366309	0.113268663935906	.	.
chr1	173367390	173367889	chr1	173390016	173390515	Cadm3|chr1:173390016-173390515	0.323876455350526	.	.
chr1	173367390	173367889	chr1	173508903	173509402	Cadm3|chr1:173508903-173509402	0.148563020286415	.	.
chr1	173535821	173536320	chr1	173404327	173404826	Ifi214|chr1:173404327-173404826	0.191970576054075	.	.
chr1	173535821	173536320	chr1	173404854	173405353	Ifi214|chr1:173404854-173405353	0.289840490283905	.	.
chr1	173535821	173536320	chr1	173449917	173450416	Ifi214|chr1:173449917-173450416	0.245769369518227	.	.
chr1	173535821	173536320	chr1	173450623	173451122	Ifi214|chr1:173450623-173451122	0.150345062235882	.	.
chr1	173535821	173536320	chr1	173508903	173509402	Ifi214|chr1:173508903-173509402	0.473239542386185	.	.
chr1	173535821	173536320	chr1	173622110	173622609	Ifi214|chr1:173622110-173622609	0.378440949763305	.	.
chr1	173535821	173536320	chr1	173973142	173973641	Ifi214|chr1:173973142-173973641	0.20549901183875	.	.
chr1	174441604	174442103	chr1	174116965	174117464	Olfr220|chr1:174116965-174117464	0.321897036366859	.	.
chr1	174441604	174442103	chr1	174148898	174149397	Olfr220|chr1:174148898-174149397	0.5473664554047	.	.
chr1	174441604	174442103	chr1	174149456	174149955	Olfr220|chr1:174149456-174149955	0.111871086155904	.	.
chr1	174441604	174442103	chr1	174302407	174302906	Olfr220|chr1:174302407-174302906	0.245677556591309	.	.
chr1	174441604	174442103	chr1	174479916	174480415	Olfr220|chr1:174479916-174480415	0.274235671241599	.	.
chr1	177795766	177796265	chr1	177726302	177726801	Adss|chr1:177726302-177726801	0.202318369183255	.	.
chr1	177795766	177796265	chr1	178204787	178205286	Adss|chr1:178204787-178205286	0.121070464685755	.	.
chr1	177982967	177983466	chr1	177726302	177726801	Catspere2|chr1:177726302-177726801	0.136943748402781	.	.
chr1	177982967	177983466	chr1	178204787	178205286	Catspere2|chr1:178204787-178205286	0.12085359424452	.	.
chr1	177982967	177983466	chr1	178242116	178242615	Catspere2|chr1:178242116-178242615	0.193057076361992	.	.
chr1	178187311	178187810	chr1	178204787	178205286	Desi2|chr1:178204787-178205286	0.195877090618274	.	.
chr1	178187311	178187810	chr1	178336353	178336852	Desi2|chr1:178336353-178336852	0.237379775347915	.	.
chr1	178187311	178187810	chr1	178368821	178369320	Desi2|chr1:178368821-178369320	0.470234279816867	.	.
chr1	178276142	178276641	chr1	178336353	178336852	4930527J03Rik|chr1:178336353-178336852	0.253859362919581	.	.
chr1	178276142	178276641	chr1	178368821	178369320	4930527J03Rik|chr1:178368821-178369320	0.167358626769437	.	.
chr1	178318532	178319031	chr1	178242116	178242615	B230369F24Rik|chr1:178242116-178242615	0.189962259168374	.	.
chr1	178318532	178319031	chr1	178242116	178242615	Cox20|chr1:178242116-178242615	0.189962259168374	.	.
chr1	178318532	178319031	chr1	178336353	178336852	B230369F24Rik|chr1:178336353-178336852	0.172942584839309	.	.
chr1	178318532	178319031	chr1	178336353	178336852	Cox20|chr1:178336353-178336852	0.172942584839309	.	.
chr1	178318532	178319031	chr1	178368821	178369320	B230369F24Rik|chr1:178368821-178369320	0.356473047900842	.	.
chr1	178318532	178319031	chr1	178368821	178369320	Cox20|chr1:178368821-178369320	0.356473047900842	.	.
chr1	178337022	178337521	chr1	178204787	178205286	Hnrnpu|chr1:178204787-178205286	0.211915549003872	.	.
chr1	178337022	178337521	chr1	178242116	178242615	Hnrnpu|chr1:178242116-178242615	0.15579387737995	.	.
chr1	178337022	178337521	chr1	178336353	178336852	Hnrnpu|chr1:178336353-178336852	0.216950048173689	.	.
chr1	178337022	178337521	chr1	178368821	178369320	Hnrnpu|chr1:178368821-178369320	0.148565586945046	.	.
chr1	178337559	178338058	chr1	178204787	178205286	Hnrnpu|chr1:178204787-178205286	0.222731449305467	.	.
chr1	178337559	178338058	chr1	178336353	178336852	Hnrnpu|chr1:178336353-178336852	0.149418927558898	.	.
chr1	178337559	178338058	chr1	178368821	178369320	Hnrnpu|chr1:178368821-178369320	0.236543524141153	.	.
chr1	178405450	178405949	chr1	178204787	178205286	Efcab2|chr1:178204787-178205286	0.120759614942074	.	.
chr1	178405450	178405949	chr1	178336353	178336852	Efcab2|chr1:178336353-178336852	0.322794232432954	.	.
chr1	178405450	178405949	chr1	178368821	178369320	Efcab2|chr1:178368821-178369320	0.160510027699419	.	.
chr1	178406170	178406669	chr1	178336353	178336852	Efcab2|chr1:178336353-178336852	0.156216992033555	.	.
chr1	178406170	178406669	chr1	178368821	178369320	Efcab2|chr1:178368821-178369320	0.166250241992801	.	.
chr1	194938639	194939138	chr1	194851569	194852068	Cd34|chr1:194851569-194852068	0.17884076772778	.	.
chr1	194938639	194939138	chr1	194851569	194852068	Cd34|chr1:194851569-194852068	0.178840767727781	.	.
chr1	194939384	194939883	chr1	194761366	194761865	Cd34|chr1:194761366-194761865	0.169785279202343	.	.
chr1	194939384	194939883	chr1	194879521	194880020	Cd34|chr1:194879521-194880020	0.240189063782316	.	.
chr1	194939384	194939883	chr1	194925734	194926233	Cd34|chr1:194925734-194926233	0.179400790495071	.	.
chr1	194976111	194976610	chr1	194977967	194978466	A330023F24Rik|chr1:194977967-194978466	0.145221468298325	.	.
chr1	194976111	194976610	chr1	194977967	194978466	Gm16897|chr1:194977967-194978466	0.145221468298325	.	.
chr1	194976725	194977224	chr1	195016706	195017205	A330023F24Rik|chr1:195016706-195017205	0.119832452111379	.	.
chr1	194976725	194977224	chr1	195016706	195017205	Gm16897|chr1:195016706-195017205	0.119832452111379	.	.
chr1	194977431	194977930	chr1	194816816	194817315	Gm16897|chr1:194816816-194817315	0.139108661642477	.	.
chr1	194977431	194977930	chr1	194977967	194978466	Gm16897|chr1:194977967-194978466	0.184741923847841	.	.
chr1	194977431	194977930	chr1	195003461	195003960	Gm16897|chr1:195003461-195003960	0.265009948309939	.	.
chr1	194977431	194977930	chr1	195232530	195233029	Gm16897|chr1:195232530-195233029	0.192561941696209	.	.
chr1	195018071	195018570	chr1	194793141	194793640	Gm37027|chr1:194793141-194793640	0.199542744437653	.	.
chr1	195018071	195018570	chr1	195003461	195003960	Gm37027|chr1:195003461-195003960	0.364617608988915	.	.
chr1	195018071	195018570	chr1	195033930	195034429	Gm37027|chr1:195033930-195034429	0.221317230018925	.	.
chr1	195018071	195018570	chr1	195232530	195233029	Gm37027|chr1:195232530-195233029	0.191090020116063	.	.
chr1	195130829	195131328	chr1	194977967	194978466	Cr1l|chr1:194977967-194978466	0.162761094112283	.	.
chr1	195130829	195131328	chr1	195003461	195003960	Cr1l|chr1:195003461-195003960	0.176074851554203	.	.
chr1	195131381	195131880	chr1	194879521	194880020	Cr1l|chr1:194879521-194880020	0.154809744216328	.	.
chr1	195131381	195131880	chr1	194950868	194951367	Cr1l|chr1:194950868-194951367	0.159676363964855	.	.
chr1	195131381	195131880	chr1	194962131	194962630	Cr1l|chr1:194962131-194962630	0.124490531021965	.	.
chr1	195131381	195131880	chr1	195003461	195003960	Cr1l|chr1:195003461-195003960	0.346805515845198	.	.
chr1	195131381	195131880	chr1	195232530	195233029	Cr1l|chr1:195232530-195233029	0.334049027780218	.	.
chr10	3366298	3366797	chr10	3307677	3308176	Ppp1r14c|chr10:3307677-3308176	0.203435926471884	.	.
chr10	3366298	3366797	chr10	3366890	3367389	Ppp1r14c|chr10:3366890-3367389	0.279039427745537	.	.
chr10	3366298	3366797	chr10	3367391	3367890	Ppp1r14c|chr10:3367391-3367890	0.350288485808961	.	.
chr10	5550504	5551003	chr10	5528242	5528741	Syne1|chr10:5528242-5528741	0.162380468025782	.	.
chr10	5550504	5551003	chr10	5549987	5550486	Syne1|chr10:5549987-5550486	0.314305205883967	.	.
chr10	5550504	5551003	chr10	5600051	5600550	Syne1|chr10:5600051-5600550	0.324079178643472	.	.
chr10	5550504	5551003	chr10	5790606	5791105	Syne1|chr10:5790606-5791105	0.153143202805975	.	.
chr10	5805395	5805894	chr10	5886106	5886605	Fbxo5|chr10:5886106-5886605	0.26696279842915	.	.
chr10	5805395	5805894	chr10	6035780	6036279	Fbxo5|chr10:6035780-6036279	0.231081495514371	.	.
chr10	5823844	5824343	chr10	5906427	5906926	Mtrf1l|chr10:5906427-5906926	0.15801920532466	.	.
chr10	5823844	5824343	chr10	6035780	6036279	Mtrf1l|chr10:6035780-6036279	0.135156215064586	.	.
chr10	5823844	5824343	chr10	6124365	6124864	Mtrf1l|chr10:6124365-6124864	0.146556689559284	.	.
chr10	5823844	5824343	chr10	6151873	6152372	Mtrf1l|chr10:6151873-6152372	0.21465928991729	.	.
chr10	5921342	5921841	chr10	5786848	5787347	Rgs17|chr10:5786848-5787347	0.150630428096427	.	.
chr10	5921342	5921841	chr10	5841371	5841870	Rgs17|chr10:5841371-5841870	0.26789446006548	.	.
chr10	5921342	5921841	chr10	5868026	5868525	Rgs17|chr10:5868026-5868525	0.129199138841529	.	.
chr10	5921342	5921841	chr10	6240697	6241196	Rgs17|chr10:6240697-6241196	0.255565001006157	.	.
chr10	5922199	5922698	chr10	5841371	5841870	Rgs17|chr10:5841371-5841870	0.18480407633471	.	.
chr10	5922199	5922698	chr10	5868026	5868525	Rgs17|chr10:5868026-5868525	0.191342814924917	.	.
chr10	5922199	5922698	chr10	5906427	5906926	Rgs17|chr10:5906427-5906926	0.133459918421432	.	.
chr10	5922199	5922698	chr10	6240697	6241196	Rgs17|chr10:6240697-6241196	0.33831890912539	.	.
chr10	5923047	5923546	chr10	5626227	5626726	Rgs17|chr10:5626227-5626726	0.121205884666341	.	.
chr10	5923047	5923546	chr10	5886106	5886605	Rgs17|chr10:5886106-5886605	0.138899280151038	.	.
chr10	5923047	5923546	chr10	6035780	6036279	Rgs17|chr10:6035780-6036279	0.157563676172892	.	.
chr10	7211500	7211999	chr10	7047490	7047989	Cnksr3|chr10:7047490-7047989	0.173109668275302	.	.
chr10	7211500	7211999	chr10	7210985	7211484	Cnksr3|chr10:7210985-7211484	0.394494533391978	.	.
chr10	7212004	7212503	chr10	7210985	7211484	Cnksr3|chr10:7210985-7211484	0.128605610277758	.	.
chr10	7212004	7212503	chr10	7333209	7333708	Cnksr3|chr10:7333209-7333708	0.116686460251363	.	.
chr10	7212518	7213017	chr10	7076118	7076617	Cnksr3|chr10:7076118-7076617	0.143448690823874	.	.
chr10	7589567	7590066	chr10	7289523	7290022	Lrp11|chr10:7289523-7290022	0.24990667203753	.	.
chr10	7589567	7590066	chr10	7290178	7290677	Lrp11|chr10:7290178-7290677	0.213480499639375	.	.
chr10	7589567	7590066	chr10	7809906	7810405	Lrp11|chr10:7809906-7810405	0.127000881660974	.	.
chr10	7681670	7682169	chr10	7900869	7901368	Lats1|chr10:7900869-7901368	0.177504498757726	.	.
chr10	7681670	7682169	chr10	7900869	7901368	Pcmt1|chr10:7900869-7901368	0.177504498757726	.	.
chr10	7725685	7726184	chr10	7390606	7391105	Katna1|chr10:7390606-7391105	0.266514503139198	.	.
chr10	7725685	7726184	chr10	7883479	7883978	Katna1|chr10:7883479-7883978	0.206495596896184	.	.
chr10	7725685	7726184	chr10	7928966	7929465	Katna1|chr10:7928966-7929465	0.119788654708705	.	.
chr10	7780721	7781220	chr10	7663092	7663591	B430219N15Rik|chr10:7663092-7663591	0.216188454434701	.	.
chr10	7780721	7781220	chr10	7809906	7810405	B430219N15Rik|chr10:7809906-7810405	0.198279333642388	.	.
chr10	7780721	7781220	chr10	7820802	7821301	B430219N15Rik|chr10:7820802-7821301	0.202161870201538	.	.
chr10	7792631	7793130	chr10	7663092	7663591	Ginm1|chr10:7663092-7663591	0.212450211058068	.	.
chr10	7792631	7793130	chr10	7663092	7663591	Ppil4|chr10:7663092-7663591	0.212450211058068	.	.
chr10	7955534	7956033	chr10	7663092	7663591	Tab2|chr10:7663092-7663591	0.226372037881642	.	.
chr10	7956090	7956589	chr10	7663092	7663591	Tab2|chr10:7663092-7663591	0.239403629575397	.	.
chr10	14759884	14760383	chr10	14734220	14734719	B230364G03Rik|chr10:14734220-14734719	0.122081530844835	.	.
chr10	14759884	14760383	chr10	14898222	14898721	B230364G03Rik|chr10:14898222-14898721	0.321267952190341	.	.
chr10	14759884	14760383	chr10	14912020	14912519	B230364G03Rik|chr10:14912020-14912519	0.341631391799955	.	.
chr10	14759884	14760383	chr10	14952921	14953420	B230364G03Rik|chr10:14952921-14953420	0.17352504794451	.	.
chr10	14759884	14760383	chr10	14977646	14978145	B230364G03Rik|chr10:14977646-14978145	0.179870079996202	.	.
chr10	14759884	14760383	chr10	15101270	15101769	B230364G03Rik|chr10:15101270-15101769	0.142499850278182	.	.
chr10	14759884	14760383	chr10	15122990	15123489	B230364G03Rik|chr10:15122990-15123489	0.184392022035078	.	.
chr10	14759884	14760383	chr10	15242781	15243280	B230364G03Rik|chr10:15242781-15243280	0.316551297208367	.	.
chr10	15299471	15299970	chr10	15392368	15392867	Gm47710|chr10:15392368-15392867	0.467327081680464	.	.
chr10	15299471	15299970	chr10	15541699	15542198	Gm47710|chr10:15541699-15542198	0.292007826018816	.	.
chr10	15299471	15299970	chr10	15680889	15681388	Gm47710|chr10:15680889-15681388	0.144527635532948	.	.
chr10	15299471	15299970	chr10	15746756	15747255	Gm47710|chr10:15746756-15747255	0.443703175618538	.	.
chr10	15300071	15300570	chr10	15141432	15141931	Gm47710|chr10:15141432-15141931	0.155666673457993	.	.
chr10	15300071	15300570	chr10	15704988	15705487	Gm47710|chr10:15704988-15705487	0.115267064884657	.	.
chr10	15738620	15739119	chr10	15257175	15257674	Gm32283|chr10:15257175-15257674	0.20938184861822	.	.
chr10	15738620	15739119	chr10	15405643	15406142	Gm32283|chr10:15405643-15406142	0.564705803040077	.	.
chr10	15738620	15739119	chr10	15406156	15406655	Gm32283|chr10:15406156-15406655	0.201372671299686	.	.
chr10	15738620	15739119	chr10	15563992	15564491	Gm32283|chr10:15563992-15564491	0.261935505512814	.	.
chr10	15738620	15739119	chr10	15704287	15704786	Gm32283|chr10:15704287-15704786	0.17638340421453	.	.
chr10	15759186	15759685	chr10	16156912	16157411	Gm40604|chr10:16156912-16157411	0.113158660945001	.	.
chr10	15759897	15760396	chr10	15541699	15542198	Gm40604|chr10:15541699-15542198	0.12467386235389	.	.
chr10	15759897	15760396	chr10	15680889	15681388	Gm40604|chr10:15680889-15681388	0.115066041140358	.	.
chr10	15759897	15760396	chr10	15746756	15747255	Gm40604|chr10:15746756-15747255	0.225221977629367	.	.
chr10	15759897	15760396	chr10	16123901	16124400	Gm40604|chr10:16123901-16124400	0.268749336672815	.	.
chr10	15759897	15760396	chr10	16156912	16157411	Gm40604|chr10:16156912-16157411	0.122225646477906	.	.
chr10	15760590	15761089	chr10	15746756	15747255	Gm40604|chr10:15746756-15747255	0.137224881072518	.	.
chr10	15760590	15761089	chr10	16036490	16036989	Gm40604|chr10:16036490-16036989	0.15466390124305	.	.
chr10	19014684	19015183	chr10	19157996	19158495	Tnfaip3|chr10:19157996-19158495	0.125193403292789	.	.
chr10	19014684	19015183	chr10	19188055	19188554	Tnfaip3|chr10:19188055-19188554	0.126690229012206	.	.
chr10	21881933	21882432	chr10	21801391	21801890	Sgk1|chr10:21801391-21801890	0.1369502840564	.	.
chr10	21881933	21882432	chr10	21883505	21884004	Sgk1|chr10:21883505-21884004	0.271379224085751	.	.
chr10	21881933	21882432	chr10	21891400	21891899	Sgk1|chr10:21891400-21891899	0.166266747988004	.	.
chr10	21881933	21882432	chr10	21923542	21924041	Sgk1|chr10:21923542-21924041	0.295336357255397	.	.
chr10	21881933	21882432	chr10	21924043	21924542	Sgk1|chr10:21924043-21924542	0.350246778551671	.	.
chr10	21881933	21882432	chr10	21930908	21931407	Sgk1|chr10:21930908-21931407	0.150831900036076	.	.
chr10	21881933	21882432	chr10	21962926	21963425	Sgk1|chr10:21962926-21963425	0.139972221268316	.	.
chr10	21881933	21882432	chr10	21992970	21993469	Sgk1|chr10:21992970-21993469	0.233055701303183	.	.
chr10	21881933	21882432	chr10	21993726	21994225	Sgk1|chr10:21993726-21994225	0.155443139376378	.	.
chr10	21881933	21882432	chr10	21994360	21994859	Sgk1|chr10:21994360-21994859	0.324823038420913	.	.
chr10	21881933	21882432	chr10	22000299	22000798	Sgk1|chr10:22000299-22000798	0.179346149617748	.	.
chr10	21881933	21882432	chr10	22000860	22001359	Sgk1|chr10:22000860-22001359	0.284819934100869	.	.
chr10	21881933	21882432	chr10	22007748	22008247	Sgk1|chr10:22007748-22008247	0.128250623991232	.	.
chr10	21881933	21882432	chr10	22140879	22141378	Sgk1|chr10:22140879-22141378	0.122045718266923	.	.
chr10	21882814	21883313	chr10	21773587	21774086	Sgk1|chr10:21773587-21774086	0.113860983467215	.	.
chr10	21882814	21883313	chr10	21883505	21884004	Sgk1|chr10:21883505-21884004	0.129398498524923	.	.
chr10	21882814	21883313	chr10	21922868	21923367	Sgk1|chr10:21922868-21923367	0.215250873426048	.	.
chr10	21882814	21883313	chr10	21924043	21924542	Sgk1|chr10:21924043-21924542	0.124365093000604	.	.
chr10	21882814	21883313	chr10	21994360	21994859	Sgk1|chr10:21994360-21994859	0.180308856090332	.	.
chr10	21882814	21883313	chr10	22000299	22000798	Sgk1|chr10:22000299-22000798	0.224608103342019	.	.
chr10	21882814	21883313	chr10	22000860	22001359	Sgk1|chr10:22000860-22001359	0.216255648809754	.	.
chr10	22148605	22149104	chr10	21993726	21994225	E030030I06Rik|chr10:21993726-21994225	0.23519772548865	.	.
chr10	22148605	22149104	chr10	22479767	22480266	E030030I06Rik|chr10:22479767-22480266	0.189927707745906	.	.
chr10	22645129	22645628	chr10	22598246	22598745	Slc2a12|chr10:22598246-22598745	0.135212976544694	.	.
chr10	22645129	22645628	chr10	22598819	22599318	Slc2a12|chr10:22598819-22599318	0.189027309159677	.	.
chr10	22645129	22645628	chr10	22609034	22609533	Slc2a12|chr10:22609034-22609533	0.21951192966121	.	.
chr10	22730224	22730723	chr10	22609034	22609533	AC166256.1|chr10:22609034-22609533	0.209419485802907	.	.
chr10	22731152	22731651	chr10	22579377	22579876	AC166256.1|chr10:22579377-22579876	0.119221177723888	.	.
chr10	22731152	22731651	chr10	22579377	22579876	Tbpl1|chr10:22579377-22579876	0.119221177723888	.	.
chr10	22731152	22731651	chr10	22870440	22870939	AC166256.1|chr10:22870440-22870939	0.160283338062745	.	.
chr10	22731152	22731651	chr10	22870440	22870939	Tbpl1|chr10:22870440-22870939	0.160283338062745	.	.
chr10	22731681	22732180	chr10	22870440	22870939	AC166256.1|chr10:22870440-22870939	0.243381429737699	.	.
chr10	22731681	22732180	chr10	22870440	22870939	Tbpl1|chr10:22870440-22870939	0.243381429737699	.	.
chr10	23349982	23350481	chr10	23513194	23513693	Eya4|chr10:23513194-23513693	0.12389211916165	.	.
chr10	23349982	23350481	chr10	23540951	23541450	Eya4|chr10:23540951-23541450	0.404928065620705	.	.
chr10	23349982	23350481	chr10	23549093	23549592	Eya4|chr10:23549093-23549592	0.117556729251653	.	.
chr10	23349982	23350481	chr10	23549646	23550145	Eya4|chr10:23549646-23550145	0.220481691599832	.	.
chr10	23349982	23350481	chr10	23549646	23550145	Eya4|chr10:23549646-23550145	0.220481691599833	.	.
chr10	23349982	23350481	chr10	23585210	23585709	Eya4|chr10:23585210-23585709	0.207109603267271	.	.
chr10	23349982	23350481	chr10	23611164	23611663	Eya4|chr10:23611164-23611663	0.144458245647595	.	.
chr10	29143386	29143885	chr10	28796890	28797389	Soga3|chr10:28796890-28797389	0.14472267472636	.	.
chr10	29143386	29143885	chr10	29106909	29107408	Soga3|chr10:29106909-29107408	0.177105227210761	.	.
chr10	29143386	29143885	chr10	29146428	29146927	Soga3|chr10:29146428-29146927	0.18187366263631	.	.
chr10	29143386	29143885	chr10	29206679	29207178	Soga3|chr10:29206679-29207178	0.340623668119426	.	.
chr10	29143386	29143885	chr10	29217818	29218317	Soga3|chr10:29217818-29218317	0.119917331713192	.	.
chr10	29143386	29143885	chr10	29338603	29339102	Soga3|chr10:29338603-29339102	0.136340267733668	.	.
chr10	29143386	29143885	chr10	29414314	29414813	Soga3|chr10:29414314-29414813	0.15021876831062	.	.
chr10	29143913	29144412	chr10	29146428	29146927	Soga3|chr10:29146428-29146927	0.161749554892572	.	.
chr10	29143913	29144412	chr10	29146930	29147429	Soga3|chr10:29146930-29147429	0.228510125103301	.	.
chr10	29313161	29313660	chr10	29146930	29147429	Echdc1|chr10:29146930-29147429	0.142275537003094	.	.
chr10	29313161	29313660	chr10	29146930	29147429	Gm46218|chr10:29146930-29147429	0.142275537003094	.	.
chr10	29313161	29313660	chr10	29147547	29148046	Echdc1|chr10:29147547-29148046	0.136422809534979	.	.
chr10	29313161	29313660	chr10	29147547	29148046	Gm46218|chr10:29147547-29148046	0.136422809534979	.	.
chr10	29313161	29313660	chr10	29148055	29148554	Echdc1|chr10:29148055-29148554	0.11925099842046	.	.
chr10	29313161	29313660	chr10	29148055	29148554	Gm46218|chr10:29148055-29148554	0.11925099842046	.	.
chr10	29313161	29313660	chr10	29217818	29218317	Echdc1|chr10:29217818-29218317	0.142863298021925	.	.
chr10	29313161	29313660	chr10	29217818	29218317	Gm46218|chr10:29217818-29218317	0.142863298021925	.	.
chr10	29361318	29361817	chr10	29146930	29147429	Rnf146|chr10:29146930-29147429	0.211732885559117	.	.
chr10	29361318	29361817	chr10	29148055	29148554	Rnf146|chr10:29148055-29148554	0.142393845158085	.	.
chr10	29361318	29361817	chr10	29177959	29178458	Rnf146|chr10:29177959-29178458	0.170659735229964	.	.
chr10	29361838	29362337	chr10	29146930	29147429	Rnf146|chr10:29146930-29147429	0.337109553680567	.	.
chr10	29361838	29362337	chr10	29147547	29148046	Rnf146|chr10:29147547-29148046	0.139509591660303	.	.
chr10	29361838	29362337	chr10	29148055	29148554	Rnf146|chr10:29148055-29148554	0.180836195258959	.	.
chr10	29361838	29362337	chr10	29213681	29214180	Rnf146|chr10:29213681-29214180	0.131057759258418	.	.
chr10	29535581	29536080	chr10	29415341	29415840	Rspo3|chr10:29415341-29415840	0.239835668839104	.	.
chr10	29535581	29536080	chr10	29532753	29533252	Rspo3|chr10:29532753-29533252	0.181135697316269	.	.
chr10	29535581	29536080	chr10	29804096	29804595	Rspo3|chr10:29804096-29804595	0.121380623003468	.	.
chr10	30200346	30200845	chr10	29804096	29804595	Cenpw|chr10:29804096-29804595	0.156008724039597	.	.
chr10	30200346	30200845	chr10	29921490	29921989	Cenpw|chr10:29921490-29921989	0.163794706319268	.	.
chr10	30600453	30600952	chr10	30679754	30680253	Trmt11|chr10:30679754-30680253	0.194038815002826	.	.
chr10	30600453	30600952	chr10	30679754	30680253	Trmt11|chr10:30679754-30680253	0.194038815002827	.	.
chr10	30802619	30803118	chr10	30801947	30802446	Ncoa7|chr10:30801947-30802446	0.263669981248554	.	.
chr10	30803126	30803625	chr10	30810769	30811268	Ncoa7|chr10:30810769-30811268	0.16633518264084	.	.
chr10	30842620	30843119	chr10	30801947	30802446	Hey2|chr10:30801947-30802446	0.153516352889545	.	.
chr10	30842620	30843119	chr10	30810769	30811268	Hey2|chr10:30810769-30811268	0.117622352245765	.	.
chr10	30842620	30843119	chr10	31026379	31026878	Hey2|chr10:31026379-31026878	0.144056069582947	.	.
chr10	31609486	31609985	chr10	31504123	31504622	Rnf217|chr10:31504123-31504622	0.165639130915569	.	.
chr10	31609486	31609985	chr10	31528128	31528627	Rnf217|chr10:31528128-31528627	0.231047183649416	.	.
chr10	31609486	31609985	chr10	31610069	31610568	Rnf217|chr10:31610069-31610568	0.190424114485348	.	.
chr10	31609486	31609985	chr10	31742380	31742879	Rnf217|chr10:31742380-31742879	0.192296867311041	.	.
chr10	31609486	31609985	chr10	31784977	31785476	Rnf217|chr10:31784977-31785476	0.222154540997002	.	.
chr10	32889817	32890316	chr10	32703697	32704196	Nkain2|chr10:32703697-32704196	0.149306141883299	.	.
chr10	32889817	32890316	chr10	32782858	32783357	Nkain2|chr10:32782858-32783357	0.27311087999673	.	.
chr10	32890706	32891205	chr10	32577101	32577600	Nkain2|chr10:32577101-32577600	0.116154497497302	.	.
chr10	32890706	32891205	chr10	32628873	32629372	Nkain2|chr10:32628873-32629372	0.143175952884511	.	.
chr10	32890706	32891205	chr10	32782858	32783357	Nkain2|chr10:32782858-32783357	0.16303917836023	.	.
chr10	32890706	32891205	chr10	32869514	32870013	Nkain2|chr10:32869514-32870013	0.128148874491299	.	.
chr10	33623420	33623919	chr10	33287750	33288249	Gm15939|chr10:33287750-33288249	0.327512745077209	.	.
chr10	33623420	33623919	chr10	33288292	33288791	Gm15939|chr10:33288292-33288791	0.256621387728731	.	.
chr10	33623953	33624452	chr10	33287750	33288249	Clvs2|chr10:33287750-33288249	0.118313232255814	.	.
chr10	33623953	33624452	chr10	33287750	33288249	Gm15939|chr10:33287750-33288249	0.118313232255814	.	.
chr10	33623953	33624452	chr10	33986736	33987235	Clvs2|chr10:33986736-33987235	0.111859956571134	.	.
chr10	33623953	33624452	chr10	33986736	33987235	Gm15939|chr10:33986736-33987235	0.111859956571134	.	.
chr10	33624501	33625000	chr10	33335140	33335639	Clvs2|chr10:33335140-33335639	0.128178433922984	.	.
chr10	33624501	33625000	chr10	33335140	33335639	Gm15939|chr10:33335140-33335639	0.128178433922984	.	.
chr10	33904718	33905217	chr10	34033850	34034349	Rsph4a|chr10:34033850-34034349	0.138597426448302	.	.
chr10	33904718	33905217	chr10	34091720	34092219	Rsph4a|chr10:34091720-34092219	0.27815135501047	.	.
chr10	33904718	33905217	chr10	34234742	34235241	Rsph4a|chr10:34234742-34235241	0.180147369744598	.	.
chr10	33904718	33905217	chr10	34235374	34235873	Rsph4a|chr10:34235374-34235873	0.302343468922192	.	.
chr10	34019491	34019990	chr10	34033850	34034349	Gm48045|chr10:34033850-34034349	0.119438433087508	.	.
chr10	34019491	34019990	chr10	34033850	34034349	Rwdd1|chr10:34033850-34034349	0.119438433087508	.	.
chr10	34036511	34037010	chr10	34091720	34092219	Trappc3l|chr10:34091720-34092219	0.260040212280841	.	.
chr10	34036511	34037010	chr10	34235374	34235873	Trappc3l|chr10:34235374-34235873	0.245607413640462	.	.
chr10	34096225	34096724	chr10	33986736	33987235	Calhm5|chr10:33986736-33987235	0.256521070625842	.	.
chr10	34096225	34096724	chr10	34070989	34071488	Calhm5|chr10:34070989-34071488	0.163562978457567	.	.
chr10	34096225	34096724	chr10	34091720	34092219	Calhm5|chr10:34091720-34092219	0.183069580890461	.	.
chr10	34127449	34127948	chr10	34091720	34092219	Calhm6|chr10:34091720-34092219	0.1547524995249	.	.
chr10	34206579	34207078	chr10	34091720	34092219	Dse|chr10:34091720-34092219	0.183135763827321	.	.
chr10	34206579	34207078	chr10	34185409	34185908	Dse|chr10:34185409-34185908	0.29568687846052	.	.
chr10	34281970	34282469	chr10	34701717	34702216	Tspyl1|chr10:34701717-34702216	0.278169340194271	.	.
chr10	34282484	34282983	chr10	34431742	34432241	Tspyl1|chr10:34431742-34432241	0.206653956865162	.	.
chr10	34282484	34282983	chr10	34512501	34513000	Tspyl1|chr10:34512501-34513000	0.12215136866252	.	.
chr10	34282484	34282983	chr10	34550590	34551089	Tspyl1|chr10:34550590-34551089	0.212839967321862	.	.
chr10	34297174	34297673	chr10	34431742	34432241	Tspyl4|chr10:34431742-34432241	0.128718276872752	.	.
chr10	34297971	34298470	chr10	34386094	34386593	Gm47512|chr10:34386094-34386593	0.134742255278058	.	.
chr10	34297971	34298470	chr10	34386094	34386593	Tspyl4|chr10:34386094-34386593	0.134742255278058	.	.
chr10	34297971	34298470	chr10	34431742	34432241	Gm47512|chr10:34431742-34432241	0.116034135263691	.	.
chr10	34297971	34298470	chr10	34431742	34432241	Tspyl4|chr10:34431742-34432241	0.116034135263691	.	.
chr10	34297971	34298470	chr10	34532409	34532908	Gm47512|chr10:34532409-34532908	0.162450415145146	.	.
chr10	34297971	34298470	chr10	34532409	34532908	Tspyl4|chr10:34532409-34532908	0.162450415145146	.	.
chr10	34297971	34298470	chr10	34637115	34637614	Gm47512|chr10:34637115-34637614	0.117845599322098	.	.
chr10	34297971	34298470	chr10	34637115	34637614	Tspyl4|chr10:34637115-34637614	0.117845599322098	.	.
chr10	34297971	34298470	chr10	34701717	34702216	Gm47512|chr10:34701717-34702216	0.209750328938023	.	.
chr10	34297971	34298470	chr10	34701717	34702216	Tspyl4|chr10:34701717-34702216	0.209750328938023	.	.
chr10	34418335	34418834	chr10	34328221	34328720	Nt5dc1|chr10:34328221-34328720	0.236116881269598	.	.
chr10	34418335	34418834	chr10	34431742	34432241	Nt5dc1|chr10:34431742-34432241	0.148239913521388	.	.
chr10	34418335	34418834	chr10	34550590	34551089	Nt5dc1|chr10:34550590-34551089	0.317206121342755	.	.
chr10	35837783	35838282	chr10	35892672	35893171	Gm49446|chr10:35892672-35893171	0.300364507538674	.	.
chr10	38121886	38122385	chr10	37988341	37988840	Gm31378|chr10:37988341-37988840	0.129945572725736	.	.
chr10	38121886	38122385	chr10	37988893	37989392	Gm31378|chr10:37988893-37989392	0.145916428154487	.	.
chr10	38121886	38122385	chr10	38077895	38078394	Gm31378|chr10:38077895-38078394	0.190015724004809	.	.
chr10	38965296	38965795	chr10	38555067	38555566	Lama4|chr10:38555067-38555566	0.164063045143977	.	.
chr10	38965296	38965795	chr10	38858484	38858983	Lama4|chr10:38858484-38858983	0.208283371249845	.	.
chr10	38965296	38965795	chr10	38908193	38908692	Lama4|chr10:38908193-38908692	0.139040321375818	.	.
chr10	38965296	38965795	chr10	38976557	38977056	Lama4|chr10:38976557-38977056	0.131887980035326	.	.
chr10	45289129	45289628	chr10	45298445	45298944	Gm15934|chr10:45298445-45298944	0.205876354814473	.	.
chr10	45289129	45289628	chr10	45314713	45315212	Gm15934|chr10:45314713-45315212	0.305079981889745	.	.
chr10	45289129	45289628	chr10	45375795	45376294	Gm15934|chr10:45375795-45376294	0.165026006164991	.	.
chr10	45289129	45289628	chr10	45663147	45663646	Gm15934|chr10:45663147-45663646	0.110900990047711	.	.
chr10	45289129	45289628	chr10	45676685	45677184	Gm15934|chr10:45676685-45677184	0.16414874304276	.	.
chr10	45289129	45289628	chr10	45711324	45711823	Gm15934|chr10:45711324-45711823	0.238134595046763	.	.
chr10	45289129	45289628	chr10	45715322	45715821	Gm15934|chr10:45715322-45715821	0.243035762795958	.	.
chr10	45335958	45336457	chr10	45663147	45663646	Bves|chr10:45663147-45663646	0.114965422139793	.	.
chr10	45485562	45486061	chr10	45375795	45376294	Lin28b|chr10:45375795-45376294	0.175061577595348	.	.
chr10	45577590	45578089	chr10	45260366	45260865	Hace1|chr10:45260366-45260865	0.19553285598234	.	.
chr10	49788557	49789056	chr10	49673321	49673820	Grik2|chr10:49673321-49673820	0.244393208889419	.	.
chr10	49788557	49789056	chr10	49721723	49722222	Grik2|chr10:49721723-49722222	0.149684423851963	.	.
chr10	49788557	49789056	chr10	49880825	49881324	Grik2|chr10:49880825-49881324	0.112093594305717	.	.
chr10	50592385	50592884	chr10	50698956	50699455	Ascc3|chr10:50698956-50699455	0.158779430117609	.	.
chr10	52022446	52022945	chr10	52106115	52106614	Vgll2|chr10:52106115-52106614	0.129766925912281	.	.
chr10	52022446	52022945	chr10	52400939	52401438	Vgll2|chr10:52400939-52401438	0.1114397459562	.	.
chr10	52233366	52233865	chr10	52106115	52106614	Dcbld1|chr10:52106115-52106614	0.147811242960634	.	.
chr10	52381975	52382474	chr10	52216726	52217225	Gopc|chr10:52216726-52217225	0.131667988151631	.	.
chr10	52417238	52417737	chr10	52533814	52534313	Nus1|chr10:52533814-52534313	0.167118706370427	.	.
chr10	52417238	52417737	chr10	52704503	52705002	Nus1|chr10:52704503-52705002	0.213848112465358	.	.
chr10	52417238	52417737	chr10	52712103	52712602	Nus1|chr10:52712103-52712602	0.111793931360037	.	.
chr10	52418019	52418518	chr10	52216726	52217225	Nus1|chr10:52216726-52217225	0.140067263245158	.	.
chr10	52418019	52418518	chr10	52691301	52691800	Nus1|chr10:52691301-52691800	0.265309084417772	.	.
chr10	52418019	52418518	chr10	52691301	52691800	Nus1|chr10:52691301-52691800	0.265309084417773	.	.
chr10	52418019	52418518	chr10	52705014	52705513	Nus1|chr10:52705014-52705513	0.133421230681753	.	.
chr10	52418019	52418518	chr10	52743275	52743774	Nus1|chr10:52743275-52743774	0.206066760046839	.	.
chr10	52418019	52418518	chr10	52743894	52744393	Nus1|chr10:52743894-52744393	0.119301062145047	.	.
chr10	52690218	52690717	chr10	52691301	52691800	Slc35f1|chr10:52691301-52691800	0.339970874870559	.	.
chr10	52690218	52690717	chr10	52704503	52705002	Slc35f1|chr10:52704503-52705002	0.225807738326135	.	.
chr10	52690801	52691300	chr10	52691301	52691800	Slc35f1|chr10:52691301-52691800	0.470401074330979	.	.
chr10	52690801	52691300	chr10	52704503	52705002	Slc35f1|chr10:52704503-52705002	0.220613822492301	.	.
chr10	52690801	52691300	chr10	52743275	52743774	Slc35f1|chr10:52743275-52743774	0.220662798323354	.	.
chr10	52690801	52691300	chr10	52743894	52744393	Slc35f1|chr10:52743894-52744393	0.192442588939536	.	.
chr10	56106501	56107000	chr10	56079238	56079737	Msl3l2|chr10:56079238-56079737	0.114820555480287	.	.
chr10	56106501	56107000	chr10	56115133	56115632	Msl3l2|chr10:56115133-56115632	0.153074431573887	.	.
chr10	56106501	56107000	chr10	56115644	56116143	Msl3l2|chr10:56115644-56116143	0.149118078099417	.	.
chr10	56106501	56107000	chr10	56369070	56369569	Msl3l2|chr10:56369070-56369569	0.205000172471194	.	.
chr10	56106501	56107000	chr10	56468505	56469004	Msl3l2|chr10:56468505-56469004	0.19544103506446	.	.
chr10	56228732	56229231	chr10	56115133	56115632	Tbc1d32|chr10:56115133-56115632	0.27085016414198	.	.
chr10	56228732	56229231	chr10	56115644	56116143	Tbc1d32|chr10:56115644-56116143	0.384477164947458	.	.
chr10	56431168	56431667	chr10	56372970	56373469	Gm36595|chr10:56372970-56373469	0.147857610455717	.	.
chr10	56431168	56431667	chr10	56378134	56378633	Gm36595|chr10:56378134-56378633	0.112626265378501	.	.
chr10	56431764	56432263	chr10	56079238	56079737	Gm36595|chr10:56079238-56079737	0.125520786707551	.	.
chr10	56431764	56432263	chr10	56115644	56116143	Gm36595|chr10:56115644-56116143	0.185136118439007	.	.
chr10	56431764	56432263	chr10	56468505	56469004	Gm36595|chr10:56468505-56469004	0.136574059863374	.	.
chr10	56431764	56432263	chr10	56612090	56612589	Gm36595|chr10:56612090-56612589	0.141214752102801	.	.
chr10	57486054	57486553	chr10	57282627	57283126	4930467K11Rik|chr10:57282627-57283126	0.146475480145312	.	.
chr10	57486054	57486553	chr10	57282627	57283126	Hsf2|chr10:57282627-57283126	0.146475480145312	.	.
chr10	57486588	57487087	chr10	57070334	57070833	4930467K11Rik|chr10:57070334-57070833	0.155552423309133	.	.
chr10	57486588	57487087	chr10	57070334	57070833	Hsf2|chr10:57070334-57070833	0.155552423309133	.	.
chr10	57532304	57532803	chr10	57447879	57448378	Serinc1|chr10:57447879-57448378	0.139122465905052	.	.
chr10	57532304	57532803	chr10	57795519	57796018	Serinc1|chr10:57795519-57796018	0.194699978843887	.	.
chr10	57631815	57632314	chr10	57317064	57317563	Pkib|chr10:57317064-57317563	0.114845238308372	.	.
chr10	57631815	57632314	chr10	57742972	57743471	Pkib|chr10:57742972-57743471	0.130766074877733	.	.
chr10	57631815	57632314	chr10	57848308	57848807	Pkib|chr10:57848308-57848807	0.153602488070856	.	.
chr10	57794436	57794935	chr10	57743482	57743981	Smpdl3a|chr10:57743482-57743981	0.148019172179412	.	.
chr10	57794939	57795438	chr10	57742972	57743471	Smpdl3a|chr10:57742972-57743471	0.139536848638873	.	.
chr10	58255194	58255693	chr10	58362676	58363175	Gcc2|chr10:58362676-58363175	0.11355779770411	.	.
chr10	58255194	58255693	chr10	58370187	58370686	Gcc2|chr10:58370187-58370686	0.140308978152267	.	.
chr10	58497623	58498122	chr10	58362676	58363175	Ccdc138|chr10:58362676-58363175	0.153440264637465	.	.
chr10	62340040	62340539	chr10	62549665	62550164	Hk1os|chr10:62549665-62550164	0.112827407485659	.	.
chr10	62449224	62449723	chr10	62300269	62300768	4930507D05Rik|chr10:62300269-62300768	0.218678514589529	.	.
chr10	62449224	62449723	chr10	62300269	62300768	Supv3l1|chr10:62300269-62300768	0.218678514589529	.	.
chr10	62449766	62450265	chr10	62294061	62294560	4930507D05Rik|chr10:62294061-62294560	0.126465440370096	.	.
chr10	62449766	62450265	chr10	62294061	62294560	Supv3l1|chr10:62294061-62294560	0.126465440370096	.	.
chr10	62449766	62450265	chr10	62332391	62332890	4930507D05Rik|chr10:62332391-62332890	0.132079695807148	.	.
chr10	62449766	62450265	chr10	62332391	62332890	Supv3l1|chr10:62332391-62332890	0.132079695807148	.	.
chr10	62449766	62450265	chr10	62404794	62405293	4930507D05Rik|chr10:62404794-62405293	0.144022767773819	.	.
chr10	62449766	62450265	chr10	62404794	62405293	Supv3l1|chr10:62404794-62405293	0.144022767773819	.	.
chr10	62449766	62450265	chr10	62549665	62550164	4930507D05Rik|chr10:62549665-62550164	0.145453751571137	.	.
chr10	62449766	62450265	chr10	62549665	62550164	Supv3l1|chr10:62549665-62550164	0.145453751571137	.	.
chr10	62486129	62486628	chr10	62282647	62283146	Vps26a|chr10:62282647-62283146	0.161401769591285	.	.
chr10	62486129	62486628	chr10	62294061	62294560	Vps26a|chr10:62294061-62294560	0.194765164379965	.	.
chr10	62486129	62486628	chr10	62300269	62300768	Vps26a|chr10:62300269-62300768	0.350042230202932	.	.
chr10	62486629	62487128	chr10	62260971	62261470	Vps26a|chr10:62260971-62261470	0.117841060363249	.	.
chr10	62486629	62487128	chr10	62282647	62283146	Vps26a|chr10:62282647-62283146	0.191008614296771	.	.
chr10	62486629	62487128	chr10	62294061	62294560	Vps26a|chr10:62294061-62294560	0.118998721672206	.	.
chr10	62486629	62487128	chr10	62294061	62294560	Vps26a|chr10:62294061-62294560	0.118998721672207	.	.
chr10	62486629	62487128	chr10	62300269	62300768	Vps26a|chr10:62300269-62300768	0.156742551400356	.	.
chr10	62486629	62487128	chr10	62590203	62590702	Vps26a|chr10:62590203-62590702	0.186308395782711	.	.
chr10	62577623	62578122	chr10	62404794	62405293	4933428P19Rik|chr10:62404794-62405293	0.163770999606991	.	.
chr10	62577623	62578122	chr10	62404794	62405293	Kif1bp|chr10:62404794-62405293	0.163770999606991	.	.
chr10	62577623	62578122	chr10	62831702	62832201	4933428P19Rik|chr10:62831702-62832201	0.205958592541712	.	.
chr10	62577623	62578122	chr10	62831702	62832201	Kif1bp|chr10:62831702-62832201	0.205958592541712	.	.
chr10	62577623	62578122	chr10	62865795	62866294	4933428P19Rik|chr10:62865795-62866294	0.20547619670439	.	.
chr10	62577623	62578122	chr10	62865795	62866294	Kif1bp|chr10:62865795-62866294	0.20547619670439	.	.
chr10	62578211	62578710	chr10	62549665	62550164	4933428P19Rik|chr10:62549665-62550164	0.136204974516229	.	.
chr10	62578211	62578710	chr10	62549665	62550164	Kif1bp|chr10:62549665-62550164	0.136204974516229	.	.
chr10	62578211	62578710	chr10	62590203	62590702	4933428P19Rik|chr10:62590203-62590702	0.188010316913169	.	.
chr10	62578211	62578710	chr10	62590203	62590702	Kif1bp|chr10:62590203-62590702	0.188010316913169	.	.
chr10	62578211	62578710	chr10	62831702	62832201	4933428P19Rik|chr10:62831702-62832201	0.12702165045362	.	.
chr10	62578211	62578710	chr10	62831702	62832201	Kif1bp|chr10:62831702-62832201	0.12702165045362	.	.
chr10	62578211	62578710	chr10	62865795	62866294	4933428P19Rik|chr10:62865795-62866294	0.13783130248253	.	.
chr10	62578211	62578710	chr10	62865795	62866294	Kif1bp|chr10:62865795-62866294	0.13783130248253	.	.
chr10	62602059	62602558	chr10	62294061	62294560	Ddx21|chr10:62294061-62294560	0.116325212586503	.	.
chr10	62602059	62602558	chr10	62294061	62294560	Gm47257|chr10:62294061-62294560	0.116325212586503	.	.
chr10	62602059	62602558	chr10	62549665	62550164	Ddx21|chr10:62549665-62550164	0.134851734486074	.	.
chr10	62602059	62602558	chr10	62549665	62550164	Gm47257|chr10:62549665-62550164	0.134851734486074	.	.
chr10	62602059	62602558	chr10	62590203	62590702	Ddx21|chr10:62590203-62590702	0.129148572069516	.	.
chr10	62602059	62602558	chr10	62590203	62590702	Gm47257|chr10:62590203-62590702	0.129148572069516	.	.
chr10	62602590	62603089	chr10	62500120	62500619	Ddx21|chr10:62500120-62500619	0.147346760576317	.	.
chr10	62602590	62603089	chr10	62500120	62500619	Gm47257|chr10:62500120-62500619	0.147346760576317	.	.
chr10	62602590	62603089	chr10	62831702	62832201	Ddx21|chr10:62831702-62832201	0.124739569190783	.	.
chr10	62602590	62603089	chr10	62831702	62832201	Gm47257|chr10:62831702-62832201	0.124739569190783	.	.
chr10	62651098	62651597	chr10	62260971	62261470	Ddx50|chr10:62260971-62261470	0.135975343435935	.	.
chr10	62651098	62651597	chr10	62590203	62590702	Ddx50|chr10:62590203-62590702	0.11527332339166	.	.
chr10	62651098	62651597	chr10	62831702	62832201	Ddx50|chr10:62831702-62832201	0.141704720494653	.	.
chr10	62651098	62651597	chr10	62856650	62857149	Ddx50|chr10:62856650-62857149	0.121967303005036	.	.
chr10	62651098	62651597	chr10	62865795	62866294	Ddx50|chr10:62865795-62866294	0.202236491550242	.	.
chr10	62791593	62792092	chr10	62549665	62550164	Ccar1|chr10:62549665-62550164	0.274063775693319	.	.
chr10	62791593	62792092	chr10	62971839	62972338	Ccar1|chr10:62971839-62972338	0.114518004132444	.	.
chr10	62792172	62792671	chr10	62500120	62500619	Ccar1|chr10:62500120-62500619	0.139379731423468	.	.
chr10	62792172	62792671	chr10	62549665	62550164	Ccar1|chr10:62549665-62550164	0.215976719304417	.	.
chr10	62920395	62920894	chr10	62500120	62500619	Slc25a16|chr10:62500120-62500619	0.125092497736025	.	.
chr10	62920395	62920894	chr10	62830770	62831269	Slc25a16|chr10:62830770-62831269	0.117102282673568	.	.
chr10	62920395	62920894	chr10	62971839	62972338	Slc25a16|chr10:62971839-62972338	0.350045726719048	.	.
chr10	62946840	62947339	chr10	62865210	62865709	Dna2|chr10:62865210-62865709	0.117679273681783	.	.
chr10	62946840	62947339	chr10	62866298	62866797	Dna2|chr10:62866298-62866797	0.185670651521324	.	.
chr10	62946840	62947339	chr10	62971839	62972338	Dna2|chr10:62971839-62972338	0.246956801543936	.	.
chr10	62979983	62980482	chr10	62549665	62550164	Rufy2|chr10:62549665-62550164	0.396401979796184	.	.
chr10	62979983	62980482	chr10	62865795	62866294	Rufy2|chr10:62865795-62866294	0.149243890481897	.	.
chr10	75764120	75764619	chr10	75858827	75859326	Cabin1|chr10:75858827-75859326	0.212468887554164	.	.
chr10	75764120	75764619	chr10	75883039	75883538	Cabin1|chr10:75883039-75883538	0.158684773001284	.	.
chr10	75764120	75764619	chr10	76203887	76204386	Cabin1|chr10:76203887-76204386	0.134204272549044	.	.
chr10	75764120	75764619	chr10	76213307	76213806	Cabin1|chr10:76213307-76213806	0.120510651296757	.	.
chr10	75773277	75773776	chr10	75858827	75859326	Ddt|chr10:75858827-75859326	0.137844162255744	.	.
chr10	75797531	75798030	chr10	75898902	75899401	Gstt1|chr10:75898902-75899401	0.150406479276687	.	.
chr10	75797531	75798030	chr10	76132547	76133046	Gstt1|chr10:76132547-76133046	0.112291472844955	.	.
chr10	75798331	75798830	chr10	75858827	75859326	Gstt1|chr10:75858827-75859326	0.228978433504228	.	.
chr10	75798331	75798830	chr10	75872865	75873364	Gstt1|chr10:75872865-75873364	0.269563775590019	.	.
chr10	75798331	75798830	chr10	75951750	75952249	Gstt1|chr10:75951750-75952249	0.126332263907981	.	.
chr10	75798331	75798830	chr10	76042455	76042954	Gstt1|chr10:76042455-76042954	0.125298253233475	.	.
chr10	75798331	75798830	chr10	76132547	76133046	Gstt1|chr10:76132547-76133046	0.126838733413009	.	.
chr10	75798331	75798830	chr10	76203887	76204386	Gstt1|chr10:76203887-76204386	0.232893130863508	.	.
chr10	75837242	75837741	chr10	75858827	75859326	Gstt2|chr10:75858827-75859326	0.132559673523152	.	.
chr10	75837242	75837741	chr10	76213307	76213806	Gstt2|chr10:76213307-76213806	0.145253043151794	.	.
chr10	75859343	75859842	chr10	75853409	75853908	Mif|chr10:75853409-75853908	0.112732064599388	.	.
chr10	75859343	75859842	chr10	75858827	75859326	Mif|chr10:75858827-75859326	0.335565485449102	.	.
chr10	75859343	75859842	chr10	75883039	75883538	Mif|chr10:75883039-75883538	0.227100265659919	.	.
chr10	75859343	75859842	chr10	75950691	75951190	Mif|chr10:75950691-75951190	0.151288029064742	.	.
chr10	75859343	75859842	chr10	76203887	76204386	Mif|chr10:76203887-76204386	0.143278397329796	.	.
chr10	75860073	75860572	chr10	75853409	75853908	Mif|chr10:75853409-75853908	0.204515624281533	.	.
chr10	75860073	75860572	chr10	76041941	76042440	Mif|chr10:76041941-76042440	0.153263090700047	.	.
chr10	75893088	75893587	chr10	75858827	75859326	Derl3|chr10:75858827-75859326	0.19214035366468	.	.
chr10	75893088	75893587	chr10	76203887	76204386	Derl3|chr10:76203887-76204386	0.164731580583788	.	.
chr10	75893088	75893587	chr10	76213307	76213806	Derl3|chr10:76213307-76213806	0.260499183483891	.	.
chr10	75921379	75921878	chr10	75858827	75859326	Smarcb1|chr10:75858827-75859326	0.228483734302668	.	.
chr10	75921379	75921878	chr10	75872865	75873364	Smarcb1|chr10:75872865-75873364	0.114688036713129	.	.
chr10	75921379	75921878	chr10	75873531	75874030	Smarcb1|chr10:75873531-75874030	0.137974860340657	.	.
chr10	75921379	75921878	chr10	75883039	75883538	Smarcb1|chr10:75883039-75883538	0.152594469227369	.	.
chr10	75921379	75921878	chr10	76042455	76042954	Smarcb1|chr10:76042455-76042954	0.164857849712682	.	.
chr10	75921379	75921878	chr10	76203887	76204386	Smarcb1|chr10:76203887-76204386	0.170311755060697	.	.
chr10	75932278	75932777	chr10	76132547	76133046	Chchd10|chr10:76132547-76133046	0.229969080732185	.	.
chr10	76032290	76032789	chr10	75858827	75859326	Zfp280b|chr10:75858827-75859326	0.16147989624217	.	.
chr10	76032290	76032789	chr10	75951750	75952249	Zfp280b|chr10:75951750-75952249	0.127387954796441	.	.
chr10	76032290	76032789	chr10	76213307	76213806	Zfp280b|chr10:76213307-76213806	0.333661816866023	.	.
chr10	76032290	76032789	chr10	76275404	76275903	Zfp280b|chr10:76275404-76275903	0.176004683118533	.	.
chr10	76032290	76032789	chr10	76284042	76284541	Zfp280b|chr10:76284042-76284541	0.113217722116694	.	.
chr10	76253541	76254040	chr10	76259502	76260001	S100b|chr10:76259502-76260001	0.210435380342272	.	.
chr10	76344529	76345028	chr10	76275404	76275903	Dip2a|chr10:76275404-76275903	0.148848746345794	.	.
chr10	76344529	76345028	chr10	76284042	76284541	Dip2a|chr10:76284042-76284541	0.411170168308875	.	.
chr10	76344529	76345028	chr10	76284623	76285122	Dip2a|chr10:76284623-76285122	0.256853069833349	.	.
chr10	76345090	76345589	chr10	76203887	76204386	Dip2a|chr10:76203887-76204386	0.171828193117861	.	.
chr10	76345090	76345589	chr10	76213307	76213806	Dip2a|chr10:76213307-76213806	0.169509352970896	.	.
chr10	76442015	76442514	chr10	76132547	76133046	Pcnt|chr10:76132547-76133046	0.176787444772946	.	.
chr10	76442556	76443055	chr10	76042455	76042954	Pcnt|chr10:76042455-76042954	0.188222778278973	.	.
chr10	76442556	76443055	chr10	76132547	76133046	Pcnt|chr10:76132547-76133046	0.130857758501193	.	.
chr10	76442556	76443055	chr10	76203887	76204386	Pcnt|chr10:76203887-76204386	0.112817120898976	.	.
chr10	76468680	76469179	chr10	76132547	76133046	Mcm3ap|chr10:76132547-76133046	0.150210168717756	.	.
chr10	76468680	76469179	chr10	76132547	76133046	Ybey|chr10:76132547-76133046	0.150210168717756	.	.
chr10	78574691	78575190	chr10	78686751	78687250	Ilvbl|chr10:78686751-78687250	0.204455079811732	.	.
chr10	78746859	78747358	chr10	78686751	78687250	Gm30400|chr10:78686751-78687250	0.141956283632005	.	.
chr10	78752339	78752838	chr10	78787724	78788223	Ccdc105|chr10:78787724-78788223	0.111768157951406	.	.
chr10	78752339	78752838	chr10	78812600	78813099	Ccdc105|chr10:78812600-78813099	0.341221076925156	.	.
chr10	78752863	78753362	chr10	78812600	78813099	Ccdc105|chr10:78812600-78813099	0.166837832263884	.	.
chr10	78752863	78753362	chr10	79116275	79116774	Ccdc105|chr10:79116275-79116774	0.136341277123894	.	.
chr10	78779460	78779959	chr10	78686751	78687250	Slc1a6|chr10:78686751-78687250	0.262697172514707	.	.
chr10	78780051	78780550	chr10	78686751	78687250	Slc1a6|chr10:78686751-78687250	0.305128016598741	.	.
chr10	78780607	78781106	chr10	78812600	78813099	Slc1a6|chr10:78812600-78813099	0.250502873369613	.	.
chr10	79097368	79097867	chr10	78812600	78813099	2610008E11Rik|chr10:78812600-78813099	0.164478612891751	.	.
chr10	79533018	79533517	chr10	79612103	79612602	Plpp2|chr10:79612103-79612602	0.2060280879222	.	.
chr10	79533018	79533517	chr10	79654793	79655292	Plpp2|chr10:79654793-79655292	0.203135279265594	.	.
chr10	79533018	79533517	chr10	79655302	79655801	Plpp2|chr10:79655302-79655801	0.205100531318196	.	.
chr10	79533559	79534058	chr10	79654793	79655292	Plpp2|chr10:79654793-79655292	0.208300396765907	.	.
chr10	79533559	79534058	chr10	79655302	79655801	Plpp2|chr10:79655302-79655801	0.152087695109591	.	.
chr10	79554879	79555378	chr10	79595188	79595687	Mier2|chr10:79595188-79595687	0.143978106523567	.	.
chr10	79554879	79555378	chr10	79597022	79597521	Mier2|chr10:79597022-79597521	0.114219416182028	.	.
chr10	79554879	79555378	chr10	79654793	79655292	Mier2|chr10:79654793-79655292	0.37192347942457	.	.
chr10	79554879	79555378	chr10	79655302	79655801	Mier2|chr10:79655302-79655801	0.278889978418529	.	.
chr10	79613886	79614385	chr10	79597022	79597521	C2cd4c|chr10:79597022-79597521	0.220055066456018	.	.
chr10	79613886	79614385	chr10	79654793	79655292	C2cd4c|chr10:79654793-79655292	0.258259797147332	.	.
chr10	79613886	79614385	chr10	79655302	79655801	C2cd4c|chr10:79655302-79655801	0.342035062621851	.	.
chr10	79637007	79637506	chr10	79654793	79655292	Gm47163|chr10:79654793-79655292	0.25163014804112	.	.
chr10	79637007	79637506	chr10	79654793	79655292	Shc2|chr10:79654793-79655292	0.25163014804112	.	.
chr10	79637007	79637506	chr10	79655302	79655801	Gm47163|chr10:79655302-79655801	0.235553081013519	.	.
chr10	79637007	79637506	chr10	79655302	79655801	Gm47163|chr10:79655302-79655801	0.23555308101352	.	.
chr10	79637007	79637506	chr10	79655302	79655801	Shc2|chr10:79655302-79655801	0.235553081013519	.	.
chr10	79637007	79637506	chr10	79655302	79655801	Shc2|chr10:79655302-79655801	0.23555308101352	.	.
chr10	79637658	79638157	chr10	79612103	79612602	Gm47163|chr10:79612103-79612602	0.156082114980191	.	.
chr10	79637658	79638157	chr10	79612103	79612602	Shc2|chr10:79612103-79612602	0.156082114980191	.	.
chr10	79637658	79638157	chr10	79654793	79655292	Gm47163|chr10:79654793-79655292	0.271440772420487	.	.
chr10	79637658	79638157	chr10	79654793	79655292	Shc2|chr10:79654793-79655292	0.271440772420487	.	.
chr10	79637658	79638157	chr10	79655302	79655801	Gm47163|chr10:79655302-79655801	0.256821617783096	.	.
chr10	79637658	79638157	chr10	79655302	79655801	Shc2|chr10:79655302-79655801	0.256821617783096	.	.
chr10	79668658	79669157	chr10	79654793	79655292	Tpgs1|chr10:79654793-79655292	0.181291444804109	.	.
chr10	79669185	79669684	chr10	79597022	79597521	Tpgs1|chr10:79597022-79597521	0.237349684250835	.	.
chr10	79669185	79669684	chr10	79649318	79649817	Tpgs1|chr10:79649318-79649817	0.112085302502201	.	.
chr10	79669185	79669684	chr10	79654793	79655292	Tpgs1|chr10:79654793-79655292	0.20148566961212	.	.
chr10	79669185	79669684	chr10	79654793	79655292	Tpgs1|chr10:79654793-79655292	0.201485669612121	.	.
chr10	79669185	79669684	chr10	79655302	79655801	Tpgs1|chr10:79655302-79655801	0.198864684616247	.	.
chr10	79669743	79670242	chr10	79597022	79597521	Tpgs1|chr10:79597022-79597521	0.149468439750443	.	.
chr10	79669743	79670242	chr10	79612103	79612602	Tpgs1|chr10:79612103-79612602	0.12172070143994	.	.
chr10	79669743	79670242	chr10	79649318	79649817	Tpgs1|chr10:79649318-79649817	0.130678464388975	.	.
chr10	79681760	79682259	chr10	79597022	79597521	Cdc34|chr10:79597022-79597521	0.11944447221783	.	.
chr10	79704113	79704612	chr10	79638841	79639340	Bsg|chr10:79638841-79639340	0.185225106655267	.	.
chr10	79704113	79704612	chr10	79649318	79649817	Bsg|chr10:79649318-79649817	0.264538134422594	.	.
chr10	79704113	79704612	chr10	79654793	79655292	Bsg|chr10:79654793-79655292	0.222663168916134	.	.
chr10	79704113	79704612	chr10	79654793	79655292	Bsg|chr10:79654793-79655292	0.222663168916135	.	.
chr10	79704113	79704612	chr10	79655302	79655801	Bsg|chr10:79655302-79655801	0.191874938482277	.	.
chr10	79716415	79716914	chr10	79649318	79649817	Hcn2|chr10:79649318-79649817	0.143011645195106	.	.
chr10	79716415	79716914	chr10	79654793	79655292	Hcn2|chr10:79654793-79655292	0.263033139966637	.	.
chr10	79716415	79716914	chr10	79655302	79655801	Hcn2|chr10:79655302-79655801	0.272240248445773	.	.
chr10	79717010	79717509	chr10	79597022	79597521	Hcn2|chr10:79597022-79597521	0.110832039428782	.	.
chr10	79717010	79717509	chr10	79649318	79649817	Hcn2|chr10:79649318-79649817	0.128841745477216	.	.
chr10	79746371	79746870	chr10	79638841	79639340	Polrmt|chr10:79638841-79639340	0.114396569079631	.	.
chr10	79746371	79746870	chr10	79655302	79655801	Polrmt|chr10:79655302-79655801	0.173385912533696	.	.
chr10	81252204	81252703	chr10	81257213	81257712	Matk|chr10:81257213-81257712	0.225544683073219	.	.
chr10	81252204	81252703	chr10	81407442	81407941	Matk|chr10:81407442-81407941	0.148708028828965	.	.
chr10	81252204	81252703	chr10	81416888	81417387	Matk|chr10:81416888-81417387	0.119543961176524	.	.
chr10	81252204	81252703	chr10	81484387	81484886	Matk|chr10:81484387-81484886	0.22528151311285	.	.
chr10	81252204	81252703	chr10	81502626	81503125	Matk|chr10:81502626-81503125	0.111018867249952	.	.
chr10	81252204	81252703	chr10	81526637	81527136	Matk|chr10:81526637-81527136	0.190201608290741	.	.
chr10	81252204	81252703	chr10	81551522	81552021	Matk|chr10:81551522-81552021	0.143866393666229	.	.
chr10	81252204	81252703	chr10	81633421	81633920	Matk|chr10:81633421-81633920	0.306252555016356	.	.
chr10	81253019	81253518	chr10	81346675	81347174	Matk|chr10:81346675-81347174	0.151509151187099	.	.
chr10	81253019	81253518	chr10	81407442	81407941	Matk|chr10:81407442-81407941	0.18657040936815	.	.
chr10	81253019	81253518	chr10	81450104	81450603	Matk|chr10:81450104-81450603	0.170606009967243	.	.
chr10	81253019	81253518	chr10	81472805	81473304	Matk|chr10:81472805-81473304	0.14107379209821	.	.
chr10	81253019	81253518	chr10	81551522	81552021	Matk|chr10:81551522-81552021	0.113809414869594	.	.
chr10	81253019	81253518	chr10	81633421	81633920	Matk|chr10:81633421-81633920	0.323707999834679	.	.
chr10	81266395	81266894	chr10	81267945	81268444	Apba3|chr10:81267945-81268444	0.124792249769071	.	.
chr10	81266395	81266894	chr10	81267945	81268444	Mrpl54|chr10:81267945-81268444	0.124792249769071	.	.
chr10	81266395	81266894	chr10	81413787	81414286	Apba3|chr10:81413787-81414286	0.119539667575219	.	.
chr10	81266395	81266894	chr10	81413787	81414286	Mrpl54|chr10:81413787-81414286	0.119539667575219	.	.
chr10	81266395	81266894	chr10	81450104	81450603	Apba3|chr10:81450104-81450603	0.111365764186989	.	.
chr10	81266395	81266894	chr10	81450104	81450603	Mrpl54|chr10:81450104-81450603	0.111365764186989	.	.
chr10	81266395	81266894	chr10	81464334	81464833	Apba3|chr10:81464334-81464833	0.168069541815288	.	.
chr10	81266395	81266894	chr10	81464334	81464833	Mrpl54|chr10:81464334-81464833	0.168069541815288	.	.
chr10	81266395	81266894	chr10	81472805	81473304	Apba3|chr10:81472805-81473304	0.300481844525756	.	.
chr10	81266395	81266894	chr10	81472805	81473304	Mrpl54|chr10:81472805-81473304	0.300481844525756	.	.
chr10	81266395	81266894	chr10	81551522	81552021	Apba3|chr10:81551522-81552021	0.127775988057709	.	.
chr10	81266395	81266894	chr10	81551522	81552021	Mrpl54|chr10:81551522-81552021	0.127775988057709	.	.
chr10	81266395	81266894	chr10	81643405	81643904	Apba3|chr10:81643405-81643904	0.294141954113598	.	.
chr10	81266395	81266894	chr10	81643405	81643904	Mrpl54|chr10:81643405-81643904	0.294141954113598	.	.
chr10	81292618	81293117	chr10	81267945	81268444	Pip5k1c|chr10:81267945-81268444	0.119097225988084	.	.
chr10	81292618	81293117	chr10	81346675	81347174	Pip5k1c|chr10:81346675-81347174	0.211394610430058	.	.
chr10	81292618	81293117	chr10	81416888	81417387	Pip5k1c|chr10:81416888-81417387	0.144304056632968	.	.
chr10	81292618	81293117	chr10	81430157	81430656	Pip5k1c|chr10:81430157-81430656	0.164404522893199	.	.
chr10	81292618	81293117	chr10	81430826	81431325	Pip5k1c|chr10:81430826-81431325	0.149694162508636	.	.
chr10	81292618	81293117	chr10	81432821	81433320	Pip5k1c|chr10:81432821-81433320	0.119310391560696	.	.
chr10	81292618	81293117	chr10	81450104	81450603	Pip5k1c|chr10:81450104-81450603	0.399998412947206	.	.
chr10	81292618	81293117	chr10	81484387	81484886	Pip5k1c|chr10:81484387-81484886	0.139150391242351	.	.
chr10	81292618	81293117	chr10	81551522	81552021	Pip5k1c|chr10:81551522-81552021	0.162391633965115	.	.
chr10	81292618	81293117	chr10	81571498	81571997	Pip5k1c|chr10:81571498-81571997	0.148465725177703	.	.
chr10	81292618	81293117	chr10	81633421	81633920	Pip5k1c|chr10:81633421-81633920	0.400681544846649	.	.
chr10	81293278	81293777	chr10	81267945	81268444	Pip5k1c|chr10:81267945-81268444	0.153461650276875	.	.
chr10	81293278	81293777	chr10	81285670	81286169	Pip5k1c|chr10:81285670-81286169	0.275696880512363	.	.
chr10	81293278	81293777	chr10	81413787	81414286	Pip5k1c|chr10:81413787-81414286	0.121554337302818	.	.
chr10	81293278	81293777	chr10	81472805	81473304	Pip5k1c|chr10:81472805-81473304	0.227982694162963	.	.
chr10	81293278	81293777	chr10	81596502	81597001	Pip5k1c|chr10:81596502-81597001	0.269457724263179	.	.
chr10	81293278	81293777	chr10	81643405	81643904	Pip5k1c|chr10:81643405-81643904	0.161701668467464	.	.
chr10	81302735	81303234	chr10	81257213	81257712	Gm16315|chr10:81257213-81257712	0.141348860434892	.	.
chr10	81302735	81303234	chr10	81401904	81402403	Gm16315|chr10:81401904-81402403	0.135735525724441	.	.
chr10	81302735	81303234	chr10	81472805	81473304	Gm16315|chr10:81472805-81473304	0.239354659314813	.	.
chr10	81320497	81320996	chr10	81257213	81257712	Cactin|chr10:81257213-81257712	0.117470722239632	.	.
chr10	81320497	81320996	chr10	81267945	81268444	Cactin|chr10:81267945-81268444	0.112333025092988	.	.
chr10	81320497	81320996	chr10	81407442	81407941	Cactin|chr10:81407442-81407941	0.120199976348456	.	.
chr10	81320497	81320996	chr10	81464334	81464833	Cactin|chr10:81464334-81464833	0.144590939118388	.	.
chr10	81320497	81320996	chr10	81484387	81484886	Cactin|chr10:81484387-81484886	0.224769210142066	.	.
chr10	81320497	81320996	chr10	81526637	81527136	Cactin|chr10:81526637-81527136	0.244095891159213	.	.
chr10	81320497	81320996	chr10	81551522	81552021	Cactin|chr10:81551522-81552021	0.110793775198117	.	.
chr10	81320497	81320996	chr10	81605015	81605514	Cactin|chr10:81605015-81605514	0.228501896710776	.	.
chr10	81320497	81320996	chr10	81643405	81643904	Cactin|chr10:81643405-81643904	0.249183722975254	.	.
chr10	81350327	81350826	chr10	81346675	81347174	Hmg20b|chr10:81346675-81347174	0.215001992606035	.	.
chr10	81350327	81350826	chr10	81430157	81430656	Hmg20b|chr10:81430157-81430656	0.203774470853044	.	.
chr10	81350327	81350826	chr10	81430826	81431325	Hmg20b|chr10:81430826-81431325	0.127978519002	.	.
chr10	81350327	81350826	chr10	81432821	81433320	Hmg20b|chr10:81432821-81433320	0.29225355952977	.	.
chr10	81350327	81350826	chr10	81450104	81450603	Hmg20b|chr10:81450104-81450603	0.349567979330061	.	.
chr10	81350327	81350826	chr10	81633421	81633920	Hmg20b|chr10:81633421-81633920	0.197852621325113	.	.
chr10	81350327	81350826	chr10	81643405	81643904	Hmg20b|chr10:81643405-81643904	0.137960334156214	.	.
chr10	81357211	81357710	chr10	81267945	81268444	Mfsd12|chr10:81267945-81268444	0.334670754070993	.	.
chr10	81357211	81357710	chr10	81413787	81414286	Mfsd12|chr10:81413787-81414286	0.1587467438106	.	.
chr10	81357211	81357710	chr10	81430157	81430656	Mfsd12|chr10:81430157-81430656	0.117402870989621	.	.
chr10	81357211	81357710	chr10	81430826	81431325	Mfsd12|chr10:81430826-81431325	0.191035596847994	.	.
chr10	81357211	81357710	chr10	81472805	81473304	Mfsd12|chr10:81472805-81473304	0.124095940241641	.	.
chr10	81357211	81357710	chr10	81570705	81571204	Mfsd12|chr10:81570705-81571204	0.158790319611747	.	.
chr10	81357211	81357710	chr10	81633421	81633920	Mfsd12|chr10:81633421-81633920	0.123239675750196	.	.
chr10	81357211	81357710	chr10	81643405	81643904	Mfsd12|chr10:81643405-81643904	0.12978790035781	.	.
chr10	81378395	81378894	chr10	81267945	81268444	Fzr1|chr10:81267945-81268444	0.263284392424988	.	.
chr10	81378395	81378894	chr10	81285670	81286169	Fzr1|chr10:81285670-81286169	0.17037731889966	.	.
chr10	81378395	81378894	chr10	81413787	81414286	Fzr1|chr10:81413787-81414286	0.118664993712041	.	.
chr10	81378395	81378894	chr10	81430157	81430656	Fzr1|chr10:81430157-81430656	0.227514078366642	.	.
chr10	81378395	81378894	chr10	81430826	81431325	Fzr1|chr10:81430826-81431325	0.149781876548873	.	.
chr10	81378395	81378894	chr10	81472805	81473304	Fzr1|chr10:81472805-81473304	0.267933131359959	.	.
chr10	81378395	81378894	chr10	81596502	81597001	Fzr1|chr10:81596502-81597001	0.206287705970206	.	.
chr10	81378395	81378894	chr10	81605015	81605514	Fzr1|chr10:81605015-81605514	0.119909790115799	.	.
chr10	81378395	81378894	chr10	81643405	81643904	Fzr1|chr10:81643405-81643904	0.314494412259446	.	.
chr10	81384063	81384562	chr10	81413787	81414286	Dohh|chr10:81413787-81414286	0.205430924067162	.	.
chr10	81384063	81384562	chr10	81484387	81484886	Dohh|chr10:81484387-81484886	0.111510776932167	.	.
chr10	81384063	81384562	chr10	81551522	81552021	Dohh|chr10:81551522-81552021	0.226281490735548	.	.
chr10	81384063	81384562	chr10	81605015	81605514	Dohh|chr10:81605015-81605514	0.159796201928829	.	.
chr10	81384063	81384562	chr10	81633421	81633920	Dohh|chr10:81633421-81633920	0.404778236530629	.	.
chr10	81384063	81384562	chr10	81643405	81643904	Dohh|chr10:81643405-81643904	0.113835691862047	.	.
chr10	81389740	81390239	chr10	81346675	81347174	Gm48552|chr10:81346675-81347174	0.121738492592777	.	.
chr10	81389740	81390239	chr10	81416888	81417387	Gm48552|chr10:81416888-81417387	0.14406682671276	.	.
chr10	81389740	81390239	chr10	81430157	81430656	Gm48552|chr10:81430157-81430656	0.166185987918769	.	.
chr10	81389740	81390239	chr10	81430826	81431325	Gm48552|chr10:81430826-81431325	0.180575532463996	.	.
chr10	81389740	81390239	chr10	81432821	81433320	Gm48552|chr10:81432821-81433320	0.145564052487034	.	.
chr10	81389740	81390239	chr10	81450104	81450603	Gm48552|chr10:81450104-81450603	0.23972313348399	.	.
chr10	81389740	81390239	chr10	81633421	81633920	Gm48552|chr10:81633421-81633920	0.369845446243918	.	.
chr10	81481874	81482373	chr10	81450104	81450603	Celf5|chr10:81450104-81450603	0.220890520238559	.	.
chr10	81481874	81482373	chr10	81464334	81464833	Celf5|chr10:81464334-81464833	0.183370936263355	.	.
chr10	81481874	81482373	chr10	81472805	81473304	Celf5|chr10:81472805-81473304	0.197913770321277	.	.
chr10	81481874	81482373	chr10	81484387	81484886	Celf5|chr10:81484387-81484886	0.185725315268185	.	.
chr10	81481874	81482373	chr10	81551522	81552021	Celf5|chr10:81551522-81552021	0.216940816652466	.	.
chr10	81481874	81482373	chr10	81605015	81605514	Celf5|chr10:81605015-81605514	0.151928045693055	.	.
chr10	81482441	81482940	chr10	81267945	81268444	Celf5|chr10:81267945-81268444	0.226349031372587	.	.
chr10	81482441	81482940	chr10	81450104	81450603	Celf5|chr10:81450104-81450603	0.12131805088565	.	.
chr10	81482441	81482940	chr10	81472805	81473304	Celf5|chr10:81472805-81473304	0.194604760787243	.	.
chr10	81482441	81482940	chr10	81596502	81597001	Celf5|chr10:81596502-81597001	0.122706411850754	.	.
chr10	81496231	81496730	chr10	81267945	81268444	Ncln|chr10:81267945-81268444	0.200922773882209	.	.
chr10	81496231	81496730	chr10	81413787	81414286	Ncln|chr10:81413787-81414286	0.112260374714685	.	.
chr10	81496231	81496730	chr10	81464334	81464833	Ncln|chr10:81464334-81464833	0.112869724142808	.	.
chr10	81496231	81496730	chr10	81472805	81473304	Ncln|chr10:81472805-81473304	0.25607533672308	.	.
chr10	81496231	81496730	chr10	81570705	81571204	Ncln|chr10:81570705-81571204	0.152660003171854	.	.
chr10	81496231	81496730	chr10	81571498	81571997	Ncln|chr10:81571498-81571997	0.115414230154279	.	.
chr10	81496231	81496730	chr10	81643405	81643904	Ncln|chr10:81643405-81643904	0.246805202670434	.	.
chr10	81545004	81545503	chr10	81267945	81268444	Gna11|chr10:81267945-81268444	0.132179977294895	.	.
chr10	81545004	81545503	chr10	81432821	81433320	Gna11|chr10:81432821-81433320	0.138569000983146	.	.
chr10	81545004	81545503	chr10	81450104	81450603	Gna11|chr10:81450104-81450603	0.15475197001487	.	.
chr10	81545004	81545503	chr10	81464334	81464833	Gna11|chr10:81464334-81464833	0.308593035752317	.	.
chr10	81545004	81545503	chr10	81472805	81473304	Gna11|chr10:81472805-81473304	0.142684328924364	.	.
chr10	81545004	81545503	chr10	81484387	81484886	Gna11|chr10:81484387-81484886	0.397499639093107	.	.
chr10	81545004	81545503	chr10	81551522	81552021	Gna11|chr10:81551522-81552021	0.219327822997817	.	.
chr10	81545004	81545503	chr10	81633421	81633920	Gna11|chr10:81633421-81633920	0.305526446023699	.	.
chr10	81545004	81545503	chr10	81643405	81643904	Gna11|chr10:81643405-81643904	0.130330985544345	.	.
chr10	81559200	81559699	chr10	81285670	81286169	Tle5|chr10:81285670-81286169	0.23432830466479	.	.
chr10	81559200	81559699	chr10	81430157	81430656	Tle5|chr10:81430157-81430656	0.193027981255378	.	.
chr10	81559200	81559699	chr10	81430826	81431325	Tle5|chr10:81430826-81431325	0.237453679231846	.	.
chr10	81559200	81559699	chr10	81450104	81450603	Tle5|chr10:81450104-81450603	0.139067750319155	.	.
chr10	81559200	81559699	chr10	81472805	81473304	Tle5|chr10:81472805-81473304	0.199554874724542	.	.
chr10	81559200	81559699	chr10	81484387	81484886	Tle5|chr10:81484387-81484886	0.243878290832527	.	.
chr10	81559200	81559699	chr10	81551522	81552021	Tle5|chr10:81551522-81552021	0.200981565164635	.	.
chr10	81559200	81559699	chr10	81643405	81643904	Tle5|chr10:81643405-81643904	0.141222442140491	.	.
chr10	81560176	81560675	chr10	81257213	81257712	Tle5|chr10:81257213-81257712	0.255168496009689	.	.
chr10	81560176	81560675	chr10	81267945	81268444	Tle5|chr10:81267945-81268444	0.243849622580278	.	.
chr10	81560176	81560675	chr10	81407442	81407941	Tle5|chr10:81407442-81407941	0.172767082943168	.	.
chr10	81560176	81560675	chr10	81413787	81414286	Tle5|chr10:81413787-81414286	0.140733871473379	.	.
chr10	81560176	81560675	chr10	81432821	81433320	Tle5|chr10:81432821-81433320	0.137240852853791	.	.
chr10	81560176	81560675	chr10	81472805	81473304	Tle5|chr10:81472805-81473304	0.128991285276265	.	.
chr10	81560176	81560675	chr10	81570705	81571204	Tle5|chr10:81570705-81571204	0.211709501667779	.	.
chr10	81560176	81560675	chr10	81643405	81643904	Tle5|chr10:81643405-81643904	0.397878284264314	.	.
chr10	81600731	81601230	chr10	81267945	81268444	Tle6|chr10:81267945-81268444	0.128994333720158	.	.
chr10	81600731	81601230	chr10	81267945	81268444	Tle6|chr10:81267945-81268444	0.128994333720159	.	.
chr10	81600731	81601230	chr10	81464334	81464833	Tle6|chr10:81464334-81464833	0.226678386491351	.	.
chr10	81600731	81601230	chr10	81464334	81464833	Tle6|chr10:81464334-81464833	0.226678386491352	.	.
chr10	81600731	81601230	chr10	81472805	81473304	Tle6|chr10:81472805-81473304	0.178931770839675	.	.
chr10	81600731	81601230	chr10	81484387	81484886	Tle6|chr10:81484387-81484886	0.179735297844045	.	.
chr10	81600731	81601230	chr10	81605015	81605514	Tle6|chr10:81605015-81605514	0.234449478494842	.	.
chr10	81605948	81606447	chr10	81267945	81268444	BC025920|chr10:81267945-81268444	0.262658770871437	.	.
chr10	81605948	81606447	chr10	81407442	81407941	BC025920|chr10:81407442-81407941	0.125323999868788	.	.
chr10	81605948	81606447	chr10	81413787	81414286	BC025920|chr10:81413787-81414286	0.121096118537044	.	.
chr10	81605948	81606447	chr10	81430157	81430656	BC025920|chr10:81430157-81430656	0.177778110641863	.	.
chr10	81605948	81606447	chr10	81450104	81450603	BC025920|chr10:81450104-81450603	0.127296330127029	.	.
chr10	81605948	81606447	chr10	81472805	81473304	BC025920|chr10:81472805-81473304	0.23939043717507	.	.
chr10	81605948	81606447	chr10	81570705	81571204	BC025920|chr10:81570705-81571204	0.131241485028452	.	.
chr10	81605948	81606447	chr10	81643405	81643904	BC025920|chr10:81643405-81643904	0.277923959649757	.	.
chr10	81627379	81627878	chr10	81450104	81450603	Ankrd24|chr10:81450104-81450603	0.171463238198084	.	.
chr10	81627379	81627878	chr10	81450104	81450603	Sirt6|chr10:81450104-81450603	0.171463238198084	.	.
chr10	81627379	81627878	chr10	81472805	81473304	Ankrd24|chr10:81472805-81473304	0.130933325963853	.	.
chr10	81627379	81627878	chr10	81472805	81473304	Sirt6|chr10:81472805-81473304	0.130933325963853	.	.
chr10	81627379	81627878	chr10	81484387	81484886	Ankrd24|chr10:81484387-81484886	0.119962251354668	.	.
chr10	81627379	81627878	chr10	81484387	81484886	Sirt6|chr10:81484387-81484886	0.119962251354668	.	.
chr10	81627379	81627878	chr10	81605015	81605514	Ankrd24|chr10:81605015-81605514	0.237412636302327	.	.
chr10	81627379	81627878	chr10	81605015	81605514	Sirt6|chr10:81605015-81605514	0.237412636302327	.	.
chr10	81627379	81627878	chr10	81633421	81633920	Ankrd24|chr10:81633421-81633920	0.116945328172946	.	.
chr10	81627379	81627878	chr10	81633421	81633920	Sirt6|chr10:81633421-81633920	0.116945328172946	.	.
chr10	81648748	81649247	chr10	81430157	81430656	Gm10778|chr10:81430157-81430656	0.131983565621615	.	.
chr10	81648748	81649247	chr10	81432821	81433320	Gm10778|chr10:81432821-81433320	0.186626205944951	.	.
chr10	81648748	81649247	chr10	81450104	81450603	Gm10778|chr10:81450104-81450603	0.286915120835066	.	.
chr10	81648748	81649247	chr10	81484387	81484886	Gm10778|chr10:81484387-81484886	0.271641422998302	.	.
chr10	81648748	81649247	chr10	81551522	81552021	Gm10778|chr10:81551522-81552021	0.285281825228326	.	.
chr10	81648748	81649247	chr10	81633421	81633920	Gm10778|chr10:81633421-81633920	0.245430058839816	.	.
chr10	81649306	81649805	chr10	81450104	81450603	Gm10778|chr10:81450104-81450603	0.315603031140929	.	.
chr10	81649306	81649805	chr10	81484387	81484886	Gm10778|chr10:81484387-81484886	0.255628677009947	.	.
chr10	81649306	81649805	chr10	81551522	81552021	Gm10778|chr10:81551522-81552021	0.164029326933011	.	.
chr10	81649306	81649805	chr10	81997141	81997640	Gm10778|chr10:81997141-81997640	0.173854496790391	.	.
chr10	82127723	82128222	chr10	81997141	81997640	AU041133|chr10:81997141-81997640	0.118093485357915	.	.
chr10	82177822	82178321	chr10	81997141	81997640	Gm15608|chr10:81997141-81997640	0.1253530318615	.	.
chr10	82241066	82241565	chr10	81997141	81997640	Zfp938|chr10:81997141-81997640	0.172073992646355	.	.
chr10	82353950	82354449	chr10	82661757	82662256	Gm4924|chr10:82661757-82662256	0.188371649551482	.	.
chr10	82354542	82355041	chr10	82646149	82646648	Gm4924|chr10:82646149-82646648	0.262491432677619	.	.
chr10	82622905	82623404	chr10	82845248	82845747	1190007I07Rik|chr10:82845248-82845747	0.161329687680626	.	.
chr10	82629507	82630006	chr10	82698823	82699322	Tdg|chr10:82698823-82699322	0.213315331800073	.	.
chr10	82690486	82690985	chr10	82646149	82646648	Glt8d2|chr10:82646149-82646648	0.404387632307236	.	.
chr10	82690486	82690985	chr10	82762756	82763255	Glt8d2|chr10:82762756-82763255	0.222646774124709	.	.
chr10	82690486	82690985	chr10	82844171	82844670	Glt8d2|chr10:82844171-82844670	0.15023830494798	.	.
chr10	82763329	82763828	chr10	82698823	82699322	Nfyb|chr10:82698823-82699322	0.220941363444528	.	.
chr10	82763329	82763828	chr10	82762756	82763255	Nfyb|chr10:82762756-82763255	0.222386039494195	.	.
chr10	82763329	82763828	chr10	82860253	82860752	Nfyb|chr10:82860253-82860752	0.13401943330675	.	.
chr10	82763879	82764378	chr10	82698823	82699322	Nfyb|chr10:82698823-82699322	0.151063807677609	.	.
chr10	82763879	82764378	chr10	82844712	82845211	Nfyb|chr10:82844712-82845211	0.129853975331197	.	.
chr10	82763879	82764378	chr10	82860253	82860752	Nfyb|chr10:82860253-82860752	0.144228512253709	.	.
chr10	82763879	82764378	chr10	82900594	82901093	Nfyb|chr10:82900594-82901093	0.123298748563065	.	.
chr10	82811778	82812277	chr10	82813955	82814454	1700028I16Rik|chr10:82813955-82814454	0.266758299142311	.	.
chr10	82811778	82812277	chr10	82900594	82901093	1700028I16Rik|chr10:82900594-82901093	0.115352394825399	.	.
chr10	82833748	82834247	chr10	82813955	82814454	Txnrd1|chr10:82813955-82814454	0.183176898256427	.	.
chr10	82833748	82834247	chr10	82860253	82860752	Txnrd1|chr10:82860253-82860752	0.143322540178573	.	.
chr10	82833748	82834247	chr10	82900594	82901093	Txnrd1|chr10:82900594-82901093	0.264128188498795	.	.
chr10	82834249	82834748	chr10	82813955	82814454	Txnrd1|chr10:82813955-82814454	0.214084722315838	.	.
chr10	82834249	82834748	chr10	82900594	82901093	Txnrd1|chr10:82900594-82901093	0.221817977493675	.	.
chr10	82834249	82834748	chr10	82926023	82926522	Txnrd1|chr10:82926023-82926522	0.112646452413081	.	.
chr10	82858893	82859392	chr10	82646149	82646648	Gm38560|chr10:82646149-82646648	0.234509131152492	.	.
chr10	82858893	82859392	chr10	82762756	82763255	Gm38560|chr10:82762756-82763255	0.131421715599907	.	.
chr10	82858893	82859392	chr10	82845248	82845747	Gm38560|chr10:82845248-82845747	0.196887642418233	.	.
chr10	82858893	82859392	chr10	82878942	82879441	Gm38560|chr10:82878942-82879441	0.211949705311628	.	.
chr10	82858893	82859392	chr10	82909239	82909738	Gm38560|chr10:82909239-82909738	0.162457480546934	.	.
chr10	82985064	82985563	chr10	82646149	82646648	Chst11|chr10:82646149-82646648	0.124962473719342	.	.
chr10	82985064	82985563	chr10	82698823	82699322	Chst11|chr10:82698823-82699322	0.148642933659118	.	.
chr10	82985064	82985563	chr10	82813955	82814454	Chst11|chr10:82813955-82814454	0.280011605839429	.	.
chr10	82985754	82986253	chr10	82795313	82795812	Chst11|chr10:82795313-82795812	0.145722787556607	.	.
chr10	82985754	82986253	chr10	82878942	82879441	Chst11|chr10:82878942-82879441	0.189890768797852	.	.
chr10	85829194	85829693	chr10	85524964	85525463	Pwp1|chr10:85524964-85525463	0.129142820203696	.	.
chr10	85829194	85829693	chr10	85526114	85526613	Pwp1|chr10:85526114-85526613	0.111414479335808	.	.
chr10	85829194	85829693	chr10	85538964	85539463	Pwp1|chr10:85538964-85539463	0.1286252152126	.	.
chr10	85829194	85829693	chr10	85584900	85585399	Pwp1|chr10:85584900-85585399	0.117060773655089	.	.
chr10	85829194	85829693	chr10	85598046	85598545	Pwp1|chr10:85598046-85598545	0.158041476747292	.	.
chr10	85829194	85829693	chr10	85598554	85599053	Pwp1|chr10:85598554-85599053	0.194029032233678	.	.
chr10	85829194	85829693	chr10	85599059	85599558	Pwp1|chr10:85599059-85599558	0.240750223810321	.	.
chr10	85829194	85829693	chr10	85624915	85625414	Pwp1|chr10:85624915-85625414	0.122036400653009	.	.
chr10	85829194	85829693	chr10	85871543	85872042	Pwp1|chr10:85871543-85872042	0.154591707582485	.	.
chr10	85829743	85830242	chr10	85526114	85526613	Pwp1|chr10:85526114-85526613	0.27142558277368	.	.
chr10	85829743	85830242	chr10	85538964	85539463	Pwp1|chr10:85538964-85539463	0.148022014122207	.	.
chr10	85829743	85830242	chr10	85871543	85872042	Pwp1|chr10:85871543-85872042	0.115970671422599	.	.
chr10	85829743	85830242	chr10	85952022	85952521	Pwp1|chr10:85952022-85952521	0.118230097859888	.	.
chr10	85916334	85916833	chr10	85526114	85526613	Prdm4|chr10:85526114-85526613	0.12088594760719	.	.
chr10	85916334	85916833	chr10	85538964	85539463	Prdm4|chr10:85538964-85539463	0.2126786973604	.	.
chr10	85916334	85916833	chr10	85598554	85599053	Prdm4|chr10:85598554-85599053	0.213722301226732	.	.
chr10	85916334	85916833	chr10	85871543	85872042	Prdm4|chr10:85871543-85872042	0.15662188107561	.	.
chr10	85916863	85917362	chr10	85510433	85510932	Prdm4|chr10:85510433-85510932	0.213593954789635	.	.
chr10	85916863	85917362	chr10	85524964	85525463	Prdm4|chr10:85524964-85525463	0.205961816455469	.	.
chr10	85916863	85917362	chr10	85538964	85539463	Prdm4|chr10:85538964-85539463	0.313620116687327	.	.
chr10	85916863	85917362	chr10	85539511	85540010	Prdm4|chr10:85539511-85540010	0.112984952709613	.	.
chr10	85916863	85917362	chr10	85871543	85872042	Prdm4|chr10:85871543-85872042	0.177463656099914	.	.
chr10	85957553	85958052	chr10	85928481	85928980	Rtcb|chr10:85928481-85928980	0.129307802000801	.	.
chr10	85957553	85958052	chr10	85952022	85952521	Rtcb|chr10:85952022-85952521	0.120466940534053	.	.
chr10	85957553	85958052	chr10	85967965	85968464	Rtcb|chr10:85967965-85968464	0.156939697291621	.	.
chr10	88503789	88504288	chr10	88738951	88739450	Chpt1|chr10:88738951-88739450	0.351615727236194	.	.
chr10	88604990	88605489	chr10	88591039	88591538	Mybpc1|chr10:88591039-88591538	0.291688766176837	.	.
chr10	100015452	100015951	chr10	100104416	100104915	Kitl|chr10:100104416-100104915	0.245455236570948	.	.
chr10	100487126	100487625	chr10	100186790	100187289	Cep290|chr10:100186790-100187289	0.176143192832529	.	.
chr10	100487126	100487625	chr10	100186790	100187289	Tmtc3|chr10:100186790-100187289	0.176143192832529	.	.
chr10	100487126	100487625	chr10	100589041	100589540	Cep290|chr10:100589041-100589540	0.142107974598613	.	.
chr10	100487126	100487625	chr10	100589041	100589540	Tmtc3|chr10:100589041-100589540	0.142107974598613	.	.
chr10	100741264	100741763	chr10	100501101	100501600	Gm35722|chr10:100501101-100501600	0.181558775970606	.	.
chr10	100741264	100741763	chr10	100598944	100599443	Gm35722|chr10:100598944-100599443	0.123301714277486	.	.
chr10	100742024	100742523	chr10	100598944	100599443	Gm35722|chr10:100598944-100599443	0.1950993311576	.	.
chr10	100742024	100742523	chr10	100659325	100659824	Gm35722|chr10:100659325-100659824	0.135991446572497	.	.
chr10	100742024	100742523	chr10	100670137	100670636	Gm35722|chr10:100670137-100670636	0.222108519468907	.	.
chr10	101681454	101681953	chr10	101338564	101339063	Mgat4c|chr10:101338564-101339063	0.170336648131408	.	.
chr10	101681454	101681953	chr10	101373822	101374321	Mgat4c|chr10:101373822-101374321	0.221811313935304	.	.
chr10	101681454	101681953	chr10	101516912	101517411	Mgat4c|chr10:101516912-101517411	0.244107318544718	.	.
chr10	101681454	101681953	chr10	101816863	101817362	Mgat4c|chr10:101816863-101817362	0.120923755534434	.	.
chr10	101682026	101682525	chr10	101505526	101506025	Mgat4c|chr10:101505526-101506025	0.154329053122456	.	.
chr10	103367473	103367972	chr10	103324154	103324653	Slc6a15|chr10:103324154-103324653	0.124136094156606	.	.
chr10	103367473	103367972	chr10	103369009	103369508	Slc6a15|chr10:103369009-103369508	0.146465237264609	.	.
chr10	103368022	103368521	chr10	103369009	103369508	Slc6a15|chr10:103369009-103369508	0.152396347680532	.	.
chr10	103368022	103368521	chr10	103602791	103603290	Slc6a15|chr10:103602791-103603290	0.149945685975634	.	.
chr10	105841096	105841595	chr10	105926505	105927004	Ccdc59|chr10:105926505-105927004	0.155278393578851	.	.
chr10	105841096	105841595	chr10	105926505	105927004	Mettl25|chr10:105926505-105927004	0.155278393578851	.	.
chr10	105841096	105841595	chr10	106009943	106010442	Ccdc59|chr10:106009943-106010442	0.16269174000676	.	.
chr10	105841096	105841595	chr10	106009943	106010442	Mettl25|chr10:106009943-106010442	0.16269174000676	.	.
chr10	106469497	106469996	chr10	106010541	106011040	Ppfia2|chr10:106010541-106011040	0.115148697817502	.	.
chr10	106469497	106469996	chr10	106238665	106239164	Ppfia2|chr10:106238665-106239164	0.129625945482781	.	.
chr10	106469497	106469996	chr10	106419983	106420482	Ppfia2|chr10:106419983-106420482	0.183460910412011	.	.
chr10	106469497	106469996	chr10	106468917	106469416	Ppfia2|chr10:106468917-106469416	0.165133712273032	.	.
chr10	106470005	106470504	chr10	106010541	106011040	Ppfia2|chr10:106010541-106011040	0.339295609088167	.	.
chr10	106470005	106470504	chr10	106019279	106019778	Ppfia2|chr10:106019279-106019778	0.207452674694761	.	.
chr10	106470005	106470504	chr10	106174365	106174864	Ppfia2|chr10:106174365-106174864	0.123917277248685	.	.
chr10	106470005	106470504	chr10	106254173	106254672	Ppfia2|chr10:106254173-106254672	0.12231143216933	.	.
chr10	106470005	106470504	chr10	106254173	106254672	Ppfia2|chr10:106254173-106254672	0.122311432169331	.	.
chr10	106470005	106470504	chr10	106468917	106469416	Ppfia2|chr10:106468917-106469416	0.169759970170071	.	.
chr10	106470005	106470504	chr10	106484179	106484678	Ppfia2|chr10:106484179-106484678	0.115000792887124	.	.
chr10	112928298	112928797	chr10	112538092	112538591	Atxn7l3b|chr10:112538092-112538591	0.114480543868784	.	.
chr10	112928298	112928797	chr10	112629721	112630220	Atxn7l3b|chr10:112629721-112630220	0.134311871519548	.	.
chr10	112928298	112928797	chr10	112646559	112647058	Atxn7l3b|chr10:112646559-112647058	0.169672300143619	.	.
chr10	112928298	112928797	chr10	112746619	112747118	Atxn7l3b|chr10:112746619-112747118	0.183282583835106	.	.
chr10	112928298	112928797	chr10	113103060	113103559	Atxn7l3b|chr10:113103060-113103559	0.193553437366105	.	.
chr10	112928298	112928797	chr10	113160859	113161358	Atxn7l3b|chr10:113160859-113161358	0.146128103691949	.	.
chr10	112928298	112928797	chr10	113161523	113162022	Atxn7l3b|chr10:113161523-113162022	0.112289979553378	.	.
chr10	112928805	112929304	chr10	113161523	113162022	Atxn7l3b|chr10:113161523-113162022	0.140809944457772	.	.
chr10	112928805	112929304	chr10	113240690	113241189	Atxn7l3b|chr10:113240690-113241189	0.139624435756362	.	.
chr10	118141391	118141890	chr10	118172265	118172764	Mdm1|chr10:118172265-118172764	0.19563046966446	.	.
chr10	118164975	118165474	chr10	118479161	118479660	Gm47958|chr10:118479161-118479660	0.200400846156376	.	.
chr10	118165483	118165982	chr10	118103082	118103581	Gm47958|chr10:118103082-118103581	0.122543601272184	.	.
chr10	118165483	118165982	chr10	118479161	118479660	Gm47958|chr10:118479161-118479660	0.124091760633959	.	.
chr10	120475830	120476329	chr10	120308632	120309131	Hmga2|chr10:120308632-120309131	0.192579465970011	.	.
chr10	122046427	122046926	chr10	122051767	122052266	Srgap1|chr10:122051767-122052266	0.209806463775162	.	.
chr10	122046427	122046926	chr10	122447221	122447720	Srgap1|chr10:122447221-122447720	0.250683913847052	.	.
chr10	122047104	122047603	chr10	122007515	122008014	Srgap1|chr10:122007515-122008014	0.11563671976377	.	.
chr10	122047104	122047603	chr10	122051767	122052266	Srgap1|chr10:122051767-122052266	0.153189594247916	.	.
chr10	122047655	122048154	chr10	122105330	122105829	Srgap1|chr10:122105330-122105829	0.187426495165539	.	.
chr10	122047655	122048154	chr10	122406335	122406834	Srgap1|chr10:122406335-122406834	0.118914792274717	.	.
chr10	122096429	122096928	chr10	122145600	122146099	Rxylt1|chr10:122145600-122146099	0.174057548329795	.	.
chr10	122097114	122097613	chr10	122038523	122039022	Rxylt1|chr10:122038523-122039022	0.152932527934622	.	.
chr10	122097114	122097613	chr10	122145600	122146099	Rxylt1|chr10:122145600-122146099	0.223808678409748	.	.
chr10	122448406	122448905	chr10	122182979	122183478	Avpr1a|chr10:122182979-122183478	0.177826521815506	.	.
chr10	122448406	122448905	chr10	122193288	122193787	Avpr1a|chr10:122193288-122193787	0.189175131438741	.	.
chr10	122449084	122449583	chr10	122038523	122039022	Avpr1a|chr10:122038523-122039022	0.129225237386757	.	.
chr10	122449084	122449583	chr10	122182979	122183478	Avpr1a|chr10:122182979-122183478	0.151703793862829	.	.
chr10	122449084	122449583	chr10	122193288	122193787	Avpr1a|chr10:122193288-122193787	0.288133327027782	.	.
chr10	122449084	122449583	chr10	122406335	122406834	Avpr1a|chr10:122406335-122406834	0.334119123667726	.	.
chr10	122449084	122449583	chr10	122447221	122447720	Avpr1a|chr10:122447221-122447720	0.15262123662911	.	.
chr10	127751524	127752023	chr10	128133921	128134420	Gpr182|chr10:128133921-128134420	0.115277094182966	.	.
chr10	127751524	127752023	chr10	128237698	128238197	Gpr182|chr10:128237698-128238197	0.226775205742777	.	.
chr10	128008199	128008698	chr10	128092468	128092967	Hsd17b6|chr10:128092468-128092967	0.239978492203766	.	.
chr10	128008199	128008698	chr10	128212738	128213237	Hsd17b6|chr10:128212738-128213237	0.199547764585646	.	.
chr10	128008199	128008698	chr10	128283593	128284092	Hsd17b6|chr10:128283593-128284092	0.114437806971485	.	.
chr10	128014912	128015411	chr10	128283593	128284092	Prim1|chr10:128283593-128284092	0.2095496765708	.	.
chr10	128035316	128035815	chr10	127936225	127936724	Naca|chr10:127936225-127936724	0.133525156263855	.	.
chr10	128035316	128035815	chr10	128096604	128097103	Naca|chr10:128096604-128097103	0.158379021543853	.	.
chr10	128035316	128035815	chr10	128133921	128134420	Naca|chr10:128133921-128134420	0.141256798655302	.	.
chr10	128058600	128059099	chr10	128212738	128213237	Ptges3|chr10:128212738-128213237	0.181321334967894	.	.
chr10	128058600	128059099	chr10	128409597	128410096	Ptges3|chr10:128409597-128410096	0.28786627634936	.	.
chr10	128058600	128059099	chr10	128455230	128455729	Ptges3|chr10:128455230-128455729	0.21567212425855	.	.
chr10	128059140	128059639	chr10	128096604	128097103	Ptges3|chr10:128096604-128097103	0.176666191080352	.	.
chr10	128059140	128059639	chr10	128435140	128435639	Ptges3|chr10:128435140-128435639	0.113457260678223	.	.
chr10	128059140	128059639	chr10	128435785	128436284	Ptges3|chr10:128435785-128436284	0.181271044351332	.	.
chr10	128082998	128083497	chr10	128096604	128097103	Atp5b|chr10:128096604-128097103	0.193460206330347	.	.
chr10	128082998	128083497	chr10	128096604	128097103	Gm47438|chr10:128096604-128097103	0.193460206330347	.	.
chr10	128082998	128083497	chr10	128409597	128410096	Atp5b|chr10:128409597-128410096	0.113173339425044	.	.
chr10	128082998	128083497	chr10	128409597	128410096	Gm47438|chr10:128409597-128410096	0.113173339425044	.	.
chr10	128082998	128083497	chr10	128455230	128455729	Atp5b|chr10:128455230-128455729	0.182809288038878	.	.
chr10	128082998	128083497	chr10	128455230	128455729	Gm47438|chr10:128455230-128455729	0.182809288038878	.	.
chr10	128090792	128091291	chr10	128435140	128435639	Baz2a|chr10:128435140-128435639	0.193104783013771	.	.
chr10	128090792	128091291	chr10	128435785	128436284	Baz2a|chr10:128435785-128436284	0.293517898228582	.	.
chr10	128091322	128091821	chr10	128092468	128092967	Baz2a|chr10:128092468-128092967	0.125320374411248	.	.
chr10	128091322	128091821	chr10	128133921	128134420	Baz2a|chr10:128133921-128134420	0.145691342335311	.	.
chr10	128091322	128091821	chr10	128176400	128176899	Baz2a|chr10:128176400-128176899	0.123750713558707	.	.
chr10	128091322	128091821	chr10	128435140	128435639	Baz2a|chr10:128435140-128435639	0.241960839270836	.	.
chr10	128091322	128091821	chr10	128435785	128436284	Baz2a|chr10:128435785-128436284	0.25251246048024	.	.
chr10	128194133	128194632	chr10	127750299	127750798	Gls2|chr10:127750299-127750798	0.114129480487096	.	.
chr10	128194133	128194632	chr10	127945472	127945971	Gls2|chr10:127945472-127945971	0.160367116329932	.	.
chr10	128195155	128195654	chr10	127937421	127937920	AC135859.1|chr10:127937421-127937920	0.125457039573761	.	.
chr10	128195155	128195654	chr10	127937421	127937920	Gls2|chr10:127937421-127937920	0.125457039573761	.	.
chr10	128195155	128195654	chr10	128409597	128410096	AC135859.1|chr10:128409597-128410096	0.154326990755321	.	.
chr10	128195155	128195654	chr10	128409597	128410096	Gls2|chr10:128409597-128410096	0.154326990755321	.	.
chr10	128211581	128212080	chr10	127750299	127750798	Spryd4|chr10:127750299-127750798	0.127212427388728	.	.
chr10	128211581	128212080	chr10	127936225	127936724	Spryd4|chr10:127936225-127936724	0.20839449312119	.	.
chr10	128211581	128212080	chr10	128212738	128213237	Spryd4|chr10:128212738-128213237	0.161901480400602	.	.
chr10	128211581	128212080	chr10	128455230	128455729	Spryd4|chr10:128455230-128455729	0.172784204911898	.	.
chr10	128232067	128232566	chr10	127750299	127750798	Timeless|chr10:127750299-127750798	0.117802970935388	.	.
chr10	128232067	128232566	chr10	128092468	128092967	Timeless|chr10:128092468-128092967	0.147305250394627	.	.
chr10	128232067	128232566	chr10	128409597	128410096	Timeless|chr10:128409597-128410096	0.159739629316995	.	.
chr10	128232586	128233085	chr10	128283593	128284092	Timeless|chr10:128283593-128284092	0.17777188258447	.	.
chr10	128232586	128233085	chr10	128435140	128435639	Timeless|chr10:128435140-128435639	0.152306889803789	.	.
chr10	128232586	128233085	chr10	128435785	128436284	Timeless|chr10:128435785-128436284	0.21517201200727	.	.
chr10	128270187	128270686	chr10	128092468	128092967	Stat2|chr10:128092468-128092967	0.126835038301651	.	.
chr10	128270187	128270686	chr10	128096604	128097103	Stat2|chr10:128096604-128097103	0.219889073658574	.	.
chr10	128270187	128270686	chr10	128440394	128440893	Stat2|chr10:128440394-128440893	0.13515508991051	.	.
chr10	128270187	128270686	chr10	128743509	128744008	Stat2|chr10:128743509-128744008	0.114517277518609	.	.
chr10	128303050	128303549	chr10	128092468	128092967	Pan2|chr10:128092468-128092967	0.149029650930192	.	.
chr10	128303050	128303549	chr10	128409597	128410096	Pan2|chr10:128409597-128410096	0.187150760361552	.	.
chr10	128322161	128322660	chr10	128096604	128097103	Cnpy2|chr10:128096604-128097103	0.191987776997595	.	.
chr10	128322161	128322660	chr10	128536166	128536665	Cnpy2|chr10:128536166-128536665	0.118224087493264	.	.
chr10	128337438	128337937	chr10	128096604	128097103	Cs|chr10:128096604-128097103	0.229315609807644	.	.
chr10	128337438	128337937	chr10	128409597	128410096	Cs|chr10:128409597-128410096	0.207249363628289	.	.
chr10	128337438	128337937	chr10	128455230	128455729	Cs|chr10:128455230-128455729	0.174879767785149	.	.
chr10	128368518	128369017	chr10	128092468	128092967	Coq10a|chr10:128092468-128092967	0.256867321983037	.	.
chr10	128368518	128369017	chr10	128096604	128097103	Coq10a|chr10:128096604-128097103	0.163012403674664	.	.
chr10	128376834	128377333	chr10	128455230	128455729	Ankrd52|chr10:128455230-128455729	0.23795471254611	.	.
chr10	128411355	128411854	chr10	128409597	128410096	Nabp2|chr10:128409597-128410096	0.200737617366188	.	.
chr10	128411355	128411854	chr10	128409597	128410096	Rnf41|chr10:128409597-128410096	0.200737617366188	.	.
chr10	128458309	128458808	chr10	128358690	128359189	Smarcc2|chr10:128358690-128359189	0.154854356803853	.	.
chr10	128458309	128458808	chr10	128409597	128410096	Smarcc2|chr10:128409597-128410096	0.215693534948019	.	.
chr10	128458309	128458808	chr10	128455230	128455729	Smarcc2|chr10:128455230-128455729	0.127383774540808	.	.
chr10	128458968	128459467	chr10	128096604	128097103	Smarcc2|chr10:128096604-128097103	0.253868663685427	.	.
chr10	128458968	128459467	chr10	128409597	128410096	Smarcc2|chr10:128409597-128410096	0.270772394891046	.	.
chr10	128493613	128494112	chr10	128096604	128097103	Myl6|chr10:128096604-128097103	0.157424263021836	.	.
chr10	128493613	128494112	chr10	128409597	128410096	Myl6|chr10:128409597-128410096	0.362572705070736	.	.
chr10	128493613	128494112	chr10	128455230	128455729	Myl6|chr10:128455230-128455729	0.168285129747524	.	.
chr10	128493613	128494112	chr10	128455230	128455729	Myl6|chr10:128455230-128455729	0.168285129747525	.	.
chr10	128498636	128499135	chr10	128409597	128410096	Myl6b|chr10:128409597-128410096	0.171944813833885	.	.
chr10	128498636	128499135	chr10	128612569	128613068	Myl6b|chr10:128612569-128613068	0.173307590070114	.	.
chr10	128524971	128525470	chr10	128435140	128435639	Esyt1|chr10:128435140-128435639	0.164518982776525	.	.
chr10	128524971	128525470	chr10	128435785	128436284	Esyt1|chr10:128435785-128436284	0.186796828742687	.	.
chr10	128524971	128525470	chr10	128440394	128440893	Esyt1|chr10:128440394-128440893	0.151502689635486	.	.
chr10	128525706	128526205	chr10	128435140	128435639	Esyt1|chr10:128435140-128435639	0.136798300874377	.	.
chr10	128525706	128526205	chr10	128536166	128536665	Esyt1|chr10:128536166-128536665	0.131827670433399	.	.
chr10	128525706	128526205	chr10	128913212	128913711	Esyt1|chr10:128913212-128913711	0.116163641812059	.	.
chr10	128547478	128547977	chr10	128805195	128805694	Zc3h10|chr10:128805195-128805694	0.121601028940404	.	.
chr10	128547478	128547977	chr10	128977436	128977935	Zc3h10|chr10:128977436-128977935	0.147298974190573	.	.
chr10	128548928	128549427	chr10	128455230	128455729	Rpl41|chr10:128455230-128455729	0.153558723162785	.	.
chr10	128548928	128549427	chr10	128536166	128536665	Rpl41|chr10:128536166-128536665	0.183471364892352	.	.
chr10	128548928	128549427	chr10	128612569	128613068	Rpl41|chr10:128612569-128613068	0.128695839100239	.	.
chr10	128565862	128566361	chr10	128409597	128410096	Pa2g4|chr10:128409597-128410096	0.259386299867345	.	.
chr10	128565862	128566361	chr10	128805195	128805694	Pa2g4|chr10:128805195-128805694	0.214706598263968	.	.
chr10	128590336	128590835	chr10	128455230	128455729	Erbb3|chr10:128455230-128455729	0.120164695090674	.	.
chr10	128626582	128627081	chr10	128612569	128613068	Rps26|chr10:128612569-128613068	0.222090776923802	.	.
chr10	128626582	128627081	chr10	128805195	128805694	Rps26|chr10:128805195-128805694	0.221848804069652	.	.
chr10	128626582	128627081	chr10	128909639	128910138	Rps26|chr10:128909639-128910138	0.207518823393698	.	.
chr10	128626582	128627081	chr10	128913212	128913711	Rps26|chr10:128913212-128913711	0.197478948196835	.	.
chr10	128644871	128645370	chr10	128536166	128536665	Gm26876|chr10:128536166-128536665	0.190787701518754	.	.
chr10	128644871	128645370	chr10	128913212	128913711	Gm26876|chr10:128913212-128913711	0.111493514493564	.	.
chr10	128644871	128645370	chr10	128977436	128977935	Gm26876|chr10:128977436-128977935	0.126784720938357	.	.
chr10	128645519	128646018	chr10	128409597	128410096	Gm26876|chr10:128409597-128410096	0.116100898416922	.	.
chr10	128645519	128646018	chr10	128536166	128536665	Gm26876|chr10:128536166-128536665	0.193917869667615	.	.
chr10	128645519	128646018	chr10	128909639	128910138	Gm26876|chr10:128909639-128910138	0.189019963301486	.	.
chr10	128646026	128646525	chr10	128409597	128410096	Gm26876|chr10:128409597-128410096	0.165469829447447	.	.
chr10	128646026	128646525	chr10	128536166	128536665	Gm26876|chr10:128536166-128536665	0.167573187619325	.	.
chr10	128646613	128647112	chr10	128358690	128359189	Gm26876|chr10:128358690-128359189	0.12815991740226	.	.
chr10	128646613	128647112	chr10	128435140	128435639	Gm26876|chr10:128435140-128435639	0.154574543709036	.	.
chr10	128646613	128647112	chr10	128435785	128436284	Gm26876|chr10:128435785-128436284	0.175027484300029	.	.
chr10	128669128	128669627	chr10	128409597	128410096	Ikzf4|chr10:128409597-128410096	0.182871662311208	.	.
chr10	128669128	128669627	chr10	128440394	128440893	Ikzf4|chr10:128440394-128440893	0.12098982387624	.	.
chr10	128669128	128669627	chr10	128455230	128455729	Ikzf4|chr10:128455230-128455729	0.148557201766286	.	.
chr10	128669128	128669627	chr10	128805195	128805694	Ikzf4|chr10:128805195-128805694	0.379647830643715	.	.
chr10	128673679	128674178	chr10	128409597	128410096	Suox|chr10:128409597-128410096	0.302716776675988	.	.
chr10	128673679	128674178	chr10	128455230	128455729	Suox|chr10:128455230-128455729	0.129949349943808	.	.
chr10	128673679	128674178	chr10	128743509	128744008	Suox|chr10:128743509-128744008	0.128101061861231	.	.
chr10	128673679	128674178	chr10	128977436	128977935	Suox|chr10:128977436-128977935	0.141616551266505	.	.
chr10	128674560	128675059	chr10	128409597	128410096	Suox|chr10:128409597-128410096	0.131114110386774	.	.
chr10	128674560	128675059	chr10	128455230	128455729	Suox|chr10:128455230-128455729	0.240442262057985	.	.
chr10	128674560	128675059	chr10	128536166	128536665	Suox|chr10:128536166-128536665	0.130809996953956	.	.
chr10	128674560	128675059	chr10	128909639	128910138	Suox|chr10:128909639-128910138	0.266935003382672	.	.
chr10	128674560	128675059	chr10	128977436	128977935	Suox|chr10:128977436-128977935	0.157592177291707	.	.
chr10	128695638	128696137	chr10	128409597	128410096	Rab5b|chr10:128409597-128410096	0.160054784892561	.	.
chr10	128696211	128696710	chr10	128409597	128410096	Rab5b|chr10:128409597-128410096	0.321246870947824	.	.
chr10	128696211	128696710	chr10	128805195	128805694	Rab5b|chr10:128805195-128805694	0.36380848480097	.	.
chr10	128696211	128696710	chr10	128909639	128910138	Rab5b|chr10:128909639-128910138	0.159261309658679	.	.
chr10	128704864	128705363	chr10	128435140	128435639	Cdk2|chr10:128435140-128435639	0.118765334060254	.	.
chr10	128704864	128705363	chr10	128435140	128435639	Pmel|chr10:128435140-128435639	0.118765334060254	.	.
chr10	128704864	128705363	chr10	128805195	128805694	Cdk2|chr10:128805195-128805694	0.238409632232247	.	.
chr10	128704864	128705363	chr10	128805195	128805694	Pmel|chr10:128805195-128805694	0.238409632232247	.	.
chr10	128747460	128747959	chr10	128362507	128363006	Pym1|chr10:128362507-128363006	0.114051538335693	.	.
chr10	128747460	128747959	chr10	128440394	128440893	Pym1|chr10:128440394-128440893	0.139440191782072	.	.
chr10	128803676	128804175	chr10	128743509	128744008	Dnajc14|chr10:128743509-128744008	0.119759329655089	.	.
chr10	128803676	128804175	chr10	128743509	128744008	Tmem198b|chr10:128743509-128744008	0.119759329655089	.	.
chr10	128804210	128804709	chr10	128909639	128910138	Dnajc14|chr10:128909639-128910138	0.149298443534217	.	.
chr10	128804210	128804709	chr10	128909639	128910138	Tmem198b|chr10:128909639-128910138	0.149298443534217	.	.
chr10	128804210	128804709	chr10	128913212	128913711	Dnajc14|chr10:128913212-128913711	0.170209153360915	.	.
chr10	128804210	128804709	chr10	128913212	128913711	Tmem198b|chr10:128913212-128913711	0.170209153360915	.	.
chr10	128821529	128822028	chr10	128743509	128744008	Ormdl2|chr10:128743509-128744008	0.137421575273504	.	.
chr10	128821529	128822028	chr10	128805195	128805694	Ormdl2|chr10:128805195-128805694	0.327522920575413	.	.
chr10	128821529	128822028	chr10	128977436	128977935	Ormdl2|chr10:128977436-128977935	0.132920673163903	.	.
chr10	128891038	128891537	chr10	128805195	128805694	Gdf11|chr10:128805195-128805694	0.215468983498098	.	.
chr10	128891683	128892182	chr10	128909639	128910138	Gdf11|chr10:128909639-128910138	0.221779699177882	.	.
chr10	128891683	128892182	chr10	128910543	128911042	Gdf11|chr10:128910543-128911042	0.122893013370163	.	.
chr10	128922870	128923369	chr10	128536166	128536665	Bloc1s1|chr10:128536166-128536665	0.111363687344037	.	.
chr10	128922870	128923369	chr10	128536166	128536665	Rdh5|chr10:128536166-128536665	0.111363687344037	.	.
chr10	128922870	128923369	chr10	128743509	128744008	Bloc1s1|chr10:128743509-128744008	0.167857274745797	.	.
chr10	128922870	128923369	chr10	128743509	128744008	Rdh5|chr10:128743509-128744008	0.167857274745797	.	.
chr10	128922870	128923369	chr10	128805195	128805694	Bloc1s1|chr10:128805195-128805694	0.307880440235711	.	.
chr10	128922870	128923369	chr10	128805195	128805694	Rdh5|chr10:128805195-128805694	0.307880440235711	.	.
chr10	128923385	128923884	chr10	128743509	128744008	Bloc1s1|chr10:128743509-128744008	0.192480404064848	.	.
chr10	128923385	128923884	chr10	128743509	128744008	Rdh5|chr10:128743509-128744008	0.192480404064848	.	.
chr10	128923385	128923884	chr10	128977436	128977935	Bloc1s1|chr10:128977436-128977935	0.150563645288239	.	.
chr10	128923385	128923884	chr10	128977436	128977935	Rdh5|chr10:128977436-128977935	0.150563645288239	.	.
chr10	128933513	128934012	chr10	128909639	128910138	Itga7|chr10:128909639-128910138	0.123008422201619	.	.
chr10	128933513	128934012	chr10	128910543	128911042	Itga7|chr10:128910543-128911042	0.167615905982467	.	.
chr10	128933513	128934012	chr10	128913212	128913711	Itga7|chr10:128913212-128913711	0.175991223999042	.	.
chr10	128933513	128934012	chr10	129171309	129171808	Itga7|chr10:129171309-129171808	0.143520509778055	.	.
chr10	128934528	128935027	chr10	128913212	128913711	Itga7|chr10:128913212-128913711	0.223727447771644	.	.
chr10	128934528	128935027	chr10	128977436	128977935	Itga7|chr10:128977436-128977935	0.132353844974733	.	.
chr10	129039703	129040202	chr10	128977436	128977935	Olfr764-ps1|chr10:128977436-128977935	0.199687963111514	.	.
chr10	129099471	129099970	chr10	128977436	128977935	Olfr768|chr10:128977436-128977935	0.116395109137768	.	.
chr10	129099471	129099970	chr10	129023268	129023767	Olfr768|chr10:129023268-129023767	0.139900147569122	.	.
chr10	129099471	129099970	chr10	129171309	129171808	Olfr768|chr10:129171309-129171808	0.363112291539048	.	.
chr10	129118497	129118996	chr10	129023268	129023767	Olfr769|chr10:129023268-129023767	0.182847540758871	.	.
chr10	129521483	129521982	chr10	129576534	129577033	Olfr791|chr10:129576534-129577033	0.219270240019944	.	.
chr10	129521483	129521982	chr10	129577034	129577533	Olfr791|chr10:129577034-129577533	0.294070803500787	.	.
chr10	129521483	129521982	chr10	129623140	129623639	Olfr791|chr10:129623140-129623639	0.51509814875203	.	.
chr10	129845903	129846402	chr10	129576534	129577033	Olfr812|chr10:129576534-129577033	0.378830436363069	.	.
chr10	129845903	129846402	chr10	129577034	129577533	Olfr812|chr10:129577034-129577533	0.406983790497715	.	.
chr10	129845903	129846402	chr10	129623140	129623639	Olfr812|chr10:129623140-129623639	0.342809959643241	.	.
chr10	129845903	129846402	chr10	129829186	129829685	Olfr812|chr10:129829186-129829685	0.151607715087706	.	.
chr10	129845903	129846402	chr10	130088218	130088717	Olfr812|chr10:130088218-130088717	0.161336443436186	.	.
chr10	129845903	129846402	chr10	130092790	130093289	Olfr812|chr10:130092790-130093289	0.11760820970151	.	.
chr10	130166638	130167137	chr10	130069402	130069901	Olfr825|chr10:130069402-130069901	0.268942877626598	.	.
chr10	130166638	130167137	chr10	130088218	130088717	Olfr825|chr10:130088218-130088717	0.374336041927221	.	.
chr10	130166638	130167137	chr10	130348520	130349019	Olfr825|chr10:130348520-130349019	0.331045951699906	.	.
chr10	130542081	130542580	chr10	130363735	130364234	Gm31793|chr10:130363735-130364234	0.223524235366349	.	.
chr10	130542081	130542580	chr10	130470391	130470890	Gm31793|chr10:130470391-130470890	0.265894377807861	.	.
chr10	130542081	130542580	chr10	130594658	130595157	Gm31793|chr10:130594658-130595157	0.185718135030676	.	.
chr11	3202390	3202889	chr11	3123799	3124298	Eif4enif1|chr11:3123799-3124298	0.31829003468021	.	.
chr11	3202390	3202889	chr11	3221479	3221978	Eif4enif1|chr11:3221479-3221978	0.144740755726021	.	.
chr11	3202390	3202889	chr11	3289935	3290434	Eif4enif1|chr11:3289935-3290434	0.294222291877022	.	.
chr11	3202390	3202889	chr11	3371193	3371692	Eif4enif1|chr11:3371193-3371692	0.254338211908733	.	.
chr11	3202390	3202889	chr11	3472448	3472947	Eif4enif1|chr11:3472448-3472947	0.154660931214798	.	.
chr11	3203060	3203559	chr11	3313986	3314485	Eif4enif1|chr11:3313986-3314485	0.121544714298773	.	.
chr11	3203060	3203559	chr11	3332133	3332632	Eif4enif1|chr11:3332133-3332632	0.135667717155941	.	.
chr11	3266213	3266712	chr11	3123799	3124298	Drg1|chr11:3123799-3124298	0.280559465092554	.	.
chr11	3266213	3266712	chr11	3289935	3290434	Drg1|chr11:3289935-3290434	0.199171353196522	.	.
chr11	3266213	3266712	chr11	3332133	3332632	Drg1|chr11:3332133-3332632	0.213105152803162	.	.
chr11	3266213	3266712	chr11	3371193	3371692	Drg1|chr11:3371193-3371692	0.254202893731552	.	.
chr11	3289366	3289865	chr11	3221479	3221978	Patz1|chr11:3221479-3221978	0.178164206973338	.	.
chr11	3289366	3289865	chr11	3332133	3332632	Patz1|chr11:3332133-3332632	0.165038986196522	.	.
chr11	3330389	3330888	chr11	3332133	3332632	Gm12592|chr11:3332133-3332632	0.133601477571798	.	.
chr11	3330389	3330888	chr11	3332133	3332632	Pik3ip1|chr11:3332133-3332632	0.133601477571798	.	.
chr11	3331596	3332095	chr11	3123799	3124298	Gm12592|chr11:3123799-3124298	0.165100990337295	.	.
chr11	3331596	3332095	chr11	3289935	3290434	Gm12592|chr11:3289935-3290434	0.138611149926617	.	.
chr11	3331596	3332095	chr11	3313986	3314485	Gm12592|chr11:3313986-3314485	0.234695449456091	.	.
chr11	3331596	3332095	chr11	3332133	3332632	Gm12592|chr11:3332133-3332632	0.355347087358163	.	.
chr11	3331596	3332095	chr11	3337608	3338107	Gm12592|chr11:3337608-3338107	0.17809852342197	.	.
chr11	3408986	3409485	chr11	3386996	3387495	Limk2|chr11:3386996-3387495	0.122979475295587	.	.
chr11	3451515	3452014	chr11	3135185	3135684	8430429K09Rik|chr11:3135185-3135684	0.236561064775852	.	.
chr11	3451515	3452014	chr11	3135185	3135684	Rnf185|chr11:3135185-3135684	0.236561064775852	.	.
chr11	3451515	3452014	chr11	3313986	3314485	8430429K09Rik|chr11:3313986-3314485	0.187733939732868	.	.
chr11	3451515	3452014	chr11	3313986	3314485	Rnf185|chr11:3313986-3314485	0.187733939732868	.	.
chr11	3452086	3452585	chr11	3221479	3221978	8430429K09Rik|chr11:3221479-3221978	0.167278041373572	.	.
chr11	3452086	3452585	chr11	3221479	3221978	Rnf185|chr11:3221479-3221978	0.167278041373572	.	.
chr11	3452086	3452585	chr11	3371193	3371692	8430429K09Rik|chr11:3371193-3371692	0.153474075377115	.	.
chr11	3452086	3452585	chr11	3371193	3371692	Rnf185|chr11:3371193-3371692	0.153474075377115	.	.
chr11	3452681	3453180	chr11	3135185	3135684	8430429K09Rik|chr11:3135185-3135684	0.116691775228227	.	.
chr11	3452681	3453180	chr11	3135185	3135684	Rnf185|chr11:3135185-3135684	0.116691775228227	.	.
chr11	5261501	5262000	chr11	5486003	5486502	Kremen1|chr11:5486003-5486502	0.124135683452312	.	.
chr11	5261501	5262000	chr11	5707491	5707990	Kremen1|chr11:5707491-5707990	0.21463816047525	.	.
chr11	5444680	5445179	chr11	5486003	5486502	Znrf3|chr11:5486003-5486502	0.145596071852761	.	.
chr11	5444680	5445179	chr11	5707491	5707990	Znrf3|chr11:5707491-5707990	0.213871813544563	.	.
chr11	5444680	5445179	chr11	5740921	5741420	Znrf3|chr11:5740921-5741420	0.216881969733808	.	.
chr11	5520703	5521202	chr11	5485226	5485725	Xbp1|chr11:5485226-5485725	0.202895495203468	.	.
chr11	5521396	5521895	chr11	5486003	5486502	Xbp1|chr11:5486003-5486502	0.182811198698085	.	.
chr11	5521396	5521895	chr11	5707491	5707990	Xbp1|chr11:5707491-5707990	0.188965859106065	.	.
chr11	5521396	5521895	chr11	5740921	5741420	Xbp1|chr11:5740921-5741420	0.248964922347809	.	.
chr11	5542005	5542504	chr11	5415504	5416003	Ccdc117|chr11:5415504-5416003	0.151384487265541	.	.
chr11	5542005	5542504	chr11	5485226	5485725	Ccdc117|chr11:5485226-5485725	0.142563424739835	.	.
chr11	5542005	5542504	chr11	5521967	5522466	Ccdc117|chr11:5521967-5522466	0.139508343278602	.	.
chr11	5542005	5542504	chr11	5991199	5991698	Ccdc117|chr11:5991199-5991698	0.20986584654161	.	.
chr11	5761618	5762117	chr11	5691652	5692151	Urgcp|chr11:5691652-5692151	0.165850280566723	.	.
chr11	5762152	5762651	chr11	5707491	5707990	Urgcp|chr11:5707491-5707990	0.175449125041267	.	.
chr11	5762152	5762651	chr11	5740921	5741420	Urgcp|chr11:5740921-5741420	0.203679641754937	.	.
chr11	5762152	5762651	chr11	5948818	5949317	Urgcp|chr11:5948818-5949317	0.167397858143574	.	.
chr11	5762152	5762651	chr11	5991199	5991698	Urgcp|chr11:5991199-5991698	0.139074528400817	.	.
chr11	5788237	5788736	chr11	5886153	5886652	Dbnl|chr11:5886153-5886652	0.204169496481493	.	.
chr11	5802516	5803015	chr11	5707491	5707990	Pgam2|chr11:5707491-5707990	0.360903444469932	.	.
chr11	5802516	5803015	chr11	5901921	5902420	Pgam2|chr11:5901921-5902420	0.142972587227557	.	.
chr11	5837806	5838305	chr11	5856754	5857253	Polm|chr11:5856754-5857253	0.168095924834046	.	.
chr11	5837806	5838305	chr11	5886153	5886652	Polm|chr11:5886153-5886652	0.11365915712011	.	.
chr11	5837806	5838305	chr11	5948818	5949317	Polm|chr11:5948818-5949317	0.172129032579716	.	.
chr11	5878079	5878578	chr11	5521967	5522466	Pold2|chr11:5521967-5522466	0.19034675715232	.	.
chr11	5878079	5878578	chr11	5740921	5741420	Pold2|chr11:5740921-5741420	0.235211283842121	.	.
chr11	5878079	5878578	chr11	5856754	5857253	Pold2|chr11:5856754-5857253	0.244465411307421	.	.
chr11	5878079	5878578	chr11	5886153	5886652	Pold2|chr11:5886153-5886652	0.116111795713955	.	.
chr11	5878079	5878578	chr11	5892734	5893233	Pold2|chr11:5892734-5893233	0.163694176731673	.	.
chr11	5878079	5878578	chr11	5942737	5943236	Pold2|chr11:5942737-5943236	0.243048519440791	.	.
chr11	5878079	5878578	chr11	5948818	5949317	Pold2|chr11:5948818-5949317	0.122751552385789	.	.
chr11	5949860	5950359	chr11	5901921	5902420	Gck|chr11:5901921-5902420	0.240809529745865	.	.
chr11	5949860	5950359	chr11	5942737	5943236	Gck|chr11:5942737-5943236	0.40778120124868	.	.
chr11	5955521	5956020	chr11	5707491	5707990	Ykt6|chr11:5707491-5707990	0.451959737566395	.	.
chr11	5955521	5956020	chr11	5740921	5741420	Ykt6|chr11:5740921-5741420	0.179663331846661	.	.
chr11	5955521	5956020	chr11	5901921	5902420	Ykt6|chr11:5901921-5902420	0.181946028035201	.	.
chr11	9010276	9010775	chr11	9337917	9338416	Hus1|chr11:9337917-9338416	0.120112427091708	.	.
chr11	9010962	9011461	chr11	9317260	9317759	Hus1|chr11:9317260-9317759	0.201230611993616	.	.
chr11	9010962	9011461	chr11	9347829	9348328	Hus1|chr11:9347829-9348328	0.191782887277514	.	.
chr11	9010962	9011461	chr11	9481461	9481960	Hus1|chr11:9481461-9481960	0.193345278930816	.	.
chr11	9048265	9048764	chr11	9210787	9211286	Gm11992|chr11:9210787-9211286	0.126589780288263	.	.
chr11	9048265	9048764	chr11	9210787	9211286	Sun3|chr11:9210787-9211286	0.126589780288263	.	.
chr11	9048265	9048764	chr11	9481461	9481960	Gm11992|chr11:9481461-9481960	0.120756142146066	.	.
chr11	9048265	9048764	chr11	9481461	9481960	Sun3|chr11:9481461-9481960	0.120756142146066	.	.
chr11	9118338	9118837	chr11	9317260	9317759	Upp1|chr11:9317260-9317759	0.114679690970467	.	.
chr11	9118338	9118837	chr11	9481461	9481960	Upp1|chr11:9481461-9481960	0.153346353654019	.	.
chr11	11113765	11114264	chr11	10841016	10841515	Vwc2|chr11:10841016-10841515	0.235974706412619	.	.
chr11	11113765	11114264	chr11	10954694	10955193	Vwc2|chr11:10954694-10955193	0.143649850592323	.	.
chr11	11113765	11114264	chr11	10955202	10955701	Vwc2|chr11:10955202-10955701	0.159772225093296	.	.
chr11	11113765	11114264	chr11	11102158	11102657	Vwc2|chr11:11102158-11102657	0.303869168288332	.	.
chr11	11113765	11114264	chr11	11102729	11103228	Vwc2|chr11:11102729-11103228	0.188578337681626	.	.
chr11	11113765	11114264	chr11	11115591	11116090	Vwc2|chr11:11115591-11116090	0.355759387366404	.	.
chr11	11113765	11114264	chr11	11116114	11116613	Vwc2|chr11:11116114-11116613	0.12215516189714	.	.
chr11	11113765	11114264	chr11	11122767	11123266	Vwc2|chr11:11122767-11123266	0.212645224491827	.	.
chr11	11113765	11114264	chr11	11131662	11132161	Vwc2|chr11:11131662-11132161	0.242565941393226	.	.
chr11	11113765	11114264	chr11	11152719	11153218	Vwc2|chr11:11152719-11153218	0.267657101250707	.	.
chr11	11113765	11114264	chr11	11176626	11177125	Vwc2|chr11:11176626-11177125	0.145389146714299	.	.
chr11	11113765	11114264	chr11	11210040	11210539	Vwc2|chr11:11210040-11210539	0.116346558022925	.	.
chr11	11113765	11114264	chr11	11242864	11243363	Vwc2|chr11:11242864-11243363	0.370754172180403	.	.
chr11	11113765	11114264	chr11	11450573	11451072	Vwc2|chr11:11450573-11451072	0.166597197231954	.	.
chr11	11461833	11462332	chr11	11210040	11210539	Spata48|chr11:11210040-11210539	0.11435543703179	.	.
chr11	11461833	11462332	chr11	11210040	11210539	Zpbp|chr11:11210040-11210539	0.11435543703179	.	.
chr11	11685393	11685892	chr11	11677093	11677592	Gm11999|chr11:11677093-11677592	0.124084503769105	.	.
chr11	11685393	11685892	chr11	11677093	11677592	Ikzf1|chr11:11677093-11677592	0.124084503769105	.	.
chr11	16257496	16257995	chr11	16550424	16550923	Vstm2a|chr11:16550424-16550923	0.142429794939387	.	.
chr11	16257496	16257995	chr11	16550963	16551462	Vstm2a|chr11:16550963-16551462	0.235739132227266	.	.
chr11	16507927	16508426	chr11	16403596	16404095	Sec61g|chr11:16403596-16404095	0.202228276359554	.	.
chr11	16507927	16508426	chr11	16550963	16551462	Sec61g|chr11:16550963-16551462	0.236072939315324	.	.
chr11	16507927	16508426	chr11	16591370	16591869	Sec61g|chr11:16591370-16591869	0.285199148584962	.	.
chr11	17257929	17258428	chr11	17301929	17302428	C1d|chr11:17301929-17302428	0.178998412649581	.	.
chr11	17257929	17258428	chr11	17352018	17352517	C1d|chr11:17352018-17352517	0.130823128371622	.	.
chr11	17953107	17953606	chr11	17555073	17555572	Etaa1|chr11:17555073-17555572	0.137707519192013	.	.
chr11	17953107	17953606	chr11	17555073	17555572	Etaa1os|chr11:17555073-17555572	0.137707519192013	.	.
chr11	17953107	17953606	chr11	17685699	17686198	Etaa1|chr11:17685699-17686198	0.142873892763361	.	.
chr11	17953107	17953606	chr11	17685699	17686198	Etaa1os|chr11:17685699-17686198	0.142873892763361	.	.
chr11	17953107	17953606	chr11	17853863	17854362	Etaa1|chr11:17853863-17854362	0.154905544681577	.	.
chr11	17953107	17953606	chr11	17853863	17854362	Etaa1os|chr11:17853863-17854362	0.154905544681577	.	.
chr11	18492611	18493110	chr11	18011515	18012014	Gm12022|chr11:18011515-18012014	0.132179612704709	.	.
chr11	18492611	18493110	chr11	18127415	18127914	Gm12022|chr11:18127415-18127914	0.161747943294987	.	.
chr11	18492611	18493110	chr11	18313975	18314474	Gm12022|chr11:18313975-18314474	0.312979337354434	.	.
chr11	18492611	18493110	chr11	18489454	18489953	Gm12022|chr11:18489454-18489953	0.15044666485536	.	.
chr11	18492611	18493110	chr11	18669255	18669754	Gm12022|chr11:18669255-18669754	0.152530258034704	.	.
chr11	21571714	21572213	chr11	21309414	21309913	Mdh1|chr11:21309414-21309913	0.263871349183708	.	.
chr11	21571714	21572213	chr11	21309414	21309913	Wdpcp|chr11:21309414-21309913	0.263871349183708	.	.
chr11	22512298	22512797	chr11	22662025	22662524	Tmem17|chr11:22662025-22662524	0.212291379289215	.	.
chr11	22512298	22512797	chr11	22672055	22672554	Tmem17|chr11:22672055-22672554	0.251421249185636	.	.
chr11	22512298	22512797	chr11	22720058	22720557	Tmem17|chr11:22720058-22720557	0.112117665360078	.	.
chr11	22617528	22618027	chr11	22661004	22661503	Gm12052|chr11:22661004-22661503	0.210360107126394	.	.
chr11	22617528	22618027	chr11	22662025	22662524	Gm12052|chr11:22662025-22662524	0.287028970841576	.	.
chr11	22617528	22618027	chr11	22672055	22672554	Gm12052|chr11:22672055-22672554	0.346249636110119	.	.
chr11	22617528	22618027	chr11	22719551	22720050	Gm12052|chr11:22719551-22720050	0.167577171528169	.	.
chr11	22617528	22618027	chr11	22720058	22720557	Gm12052|chr11:22720058-22720557	0.194390579224783	.	.
chr11	23067612	23068111	chr11	23047978	23048477	Gm12059|chr11:23047978-23048477	0.143356481421214	.	.
chr11	23306148	23306647	chr11	23140727	23141226	Usp34|chr11:23140727-23141226	0.184329156436557	.	.
chr11	23307251	23307750	chr11	23124342	23124841	Usp34|chr11:23124342-23124841	0.118136536768118	.	.
chr11	23497257	23497756	chr11	23124342	23124841	1700030C12Rik|chr11:23124342-23124841	0.134584270148431	.	.
chr11	23497257	23497756	chr11	23124342	23124841	Ahsa2|chr11:23124342-23124841	0.134584270148431	.	.
chr11	23497762	23498261	chr11	23140727	23141226	1700030C12Rik|chr11:23140727-23141226	0.143448601739309	.	.
chr11	23497762	23498261	chr11	23140727	23141226	Ahsa2|chr11:23140727-23141226	0.143448601739309	.	.
chr11	23633475	23633974	chr11	23979266	23979765	0610010F05Rik|chr11:23979266-23979765	0.112073920649216	.	.
chr11	23665750	23666249	chr11	23979266	23979765	Pex13|chr11:23979266-23979765	0.227563767614684	.	.
chr11	23665750	23666249	chr11	23979266	23979765	Pus10|chr11:23979266-23979765	0.227563767614684	.	.
chr11	23666375	23666874	chr11	23855325	23855824	Pex13|chr11:23855325-23855824	0.128871951780893	.	.
chr11	23666375	23666874	chr11	23855325	23855824	Pus10|chr11:23855325-23855824	0.128871951780893	.	.
chr11	23894432	23894931	chr11	23866414	23866913	Gm12061|chr11:23866414-23866913	0.119659565940571	.	.
chr11	23894432	23894931	chr11	23866414	23866913	Papolg|chr11:23866414-23866913	0.119659565940571	.	.
chr11	23895039	23895538	chr11	23979266	23979765	Gm12061|chr11:23979266-23979765	0.151832631558655	.	.
chr11	23895039	23895538	chr11	23979266	23979765	Papolg|chr11:23979266-23979765	0.151832631558655	.	.
chr11	25301073	25301572	chr11	25124889	25125388	Gm12069|chr11:25124889-25125388	0.119611996534657	.	.
chr11	26592945	26593444	chr11	26438212	26438711	Vrk2|chr11:26438212-26438711	0.115855181029614	.	.
chr11	26592945	26593444	chr11	26725050	26725549	Vrk2|chr11:26725050-26725549	0.11335425378213	.	.
chr11	26592945	26593444	chr11	26806625	26807124	Vrk2|chr11:26806625-26807124	0.175805633157662	.	.
chr11	26592945	26593444	chr11	26961519	26962018	Vrk2|chr11:26961519-26962018	0.270442806859693	.	.
chr11	26592945	26593444	chr11	26996674	26997173	Vrk2|chr11:26996674-26997173	0.146817064403321	.	.
chr11	26593447	26593946	chr11	26684032	26684531	Vrk2|chr11:26684032-26684531	0.147177166074126	.	.
chr11	29173280	29173779	chr11	29052607	29053106	A630052C17Rik|chr11:29052607-29053106	0.146635746029506	.	.
chr11	29173280	29173779	chr11	29052607	29053106	Ppp4r3b|chr11:29052607-29053106	0.146635746029506	.	.
chr11	29247161	29247660	chr11	29000159	29000658	Cfap36|chr11:29000159-29000658	0.122515034043232	.	.
chr11	29373366	29373865	chr11	29267797	29268296	Ccdc88a|chr11:29267797-29268296	0.204608477064869	.	.
chr11	29373877	29374376	chr11	29000159	29000658	Ccdc88a|chr11:29000159-29000658	0.166819386496283	.	.
chr11	29373877	29374376	chr11	29607808	29608307	Ccdc88a|chr11:29607808-29608307	0.134025268964521	.	.
chr11	29514834	29515333	chr11	29267797	29268296	Gm12089|chr11:29267797-29268296	0.221560175573758	.	.
chr11	29514834	29515333	chr11	29267797	29268296	Prorsd1|chr11:29267797-29268296	0.221560175573758	.	.
chr11	29514834	29515333	chr11	29718420	29718919	Gm12089|chr11:29718420-29718919	0.131845131517561	.	.
chr11	29514834	29515333	chr11	29718420	29718919	Prorsd1|chr11:29718420-29718919	0.131845131517561	.	.
chr11	29693483	29693982	chr11	29718420	29718919	Rtn4|chr11:29718420-29718919	0.138074015099579	.	.
chr11	30267372	30267871	chr11	30375985	30376484	Gm8098|chr11:30375985-30376484	0.175248353136031	.	.
chr11	30267372	30267871	chr11	30375985	30376484	Sptbn1|chr11:30375985-30376484	0.175248353136031	.	.
chr11	30267372	30267871	chr11	30548896	30549395	Gm8098|chr11:30548896-30549395	0.111740938558191	.	.
chr11	30267372	30267871	chr11	30548896	30549395	Sptbn1|chr11:30548896-30549395	0.111740938558191	.	.
chr11	30267892	30268391	chr11	30676047	30676546	Gm8098|chr11:30676047-30676546	0.170381040327366	.	.
chr11	30267892	30268391	chr11	30676047	30676546	Sptbn1|chr11:30676047-30676546	0.170381040327366	.	.
chr11	30471695	30472194	chr11	30375985	30376484	4930505A04Rik|chr11:30375985-30376484	0.1398626469681	.	.
chr11	30471695	30472194	chr11	30657058	30657557	4930505A04Rik|chr11:30657058-30657557	0.114475695190548	.	.
chr11	30648973	30649472	chr11	30888059	30888558	Acyp2|chr11:30888059-30888558	0.258719377478514	.	.
chr11	30771490	30771989	chr11	30888059	30888558	Psme4|chr11:30888059-30888558	0.210817576982442	.	.
chr11	30771490	30771989	chr11	31199090	31199589	Psme4|chr11:31199090-31199589	0.18125452633446	.	.
chr11	30772221	30772720	chr11	30556546	30557045	Psme4|chr11:30556546-30557045	0.168514393722472	.	.
chr11	30772221	30772720	chr11	30676047	30676546	Psme4|chr11:30676047-30676546	0.176360155191668	.	.
chr11	30772221	30772720	chr11	31247199	31247698	Psme4|chr11:31247199-31247698	0.117982191394096	.	.
chr11	30885150	30885649	chr11	30657058	30657557	Asb3|chr11:30657058-30657557	0.1454636439788	.	.
chr11	30885150	30885649	chr11	30657058	30657557	Gpr75|chr11:30657058-30657557	0.1454636439788	.	.
chr11	30885150	30885649	chr11	30888059	30888558	Asb3|chr11:30888059-30888558	0.264186603383506	.	.
chr11	30885150	30885649	chr11	30888059	30888558	Gpr75|chr11:30888059-30888558	0.264186603383506	.	.
chr11	30885150	30885649	chr11	31199090	31199589	Asb3|chr11:31199090-31199589	0.182995113741651	.	.
chr11	30885150	30885649	chr11	31199090	31199589	Gpr75|chr11:31199090-31199589	0.182995113741651	.	.
chr11	30953645	30954144	chr11	30548896	30549395	Erlec1|chr11:30548896-30549395	0.143728988039024	.	.
chr11	30953645	30954144	chr11	31247199	31247698	Erlec1|chr11:31247199-31247698	0.141478213783579	.	.
chr11	30954161	30954660	chr11	30548896	30549395	Erlec1|chr11:30548896-30549395	0.129490508185914	.	.
chr11	30954161	30954660	chr11	31169173	31169672	Erlec1|chr11:31169173-31169672	0.125168084800258	.	.
chr11	30954161	30954660	chr11	31169869	31170368	Erlec1|chr11:31169869-31170368	0.126427295093766	.	.
chr11	30954161	30954660	chr11	31247199	31247698	Erlec1|chr11:31247199-31247698	0.151177193915086	.	.
chr11	30986154	30986653	chr11	30888059	30888558	Chac2|chr11:30888059-30888558	0.285603529669708	.	.
chr11	30986154	30986653	chr11	31092607	31093106	Chac2|chr11:31092607-31093106	0.239789504282969	.	.
chr11	31369857	31370356	chr11	31169173	31169672	Stc2|chr11:31169173-31169672	0.131719748594574	.	.
chr11	33147016	33147515	chr11	33007320	33007819	Fgf18|chr11:33007320-33007819	0.125214425666736	.	.
chr11	33147016	33147515	chr11	33070577	33071076	Fgf18|chr11:33070577-33071076	0.152939618245375	.	.
chr11	33147016	33147515	chr11	33146124	33146623	Fgf18|chr11:33146124-33146623	0.207142702564972	.	.
chr11	33147016	33147515	chr11	33399363	33399862	Fgf18|chr11:33399363-33399862	0.17450173816225	.	.
chr11	33147604	33148103	chr11	33007320	33007819	Fgf18|chr11:33007320-33007819	0.119388117811389	.	.
chr11	33147604	33148103	chr11	33070577	33071076	Fgf18|chr11:33070577-33071076	0.151764521652691	.	.
chr11	33147604	33148103	chr11	33114328	33114827	Fgf18|chr11:33114328-33114827	0.150015183818376	.	.
chr11	33147604	33148103	chr11	33148287	33148786	Fgf18|chr11:33148287-33148786	0.124829239180252	.	.
chr11	33147604	33148103	chr11	33399363	33399862	Fgf18|chr11:33399363-33399862	0.198645228034462	.	.
chr11	33162136	33162635	chr11	33386293	33386792	Npm1|chr11:33386293-33386792	0.216627982313778	.	.
chr11	33162905	33163404	chr11	33176507	33177006	Npm1|chr11:33176507-33177006	0.206793472820588	.	.
chr11	40755146	40755645	chr11	40775764	40776263	Ccng1|chr11:40775764-40776263	0.160301697747352	.	.
chr11	40755146	40755645	chr11	40994690	40995189	Ccng1|chr11:40994690-40995189	0.134417221042801	.	.
chr11	40755146	40755645	chr11	41054387	41054886	Ccng1|chr11:41054387-41054886	0.124741224564153	.	.
chr11	48799792	48800291	chr11	48588765	48589264	Rack1|chr11:48588765-48589264	0.11509879548178	.	.
chr11	48799792	48800291	chr11	48774647	48775146	Rack1|chr11:48774647-48775146	0.129762560813342	.	.
chr11	48799792	48800291	chr11	48823505	48824004	Rack1|chr11:48823505-48824004	0.122121279391451	.	.
chr11	48799792	48800291	chr11	48833647	48834146	Rack1|chr11:48833647-48834146	0.208882265719118	.	.
chr11	48799792	48800291	chr11	48834168	48834667	Rack1|chr11:48834168-48834667	0.26735829575361	.	.
chr11	48799792	48800291	chr11	48837257	48837756	Rack1|chr11:48837257-48837756	0.160205261138154	.	.
chr11	48799792	48800291	chr11	48837777	48838276	Rack1|chr11:48837777-48838276	0.223841376889134	.	.
chr11	48799792	48800291	chr11	48859798	48860297	Rack1|chr11:48859798-48860297	0.188930754350626	.	.
chr11	48799792	48800291	chr11	49249678	49250177	Rack1|chr11:49249678-49250177	0.116572797957274	.	.
chr11	48800315	48800814	chr11	48630106	48630605	Rack1|chr11:48630106-48630605	0.147913042918846	.	.
chr11	48800315	48800814	chr11	48823505	48824004	Rack1|chr11:48823505-48824004	0.157252786375024	.	.
chr11	48800315	48800814	chr11	48833647	48834146	Rack1|chr11:48833647-48834146	0.128467459179796	.	.
chr11	48800315	48800814	chr11	48834168	48834667	Rack1|chr11:48834168-48834667	0.253150558513972	.	.
chr11	48800315	48800814	chr11	48856073	48856572	Rack1|chr11:48856073-48856572	0.167274581338666	.	.
chr11	48816307	48816806	chr11	48837777	48838276	Trim41|chr11:48837777-48838276	0.225067987643827	.	.
chr11	48816857	48817356	chr11	48790215	48790714	Trim41|chr11:48790215-48790714	0.203679540661712	.	.
chr11	48816857	48817356	chr11	48818245	48818744	Trim41|chr11:48818245-48818744	0.173021259688732	.	.
chr11	48816857	48817356	chr11	48833647	48834146	Trim41|chr11:48833647-48834146	0.162068060869268	.	.
chr11	48816857	48817356	chr11	48834168	48834667	Trim41|chr11:48834168-48834667	0.1169100807977	.	.
chr11	48816857	48817356	chr11	48855390	48855889	Trim41|chr11:48855390-48855889	0.155071005633526	.	.
chr11	48816857	48817356	chr11	48856073	48856572	Trim41|chr11:48856073-48856572	0.210347737507754	.	.
chr11	48816857	48817356	chr11	48859798	48860297	Trim41|chr11:48859798-48860297	0.26042582917656	.	.
chr11	48816857	48817356	chr11	49103228	49103727	Trim41|chr11:49103228-49103727	0.120339862781017	.	.
chr11	48816857	48817356	chr11	49189707	49190206	Trim41|chr11:49189707-49190206	0.158412968538378	.	.
chr11	48826330	48826829	chr11	48565162	48565661	Gm12184|chr11:48565162-48565661	0.161148964814692	.	.
chr11	48826330	48826829	chr11	48565162	48565661	Trim7|chr11:48565162-48565661	0.161148964814692	.	.
chr11	48826330	48826829	chr11	48661596	48662095	Gm12184|chr11:48661596-48662095	0.125597716692781	.	.
chr11	48826330	48826829	chr11	48661596	48662095	Trim7|chr11:48661596-48662095	0.125597716692781	.	.
chr11	48826330	48826829	chr11	48704766	48705265	Gm12184|chr11:48704766-48705265	0.119173620290143	.	.
chr11	48826330	48826829	chr11	48704766	48705265	Trim7|chr11:48704766-48705265	0.119173620290143	.	.
chr11	48826330	48826829	chr11	48764842	48765341	Gm12184|chr11:48764842-48765341	0.114482682397574	.	.
chr11	48826330	48826829	chr11	48764842	48765341	Trim7|chr11:48764842-48765341	0.114482682397574	.	.
chr11	48826330	48826829	chr11	48834168	48834667	Gm12184|chr11:48834168-48834667	0.199036397797646	.	.
chr11	48826330	48826829	chr11	48834168	48834667	Trim7|chr11:48834168-48834667	0.199036397797646	.	.
chr11	48853382	48853881	chr11	48518373	48518872	Gm16170|chr11:48518373-48518872	0.183654038108804	.	.
chr11	48853382	48853881	chr11	48565162	48565661	Gm16170|chr11:48565162-48565661	0.232802783167283	.	.
chr11	48853382	48853881	chr11	48661596	48662095	Gm16170|chr11:48661596-48662095	0.14898165521674	.	.
chr11	48853382	48853881	chr11	48704766	48705265	Gm16170|chr11:48704766-48705265	0.200305636198668	.	.
chr11	48853382	48853881	chr11	48764842	48765341	Gm16170|chr11:48764842-48765341	0.123553662872612	.	.
chr11	48853382	48853881	chr11	48833647	48834146	Gm16170|chr11:48833647-48834146	0.11664588810963	.	.
chr11	48853382	48853881	chr11	48837777	48838276	Gm16170|chr11:48837777-48838276	0.111868183277657	.	.
chr11	48853382	48853881	chr11	48859798	48860297	Gm16170|chr11:48859798-48860297	0.176844894390418	.	.
chr11	48853382	48853881	chr11	49103228	49103727	Gm16170|chr11:49103228-49103727	0.2117994823076	.	.
chr11	48871161	48871660	chr11	48658284	48658783	Irgm1|chr11:48658284-48658783	0.121092187208182	.	.
chr11	48871161	48871660	chr11	48666790	48667289	Irgm1|chr11:48666790-48667289	0.305710061513701	.	.
chr11	48871161	48871660	chr11	48788591	48789090	Irgm1|chr11:48788591-48789090	0.123432705059032	.	.
chr11	48871161	48871660	chr11	48834168	48834667	Irgm1|chr11:48834168-48834667	0.16685053116312	.	.
chr11	48871161	48871660	chr11	49169250	49169749	Irgm1|chr11:49169250-49169749	0.207084924477046	.	.
chr11	49141965	49142464	chr11	48774647	48775146	Olfr1395|chr11:48774647-48775146	0.132201920739853	.	.
chr11	49141965	49142464	chr11	48775412	48775911	Olfr1395|chr11:48775412-48775911	0.514255893231576	.	.
chr11	49203185	49203684	chr11	48790215	48790714	Zfp62|chr11:48790215-48790714	0.194882486276765	.	.
chr11	49203185	49203684	chr11	48856073	48856572	Zfp62|chr11:48856073-48856572	0.129513971188002	.	.
chr11	49203772	49204271	chr11	48756803	48757302	Zfp62|chr11:48756803-48757302	0.161060579880484	.	.
chr11	49243866	49244365	chr11	48856073	48856572	Mgat1|chr11:48856073-48856572	0.302424002368416	.	.
chr11	50827537	50828036	chr11	50952287	50952786	Zfp354c|chr11:50952287-50952786	0.168567188555785	.	.
chr11	50850845	50851344	chr11	50769375	50769874	Grm6|chr11:50769375-50769874	0.25454785701473	.	.
chr11	50850845	50851344	chr11	50939868	50940367	Grm6|chr11:50939868-50940367	0.128627835891919	.	.
chr11	50850845	50851344	chr11	50952287	50952786	Grm6|chr11:50952287-50952786	0.138547343262714	.	.
chr11	50850845	50851344	chr11	51035907	51036406	Grm6|chr11:51035907-51036406	0.122008677251065	.	.
chr11	50850845	50851344	chr11	51110715	51111214	Grm6|chr11:51110715-51111214	0.158563086260735	.	.
chr11	50887467	50887966	chr11	50760574	50761073	Zfp454|chr11:50760574-50761073	0.370762114810026	.	.
chr11	50887467	50887966	chr11	50766952	50767451	Zfp454|chr11:50766952-50767451	0.255107344268948	.	.
chr11	50931438	50931937	chr11	50766952	50767451	Zfp354b|chr11:50766952-50767451	0.11259459078407	.	.
chr11	51058989	51059488	chr11	50760574	50761073	Zfp354a|chr11:50760574-50761073	0.172529312059134	.	.
chr11	51058989	51059488	chr11	50952287	50952786	Zfp354a|chr11:50952287-50952786	0.117657127971051	.	.
chr11	51289688	51290187	chr11	51375780	51376279	Col23a1|chr11:51375780-51376279	0.228171046067044	.	.
chr11	51289688	51290187	chr11	51458585	51459084	Col23a1|chr11:51458585-51459084	0.13949935988601	.	.
chr11	51763403	51763902	chr11	51858736	51859235	Sar1b|chr11:51858736-51859235	0.143397251519186	.	.
chr11	51763403	51763902	chr11	51858736	51859235	Sec24a|chr11:51858736-51859235	0.143397251519186	.	.
chr11	51763403	51763902	chr11	51943114	51943613	Sar1b|chr11:51943114-51943613	0.320101817079574	.	.
chr11	51763403	51763902	chr11	51943114	51943613	Sec24a|chr11:51943114-51943613	0.320101817079574	.	.
chr11	51763403	51763902	chr11	51992355	51992854	Sar1b|chr11:51992355-51992854	0.184126453018834	.	.
chr11	51763403	51763902	chr11	51992355	51992854	Sec24a|chr11:51992355-51992854	0.184126453018834	.	.
chr11	51763403	51763902	chr11	52128512	52129011	Sar1b|chr11:52128512-52129011	0.113702587963966	.	.
chr11	51763403	51763902	chr11	52128512	52129011	Sec24a|chr11:52128512-52129011	0.113702587963966	.	.
chr11	51763403	51763902	chr11	52129085	52129584	Sar1b|chr11:52129085-52129584	0.112645089541115	.	.
chr11	51763403	51763902	chr11	52129085	52129584	Sec24a|chr11:52129085-52129584	0.112645089541115	.	.
chr11	51763403	51763902	chr11	52226922	52227421	Sar1b|chr11:52226922-52227421	0.21767423638038	.	.
chr11	51763403	51763902	chr11	52226922	52227421	Sec24a|chr11:52226922-52227421	0.21767423638038	.	.
chr11	51856924	51857423	chr11	51855397	51855896	Jade2|chr11:51855397-51855896	0.154480845772417	.	.
chr11	51856924	51857423	chr11	52079946	52080445	Jade2|chr11:52079946-52080445	0.190473572874952	.	.
chr11	51856924	51857423	chr11	52085747	52086246	Jade2|chr11:52085747-52086246	0.147678500535851	.	.
chr11	51856924	51857423	chr11	52086506	52087005	Jade2|chr11:52086506-52087005	0.165793972270119	.	.
chr11	51857661	51858160	chr11	52079946	52080445	Jade2|chr11:52079946-52080445	0.189979431067934	.	.
chr11	51857661	51858160	chr11	52220229	52220728	Jade2|chr11:52220229-52220728	0.14052933817754	.	.
[truncated: 25,177 more rows]
