# Supplementary material for: Single-cell analysis of chromatin accessibility in the adult mouse brain
Source: Nature. 2023 Dec 13;624(7991):378–89. doi: 10.1038/s41586-023-06824-9 (PMC10719105; doi:10.1038/s41586-023-06824-9)
Supplement: Supplementary file 3 — Supplementary Tables 1–25 and their legends. [file 41586_2023_6824_MOESM3_ESM.zip › 2023-03-05453B-s3/SI Tables/SI Table 13 Summary of all the gene-cCRE correlations/sa2subclass.PB_Lmx1a_Glut.pdc.bedpe]

chr1	3671529	3672028	chr1	3508498	3508997	Xkr4|chr1:3508498-3508997	0.204032269069727	.	.
chr1	4785497	4785996	chr1	4926263	4926762	Mrpl15|chr1:4926263-4926762	0.378681418847722	.	.
chr1	4785497	4785996	chr1	5019201	5019700	Mrpl15|chr1:5019201-5019700	0.215805434967789	.	.
chr1	4807592	4808091	chr1	4926263	4926762	Lypla1|chr1:4926263-4926762	0.418319957283555	.	.
chr1	4857480	4857979	chr1	5170387	5170886	Tcea1|chr1:5170387-5170886	0.327083619823851	.	.
chr1	5588179	5588678	chr1	5278857	5279356	Oprk1|chr1:5278857-5279356	0.560745481315558	.	.
chr1	5588820	5589319	chr1	5278857	5279356	Oprk1|chr1:5278857-5279356	0.478364245429167	.	.
chr1	5588820	5589319	chr1	5915307	5915806	Oprk1|chr1:5915307-5915806	0.275297636535862	.	.
chr1	6214386	6214885	chr1	6441268	6441767	4732440D04Rik|chr1:6441268-6441767	0.30817374830326	.	.
chr1	9298975	9299474	chr1	9172288	9172787	Sntg1|chr1:9172288-9172787	0.392320123450612	.	.
chr1	9298975	9299474	chr1	9573148	9573647	Sntg1|chr1:9573148-9573647	0.235838830271802	.	.
chr1	9299496	9299995	chr1	9172288	9172787	Sntg1|chr1:9172288-9172787	0.530337700499659	.	.
chr1	9545042	9545541	chr1	9573148	9573647	Rrs1|chr1:9573148-9573647	0.296077688184753	.	.
chr1	9600949	9601448	chr1	9573148	9573647	Vxn|chr1:9573148-9573647	0.231612119322666	.	.
chr1	9600949	9601448	chr1	9772700	9773199	Vxn|chr1:9772700-9773199	0.202625199608154	.	.
chr1	9601474	9601973	chr1	9772700	9773199	Vxn|chr1:9772700-9773199	0.232165896730984	.	.
chr1	9601474	9601973	chr1	9772700	9773199	Vxn|chr1:9772700-9773199	0.232165896730985	.	.
chr1	9748256	9748755	chr1	9848033	9848532	1700034P13Rik|chr1:9848033-9848532	0.229043235174215	.	.
chr1	9748256	9748755	chr1	9848033	9848532	Vcpip1|chr1:9848033-9848532	0.229043235174215	.	.
chr1	9748256	9748755	chr1	9848581	9849080	1700034P13Rik|chr1:9848581-9849080	0.259577325010474	.	.
chr1	9748256	9748755	chr1	9848581	9849080	Vcpip1|chr1:9848581-9849080	0.259577325010474	.	.
chr1	9798078	9798577	chr1	9541113	9541612	Sgk3|chr1:9541113-9541612	0.21879286008908	.	.
chr1	9943920	9944419	chr1	9573148	9573647	Snhg6|chr1:9573148-9573647	0.282775660978702	.	.
chr1	9943920	9944419	chr1	9848033	9848532	Snhg6|chr1:9848033-9848532	0.30406329799693	.	.
chr1	9943920	9944419	chr1	9848581	9849080	Snhg6|chr1:9848581-9849080	0.274843483616943	.	.
chr1	10037697	10038196	chr1	9848033	9848532	Cops5|chr1:9848033-9848532	0.337335604592727	.	.
chr1	10037697	10038196	chr1	9848033	9848532	Cspp1|chr1:9848033-9848532	0.337335604592727	.	.
chr1	10037697	10038196	chr1	9848581	9849080	Cops5|chr1:9848581-9849080	0.268841733147264	.	.
chr1	10037697	10038196	chr1	9848581	9849080	Cspp1|chr1:9848581-9849080	0.268841733147264	.	.
chr1	10232301	10232800	chr1	10007180	10007679	Arfgef1|chr1:10007180-10007679	0.222039003207684	.	.
chr1	10232301	10232800	chr1	9848033	9848532	Arfgef1|chr1:9848033-9848532	0.440110231404641	.	.
chr1	10232301	10232800	chr1	9848581	9849080	Arfgef1|chr1:9848581-9849080	0.335227729643138	.	.
chr1	10232855	10233354	chr1	10007180	10007679	Arfgef1|chr1:10007180-10007679	0.213144394983524	.	.
chr1	10232855	10233354	chr1	9848033	9848532	Arfgef1|chr1:9848033-9848532	0.558108579510957	.	.
chr1	10232855	10233354	chr1	9848581	9849080	Arfgef1|chr1:9848581-9849080	0.580227940466958	.	.
chr1	10993243	10993742	chr1	10759501	10760000	Prex2|chr1:10759501-10760000	0.323157881560777	.	.
chr1	10993243	10993742	chr1	10850572	10851071	Prex2|chr1:10850572-10851071	0.390200921137723	.	.
chr1	10993243	10993742	chr1	11097221	11097720	Prex2|chr1:11097221-11097720	0.282219859081679	.	.
chr1	10993243	10993742	chr1	11139848	11140347	Prex2|chr1:11139848-11140347	0.428577081865991	.	.
chr1	10993772	10994271	chr1	10759501	10760000	Prex2|chr1:10759501-10760000	0.362691426673653	.	.
chr1	10993772	10994271	chr1	10850572	10851071	Prex2|chr1:10850572-10851071	0.52145508160883	.	.
chr1	10993772	10994271	chr1	11097221	11097720	Prex2|chr1:11097221-11097720	0.2423696631542	.	.
chr1	10993772	10994271	chr1	11139848	11140347	Prex2|chr1:11139848-11140347	0.415528864694494	.	.
chr1	13589563	13590062	chr1	13870553	13871052	Tram1|chr1:13870553-13871052	0.381054547099115	.	.
chr1	14309549	14310048	chr1	14231839	14232338	Eya1|chr1:14231839-14232338	0.646811825936591	.	.
chr1	14309549	14310048	chr1	14231839	14232338	Eya1|chr1:14231839-14232338	0.646811825936592	.	.
chr1	14755218	14755717	chr1	14739996	14740495	Msc|chr1:14739996-14740495	0.288986465812225	.	.
chr1	16519035	16519534	chr1	16798252	16798751	Stau2|chr1:16798252-16798751	0.251255460673499	.	.
chr1	16619102	16619601	chr1	16798252	16798751	Ube2w|chr1:16798252-16798751	0.389614275928461	.	.
chr1	17097665	17098164	chr1	16798252	16798751	Jph1|chr1:16798252-16798751	0.366910806053501	.	.
chr1	17145142	17145641	chr1	16798252	16798751	Gdap1|chr1:16798252-16798751	0.310261111710906	.	.
chr1	17145142	17145641	chr1	17163496	17163995	Gdap1|chr1:17163496-17163995	0.231234631436357	.	.
chr1	17727070	17727569	chr1	17941366	17941865	Crispld1|chr1:17941366-17941865	0.418788326673269	.	.
chr1	17727070	17727569	chr1	17941366	17941865	Gm16070|chr1:17941366-17941865	0.418788326673269	.	.
chr1	17727070	17727569	chr1	17973361	17973860	Crispld1|chr1:17973361-17973860	0.519594572741833	.	.
chr1	17727070	17727569	chr1	17973361	17973860	Gm16070|chr1:17973361-17973860	0.519594572741833	.	.
chr1	17727608	17728107	chr1	17838342	17838841	Crispld1|chr1:17838342-17838841	0.258020900397976	.	.
chr1	17727608	17728107	chr1	17838342	17838841	Gm16070|chr1:17838342-17838841	0.258020900397976	.	.
chr1	17727608	17728107	chr1	17973361	17973860	Crispld1|chr1:17973361-17973860	0.270009149319528	.	.
chr1	17727608	17728107	chr1	17973361	17973860	Gm16070|chr1:17973361-17973860	0.270009149319528	.	.
chr1	18057998	18058497	chr1	17941366	17941865	Gm28756|chr1:17941366-17941865	0.303003941957872	.	.
chr1	18057998	18058497	chr1	17973361	17973860	Gm28756|chr1:17973361-17973860	0.24367671689951	.	.
chr1	18058553	18059052	chr1	17941366	17941865	Gm28756|chr1:17941366-17941865	0.341639748028677	.	.
chr1	18058553	18059052	chr1	17973361	17973860	Gm28756|chr1:17973361-17973860	0.485680651265479	.	.
chr1	18058553	18059052	chr1	17973361	17973860	Gm28756|chr1:17973361-17973860	0.48568065126548	.	.
chr1	18058553	18059052	chr1	18012804	18013303	Gm28756|chr1:18012804-18013303	0.270486365194658	.	.
chr1	19208702	19209201	chr1	19220552	19221051	Tfap2b|chr1:19220552-19221051	0.49408579619646	.	.
chr1	19208702	19209201	chr1	19241308	19241807	Tfap2b|chr1:19241308-19241807	0.242155539665452	.	.
chr1	19208702	19209201	chr1	19281881	19282380	Tfap2b|chr1:19281881-19282380	0.356187469385616	.	.
chr1	19208702	19209201	chr1	19303787	19304286	Tfap2b|chr1:19303787-19304286	0.303406880118847	.	.
chr1	19208702	19209201	chr1	19350496	19350995	Tfap2b|chr1:19350496-19350995	0.436274471276455	.	.
chr1	19208702	19209201	chr1	19350496	19350995	Tfap2b|chr1:19350496-19350995	0.436274471276456	.	.
chr1	20820187	20820686	chr1	21166203	21166702	Mcm3|chr1:21166203-21166702	0.534014005140444	.	.
chr1	20890311	20890810	chr1	20801628	20802127	6720483E21Rik|chr1:20801628-20802127	0.284784905601646	.	.
chr1	20890311	20890810	chr1	20801628	20802127	Paqr8|chr1:20801628-20802127	0.284784905601646	.	.
chr1	20890311	20890810	chr1	21166203	21166702	6720483E21Rik|chr1:21166203-21166702	0.39122963402968	.	.
chr1	20890311	20890810	chr1	21166203	21166702	Paqr8|chr1:21166203-21166702	0.39122963402968	.	.
chr1	20890857	20891356	chr1	20801628	20802127	6720483E21Rik|chr1:20801628-20802127	0.284194082411866	.	.
chr1	20890857	20891356	chr1	20801628	20802127	Paqr8|chr1:20801628-20802127	0.284194082411866	.	.
chr1	20951400	20951899	chr1	20933361	20933860	Efhc1|chr1:20933361-20933860	0.273456496219999	.	.
chr1	21079134	21079633	chr1	20801628	20802127	Gm28287|chr1:20801628-20802127	0.214491347189847	.	.
chr1	21079134	21079633	chr1	20801628	20802127	Tram2|chr1:20801628-20802127	0.214491347189847	.	.
chr1	21079134	21079633	chr1	21305379	21305878	Gm28287|chr1:21305379-21305878	0.531369805311637	.	.
chr1	21079134	21079633	chr1	21305379	21305878	Tram2|chr1:21305379-21305878	0.531369805311637	.	.
chr1	21218543	21219042	chr1	21305379	21305878	Tmem14a|chr1:21305379-21305878	0.285139667513325	.	.
chr1	22805771	22806270	chr1	23061951	23062450	Rims1|chr1:23061951-23062450	0.291909048275737	.	.
chr1	22805771	22806270	chr1	23202343	23202842	Rims1|chr1:23202343-23202842	0.360295037418358	.	.
chr1	24586286	24586785	chr1	24741713	24742212	Col19a1|chr1:24741713-24742212	0.343451467863809	.	.
chr1	24587149	24587648	chr1	24633681	24634180	Col19a1|chr1:24633681-24634180	0.444811019392396	.	.
chr1	24678265	24678764	chr1	24259288	24259787	Lmbrd1|chr1:24259288-24259787	0.291534835166671	.	.
chr1	30873430	30873929	chr1	30740784	30741283	Phf3|chr1:30740784-30741283	0.207749058333552	.	.
chr1	30873430	30873929	chr1	30751054	30751553	Phf3|chr1:30751054-30751553	0.242976840460248	.	.
chr1	30873942	30874441	chr1	30554981	30555480	Phf3|chr1:30554981-30555480	0.256099546663075	.	.
chr1	30873942	30874441	chr1	30740784	30741283	Phf3|chr1:30740784-30741283	0.259668267320538	.	.
chr1	30873942	30874441	chr1	31153918	31154417	Phf3|chr1:31153918-31154417	0.19932839222686	.	.
chr1	30949080	30949579	chr1	30700382	30700881	Ptp4a1|chr1:30700382-30700881	0.569370122860786	.	.
chr1	30949582	30950081	chr1	30700382	30700881	Ptp4a1|chr1:30700382-30700881	0.297523374953298	.	.
chr1	31176050	31176549	chr1	31210103	31210602	Lgsn|chr1:31210103-31210602	0.430491147063195	.	.
chr1	34579442	34579941	chr1	34324241	34324740	1700101I19Rik|chr1:34324241-34324740	0.304798024401746	.	.
chr1	34579442	34579941	chr1	34324241	34324740	Amer3|chr1:34324241-34324740	0.304798024401746	.	.
chr1	34801460	34801959	chr1	34867150	34867649	Arhgef4|chr1:34867150-34867649	0.213714594612229	.	.
chr1	34801460	34801959	chr1	35242908	35243407	Arhgef4|chr1:35242908-35243407	0.293162919169707	.	.
chr1	34801460	34801959	chr1	35243429	35243928	Arhgef4|chr1:35243429-35243928	0.343748253263994	.	.
chr1	34802224	34802723	chr1	34750293	34750792	Arhgef4|chr1:34750293-34750792	0.200428253931907	.	.
chr1	34842804	34843303	chr1	34793414	34793913	Fam168b|chr1:34793414-34793913	0.212497795330864	.	.
chr1	34850452	34850951	chr1	34793414	34793913	Plekhb2|chr1:34793414-34793913	0.223309967642919	.	.
chr1	37540864	37541363	chr1	37512048	37512547	Mgat4a|chr1:37512048-37512547	0.298636644287281	.	.
chr1	37540864	37541363	chr1	37959295	37959794	Mgat4a|chr1:37959295-37959794	0.358464648949147	.	.
chr1	37719678	37720177	chr1	37698784	37699283	2010300C02Rik|chr1:37698784-37699283	0.259676175773155	.	.
chr1	37864699	37865198	chr1	37698123	37698622	Gm26805|chr1:37698123-37698622	0.264098742838845	.	.
chr1	37864699	37865198	chr1	38197221	38197720	Gm26805|chr1:38197221-38197720	0.373332552427752	.	.
chr1	37871955	37872454	chr1	37698784	37699283	Lipt1|chr1:37698784-37699283	0.259556342866396	.	.
chr1	37871955	37872454	chr1	37725725	37726224	Lipt1|chr1:37725725-37726224	0.222886582861266	.	.
chr1	37997082	37997581	chr1	37698123	37698622	Eif5b|chr1:37698123-37698622	0.501561876810631	.	.
chr1	37997082	37997581	chr1	37698123	37698622	Txndc9|chr1:37698123-37698622	0.501561876810631	.	.
chr1	37997082	37997581	chr1	37959295	37959794	Eif5b|chr1:37959295-37959794	0.216412944322215	.	.
chr1	37997082	37997581	chr1	37959295	37959794	Txndc9|chr1:37959295-37959794	0.216412944322215	.	.
chr1	37997082	37997581	chr1	38197221	38197720	Eif5b|chr1:38197221-38197720	0.411219881562017	.	.
chr1	37997082	37997581	chr1	38197221	38197720	Txndc9|chr1:38197221-38197720	0.411219881562017	.	.
chr1	38129526	38130025	chr1	38185452	38185951	Rev1|chr1:38185452-38185951	0.342625544410057	.	.
chr1	38129526	38130025	chr1	38197221	38197720	Rev1|chr1:38197221-38197720	0.271299139866447	.	.
chr1	38129526	38130025	chr1	38248046	38248545	Rev1|chr1:38248046-38248545	0.206917024469396	.	.
chr1	40680467	40680966	chr1	40681655	40682154	Slc9a2|chr1:40681655-40682154	0.281138126089342	.	.
chr1	40681063	40681562	chr1	40681655	40682154	Slc9a2|chr1:40681655-40682154	0.390544126510763	.	.
chr1	40681063	40681562	chr1	40768563	40769062	Slc9a2|chr1:40768563-40769062	0.23485779366566	.	.
chr1	40681063	40681562	chr1	40887752	40888251	Slc9a2|chr1:40887752-40888251	0.401528640357932	.	.
chr1	40790447	40790946	chr1	40802706	40803205	Mfsd9|chr1:40802706-40803205	0.286517998296668	.	.
chr1	40790447	40790946	chr1	41138020	41138519	Mfsd9|chr1:41138020-41138519	0.249054398229693	.	.
chr1	42695450	42695949	chr1	42684202	42684701	Gm20646|chr1:42684202-42684701	0.507592707896518	.	.
chr1	42695450	42695949	chr1	42684202	42684701	Pantr1|chr1:42684202-42684701	0.507592707896518	.	.
chr1	42695450	42695949	chr1	42684202	42684701	Pou3f3|chr1:42684202-42684701	0.507592707896518	.	.
chr1	42695450	42695949	chr1	42684717	42685216	Gm20646|chr1:42684717-42685216	0.416611971768439	.	.
chr1	42695450	42695949	chr1	42684717	42685216	Pantr1|chr1:42684717-42685216	0.416611971768439	.	.
chr1	42695450	42695949	chr1	42684717	42685216	Pou3f3|chr1:42684717-42685216	0.416611971768439	.	.
chr1	42695450	42695949	chr1	42686108	42686607	Gm20646|chr1:42686108-42686607	0.488548571392775	.	.
chr1	42695450	42695949	chr1	42686108	42686607	Pantr1|chr1:42686108-42686607	0.488548571392775	.	.
chr1	42695450	42695949	chr1	42686108	42686607	Pou3f3|chr1:42686108-42686607	0.488548571392775	.	.
chr1	42695450	42695949	chr1	42686675	42687174	Gm20646|chr1:42686675-42687174	0.598672381190923	.	.
chr1	42695450	42695949	chr1	42686675	42687174	Pantr1|chr1:42686675-42687174	0.598672381190923	.	.
chr1	42695450	42695949	chr1	42686675	42687174	Pou3f3|chr1:42686675-42687174	0.598672381190923	.	.
chr1	42695450	42695949	chr1	42714289	42714788	Gm20646|chr1:42714289-42714788	0.278352848993372	.	.
chr1	42695450	42695949	chr1	42714289	42714788	Pantr1|chr1:42714289-42714788	0.278352848993372	.	.
chr1	42695450	42695949	chr1	42714289	42714788	Pou3f3|chr1:42714289-42714788	0.278352848993372	.	.
chr1	43827102	43827601	chr1	44041766	44042265	Uxs1|chr1:44041766-44042265	0.252591299652383	.	.
chr1	43827102	43827601	chr1	44228990	44229489	Uxs1|chr1:44228990-44229489	0.322664464767542	.	.
chr1	43827615	43828114	chr1	44228990	44229489	Uxs1|chr1:44228990-44229489	0.22990578065679	.	.
chr1	44102213	44102712	chr1	44198134	44198633	Tex30|chr1:44198134-44198633	0.265948180846842	.	.
chr1	44119144	44119643	chr1	44064570	44065069	Bivm|chr1:44064570-44065069	0.19983933297365	.	.
chr1	44119144	44119643	chr1	44064570	44065069	Poglut2|chr1:44064570-44065069	0.19983933297365	.	.
chr1	44119663	44120162	chr1	44198840	44199339	Bivm|chr1:44198840-44199339	0.401997133088745	.	.
chr1	44147693	44148192	chr1	43898955	43899454	Ercc5|chr1:43898955-43899454	0.339817628016214	.	.
chr1	45794689	45795188	chr1	45766100	45766599	Wdr75|chr1:45766100-45766599	0.368880005009945	.	.
chr1	45925424	45925923	chr1	45766100	45766599	Slc40a1|chr1:45766100-45766599	0.398143061763617	.	.
chr1	46065930	46066429	chr1	46201064	46201563	Dnah7b|chr1:46201064-46201563	0.233702917118417	.	.
chr1	46066566	46067065	chr1	46067115	46067614	Dnah7b|chr1:46067115-46067614	0.257430340847476	.	.
chr1	46425176	46425675	chr1	46200521	46201020	Dnah7c|chr1:46200521-46201020	0.512248003057774	.	.
chr1	46425176	46425675	chr1	46201064	46201563	Dnah7c|chr1:46201064-46201563	0.422277093372893	.	.
chr1	52816845	52817344	chr1	52854016	52854515	Inpp1|chr1:52854016-52854515	0.202366923128169	.	.
chr1	52816845	52817344	chr1	53053006	53053505	Inpp1|chr1:53053006-53053505	0.289155937851782	.	.
chr1	52817513	52818012	chr1	52952486	52952985	Inpp1|chr1:52952486-52952985	0.417391031090928	.	.
chr1	52817513	52818012	chr1	53053006	53053505	Inpp1|chr1:53053006-53053505	0.371810076197959	.	.
chr1	52844734	52845233	chr1	52854016	52854515	Hibch|chr1:52854016-52854515	0.283585952993251	.	.
chr1	52844734	52845233	chr1	53225566	53226065	Hibch|chr1:53225566-53226065	0.288825818750107	.	.
chr1	53313399	53313898	chr1	53746295	53746794	Osgepl1|chr1:53746295-53746794	0.343426475837624	.	.
chr1	53352482	53352981	chr1	53017260	53017759	Asdurf|chr1:53017260-53017759	0.401801007717971	.	.
chr1	53352482	53352981	chr1	53017260	53017759	Asnsd1|chr1:53017260-53017759	0.401801007717971	.	.
chr1	53706596	53707095	chr1	53746295	53746794	Dnah7a|chr1:53746295-53746794	0.415846925321596	.	.
chr1	53706596	53707095	chr1	53823748	53824247	Dnah7a|chr1:53823748-53824247	0.210701511788252	.	.
chr1	53785040	53785539	chr1	53709563	53710062	Stk17b|chr1:53709563-53710062	0.267436417933637	.	.
chr1	53785040	53785539	chr1	53746295	53746794	Stk17b|chr1:53746295-53746794	0.660026285208715	.	.
chr1	54250459	54250958	chr1	54039037	54039536	Ccdc150|chr1:54039037-54039536	0.356335146742541	.	.
chr1	54250459	54250958	chr1	54734870	54735369	Ccdc150|chr1:54734870-54735369	0.394706094096385	.	.
chr1	54438767	54439266	chr1	54652088	54652587	Gtf3c3|chr1:54652088-54652587	0.365685317321272	.	.
chr1	54438767	54439266	chr1	54675471	54675970	Gtf3c3|chr1:54675471-54675970	0.238327616965502	.	.
chr1	54557443	54557942	chr1	54684131	54684630	Pgap1|chr1:54684131-54684630	0.246663993646423	.	.
chr1	54557443	54557942	chr1	54707058	54707557	Pgap1|chr1:54707058-54707557	0.32464919739807	.	.
chr1	54557443	54557942	chr1	54734870	54735369	Pgap1|chr1:54734870-54735369	0.233248847728317	.	.
chr1	55236881	55237380	chr1	55171875	55172374	Mars2|chr1:55171875-55172374	0.278459562141822	.	.
chr1	57377374	57377873	chr1	57643609	57644108	1700066M21Rik|chr1:57643609-57644108	0.207750165983022	.	.
chr1	57377374	57377873	chr1	57643609	57644108	4930558J18Rik|chr1:57643609-57644108	0.207750165983022	.	.
chr1	57377374	57377873	chr1	57704132	57704631	1700066M21Rik|chr1:57704132-57704631	0.347414833976377	.	.
chr1	57377374	57377873	chr1	57704132	57704631	4930558J18Rik|chr1:57704132-57704631	0.347414833976377	.	.
chr1	57377988	57378487	chr1	57269706	57270205	1700066M21Rik|chr1:57269706-57270205	0.243865777840832	.	.
chr1	57377988	57378487	chr1	57269706	57270205	4930558J18Rik|chr1:57269706-57270205	0.243865777840832	.	.
chr1	57377988	57378487	chr1	57423605	57424104	1700066M21Rik|chr1:57423605-57424104	0.273184362424145	.	.
chr1	57377988	57378487	chr1	57423605	57424104	4930558J18Rik|chr1:57423605-57424104	0.273184362424145	.	.
chr1	57377988	57378487	chr1	57428877	57429376	1700066M21Rik|chr1:57428877-57429376	0.202455510298846	.	.
chr1	57377988	57378487	chr1	57428877	57429376	4930558J18Rik|chr1:57428877-57429376	0.202455510298846	.	.
chr1	57377988	57378487	chr1	57642139	57642638	1700066M21Rik|chr1:57642139-57642638	0.356073266127671	.	.
chr1	57377988	57378487	chr1	57642139	57642638	4930558J18Rik|chr1:57642139-57642638	0.356073266127671	.	.
chr1	58392818	58393317	chr1	58070079	58070578	Bzw1|chr1:58070079-58070578	0.263482465871616	.	.
chr1	58392818	58393317	chr1	58652543	58653042	Bzw1|chr1:58652543-58653042	0.211493722169705	.	.
chr1	58445384	58445883	chr1	58271090	58271589	Nif3l1|chr1:58271090-58271589	0.34475940989616	.	.
chr1	58445384	58445883	chr1	58271090	58271589	Ppil3|chr1:58271090-58271589	0.34475940989616	.	.
chr1	58445384	58445883	chr1	58652543	58653042	Nif3l1|chr1:58652543-58653042	0.206619739967165	.	.
chr1	58445384	58445883	chr1	58652543	58653042	Ppil3|chr1:58652543-58653042	0.206619739967165	.	.
chr1	58504734	58505233	chr1	58652543	58653042	Gm15834|chr1:58652543-58653042	0.291079641480165	.	.
chr1	58504734	58505233	chr1	58652543	58653042	Orc2|chr1:58652543-58653042	0.291079641480165	.	.
chr1	58586034	58586533	chr1	58271090	58271589	Fam126b|chr1:58271090-58271589	0.227535746191926	.	.
chr1	58586034	58586533	chr1	58271090	58271589	Ndufb3|chr1:58271090-58271589	0.227535746191926	.	.
chr1	58586034	58586533	chr1	58652543	58653042	Fam126b|chr1:58652543-58653042	0.38090570619259	.	.
chr1	58586034	58586533	chr1	58652543	58653042	Ndufb3|chr1:58652543-58653042	0.38090570619259	.	.
chr1	58711489	58711988	chr1	58422814	58423313	Cflar|chr1:58422814-58423313	0.466345889319695	.	.
chr1	58711489	58711988	chr1	58623853	58624352	Cflar|chr1:58623853-58624352	0.595023523392451	.	.
chr1	58973284	58973783	chr1	58652543	58653042	Stradb|chr1:58652543-58653042	0.316774958722992	.	.
chr1	58973284	58973783	chr1	58652543	58653042	Trak2|chr1:58652543-58653042	0.316774958722992	.	.
chr1	59120147	59120646	chr1	59316631	59317130	G730003C15Rik|chr1:59316631-59317130	0.231325038958029	.	.
chr1	59120147	59120646	chr1	59316631	59317130	Tmem237|chr1:59316631-59317130	0.231325038958029	.	.
chr1	59237895	59238394	chr1	59311861	59312360	Als2|chr1:59311861-59312360	0.263498281426505	.	.
chr1	59237895	59238394	chr1	59316631	59317130	Als2|chr1:59316631-59317130	0.289143973112996	.	.
chr1	59481835	59482334	chr1	59311861	59312360	Fzd7|chr1:59311861-59312360	0.339946238770626	.	.
chr1	59762644	59763143	chr1	59883669	59884168	Bmpr2|chr1:59883669-59884168	0.235516605510249	.	.
chr1	59763681	59764180	chr1	60198896	60199395	Bmpr2|chr1:60198896-60199395	0.246030421307674	.	.
chr1	59912662	59913161	chr1	59883669	59884168	Fam117b|chr1:59883669-59884168	0.268748744917506	.	.
chr1	59913211	59913710	chr1	59883669	59884168	Fam117b|chr1:59883669-59884168	0.204486955655644	.	.
chr1	60042935	60043434	chr1	60158400	60158899	Ica1l|chr1:60158400-60158899	0.271560224343173	.	.
chr1	60097393	60097892	chr1	60158400	60158899	Carf|chr1:60158400-60158899	0.331405396506514	.	.
chr1	60098487	60098986	chr1	60198896	60199395	Carf|chr1:60198896-60199395	0.502177319487306	.	.
chr1	60098487	60098986	chr1	60198896	60199395	Wdr12|chr1:60198896-60199395	0.502177319487306	.	.
chr1	60180257	60180756	chr1	60158400	60158899	Nbeal1|chr1:60158400-60158899	0.237465556890538	.	.
chr1	60342754	60343253	chr1	60198896	60199395	Cyp20a1|chr1:60198896-60199395	0.363583543448537	.	.
chr1	60342754	60343253	chr1	60625969	60626468	Cyp20a1|chr1:60625969-60626468	0.324429653219589	.	.
chr1	60343314	60343813	chr1	60625969	60626468	Cyp20a1|chr1:60625969-60626468	0.346134058124595	.	.
chr1	60343314	60343813	chr1	60668203	60668702	Cyp20a1|chr1:60668203-60668702	0.242806038652158	.	.
chr1	60409462	60409961	chr1	60625969	60626468	Abi2|chr1:60625969-60626468	0.207680244706761	.	.
chr1	60566593	60567092	chr1	60503672	60504171	Raph1|chr1:60503672-60504171	0.283032146910364	.	.
chr1	60566593	60567092	chr1	60667667	60668166	Raph1|chr1:60667667-60668166	0.373482411023791	.	.
chr1	60566593	60567092	chr1	60668203	60668702	Raph1|chr1:60668203-60668702	0.566669971700108	.	.
chr1	63114071	63114570	chr1	63180992	63181491	Ino80d|chr1:63180992-63181491	0.285577118714008	.	.
chr1	63176509	63177008	chr1	63180992	63181491	Eef1b2|chr1:63180992-63181491	0.363201488953538	.	.
chr1	63176509	63177008	chr1	63180992	63181491	Ndufs1|chr1:63180992-63181491	0.363201488953538	.	.
chr1	63213443	63213942	chr1	63203844	63204343	Gpr1|chr1:63203844-63204343	0.198545075298158	.	.
chr1	63213443	63213942	chr1	63367905	63368404	Gpr1|chr1:63367905-63368404	0.272863564589692	.	.
chr1	63213981	63214480	chr1	63153005	63153504	Gpr1|chr1:63153005-63153504	0.22218024160955	.	.
chr1	63272985	63273484	chr1	63153005	63153504	Gm11608|chr1:63153005-63153504	0.283109139442938	.	.
chr1	63272985	63273484	chr1	63153005	63153504	Zdbf2|chr1:63153005-63153504	0.283109139442938	.	.
chr1	63272985	63273484	chr1	63367905	63368404	Gm11608|chr1:63367905-63368404	0.281736229955607	.	.
chr1	63272985	63273484	chr1	63367905	63368404	Zdbf2|chr1:63367905-63368404	0.281736229955607	.	.
chr1	63272985	63273484	chr1	63668754	63669253	Gm11608|chr1:63668754-63669253	0.527081853058263	.	.
chr1	63272985	63273484	chr1	63668754	63669253	Zdbf2|chr1:63668754-63669253	0.527081853058263	.	.
chr1	63445105	63445604	chr1	63657966	63658465	Adam23|chr1:63657966-63658465	0.383057837061049	.	.
chr1	63445105	63445604	chr1	63659557	63660056	Adam23|chr1:63659557-63660056	0.244506949845115	.	.
chr1	63730384	63730883	chr1	63573369	63573868	Fastkd2|chr1:63573369-63573868	0.49317699760814	.	.
chr1	63730384	63730883	chr1	63573369	63573868	Mdh1b|chr1:63573369-63573868	0.49317699760814	.	.
chr1	64617495	64617994	chr1	64289060	64289559	Gm28982|chr1:64289060-64289559	0.218712635824288	.	.
chr1	64617495	64617994	chr1	64289060	64289559	Mettl21a|chr1:64289060-64289559	0.218712635824288	.	.
chr1	64690474	64690973	chr1	64289060	64289559	2810408I11Rik|chr1:64289060-64289559	0.220613918740166	.	.
chr1	64690474	64690973	chr1	64289060	64289559	Ccnyl1|chr1:64289060-64289559	0.220613918740166	.	.
chr1	64691008	64691507	chr1	64289060	64289559	2810408I11Rik|chr1:64289060-64289559	0.480537349408264	.	.
chr1	64691008	64691507	chr1	64289060	64289559	Ccnyl1|chr1:64289060-64289559	0.480537349408264	.	.
chr1	65186396	65186895	chr1	65129584	65130083	Idh1|chr1:65129584-65130083	0.390858451635552	.	.
chr1	65186396	65186895	chr1	65129584	65130083	Pikfyve|chr1:65129584-65130083	0.390858451635552	.	.
chr1	65186396	65186895	chr1	65280343	65280842	Idh1|chr1:65280343-65280842	0.334929141116381	.	.
chr1	65186396	65186895	chr1	65280343	65280842	Pikfyve|chr1:65280343-65280842	0.334929141116381	.	.
chr1	66700587	66701086	chr1	66992790	66993289	Rpe|chr1:66992790-66993289	0.344658093538453	.	.
chr1	66816734	66817233	chr1	67237191	67237690	Kansl1l|chr1:67237191-67237690	0.272631357044775	.	.
chr1	66817441	66817940	chr1	66992790	66993289	Kansl1l|chr1:66992790-66993289	0.250389964602817	.	.
chr1	66817441	66817940	chr1	67049509	67050008	Kansl1l|chr1:67049509-67050008	0.205446789479952	.	.
chr1	66817441	66817940	chr1	67237191	67237690	Kansl1l|chr1:67237191-67237690	0.320704368095578	.	.
chr1	67038596	67039095	chr1	66895631	66896130	Lancl1|chr1:66895631-66896130	0.209764084528083	.	.
chr1	70725497	70725996	chr1	70306968	70307467	Vwc2l|chr1:70306968-70307467	0.359103904390819	.	.
chr1	70725497	70725996	chr1	70316336	70316835	Vwc2l|chr1:70316336-70316835	0.290234011228137	.	.
chr1	71556874	71557373	chr1	71614956	71615455	Atic|chr1:71614956-71615455	0.324583828474145	.	.
chr1	74284588	74285087	chr1	74332262	74332761	Aamp|chr1:74332262-74332761	0.29766999741796	.	.
chr1	74284588	74285087	chr1	74332262	74332761	Pnkd|chr1:74332262-74332761	0.29766999741796	.	.
chr1	74284588	74285087	chr1	74386756	74387255	Aamp|chr1:74386756-74387255	0.212190843812442	.	.
chr1	74284588	74285087	chr1	74386756	74387255	Pnkd|chr1:74386756-74387255	0.212190843812442	.	.
chr1	74505730	74506229	chr1	74415126	74415625	Cnot9|chr1:74415126-74415625	0.3522588569318	.	.
chr1	74505730	74506229	chr1	74806444	74806943	Cnot9|chr1:74806444-74806943	0.221166588306007	.	.
chr1	74505730	74506229	chr1	74806952	74807451	Cnot9|chr1:74806952-74807451	0.372477349199144	.	.
chr1	74505730	74506229	chr1	74816731	74817230	Cnot9|chr1:74816731-74817230	0.404008854576832	.	.
chr1	74505730	74506229	chr1	74880737	74881236	Cnot9|chr1:74880737-74881236	0.217746011082243	.	.
chr1	74506443	74506942	chr1	74806444	74806943	Cnot9|chr1:74806444-74806943	0.227376946279601	.	.
chr1	74506443	74506942	chr1	74806952	74807451	Cnot9|chr1:74806952-74807451	0.349285130091194	.	.
chr1	74542596	74543095	chr1	74882110	74882609	Plcd4|chr1:74882110-74882609	0.354929168909104	.	.
chr1	74587962	74588461	chr1	74397348	74397847	Bcs1l|chr1:74397348-74397847	0.219084828375444	.	.
chr1	74587962	74588461	chr1	74397348	74397847	Zfp142|chr1:74397348-74397847	0.219084828375444	.	.
chr1	74587962	74588461	chr1	74872216	74872715	Bcs1l|chr1:74872216-74872715	0.317758093254428	.	.
chr1	74587962	74588461	chr1	74872216	74872715	Zfp142|chr1:74872216-74872715	0.317758093254428	.	.
chr1	74601175	74601674	chr1	74397348	74397847	Rnf25|chr1:74397348-74397847	0.258287792621412	.	.
chr1	74601175	74601674	chr1	74397348	74397847	Stk36|chr1:74397348-74397847	0.258287792621412	.	.
chr1	74661495	74661994	chr1	74313260	74313759	Ttll4|chr1:74313260-74313759	0.203963541498762	.	.
chr1	74661495	74661994	chr1	74816731	74817230	Ttll4|chr1:74816731-74817230	0.333864102908399	.	.
chr1	74854708	74855207	chr1	74806952	74807451	Cdk5r2|chr1:74806952-74807451	0.204090292931316	.	.
chr1	74854708	74855207	chr1	74808065	74808564	Cdk5r2|chr1:74808065-74808564	0.361150352987378	.	.
chr1	74854708	74855207	chr1	74926640	74927139	Cdk5r2|chr1:74926640-74927139	0.249139563625541	.	.
chr1	74854708	74855207	chr1	75001124	75001623	Cdk5r2|chr1:75001124-75001623	0.239258736128542	.	.
chr1	74893408	74893907	chr1	74794449	74794948	Cryba2|chr1:74794449-74794948	0.223794767257812	.	.
chr1	74893408	74893907	chr1	74882110	74882609	Cryba2|chr1:74882110-74882609	0.514441385433853	.	.
chr1	74893408	74893907	chr1	74882110	74882609	Cryba2|chr1:74882110-74882609	0.514441385433854	.	.
chr1	74893408	74893907	chr1	74926640	74927139	Cryba2|chr1:74926640-74927139	0.199940608192978	.	.
chr1	74893408	74893907	chr1	75244823	75245322	Cryba2|chr1:75244823-75245322	0.22548401127514	.	.
chr1	74935357	74935856	chr1	74802933	74803432	Cfap65|chr1:74802933-74803432	0.306506497298788	.	.
chr1	74935357	74935856	chr1	74882110	74882609	Cfap65|chr1:74882110-74882609	0.228600645442736	.	.
chr1	74935357	74935856	chr1	75016818	75017317	Cfap65|chr1:75016818-75017317	0.249599556149447	.	.
chr1	74935357	74935856	chr1	75244823	75245322	Cfap65|chr1:75244823-75245322	0.212014374481963	.	.
chr1	75124760	75125259	chr1	74816731	74817230	Nhej1|chr1:74816731-74817230	0.245333205127371	.	.
chr1	75124760	75125259	chr1	75381822	75382321	Nhej1|chr1:75381822-75382321	0.265811744741163	.	.
chr1	75124760	75125259	chr1	75382615	75383114	Nhej1|chr1:75382615-75383114	0.305269699513249	.	.
chr1	75124760	75125259	chr1	75467494	75467993	Nhej1|chr1:75467494-75467993	0.200411712166524	.	.
chr1	75142499	75142998	chr1	74794449	74794948	Cnppd1|chr1:74794449-74794948	0.212009832029909	.	.
chr1	75142499	75142998	chr1	74794449	74794948	Retreg2|chr1:74794449-74794948	0.212009832029909	.	.
chr1	75142499	75142998	chr1	74858307	74858806	Cnppd1|chr1:74858307-74858806	0.238016632405982	.	.
chr1	75142499	75142998	chr1	74858307	74858806	Retreg2|chr1:74858307-74858806	0.238016632405982	.	.
chr1	75142499	75142998	chr1	74872216	74872715	Cnppd1|chr1:74872216-74872715	0.480563116394327	.	.
chr1	75142499	75142998	chr1	74872216	74872715	Retreg2|chr1:74872216-74872715	0.480563116394327	.	.
chr1	75142499	75142998	chr1	75141393	75141892	Cnppd1|chr1:75141393-75141892	0.262979057830026	.	.
chr1	75142499	75142998	chr1	75141393	75141892	Retreg2|chr1:75141393-75141892	0.262979057830026	.	.
chr1	75142499	75142998	chr1	75382615	75383114	Cnppd1|chr1:75382615-75383114	0.203178520096084	.	.
chr1	75142499	75142998	chr1	75382615	75383114	Retreg2|chr1:75382615-75383114	0.203178520096084	.	.
chr1	75142499	75142998	chr1	75495129	75495628	Cnppd1|chr1:75495129-75495628	0.216543969044982	.	.
chr1	75142499	75142998	chr1	75495129	75495628	Retreg2|chr1:75495129-75495628	0.216543969044982	.	.
chr1	75168424	75168923	chr1	74872216	74872715	Zfand2b|chr1:74872216-74872715	0.398092517783972	.	.
chr1	75168424	75168923	chr1	75141393	75141892	Zfand2b|chr1:75141393-75141892	0.229730484925903	.	.
chr1	75168424	75168923	chr1	75289342	75289841	Zfand2b|chr1:75289342-75289841	0.393126589690382	.	.
chr1	75168424	75168923	chr1	75386007	75386506	Zfand2b|chr1:75386007-75386506	0.322160968515353	.	.
chr1	75168424	75168923	chr1	75487834	75488333	Zfand2b|chr1:75487834-75488333	0.198451018228466	.	.
chr1	75180079	75180578	chr1	74806952	74807451	Abcb6|chr1:74806952-74807451	0.215712086779239	.	.
chr1	75180079	75180578	chr1	75218312	75218811	Abcb6|chr1:75218312-75218811	0.420456868070877	.	.
chr1	75180079	75180578	chr1	75458368	75458867	Abcb6|chr1:75458368-75458867	0.376321173456163	.	.
chr1	75191753	75192252	chr1	74806444	74806943	Ankzf1|chr1:74806444-74806943	0.208546126609942	.	.
chr1	75191753	75192252	chr1	74806444	74806943	Atg9a|chr1:74806444-74806943	0.208546126609942	.	.
chr1	75191753	75192252	chr1	74858307	74858806	Ankzf1|chr1:74858307-74858806	0.500168104579795	.	.
chr1	75191753	75192252	chr1	74858307	74858806	Atg9a|chr1:74858307-74858806	0.500168104579795	.	.
chr1	75191753	75192252	chr1	74894978	74895477	Ankzf1|chr1:74894978-74895477	0.20070711464773	.	.
chr1	75191753	75192252	chr1	74894978	74895477	Atg9a|chr1:74894978-74895477	0.20070711464773	.	.
chr1	75191753	75192252	chr1	74964428	74964927	Ankzf1|chr1:74964428-74964927	0.202961030961179	.	.
chr1	75191753	75192252	chr1	74964428	74964927	Atg9a|chr1:74964428-74964927	0.202961030961179	.	.
chr1	75191753	75192252	chr1	75141393	75141892	Ankzf1|chr1:75141393-75141892	0.245786197445201	.	.
chr1	75191753	75192252	chr1	75141393	75141892	Atg9a|chr1:75141393-75141892	0.245786197445201	.	.
chr1	75191753	75192252	chr1	75381822	75382321	Ankzf1|chr1:75381822-75382321	0.204353942387666	.	.
chr1	75191753	75192252	chr1	75381822	75382321	Atg9a|chr1:75381822-75382321	0.204353942387666	.	.
chr1	75191753	75192252	chr1	75382615	75383114	Ankzf1|chr1:75382615-75383114	0.207970568635996	.	.
chr1	75191753	75192252	chr1	75382615	75383114	Atg9a|chr1:75382615-75383114	0.207970568635996	.	.
chr1	75192415	75192914	chr1	74802933	74803432	Ankzf1|chr1:74802933-74803432	0.351801366796878	.	.
chr1	75192415	75192914	chr1	74802933	74803432	Atg9a|chr1:74802933-74803432	0.351801366796878	.	.
chr1	75192415	75192914	chr1	74858307	74858806	Ankzf1|chr1:74858307-74858806	0.376313471858214	.	.
chr1	75192415	75192914	chr1	74858307	74858806	Atg9a|chr1:74858307-74858806	0.376313471858214	.	.
chr1	75192415	75192914	chr1	74894978	74895477	Ankzf1|chr1:74894978-74895477	0.224988582940256	.	.
chr1	75192415	75192914	chr1	74894978	74895477	Atg9a|chr1:74894978-74895477	0.224988582940256	.	.
chr1	75192415	75192914	chr1	75016818	75017317	Ankzf1|chr1:75016818-75017317	0.297884572448319	.	.
chr1	75192415	75192914	chr1	75016818	75017317	Atg9a|chr1:75016818-75017317	0.297884572448319	.	.
chr1	75192415	75192914	chr1	75141393	75141892	Ankzf1|chr1:75141393-75141892	0.220219263714883	.	.
chr1	75192415	75192914	chr1	75141393	75141892	Atg9a|chr1:75141393-75141892	0.220219263714883	.	.
chr1	75192415	75192914	chr1	75263237	75263736	Ankzf1|chr1:75263237-75263736	0.233007883355412	.	.
chr1	75192415	75192914	chr1	75263237	75263736	Atg9a|chr1:75263237-75263736	0.233007883355412	.	.
chr1	75192415	75192914	chr1	75487302	75487801	Ankzf1|chr1:75487302-75487801	0.269309118249314	.	.
chr1	75192415	75192914	chr1	75487302	75487801	Atg9a|chr1:75487302-75487801	0.269309118249314	.	.
chr1	75192415	75192914	chr1	75487834	75488333	Ankzf1|chr1:75487834-75488333	0.327376565308874	.	.
chr1	75192415	75192914	chr1	75487834	75488333	Atg9a|chr1:75487834-75488333	0.327376565308874	.	.
chr1	75192415	75192914	chr1	75495129	75495628	Ankzf1|chr1:75495129-75495628	0.405400167498468	.	.
chr1	75192415	75192914	chr1	75495129	75495628	Atg9a|chr1:75495129-75495628	0.405400167498468	.	.
chr1	75210546	75211045	chr1	74794449	74794948	Glb1l|chr1:74794449-74794948	0.2525113048846	.	.
chr1	75210546	75211045	chr1	74794449	74794948	Stk16|chr1:74794449-74794948	0.2525113048846	.	.
chr1	75210546	75211045	chr1	74806444	74806943	Glb1l|chr1:74806444-74806943	0.374219717062905	.	.
chr1	75210546	75211045	chr1	74806444	74806943	Stk16|chr1:74806444-74806943	0.374219717062905	.	.
chr1	75210546	75211045	chr1	74858307	74858806	Glb1l|chr1:74858307-74858806	0.294885875606005	.	.
chr1	75210546	75211045	chr1	74858307	74858806	Stk16|chr1:74858307-74858806	0.294885875606005	.	.
chr1	75210546	75211045	chr1	74872216	74872715	Glb1l|chr1:74872216-74872715	0.269217531978239	.	.
chr1	75210546	75211045	chr1	74872216	74872715	Stk16|chr1:74872216-74872715	0.269217531978239	.	.
chr1	75210546	75211045	chr1	74926640	74927139	Glb1l|chr1:74926640-74927139	0.324744671601235	.	.
chr1	75210546	75211045	chr1	74926640	74927139	Stk16|chr1:74926640-74927139	0.324744671601235	.	.
chr1	75210546	75211045	chr1	75218312	75218811	Glb1l|chr1:75218312-75218811	0.250492261768977	.	.
chr1	75210546	75211045	chr1	75218312	75218811	Stk16|chr1:75218312-75218811	0.250492261768977	.	.
chr1	75210546	75211045	chr1	75382615	75383114	Glb1l|chr1:75382615-75383114	0.421803657021757	.	.
chr1	75210546	75211045	chr1	75382615	75383114	Stk16|chr1:75382615-75383114	0.421803657021757	.	.
chr1	75219086	75219585	chr1	74806444	74806943	Tuba4a|chr1:74806444-74806943	0.375434585334658	.	.
chr1	75219086	75219585	chr1	74858307	74858806	Tuba4a|chr1:74858307-74858806	0.284235333798841	.	.
chr1	75219086	75219585	chr1	74872216	74872715	Tuba4a|chr1:74872216-74872715	0.263985662280925	.	.
chr1	75219086	75219585	chr1	75342805	75343304	Tuba4a|chr1:75342805-75343304	0.247577850538239	.	.
chr1	75219086	75219585	chr1	75382615	75383114	Tuba4a|chr1:75382615-75383114	0.277297645235548	.	.
chr1	75236144	75236643	chr1	74806444	74806943	Dnajb2|chr1:74806444-74806943	0.343896692187903	.	.
chr1	75236144	75236643	chr1	74816731	74817230	Dnajb2|chr1:74816731-74817230	0.202388952022797	.	.
chr1	75236144	75236643	chr1	74882110	74882609	Dnajb2|chr1:74882110-74882609	0.210483290850487	.	.
chr1	75236144	75236643	chr1	75218312	75218811	Dnajb2|chr1:75218312-75218811	0.250663867939213	.	.
chr1	75236144	75236643	chr1	75342805	75343304	Dnajb2|chr1:75342805-75343304	0.210710285350424	.	.
chr1	75236144	75236643	chr1	75381822	75382321	Dnajb2|chr1:75381822-75382321	0.274121333215177	.	.
chr1	75236144	75236643	chr1	75382615	75383114	Dnajb2|chr1:75382615-75383114	0.277283697203557	.	.
chr1	75236144	75236643	chr1	75398631	75399130	Dnajb2|chr1:75398631-75399130	0.253890347926377	.	.
chr1	75236144	75236643	chr1	75467494	75467993	Dnajb2|chr1:75467494-75467993	0.336731860980365	.	.
chr1	75236651	75237150	chr1	74794449	74794948	Dnajb2|chr1:74794449-74794948	0.330204715863941	.	.
chr1	75236651	75237150	chr1	74802933	74803432	Dnajb2|chr1:74802933-74803432	0.273943229820739	.	.
chr1	75236651	75237150	chr1	74806444	74806943	Dnajb2|chr1:74806444-74806943	0.304464164909274	.	.
chr1	75236651	75237150	chr1	74858307	74858806	Dnajb2|chr1:74858307-74858806	0.299274789338639	.	.
chr1	75236651	75237150	chr1	74880737	74881236	Dnajb2|chr1:74880737-74881236	0.349519893792231	.	.
chr1	75236651	75237150	chr1	74926640	74927139	Dnajb2|chr1:74926640-74927139	0.376145831936852	.	.
chr1	75236651	75237150	chr1	75218312	75218811	Dnajb2|chr1:75218312-75218811	0.219724938485391	.	.
chr1	75236651	75237150	chr1	75244823	75245322	Dnajb2|chr1:75244823-75245322	0.277749386870381	.	.
chr1	75236651	75237150	chr1	75382615	75383114	Dnajb2|chr1:75382615-75383114	0.214565330838456	.	.
chr1	75236651	75237150	chr1	75467494	75467993	Dnajb2|chr1:75467494-75467993	0.2125101317523	.	.
chr1	75264008	75264507	chr1	75342805	75343304	Ptprn|chr1:75342805-75343304	0.276390298959004	.	.
chr1	75264008	75264507	chr1	75398631	75399130	Ptprn|chr1:75398631-75399130	0.229548552504565	.	.
chr1	75277375	75277874	chr1	75467494	75467993	Resp18|chr1:75467494-75467993	0.392392095597978	.	.
chr1	75278167	75278666	chr1	75218312	75218811	Resp18|chr1:75218312-75218811	0.2417489981553	.	.
chr1	75278167	75278666	chr1	75244823	75245322	Resp18|chr1:75244823-75245322	0.232659267002521	.	.
chr1	75278167	75278666	chr1	75467494	75467993	Resp18|chr1:75467494-75467993	0.472714129290162	.	.
chr1	75316812	75317311	chr1	75141393	75141892	Dnpep|chr1:75141393-75141892	0.240039428991926	.	.
chr1	75316812	75317311	chr1	75289342	75289841	Dnpep|chr1:75289342-75289841	0.413467111946527	.	.
chr1	75316812	75317311	chr1	75289342	75289841	Dnpep|chr1:75289342-75289841	0.413467111946528	.	.
chr1	75316812	75317311	chr1	75386007	75386506	Dnpep|chr1:75386007-75386506	0.269534534614713	.	.
chr1	75317346	75317845	chr1	75001124	75001623	Dnpep|chr1:75001124-75001623	0.313189154143164	.	.
chr1	75317346	75317845	chr1	75342805	75343304	Dnpep|chr1:75342805-75343304	0.239671356326984	.	.
chr1	75317346	75317845	chr1	75386007	75386506	Dnpep|chr1:75386007-75386506	0.232603376712412	.	.
chr1	75317346	75317845	chr1	75398631	75399130	Dnpep|chr1:75398631-75399130	0.23555375613021	.	.
chr1	75478598	75479097	chr1	75016818	75017317	Chpf|chr1:75016818-75017317	0.224787699397351	.	.
chr1	75478598	75479097	chr1	75016818	75017317	Tmem198|chr1:75016818-75017317	0.224787699397351	.	.
chr1	75478598	75479097	chr1	75263237	75263736	Chpf|chr1:75263237-75263736	0.28950468897546	.	.
chr1	75478598	75479097	chr1	75263237	75263736	Tmem198|chr1:75263237-75263736	0.28950468897546	.	.
chr1	75479156	75479655	chr1	75381822	75382321	Chpf|chr1:75381822-75382321	0.241008708980987	.	.
chr1	75479156	75479655	chr1	75381822	75382321	Tmem198|chr1:75381822-75382321	0.241008708980987	.	.
chr1	75479156	75479655	chr1	75382615	75383114	Chpf|chr1:75382615-75383114	0.345891087944562	.	.
chr1	75479156	75479655	chr1	75382615	75383114	Tmem198|chr1:75382615-75383114	0.345891087944562	.	.
chr1	75479156	75479655	chr1	75495129	75495628	Chpf|chr1:75495129-75495628	0.259344376381097	.	.
chr1	75479156	75479655	chr1	75495129	75495628	Tmem198|chr1:75495129-75495628	0.259344376381097	.	.
chr1	75546261	75546760	chr1	75925739	75926238	Slc4a3|chr1:75925739-75926238	0.305422606956305	.	.
chr1	75546261	75546760	chr1	75936016	75936515	Slc4a3|chr1:75936016-75936515	0.33976352003025	.	.
chr1	77514939	77515438	chr1	77545710	77546209	Epha4|chr1:77545710-77546209	0.386192956490253	.	.
chr1	77514939	77515438	chr1	77545710	77546209	Gm28386|chr1:77545710-77546209	0.386192956490253	.	.
chr1	77514939	77515438	chr1	77708109	77708608	Epha4|chr1:77708109-77708608	0.283097455274966	.	.
chr1	77514939	77515438	chr1	77708109	77708608	Gm28386|chr1:77708109-77708608	0.283097455274966	.	.
chr1	77516009	77516508	chr1	77545710	77546209	Gm28386|chr1:77545710-77546209	0.208312755111382	.	.
chr1	77516009	77516508	chr1	77896157	77896656	Gm28386|chr1:77896157-77896656	0.366980736601176	.	.
chr1	78310032	78310531	chr1	78371610	78372109	Sgpp2|chr1:78371610-78372109	0.450438250932515	.	.
chr1	78310032	78310531	chr1	78419495	78419994	Sgpp2|chr1:78419495-78419994	0.321029290790106	.	.
chr1	78310931	78311430	chr1	78371610	78372109	Sgpp2|chr1:78371610-78372109	0.254253065337447	.	.
chr1	79439807	79440306	chr1	79005264	79005763	Scg2|chr1:79005264-79005763	0.299108115032727	.	.
chr1	79439807	79440306	chr1	79157943	79158442	Scg2|chr1:79157943-79158442	0.247502315511763	.	.
chr1	80340736	80341235	chr1	80033231	80033730	Cul3|chr1:80033231-80033730	0.456547622017051	.	.
chr1	80340736	80341235	chr1	80061602	80062101	Cul3|chr1:80061602-80062101	0.326630756733161	.	.
chr1	80340736	80341235	chr1	80180986	80181485	Cul3|chr1:80180986-80181485	0.272665224673773	.	.
chr1	84839165	84839664	chr1	84838531	84839030	Fbxo36|chr1:84838531-84839030	0.301043939000452	.	.
chr1	84934371	84934870	chr1	85114670	85115169	Slc16a14|chr1:85114670-85115169	0.275694365777222	.	.
chr1	85793728	85794227	chr1	85933596	85934095	Cab39|chr1:85933596-85934095	0.331857351958232	.	.
chr1	85894274	85894773	chr1	85794440	85794939	Itm2c|chr1:85794440-85794939	0.20900187568199	.	.
chr1	85894274	85894773	chr1	85908911	85909410	Itm2c|chr1:85908911-85909410	0.250608434816726	.	.
chr1	85894274	85894773	chr1	85934135	85934634	Itm2c|chr1:85934135-85934634	0.215808905642689	.	.
chr1	85894955	85895454	chr1	85794440	85794939	Itm2c|chr1:85794440-85794939	0.19928137683464	.	.
chr1	85894955	85895454	chr1	85895455	85895954	Itm2c|chr1:85895455-85895954	0.537426804220666	.	.
chr1	85894955	85895454	chr1	85908911	85909410	Itm2c|chr1:85908911-85909410	0.241442076283644	.	.
chr1	85894955	85895454	chr1	85933596	85934095	Itm2c|chr1:85933596-85934095	0.272316732803319	.	.
chr1	85894955	85895454	chr1	85934135	85934634	Itm2c|chr1:85934135-85934634	0.406062243049066	.	.
chr1	85928201	85928700	chr1	85703519	85704018	4933407L21Rik|chr1:85703519-85704018	0.435271805208903	.	.
chr1	85928201	85928700	chr1	85895455	85895954	4933407L21Rik|chr1:85895455-85895954	0.247770387829551	.	.
chr1	85928201	85928700	chr1	85916833	85917332	4933407L21Rik|chr1:85916833-85917332	0.275577778138455	.	.
chr1	86303797	86304296	chr1	86339345	86339844	Gm28626|chr1:86339345-86339844	0.222131360451838	.	.
chr1	86303797	86304296	chr1	86434501	86435000	Gm28626|chr1:86434501-86435000	0.231369845735062	.	.
chr1	86358737	86359236	chr1	86339345	86339844	C130036L24Rik|chr1:86339345-86339844	0.268315497418392	.	.
chr1	86358737	86359236	chr1	86339345	86339844	Ncl|chr1:86339345-86339844	0.268315497418392	.	.
chr1	86358737	86359236	chr1	86532333	86532832	C130036L24Rik|chr1:86532333-86532832	0.262685552052502	.	.
chr1	86358737	86359236	chr1	86532333	86532832	Ncl|chr1:86532333-86532832	0.262685552052502	.	.
chr1	86359268	86359767	chr1	86339345	86339844	C130036L24Rik|chr1:86339345-86339844	0.307351233583992	.	.
chr1	86359268	86359767	chr1	86339345	86339844	Ncl|chr1:86339345-86339844	0.307351233583992	.	.
chr1	86359268	86359767	chr1	86532333	86532832	C130036L24Rik|chr1:86532333-86532832	0.216679650283742	.	.
chr1	86359268	86359767	chr1	86532333	86532832	Ncl|chr1:86532333-86532832	0.216679650283742	.	.
chr1	86526360	86526859	chr1	86433961	86434460	Ptma|chr1:86433961-86434460	0.320057938547427	.	.
chr1	86526360	86526859	chr1	86434501	86435000	Ptma|chr1:86434501-86435000	0.289507555557829	.	.
chr1	86526360	86526859	chr1	86440464	86440963	Ptma|chr1:86440464-86440963	0.246126538363677	.	.
chr1	86526360	86526859	chr1	86487143	86487642	Ptma|chr1:86487143-86487642	0.26172310843954	.	.
chr1	86582078	86582577	chr1	86440464	86440963	Cops7b|chr1:86440464-86440963	0.269161406607325	.	.
chr1	86582078	86582577	chr1	86440464	86440963	Pde6d|chr1:86440464-86440963	0.269161406607325	.	.
chr1	86582078	86582577	chr1	86487143	86487642	Cops7b|chr1:86487143-86487642	0.211462703907095	.	.
chr1	86582078	86582577	chr1	86487143	86487642	Pde6d|chr1:86487143-86487642	0.211462703907095	.	.
chr1	86582078	86582577	chr1	86487725	86488224	Cops7b|chr1:86487725-86488224	0.334065199767179	.	.
chr1	86582078	86582577	chr1	86487725	86488224	Pde6d|chr1:86487725-86488224	0.334065199767179	.	.
chr1	86582078	86582577	chr1	86528114	86528613	Cops7b|chr1:86528114-86528613	0.200237561563464	.	.
chr1	86582078	86582577	chr1	86528114	86528613	Pde6d|chr1:86528114-86528613	0.200237561563464	.	.
chr1	86582078	86582577	chr1	86532333	86532832	Cops7b|chr1:86532333-86532832	0.240771573094908	.	.
chr1	86582078	86582577	chr1	86532333	86532832	Pde6d|chr1:86532333-86532832	0.240771573094908	.	.
chr1	86582078	86582577	chr1	86586879	86587378	Cops7b|chr1:86586879-86587378	0.201200340940271	.	.
chr1	86582078	86582577	chr1	86586879	86587378	Pde6d|chr1:86586879-86587378	0.201200340940271	.	.
chr1	86582603	86583102	chr1	86440464	86440963	Cops7b|chr1:86440464-86440963	0.454142222849929	.	.
chr1	86582603	86583102	chr1	86440464	86440963	Pde6d|chr1:86440464-86440963	0.454142222849929	.	.
chr1	86582603	86583102	chr1	86487143	86487642	Cops7b|chr1:86487143-86487642	0.225673690094524	.	.
chr1	86582603	86583102	chr1	86487143	86487642	Pde6d|chr1:86487143-86487642	0.225673690094524	.	.
chr1	86582603	86583102	chr1	86487725	86488224	Cops7b|chr1:86487725-86488224	0.28583706506233	.	.
chr1	86582603	86583102	chr1	86487725	86488224	Pde6d|chr1:86487725-86488224	0.28583706506233	.	.
chr1	86582603	86583102	chr1	86528114	86528613	Cops7b|chr1:86528114-86528613	0.412741498233628	.	.
chr1	86582603	86583102	chr1	86528114	86528613	Pde6d|chr1:86528114-86528613	0.412741498233628	.	.
chr1	86669399	86669898	chr1	86433961	86434460	Nppc|chr1:86433961-86434460	0.232776115405104	.	.
chr1	86669399	86669898	chr1	86586879	86587378	Nppc|chr1:86586879-86587378	0.217021861630565	.	.
chr1	86669399	86669898	chr1	86634632	86635131	Nppc|chr1:86634632-86635131	0.23657650906396	.	.
chr1	86670393	86670892	chr1	86487143	86487642	Nppc|chr1:86487143-86487642	0.247642769293842	.	.
chr1	86670393	86670892	chr1	86487725	86488224	Nppc|chr1:86487725-86488224	0.213356657180212	.	.
chr1	86670393	86670892	chr1	86586879	86587378	Nppc|chr1:86586879-86587378	0.278703547898986	.	.
chr1	87155856	87156355	chr1	87186473	87186972	Ecel1|chr1:87186473-87186972	0.399541439525842	.	.
chr1	87155856	87156355	chr1	87186978	87187477	Ecel1|chr1:87186978-87187477	0.419810680655847	.	.
chr1	87155856	87156355	chr1	87186978	87187477	Ecel1|chr1:87186978-87187477	0.419810680655848	.	.
chr1	87155856	87156355	chr1	87447455	87447954	Ecel1|chr1:87447455-87447954	0.325872070516106	.	.
chr1	87326698	87327197	chr1	87008793	87009292	Gigyf2|chr1:87008793-87009292	0.380871742388852	.	.
chr1	87326698	87327197	chr1	87447455	87447954	Gigyf2|chr1:87447455-87447954	0.264357241113404	.	.
chr1	87327249	87327748	chr1	87475311	87475810	Gigyf2|chr1:87475311-87475810	0.235178850356803	.	.
chr1	87755700	87756199	chr1	87925537	87926036	Atg16l1|chr1:87925537-87926036	0.219099210049823	.	.
chr1	87853973	87854472	chr1	87925537	87926036	Dgkd|chr1:87925537-87926036	0.210336736993023	.	.
chr1	87853973	87854472	chr1	87925537	87926036	Gm19582|chr1:87925537-87926036	0.210336736993023	.	.
chr1	88008031	88008530	chr1	87925537	87926036	Usp40|chr1:87925537-87926036	0.291167762955613	.	.
chr1	90603129	90603628	chr1	90743797	90744296	Cops8|chr1:90743797-90744296	0.230882983819427	.	.
chr1	90603129	90603628	chr1	90779881	90780380	Cops8|chr1:90779881-90780380	0.322782196405308	.	.
chr1	90603129	90603628	chr1	90956622	90957121	Cops8|chr1:90956622-90957121	0.445130358559013	.	.
chr1	91249940	91250439	chr1	91428588	91429087	Ube2f|chr1:91428588-91429087	0.265779887031042	.	.
chr1	91249940	91250439	chr1	91600624	91601123	Ube2f|chr1:91600624-91601123	0.267033714598175	.	.
chr1	91298026	91298525	chr1	91600624	91601123	Scly|chr1:91600624-91601123	0.395433337571658	.	.
chr1	91413043	91413542	chr1	91412512	91413011	Hes6|chr1:91412512-91413011	0.254756392556389	.	.
chr1	91459292	91459791	chr1	91346840	91347339	Per2|chr1:91346840-91347339	0.203980042329967	.	.
chr1	91459292	91459791	chr1	91412512	91413011	Per2|chr1:91412512-91413011	0.306288301548785	.	.
chr1	91459292	91459791	chr1	91600624	91601123	Per2|chr1:91600624-91601123	0.221350481440658	.	.
chr1	91494327	91494826	chr1	91412512	91413011	Traf3ip1|chr1:91412512-91413011	0.296069584286007	.	.
chr1	91494327	91494826	chr1	91428588	91429087	Traf3ip1|chr1:91428588-91429087	0.292448535813649	.	.
chr1	91494327	91494826	chr1	91600624	91601123	Traf3ip1|chr1:91600624-91601123	0.510382396988498	.	.
chr1	91539706	91540205	chr1	91523696	91524195	Asb1|chr1:91523696-91524195	0.272813632001205	.	.
chr1	91539706	91540205	chr1	91959875	91960374	Asb1|chr1:91959875-91960374	0.286945462921467	.	.
chr1	91540218	91540717	chr1	91523696	91524195	Asb1|chr1:91523696-91524195	0.298487020759664	.	.
chr1	91540218	91540717	chr1	91959875	91960374	Asb1|chr1:91959875-91960374	0.26669072731711	.	.
chr1	91801092	91801591	chr1	91872331	91872830	Twist2|chr1:91872331-91872830	0.407749636201741	.	.
chr1	91801828	91802327	chr1	91872331	91872830	Gm29100|chr1:91872331-91872830	0.242036252950096	.	.
chr1	91801828	91802327	chr1	91872331	91872830	Twist2|chr1:91872331-91872830	0.242036252950096	.	.
chr1	92641765	92642264	chr1	92895020	92895519	Cops9|chr1:92895020-92895519	0.319387941368293	.	.
chr1	92648213	92648712	chr1	92718432	92718931	Otos|chr1:92718432-92718931	0.254808607637295	.	.
chr1	92831030	92831529	chr1	92521236	92521735	Gpc1|chr1:92521236-92521735	0.308528120046287	.	.
chr1	92831030	92831529	chr1	92774751	92775250	Gpc1|chr1:92774751-92775250	0.255411036415773	.	.
chr1	92848463	92848962	chr1	92718432	92718931	Gm29480|chr1:92718432-92718931	0.226991827978735	.	.
chr1	92848463	92848962	chr1	92861384	92861883	Gm29480|chr1:92861384-92861883	0.430275971754669	.	.
chr1	92849473	92849972	chr1	92799618	92800117	Gm29480|chr1:92799618-92800117	0.274551365507005	.	.
chr1	92849473	92849972	chr1	92861384	92861883	Gm29480|chr1:92861384-92861883	0.200042220784414	.	.
chr1	92907215	92907714	chr1	92521236	92521735	Dusp28|chr1:92521236-92521735	0.203099458811096	.	.
chr1	92907215	92907714	chr1	92718432	92718931	Dusp28|chr1:92718432-92718931	0.319722690664723	.	.
chr1	92907215	92907714	chr1	92774751	92775250	Dusp28|chr1:92774751-92775250	0.354565416449675	.	.
chr1	92910422	92910921	chr1	92774751	92775250	5033417F24Rik|chr1:92774751-92775250	0.198424844466943	.	.
chr1	92910422	92910921	chr1	92774751	92775250	Rnpepl1|chr1:92774751-92775250	0.198424844466943	.	.
chr1	92934435	92934934	chr1	92521236	92521735	Capn10|chr1:92521236-92521735	0.235980302408444	.	.
chr1	93100965	93101464	chr1	93100465	93100964	Kif1a|chr1:93100465-93100964	0.434568122026458	.	.
chr1	93100965	93101464	chr1	93128625	93129124	Kif1a|chr1:93128625-93129124	0.319657556703935	.	.
chr1	93101696	93102195	chr1	93129136	93129635	Kif1a|chr1:93129136-93129635	0.321773684710548	.	.
chr1	93101696	93102195	chr1	93174394	93174893	Kif1a|chr1:93174394-93174893	0.269016792573134	.	.
chr1	93235496	93235995	chr1	93100465	93100964	Sned1|chr1:93100465-93100964	0.223528456927606	.	.
chr1	93305687	93306186	chr1	93115042	93115541	Gm28535|chr1:93115042-93115541	0.222263161014774	.	.
chr1	93305687	93306186	chr1	93115042	93115541	Mterf4|chr1:93115042-93115541	0.222263161014774	.	.
chr1	93342619	93343118	chr1	93129136	93129635	Pask|chr1:93129136-93129635	0.281008262434295	.	.
chr1	93342619	93343118	chr1	93129136	93129635	Ppp1r7|chr1:93129136-93129635	0.281008262434295	.	.
chr1	93342619	93343118	chr1	93174394	93174893	Pask|chr1:93174394-93174893	0.359480896414712	.	.
chr1	93342619	93343118	chr1	93174394	93174893	Ppp1r7|chr1:93174394-93174893	0.359480896414712	.	.
chr1	93343358	93343857	chr1	93014431	93014930	Pask|chr1:93014431-93014930	0.26656908413847	.	.
chr1	93343358	93343857	chr1	93014431	93014930	Ppp1r7|chr1:93014431-93014930	0.26656908413847	.	.
chr1	93478107	93478606	chr1	93445454	93445953	Hdlbp|chr1:93445454-93445953	0.208259425269179	.	.
chr1	93478107	93478606	chr1	93445454	93445953	Sept2|chr1:93445454-93445953	0.208259425269179	.	.
chr1	93478622	93479121	chr1	93128625	93129124	Hdlbp|chr1:93128625-93129124	0.288598610295502	.	.
chr1	93478622	93479121	chr1	93128625	93129124	Hdlbp|chr1:93128625-93129124	0.288598610295503	.	.
chr1	93478622	93479121	chr1	93128625	93129124	Sept2|chr1:93128625-93129124	0.288598610295502	.	.
chr1	93478622	93479121	chr1	93128625	93129124	Sept2|chr1:93128625-93129124	0.288598610295503	.	.
chr1	93478622	93479121	chr1	93129136	93129635	Hdlbp|chr1:93129136-93129635	0.285663074750765	.	.
chr1	93478622	93479121	chr1	93129136	93129635	Sept2|chr1:93129136-93129635	0.285663074750765	.	.
chr1	93478622	93479121	chr1	93174394	93174893	Hdlbp|chr1:93174394-93174893	0.24970968344545	.	.
chr1	93478622	93479121	chr1	93174394	93174893	Sept2|chr1:93174394-93174893	0.24970968344545	.	.
chr1	93634975	93635474	chr1	93445454	93445953	Gm28536|chr1:93445454-93445953	0.271735297844283	.	.
chr1	93635550	93636049	chr1	93445454	93445953	Gm28536|chr1:93445454-93445953	0.218384820874185	.	.
chr1	93685241	93685740	chr1	93445454	93445953	Bok|chr1:93445454-93445953	0.391643124036672	.	.
chr1	93803720	93804219	chr1	94079039	94079538	Ing5|chr1:94079039-94079538	0.425034296093185	.	.
chr1	93803720	93804219	chr1	94139409	94139908	Ing5|chr1:94139409-94139908	0.245943130548424	.	.
chr1	95313333	95313832	chr1	95582221	95582720	Fam174a|chr1:95582221-95582720	0.294663853703534	.	.
chr1	97661204	97661703	chr1	97699571	97700070	D1Ertd622e|chr1:97699571-97700070	0.200703350655914	.	.
chr1	98094805	98095304	chr1	98190632	98191131	Pam|chr1:98190632-98191131	0.346857921920432	.	.
chr1	98095430	98095929	chr1	98047553	98048052	Pam|chr1:98047553-98048052	0.268586975916971	.	.
chr1	105662997	105663496	chr1	105844184	105844683	Pign|chr1:105844184-105844683	0.240367158877173	.	.
chr1	105662997	105663496	chr1	105844184	105844683	Relch|chr1:105844184-105844683	0.240367158877173	.	.
chr1	105662997	105663496	chr1	105890977	105891476	Pign|chr1:105890977-105891476	0.361076513578107	.	.
chr1	105662997	105663496	chr1	105890977	105891476	Relch|chr1:105890977-105891476	0.361076513578107	.	.
chr1	105662997	105663496	chr1	105907913	105908412	Pign|chr1:105907913-105908412	0.220010781032285	.	.
chr1	105662997	105663496	chr1	105907913	105908412	Relch|chr1:105907913-105908412	0.220010781032285	.	.
chr1	105663536	105664035	chr1	105890977	105891476	Pign|chr1:105890977-105891476	0.207190756167489	.	.
chr1	105663536	105664035	chr1	105890977	105891476	Relch|chr1:105890977-105891476	0.207190756167489	.	.
chr1	105663536	105664035	chr1	105907913	105908412	Pign|chr1:105907913-105908412	0.272775724781078	.	.
chr1	105663536	105664035	chr1	105907913	105908412	Relch|chr1:105907913-105908412	0.272775724781078	.	.
chr1	105663536	105664035	chr1	105993776	105994275	Pign|chr1:105993776-105994275	0.210363218261131	.	.
chr1	105663536	105664035	chr1	105993776	105994275	Relch|chr1:105993776-105994275	0.210363218261131	.	.
chr1	105780395	105780894	chr1	105794604	105795103	Tnfrsf11a|chr1:105794604-105795103	0.505251749653489	.	.
chr1	105780395	105780894	chr1	105881971	105882470	Tnfrsf11a|chr1:105881971-105882470	0.354997261732094	.	.
chr1	105780395	105780894	chr1	105907913	105908412	Tnfrsf11a|chr1:105907913-105908412	0.321208467090348	.	.
chr1	105780395	105780894	chr1	105925738	105926237	Tnfrsf11a|chr1:105925738-105926237	0.252104330802296	.	.
chr1	105990273	105990772	chr1	105993776	105994275	Gm7160|chr1:105993776-105994275	0.258278195582668	.	.
chr1	105990273	105990772	chr1	105993776	105994275	Zcchc2|chr1:105993776-105994275	0.258278195582668	.	.
chr1	106796474	106796973	chr1	106818348	106818847	Vps4b|chr1:106818348-106818847	0.475669040774134	.	.
chr1	109982994	109983493	chr1	109993775	109994274	Cdh7|chr1:109993775-109994274	0.336304505670358	.	.
chr1	109982994	109983493	chr1	110101059	110101558	Cdh7|chr1:110101059-110101558	0.552794613552956	.	.
chr1	115684447	115684946	chr1	115745518	115746017	Cntnap5a|chr1:115745518-115746017	0.363379705350843	.	.
chr1	118458765	118459264	chr1	118481738	118482237	2900060B14Rik|chr1:118481738-118482237	0.287195085579047	.	.
chr1	119421524	119422023	chr1	119087525	119088024	Inhbb|chr1:119087525-119088024	0.349447299240292	.	.
chr1	119421524	119422023	chr1	119420927	119421426	Inhbb|chr1:119420927-119421426	0.696068428162949	.	.
chr1	119422101	119422600	chr1	119420927	119421426	Inhbb|chr1:119420927-119421426	0.334110100577818	.	.
chr1	119504531	119505030	chr1	119557512	119558011	Ralb|chr1:119557512-119558011	0.225318584736308	.	.
chr1	119525867	119526366	chr1	119674920	119675419	Gm27184|chr1:119674920-119675419	0.366858332899986	.	.
chr1	119525867	119526366	chr1	119674920	119675419	Tmem185b|chr1:119674920-119675419	0.366858332899986	.	.
chr1	119836618	119837117	chr1	119557512	119558011	Ptpn4|chr1:119557512-119558011	0.212516673627073	.	.
chr1	119836618	119837117	chr1	119929686	119930185	Ptpn4|chr1:119929686-119930185	0.263156330735633	.	.
chr1	119836618	119837117	chr1	120093463	120093962	Ptpn4|chr1:120093463-120093962	0.325986858159019	.	.
chr1	119912947	119913446	chr1	119557512	119558011	Tmem177|chr1:119557512-119558011	0.360580151606333	.	.
chr1	119912947	119913446	chr1	119929686	119930185	Tmem177|chr1:119929686-119930185	0.315008520556689	.	.
chr1	119912947	119913446	chr1	120033031	120033530	Tmem177|chr1:120033031-120033530	0.253729942367276	.	.
chr1	119912947	119913446	chr1	120093463	120093962	Tmem177|chr1:120093463-120093962	0.307158545918849	.	.
chr1	120120898	120121397	chr1	119894904	119895403	3110009E18Rik|chr1:119894904-119895403	0.239326836354368	.	.
chr1	120120898	120121397	chr1	119894904	119895403	Dbi|chr1:119894904-119895403	0.239326836354368	.	.
chr1	120120898	120121397	chr1	120197108	120197607	3110009E18Rik|chr1:120197108-120197607	0.478957966977869	.	.
chr1	120120898	120121397	chr1	120197108	120197607	Dbi|chr1:120197108-120197607	0.478957966977869	.	.
chr1	120120898	120121397	chr1	120231291	120231790	3110009E18Rik|chr1:120231291-120231790	0.335147486772812	.	.
chr1	120120898	120121397	chr1	120231291	120231790	Dbi|chr1:120231291-120231790	0.335147486772812	.	.
chr1	120340287	120340786	chr1	120594518	120595017	C1ql2|chr1:120594518-120595017	0.219245610234315	.	.
chr1	120602016	120602515	chr1	120594518	120595017	En1|chr1:120594518-120595017	0.306646917477385	.	.
chr1	120602767	120603266	chr1	120265100	120265599	En1|chr1:120265100-120265599	0.250199855343722	.	.
chr1	120602767	120603266	chr1	120586412	120586911	En1|chr1:120586412-120586911	0.302607545916617	.	.
chr1	120602767	120603266	chr1	120594518	120595017	En1|chr1:120594518-120595017	0.221048015593344	.	.
chr1	120602767	120603266	chr1	120655115	120655614	En1|chr1:120655115-120655614	0.571877609315417	.	.
chr1	121430778	121431277	chr1	121180229	121180728	Ccdc93|chr1:121180229-121180728	0.213423424954722	.	.
chr1	121430778	121431277	chr1	121452337	121452836	Ccdc93|chr1:121452337-121452836	0.211276902752914	.	.
chr1	121430778	121431277	chr1	121460007	121460506	Ccdc93|chr1:121460007-121460506	0.253638428482991	.	.
chr1	121430778	121431277	chr1	121469370	121469869	Ccdc93|chr1:121469370-121469869	0.38267432950993	.	.
chr1	121528273	121528772	chr1	121596927	121597426	Htr5b|chr1:121596927-121597426	0.301153912959657	.	.
chr1	124845344	124845843	chr1	124939705	124940204	Dpp10|chr1:124939705-124940204	0.232352109642816	.	.
chr1	125434562	125435061	chr1	125370731	125371230	Actr3|chr1:125370731-125371230	0.302050751099803	.	.
chr1	125434562	125435061	chr1	125607368	125607867	Actr3|chr1:125607368-125607867	0.28396275023938	.	.
chr1	125435289	125435788	chr1	125372763	125373262	Actr3|chr1:125372763-125373262	0.303403024045907	.	.
chr1	125435289	125435788	chr1	125509417	125509916	Actr3|chr1:125509417-125509916	0.249151517108543	.	.
chr1	125560306	125560805	chr1	125509417	125509916	Slc35f5|chr1:125509417-125509916	0.202417423465821	.	.
chr1	125560306	125560805	chr1	125542200	125542699	Slc35f5|chr1:125542200-125542699	0.417022876371794	.	.
chr1	125560306	125560805	chr1	125950950	125951449	Slc35f5|chr1:125950950-125951449	0.441245477139486	.	.
chr1	125560306	125560805	chr1	125968480	125968979	Slc35f5|chr1:125968480-125968979	0.333156705058709	.	.
chr1	125911894	125912393	chr1	125910414	125910913	Lypd1|chr1:125910414-125910913	0.483725418008824	.	.
chr1	125911894	125912393	chr1	125950950	125951449	Lypd1|chr1:125950950-125951449	0.362365414967085	.	.
chr1	128102952	128103451	chr1	128188018	128188517	R3hdm1|chr1:128188018-128188517	0.203844701473025	.	.
chr1	128102952	128103451	chr1	128188018	128188517	Zranb3|chr1:128188018-128188517	0.203844701473025	.	.
chr1	128243885	128244384	chr1	128003957	128004456	Ubxn4|chr1:128003957-128004456	0.292617472343098	.	.
chr1	128243885	128244384	chr1	128188018	128188517	Ubxn4|chr1:128188018-128188517	0.198047276834715	.	.
chr1	128359460	128359959	chr1	128003957	128004456	Mcm6|chr1:128003957-128004456	0.269527029500833	.	.
chr1	128417141	128417640	chr1	128472408	128472907	Dars|chr1:128472408-128472907	0.392955978093926	.	.
chr1	130462505	130463004	chr1	130079889	130080388	Cd55|chr1:130079889-130080388	0.251964746594345	.	.
chr1	130462505	130463004	chr1	130079889	130080388	Gm16083|chr1:130079889-130080388	0.251964746594345	.	.
chr1	130462505	130463004	chr1	130121399	130121898	Cd55|chr1:130121399-130121898	0.315631459462087	.	.
chr1	130462505	130463004	chr1	130121399	130121898	Gm16083|chr1:130121399-130121898	0.315631459462087	.	.
chr1	130717229	130717728	chr1	130875072	130875571	Yod1|chr1:130875072-130875571	0.325834032978646	.	.
chr1	131526251	131526750	chr1	131765519	131766018	Srgap2|chr1:131765519-131766018	0.231076169135575	.	.
chr1	131526251	131526750	chr1	131982827	131983326	Srgap2|chr1:131982827-131983326	0.229994264678617	.	.
chr1	131527318	131527817	chr1	131982827	131983326	Fam72a|chr1:131982827-131983326	0.371845804645269	.	.
chr1	131527318	131527817	chr1	131982827	131983326	Srgap2|chr1:131982827-131983326	0.371845804645269	.	.
chr1	131827667	131828166	chr1	131548296	131548795	Slc41a1|chr1:131548296-131548795	0.214589070070791	.	.
chr1	131827667	131828166	chr1	131555074	131555573	Slc41a1|chr1:131555074-131555573	0.261240747383752	.	.
chr1	131828202	131828701	chr1	131548296	131548795	Slc41a1|chr1:131548296-131548795	0.317186516151987	.	.
chr1	131828202	131828701	chr1	131573579	131574078	Slc41a1|chr1:131573579-131574078	0.356039407226648	.	.
chr1	131828202	131828701	chr1	131981607	131982106	Slc41a1|chr1:131981607-131982106	0.266055304984052	.	.
chr1	131910162	131910661	chr1	131982827	131983326	Nucks1|chr1:131982827-131983326	0.272361984295332	.	.
chr1	131910666	131911165	chr1	131765519	131766018	Nucks1|chr1:131765519-131766018	0.244005134756564	.	.
chr1	131910666	131911165	chr1	131982827	131983326	Nucks1|chr1:131982827-131983326	0.354820746366585	.	.
chr1	131963030	131963529	chr1	131981607	131982106	Slc45a3|chr1:131981607-131982106	0.262676938359474	.	.
chr1	133424176	133424675	chr1	133353486	133353985	Sox13|chr1:133353486-133353985	0.303327418897702	.	.
chr1	133424176	133424675	chr1	133381952	133382451	Sox13|chr1:133381952-133382451	0.212699736864027	.	.
chr1	133424176	133424675	chr1	133397024	133397523	Sox13|chr1:133397024-133397523	0.28204521827781	.	.
chr1	133610089	133610588	chr1	133306722	133307221	Snrpe|chr1:133306722-133307221	0.319330089386829	.	.
chr1	133610089	133610588	chr1	133353486	133353985	Snrpe|chr1:133353486-133353985	0.298106158594595	.	.
chr1	133661173	133661672	chr1	133353486	133353985	Gm38394|chr1:133353486-133353985	0.259962898293278	.	.
chr1	133661173	133661672	chr1	133353486	133353985	Zbed6|chr1:133353486-133353985	0.259962898293278	.	.
chr1	133661173	133661672	chr1	133353486	133353985	Zc3h11a|chr1:133353486-133353985	0.259962898293278	.	.
chr1	134331834	134332333	chr1	134719601	134720100	Ppfia4|chr1:134719601-134720100	0.280396493534843	.	.
chr1	134361764	134362263	chr1	134556182	134556681	Tmem183a|chr1:134556182-134556681	0.311636171369575	.	.
chr1	134361764	134362263	chr1	134719601	134720100	Tmem183a|chr1:134719601-134720100	0.234382281071223	.	.
chr1	134455268	134455767	chr1	134343553	134344052	Klhl12|chr1:134343553-134344052	0.221465761956165	.	.
chr1	134455268	134455767	chr1	134556182	134556681	Klhl12|chr1:134556182-134556681	0.245495809104745	.	.
chr1	134455268	134455767	chr1	134556771	134557270	Klhl12|chr1:134556771-134557270	0.207956005659235	.	.
chr1	134494334	134494833	chr1	134719601	134720100	Rabif|chr1:134719601-134720100	0.200189948376908	.	.
chr1	134494927	134495426	chr1	134302965	134303464	Rabif|chr1:134302965-134303464	0.201920993525577	.	.
chr1	134494927	134495426	chr1	134344509	134345008	Rabif|chr1:134344509-134345008	0.205682989129345	.	.
chr1	134494927	134495426	chr1	134556182	134556681	Rabif|chr1:134556182-134556681	0.275269148271325	.	.
chr1	134494927	134495426	chr1	134556771	134557270	Rabif|chr1:134556771-134557270	0.272623674737991	.	.
chr1	134559917	134560416	chr1	134343553	134344052	Kdm5b|chr1:134343553-134344052	0.279538184208369	.	.
chr1	134559917	134560416	chr1	134556182	134556681	Kdm5b|chr1:134556182-134556681	0.332546131575478	.	.
chr1	134559917	134560416	chr1	134556771	134557270	Kdm5b|chr1:134556771-134557270	0.290053038528421	.	.
chr1	134559917	134560416	chr1	134719601	134720100	Kdm5b|chr1:134719601-134720100	0.214334718397931	.	.
chr1	134646329	134646828	chr1	134343553	134344052	Gm26783|chr1:134343553-134344052	0.20515979661546	.	.
chr1	134646329	134646828	chr1	134343553	134344052	Syt2|chr1:134343553-134344052	0.20515979661546	.	.
chr1	134646329	134646828	chr1	134556771	134557270	Gm26783|chr1:134556771-134557270	0.289873220920707	.	.
chr1	134646329	134646828	chr1	134556771	134557270	Syt2|chr1:134556771-134557270	0.289873220920707	.	.
chr1	134646329	134646828	chr1	134636616	134637115	Gm26783|chr1:134636616-134637115	0.316887963105691	.	.
chr1	134646329	134646828	chr1	134636616	134637115	Syt2|chr1:134636616-134637115	0.316887963105691	.	.
chr1	134646329	134646828	chr1	134719601	134720100	Gm26783|chr1:134719601-134720100	0.243398791912078	.	.
chr1	134646329	134646828	chr1	134719601	134720100	Syt2|chr1:134719601-134720100	0.243398791912078	.	.
chr1	135146503	135147002	chr1	135462633	135463132	Arl8a|chr1:135462633-135463132	0.346221987851588	.	.
chr1	135248334	135248833	chr1	135171914	135172413	Gm26642|chr1:135171914-135172413	0.321011621952409	.	.
chr1	135248334	135248833	chr1	135181727	135182226	Gm26642|chr1:135181727-135182226	0.213021021201713	.	.
chr1	135258970	135259469	chr1	135462633	135463132	Elf3|chr1:135462633-135463132	0.323289537417155	.	.
chr1	135283732	135284231	chr1	135110035	135110534	Rnpep|chr1:135110035-135110534	0.247631077900476	.	.
chr1	135283732	135284231	chr1	135181227	135181726	Rnpep|chr1:135181227-135181726	0.368238938812301	.	.
chr1	135283732	135284231	chr1	135181727	135182226	Rnpep|chr1:135181727-135182226	0.291138113815842	.	.
chr1	135284244	135284743	chr1	135110035	135110534	Rnpep|chr1:135110035-135110534	0.229949397086391	.	.
chr1	135284244	135284743	chr1	135181227	135181726	Rnpep|chr1:135181227-135181726	0.276315656280982	.	.
chr1	135284244	135284743	chr1	135181727	135182226	Rnpep|chr1:135181727-135182226	0.248577896604221	.	.
chr1	135284244	135284743	chr1	135385135	135385634	Rnpep|chr1:135385135-135385634	0.274784284814751	.	.
chr1	135313568	135314067	chr1	135110035	135110534	Timm17a|chr1:135110035-135110534	0.308821360477146	.	.
chr1	135430227	135430726	chr1	135171914	135172413	Ipo9|chr1:135171914-135172413	0.279114736806498	.	.
chr1	135430227	135430726	chr1	135181227	135181726	Ipo9|chr1:135181227-135181726	0.316202167679596	.	.
chr1	135430227	135430726	chr1	135181727	135182226	Ipo9|chr1:135181727-135182226	0.214240652688227	.	.
chr1	135430227	135430726	chr1	135385135	135385634	Ipo9|chr1:135385135-135385634	0.387076875979247	.	.
chr1	136624613	136625112	chr1	136612909	136613408	Platr23|chr1:136612909-136613408	0.204828644418774	.	.
chr1	136624613	136625112	chr1	136612909	136613408	Zfp281|chr1:136612909-136613408	0.204828644418774	.	.
chr1	136624613	136625112	chr1	136613430	136613929	Platr23|chr1:136613430-136613929	0.351322084456081	.	.
chr1	136624613	136625112	chr1	136613430	136613929	Zfp281|chr1:136613430-136613929	0.351322084456081	.	.
chr1	136624613	136625112	chr1	136706410	136706909	Platr23|chr1:136706410-136706909	0.205086932821327	.	.
chr1	136624613	136625112	chr1	136706410	136706909	Zfp281|chr1:136706410-136706909	0.205086932821327	.	.
chr1	138963206	138963705	chr1	138912120	138912619	Dennd1b|chr1:138912120-138912619	0.247309699268099	.	.
chr1	138963753	138964252	chr1	138983421	138983920	Dennd1b|chr1:138983421-138983920	0.309364232216289	.	.
chr1	140245186	140245685	chr1	140409765	140410264	Kcnt2|chr1:140409765-140410264	0.237469196255696	.	.
chr1	140246413	140246912	chr1	140442000	140442499	Kcnt2|chr1:140442000-140442499	0.246660076564194	.	.
chr1	143640493	143640992	chr1	143739932	143740431	B3galt2|chr1:143739932-143740431	0.302169915717602	.	.
chr1	143641020	143641519	chr1	143308396	143308895	B3galt2|chr1:143308396-143308895	0.288305511628225	.	.
chr1	143641020	143641519	chr1	143739932	143740431	B3galt2|chr1:143739932-143740431	0.238724426209516	.	.
chr1	143641020	143641519	chr1	143803496	143803995	B3galt2|chr1:143803496-143803995	0.200161764152332	.	.
chr1	143641020	143641519	chr1	143878214	143878713	B3galt2|chr1:143878214-143878713	0.293878705555598	.	.
chr1	143702603	143703102	chr1	143739248	143739747	Cdc73|chr1:143739248-143739747	0.234831498948037	.	.
chr1	143702603	143703102	chr1	143739932	143740431	Cdc73|chr1:143739932-143740431	0.26822455145893	.	.
chr1	143702603	143703102	chr1	143803496	143803995	Cdc73|chr1:143803496-143803995	0.278850255961969	.	.
chr1	143702603	143703102	chr1	143830603	143831102	Cdc73|chr1:143830603-143831102	0.307156229471191	.	.
chr1	143702603	143703102	chr1	143841002	143841501	Cdc73|chr1:143841002-143841501	0.304501120965002	.	.
chr1	143702603	143703102	chr1	143938546	143939045	Cdc73|chr1:143938546-143939045	0.279598797318777	.	.
chr1	144004041	144004540	chr1	144151764	144152263	Rgs2|chr1:144151764-144152263	0.366110070693178	.	.
chr1	146495368	146495867	chr1	146497237	146497736	Brinp3|chr1:146497237-146497736	0.329525255114041	.	.
chr1	146495368	146495867	chr1	146497237	146497736	Gm29514|chr1:146497237-146497736	0.329525255114041	.	.
chr1	146495368	146495867	chr1	146497757	146498256	Brinp3|chr1:146497757-146498256	0.243666636652045	.	.
chr1	146495368	146495867	chr1	146497757	146498256	Gm29514|chr1:146497757-146498256	0.243666636652045	.	.
chr1	146495368	146495867	chr1	146498409	146498908	Brinp3|chr1:146498409-146498908	0.287902420804037	.	.
chr1	146495368	146495867	chr1	146498409	146498908	Gm29514|chr1:146498409-146498908	0.287902420804037	.	.
chr1	153899574	153900073	chr1	154102804	154103303	Glul|chr1:154102804-154103303	0.291249447987832	.	.
chr1	153899574	153900073	chr1	154102804	154103303	Teddm2|chr1:154102804-154103303	0.291249447987832	.	.
chr1	153900327	153900826	chr1	153846388	153846887	Glul|chr1:153846388-153846887	0.327313029274946	.	.
chr1	153900327	153900826	chr1	153846388	153846887	Teddm2|chr1:153846388-153846887	0.327313029274946	.	.
chr1	153900327	153900826	chr1	153846966	153847465	Glul|chr1:153846966-153847465	0.355295201116465	.	.
chr1	153900327	153900826	chr1	153846966	153847465	Teddm2|chr1:153846966-153847465	0.355295201116465	.	.
chr1	153900327	153900826	chr1	154102804	154103303	Glul|chr1:154102804-154103303	0.4169711442106	.	.
chr1	153900327	153900826	chr1	154102804	154103303	Teddm2|chr1:154102804-154103303	0.4169711442106	.	.
chr1	155557936	155558435	chr1	155504932	155505431	Acbd6|chr1:155504932-155505431	0.367006411936102	.	.
chr1	155812620	155813119	chr1	156040577	156041076	Qsox1|chr1:156040577-156041076	0.376677423183966	.	.
chr1	155812620	155813119	chr1	156085751	156086250	Qsox1|chr1:156085751-156086250	0.209869786040215	.	.
chr1	155973115	155973614	chr1	156085751	156086250	Cep350|chr1:156085751-156086250	0.31215378865313	.	.
chr1	155973115	155973614	chr1	156229365	156229864	Cep350|chr1:156229365-156229864	0.29070617531189	.	.
chr1	156035878	156036377	chr1	156229365	156229864	Tor1aip1|chr1:156229365-156229864	0.2533954181948	.	.
chr1	156035878	156036377	chr1	156229365	156229864	Tor1aip2|chr1:156229365-156229864	0.2533954181948	.	.
chr1	156035878	156036377	chr1	156270379	156270878	Tor1aip1|chr1:156270379-156270878	0.294541059905495	.	.
chr1	156035878	156036377	chr1	156270379	156270878	Tor1aip2|chr1:156270379-156270878	0.294541059905495	.	.
chr1	156035878	156036377	chr1	156271559	156272058	Tor1aip1|chr1:156271559-156272058	0.240573645516447	.	.
chr1	156035878	156036377	chr1	156271559	156272058	Tor1aip2|chr1:156271559-156272058	0.240573645516447	.	.
chr1	156204775	156205274	chr1	156229365	156229864	Fam163a|chr1:156229365-156229864	0.204023038768087	.	.
chr1	156303125	156303624	chr1	156271559	156272058	4930518J20Rik|chr1:156271559-156272058	0.227764723912938	.	.
chr1	156303125	156303624	chr1	156271559	156272058	Tdrd5|chr1:156271559-156272058	0.227764723912938	.	.
chr1	156420903	156421402	chr1	156271559	156272058	Axdnd1|chr1:156271559-156272058	0.212133245791533	.	.
chr1	156474061	156474560	chr1	156241652	156242151	Soat1|chr1:156241652-156242151	0.250043418425955	.	.
chr1	156474061	156474560	chr1	156263255	156263754	Soat1|chr1:156263255-156263754	0.254177078569465	.	.
chr1	156474061	156474560	chr1	156270379	156270878	Soat1|chr1:156270379-156270878	0.3285362035627	.	.
chr1	156474061	156474560	chr1	156581092	156581591	Soat1|chr1:156581092-156581591	0.388673518048396	.	.
chr1	156558476	156558975	chr1	156741799	156742298	Abl2|chr1:156741799-156742298	0.353345179205287	.	.
chr1	160906055	160906554	chr1	160552361	160552860	Rc3h1|chr1:160552361-160552860	0.2135590993771	.	.
chr1	160906055	160906554	chr1	161170609	161171108	Rc3h1|chr1:161170609-161171108	0.255173018192234	.	.
chr1	160906055	160906554	chr1	161195428	161195927	Rc3h1|chr1:161195428-161195927	0.283254776342448	.	.
chr1	160906592	160907091	chr1	160552361	160552860	Rc3h1|chr1:160552361-160552860	0.213813525862572	.	.
chr1	161070536	161071035	chr1	160832526	160833025	Cenpl|chr1:160832526-160833025	0.284873416714877	.	.
chr1	161070536	161071035	chr1	160832526	160833025	Dars2|chr1:160832526-160833025	0.284873416714877	.	.
chr1	161070536	161071035	chr1	161170609	161171108	Cenpl|chr1:161170609-161171108	0.236983051244946	.	.
chr1	161070536	161071035	chr1	161170609	161171108	Dars2|chr1:161170609-161171108	0.236983051244946	.	.
chr1	161070536	161071035	chr1	161195428	161195927	Cenpl|chr1:161195428-161195927	0.264657326071592	.	.
chr1	161070536	161071035	chr1	161195428	161195927	Dars2|chr1:161195428-161195927	0.264657326071592	.	.
chr1	161070536	161071035	chr1	161400084	161400583	Cenpl|chr1:161400084-161400583	0.226381858987244	.	.
chr1	161070536	161071035	chr1	161400084	161400583	Dars2|chr1:161400084-161400583	0.226381858987244	.	.
chr1	161968972	161969471	chr1	161507610	161508109	Gm38304|chr1:161507610-161508109	0.205606944895721	.	.
chr1	161968972	161969471	chr1	161507610	161508109	Pigc|chr1:161507610-161508109	0.205606944895721	.	.
chr1	163403421	163403920	chr1	163291941	163292440	Gorab|chr1:163291941-163292440	0.25853823539309	.	.
chr1	163929752	163930251	chr1	164138556	164139055	Scyl3|chr1:164138556-164139055	0.328039206623491	.	.
chr1	163994642	163995141	chr1	164138556	164139055	BC055324|chr1:164138556-164139055	0.229031259261823	.	.
chr1	163994642	163995141	chr1	164138556	164139055	Mettl18|chr1:164138556-164139055	0.229031259261823	.	.
chr1	165780459	165780958	chr1	165779795	165780294	Gm16565|chr1:165779795-165780294	0.344373866064626	.	.
chr1	165780459	165780958	chr1	166047755	166048254	Gm16565|chr1:166047755-166048254	0.279016489736992	.	.
chr1	165780459	165780958	chr1	166117383	166117882	Gm16565|chr1:166117383-166117882	0.255838008205579	.	.
chr1	165780459	165780958	chr1	166118161	166118660	Gm16565|chr1:166118161-166118660	0.332989374410421	.	.
chr1	166002418	166002917	chr1	165779795	165780294	Gm26665|chr1:165779795-165780294	0.209534650909539	.	.
chr1	166002418	166002917	chr1	165779795	165780294	Pou2f1|chr1:165779795-165780294	0.209534650909539	.	.
chr1	166002418	166002917	chr1	166319038	166319537	Gm26665|chr1:166319038-166319537	0.384851846156643	.	.
chr1	166002418	166002917	chr1	166319038	166319537	Pou2f1|chr1:166319038-166319537	0.384851846156643	.	.
chr1	166002418	166002917	chr1	166343030	166343529	Gm26665|chr1:166343030-166343529	0.201261094457548	.	.
chr1	166002418	166002917	chr1	166343030	166343529	Pou2f1|chr1:166343030-166343529	0.201261094457548	.	.
chr1	166003176	166003675	chr1	165779795	165780294	Gm26665|chr1:165779795-165780294	0.263047689369693	.	.
chr1	166003176	166003675	chr1	165779795	165780294	Pou2f1|chr1:165779795-165780294	0.263047689369693	.	.
chr1	166003176	166003675	chr1	166160566	166161065	Gm26665|chr1:166160566-166161065	0.423259354908555	.	.
chr1	166003176	166003675	chr1	166160566	166161065	Pou2f1|chr1:166160566-166161065	0.423259354908555	.	.
chr1	166253817	166254316	chr1	166016215	166016714	Ildr2|chr1:166016215-166016714	0.227984947922648	.	.
chr1	166253817	166254316	chr1	166153330	166153829	Ildr2|chr1:166153330-166153829	0.303736607371782	.	.
chr1	166253817	166254316	chr1	166319038	166319537	Ildr2|chr1:166319038-166319537	0.229731604553098	.	.
chr1	166253817	166254316	chr1	166343030	166343529	Ildr2|chr1:166343030-166343529	0.435036485685616	.	.
chr1	166253817	166254316	chr1	166344303	166344802	Ildr2|chr1:166344303-166344802	0.428186476498037	.	.
chr1	166308696	166309195	chr1	166153330	166153829	5330438I03Rik|chr1:166153330-166153829	0.268226396840596	.	.
chr1	166308696	166309195	chr1	166343030	166343529	5330438I03Rik|chr1:166343030-166343529	0.298019580076055	.	.
chr1	166308696	166309195	chr1	166344303	166344802	5330438I03Rik|chr1:166344303-166344802	0.202379672300118	.	.
chr1	166309200	166309699	chr1	166048366	166048865	5330438I03Rik|chr1:166048366-166048865	0.237779365381673	.	.
chr1	166309200	166309699	chr1	166153330	166153829	5330438I03Rik|chr1:166153330-166153829	0.408692249469556	.	.
chr1	166309200	166309699	chr1	166343030	166343529	5330438I03Rik|chr1:166343030-166343529	0.458130750211733	.	.
chr1	166309200	166309699	chr1	166344303	166344802	5330438I03Rik|chr1:166344303-166344802	0.51095303405676	.	.
chr1	166379002	166379501	chr1	166319038	166319537	Tada1|chr1:166319038-166319537	0.436805233755174	.	.
chr1	166408940	166409439	chr1	166016215	166016714	Pogk|chr1:166016215-166016714	0.213059829736271	.	.
chr1	166408940	166409439	chr1	166047755	166048254	Pogk|chr1:166047755-166048254	0.311373509130137	.	.
chr1	166408940	166409439	chr1	166048366	166048865	Pogk|chr1:166048366-166048865	0.467893795762336	.	.
chr1	166408940	166409439	chr1	166117383	166117882	Pogk|chr1:166117383-166117882	0.22726212586649	.	.
chr1	166408940	166409439	chr1	166118161	166118660	Pogk|chr1:166118161-166118660	0.228056893403744	.	.
chr1	166408940	166409439	chr1	166153330	166153829	Pogk|chr1:166153330-166153829	0.388248409668059	.	.
chr1	166408940	166409439	chr1	166360121	166360620	Pogk|chr1:166360121-166360620	0.224447058129794	.	.
chr1	166409578	166410077	chr1	166160566	166161065	Pogk|chr1:166160566-166161065	0.221550477566706	.	.
chr1	166681166	166681665	chr1	166282640	166283139	Fmo9|chr1:166282640-166283139	0.428647526322476	.	.
chr1	166681166	166681665	chr1	166428926	166429425	Fmo9|chr1:166428926-166429425	0.226513857262162	.	.
chr1	166681166	166681665	chr1	166978557	166979056	Fmo9|chr1:166978557-166979056	0.304044865438831	.	.
chr1	171064360	171064859	chr1	171033681	171034180	Fcgr3|chr1:171033681-171034180	0.379924156754662	.	.
chr1	171064360	171064859	chr1	171038357	171038856	Fcgr3|chr1:171038357-171038856	0.198417272004716	.	.
chr1	171064360	171064859	chr1	171379865	171380364	Fcgr3|chr1:171379865-171380364	0.235445968330999	.	.
chr1	171113775	171114274	chr1	171044266	171044765	Cfap126|chr1:171044266-171044765	0.286515148697704	.	.
chr1	171113775	171114274	chr1	171044776	171045275	Cfap126|chr1:171044776-171045275	0.350024966144221	.	.
chr1	171113775	171114274	chr1	171379865	171380364	Cfap126|chr1:171379865-171380364	0.226898579591165	.	.
chr1	171150371	171150870	chr1	171044266	171044765	Mpz|chr1:171044266-171044765	0.198768152464569	.	.
chr1	171150371	171150870	chr1	171044266	171044765	Sdhc|chr1:171044266-171044765	0.198768152464569	.	.
chr1	171150371	171150870	chr1	171044776	171045275	Mpz|chr1:171044776-171045275	0.391656588209118	.	.
chr1	171150371	171150870	chr1	171044776	171045275	Sdhc|chr1:171044776-171045275	0.391656588209118	.	.
chr1	171150371	171150870	chr1	171110922	171111421	Mpz|chr1:171110922-171111421	0.217001068987186	.	.
chr1	171150371	171150870	chr1	171110922	171111421	Sdhc|chr1:171110922-171111421	0.217001068987186	.	.
chr1	171195514	171196013	chr1	171044266	171044765	Pcp4l1|chr1:171044266-171044765	0.299545282933152	.	.
chr1	171195514	171196013	chr1	171044776	171045275	Pcp4l1|chr1:171044776-171045275	0.256666169080861	.	.
chr1	171195514	171196013	chr1	171263038	171263537	Pcp4l1|chr1:171263038-171263537	0.210195610849528	.	.
chr1	171196077	171196576	chr1	171036880	171037379	Pcp4l1|chr1:171036880-171037379	0.397636551770634	.	.
chr1	171196077	171196576	chr1	171044266	171044765	Pcp4l1|chr1:171044266-171044765	0.338035676753153	.	.
chr1	171196077	171196576	chr1	171044776	171045275	Pcp4l1|chr1:171044776-171045275	0.489446732250411	.	.
chr1	171222404	171222903	chr1	171102488	171102987	Tomm40l|chr1:171102488-171102987	0.227262326709828	.	.
chr1	171270057	171270556	chr1	171038357	171038856	B4galt3|chr1:171038357-171038856	0.257501213199623	.	.
chr1	171270057	171270556	chr1	171101659	171102158	B4galt3|chr1:171101659-171102158	0.488386625180885	.	.
chr1	171270057	171270556	chr1	171247027	171247526	B4galt3|chr1:171247027-171247526	0.22983094860032	.	.
chr1	171270057	171270556	chr1	171553589	171554088	B4galt3|chr1:171553589-171554088	0.243696713645636	.	.
chr1	171281054	171281553	chr1	171044266	171044765	Ppox|chr1:171044266-171044765	0.268296970463382	.	.
chr1	171281054	171281553	chr1	171101659	171102158	Ppox|chr1:171101659-171102158	0.23570448220524	.	.
chr1	171281054	171281553	chr1	171102488	171102987	Ppox|chr1:171102488-171102987	0.333034006705622	.	.
chr1	171281054	171281553	chr1	171220747	171221246	Ppox|chr1:171220747-171221246	0.28751974667367	.	.
chr1	171281054	171281553	chr1	171553589	171554088	Ppox|chr1:171553589-171554088	0.200207000445754	.	.
chr1	171287719	171288218	chr1	171037809	171038308	Usp21|chr1:171037809-171038308	0.328292095992979	.	.
chr1	171287719	171288218	chr1	171110922	171111421	Usp21|chr1:171110922-171111421	0.238549864539908	.	.
chr1	171328705	171329204	chr1	171037809	171038308	Dedd|chr1:171037809-171038308	0.60175397504281	.	.
chr1	171328705	171329204	chr1	171379865	171380364	Dedd|chr1:171379865-171380364	0.271635122097168	.	.
chr1	171328705	171329204	chr1	171553589	171554088	Dedd|chr1:171553589-171554088	0.221106523473615	.	.
chr1	171329206	171329705	chr1	171037809	171038308	Dedd|chr1:171037809-171038308	0.485513287269433	.	.
chr1	171345437	171345936	chr1	171037809	171038308	Nit1|chr1:171037809-171038308	0.206750381621186	.	.
chr1	171345437	171345936	chr1	171037809	171038308	Pfdn2|chr1:171037809-171038308	0.206750381621186	.	.
chr1	171345437	171345936	chr1	171038357	171038856	Nit1|chr1:171038357-171038856	0.229047511072634	.	.
chr1	171345437	171345936	chr1	171038357	171038856	Pfdn2|chr1:171038357-171038856	0.229047511072634	.	.
chr1	171345437	171345936	chr1	171379865	171380364	Nit1|chr1:171379865-171380364	0.21109804442268	.	.
chr1	171345437	171345936	chr1	171379865	171380364	Pfdn2|chr1:171379865-171380364	0.21109804442268	.	.
chr1	171360576	171361075	chr1	171037809	171038308	Klhdc9|chr1:171037809-171038308	0.387550968706469	.	.
chr1	171360576	171361075	chr1	171110922	171111421	Klhdc9|chr1:171110922-171111421	0.335219754047404	.	.
chr1	171360576	171361075	chr1	171478928	171479427	Klhdc9|chr1:171478928-171479427	0.334556514874923	.	.
chr1	171360576	171361075	chr1	171553589	171554088	Klhdc9|chr1:171553589-171554088	0.20666023647365	.	.
chr1	171361088	171361587	chr1	171101659	171102158	Klhdc9|chr1:171101659-171102158	0.311182226490403	.	.
chr1	171361088	171361587	chr1	171102488	171102987	Klhdc9|chr1:171102488-171102987	0.38704153618031	.	.
chr1	171361088	171361587	chr1	171220747	171221246	Klhdc9|chr1:171220747-171221246	0.280880358735371	.	.
chr1	171411068	171411567	chr1	171037809	171038308	Usf1|chr1:171037809-171038308	0.277513867791984	.	.
chr1	171411068	171411567	chr1	171247027	171247526	Usf1|chr1:171247027-171247526	0.379732422915822	.	.
chr1	171437234	171437733	chr1	171553007	171553506	F11r|chr1:171553007-171553506	0.267878646456863	.	.
chr1	171503198	171503697	chr1	171478928	171479427	Alyref2|chr1:171478928-171479427	0.2362619678095	.	.
chr1	171503198	171503697	chr1	171478928	171479427	B930036N10Rik|chr1:171478928-171479427	0.2362619678095	.	.
chr1	172027641	172028140	chr1	171815706	171816205	Vangl2|chr1:171815706-171816205	0.212120873254967	.	.
chr1	172027641	172028140	chr1	172000622	172001121	Vangl2|chr1:172000622-172001121	0.339337845441513	.	.
chr1	172027641	172028140	chr1	172027134	172027633	Vangl2|chr1:172027134-172027633	0.276200029990893	.	.
chr1	172082460	172082959	chr1	172000622	172001121	Copa|chr1:172000622-172001121	0.249466076487589	.	.
chr1	172082460	172082959	chr1	172000622	172001121	Ncstn|chr1:172000622-172001121	0.249466076487589	.	.
chr1	172126494	172126993	chr1	171815706	171816205	Pex19|chr1:171815706-171816205	0.231777348256366	.	.
chr1	172126494	172126993	chr1	172119644	172120143	Pex19|chr1:172119644-172120143	0.344179576354715	.	.
chr1	172147848	172148347	chr1	172053841	172054340	Dcaf8|chr1:172053841-172054340	0.298176166287468	.	.
chr1	172206038	172206537	chr1	172026509	172027008	Pea15a|chr1:172026509-172027008	0.206292306036855	.	.
chr1	172206038	172206537	chr1	172217086	172217585	Pea15a|chr1:172217086-172217585	0.397632351972609	.	.
chr1	172206562	172207061	chr1	172026509	172027008	Pea15a|chr1:172026509-172027008	0.403555751982756	.	.
chr1	172206562	172207061	chr1	172027134	172027633	Pea15a|chr1:172027134-172027633	0.311642478405129	.	.
chr1	172206562	172207061	chr1	172217086	172217585	Pea15a|chr1:172217086-172217585	0.341834248545531	.	.
chr1	172520879	172521378	chr1	172539821	172540320	Cfap45|chr1:172539821-172540320	0.277992695472801	.	.
chr1	172632827	172633326	chr1	172528665	172529164	Dusp23|chr1:172528665-172529164	0.212694266461378	.	.
chr1	172632827	172633326	chr1	172650438	172650937	Dusp23|chr1:172650438-172650937	0.212591529242271	.	.
chr1	173367390	173367889	chr1	173339459	173339958	Cadm3|chr1:173339459-173339958	0.384244159559701	.	.
chr1	173367390	173367889	chr1	173390016	173390515	Cadm3|chr1:173390016-173390515	0.203928075998895	.	.
chr1	174501578	174502077	chr1	174503374	174503873	Fmn2|chr1:174503374-174503873	0.215569411507761	.	.
chr1	175625436	175625935	chr1	175867509	175868008	Fh1|chr1:175867509-175868008	0.284683281010024	.	.
chr1	175692503	175693002	chr1	175823962	175824461	Chml|chr1:175823962-175824461	0.221800757833489	.	.
chr1	175692503	175693002	chr1	175823962	175824461	Opn3|chr1:175823962-175824461	0.221800757833489	.	.
chr1	175693049	175693548	chr1	175823962	175824461	Chml|chr1:175823962-175824461	0.289595731857193	.	.
chr1	175693049	175693548	chr1	175823962	175824461	Opn3|chr1:175823962-175824461	0.289595731857193	.	.
chr1	175693049	175693548	chr1	175936373	175936872	Chml|chr1:175936373-175936872	0.227934554865913	.	.
chr1	175693049	175693548	chr1	175936373	175936872	Opn3|chr1:175936373-175936872	0.227934554865913	.	.
chr1	177257580	177258079	chr1	177322779	177323278	Akt3|chr1:177322779-177323278	0.264291112383104	.	.
chr1	177257580	177258079	chr1	177684862	177685361	Akt3|chr1:177684862-177685361	0.206564622401614	.	.
chr1	177258176	177258675	chr1	177322779	177323278	Akt3|chr1:177322779-177323278	0.382930072452471	.	.
chr1	177258678	177259177	chr1	177322779	177323278	Akt3|chr1:177322779-177323278	0.277447850411569	.	.
chr1	177258678	177259177	chr1	177684862	177685361	Akt3|chr1:177684862-177685361	0.32302720911573	.	.
chr1	177441840	177442339	chr1	177322779	177323278	Zbtb18|chr1:177322779-177323278	0.311556788904141	.	.
chr1	177441840	177442339	chr1	177684862	177685361	Zbtb18|chr1:177684862-177685361	0.269009497593778	.	.
chr1	177796375	177796874	chr1	177684862	177685361	Adss|chr1:177684862-177685361	0.262473130771494	.	.
chr1	177982967	177983466	chr1	177684862	177685361	Catspere2|chr1:177684862-177685361	0.305519776987316	.	.
chr1	177982967	177983466	chr1	178219602	178220101	Catspere2|chr1:178219602-178220101	0.207704618966345	.	.
chr1	178187311	178187810	chr1	178219602	178220101	Desi2|chr1:178219602-178220101	0.219957432827403	.	.
chr1	178187311	178187810	chr1	178336353	178336852	Desi2|chr1:178336353-178336852	0.351838232770985	.	.
chr1	178187311	178187810	chr1	178463658	178464157	Desi2|chr1:178463658-178464157	0.204697105952906	.	.
chr1	178276142	178276641	chr1	178336353	178336852	4930527J03Rik|chr1:178336353-178336852	0.701719526424243	.	.
chr1	178276142	178276641	chr1	178447830	178448329	4930527J03Rik|chr1:178447830-178448329	0.38472643105194	.	.
chr1	178276142	178276641	chr1	178448418	178448917	4930527J03Rik|chr1:178448418-178448917	0.531318476475202	.	.
chr1	178276142	178276641	chr1	178449116	178449615	4930527J03Rik|chr1:178449116-178449615	0.445676509976381	.	.
chr1	178276142	178276641	chr1	178463658	178464157	4930527J03Rik|chr1:178463658-178464157	0.472174063971271	.	.
chr1	178318532	178319031	chr1	178449116	178449615	B230369F24Rik|chr1:178449116-178449615	0.198748146180846	.	.
chr1	178318532	178319031	chr1	178449116	178449615	Cox20|chr1:178449116-178449615	0.198748146180846	.	.
chr1	178337559	178338058	chr1	178336353	178336852	Hnrnpu|chr1:178336353-178336852	0.495593200125226	.	.
chr1	178337559	178338058	chr1	178447830	178448329	Hnrnpu|chr1:178447830-178448329	0.281943120919468	.	.
chr1	178337559	178338058	chr1	178448418	178448917	Hnrnpu|chr1:178448418-178448917	0.350900401549618	.	.
chr1	178337559	178338058	chr1	178449116	178449615	Hnrnpu|chr1:178449116-178449615	0.293210920404528	.	.
chr1	178337559	178338058	chr1	178463658	178464157	Hnrnpu|chr1:178463658-178464157	0.327385382851457	.	.
chr1	178405450	178405949	chr1	178368821	178369320	Efcab2|chr1:178368821-178369320	0.334040662426376	.	.
chr1	178405450	178405949	chr1	178448418	178448917	Efcab2|chr1:178448418-178448917	0.292119726755687	.	.
chr1	178405450	178405949	chr1	178449116	178449615	Efcab2|chr1:178449116-178449615	0.264820829659484	.	.
chr1	179667997	179668496	chr1	179847684	179848183	Sccpdh|chr1:179847684-179848183	0.30720182706238	.	.
chr1	179960232	179960731	chr1	180249956	180250455	Cdc42bpa|chr1:180249956-180250455	0.430512419052208	.	.
chr1	180568576	180569075	chr1	180777540	180778039	Parp1|chr1:180777540-180778039	0.415199074215991	.	.
chr1	180568576	180569075	chr1	180848038	180848537	Parp1|chr1:180848038-180848537	0.420445671155113	.	.
chr1	180568576	180569075	chr1	180863588	180864087	Parp1|chr1:180863588-180864087	0.424040800362977	.	.
chr1	180640407	180640906	chr1	180530440	180530939	Lin9|chr1:180530440-180530939	0.250738214171257	.	.
chr1	180767693	180768192	chr1	180530440	180530939	Gm38293|chr1:180530440-180530939	0.233700542397228	.	.
chr1	180767693	180768192	chr1	180763866	180764365	Gm38293|chr1:180763866-180764365	0.283367543166654	.	.
chr1	180767693	180768192	chr1	180778088	180778587	Gm38293|chr1:180778088-180778587	0.202485512569215	.	.
chr1	180767693	180768192	chr1	181150665	181151164	Gm38293|chr1:181150665-181151164	0.250634383607062	.	.
chr1	180768387	180768886	chr1	180777540	180778039	Gm38293|chr1:180777540-180778039	0.666557071462013	.	.
chr1	180768387	180768886	chr1	180778088	180778587	Gm38293|chr1:180778088-180778587	0.499579442359721	.	.
chr1	180768387	180768886	chr1	180848038	180848537	Gm38293|chr1:180848038-180848537	0.228063863484642	.	.
chr1	180768387	180768886	chr1	180863588	180864087	Gm38293|chr1:180863588-180864087	0.275721021115425	.	.
chr1	180813365	180813864	chr1	181016358	181016857	H3f3a|chr1:181016358-181016857	0.251862806397712	.	.
chr1	180813365	180813864	chr1	181016358	181016857	H3f3aos|chr1:181016358-181016857	0.251862806397712	.	.
chr1	180813365	180813864	chr1	181017318	181017817	H3f3a|chr1:181017318-181017817	0.231896346943267	.	.
chr1	180813365	180813864	chr1	181017318	181017817	H3f3aos|chr1:181017318-181017817	0.231896346943267	.	.
chr1	180813365	180813864	chr1	181150665	181151164	H3f3a|chr1:181150665-181151164	0.268064275110283	.	.
chr1	180813365	180813864	chr1	181150665	181151164	H3f3aos|chr1:181150665-181151164	0.268064275110283	.	.
chr1	180813989	180814488	chr1	180763866	180764365	H3f3a|chr1:180763866-180764365	0.23082153474079	.	.
chr1	180813989	180814488	chr1	180763866	180764365	H3f3aos|chr1:180763866-180764365	0.23082153474079	.	.
chr1	180813989	180814488	chr1	181150665	181151164	H3f3a|chr1:181150665-181151164	0.277504507669427	.	.
chr1	180813989	180814488	chr1	181150665	181151164	H3f3aos|chr1:181150665-181151164	0.277504507669427	.	.
chr1	180849953	180850452	chr1	181017318	181017817	Sde2|chr1:181017318-181017817	0.21283212988765	.	.
chr1	180849953	180850452	chr1	181150665	181151164	Sde2|chr1:181150665-181151164	0.31565321191851	.	.
chr1	180941712	180942211	chr1	180778088	180778587	Tmem63a|chr1:180778088-180778587	0.267131801480838	.	.
chr1	181842237	181842736	chr1	181888749	181889248	Lbr|chr1:181888749-181889248	0.429877212399633	.	.
chr1	182019253	182019752	chr1	182045244	182045743	Enah|chr1:182045244-182045743	0.220468156709083	.	.
chr1	182019253	182019752	chr1	182045244	182045743	Enah|chr1:182045244-182045743	0.220468156709084	.	.
chr1	182019253	182019752	chr1	182489705	182490204	Enah|chr1:182489705-182490204	0.424402556065209	.	.
chr1	182019822	182020321	chr1	181888749	181889248	Enah|chr1:181888749-181889248	0.207835771056517	.	.
chr1	182019822	182020321	chr1	182090208	182090707	Enah|chr1:182090208-182090707	0.253897132243934	.	.
chr1	182019822	182020321	chr1	182115179	182115678	Enah|chr1:182115179-182115678	0.258864449892683	.	.
chr1	182019822	182020321	chr1	182489705	182490204	Enah|chr1:182489705-182490204	0.291554460066785	.	.
chr1	182020341	182020840	chr1	182489705	182490204	Enah|chr1:182489705-182490204	0.377247420404298	.	.
chr1	182124497	182124996	chr1	181888749	181889248	Srp9|chr1:181888749-181889248	0.233425640933967	.	.
chr1	182124497	182124996	chr1	182140320	182140819	Srp9|chr1:182140320-182140819	0.454828973886873	.	.
chr1	182282007	182282506	chr1	182045244	182045743	Degs1|chr1:182045244-182045743	0.340427963209747	.	.
chr1	182282007	182282506	chr1	182489705	182490204	Degs1|chr1:182489705-182490204	0.265090988292463	.	.
chr1	182282558	182283057	chr1	182045244	182045743	Degs1|chr1:182045244-182045743	0.267733290914105	.	.
chr1	182341398	182341897	chr1	182081947	182082446	Fbxo28|chr1:182081947-182082446	0.410062650861739	.	.
chr1	182341398	182341897	chr1	182376142	182376641	Fbxo28|chr1:182376142-182376641	0.269735916728811	.	.
chr1	182341398	182341897	chr1	182489705	182490204	Fbxo28|chr1:182489705-182490204	0.334439676918658	.	.
chr1	182408896	182409395	chr1	182081947	182082446	Trp53bp2|chr1:182081947-182082446	0.237453015602085	.	.
chr1	182408896	182409395	chr1	182376142	182376641	Trp53bp2|chr1:182376142-182376641	0.422271929823619	.	.
chr1	182408896	182409395	chr1	182489705	182490204	Trp53bp2|chr1:182489705-182490204	0.34592090556269	.	.
chr1	183369413	183369912	chr1	183442295	183442794	Mia3|chr1:183442295-183442794	0.213046521628577	.	.
chr1	184033370	184033869	chr1	183783739	183784238	1700056E22Rik|chr1:183783739-183784238	0.241355428465616	.	.
chr1	184033370	184033869	chr1	183896007	183896506	1700056E22Rik|chr1:183896007-183896506	0.393385004708351	.	.
chr1	184033370	184033869	chr1	184447051	184447550	1700056E22Rik|chr1:184447051-184447550	0.435297068893011	.	.
chr1	184034061	184034560	chr1	183969337	183969836	1700056E22Rik|chr1:183969337-183969836	0.414967939021331	.	.
chr1	184882837	184883336	chr1	184958757	184959256	C130074G19Rik|chr1:184958757-184959256	0.441355928873693	.	.
chr1	191575408	191575907	chr1	191718952	191719451	Dtl|chr1:191718952-191719451	0.321611084918092	.	.
chr1	191575408	191575907	chr1	191718952	191719451	Ints7|chr1:191718952-191719451	0.321611084918092	.	.
chr1	191575408	191575907	chr1	191834767	191835266	Dtl|chr1:191834767-191835266	0.208125589453597	.	.
chr1	191575408	191575907	chr1	191834767	191835266	Ints7|chr1:191834767-191835266	0.208125589453597	.	.
chr1	191717568	191718067	chr1	191718952	191719451	Lpgat1|chr1:191718952-191719451	0.316250535358482	.	.
chr1	191717568	191718067	chr1	191834767	191835266	Lpgat1|chr1:191834767-191835266	0.282469517016861	.	.
chr1	191718068	191718567	chr1	191718952	191719451	Lpgat1|chr1:191718952-191719451	0.320034652297696	.	.
chr1	191718068	191718567	chr1	191834767	191835266	Lpgat1|chr1:191834767-191835266	0.2473044987655	.	.
chr1	191821104	191821603	chr1	192107306	192107805	Gm38037|chr1:192107306-192107805	0.412811767332621	.	.
chr1	191821104	191821603	chr1	192107306	192107805	Nek2|chr1:192107306-192107805	0.412811767332621	.	.
chr1	191821104	191821603	chr1	192223639	192224138	Gm38037|chr1:192223639-192224138	0.214382315141503	.	.
chr1	191821104	191821603	chr1	192223639	192224138	Nek2|chr1:192223639-192224138	0.214382315141503	.	.
chr1	191906374	191906873	chr1	191718952	191719451	1700034H15Rik|chr1:191718952-191719451	0.438394333009392	.	.
chr1	191906374	191906873	chr1	191718952	191719451	Slc30a1|chr1:191718952-191719451	0.438394333009392	.	.
chr1	191989950	191990449	chr1	191718952	191719451	Gm26670|chr1:191718952-191719451	0.363625604279118	.	.
chr1	192092422	192092921	chr1	192107306	192107805	Gm26879|chr1:192107306-192107805	0.229323247106577	.	.
chr1	192092422	192092921	chr1	192107306	192107805	Traf5|chr1:192107306-192107805	0.229323247106577	.	.
chr1	192136426	192136925	chr1	191834767	191835266	Gm10516|chr1:191834767-191835266	0.401004029958221	.	.
chr1	192136426	192136925	chr1	192223639	192224138	Gm10516|chr1:192223639-192224138	0.354929235780607	.	.
chr1	192137818	192138317	chr1	191834767	191835266	Rcor3|chr1:191834767-191835266	0.455945703432607	.	.
chr1	192137818	192138317	chr1	192107306	192107805	Rcor3|chr1:192107306-192107805	0.335537629114053	.	.
chr1	192137818	192138317	chr1	192223639	192224138	Rcor3|chr1:192223639-192224138	0.354218090073406	.	.
chr1	192190456	192190955	chr1	191834767	191835266	Kcnh1|chr1:191834767-191835266	0.275306895453278	.	.
chr1	192190456	192190955	chr1	192223639	192224138	Kcnh1|chr1:192223639-192224138	0.348068127539556	.	.
chr1	194976111	194976610	chr1	194816816	194817315	A330023F24Rik|chr1:194816816-194817315	0.357851720601796	.	.
chr1	194976111	194976610	chr1	194816816	194817315	Gm16897|chr1:194816816-194817315	0.357851720601796	.	.
chr1	194976111	194976610	chr1	194879521	194880020	A330023F24Rik|chr1:194879521-194880020	0.227751069897163	.	.
chr1	194976111	194976610	chr1	194879521	194880020	Gm16897|chr1:194879521-194880020	0.227751069897163	.	.
chr1	194976111	194976610	chr1	195016706	195017205	A330023F24Rik|chr1:195016706-195017205	0.499652844421102	.	.
chr1	194976111	194976610	chr1	195016706	195017205	Gm16897|chr1:195016706-195017205	0.499652844421102	.	.
chr1	194976725	194977224	chr1	194879521	194880020	A330023F24Rik|chr1:194879521-194880020	0.254218061099989	.	.
chr1	194976725	194977224	chr1	194879521	194880020	Gm16897|chr1:194879521-194880020	0.254218061099989	.	.
chr1	194977431	194977930	chr1	194879521	194880020	Gm16897|chr1:194879521-194880020	0.218640706792815	.	.
chr1	194977431	194977930	chr1	194881498	194881997	Gm16897|chr1:194881498-194881997	0.230690552826153	.	.
chr1	194977431	194977930	chr1	194977967	194978466	Gm16897|chr1:194977967-194978466	0.247633351019193	.	.
chr1	194977431	194977930	chr1	195018996	195019495	Gm16897|chr1:195018996-195019495	0.219048360121261	.	.
chr1	195130829	195131328	chr1	194881498	194881997	Cr1l|chr1:194881498-194881997	0.401417298419154	.	.
chr1	195130829	195131328	chr1	195040386	195040885	Cr1l|chr1:195040386-195040885	0.36761617723548	.	.
chr1	195131381	195131880	chr1	194761366	194761865	Cr1l|chr1:194761366-194761865	0.21834137006209	.	.
chr1	195131381	195131880	chr1	194879521	194880020	Cr1l|chr1:194879521-194880020	0.220322861822347	.	.
chr1	195176500	195176999	chr1	194761366	194761865	Cr2|chr1:194761366-194761865	0.259459505090417	.	.
chr1	195176500	195176999	chr1	195040386	195040885	Cr2|chr1:195040386-195040885	0.367331923374021	.	.
chr10	3741065	3741564	chr10	3864125	3864624	Plekhg1|chr10:3864125-3864624	0.5562366962206	.	.
chr10	3741065	3741564	chr10	3996387	3996886	Plekhg1|chr10:3996387-3996886	0.284744465282937	.	.
chr10	3973553	3974052	chr10	3531321	3531820	Mthfd1l|chr10:3531321-3531820	0.384903567498636	.	.
chr10	4266269	4266768	chr10	4346705	4347204	Akap12|chr10:4346705-4347204	0.230346920016095	.	.
chr10	4266269	4266768	chr10	4712513	4713012	Akap12|chr10:4712513-4713012	0.210810865445059	.	.
chr10	4266915	4267414	chr10	4712513	4713012	Akap12|chr10:4712513-4713012	0.234773547602838	.	.
chr10	4387235	4387734	chr10	4712513	4713012	Zbtb2|chr10:4712513-4713012	0.212447551323351	.	.
chr10	4432192	4432691	chr10	4341358	4341857	Armt1|chr10:4341358-4341857	0.267521757973906	.	.
chr10	4432192	4432691	chr10	4341358	4341857	Rmnd1|chr10:4341358-4341857	0.267521757973906	.	.
chr10	4432192	4432691	chr10	4386733	4387232	Armt1|chr10:4386733-4387232	0.327208262830461	.	.
chr10	4432192	4432691	chr10	4386733	4387232	Rmnd1|chr10:4386733-4387232	0.327208262830461	.	.
chr10	4611722	4612221	chr10	4386733	4387232	Esr1|chr10:4386733-4387232	0.335004937399079	.	.
chr10	4611722	4612221	chr10	4709785	4710284	Esr1|chr10:4709785-4710284	0.25755286010621	.	.
chr10	5550504	5551003	chr10	5264459	5264958	Syne1|chr10:5264459-5264958	0.298653778701129	.	.
chr10	5550504	5551003	chr10	5549987	5550486	Syne1|chr10:5549987-5550486	0.287828827444134	.	.
chr10	5550504	5551003	chr10	5600051	5600550	Syne1|chr10:5600051-5600550	0.317539531952185	.	.
chr10	5805395	5805894	chr10	5600051	5600550	Fbxo5|chr10:5600051-5600550	0.198996846099469	.	.
chr10	5805395	5805894	chr10	5841371	5841870	Fbxo5|chr10:5841371-5841870	0.252210096963385	.	.
chr10	5823844	5824343	chr10	5600051	5600550	Mtrf1l|chr10:5600051-5600550	0.3834901698282	.	.
chr10	5823844	5824343	chr10	6035780	6036279	Mtrf1l|chr10:6035780-6036279	0.285201934036028	.	.
chr10	5921342	5921841	chr10	6124365	6124864	Rgs17|chr10:6124365-6124864	0.481518580674844	.	.
chr10	5921342	5921841	chr10	6151873	6152372	Rgs17|chr10:6151873-6152372	0.277025241279193	.	.
chr10	7211500	7211999	chr10	7210985	7211484	Cnksr3|chr10:7210985-7211484	0.727319156065777	.	.
chr10	7212004	7212503	chr10	7076118	7076617	Cnksr3|chr10:7076118-7076617	0.198906474686907	.	.
chr10	7589567	7590066	chr10	7333209	7333708	Lrp11|chr10:7333209-7333708	0.317892163400335	.	.
chr10	7589567	7590066	chr10	7390606	7391105	Lrp11|chr10:7390606-7391105	0.391900781824764	.	.
chr10	7589567	7590066	chr10	7663092	7663591	Lrp11|chr10:7663092-7663591	0.468057703523784	.	.
chr10	7589567	7590066	chr10	7883479	7883978	Lrp11|chr10:7883479-7883978	0.434317146368393	.	.
chr10	7725685	7726184	chr10	7663092	7663591	Katna1|chr10:7663092-7663591	0.226979661120501	.	.
chr10	7725685	7726184	chr10	7883479	7883978	Katna1|chr10:7883479-7883978	0.219524837447113	.	.
chr10	7725685	7726184	chr10	7900869	7901368	Katna1|chr10:7900869-7901368	0.205836880850285	.	.
chr10	7792631	7793130	chr10	8196246	8196745	Ginm1|chr10:8196246-8196745	0.248149677503333	.	.
chr10	7792631	7793130	chr10	8196246	8196745	Ppil4|chr10:8196246-8196745	0.248149677503333	.	.
chr10	7956090	7956589	chr10	7663092	7663591	Tab2|chr10:7663092-7663591	0.285187601711762	.	.
chr10	7956090	7956589	chr10	7883479	7883978	Tab2|chr10:7883479-7883978	0.205565610735642	.	.
chr10	7956090	7956589	chr10	8240240	8240739	Tab2|chr10:8240240-8240739	0.380084580685233	.	.
chr10	8518075	8518574	chr10	8667168	8667667	Ust|chr10:8667168-8667667	0.391277748749995	.	.
chr10	10472118	10472617	chr10	10107228	10107727	Adgb|chr10:10107228-10107727	0.321583763115945	.	.
chr10	10472118	10472617	chr10	10734509	10735008	Adgb|chr10:10734509-10735008	0.386449774414053	.	.
chr10	10557986	10558485	chr10	10734509	10735008	Rab32|chr10:10734509-10735008	0.392595131681045	.	.
chr10	11081489	11081988	chr10	11080297	11080796	Grm1|chr10:11080297-11080796	0.226615777155007	.	.
chr10	11081489	11081988	chr10	11080801	11081300	Grm1|chr10:11080801-11081300	0.50136065483271	.	.
chr10	11081489	11081988	chr10	11449856	11450355	Grm1|chr10:11449856-11450355	0.462404415951026	.	.
chr10	11082083	11082582	chr10	11362273	11362772	Grm1|chr10:11362273-11362772	0.22988682054	.	.
chr10	11082083	11082582	chr10	11390759	11391258	Grm1|chr10:11390759-11391258	0.364544080183895	.	.
chr10	11149164	11149663	chr10	11491884	11492383	Shprh|chr10:11491884-11492383	0.441733048609355	.	.
chr10	11280524	11281023	chr10	11080297	11080796	4930432B10Rik|chr10:11080297-11080796	0.208151165018302	.	.
chr10	11280524	11281023	chr10	11080297	11080796	Fbxo30|chr10:11080297-11080796	0.208151165018302	.	.
chr10	11281047	11281546	chr10	11080297	11080796	4930432B10Rik|chr10:11080297-11080796	0.257833040535187	.	.
chr10	11281047	11281546	chr10	11080297	11080796	Fbxo30|chr10:11080297-11080796	0.257833040535187	.	.
chr10	11281047	11281546	chr10	11356109	11356608	4930432B10Rik|chr10:11356109-11356608	0.223966867907492	.	.
chr10	11281047	11281546	chr10	11356109	11356608	Fbxo30|chr10:11356109-11356608	0.223966867907492	.	.
chr10	11281047	11281546	chr10	11592179	11592678	4930432B10Rik|chr10:11592179-11592678	0.239456810584324	.	.
chr10	11281047	11281546	chr10	11592179	11592678	Fbxo30|chr10:11592179-11592678	0.239456810584324	.	.
chr10	11343450	11343949	chr10	11729503	11730002	Epm2a|chr10:11729503-11730002	0.252389311689707	.	.
chr10	12868974	12869473	chr10	12941340	12941839	Utrn|chr10:12941340-12941839	0.395078107225232	.	.
chr10	12922385	12922884	chr10	12941340	12941839	B230208H11Rik|chr10:12941340-12941839	0.294606829534051	.	.
chr10	12922927	12923426	chr10	12941340	12941839	B230208H11Rik|chr10:12941340-12941839	0.396336414549913	.	.
chr10	13192919	13193418	chr10	13018414	13018913	Ltv1|chr10:13018414-13018913	0.205611637057226	.	.
chr10	14705323	14705822	chr10	14734220	14734719	Nmbr|chr10:14734220-14734719	0.258613926575109	.	.
chr10	14705323	14705822	chr10	14734220	14734719	Vta1|chr10:14734220-14734719	0.258613926575109	.	.
chr10	14705323	14705822	chr10	14816992	14817491	Nmbr|chr10:14816992-14817491	0.227909992734671	.	.
chr10	14705323	14705822	chr10	14816992	14817491	Vta1|chr10:14816992-14817491	0.227909992734671	.	.
chr10	14759884	14760383	chr10	14861307	14861806	B230364G03Rik|chr10:14861307-14861806	0.222184099499043	.	.
chr10	15759897	15760396	chr10	15848755	15849254	Gm40604|chr10:15848755-15849254	0.294504863384263	.	.
chr10	17331923	17332422	chr10	17331372	17331871	Gm47760|chr10:17331372-17331871	0.331467125799322	.	.
chr10	17722198	17722697	chr10	17518823	17519322	Cited2|chr10:17518823-17519322	0.253464214476342	.	.
chr10	17722198	17722697	chr10	17849807	17850306	Cited2|chr10:17849807-17850306	0.382553429598764	.	.
chr10	17722198	17722697	chr10	17860985	17861484	Cited2|chr10:17860985-17861484	0.373233552052118	.	.
chr10	17722963	17723462	chr10	17518823	17519322	Cited2|chr10:17518823-17519322	0.453302037799484	.	.
chr10	17722963	17723462	chr10	17860985	17861484	Cited2|chr10:17860985-17861484	0.316437259816921	.	.
chr10	17722963	17723462	chr10	17869893	17870392	Cited2|chr10:17869893-17870392	0.224557754286359	.	.
chr10	17795966	17796465	chr10	17547095	17547594	Txlnb|chr10:17547095-17547594	0.230441042441361	.	.
chr10	17795966	17796465	chr10	17733034	17733533	Txlnb|chr10:17733034-17733533	0.203173506022398	.	.
chr10	17795966	17796465	chr10	17849807	17850306	Txlnb|chr10:17849807-17850306	0.225637579586267	.	.
chr10	17795966	17796465	chr10	17860985	17861484	Txlnb|chr10:17860985-17861484	0.426342802969791	.	.
chr10	17947167	17947666	chr10	17849807	17850306	Heca|chr10:17849807-17850306	0.258864729937689	.	.
chr10	17947167	17947666	chr10	18197247	18197746	Heca|chr10:18197247-18197746	0.263958896151495	.	.
chr10	18055292	18055791	chr10	17849807	17850306	Reps1|chr10:17849807-17850306	0.231180998166249	.	.
chr10	18234496	18234995	chr10	17860985	17861484	Ccdc28a|chr10:17860985-17861484	0.284069504729893	.	.
chr10	18234496	18234995	chr10	17860985	17861484	Gm10827|chr10:17860985-17861484	0.284069504729893	.	.
chr10	18234496	18234995	chr10	17869893	17870392	Ccdc28a|chr10:17869893-17870392	0.378711679151529	.	.
chr10	18234496	18234995	chr10	17869893	17870392	Gm10827|chr10:17869893-17870392	0.378711679151529	.	.
chr10	18235012	18235511	chr10	17849807	17850306	Ccdc28a|chr10:17849807-17850306	0.449380889853355	.	.
chr10	18235012	18235511	chr10	17849807	17850306	Gm10827|chr10:17849807-17850306	0.449380889853355	.	.
chr10	18235012	18235511	chr10	17860985	17861484	Ccdc28a|chr10:17860985-17861484	0.308458700852791	.	.
chr10	18235012	18235511	chr10	17860985	17861484	Gm10827|chr10:17860985-17861484	0.308458700852791	.	.
chr10	18844729	18845228	chr10	19239936	19240435	Perp|chr10:19239936-19240435	0.450477181883627	.	.
chr10	19015270	19015769	chr10	18894206	18894705	Tnfaip3|chr10:18894206-18894705	0.208172812846932	.	.
chr10	19015270	19015769	chr10	18953612	18954111	Tnfaip3|chr10:18953612-18954111	0.199779171843033	.	.
chr10	19015270	19015769	chr10	19188055	19188554	Tnfaip3|chr10:19188055-19188554	0.336399094290527	.	.
chr10	19015270	19015769	chr10	19239936	19240435	Tnfaip3|chr10:19239936-19240435	0.427782968274442	.	.
chr10	21881933	21882432	chr10	21923542	21924041	Sgk1|chr10:21923542-21924041	0.453600173037325	.	.
chr10	21881933	21882432	chr10	21924043	21924542	Sgk1|chr10:21924043-21924542	0.258625907937561	.	.
chr10	21881933	21882432	chr10	21994360	21994859	Sgk1|chr10:21994360-21994859	0.381796689938222	.	.
chr10	21881933	21882432	chr10	22140879	22141378	Sgk1|chr10:22140879-22141378	0.436115609066946	.	.
chr10	22645129	22645628	chr10	22714849	22715348	Slc2a12|chr10:22714849-22715348	0.232755253995231	.	.
chr10	22731152	22731651	chr10	22609034	22609533	AC166256.1|chr10:22609034-22609533	0.272903241642684	.	.
chr10	22731152	22731651	chr10	22609034	22609533	Tbpl1|chr10:22609034-22609533	0.272903241642684	.	.
chr10	22731681	22732180	chr10	22680449	22680948	AC166256.1|chr10:22680449-22680948	0.36595955588983	.	.
chr10	22731681	22732180	chr10	22680449	22680948	Tbpl1|chr10:22680449-22680948	0.36595955588983	.	.
chr10	22731681	22732180	chr10	22714849	22715348	AC166256.1|chr10:22714849-22715348	0.256704225492755	.	.
chr10	22731681	22732180	chr10	22714849	22715348	Tbpl1|chr10:22714849-22715348	0.256704225492755	.	.
chr10	23349982	23350481	chr10	23116739	23117238	Eya4|chr10:23116739-23117238	0.295000575804754	.	.
chr10	23787039	23787538	chr10	24191919	24192418	Rps12|chr10:24191919-24192418	0.259045103354082	.	.
chr10	23796872	23797371	chr10	23674670	23675169	Slc18b1|chr10:23674670-23675169	0.235176332227412	.	.
chr10	23796872	23797371	chr10	23835960	23836459	Slc18b1|chr10:23835960-23836459	0.493825542810216	.	.
chr10	24131389	24131888	chr10	24111089	24111588	Gm40614|chr10:24111089-24111588	0.238268192429872	.	.
chr10	24149016	24149515	chr10	24311997	24312496	Stx7|chr10:24311997-24312496	0.362636405695079	.	.
chr10	24711736	24712235	chr10	24298500	24298999	Enpp1|chr10:24298500-24298999	0.344891456438898	.	.
chr10	26374914	26375413	chr10	26479261	26479760	L3mbtl3|chr10:26479261-26479760	0.272610662128737	.	.
chr10	26695050	26695549	chr10	26287084	26287583	Gm48893|chr10:26287084-26287583	0.204339714081125	.	.
chr10	26695050	26695549	chr10	26710532	26711031	Gm48893|chr10:26710532-26711031	0.244564605441813	.	.
chr10	26695050	26695549	chr10	26711043	26711542	Gm48893|chr10:26711043-26711542	0.20460080603993	.	.
chr10	26752501	26753000	chr10	26710532	26711031	Arhgap18|chr10:26710532-26711031	0.408284746282327	.	.
chr10	26752501	26753000	chr10	26884930	26885429	Arhgap18|chr10:26884930-26885429	0.252387997285879	.	.
chr10	26753106	26753605	chr10	26710532	26711031	Arhgap18|chr10:26710532-26711031	0.493799526037586	.	.
chr10	26753106	26753605	chr10	26711043	26711542	Arhgap18|chr10:26711043-26711542	0.345854939849596	.	.
chr10	28074020	28074519	chr10	27971102	27971601	Ptprk|chr10:27971102-27971601	0.38386544367087	.	.
chr10	28074020	28074519	chr10	27990258	27990757	Ptprk|chr10:27990258-27990757	0.396048776906809	.	.
chr10	28074536	28075035	chr10	27971102	27971601	Ptprk|chr10:27971102-27971601	0.524136166110384	.	.
chr10	28074536	28075035	chr10	27990258	27990757	Ptprk|chr10:27990258-27990757	0.53784848823303	.	.
chr10	28074536	28075035	chr10	28212763	28213262	Ptprk|chr10:28212763-28213262	0.418307921157304	.	.
chr10	29361838	29362337	chr10	29146930	29147429	Rnf146|chr10:29146930-29147429	0.358540543880198	.	.
chr10	29535581	29536080	chr10	29532753	29533252	Rspo3|chr10:29532753-29533252	0.264468223873937	.	.
chr10	29535581	29536080	chr10	29804096	29804595	Rspo3|chr10:29804096-29804595	0.261948231430282	.	.
chr10	30600453	30600952	chr10	30801947	30802446	Trmt11|chr10:30801947-30802446	0.264029945298462	.	.
chr10	30600453	30600952	chr10	30992733	30993232	Trmt11|chr10:30992733-30993232	0.302301185442149	.	.
chr10	30802619	30803118	chr10	30618199	30618698	Ncoa7|chr10:30618199-30618698	0.227496696102367	.	.
chr10	30803126	30803625	chr10	30618199	30618698	Ncoa7|chr10:30618199-30618698	0.305287846226398	.	.
chr10	30803835	30804334	chr10	30586473	30586972	Ncoa7|chr10:30586473-30586972	0.254834452030831	.	.
chr10	30803835	30804334	chr10	30587016	30587515	Ncoa7|chr10:30587016-30587515	0.311519890792787	.	.
chr10	30803835	30804334	chr10	30801947	30802446	Ncoa7|chr10:30801947-30802446	0.198219939165862	.	.
chr10	30842620	30843119	chr10	30566291	30566790	Hey2|chr10:30566291-30566790	0.216692784015562	.	.
chr10	30842620	30843119	chr10	30618199	30618698	Hey2|chr10:30618199-30618698	0.207531742967922	.	.
chr10	31313140	31313639	chr10	31742380	31742879	Hddc2|chr10:31742380-31742879	0.445596213194214	.	.
chr10	31445112	31445611	chr10	31026379	31026878	Tpd52l1|chr10:31026379-31026878	0.277601253432776	.	.
chr10	31445112	31445611	chr10	31742380	31742879	Tpd52l1|chr10:31742380-31742879	0.207879267441356	.	.
chr10	31445701	31446200	chr10	31026379	31026878	Tpd52l1|chr10:31026379-31026878	0.354857231421862	.	.
chr10	31608520	31609019	chr10	31792554	31793053	Rnf217|chr10:31792554-31793053	0.339901347810154	.	.
chr10	31609486	31609985	chr10	31592665	31593164	Rnf217|chr10:31592665-31593164	0.409248657764683	.	.
chr10	31609486	31609985	chr10	31784977	31785476	Rnf217|chr10:31784977-31785476	0.394788778239571	.	.
chr10	33623953	33624452	chr10	33558095	33558594	Clvs2|chr10:33558095-33558594	0.212676472812705	.	.
chr10	33623953	33624452	chr10	33558095	33558594	Gm15939|chr10:33558095-33558594	0.212676472812705	.	.
chr10	33904718	33905217	chr10	34091720	34092219	Rsph4a|chr10:34091720-34092219	0.381470433884922	.	.
chr10	33951019	33951518	chr10	33703373	33703872	Zup1|chr10:33703373-33703872	0.198588934356142	.	.
chr10	33951019	33951518	chr10	34091720	34092219	Zup1|chr10:34091720-34092219	0.245814342102661	.	.
chr10	34095347	34095846	chr10	34280491	34280990	Calhm5|chr10:34280491-34280990	0.206877334707338	.	.
chr10	34096225	34096724	chr10	33986736	33987235	Calhm5|chr10:33986736-33987235	0.331442948928815	.	.
chr10	34096225	34096724	chr10	34091720	34092219	Calhm5|chr10:34091720-34092219	0.336807506887452	.	.
chr10	34096225	34096724	chr10	34316872	34317371	Calhm5|chr10:34316872-34317371	0.227561358976493	.	.
chr10	34096225	34096724	chr10	34328221	34328720	Calhm5|chr10:34328221-34328720	0.328428918874492	.	.
chr10	34127449	34127948	chr10	34280491	34280990	Calhm6|chr10:34280491-34280990	0.24149777138643	.	.
chr10	34127449	34127948	chr10	34431742	34432241	Calhm6|chr10:34431742-34432241	0.32973401052078	.	.
chr10	34206579	34207078	chr10	34431742	34432241	Dse|chr10:34431742-34432241	0.215723588780045	.	.
chr10	34207257	34207756	chr10	34091720	34092219	Dse|chr10:34091720-34092219	0.459723765352572	.	.
chr10	34207257	34207756	chr10	34328221	34328720	Dse|chr10:34328221-34328720	0.487622599223663	.	.
chr10	34281970	34282469	chr10	34328221	34328720	Tspyl1|chr10:34328221-34328720	0.249362147548888	.	.
chr10	34297174	34297673	chr10	34091720	34092219	Tspyl4|chr10:34091720-34092219	0.308369074706439	.	.
chr10	34297174	34297673	chr10	34328221	34328720	Tspyl4|chr10:34328221-34328720	0.249202162319361	.	.
chr10	34297174	34297673	chr10	34368075	34368574	Tspyl4|chr10:34368075-34368574	0.202314940671003	.	.
chr10	34297174	34297673	chr10	34513365	34513864	Tspyl4|chr10:34513365-34513864	0.357324087162838	.	.
chr10	34418335	34418834	chr10	34091720	34092219	Nt5dc1|chr10:34091720-34092219	0.219477552851884	.	.
chr10	34418335	34418834	chr10	34328221	34328720	Nt5dc1|chr10:34328221-34328720	0.322952113644988	.	.
chr10	36506584	36507083	chr10	36566760	36567259	Hs3st5|chr10:36566760-36567259	0.355201013693138	.	.
chr10	36974002	36974501	chr10	37155048	37155547	Hdac2|chr10:37155048-37155547	0.242030143834407	.	.
chr10	36974613	36975112	chr10	36862471	36862970	Hdac2|chr10:36862471-36862970	0.293566449651442	.	.
chr10	36975153	36975652	chr10	36862471	36862970	Hdac2|chr10:36862471-36862970	0.460841491386662	.	.
chr10	36975153	36975652	chr10	36898107	36898606	Hdac2|chr10:36898107-36898606	0.316988812442807	.	.
chr10	37138712	37139211	chr10	36862471	36862970	5930403N24Rik|chr10:36862471-36862970	0.356897379163143	.	.
chr10	37138712	37139211	chr10	36862471	36862970	Marcks|chr10:36862471-36862970	0.356897379163143	.	.
chr10	37138712	37139211	chr10	37014232	37014731	5930403N24Rik|chr10:37014232-37014731	0.366325799105289	.	.
chr10	37138712	37139211	chr10	37014232	37014731	Marcks|chr10:37014232-37014731	0.366325799105289	.	.
chr10	37138712	37139211	chr10	37140760	37141259	5930403N24Rik|chr10:37140760-37141259	0.516681603308655	.	.
chr10	37138712	37139211	chr10	37140760	37141259	Marcks|chr10:37140760-37141259	0.516681603308655	.	.
chr10	37138712	37139211	chr10	37348355	37348854	5930403N24Rik|chr10:37348355-37348854	0.337959174225523	.	.
chr10	37138712	37139211	chr10	37348355	37348854	Marcks|chr10:37348355-37348854	0.337959174225523	.	.
chr10	37138712	37139211	chr10	37357673	37358172	5930403N24Rik|chr10:37357673-37358172	0.528829600932443	.	.
chr10	37138712	37139211	chr10	37357673	37358172	Marcks|chr10:37357673-37358172	0.528829600932443	.	.
chr10	39133692	39134191	chr10	39227562	39228061	Fam229b|chr10:39227562-39228061	0.339090063532638	.	.
chr10	39133692	39134191	chr10	39227562	39228061	Tube1|chr10:39227562-39228061	0.339090063532638	.	.
chr10	40246833	40247332	chr10	39926586	39927085	Rpf2|chr10:39926586-39927085	0.201067518433702	.	.
chr10	40246833	40247332	chr10	40212385	40212884	Rpf2|chr10:40212385-40212884	0.23202818843946	.	.
chr10	40246833	40247332	chr10	40372248	40372747	Rpf2|chr10:40372248-40372747	0.217421249318882	.	.
chr10	40246833	40247332	chr10	40446613	40447112	Rpf2|chr10:40446613-40447112	0.244803386136992	.	.
chr10	40258264	40258763	chr10	40446613	40447112	Gtf3c6|chr10:40446613-40447112	0.237794252609272	.	.
chr10	40301997	40302496	chr10	40212385	40212884	Amd1|chr10:40212385-40212884	0.200046804975276	.	.
chr10	41071321	41071820	chr10	41295019	41295518	Gpr6|chr10:41295019-41295518	0.303635496121366	.	.
chr10	41072083	41072582	chr10	41015647	41016146	Gpr6|chr10:41015647-41016146	0.215052834797624	.	.
chr10	41072083	41072582	chr10	41295019	41295518	Gpr6|chr10:41295019-41295518	0.225724426204298	.	.
chr10	41138390	41138889	chr10	41060530	41061029	Gm32338|chr10:41060530-41061029	0.245628841478384	.	.
chr10	41138390	41138889	chr10	41209028	41209527	Gm32338|chr10:41209028-41209527	0.453751319506734	.	.
chr10	41303028	41303527	chr10	41505407	41505906	Ak9|chr10:41505407-41505906	0.369501427036466	.	.
chr10	41303028	41303527	chr10	41505407	41505906	Fig4|chr10:41505407-41505906	0.369501427036466	.	.
chr10	41303669	41304168	chr10	41288740	41289239	Ak9|chr10:41288740-41289239	0.292341804074842	.	.
chr10	41303669	41304168	chr10	41288740	41289239	Fig4|chr10:41288740-41289239	0.292341804074842	.	.
chr10	41303669	41304168	chr10	41719495	41719994	Ak9|chr10:41719495-41719994	0.200729809259047	.	.
chr10	41303669	41304168	chr10	41719495	41719994	Fig4|chr10:41719495-41719994	0.200729809259047	.	.
chr10	41490156	41490655	chr10	41288740	41289239	Ppil6|chr10:41288740-41289239	0.260255138637666	.	.
chr10	41490156	41490655	chr10	41288740	41289239	Smpd2|chr10:41288740-41289239	0.260255138637666	.	.
chr10	41490156	41490655	chr10	41295019	41295518	Ppil6|chr10:41295019-41295518	0.237797071503707	.	.
chr10	41490156	41490655	chr10	41295019	41295518	Smpd2|chr10:41295019-41295518	0.237797071503707	.	.
chr10	41518902	41519401	chr10	41678789	41679288	Cd164|chr10:41678789-41679288	0.248268898221705	.	.
chr10	42276537	42277036	chr10	42678656	42679155	Foxo3|chr10:42678656-42679155	0.272045286887268	.	.
chr10	42478381	42478880	chr10	42251261	42251760	Afg1l|chr10:42251261-42251760	0.321323406272972	.	.
chr10	42478381	42478880	chr10	42260597	42261096	Afg1l|chr10:42260597-42261096	0.32260725207858	.	.
chr10	42478381	42478880	chr10	42308048	42308547	Afg1l|chr10:42308048-42308547	0.362942988833209	.	.
chr10	42478381	42478880	chr10	42308548	42309047	Afg1l|chr10:42308548-42309047	0.232661433519826	.	.
chr10	42478381	42478880	chr10	42678656	42679155	Afg1l|chr10:42678656-42679155	0.203373559887153	.	.
chr10	42501588	42502087	chr10	42277563	42278062	Snx3|chr10:42277563-42278062	0.298001490545975	.	.
chr10	42502326	42502825	chr10	42277563	42278062	Snx3|chr10:42277563-42278062	0.325287927011401	.	.
chr10	44268090	44268589	chr10	44458401	44458900	Atg5|chr10:44458401-44458900	0.250986860873764	.	.
chr10	45066851	45067350	chr10	45000074	45000573	Prep|chr10:45000074-45000573	0.266349176753432	.	.
chr10	45066851	45067350	chr10	45129040	45129539	Prep|chr10:45129040-45129539	0.296239945433277	.	.
chr10	45289129	45289628	chr10	45446148	45446647	Gm15934|chr10:45446148-45446647	0.21075482628855	.	.
chr10	52381975	52382474	chr10	52258294	52258793	Gopc|chr10:52258294-52258793	0.248889256902173	.	.
chr10	52381975	52382474	chr10	52691301	52691800	Gopc|chr10:52691301-52691800	0.277460580643042	.	.
chr10	52381975	52382474	chr10	52703990	52704489	Gopc|chr10:52703990-52704489	0.263538029535	.	.
chr10	52417238	52417737	chr10	52216726	52217225	Nus1|chr10:52216726-52217225	0.377390885227298	.	.
chr10	52417238	52417737	chr10	52216726	52217225	Nus1|chr10:52216726-52217225	0.377390885227299	.	.
chr10	52417238	52417737	chr10	52293961	52294460	Nus1|chr10:52293961-52294460	0.27596410170418	.	.
chr10	52417238	52417737	chr10	52712103	52712602	Nus1|chr10:52712103-52712602	0.218804315370169	.	.
chr10	52690801	52691300	chr10	52294487	52294986	Slc35f1|chr10:52294487-52294986	0.393627558073043	.	.
chr10	54075590	54076089	chr10	54151864	54152363	Gm16998|chr10:54151864-54152363	0.320165787090542	.	.
chr10	54075590	54076089	chr10	54151864	54152363	Man1a|chr10:54151864-54152363	0.320165787090542	.	.
chr10	56228732	56229231	chr10	56198995	56199494	Tbc1d32|chr10:56198995-56199494	0.257569811969562	.	.
chr10	56431764	56432263	chr10	56198995	56199494	Gm36595|chr10:56198995-56199494	0.231773621916433	.	.
chr10	56431764	56432263	chr10	56700060	56700559	Gm36595|chr10:56700060-56700559	0.369773217756739	.	.
chr10	56913982	56914481	chr10	56700060	56700559	Gm48053|chr10:56700060-56700559	0.246614680292438	.	.
chr10	56914505	56915004	chr10	56942678	56943177	Gm48053|chr10:56942678-56943177	0.201873126573256	.	.
chr10	57532304	57532803	chr10	57743482	57743981	Serinc1|chr10:57743482-57743981	0.313704717619915	.	.
chr10	57631815	57632314	chr10	57742972	57743471	Pkib|chr10:57742972-57743471	0.205129247673049	.	.
chr10	57631815	57632314	chr10	57743482	57743981	Pkib|chr10:57743482-57743981	0.212418626959945	.	.
chr10	57631815	57632314	chr10	57848308	57848807	Pkib|chr10:57848308-57848807	0.219554591835384	.	.
chr10	57794939	57795438	chr10	57743482	57743981	Smpdl3a|chr10:57743482-57743981	0.396692054537039	.	.
chr10	57794939	57795438	chr10	57795519	57796018	Smpdl3a|chr10:57795519-57796018	0.383701593397453	.	.
chr10	57794939	57795438	chr10	57848308	57848807	Smpdl3a|chr10:57848308-57848807	0.359667941741536	.	.
chr10	58255194	58255693	chr10	58383254	58383753	Gcc2|chr10:58383254-58383753	0.363093079723583	.	.
chr10	58255194	58255693	chr10	58733837	58734336	Gcc2|chr10:58733837-58734336	0.298326733999326	.	.
chr10	58497623	58498122	chr10	58383254	58383753	Ccdc138|chr10:58383254-58383753	0.421218652844908	.	.
chr10	58497623	58498122	chr10	58733837	58734336	Ccdc138|chr10:58733837-58734336	0.45990082901125	.	.
chr10	58675506	58676005	chr10	58377737	58378236	Edar|chr10:58377737-58378236	0.264480030682329	.	.
chr10	58675506	58676005	chr10	58627619	58628118	Edar|chr10:58627619-58628118	0.202947605684656	.	.
chr10	60277677	60278176	chr10	60531289	60531788	Psap|chr10:60531289-60531788	0.323501690241845	.	.
chr10	60752559	60753058	chr10	60531289	60531788	Slc29a3|chr10:60531289-60531788	0.237795855661058	.	.
chr10	60752559	60753058	chr10	60934266	60934765	Slc29a3|chr10:60934266-60934765	0.203781781476435	.	.
chr10	60752559	60753058	chr10	61012235	61012734	Slc29a3|chr10:61012235-61012734	0.256006258510874	.	.
chr10	60752559	60753058	chr10	61080199	61080698	Slc29a3|chr10:61080199-61080698	0.271943177986421	.	.
chr10	60830851	60831350	chr10	60969398	60969897	Unc5b|chr10:60969398-60969897	0.392844330522629	.	.
chr10	60830851	60831350	chr10	61012235	61012734	Unc5b|chr10:61012235-61012734	0.201628116844104	.	.
chr10	60830851	60831350	chr10	61146254	61146753	Unc5b|chr10:61146254-61146753	0.331278720653988	.	.
chr10	60831386	60831885	chr10	60531289	60531788	Unc5b|chr10:60531289-60531788	0.408717107753911	.	.
chr10	60831386	60831885	chr10	60934266	60934765	Unc5b|chr10:60934266-60934765	0.41641014640068	.	.
chr10	60831386	60831885	chr10	61080199	61080698	Unc5b|chr10:61080199-61080698	0.332794225379811	.	.
chr10	60831386	60831885	chr10	61146254	61146753	Unc5b|chr10:61146254-61146753	0.349147723594911	.	.
chr10	61052138	61052637	chr10	61341474	61341973	Gm20610|chr10:61341474-61341973	0.201902468484844	.	.
chr10	61089138	61089637	chr10	61068463	61068962	Pcbd1|chr10:61068463-61068962	0.403840029847603	.	.
chr10	61146924	61147423	chr10	60969398	60969897	Sgpl1|chr10:60969398-60969897	0.2345041057757	.	.
chr10	61146924	61147423	chr10	61146254	61146753	Sgpl1|chr10:61146254-61146753	0.214438736362213	.	.
chr10	61147435	61147934	chr10	60760360	60760859	Sgpl1|chr10:60760360-60760859	0.343851694272733	.	.
chr10	61147435	61147934	chr10	61399317	61399816	Sgpl1|chr10:61399317-61399816	0.306299934773103	.	.
chr10	61383246	61383745	chr10	61080199	61080698	Pald1|chr10:61080199-61080698	0.238840396272363	.	.
chr10	61383246	61383745	chr10	61275776	61276275	Pald1|chr10:61275776-61276275	0.243451678466141	.	.
chr10	61475965	61476464	chr10	61275776	61276275	D830039M14Rik|chr10:61275776-61276275	0.240104421202465	.	.
chr10	61475965	61476464	chr10	61275776	61276275	Lrrc20|chr10:61275776-61276275	0.240104421202465	.	.
chr10	61695204	61695703	chr10	61838633	61839132	Tysnd1|chr10:61838633-61839132	0.248108950256093	.	.
chr10	61714894	61715393	chr10	61838633	61839132	Aifm2|chr10:61838633-61839132	0.258231653577094	.	.
chr10	61783021	61783520	chr10	61625504	61626003	H2afy2|chr10:61625504-61626003	0.222805112679134	.	.
chr10	61783021	61783520	chr10	61734393	61734892	H2afy2|chr10:61734393-61734892	0.280128777419367	.	.
chr10	61783021	61783520	chr10	61877748	61878247	H2afy2|chr10:61877748-61878247	0.224181199768834	.	.
chr10	61783021	61783520	chr10	62101434	62101933	H2afy2|chr10:62101434-62101933	0.34615697286285	.	.
chr10	61783021	61783520	chr10	62102023	62102522	H2afy2|chr10:62102023-62102522	0.298000420384072	.	.
chr10	61783021	61783520	chr10	62182988	62183487	H2afy2|chr10:62182988-62183487	0.244130699364921	.	.
chr10	61783689	61784188	chr10	61625504	61626003	H2afy2|chr10:61625504-61626003	0.376309284063686	.	.
chr10	61783689	61784188	chr10	61838633	61839132	H2afy2|chr10:61838633-61839132	0.315561678151947	.	.
chr10	61783689	61784188	chr10	62110799	62111298	H2afy2|chr10:62110799-62111298	0.2778599287956	.	.
chr10	61783689	61784188	chr10	62182988	62183487	H2afy2|chr10:62182988-62183487	0.256935908279742	.	.
chr10	62231026	62231525	chr10	61838633	61839132	Tspan15|chr10:61838633-61839132	0.269918138351613	.	.
chr10	62340040	62340539	chr10	62101434	62101933	Hk1os|chr10:62101434-62101933	0.343150233829767	.	.
chr10	62340040	62340539	chr10	62102023	62102522	Hk1os|chr10:62102023-62102522	0.203525438946874	.	.
chr10	62340040	62340539	chr10	62260971	62261470	Hk1os|chr10:62260971-62261470	0.230199962379264	.	.
chr10	62340040	62340539	chr10	62332391	62332890	Hk1os|chr10:62332391-62332890	0.348057373946101	.	.
chr10	62449766	62450265	chr10	62101434	62101933	4930507D05Rik|chr10:62101434-62101933	0.286660314102142	.	.
chr10	62449766	62450265	chr10	62101434	62101933	Supv3l1|chr10:62101434-62101933	0.286660314102142	.	.
chr10	62449766	62450265	chr10	62102023	62102522	4930507D05Rik|chr10:62102023-62102522	0.272209069608843	.	.
chr10	62449766	62450265	chr10	62102023	62102522	Supv3l1|chr10:62102023-62102522	0.272209069608843	.	.
chr10	62449766	62450265	chr10	62332391	62332890	4930507D05Rik|chr10:62332391-62332890	0.28285810689536	.	.
chr10	62449766	62450265	chr10	62332391	62332890	Supv3l1|chr10:62332391-62332890	0.28285810689536	.	.
chr10	62486629	62487128	chr10	62101434	62101933	Vps26a|chr10:62101434-62101933	0.224601221295362	.	.
chr10	62486629	62487128	chr10	62332391	62332890	Vps26a|chr10:62332391-62332890	0.207556394182002	.	.
chr10	62577623	62578122	chr10	62332391	62332890	4933428P19Rik|chr10:62332391-62332890	0.335931130132775	.	.
chr10	62577623	62578122	chr10	62332391	62332890	Kif1bp|chr10:62332391-62332890	0.335931130132775	.	.
chr10	62577623	62578122	chr10	62831702	62832201	4933428P19Rik|chr10:62831702-62832201	0.224727685045415	.	.
chr10	62577623	62578122	chr10	62831702	62832201	Kif1bp|chr10:62831702-62832201	0.224727685045415	.	.
chr10	62578211	62578710	chr10	62300269	62300768	4933428P19Rik|chr10:62300269-62300768	0.281063907197832	.	.
chr10	62578211	62578710	chr10	62300269	62300768	Kif1bp|chr10:62300269-62300768	0.281063907197832	.	.
chr10	62578211	62578710	chr10	62856650	62857149	4933428P19Rik|chr10:62856650-62857149	0.22193722116738	.	.
chr10	62578211	62578710	chr10	62856650	62857149	Kif1bp|chr10:62856650-62857149	0.22193722116738	.	.
chr10	62651098	62651597	chr10	62332391	62332890	Ddx50|chr10:62332391-62332890	0.231132383492815	.	.
chr10	62725538	62726037	chr10	62332391	62332890	Stox1|chr10:62332391-62332890	0.461128079907817	.	.
chr10	62725538	62726037	chr10	62590203	62590702	Stox1|chr10:62590203-62590702	0.238963769015427	.	.
chr10	62920395	62920894	chr10	62500120	62500619	Slc25a16|chr10:62500120-62500619	0.203950182519964	.	.
chr10	62920395	62920894	chr10	63122482	63122981	Slc25a16|chr10:63122482-63122981	0.259758670013067	.	.
chr10	62946840	62947339	chr10	62866298	62866797	Dna2|chr10:62866298-62866797	0.277766639073664	.	.
chr10	62979983	62980482	chr10	62866298	62866797	Rufy2|chr10:62866298-62866797	0.266476464939613	.	.
chr10	62980587	62981086	chr10	62865210	62865709	Rufy2|chr10:62865210-62865709	0.36327459413232	.	.
chr10	63023030	63023529	chr10	62971839	62972338	Hnrnph3|chr10:62971839-62972338	0.288727236263927	.	.
chr10	63023030	63023529	chr10	63065948	63066447	Hnrnph3|chr10:63065948-63066447	0.454114985822079	.	.
chr10	63023030	63023529	chr10	63122482	63122981	Hnrnph3|chr10:63122482-63122981	0.236194638634981	.	.
chr10	63023030	63023529	chr10	63338814	63339313	Hnrnph3|chr10:63338814-63339313	0.396046133255339	.	.
chr10	63023688	63024187	chr10	62865210	62865709	Hnrnph3|chr10:62865210-62865709	0.290690399780142	.	.
chr10	63023688	63024187	chr10	62865210	62865709	Pbld2|chr10:62865210-62865709	0.290690399780142	.	.
chr10	63099999	63100498	chr10	62865795	62866294	Atoh7|chr10:62865795-62866294	0.304442748691089	.	.
chr10	63099999	63100498	chr10	63065948	63066447	Atoh7|chr10:63065948-63066447	0.334486250968996	.	.
chr10	63099999	63100498	chr10	63122482	63122981	Atoh7|chr10:63122482-63122981	0.26113672766477	.	.
chr10	63099999	63100498	chr10	63338814	63339313	Atoh7|chr10:63338814-63339313	0.213732293221499	.	.
chr10	63243618	63244117	chr10	62856650	62857149	1700120B22Rik|chr10:62856650-62857149	0.249957752964294	.	.
chr10	63243618	63244117	chr10	62856650	62857149	Herc4|chr10:62856650-62857149	0.249957752964294	.	.
chr10	63243618	63244117	chr10	63338211	63338710	1700120B22Rik|chr10:63338211-63338710	0.237440740690458	.	.
chr10	63243618	63244117	chr10	63338211	63338710	Herc4|chr10:63338211-63338710	0.237440740690458	.	.
chr10	63244186	63244685	chr10	62856650	62857149	1700120B22Rik|chr10:62856650-62857149	0.250337615632906	.	.
chr10	63244186	63244685	chr10	62856650	62857149	Herc4|chr10:62856650-62857149	0.250337615632906	.	.
chr10	63244186	63244685	chr10	63338211	63338710	1700120B22Rik|chr10:63338211-63338710	0.282624325991152	.	.
chr10	63244186	63244685	chr10	63338211	63338710	Herc4|chr10:63338211-63338710	0.282624325991152	.	.
chr10	63244186	63244685	chr10	63338814	63339313	1700120B22Rik|chr10:63338814-63339313	0.271970315989267	.	.
chr10	63244186	63244685	chr10	63338814	63339313	Herc4|chr10:63338814-63339313	0.271970315989267	.	.
chr10	63382558	63383057	chr10	63065948	63066447	Dnajc12|chr10:63065948-63066447	0.29174052099975	.	.
chr10	63382558	63383057	chr10	63308515	63309014	Dnajc12|chr10:63308515-63309014	0.44373014240137	.	.
chr10	63382558	63383057	chr10	63377381	63377880	Dnajc12|chr10:63377381-63377880	0.304856610861263	.	.
chr10	63382558	63383057	chr10	63386349	63386848	Dnajc12|chr10:63386349-63386848	0.32264319102065	.	.
chr10	63429313	63429812	chr10	63338211	63338710	Ctnna3|chr10:63338211-63338710	0.253914670091036	.	.
chr10	67535893	67536392	chr10	67807582	67808081	Egr2|chr10:67807582-67808081	0.277648467253782	.	.
chr10	67548166	67548665	chr10	67578128	67578627	Ado|chr10:67578128-67578627	0.304757838135515	.	.
chr10	67548166	67548665	chr10	67998042	67998541	Ado|chr10:67998042-67998541	0.19997856319128	.	.
chr10	67548797	67549296	chr10	67858855	67859354	Ado|chr10:67858855-67859354	0.204905726433105	.	.
chr10	67911879	67912378	chr10	67729197	67729696	Zfp365|chr10:67729197-67729696	0.283073667649424	.	.
chr10	67911879	67912378	chr10	67911378	67911877	Zfp365|chr10:67911378-67911877	0.501767290434416	.	.
chr10	67979231	67979730	chr10	67918093	67918592	Rtkn2|chr10:67918093-67918592	0.212434802655596	.	.
chr10	68541629	68542128	chr10	68283060	68283559	Cabcoco1|chr10:68283060-68283559	0.249034098164743	.	.
chr10	68541629	68542128	chr10	68575694	68576193	Cabcoco1|chr10:68575694-68576193	0.204188033978083	.	.
chr10	68541629	68542128	chr10	68800321	68800820	Cabcoco1|chr10:68800321-68800820	0.473745256770641	.	.
chr10	68541629	68542128	chr10	68902620	68903119	Cabcoco1|chr10:68902620-68903119	0.335069273639923	.	.
chr10	68541629	68542128	chr10	68909072	68909571	Cabcoco1|chr10:68909072-68909571	0.286967405963903	.	.
chr10	68723479	68723978	chr10	68575694	68576193	Tmem26|chr10:68575694-68576193	0.246399518709788	.	.
chr10	71344660	71345159	chr10	71326740	71327239	Cisd1|chr10:71326740-71327239	0.223951970100898	.	.
chr10	74966773	74967272	chr10	74848308	74848807	Gnaz|chr10:74848308-74848807	0.327719794056644	.	.
chr10	74966773	74967272	chr10	74925300	74925799	Gnaz|chr10:74925300-74925799	0.340882563673122	.	.
chr10	74966773	74967272	chr10	74995370	74995869	Gnaz|chr10:74995370-74995869	0.307471811914894	.	.
chr10	75764120	75764619	chr10	75853409	75853908	Cabin1|chr10:75853409-75853908	0.31954119865612	.	.
chr10	75764120	75764619	chr10	75872865	75873364	Cabin1|chr10:75872865-75873364	0.20793122262737	.	.
chr10	75797531	75798030	chr10	75873531	75874030	Gstt1|chr10:75873531-75874030	0.26069397363968	.	.
chr10	75859343	75859842	chr10	75853409	75853908	Mif|chr10:75853409-75853908	0.343000882635527	.	.
chr10	75859343	75859842	chr10	75853409	75853908	Mif|chr10:75853409-75853908	0.343000882635528	.	.
chr10	75860073	75860572	chr10	75853409	75853908	Mif|chr10:75853409-75853908	0.240576793349658	.	.
chr10	75860073	75860572	chr10	75872865	75873364	Mif|chr10:75872865-75873364	0.228817070621389	.	.
chr10	75860073	75860572	chr10	75950691	75951190	Mif|chr10:75950691-75951190	0.2635542047619	.	.
chr10	75921379	75921878	chr10	75950691	75951190	Smarcb1|chr10:75950691-75951190	0.34791803442386	.	.
chr10	75935571	75936070	chr10	75950691	75951190	Mmp11|chr10:75950691-75951190	0.253017439368288	.	.
chr10	76032290	76032789	chr10	75834209	75834708	Zfp280b|chr10:75834209-75834708	0.253797504249406	.	.
chr10	76237626	76238125	chr10	75853409	75853908	Prmt2|chr10:75853409-75853908	0.285647477482461	.	.
chr10	76253541	76254040	chr10	76203887	76204386	S100b|chr10:76203887-76204386	0.206615517401308	.	.
chr10	76253541	76254040	chr10	76734958	76735457	S100b|chr10:76734958-76735457	0.205250332261223	.	.
chr10	76442556	76443055	chr10	76733248	76733747	Pcnt|chr10:76733248-76733747	0.236701851208384	.	.
chr10	76442556	76443055	chr10	76734958	76735457	Pcnt|chr10:76734958-76735457	0.219478866430307	.	.
chr10	76531225	76531724	chr10	76801944	76802443	Lss|chr10:76801944-76802443	0.213960234282313	.	.
chr10	77835523	77836022	chr10	77815515	77816014	Krtap10-10|chr10:77815515-77816014	0.251308487162413	.	.
chr10	77835523	77836022	chr10	77864325	77864824	Krtap10-10|chr10:77864325-77864824	0.44846306955021	.	.
chr10	77835523	77836022	chr10	77885942	77886441	Krtap10-10|chr10:77885942-77886441	0.300527180658108	.	.
chr10	77902300	77902799	chr10	78018678	78019177	Lrrc3|chr10:78018678-78019177	0.548090587318891	.	.
chr10	77902300	77902799	chr10	78100912	78101411	Lrrc3|chr10:78100912-78101411	0.394954813060851	.	.
chr10	77902814	77903313	chr10	78018678	78019177	Lrrc3|chr10:78018678-78019177	0.439155952292711	.	.
chr10	77902814	77903313	chr10	78100912	78101411	Lrrc3|chr10:78100912-78101411	0.255978962093473	.	.
chr10	77969634	77970133	chr10	77920912	77921411	Trpm2|chr10:77920912-77921411	0.418363153228996	.	.
chr10	77978313	77978812	chr10	77885942	77886441	Cfap410|chr10:77885942-77886441	0.248223170314672	.	.
chr10	77978313	77978812	chr10	77920912	77921411	Cfap410|chr10:77920912-77921411	0.199770991397524	.	.
chr10	78043280	78043779	chr10	77864325	77864824	Aire|chr10:77864325-77864824	0.265181745586458	.	.
chr10	78043280	78043779	chr10	77920912	77921411	Aire|chr10:77920912-77921411	0.21029339321254	.	.
chr10	78069477	78069976	chr10	77815515	77816014	Icosl|chr10:77815515-77816014	0.282660805026803	.	.
chr10	78169521	78170020	chr10	78159172	78159671	Gatd3a|chr10:78159172-78159671	0.402476507033036	.	.
chr10	78184961	78185460	chr10	77885942	77886441	Pwp2|chr10:77885942-77886441	0.221045147193106	.	.
chr10	78184961	78185460	chr10	77920912	77921411	Pwp2|chr10:77920912-77921411	0.590011287478254	.	.
chr10	78243942	78244441	chr10	77815515	77816014	Trappc10|chr10:77815515-77816014	0.358611899545918	.	.
chr10	78243942	78244441	chr10	78018678	78019177	Trappc10|chr10:78018678-78019177	0.198659475568375	.	.
chr10	78244489	78244988	chr10	78018678	78019177	Trappc10|chr10:78018678-78019177	0.281143533175987	.	.
chr10	78244489	78244988	chr10	78100912	78101411	Trappc10|chr10:78100912-78101411	0.283700353800643	.	.
chr10	78412843	78413342	chr10	78279111	78279610	Rrp1|chr10:78279111-78279610	0.220309294257181	.	.
chr10	78412843	78413342	chr10	78396201	78396700	Rrp1|chr10:78396201-78396700	0.348003259803733	.	.
chr10	78412843	78413342	chr10	78399195	78399694	Rrp1|chr10:78399195-78399694	0.226288599328769	.	.
chr10	78412843	78413342	chr10	78481893	78482392	Rrp1|chr10:78481893-78482392	0.389155789709684	.	.
chr10	78412843	78413342	chr10	78686751	78687250	Rrp1|chr10:78686751-78687250	0.270009437810469	.	.
chr10	78464708	78465207	chr10	78279111	78279610	Pdxk|chr10:78279111-78279610	0.343667911229552	.	.
chr10	78464708	78465207	chr10	78396201	78396700	Pdxk|chr10:78396201-78396700	0.282547260442993	.	.
chr10	78464708	78465207	chr10	78399195	78399694	Pdxk|chr10:78399195-78399694	0.262174122788521	.	.
chr10	78464708	78465207	chr10	78457906	78458405	Pdxk|chr10:78457906-78458405	0.523834737897033	.	.
chr10	78464708	78465207	chr10	78686751	78687250	Pdxk|chr10:78686751-78687250	0.373079900322679	.	.
chr10	78574691	78575190	chr10	78279111	78279610	Ilvbl|chr10:78279111-78279610	0.293140561940031	.	.
chr10	78574691	78575190	chr10	78457906	78458405	Ilvbl|chr10:78457906-78458405	0.311019518093814	.	.
chr10	78574691	78575190	chr10	78686751	78687250	Ilvbl|chr10:78686751-78687250	0.226455620062263	.	.
chr10	78574691	78575190	chr10	78812600	78813099	Ilvbl|chr10:78812600-78813099	0.492254213076239	.	.
chr10	78747414	78747913	chr10	78686751	78687250	Gm30400|chr10:78686751-78687250	0.240369384039132	.	.
chr10	78752339	78752838	chr10	78686751	78687250	Ccdc105|chr10:78686751-78687250	0.31840306139162	.	.
chr10	78752339	78752838	chr10	78812600	78813099	Ccdc105|chr10:78812600-78813099	0.377190680902416	.	.
chr10	79533559	79534058	chr10	79638841	79639340	Plpp2|chr10:79638841-79639340	0.216028848692933	.	.
chr10	79554336	79554835	chr10	79654793	79655292	Mier2|chr10:79654793-79655292	0.273384227679015	.	.
chr10	79554879	79555378	chr10	79654793	79655292	Mier2|chr10:79654793-79655292	0.20798533219775	.	.
chr10	79613886	79614385	chr10	79654793	79655292	C2cd4c|chr10:79654793-79655292	0.440439109696383	.	.
chr10	79613886	79614385	chr10	79655302	79655801	C2cd4c|chr10:79655302-79655801	0.302692282882977	.	.
chr10	79637007	79637506	chr10	79654793	79655292	Gm47163|chr10:79654793-79655292	0.555866313920145	.	.
chr10	79637007	79637506	chr10	79654793	79655292	Shc2|chr10:79654793-79655292	0.555866313920145	.	.
chr10	79637007	79637506	chr10	79655302	79655801	Gm47163|chr10:79655302-79655801	0.283438120637562	.	.
chr10	79637007	79637506	chr10	79655302	79655801	Shc2|chr10:79655302-79655801	0.283438120637562	.	.
chr10	79669185	79669684	chr10	79595188	79595687	Tpgs1|chr10:79595188-79595687	0.301851138178894	.	.
chr10	79717010	79717509	chr10	79654793	79655292	Hcn2|chr10:79654793-79655292	0.200600424364506	.	.
chr10	80039610	80040109	chr10	80053303	80053802	Polr2e|chr10:80053303-80053802	0.270404543109748	.	.
chr10	80039610	80040109	chr10	80322874	80323373	Polr2e|chr10:80322874-80323373	0.219297545270304	.	.
chr10	80115299	80115798	chr10	80053303	80053802	Stk11|chr10:80053303-80053802	0.258340598236394	.	.
chr10	80115299	80115798	chr10	80376086	80376585	Stk11|chr10:80376086-80376585	0.212166475927758	.	.
chr10	80115855	80116354	chr10	80102436	80102935	Stk11|chr10:80102436-80102935	0.270146161702472	.	.
chr10	80137867	80138366	chr10	80131664	80132163	Atp5d|chr10:80131664-80132163	0.34175886338433	.	.
chr10	80137867	80138366	chr10	80149272	80149771	Atp5d|chr10:80149272-80149771	0.215589936955515	.	.
chr10	80137867	80138366	chr10	80264751	80265250	Atp5d|chr10:80264751-80265250	0.202819400106342	.	.
chr10	80139151	80139650	chr10	80053303	80053802	Atp5d|chr10:80053303-80053802	0.407495278708218	.	.
chr10	80139151	80139650	chr10	80102436	80102935	Atp5d|chr10:80102436-80102935	0.254025382012541	.	.
chr10	80139151	80139650	chr10	80376086	80376585	Atp5d|chr10:80376086-80376585	0.330564639370561	.	.
chr10	80141214	80141713	chr10	80053303	80053802	Cbarp|chr10:80053303-80053802	0.355058340475253	.	.
chr10	80141214	80141713	chr10	80323566	80324065	Cbarp|chr10:80323566-80324065	0.24294982057103	.	.
chr10	80147980	80148479	chr10	80053303	80053802	Midn|chr10:80053303-80053802	0.261950259867047	.	.
chr10	80148538	80149037	chr10	80149272	80149771	Midn|chr10:80149272-80149771	0.441557947123962	.	.
chr10	80148538	80149037	chr10	80159857	80160356	Midn|chr10:80159857-80160356	0.21607542900255	.	.
chr10	80148538	80149037	chr10	80357849	80358348	Midn|chr10:80357849-80358348	0.373779369792794	.	.
chr10	80172665	80173164	chr10	80131664	80132163	1600002K03Rik|chr10:80131664-80132163	0.295475888768147	.	.
chr10	80172665	80173164	chr10	80142013	80142512	1600002K03Rik|chr10:80142013-80142512	0.208331818892583	.	.
chr10	80172665	80173164	chr10	80264751	80265250	1600002K03Rik|chr10:80264751-80265250	0.339842533376818	.	.
chr10	80172665	80173164	chr10	80376086	80376585	1600002K03Rik|chr10:80376086-80376585	0.368160543250997	.	.
chr10	80179406	80179905	chr10	80053303	80053802	Efna2|chr10:80053303-80053802	0.344627625814068	.	.
chr10	80179406	80179905	chr10	80131664	80132163	Efna2|chr10:80131664-80132163	0.215712752650149	.	.
chr10	80179406	80179905	chr10	80298753	80299252	Efna2|chr10:80298753-80299252	0.420208261887384	.	.
chr10	80226253	80226752	chr10	80053303	80053802	Pwwp3a|chr10:80053303-80053802	0.271565935720616	.	.
chr10	80226253	80226752	chr10	80130998	80131497	Pwwp3a|chr10:80130998-80131497	0.252027439112642	.	.
chr10	80226253	80226752	chr10	80131664	80132163	Pwwp3a|chr10:80131664-80132163	0.302185971352865	.	.
chr10	80249168	80249667	chr10	80053303	80053802	Ndufs7|chr10:80053303-80053802	0.259152871709912	.	.
chr10	80249168	80249667	chr10	80130998	80131497	Ndufs7|chr10:80130998-80131497	0.401515344847299	.	.
chr10	80249168	80249667	chr10	80131664	80132163	Ndufs7|chr10:80131664-80132163	0.203419810616843	.	.
chr10	80249168	80249667	chr10	80376086	80376585	Ndufs7|chr10:80376086-80376585	0.372021056892257	.	.
chr10	80260827	80261326	chr10	80130998	80131497	Dazap1|chr10:80130998-80131497	0.35961530807688	.	.
chr10	80260827	80261326	chr10	80130998	80131497	Gamt|chr10:80130998-80131497	0.35961530807688	.	.
chr10	80260827	80261326	chr10	80323566	80324065	Dazap1|chr10:80323566-80324065	0.212695046247083	.	.
chr10	80260827	80261326	chr10	80323566	80324065	Gamt|chr10:80323566-80324065	0.212695046247083	.	.
chr10	80260827	80261326	chr10	80548580	80549079	Dazap1|chr10:80548580-80549079	0.381235355621067	.	.
chr10	80260827	80261326	chr10	80548580	80549079	Gamt|chr10:80548580-80549079	0.381235355621067	.	.
chr10	80261461	80261960	chr10	80149272	80149771	Dazap1|chr10:80149272-80149771	0.263946671070996	.	.
chr10	80261461	80261960	chr10	80149272	80149771	Gamt|chr10:80149272-80149771	0.263946671070996	.	.
chr10	80261461	80261960	chr10	80159857	80160356	Dazap1|chr10:80159857-80160356	0.20527792339623	.	.
chr10	80261461	80261960	chr10	80159857	80160356	Gamt|chr10:80159857-80160356	0.20527792339623	.	.
chr10	80261461	80261960	chr10	80323566	80324065	Dazap1|chr10:80323566-80324065	0.367330200532481	.	.
chr10	80261461	80261960	chr10	80323566	80324065	Gamt|chr10:80323566-80324065	0.367330200532481	.	.
chr10	80261461	80261960	chr10	80357849	80358348	Dazap1|chr10:80357849-80358348	0.363489646502551	.	.
chr10	80261461	80261960	chr10	80357849	80358348	Gamt|chr10:80357849-80358348	0.363489646502551	.	.
chr10	80292185	80292684	chr10	80142013	80142512	Rps15|chr10:80142013-80142512	0.250880875218818	.	.
chr10	80292185	80292684	chr10	80159857	80160356	Rps15|chr10:80159857-80160356	0.39151180137235	.	.
chr10	80292185	80292684	chr10	80167470	80167969	Rps15|chr10:80167470-80167969	0.214616052161751	.	.
chr10	80292185	80292684	chr10	80475205	80475704	Rps15|chr10:80475205-80475704	0.346403068348581	.	.
chr10	80292185	80292684	chr10	80548580	80549079	Rps15|chr10:80548580-80549079	0.602250210687738	.	.
chr10	80320339	80320838	chr10	80102436	80102935	2310011J03Rik|chr10:80102436-80102935	0.203184290842712	.	.
chr10	80320339	80320838	chr10	80322874	80323373	2310011J03Rik|chr10:80322874-80323373	0.344573807568231	.	.
chr10	80320339	80320838	chr10	80323566	80324065	2310011J03Rik|chr10:80323566-80324065	0.48556084983661	.	.
chr10	80329684	80330183	chr10	80053303	80053802	Pcsk4|chr10:80053303-80053802	0.310131451013584	.	.
chr10	80329684	80330183	chr10	80053303	80053802	Reep6|chr10:80053303-80053802	0.310131451013584	.	.
chr10	80329684	80330183	chr10	80102436	80102935	Pcsk4|chr10:80102436-80102935	0.20120598399814	.	.
chr10	80329684	80330183	chr10	80102436	80102935	Reep6|chr10:80102436-80102935	0.20120598399814	.	.
chr10	80329684	80330183	chr10	80149272	80149771	Pcsk4|chr10:80149272-80149771	0.267809995858639	.	.
chr10	80329684	80330183	chr10	80149272	80149771	Reep6|chr10:80149272-80149771	0.267809995858639	.	.
chr10	80329684	80330183	chr10	80159857	80160356	Pcsk4|chr10:80159857-80160356	0.226187977113907	.	.
chr10	80329684	80330183	chr10	80159857	80160356	Reep6|chr10:80159857-80160356	0.226187977113907	.	.
chr10	80329684	80330183	chr10	80323566	80324065	Pcsk4|chr10:80323566-80324065	0.426184303284472	.	.
chr10	80329684	80330183	chr10	80323566	80324065	Reep6|chr10:80323566-80324065	0.426184303284472	.	.
chr10	80356135	80356634	chr10	80149272	80149771	Plk5|chr10:80149272-80149771	0.353132180376691	.	.
chr10	80356135	80356634	chr10	80167470	80167969	Plk5|chr10:80167470-80167969	0.215909391091433	.	.
chr10	80356135	80356634	chr10	80357849	80358348	Plk5|chr10:80357849-80358348	0.501363657620304	.	.
chr10	80356660	80357159	chr10	80167470	80167969	Plk5|chr10:80167470-80167969	0.245610855113381	.	.
chr10	80356660	80357159	chr10	80357849	80358348	Plk5|chr10:80357849-80358348	0.366375249619353	.	.
chr10	80371246	80371745	chr10	80053303	80053802	Gm15123|chr10:80053303-80053802	0.388897679123257	.	.
chr10	80371246	80371745	chr10	80053303	80053802	Gm15124|chr10:80053303-80053802	0.388897679123257	.	.
chr10	80371246	80371745	chr10	80131664	80132163	Gm15123|chr10:80131664-80132163	0.205540611766216	.	.
chr10	80371246	80371745	chr10	80131664	80132163	Gm15124|chr10:80131664-80132163	0.205540611766216	.	.
chr10	80371246	80371745	chr10	80298753	80299252	Gm15123|chr10:80298753-80299252	0.251853113782483	.	.
chr10	80371246	80371745	chr10	80298753	80299252	Gm15124|chr10:80298753-80299252	0.251853113782483	.	.
chr10	80371246	80371745	chr10	80376086	80376585	Gm15123|chr10:80376086-80376585	0.265853521133342	.	.
chr10	80371246	80371745	chr10	80376086	80376585	Gm15124|chr10:80376086-80376585	0.265853521133342	.	.
chr10	80387533	80388032	chr10	80131664	80132163	Mex3d|chr10:80131664-80132163	0.257671547616437	.	.
chr10	80387533	80388032	chr10	80676201	80676700	Mex3d|chr10:80676201-80676700	0.215038099083284	.	.
chr10	80398776	80399275	chr10	80357849	80358348	Mbd3|chr10:80357849-80358348	0.205606035686223	.	.
chr10	80398776	80399275	chr10	80446153	80446652	Mbd3|chr10:80446153-80446652	0.22000519337383	.	.
chr10	80399367	80399866	chr10	80053303	80053802	Mbd3|chr10:80053303-80053802	0.256418914831713	.	.
chr10	80399367	80399866	chr10	80376086	80376585	Mbd3|chr10:80376086-80376585	0.213659538738499	.	.
chr10	80406595	80407094	chr10	80053303	80053802	Uqcr11|chr10:80053303-80053802	0.234836036748182	.	.
chr10	80406595	80407094	chr10	80142013	80142512	Uqcr11|chr10:80142013-80142512	0.215359870517204	.	.
chr10	80406595	80407094	chr10	80676201	80676700	Uqcr11|chr10:80676201-80676700	0.21887091659046	.	.
chr10	80433784	80434283	chr10	80053303	80053802	Tcf3|chr10:80053303-80053802	0.231518074946472	.	.
chr10	80561559	80562058	chr10	80298753	80299252	Rexo1|chr10:80298753-80299252	0.267954817627397	.	.
chr10	80577192	80577691	chr10	80264751	80265250	Klf16|chr10:80264751-80265250	0.29214238915635	.	.
chr10	80577192	80577691	chr10	80376086	80376585	Klf16|chr10:80376086-80376585	0.214640591989284	.	.
chr10	80590198	80590697	chr10	80322874	80323373	Abhd17a|chr10:80322874-80323373	0.23918080361107	.	.
chr10	80590198	80590697	chr10	80322874	80323373	Gm29093|chr10:80322874-80323373	0.23918080361107	.	.
chr10	80590198	80590697	chr10	80475205	80475704	Abhd17a|chr10:80475205-80475704	0.263516235306306	.	.
chr10	80590198	80590697	chr10	80475205	80475704	Gm29093|chr10:80475205-80475704	0.263516235306306	.	.
chr10	80590198	80590697	chr10	80548580	80549079	Abhd17a|chr10:80548580-80549079	0.236808501982399	.	.
chr10	80590198	80590697	chr10	80548580	80549079	Abhd17a|chr10:80548580-80549079	0.2368085019824	.	.
chr10	80590198	80590697	chr10	80548580	80549079	Gm29093|chr10:80548580-80549079	0.236808501982399	.	.
chr10	80590198	80590697	chr10	80548580	80549079	Gm29093|chr10:80548580-80549079	0.2368085019824	.	.
chr10	80621853	80622352	chr10	80323566	80324065	Csnk1g2|chr10:80323566-80324065	0.264998868915765	.	.
chr10	80622360	80622859	chr10	80264751	80265250	Csnk1g2|chr10:80264751-80265250	0.23489385104821	.	.
chr10	80622360	80622859	chr10	80322874	80323373	Csnk1g2|chr10:80322874-80323373	0.336046285922681	.	.
chr10	80622360	80622859	chr10	80323566	80324065	Csnk1g2|chr10:80323566-80324065	0.515280440878347	.	.
chr10	80622360	80622859	chr10	80357849	80358348	Csnk1g2|chr10:80357849-80358348	0.319586545936036	.	.
chr10	80702062	80702561	chr10	80322874	80323373	Izumo4|chr10:80322874-80323373	0.238074421306511	.	.
chr10	80702062	80702561	chr10	80322874	80323373	Mob3a|chr10:80322874-80323373	0.238074421306511	.	.
chr10	80702062	80702561	chr10	80676201	80676700	Izumo4|chr10:80676201-80676700	0.204591794130415	.	.
chr10	80702062	80702561	chr10	80676201	80676700	Mob3a|chr10:80676201-80676700	0.204591794130415	.	.
chr10	80742110	80742609	chr10	80323566	80324065	Ap3d1|chr10:80323566-80324065	0.315261710648728	.	.
chr10	81253019	81253518	chr10	81285670	81286169	Matk|chr10:81285670-81286169	0.321130123431349	.	.
chr10	81253019	81253518	chr10	81413787	81414286	Matk|chr10:81413787-81414286	0.304558005987386	.	.
chr10	81253019	81253518	chr10	81426902	81427401	Matk|chr10:81426902-81427401	0.587300131648729	.	.
chr10	81253019	81253518	chr10	81484387	81484886	Matk|chr10:81484387-81484886	0.269668752438469	.	.
chr10	81253019	81253518	chr10	81571498	81571997	Matk|chr10:81571498-81571997	0.260406798081468	.	.
chr10	81253019	81253518	chr10	81643405	81643904	Matk|chr10:81643405-81643904	0.293714855744938	.	.
chr10	81266395	81266894	chr10	81267945	81268444	Apba3|chr10:81267945-81268444	0.350239699262342	.	.
chr10	81266395	81266894	chr10	81267945	81268444	Mrpl54|chr10:81267945-81268444	0.350239699262342	.	.
chr10	81292618	81293117	chr10	81257877	81258376	Pip5k1c|chr10:81257877-81258376	0.321749289689057	.	.
chr10	81292618	81293117	chr10	81472805	81473304	Pip5k1c|chr10:81472805-81473304	0.451117806629422	.	.
chr10	81292618	81293117	chr10	81484387	81484886	Pip5k1c|chr10:81484387-81484886	0.280638097677277	.	.
chr10	81292618	81293117	chr10	81633421	81633920	Pip5k1c|chr10:81633421-81633920	0.261146230411485	.	.
chr10	81320497	81320996	chr10	81267945	81268444	Cactin|chr10:81267945-81268444	0.222552485417777	.	.
chr10	81320497	81320996	chr10	81413787	81414286	Cactin|chr10:81413787-81414286	0.228116073639465	.	.
chr10	81320497	81320996	chr10	81472805	81473304	Cactin|chr10:81472805-81473304	0.305323817187763	.	.
chr10	81350327	81350826	chr10	81257213	81257712	Hmg20b|chr10:81257213-81257712	0.237935734052346	.	.
chr10	81350327	81350826	chr10	81267945	81268444	Hmg20b|chr10:81267945-81268444	0.384362385183549	.	.
chr10	81350327	81350826	chr10	81643405	81643904	Hmg20b|chr10:81643405-81643904	0.206363648257378	.	.
chr10	81357211	81357710	chr10	81257213	81257712	Mfsd12|chr10:81257213-81257712	0.389374052945732	.	.
chr10	81357211	81357710	chr10	81413787	81414286	Mfsd12|chr10:81413787-81414286	0.310894185314405	.	.
chr10	81357211	81357710	chr10	81472805	81473304	Mfsd12|chr10:81472805-81473304	0.433294921021728	.	.
chr10	81357211	81357710	chr10	81484387	81484886	Mfsd12|chr10:81484387-81484886	0.336296824125429	.	.
chr10	81357211	81357710	chr10	81551522	81552021	Mfsd12|chr10:81551522-81552021	0.2379859795345	.	.
chr10	81357211	81357710	chr10	81571498	81571997	Mfsd12|chr10:81571498-81571997	0.47454319815219	.	.
chr10	81378395	81378894	chr10	81267945	81268444	Fzr1|chr10:81267945-81268444	0.208957881492031	.	.
chr10	81378395	81378894	chr10	81472805	81473304	Fzr1|chr10:81472805-81473304	0.481065132976938	.	.
chr10	81378395	81378894	chr10	81484387	81484886	Fzr1|chr10:81484387-81484886	0.345518252043575	.	.
chr10	81378395	81378894	chr10	81526637	81527136	Fzr1|chr10:81526637-81527136	0.211795329276317	.	.
chr10	81384063	81384562	chr10	81257877	81258376	Dohh|chr10:81257877-81258376	0.280690504490075	.	.
chr10	81384063	81384562	chr10	81450104	81450603	Dohh|chr10:81450104-81450603	0.219985312109968	.	.
chr10	81384063	81384562	chr10	81472805	81473304	Dohh|chr10:81472805-81473304	0.221292964981958	.	.
chr10	81384063	81384562	chr10	81484387	81484886	Dohh|chr10:81484387-81484886	0.234440799381786	.	.
chr10	81384063	81384562	chr10	81551522	81552021	Dohh|chr10:81551522-81552021	0.655742631485265	.	.
chr10	81389740	81390239	chr10	81257877	81258376	Gm48552|chr10:81257877-81258376	0.333466969519421	.	.
chr10	81389740	81390239	chr10	81551522	81552021	Gm48552|chr10:81551522-81552021	0.281316324024741	.	.
chr10	81389740	81390239	chr10	81570705	81571204	Gm48552|chr10:81570705-81571204	0.205000384027483	.	.
chr10	81389740	81390239	chr10	81643405	81643904	Gm48552|chr10:81643405-81643904	0.240373125775308	.	.
chr10	81481874	81482373	chr10	81257213	81257712	Celf5|chr10:81257213-81257712	0.303368540237382	.	.
chr10	81481874	81482373	chr10	81472805	81473304	Celf5|chr10:81472805-81473304	0.480220042460492	.	.
chr10	81481874	81482373	chr10	81484387	81484886	Celf5|chr10:81484387-81484886	0.28464010512864	.	.
chr10	81481874	81482373	chr10	81570705	81571204	Celf5|chr10:81570705-81571204	0.321153612149352	.	.
chr10	81481874	81482373	chr10	81571498	81571997	Celf5|chr10:81571498-81571997	0.276304257345311	.	.
chr10	81496231	81496730	chr10	81267945	81268444	Ncln|chr10:81267945-81268444	0.311282779596817	.	.
chr10	81496231	81496730	chr10	81430157	81430656	Ncln|chr10:81430157-81430656	0.340611221693025	.	.
chr10	81496231	81496730	chr10	81472805	81473304	Ncln|chr10:81472805-81473304	0.271766293246303	.	.
chr10	81496231	81496730	chr10	81571498	81571997	Ncln|chr10:81571498-81571997	0.235139857239222	.	.
chr10	81496231	81496730	chr10	81643405	81643904	Ncln|chr10:81643405-81643904	0.208446972470635	.	.
chr10	81545004	81545503	chr10	81267945	81268444	Gna11|chr10:81267945-81268444	0.446302552266976	.	.
chr10	81545004	81545503	chr10	81472805	81473304	Gna11|chr10:81472805-81473304	0.225480623822349	.	.
chr10	81545004	81545503	chr10	81484387	81484886	Gna11|chr10:81484387-81484886	0.214381708684531	.	.
chr10	81559200	81559699	chr10	81416888	81417387	Tle5|chr10:81416888-81417387	0.201179043889743	.	.
chr10	81559200	81559699	chr10	81432821	81433320	Tle5|chr10:81432821-81433320	0.32604658941599	.	.
chr10	81559200	81559699	chr10	81450104	81450603	Tle5|chr10:81450104-81450603	0.365640193275558	.	.
chr10	81560176	81560675	chr10	81413787	81414286	Tle5|chr10:81413787-81414286	0.326109520400109	.	.
chr10	81560176	81560675	chr10	81450104	81450603	Tle5|chr10:81450104-81450603	0.265646305785332	.	.
chr10	81600731	81601230	chr10	81426902	81427401	Tle6|chr10:81426902-81427401	0.235233719590674	.	.
chr10	81600731	81601230	chr10	81430157	81430656	Tle6|chr10:81430157-81430656	0.355112038853737	.	.
chr10	81600731	81601230	chr10	81643405	81643904	Tle6|chr10:81643405-81643904	0.22718382632394	.	.
chr10	81605948	81606447	chr10	81267945	81268444	BC025920|chr10:81267945-81268444	0.28704357325046	.	.
chr10	81605948	81606447	chr10	81430157	81430656	BC025920|chr10:81430157-81430656	0.328640233233657	.	.
chr10	81627379	81627878	chr10	81526637	81527136	Ankrd24|chr10:81526637-81527136	0.235433117648139	.	.
chr10	81627379	81627878	chr10	81526637	81527136	Sirt6|chr10:81526637-81527136	0.235433117648139	.	.
chr10	81627379	81627878	chr10	81551522	81552021	Ankrd24|chr10:81551522-81552021	0.253846263174715	.	.
chr10	81627379	81627878	chr10	81551522	81552021	Sirt6|chr10:81551522-81552021	0.253846263174715	.	.
chr10	81627379	81627878	chr10	81633421	81633920	Ankrd24|chr10:81633421-81633920	0.250187626020951	.	.
chr10	81627379	81627878	chr10	81633421	81633920	Sirt6|chr10:81633421-81633920	0.250187626020951	.	.
chr10	81627379	81627878	chr10	81997141	81997640	Ankrd24|chr10:81997141-81997640	0.332189035768381	.	.
chr10	81627379	81627878	chr10	81997141	81997640	Sirt6|chr10:81997141-81997640	0.332189035768381	.	.
chr10	81648748	81649247	chr10	81416888	81417387	Gm10778|chr10:81416888-81417387	0.204218802354392	.	.
chr10	81648748	81649247	chr10	81450104	81450603	Gm10778|chr10:81450104-81450603	0.2610706023803	.	.
chr10	82353950	82354449	chr10	82698823	82699322	Gm4924|chr10:82698823-82699322	0.288371381920282	.	.
chr10	82629507	82630006	chr10	82860253	82860752	Tdg|chr10:82860253-82860752	0.233170529865347	.	.
chr10	82689726	82690225	chr10	82909239	82909738	Glt8d2|chr10:82909239-82909738	0.394562353085549	.	.
chr10	82690486	82690985	chr10	82666399	82666898	Glt8d2|chr10:82666399-82666898	0.254764721465147	.	.
chr10	82690486	82690985	chr10	82698823	82699322	Glt8d2|chr10:82698823-82699322	0.252787300880626	.	.
chr10	82690486	82690985	chr10	82795313	82795812	Glt8d2|chr10:82795313-82795812	0.206080715315042	.	.
chr10	82763879	82764378	chr10	82698823	82699322	Nfyb|chr10:82698823-82699322	0.2791450651493	.	.
chr10	82985064	82985563	chr10	82698823	82699322	Chst11|chr10:82698823-82699322	0.293916039399183	.	.
chr10	83337299	83337798	chr10	83729443	83729942	Slc41a2|chr10:83729443-83729942	0.271462597489832	.	.
chr10	85916334	85916833	chr10	86064837	86065336	Prdm4|chr10:86064837-86065336	0.288707202503238	.	.
chr10	85957553	85958052	chr10	85526114	85526613	Rtcb|chr10:85526114-85526613	0.209244456633218	.	.
chr10	86705811	86706310	chr10	86636804	86637303	Hsp90b1|chr10:86636804-86637303	0.32820200007886	.	.
chr10	86705811	86706310	chr10	86636804	86637303	Ttc41|chr10:86636804-86637303	0.32820200007886	.	.
chr10	86705811	86706310	chr10	86727517	86728016	Hsp90b1|chr10:86727517-86728016	0.259212532095821	.	.
chr10	86705811	86706310	chr10	86727517	86728016	Ttc41|chr10:86727517-86728016	0.259212532095821	.	.
chr10	86705811	86706310	chr10	86761711	86762210	Hsp90b1|chr10:86761711-86762210	0.479965519709898	.	.
chr10	86705811	86706310	chr10	86761711	86762210	Ttc41|chr10:86761711-86762210	0.479965519709898	.	.
chr10	86705811	86706310	chr10	86974853	86975352	Hsp90b1|chr10:86974853-86975352	0.374998217510125	.	.
chr10	86705811	86706310	chr10	86974853	86975352	Ttc41|chr10:86974853-86975352	0.374998217510125	.	.
chr10	86778694	86779193	chr10	86974853	86975352	Nt5dc3|chr10:86974853-86975352	0.331996650522125	.	.
chr10	87493100	87493599	chr10	87486178	87486677	Ascl1|chr10:87486178-87486677	0.449553107671694	.	.
chr10	87493100	87493599	chr10	87649001	87649500	Ascl1|chr10:87649001-87649500	0.256338212745356	.	.
chr10	87493609	87494108	chr10	87159749	87160248	Ascl1|chr10:87159749-87160248	0.233710872241456	.	.
chr10	88200852	88201351	chr10	87782832	87783331	Washc3|chr10:87782832-87783331	0.307222435568506	.	.
chr10	88200852	88201351	chr10	88304248	88304747	Washc3|chr10:88304248-88304747	0.242305480299502	.	.
chr10	88378931	88379430	chr10	88327377	88327876	Dram1|chr10:88327377-88327876	0.284630744176139	.	.
chr10	88378931	88379430	chr10	88327377	88327876	Gnptab|chr10:88327377-88327876	0.284630744176139	.	.
chr10	88378931	88379430	chr10	88356902	88357401	Dram1|chr10:88356902-88357401	0.290883776291565	.	.
chr10	88378931	88379430	chr10	88356902	88357401	Gnptab|chr10:88356902-88357401	0.290883776291565	.	.
chr10	88378931	88379430	chr10	88738951	88739450	Dram1|chr10:88738951-88739450	0.198163566424141	.	.
chr10	88378931	88379430	chr10	88738951	88739450	Gnptab|chr10:88738951-88739450	0.198163566424141	.	.
chr10	88379531	88380030	chr10	88327377	88327876	Dram1|chr10:88327377-88327876	0.207193388238945	.	.
chr10	88379531	88380030	chr10	88327377	88327876	Gnptab|chr10:88327377-88327876	0.207193388238945	.	.
chr10	88503248	88503747	chr10	88304248	88304747	Chpt1|chr10:88304248-88304747	0.246519696958872	.	.
chr10	88503248	88503747	chr10	88327377	88327876	Chpt1|chr10:88327377-88327876	0.255030243486755	.	.
chr10	88503248	88503747	chr10	88356902	88357401	Chpt1|chr10:88356902-88357401	0.223750290559479	.	.
chr10	88730714	88731213	chr10	88426387	88426886	Arl1|chr10:88426387-88426886	0.256156500576276	.	.
chr10	88731569	88732068	chr10	88327377	88327876	Arl1|chr10:88327377-88327876	0.238194080720243	.	.
chr10	88731569	88732068	chr10	88738951	88739450	Arl1|chr10:88738951-88739450	0.311779567397384	.	.
chr10	88826571	88827070	chr10	88738951	88739450	Utp20|chr10:88738951-88739450	0.222382231899699	.	.
chr10	89872634	89873133	chr10	89872091	89872590	Anks1b|chr10:89872091-89872590	0.301569501116673	.	.
chr10	89873158	89873657	chr10	89872091	89872590	Anks1b|chr10:89872091-89872590	0.393746603206621	.	.
chr10	93453094	93453593	chr10	93276361	93276860	Lta4h|chr10:93276361-93276860	0.441748902888923	.	.
chr10	93453094	93453593	chr10	93291811	93292310	Lta4h|chr10:93291811-93292310	0.277673451904715	.	.
chr10	93453094	93453593	chr10	93425632	93426131	Lta4h|chr10:93425632-93426131	0.311798548499385	.	.
chr10	93453094	93453593	chr10	93485237	93485736	Lta4h|chr10:93485237-93485736	0.247600655899715	.	.
chr10	93453094	93453593	chr10	93548961	93549460	Lta4h|chr10:93548961-93549460	0.396688639294323	.	.
chr10	93453094	93453593	chr10	93577463	93577962	Lta4h|chr10:93577463-93577962	0.234211312697932	.	.
chr10	93453094	93453593	chr10	93593868	93594367	Lta4h|chr10:93593868-93594367	0.317696488721533	.	.
chr10	93453094	93453593	chr10	93611330	93611829	Lta4h|chr10:93611330-93611829	0.371629238373003	.	.
chr10	93539712	93540211	chr10	93276361	93276860	Amdhd1|chr10:93276361-93276860	0.310939407083559	.	.
chr10	93539712	93540211	chr10	93276361	93276860	Ccdc38|chr10:93276361-93276860	0.310939407083559	.	.
chr10	93539712	93540211	chr10	93425632	93426131	Amdhd1|chr10:93425632-93426131	0.26131580591204	.	.
chr10	93539712	93540211	chr10	93425632	93426131	Ccdc38|chr10:93425632-93426131	0.26131580591204	.	.
chr10	93539712	93540211	chr10	93430769	93431268	Amdhd1|chr10:93430769-93431268	0.266877581732247	.	.
chr10	93539712	93540211	chr10	93430769	93431268	Amdhd1|chr10:93430769-93431268	0.266877581732248	.	.
chr10	93539712	93540211	chr10	93430769	93431268	Ccdc38|chr10:93430769-93431268	0.266877581732247	.	.
chr10	93539712	93540211	chr10	93430769	93431268	Ccdc38|chr10:93430769-93431268	0.266877581732248	.	.
chr10	93539712	93540211	chr10	93485237	93485736	Amdhd1|chr10:93485237-93485736	0.250690389438754	.	.
chr10	93539712	93540211	chr10	93485237	93485736	Ccdc38|chr10:93485237-93485736	0.250690389438754	.	.
chr10	93539712	93540211	chr10	93548961	93549460	Amdhd1|chr10:93548961-93549460	0.4141428684961	.	.
chr10	93539712	93540211	chr10	93548961	93549460	Ccdc38|chr10:93548961-93549460	0.4141428684961	.	.
chr10	93539712	93540211	chr10	93611330	93611829	Amdhd1|chr10:93611330-93611829	0.239504093351618	.	.
chr10	93539712	93540211	chr10	93611330	93611829	Ccdc38|chr10:93611330-93611829	0.239504093351618	.	.
chr10	93589426	93589925	chr10	93291811	93292310	4933408J17Rik|chr10:93291811-93292310	0.284803868472792	.	.
chr10	93589426	93589925	chr10	93291811	93292310	Snrpf|chr10:93291811-93292310	0.284803868472792	.	.
chr10	93589426	93589925	chr10	93309539	93310038	4933408J17Rik|chr10:93309539-93310038	0.345703693028783	.	.
chr10	93589426	93589925	chr10	93309539	93310038	Snrpf|chr10:93309539-93310038	0.345703693028783	.	.
chr10	93589426	93589925	chr10	93534220	93534719	4933408J17Rik|chr10:93534220-93534719	0.238212132292438	.	.
chr10	93589426	93589925	chr10	93534220	93534719	Snrpf|chr10:93534220-93534719	0.238212132292438	.	.
chr10	93589426	93589925	chr10	93888879	93889378	4933408J17Rik|chr10:93888879-93889378	0.397346289821483	.	.
chr10	93589426	93589925	chr10	93888879	93889378	Snrpf|chr10:93888879-93889378	0.397346289821483	.	.
chr10	93589426	93589925	chr10	93889551	93890050	4933408J17Rik|chr10:93889551-93890050	0.209817608271486	.	.
chr10	93589426	93589925	chr10	93889551	93890050	Snrpf|chr10:93889551-93890050	0.209817608271486	.	.
chr10	93641001	93641500	chr10	93276361	93276860	Ntn4|chr10:93276361-93276860	0.215464284835545	.	.
chr10	93641001	93641500	chr10	93430769	93431268	Ntn4|chr10:93430769-93431268	0.417506109892566	.	.
chr10	93641001	93641500	chr10	93430769	93431268	Ntn4|chr10:93430769-93431268	0.417506109892567	.	.
chr10	93641001	93641500	chr10	93534220	93534719	Ntn4|chr10:93534220-93534719	0.345289534666098	.	.
chr10	93641001	93641500	chr10	93548961	93549460	Ntn4|chr10:93548961-93549460	0.420467311668955	.	.
chr10	93641001	93641500	chr10	93888879	93889378	Ntn4|chr10:93888879-93889378	0.222555272248555	.	.
chr10	95940376	95940875	chr10	95964891	95965390	Eea1|chr10:95964891-95965390	0.20233848669598	.	.
chr10	95940376	95940875	chr10	96132092	96132591	Eea1|chr10:96132092-96132591	0.290850255932213	.	.
chr10	95940376	95940875	chr10	96201171	96201670	Eea1|chr10:96201171-96201670	0.338094672232786	.	.
chr10	97966895	97967394	chr10	97704526	97705025	Gm10754|chr10:97704526-97705025	0.31209560540812	.	.
chr10	97966895	97967394	chr10	97747997	97748496	Gm10754|chr10:97747997-97748496	0.251506012120986	.	.
chr10	97966895	97967394	chr10	98006982	98007481	Gm10754|chr10:98006982-98007481	0.512480298051067	.	.
chr10	100015452	100015951	chr10	100054115	100054614	Kitl|chr10:100054115-100054614	0.400721478119413	.	.
chr10	100015452	100015951	chr10	100152774	100153273	Kitl|chr10:100152774-100153273	0.43884488435948	.	.
chr10	100015452	100015951	chr10	99913047	99913546	Kitl|chr10:99913047-99913546	0.303330371225607	.	.
chr10	100487126	100487625	chr10	100589041	100589540	Cep290|chr10:100589041-100589540	0.344728107445395	.	.
chr10	100487126	100487625	chr10	100589041	100589540	Tmtc3|chr10:100589041-100589540	0.344728107445395	.	.
chr10	100487126	100487625	chr10	100718465	100718964	Cep290|chr10:100718465-100718964	0.209439364526826	.	.
chr10	100487126	100487625	chr10	100718465	100718964	Tmtc3|chr10:100718465-100718964	0.209439364526826	.	.
chr10	100742024	100742523	chr10	100589041	100589540	Gm35722|chr10:100589041-100589540	0.293465590980074	.	.
chr10	100742024	100742523	chr10	100604199	100604698	Gm35722|chr10:100604199-100604698	0.406165115852597	.	.
chr10	100742024	100742523	chr10	100865461	100865960	Gm35722|chr10:100865461-100865960	0.50627760686386	.	.
chr10	100742024	100742523	chr10	100867490	100867989	Gm35722|chr10:100867490-100867989	0.244718383932958	.	.
chr10	101681454	101681953	chr10	101338564	101339063	Mgat4c|chr10:101338564-101339063	0.364178545043296	.	.
chr10	103236075	103236574	chr10	103253781	103254280	Lrriq1|chr10:103253781-103254280	0.284801571747902	.	.
chr10	103368022	103368521	chr10	103194864	103195363	Slc6a15|chr10:103194864-103195363	0.198672684785656	.	.
chr10	103368022	103368521	chr10	103253781	103254280	Slc6a15|chr10:103253781-103254280	0.271354260731294	.	.
chr10	105841096	105841595	chr10	105774364	105774863	Ccdc59|chr10:105774364-105774863	0.370410467431466	.	.
chr10	105841096	105841595	chr10	105774364	105774863	Mettl25|chr10:105774364-105774863	0.370410467431466	.	.
chr10	105841096	105841595	chr10	105834573	105835072	Ccdc59|chr10:105834573-105835072	0.224685572111979	.	.
chr10	105841096	105841595	chr10	105834573	105835072	Mettl25|chr10:105834573-105835072	0.224685572111979	.	.
chr10	106469497	106469996	chr10	106025266	106025765	Ppfia2|chr10:106025266-106025765	0.225856749391298	.	.
chr10	106469497	106469996	chr10	106468917	106469416	Ppfia2|chr10:106468917-106469416	0.268783421793118	.	.
chr10	106470005	106470504	chr10	106468917	106469416	Ppfia2|chr10:106468917-106469416	0.20891301574173	.	.
chr10	106470005	106470504	chr10	106509794	106510293	Ppfia2|chr10:106509794-106510293	0.198726839664359	.	.
chr10	106470005	106470504	chr10	106584941	106585440	Ppfia2|chr10:106584941-106585440	0.470911995672168	.	.
chr10	106470005	106470504	chr10	106585642	106586141	Ppfia2|chr10:106585642-106586141	0.448259866785302	.	.
chr10	109010076	109010575	chr10	109496118	109496617	Syt1|chr10:109496118-109496617	0.322919918818238	.	.
chr10	109011413	109011912	chr10	109136668	109137167	Syt1|chr10:109136668-109137167	0.374616988401352	.	.
chr10	110745112	110745611	chr10	110650015	110650514	E2f7|chr10:110650015-110650514	0.357374159434593	.	.
chr10	110745112	110745611	chr10	110929594	110930093	E2f7|chr10:110929594-110930093	0.337915367255257	.	.
chr10	110745112	110745611	chr10	110959717	110960216	E2f7|chr10:110959717-110960216	0.208745521995772	.	.
chr10	110919959	110920458	chr10	110733303	110733802	Csrp2|chr10:110733303-110733802	0.39729660627982	.	.
chr10	110919959	110920458	chr10	110794472	110794971	Csrp2|chr10:110794472-110794971	0.377130884630526	.	.
chr10	111972408	111972907	chr10	111786998	111787497	Krr1|chr10:111786998-111787497	0.206167989061233	.	.
chr10	111972408	111972907	chr10	111900704	111901203	Krr1|chr10:111900704-111901203	0.209260887045856	.	.
chr10	112059933	112060432	chr10	111881608	111882107	Glipr1l1|chr10:111881608-111882107	0.260465073925082	.	.
chr10	112059933	112060432	chr10	111925446	111925945	Glipr1l1|chr10:111925446-111925945	0.357468683079189	.	.
chr10	112059933	112060432	chr10	112394995	112395494	Glipr1l1|chr10:112394995-112395494	0.27075516479784	.	.
chr10	112059933	112060432	chr10	112399973	112400472	Glipr1l1|chr10:112399973-112400472	0.251694283914416	.	.
chr10	112160072	112160571	chr10	111786998	111787497	Glipr1l3|chr10:111786998-111787497	0.231603890377767	.	.
chr10	112160072	112160571	chr10	111787505	111788004	Glipr1l3|chr10:111787505-111788004	0.327480349468056	.	.
chr10	112160072	112160571	chr10	112138513	112139012	Glipr1l3|chr10:112138513-112139012	0.225023707681548	.	.
chr10	112270038	112270537	chr10	112264166	112264665	Kcnc2|chr10:112264166-112264665	0.543244084691479	.	.
chr10	112270038	112270537	chr10	112277462	112277961	Kcnc2|chr10:112277462-112277961	0.409331147933706	.	.
chr10	112270038	112270537	chr10	112277963	112278462	Kcnc2|chr10:112277963-112278462	0.201567641385213	.	.
chr10	112928298	112928797	chr10	113105916	113106415	Atxn7l3b|chr10:113105916-113106415	0.203120605735619	.	.
chr10	115314779	115315278	chr10	115323235	115323734	Rab21|chr10:115323235-115323734	0.271312160754027	.	.
chr10	115314779	115315278	chr10	115617453	115617952	Rab21|chr10:115617453-115617952	0.292917852952186	.	.
chr10	115362040	115362539	chr10	115470560	115471059	Tmem19|chr10:115470560-115471059	0.252488213175159	.	.
chr10	115384020	115384519	chr10	115323235	115323734	Thap2|chr10:115323235-115323734	0.209643348692843	.	.
chr10	115384020	115384519	chr10	115323235	115323734	Zfc3h1|chr10:115323235-115323734	0.209643348692843	.	.
chr10	115384020	115384519	chr10	115593212	115593711	Thap2|chr10:115593212-115593711	0.306708058472863	.	.
chr10	115384020	115384519	chr10	115593212	115593711	Zfc3h1|chr10:115593212-115593711	0.306708058472863	.	.
chr10	115384020	115384519	chr10	115617453	115617952	Thap2|chr10:115617453-115617952	0.320084066217451	.	.
chr10	115384020	115384519	chr10	115617453	115617952	Zfc3h1|chr10:115617453-115617952	0.320084066217451	.	.
chr10	115384626	115385125	chr10	115593212	115593711	Thap2|chr10:115593212-115593711	0.300815497798319	.	.
chr10	115384626	115385125	chr10	115593212	115593711	Zfc3h1|chr10:115593212-115593711	0.300815497798319	.	.
chr10	115385578	115386077	chr10	115593212	115593711	Zfc3h1|chr10:115593212-115593711	0.332745708715639	.	.
chr10	115586789	115587288	chr10	115323235	115323734	Lgr5|chr10:115323235-115323734	0.253085107043097	.	.
chr10	115586789	115587288	chr10	115593212	115593711	Lgr5|chr10:115593212-115593711	0.200199182487666	.	.
chr10	115586789	115587288	chr10	115617453	115617952	Lgr5|chr10:115617453-115617952	0.253149482375591	.	.
chr10	117710592	117711091	chr10	117417892	117418391	Mdm2|chr10:117417892-117418391	0.324253668254779	.	.
chr10	117710592	117711091	chr10	117435311	117435810	Mdm2|chr10:117435311-117435810	0.32895318412325	.	.
chr10	117710592	117711091	chr10	117675641	117676140	Mdm2|chr10:117675641-117676140	0.335553716802833	.	.
chr10	117710592	117711091	chr10	117676190	117676689	Mdm2|chr10:117676190-117676689	0.290199218653816	.	.
chr10	117792609	117793108	chr10	117603735	117604234	Nup107|chr10:117603735-117604234	0.210895562075276	.	.
chr10	117792609	117793108	chr10	117604266	117604765	Nup107|chr10:117604266-117604765	0.256301064722117	.	.
chr10	117792609	117793108	chr10	117675641	117676140	Nup107|chr10:117675641-117676140	0.21218279001757	.	.
chr10	117792609	117793108	chr10	117676190	117676689	Nup107|chr10:117676190-117676689	0.293064367734896	.	.
chr10	117845812	117846311	chr10	117676190	117676689	Rap1b|chr10:117676190-117676689	0.423838321660869	.	.
chr10	117845812	117846311	chr10	117731147	117731646	Rap1b|chr10:117731147-117731646	0.266683336818808	.	.
chr10	117845812	117846311	chr10	118003810	118004309	Rap1b|chr10:118003810-118004309	0.264000332765687	.	.
chr10	117845812	117846311	chr10	118103082	118103581	Rap1b|chr10:118103082-118103581	0.377479890582198	.	.
chr10	120112717	120113216	chr10	120026441	120026940	Helb|chr10:120026441-120026940	0.205780628680196	.	.
chr10	120112717	120113216	chr10	120064528	120065027	Helb|chr10:120064528-120065027	0.280100809437419	.	.
chr10	120112717	120113216	chr10	120443702	120444201	Helb|chr10:120443702-120444201	0.220539284053051	.	.
chr10	120202065	120202564	chr10	120026441	120026940	Irak3|chr10:120026441-120026940	0.200720283230376	.	.
chr10	120202065	120202564	chr10	120026441	120026940	Tmbim4|chr10:120026441-120026940	0.200720283230376	.	.
chr10	120857657	120858156	chr10	120701799	120702298	Gm15910|chr10:120701799-120702298	0.234127378696467	.	.
chr10	120857657	120858156	chr10	120864391	120864890	Gm15910|chr10:120864391-120864890	0.229547874988538	.	.
chr10	120857657	120858156	chr10	120882734	120883233	Gm15910|chr10:120882734-120883233	0.244256781064212	.	.
chr10	120857657	120858156	chr10	120938302	120938801	Gm15910|chr10:120938302-120938801	0.300002704428332	.	.
chr10	120978126	120978625	chr10	120701799	120702298	Lemd3|chr10:120701799-120702298	0.444287451931872	.	.
chr10	120978126	120978625	chr10	120875620	120876119	Lemd3|chr10:120875620-120876119	0.270702848712137	.	.
chr10	120978126	120978625	chr10	120875620	120876119	Lemd3|chr10:120875620-120876119	0.270702848712138	.	.
chr10	120978126	120978625	chr10	120882734	120883233	Lemd3|chr10:120882734-120883233	0.217184248168557	.	.
chr10	120979164	120979663	chr10	120938302	120938801	Lemd3|chr10:120938302-120938801	0.21916915669333	.	.
chr10	121033677	121034176	chr10	120938302	120938801	Wif1|chr10:120938302-120938801	0.345659460249967	.	.
chr10	121033677	121034176	chr10	121289825	121290324	Wif1|chr10:121289825-121290324	0.200222420320039	.	.
chr10	121033677	121034176	chr10	121310046	121310545	Wif1|chr10:121310046-121310545	0.291795638201294	.	.
chr10	121033677	121034176	chr10	121330901	121331400	Wif1|chr10:121330901-121331400	0.208090774788223	.	.
chr10	121033677	121034176	chr10	121435504	121436003	Wif1|chr10:121435504-121436003	0.452885871861536	.	.
chr10	121476095	121476594	chr10	121310802	121311301	Rassf3|chr10:121310802-121311301	0.327917803683018	.	.
chr10	122096429	122096928	chr10	122120828	122121327	Rxylt1|chr10:122120828-122121327	0.321835056139558	.	.
chr10	122096429	122096928	chr10	122120828	122121327	Rxylt1|chr10:122120828-122121327	0.321835056139559	.	.
chr10	122097114	122097613	chr10	122120828	122121327	Rxylt1|chr10:122120828-122121327	0.297330464849553	.	.
chr10	122448406	122448905	chr10	122447221	122447720	Avpr1a|chr10:122447221-122447720	0.526869415437228	.	.
chr10	122448406	122448905	chr10	122553016	122553515	Avpr1a|chr10:122553016-122553515	0.205071507517089	.	.
chr10	122448406	122448905	chr10	122564390	122564889	Avpr1a|chr10:122564390-122564889	0.281874200939147	.	.
chr10	122449084	122449583	chr10	122105330	122105829	Avpr1a|chr10:122105330-122105829	0.233442734734722	.	.
chr10	122449084	122449583	chr10	122447221	122447720	Avpr1a|chr10:122447221-122447720	0.450179619133608	.	.
chr10	122449084	122449583	chr10	122694428	122694927	Avpr1a|chr10:122694428-122694927	0.201981681879325	.	.
chr10	122678469	122678968	chr10	122515298	122515797	Ppm1h|chr10:122515298-122515797	0.302253867110124	.	.
chr10	122678469	122678968	chr10	122563731	122564230	Ppm1h|chr10:122563731-122564230	0.37429251244832	.	.
chr10	122678469	122678968	chr10	122564390	122564889	Ppm1h|chr10:122564390-122564889	0.239133822488058	.	.
chr10	125388281	125388780	chr10	125184049	125184548	Slc16a7|chr10:125184049-125184548	0.232126740258472	.	.
chr10	125388281	125388780	chr10	125264909	125265408	Slc16a7|chr10:125264909-125265408	0.318284609428032	.	.
chr10	125389021	125389520	chr10	125134408	125134907	Slc16a7|chr10:125134408-125134907	0.303202339721779	.	.
chr10	125389021	125389520	chr10	125539723	125540222	Slc16a7|chr10:125539723-125540222	0.40944444514495	.	.
chr10	125389021	125389520	chr10	125548038	125548537	Slc16a7|chr10:125548038-125548537	0.246769714401721	.	.
chr10	125965896	125966395	chr10	125539723	125540222	Lrig3|chr10:125539723-125540222	0.273259103774514	.	.
chr10	125965896	125966395	chr10	125725264	125725763	Lrig3|chr10:125725264-125725763	0.307906681641786	.	.
chr10	126664424	126664923	chr10	126531192	126531691	Gm40797|chr10:126531192-126531691	0.546032881917753	.	.
chr10	127534356	127534855	chr10	127702258	127702757	Nxph4|chr10:127702258-127702757	0.248058789228831	.	.
chr10	127621484	127621983	chr10	127674755	127675254	Lrp1|chr10:127674755-127675254	0.249790452663501	.	.
chr10	127666434	127666933	chr10	127511500	127511999	Nemp1|chr10:127511500-127511999	0.262677935304942	.	.
chr10	127676744	127677243	chr10	127641680	127642179	Gm16230|chr10:127641680-127642179	0.319381119633164	.	.
chr10	127676744	127677243	chr10	127702258	127702757	Gm16230|chr10:127702258-127702757	0.2530168889515	.	.
chr10	127739224	127739723	chr10	127512055	127512554	Zbtb39|chr10:127512055-127512554	0.271069337927993	.	.
chr10	128035316	128035815	chr10	128409597	128410096	Naca|chr10:128409597-128410096	0.206322584451759	.	.
chr10	128058600	128059099	chr10	128176400	128176899	Ptges3|chr10:128176400-128176899	0.333975839792724	.	.
chr10	128090792	128091291	chr10	128092468	128092967	Baz2a|chr10:128092468-128092967	0.407853746011515	.	.
chr10	128090792	128091291	chr10	128096604	128097103	Baz2a|chr10:128096604-128097103	0.204000358094056	.	.
chr10	128195155	128195654	chr10	128096604	128097103	AC135859.1|chr10:128096604-128097103	0.342407470975906	.	.
chr10	128195155	128195654	chr10	128096604	128097103	Gls2|chr10:128096604-128097103	0.342407470975906	.	.
chr10	128211581	128212080	chr10	128176400	128176899	Spryd4|chr10:128176400-128176899	0.306406463669259	.	.
chr10	128211581	128212080	chr10	128176400	128176899	Spryd4|chr10:128176400-128176899	0.30640646366926	.	.
chr10	128270187	128270686	chr10	128096604	128097103	Stat2|chr10:128096604-128097103	0.230120837658981	.	.
chr10	128322161	128322660	chr10	128096604	128097103	Cnpy2|chr10:128096604-128097103	0.421669987283246	.	.
chr10	128322676	128323175	chr10	128096604	128097103	Cnpy2|chr10:128096604-128097103	0.295391500439745	.	.
chr10	128368518	128369017	chr10	128092468	128092967	Coq10a|chr10:128092468-128092967	0.311665280227554	.	.
chr10	128368518	128369017	chr10	128612569	128613068	Coq10a|chr10:128612569-128613068	0.218236149750317	.	.
chr10	128376834	128377333	chr10	128096604	128097103	Ankrd52|chr10:128096604-128097103	0.24536917634845	.	.
chr10	128376834	128377333	chr10	128536166	128536665	Ankrd52|chr10:128536166-128536665	0.263589827855381	.	.
chr10	128411355	128411854	chr10	128176400	128176899	Nabp2|chr10:128176400-128176899	0.350351703870607	.	.
chr10	128411355	128411854	chr10	128176400	128176899	Rnf41|chr10:128176400-128176899	0.350351703870607	.	.
chr10	128411355	128411854	chr10	128409597	128410096	Nabp2|chr10:128409597-128410096	0.199649701694641	.	.
chr10	128411355	128411854	chr10	128409597	128410096	Rnf41|chr10:128409597-128410096	0.199649701694641	.	.
chr10	128411355	128411854	chr10	128612569	128613068	Nabp2|chr10:128612569-128613068	0.356628902660927	.	.
chr10	128411355	128411854	chr10	128612569	128613068	Rnf41|chr10:128612569-128613068	0.356628902660927	.	.
chr10	128493613	128494112	chr10	128092468	128092967	Myl6|chr10:128092468-128092967	0.383463496397706	.	.
chr10	128493613	128494112	chr10	128176400	128176899	Myl6|chr10:128176400-128176899	0.215322221383262	.	.
chr10	128493613	128494112	chr10	128536166	128536665	Myl6|chr10:128536166-128536665	0.216014798715436	.	.
chr10	128524971	128525470	chr10	128440394	128440893	Esyt1|chr10:128440394-128440893	0.202321274718634	.	.
chr10	128524971	128525470	chr10	128910543	128911042	Esyt1|chr10:128910543-128911042	0.265126259874851	.	.
chr10	128525706	128526205	chr10	128536166	128536665	Esyt1|chr10:128536166-128536665	0.200802652168167	.	.
chr10	128525706	128526205	chr10	128913212	128913711	Esyt1|chr10:128913212-128913711	0.418993516710943	.	.
chr10	128547478	128547977	chr10	128805195	128805694	Zc3h10|chr10:128805195-128805694	0.250845490357649	.	.
chr10	128548928	128549427	chr10	128913212	128913711	Rpl41|chr10:128913212-128913711	0.294446607841214	.	.
chr10	128645519	128646018	chr10	128536166	128536665	Gm26876|chr10:128536166-128536665	0.307132519621995	.	.
chr10	128645519	128646018	chr10	128612569	128613068	Gm26876|chr10:128612569-128613068	0.207295502740121	.	.
chr10	128646026	128646525	chr10	128536166	128536665	Gm26876|chr10:128536166-128536665	0.398366618432406	.	.
chr10	128696211	128696710	chr10	128805195	128805694	Rab5b|chr10:128805195-128805694	0.258676297984431	.	.
chr10	128704864	128705363	chr10	128409597	128410096	Cdk2|chr10:128409597-128410096	0.476326876442711	.	.
chr10	128704864	128705363	chr10	128409597	128410096	Pmel|chr10:128409597-128410096	0.476326876442711	.	.
chr10	128704864	128705363	chr10	128805195	128805694	Cdk2|chr10:128805195-128805694	0.285292884203964	.	.
chr10	128704864	128705363	chr10	128805195	128805694	Pmel|chr10:128805195-128805694	0.285292884203964	.	.
chr10	128748233	128748732	chr10	128409597	128410096	Pym1|chr10:128409597-128410096	0.261185429601393	.	.
chr10	128821529	128822028	chr10	128913212	128913711	Ormdl2|chr10:128913212-128913711	0.233644598475791	.	.
chr10	128922870	128923369	chr10	128536166	128536665	Bloc1s1|chr10:128536166-128536665	0.291861481630533	.	.
chr10	128922870	128923369	chr10	128536166	128536665	Rdh5|chr10:128536166-128536665	0.291861481630533	.	.
chr10	128922870	128923369	chr10	128913212	128913711	Bloc1s1|chr10:128913212-128913711	0.242128919636659	.	.
chr10	128922870	128923369	chr10	128913212	128913711	Rdh5|chr10:128913212-128913711	0.242128919636659	.	.
chr10	128923385	128923884	chr10	128910543	128911042	Bloc1s1|chr10:128910543-128911042	0.218089522466914	.	.
chr10	128923385	128923884	chr10	128910543	128911042	Rdh5|chr10:128910543-128911042	0.218089522466914	.	.
chr10	128923385	128923884	chr10	128913212	128913711	Bloc1s1|chr10:128913212-128913711	0.313170965703455	.	.
chr10	128923385	128923884	chr10	128913212	128913711	Rdh5|chr10:128913212-128913711	0.313170965703455	.	.
chr10	128933513	128934012	chr10	128910543	128911042	Itga7|chr10:128910543-128911042	0.265781613499917	.	.
chr10	130542081	130542580	chr10	130470391	130470890	Gm31793|chr10:130470391-130470890	0.268416826866858	.	.
chr11	3202390	3202889	chr11	3472448	3472947	Eif4enif1|chr11:3472448-3472947	0.427619059062907	.	.
chr11	3203060	3203559	chr11	3472448	3472947	Eif4enif1|chr11:3472448-3472947	0.315266392144448	.	.
chr11	3266213	3266712	chr11	3472448	3472947	Drg1|chr11:3472448-3472947	0.202596329057368	.	.
chr11	3289366	3289865	chr11	3371193	3371692	Patz1|chr11:3371193-3371692	0.339494344525573	.	.
chr11	3289366	3289865	chr11	3472448	3472947	Patz1|chr11:3472448-3472947	0.424120716570095	.	.
chr11	3408986	3409485	chr11	3289935	3290434	Limk2|chr11:3289935-3290434	0.26723162720998	.	.
chr11	3408986	3409485	chr11	3347023	3347522	Limk2|chr11:3347023-3347522	0.248703110210706	.	.
chr11	3452086	3452585	chr11	3123799	3124298	8430429K09Rik|chr11:3123799-3124298	0.398579718795243	.	.
chr11	3452086	3452585	chr11	3123799	3124298	Rnf185|chr11:3123799-3124298	0.398579718795243	.	.
chr11	3452086	3452585	chr11	3371193	3371692	8430429K09Rik|chr11:3371193-3371692	0.218039723482576	.	.
chr11	3452086	3452585	chr11	3371193	3371692	Rnf185|chr11:3371193-3371692	0.218039723482576	.	.
chr11	3452086	3452585	chr11	3535285	3535784	8430429K09Rik|chr11:3535285-3535784	0.262598864291803	.	.
chr11	3452086	3452585	chr11	3535285	3535784	Rnf185|chr11:3535285-3535784	0.262598864291803	.	.
chr11	3504555	3505054	chr11	3332133	3332632	Inpp5j|chr11:3332133-3332632	0.215208335919023	.	.
chr11	3504555	3505054	chr11	3472448	3472947	Inpp5j|chr11:3472448-3472947	0.257849353491314	.	.
chr11	3504555	3505054	chr11	3761927	3762426	Inpp5j|chr11:3761927-3762426	0.397930995637579	.	.
chr11	3514597	3515096	chr11	3332133	3332632	Selenom|chr11:3332133-3332632	0.3159071929091	.	.
chr11	3514597	3515096	chr11	3371193	3371692	Selenom|chr11:3371193-3371692	0.227957440970761	.	.
chr11	3514597	3515096	chr11	3535285	3535784	Selenom|chr11:3535285-3535784	0.292951379591292	.	.
chr11	3514597	3515096	chr11	3761927	3762426	Selenom|chr11:3761927-3762426	0.355012149224586	.	.
chr11	3648877	3649376	chr11	3332133	3332632	Morc2a|chr11:3332133-3332632	0.204663592486201	.	.
chr11	3648877	3649376	chr11	3332133	3332632	Tug1|chr11:3332133-3332632	0.204663592486201	.	.
chr11	3648877	3649376	chr11	3472448	3472947	Morc2a|chr11:3472448-3472947	0.250939046222774	.	.
chr11	3648877	3649376	chr11	3472448	3472947	Tug1|chr11:3472448-3472947	0.250939046222774	.	.
chr11	3648877	3649376	chr11	3539001	3539500	Morc2a|chr11:3539001-3539500	0.31572206812538	.	.
chr11	3648877	3649376	chr11	3539001	3539500	Tug1|chr11:3539001-3539500	0.31572206812538	.	.
chr11	3863689	3864188	chr11	4121657	4122156	Osbp2|chr11:4121657-4122156	0.55739038199163	.	.
chr11	3894950	3895449	chr11	4121657	4122156	4921536K21Rik|chr11:4121657-4122156	0.238687496821868	.	.
chr11	3894950	3895449	chr11	4121657	4122156	Dusp18|chr11:4121657-4122156	0.238687496821868	.	.
chr11	3894950	3895449	chr11	4219416	4219915	4921536K21Rik|chr11:4219416-4219915	0.245748996348159	.	.
chr11	3894950	3895449	chr11	4219416	4219915	Dusp18|chr11:4219416-4219915	0.245748996348159	.	.
chr11	3913534	3914033	chr11	4121657	4122156	Slc35e4|chr11:4121657-4122156	0.266434393875302	.	.
chr11	3963478	3963977	chr11	3733796	3734295	Pes1|chr11:3733796-3734295	0.311350187899791	.	.
chr11	3963478	3963977	chr11	4121657	4122156	Pes1|chr11:4121657-4122156	0.256310353077599	.	.
chr11	4134899	4135398	chr11	3774253	3774752	Rnf215|chr11:3774253-3774752	0.208151234994328	.	.
chr11	4134899	4135398	chr11	4096446	4096945	Rnf215|chr11:4096446-4096945	0.338354482543107	.	.
chr11	4134899	4135398	chr11	4352573	4353072	Rnf215|chr11:4352573-4353072	0.400984629475518	.	.
chr11	4134899	4135398	chr11	4353110	4353609	Rnf215|chr11:4353110-4353609	0.329658119179754	.	.
chr11	4135417	4135916	chr11	3786522	3787021	Rnf215|chr11:3786522-3787021	0.248611460867741	.	.
chr11	4160019	4160518	chr11	3774785	3775284	Ccdc157|chr11:3774785-3775284	0.214073296739907	.	.
chr11	4160019	4160518	chr11	3774785	3775284	Sf3a1|chr11:3774785-3775284	0.214073296739907	.	.
chr11	4160019	4160518	chr11	4352573	4353072	Ccdc157|chr11:4352573-4353072	0.242250983293078	.	.
chr11	4160019	4160518	chr11	4352573	4353072	Sf3a1|chr11:4352573-4353072	0.242250983293078	.	.
chr11	4186479	4186978	chr11	3774785	3775284	Tbc1d10a|chr11:3774785-3775284	0.210137823383346	.	.
chr11	4186479	4186978	chr11	4121657	4122156	Tbc1d10a|chr11:4121657-4122156	0.264214870119454	.	.
chr11	5444680	5445179	chr11	5485226	5485725	Znrf3|chr11:5485226-5485725	0.291030888400172	.	.
chr11	5444680	5445179	chr11	5740921	5741420	Znrf3|chr11:5740921-5741420	0.312455823873054	.	.
chr11	5520703	5521202	chr11	5485226	5485725	Xbp1|chr11:5485226-5485725	0.229464446367838	.	.
chr11	5520703	5521202	chr11	5691652	5692151	Xbp1|chr11:5691652-5692151	0.318045935635492	.	.
chr11	5520703	5521202	chr11	5707491	5707990	Xbp1|chr11:5707491-5707990	0.245182524164536	.	.
chr11	5520703	5521202	chr11	5901921	5902420	Xbp1|chr11:5901921-5902420	0.205467908742465	.	.
chr11	5520703	5521202	chr11	5901921	5902420	Xbp1|chr11:5901921-5902420	0.205467908742466	.	.
chr11	5761618	5762117	chr11	5707491	5707990	Urgcp|chr11:5707491-5707990	0.29126062202796	.	.
chr11	5761618	5762117	chr11	5740921	5741420	Urgcp|chr11:5740921-5741420	0.233334686911162	.	.
chr11	5762152	5762651	chr11	5886153	5886652	Urgcp|chr11:5886153-5886652	0.24057484145968	.	.
chr11	5878079	5878578	chr11	5991199	5991698	Pold2|chr11:5991199-5991698	0.235935641435273	.	.
chr11	6274682	6275181	chr11	6261633	6262132	Tmed4|chr11:6261633-6262132	0.305088341295959	.	.
chr11	6528620	6529119	chr11	6365899	6366398	Snhg15|chr11:6365899-6366398	0.277294946137771	.	.
chr11	6528620	6529119	chr11	6406154	6406653	Snhg15|chr11:6406154-6406653	0.23239347699205	.	.
chr11	6528620	6529119	chr11	6465100	6465599	Snhg15|chr11:6465100-6465599	0.239631701795197	.	.
chr11	6528620	6529119	chr11	6768799	6769298	Snhg15|chr11:6768799-6769298	0.207524580639755	.	.
chr11	6605340	6605839	chr11	6677466	6677965	Nacad|chr11:6677466-6677965	0.326972385087675	.	.
chr11	6605844	6606343	chr11	6465100	6465599	Nacad|chr11:6465100-6465599	0.301015586534401	.	.
chr11	6605844	6606343	chr11	6654921	6655420	Nacad|chr11:6654921-6655420	0.24078365248031	.	.
chr11	6625867	6626366	chr11	6714394	6714893	Tbrg4|chr11:6714394-6714893	0.222687285610336	.	.
chr11	7063206	7063705	chr11	7010812	7011311	Adcy1|chr11:7010812-7011311	0.37120800490938	.	.
chr11	7063206	7063705	chr11	7114143	7114642	Adcy1|chr11:7114143-7114642	0.252988699813311	.	.
chr11	9010962	9011461	chr11	9136398	9136897	Hus1|chr11:9136398-9136897	0.437768030230508	.	.
chr11	9010962	9011461	chr11	9317260	9317759	Hus1|chr11:9317260-9317759	0.231800287288392	.	.
chr11	9118338	9118837	chr11	9481461	9481960	Upp1|chr11:9481461-9481960	0.211543498274302	.	.
chr11	11113765	11114264	chr11	11115591	11116090	Vwc2|chr11:11115591-11116090	0.428552923370511	.	.
chr11	11113765	11114264	chr11	11115591	11116090	Vwc2|chr11:11115591-11116090	0.428552923370512	.	.
chr11	11113765	11114264	chr11	11116114	11116613	Vwc2|chr11:11116114-11116613	0.261801450051162	.	.
chr11	11113765	11114264	chr11	11168807	11169306	Vwc2|chr11:11168807-11169306	0.201232251582607	.	.
chr11	11113765	11114264	chr11	11210040	11210539	Vwc2|chr11:11210040-11210539	0.320525213162677	.	.
chr11	11461833	11462332	chr11	11115591	11116090	Spata48|chr11:11115591-11116090	0.336392192104082	.	.
chr11	11461833	11462332	chr11	11115591	11116090	Zpbp|chr11:11115591-11116090	0.336392192104082	.	.
chr11	11461833	11462332	chr11	11116114	11116613	Spata48|chr11:11116114-11116613	0.208268238828793	.	.
chr11	11461833	11462332	chr11	11116114	11116613	Zpbp|chr11:11116114-11116613	0.208268238828793	.	.
chr11	11685393	11685892	chr11	11820195	11820694	Gm11999|chr11:11820195-11820694	0.197773946971265	.	.
chr11	11685393	11685892	chr11	11820195	11820694	Ikzf1|chr11:11820195-11820694	0.197773946971265	.	.
chr11	11685930	11686429	chr11	11820195	11820694	Gm11999|chr11:11820195-11820694	0.209212260527227	.	.
chr11	11808722	11809221	chr11	11844299	11844798	Fignl1|chr11:11844299-11844798	0.239894943396345	.	.
chr11	11808722	11809221	chr11	11974805	11975304	Fignl1|chr11:11974805-11975304	0.335849905018069	.	.
chr11	11867820	11868319	chr11	11811894	11812393	1700042O10Rik|chr11:11811894-11812393	0.209495628835725	.	.
chr11	11867820	11868319	chr11	11844299	11844798	1700042O10Rik|chr11:11844299-11844798	0.341954087800357	.	.
chr11	11867820	11868319	chr11	11974805	11975304	1700042O10Rik|chr11:11974805-11975304	0.24525305739397	.	.
chr11	16257496	16257995	chr11	16260660	16261159	Vstm2a|chr11:16260660-16261159	0.294293666775579	.	.
chr11	16257496	16257995	chr11	16361303	16361802	Vstm2a|chr11:16361303-16361802	0.22532587122612	.	.
chr11	16257496	16257995	chr11	16422529	16423028	Vstm2a|chr11:16422529-16423028	0.219574169901326	.	.
chr11	16507927	16508426	chr11	16412586	16413085	Sec61g|chr11:16412586-16413085	0.232890203543157	.	.
chr11	16951015	16951514	chr11	16967761	16968260	Eldr|chr11:16967761-16968260	0.200262655539934	.	.
chr11	16951015	16951514	chr11	16967761	16968260	Fbxo48|chr11:16967761-16968260	0.200262655539934	.	.
chr11	17158989	17159488	chr11	17351420	17351919	Ppp3r1|chr11:17351420-17351919	0.426454372600697	.	.
chr11	17211097	17211596	chr11	17351420	17351919	Pno1|chr11:17351420-17351919	0.55833443511975	.	.
chr11	17211097	17211596	chr11	17460010	17460509	Pno1|chr11:17460010-17460509	0.243865206809309	.	.
chr11	17211641	17212140	chr11	17351420	17351919	Pno1|chr11:17351420-17351919	0.280341833047742	.	.
chr11	17211641	17212140	chr11	17460010	17460509	Pno1|chr11:17460010-17460509	0.395953158478486	.	.
chr11	17257330	17257829	chr11	17351420	17351919	C1d|chr11:17351420-17351919	0.258731045276322	.	.
chr11	19018819	19019318	chr11	18877408	18877907	Meis1|chr11:18877408-18877907	0.214625921565357	.	.
chr11	19018819	19019318	chr11	19020212	19020711	Meis1|chr11:19020212-19020711	0.472360112326336	.	.
chr11	20112148	20112647	chr11	20035234	20035733	Actr2|chr11:20035234-20035733	0.282594103216253	.	.
chr11	20112148	20112647	chr11	20038677	20039176	Actr2|chr11:20038677-20039176	0.229764373054819	.	.
chr11	20201041	20201540	chr11	20035234	20035733	Rab1a|chr11:20035234-20035733	0.257707021437065	.	.
chr11	20201041	20201540	chr11	20038677	20039176	Rab1a|chr11:20038677-20039176	0.33051838571372	.	.
chr11	20249230	20249729	chr11	20035234	20035733	Cep68|chr11:20035234-20035733	0.231518312423875	.	.
chr11	20249230	20249729	chr11	20038677	20039176	Cep68|chr11:20038677-20039176	0.535267653597331	.	.
chr11	20332570	20333069	chr11	20445850	20446349	Slc1a4|chr11:20445850-20446349	0.342223599382709	.	.
chr11	20332570	20333069	chr11	20631609	20632108	Slc1a4|chr11:20631609-20632108	0.250168157266807	.	.
chr11	20332570	20333069	chr11	20655626	20656125	Slc1a4|chr11:20655626-20656125	0.340007953585822	.	.
chr11	20333072	20333571	chr11	20035234	20035733	Slc1a4|chr11:20035234-20035733	0.358375685411406	.	.
chr11	20333072	20333571	chr11	20456269	20456768	Slc1a4|chr11:20456269-20456768	0.314725731313888	.	.
chr11	20542743	20543242	chr11	20531946	20532445	Sertad2|chr11:20531946-20532445	0.223822362379353	.	.
chr11	20542743	20543242	chr11	20631609	20632108	Sertad2|chr11:20631609-20632108	0.374609607279346	.	.
chr11	20542743	20543242	chr11	20632267	20632766	Sertad2|chr11:20632267-20632766	0.279992851057631	.	.
chr11	20740361	20740860	chr11	20445850	20446349	Aftph|chr11:20445850-20446349	0.204248323748704	.	.
chr11	20740870	20741369	chr11	20400704	20401203	Aftph|chr11:20400704-20401203	0.289591294397947	.	.
chr11	20740870	20741369	chr11	20445850	20446349	Aftph|chr11:20445850-20446349	0.450402737910991	.	.
chr11	20741392	20741891	chr11	20400704	20401203	Aftph|chr11:20400704-20401203	0.257265880660954	.	.
chr11	20741392	20741891	chr11	20531946	20532445	Aftph|chr11:20531946-20532445	0.28672552925394	.	.
chr11	20741392	20741891	chr11	20631609	20632108	Aftph|chr11:20631609-20632108	0.207887358242825	.	.
chr11	20741392	20741891	chr11	20655626	20656125	Aftph|chr11:20655626-20656125	0.248539178029416	.	.
chr11	20741392	20741891	chr11	20690952	20691451	Aftph|chr11:20690952-20691451	0.227743898273718	.	.
chr11	20830248	20830747	chr11	20987655	20988154	Lgalsl|chr11:20987655-20988154	0.237239052954576	.	.
chr11	21091624	21092123	chr11	20987655	20988154	Peli1|chr11:20987655-20988154	0.33952531529197	.	.
chr11	21091624	21092123	chr11	20987655	20988154	Peli1|chr11:20987655-20988154	0.339525315291971	.	.
chr11	21091624	21092123	chr11	21453642	21454141	Peli1|chr11:21453642-21454141	0.200556256265621	.	.
chr11	21239060	21239559	chr11	21453642	21454141	Vps54|chr11:21453642-21454141	0.308383642112151	.	.
chr11	21370350	21370849	chr11	21453642	21454141	Gm12043|chr11:21453642-21454141	0.278793275158904	.	.
chr11	21370350	21370849	chr11	21453642	21454141	Ugp2|chr11:21453642-21454141	0.278793275158904	.	.
chr11	22617528	22618027	chr11	22376543	22377042	Gm12052|chr11:22376543-22377042	0.237101410940421	.	.
chr11	22858833	22859332	chr11	22874789	22875288	9130230N09Rik|chr11:22874789-22875288	0.218505333130308	.	.
chr11	22858833	22859332	chr11	23124342	23124841	9130230N09Rik|chr11:23124342-23124841	0.221073102563924	.	.
chr11	22858833	22859332	chr11	23149716	23150215	9130230N09Rik|chr11:23149716-23150215	0.242918529473131	.	.
chr11	22971680	22972179	chr11	22874789	22875288	Zrsr1|chr11:22874789-22875288	0.371572157382529	.	.
chr11	22971680	22972179	chr11	23149716	23150215	Zrsr1|chr11:23149716-23150215	0.260673126916824	.	.
chr11	22981990	22982489	chr11	22874789	22875288	Commd1|chr11:22874789-22875288	0.33589584426209	.	.
chr11	22981990	22982489	chr11	23124342	23124841	Commd1|chr11:23124342-23124841	0.219895793185296	.	.
chr11	22990297	22990796	chr11	23155383	23155882	Cct4|chr11:23155383-23155882	0.448047580911942	.	.
chr11	22990804	22991303	chr11	23155383	23155882	Cct4|chr11:23155383-23155882	0.207988258003903	.	.
chr11	23067612	23068111	chr11	22778090	22778589	Gm12059|chr11:22778090-22778589	0.261204287162818	.	.
chr11	23255618	23256117	chr11	23124342	23124841	Xpo1|chr11:23124342-23124841	0.380076500336669	.	.
chr11	23306148	23306647	chr11	23124342	23124841	Usp34|chr11:23124342-23124841	0.369558014142226	.	.
chr11	23497762	23498261	chr11	23124342	23124841	1700030C12Rik|chr11:23124342-23124841	0.264270670893087	.	.
chr11	23497762	23498261	chr11	23124342	23124841	Ahsa2|chr11:23124342-23124841	0.264270670893087	.	.
chr11	23633475	23633974	chr11	23855325	23855824	0610010F05Rik|chr11:23855325-23855824	0.217021346810036	.	.
chr11	23895039	23895538	chr11	23855325	23855824	Gm12061|chr11:23855325-23855824	0.219758873149258	.	.
[truncated: 17,388 more rows]
