# Supplementary material for: Single-cell analysis of chromatin accessibility in the adult mouse brain
Source: Nature. 2023 Dec 13;624(7991):378–89. doi: 10.1038/s41586-023-06824-9 (PMC10719105; doi:10.1038/s41586-023-06824-9)
Supplement: Supplementary file 3 — Supplementary Tables 1–25 and their legends. [file 41586_2023_6824_MOESM3_ESM.zip › 2023-03-05453B-s3/SI Tables/SI Table 13 Summary of all the gene-cCRE correlations/sa2subclass.PB_Sst_Gly-Gaba.pdc.bedpe]

chr1	3466260	3466759	chr1	3360848	3361347	Gm1992|chr1:3360848-3361347	0.702623630845677	.	.
chr1	3466260	3466759	chr1	3508498	3508997	Gm1992|chr1:3508498-3508997	0.564026362051508	.	.
chr1	3671529	3672028	chr1	3360848	3361347	Xkr4|chr1:3360848-3361347	0.397586946203186	.	.
chr1	4785497	4785996	chr1	5018611	5019110	Mrpl15|chr1:5018611-5019110	0.426202945020596	.	.
chr1	4807592	4808091	chr1	4768300	4768799	Lypla1|chr1:4768300-4768799	0.44087015662327	.	.
chr1	4807592	4808091	chr1	5019201	5019700	Lypla1|chr1:5019201-5019700	0.45592852864933	.	.
chr1	4857480	4857979	chr1	5128572	5129071	Tcea1|chr1:5128572-5129071	0.627765923953049	.	.
chr1	5588820	5589319	chr1	5315438	5315937	Oprk1|chr1:5315438-5315937	0.425664144895636	.	.
chr1	5588820	5589319	chr1	5703564	5704063	Oprk1|chr1:5703564-5704063	0.585120498923506	.	.
chr1	9630048	9630547	chr1	9541113	9541612	2610203C22Rik|chr1:9541113-9541612	0.486965874596982	.	.
chr1	9700259	9700758	chr1	9848033	9848532	Mybl1|chr1:9848033-9848532	0.592231605778879	.	.
chr1	9748256	9748755	chr1	9772700	9773199	1700034P13Rik|chr1:9772700-9773199	0.496367043426845	.	.
chr1	9748256	9748755	chr1	9772700	9773199	Vcpip1|chr1:9772700-9773199	0.496367043426845	.	.
chr1	10232301	10232800	chr1	10039501	10040000	Arfgef1|chr1:10039501-10040000	0.413745830486357	.	.
chr1	10993772	10994271	chr1	10777738	10778237	Prex2|chr1:10777738-10778237	0.635832246141878	.	.
chr1	10993772	10994271	chr1	11097221	11097720	Prex2|chr1:11097221-11097720	0.437087180513475	.	.
chr1	10993772	10994271	chr1	11177671	11178170	Prex2|chr1:11177671-11178170	0.545002063563779	.	.
chr1	12692265	12692764	chr1	12507954	12508453	Sulf1|chr1:12507954-12508453	0.449477600117009	.	.
chr1	12692265	12692764	chr1	12718098	12718597	Sulf1|chr1:12718098-12718597	0.517284665170244	.	.
chr1	12692265	12692764	chr1	12764517	12765016	Sulf1|chr1:12764517-12765016	0.450116970162639	.	.
chr1	12692874	12693373	chr1	12507954	12508453	Sulf1|chr1:12507954-12508453	0.579870642421592	.	.
chr1	12692874	12693373	chr1	12521042	12521541	Sulf1|chr1:12521042-12521541	0.483117733178994	.	.
chr1	12692874	12693373	chr1	12718098	12718597	Sulf1|chr1:12718098-12718597	0.540006798215926	.	.
chr1	12692874	12693373	chr1	12764517	12765016	Sulf1|chr1:12764517-12765016	0.492028227827536	.	.
chr1	12992497	12992996	chr1	12764517	12765016	Slco5a1|chr1:12764517-12765016	0.416591376572634	.	.
chr1	13373516	13374015	chr1	13314803	13315302	Ncoa2|chr1:13314803-13315302	0.548388670145893	.	.
chr1	13589563	13590062	chr1	13789111	13789610	Tram1|chr1:13789111-13789610	0.409688844053842	.	.
chr1	13659706	13660205	chr1	13682912	13683411	Lactb2|chr1:13682912-13683411	0.489336877779281	.	.
chr1	14309549	14310048	chr1	14000763	14001262	Eya1|chr1:14000763-14001262	0.732763646915512	.	.
chr1	14309549	14310048	chr1	14001395	14001894	Eya1|chr1:14001395-14001894	0.412881738002156	.	.
chr1	14755218	14755717	chr1	14635842	14636341	Msc|chr1:14635842-14636341	0.445323640721295	.	.
chr1	15805340	15805839	chr1	15621855	15622354	Terf1|chr1:15621855-15622354	0.445570555349811	.	.
chr1	16519035	16519534	chr1	16900085	16900584	Stau2|chr1:16900085-16900584	0.540300988275113	.	.
chr1	16618483	16618982	chr1	16900085	16900584	Ube2w|chr1:16900085-16900584	0.427899706297677	.	.
chr1	17145142	17145641	chr1	17480907	17481406	Gdap1|chr1:17480907-17481406	0.54200591030234	.	.
chr1	17727070	17727569	chr1	17980561	17981060	Crispld1|chr1:17980561-17981060	0.492583730928654	.	.
chr1	17727070	17727569	chr1	17980561	17981060	Gm16070|chr1:17980561-17981060	0.492583730928654	.	.
chr1	19208702	19209201	chr1	18844199	18844698	Tfap2b|chr1:18844199-18844698	0.42718951747983	.	.
chr1	19208702	19209201	chr1	19241308	19241807	Tfap2b|chr1:19241308-19241807	0.764536006440989	.	.
chr1	19208702	19209201	chr1	19450713	19451212	Tfap2b|chr1:19450713-19451212	0.593862438623073	.	.
chr1	20820187	20820686	chr1	21232056	21232555	Mcm3|chr1:21232056-21232555	0.426274300598163	.	.
chr1	20890857	20891356	chr1	21232056	21232555	6720483E21Rik|chr1:21232056-21232555	0.455615190796737	.	.
chr1	20890857	20891356	chr1	21232056	21232555	Paqr8|chr1:21232056-21232555	0.455615190796737	.	.
chr1	20951400	20951899	chr1	21014419	21014918	Efhc1|chr1:21014419-21014918	0.396940554061906	.	.
chr1	21079134	21079633	chr1	20921118	20921617	Gm28287|chr1:20921118-20921617	0.412404907440685	.	.
chr1	21079134	21079633	chr1	20921118	20921617	Tram2|chr1:20921118-20921617	0.412404907440685	.	.
chr1	21079134	21079633	chr1	21232056	21232555	Gm28287|chr1:21232056-21232555	0.437185369900919	.	.
chr1	21079134	21079633	chr1	21232056	21232555	Tram2|chr1:21232056-21232555	0.437185369900919	.	.
chr1	21218543	21219042	chr1	21014419	21014918	Tmem14a|chr1:21014419-21014918	0.515502313053116	.	.
chr1	23761777	23762276	chr1	23705548	23706047	B3gat2|chr1:23705548-23706047	0.396249338060001	.	.
chr1	23762292	23762791	chr1	23762798	23763297	B3gat2|chr1:23762798-23763297	0.525540631870051	.	.
chr1	23921626	23922125	chr1	23656185	23656684	Smap1|chr1:23656185-23656684	0.652876940064361	.	.
chr1	23921626	23922125	chr1	23670484	23670983	Smap1|chr1:23670484-23670983	0.539528408668313	.	.
chr1	23921626	23922125	chr1	23705548	23706047	Smap1|chr1:23705548-23706047	0.443057744037839	.	.
chr1	23921626	23922125	chr1	23821023	23821522	Smap1|chr1:23821023-23821522	0.572575900217018	.	.
chr1	23921626	23922125	chr1	24134825	24135324	Smap1|chr1:24134825-24135324	0.781774651063422	.	.
chr1	23921626	23922125	chr1	24248229	24248728	Smap1|chr1:24248229-24248728	0.649581684384715	.	.
chr1	24005456	24005955	chr1	24172982	24173481	Sdhaf4|chr1:24172982-24173481	0.472754810563164	.	.
chr1	24100186	24100685	chr1	24349664	24350163	Fam135a|chr1:24349664-24350163	0.454672988011778	.	.
chr1	24586286	24586785	chr1	24633681	24634180	Col19a1|chr1:24633681-24634180	0.54855883078057	.	.
chr1	24587149	24587648	chr1	24367541	24368040	Col19a1|chr1:24367541-24368040	0.430201992501907	.	.
chr1	30872795	30873294	chr1	30503190	30503689	Phf3|chr1:30503190-30503689	0.529075576625131	.	.
chr1	30872795	30873294	chr1	30588278	30588777	Phf3|chr1:30588278-30588777	0.405964806720137	.	.
chr1	30872795	30873294	chr1	31210103	31210602	Phf3|chr1:31210103-31210602	0.540424858085366	.	.
chr1	30873430	30873929	chr1	30588278	30588777	Phf3|chr1:30588278-30588777	0.705667573214739	.	.
chr1	30873430	30873929	chr1	30700382	30700881	Phf3|chr1:30700382-30700881	0.499689237160785	.	.
chr1	30873430	30873929	chr1	30930527	30931026	Phf3|chr1:30930527-30931026	0.521087129574789	.	.
chr1	30873430	30873929	chr1	31210103	31210602	Phf3|chr1:31210103-31210602	0.523699879276445	.	.
chr1	30873942	30874441	chr1	30503190	30503689	Phf3|chr1:30503190-30503689	0.583313076186514	.	.
chr1	30873942	30874441	chr1	31178156	31178655	Phf3|chr1:31178156-31178655	0.419712310718054	.	.
chr1	32172459	32172958	chr1	32339102	32339601	Khdrbs2|chr1:32339102-32339601	0.568221803861001	.	.
chr1	33670156	33670655	chr1	33480320	33480819	Prim2|chr1:33480320-33480819	0.427072768842953	.	.
chr1	34677895	34678394	chr1	34962067	34962566	Arhgef4|chr1:34962067-34962566	0.408479642970356	.	.
chr1	34801460	34801959	chr1	34642414	34642913	Arhgef4|chr1:34642414-34642913	0.409566550600076	.	.
chr1	34801460	34801959	chr1	34784634	34785133	Arhgef4|chr1:34784634-34785133	0.478626311995459	.	.
chr1	34842804	34843303	chr1	34738307	34738806	Fam168b|chr1:34738307-34738806	0.557923711506935	.	.
chr1	34842804	34843303	chr1	35242908	35243407	Fam168b|chr1:35242908-35243407	0.46505444048502	.	.
chr1	35879549	35880048	chr1	35653230	35653729	1110002O04Rik|chr1:35653230-35653729	0.573573642019934	.	.
chr1	35879549	35880048	chr1	35869575	35870074	1110002O04Rik|chr1:35869575-35870074	0.445865010931617	.	.
chr1	35879549	35880048	chr1	36134478	36134977	1110002O04Rik|chr1:36134478-36134977	0.487667471654709	.	.
chr1	35986599	35987098	chr1	35562617	35563116	Gm37146|chr1:35562617-35563116	0.528563938548739	.	.
chr1	36068061	36068560	chr1	35869575	35870074	Hs6st1|chr1:35869575-35870074	0.705260896085601	.	.
chr1	36068061	36068560	chr1	36441070	36441569	Hs6st1|chr1:36441070-36441569	0.504581393208944	.	.
chr1	36244101	36244600	chr1	35869575	35870074	Uggt1|chr1:35869575-35870074	0.597085554778355	.	.
chr1	36244101	36244600	chr1	36252765	36253264	Uggt1|chr1:36252765-36253264	0.55610928061886	.	.
chr1	36244101	36244600	chr1	36441070	36441569	Uggt1|chr1:36441070-36441569	0.547110544883318	.	.
chr1	36307414	36307913	chr1	36009125	36009624	Arid5a|chr1:36009125-36009624	0.509648791809532	.	.
chr1	36307414	36307913	chr1	36254564	36255063	Arid5a|chr1:36254564-36255063	0.700341944771591	.	.
chr1	36307414	36307913	chr1	36324037	36324536	Arid5a|chr1:36324037-36324536	0.449963895940619	.	.
chr1	36471319	36471818	chr1	36030321	36030820	Cnnm4|chr1:36030321-36030820	0.545406863629516	.	.
chr1	36471319	36471818	chr1	36089912	36090411	Cnnm4|chr1:36089912-36090411	0.401845624506713	.	.
chr1	36471319	36471818	chr1	36636487	36636986	Cnnm4|chr1:36636487-36636986	0.490409267111812	.	.
chr1	36511549	36512048	chr1	36847242	36847741	Cnnm3|chr1:36847242-36847741	0.636711562573358	.	.
chr1	36511549	36512048	chr1	36847242	36847741	Cnnm3|chr1:36847242-36847741	0.636711562573359	.	.
chr1	36691240	36691739	chr1	36920739	36921238	Cox5b|chr1:36920739-36921238	0.398614989647541	.	.
chr1	36709882	36710381	chr1	36441070	36441569	4933424G06Rik|chr1:36441070-36441569	0.651835031955784	.	.
chr1	36709882	36710381	chr1	36664112	36664611	4933424G06Rik|chr1:36664112-36664611	0.476822354734435	.	.
chr1	36709882	36710381	chr1	36847242	36847741	4933424G06Rik|chr1:36847242-36847741	0.457035251489933	.	.
chr1	36744515	36745014	chr1	36441070	36441569	Gm33533|chr1:36441070-36441569	0.404413190552509	.	.
chr1	37429877	37430376	chr1	37220072	37220571	Coa5|chr1:37220072-37220571	0.468644669863618	.	.
chr1	37429877	37430376	chr1	37220072	37220571	Unc50|chr1:37220072-37220571	0.468644669863618	.	.
chr1	37540864	37541363	chr1	37696888	37697387	Mgat4a|chr1:37696888-37697387	0.45821679012027	.	.
chr1	37540864	37541363	chr1	37744846	37745345	Mgat4a|chr1:37744846-37745345	0.442085346251423	.	.
chr1	37864699	37865198	chr1	37698784	37699283	Gm26805|chr1:37698784-37699283	0.524170986674239	.	.
chr1	37864699	37865198	chr1	38199949	38200448	Gm26805|chr1:38199949-38200448	0.432720882198679	.	.
chr1	37865263	37865762	chr1	37678238	37678737	Gm26805|chr1:37678238-37678737	0.452330827628302	.	.
chr1	37865263	37865762	chr1	37678238	37678737	Tsga10|chr1:37678238-37678737	0.452330827628302	.	.
chr1	37865263	37865762	chr1	37696888	37697387	Gm26805|chr1:37696888-37697387	0.524732634515341	.	.
chr1	37865263	37865762	chr1	37696888	37697387	Tsga10|chr1:37696888-37697387	0.524732634515341	.	.
chr1	37890241	37890740	chr1	38218077	38218576	Mitd1|chr1:38218077-38218576	0.409781349027028	.	.
chr1	37890241	37890740	chr1	38218077	38218576	Mrpl30|chr1:38218077-38218576	0.409781349027028	.	.
chr1	37997082	37997581	chr1	37698784	37699283	Eif5b|chr1:37698784-37699283	0.448883571608069	.	.
chr1	37997082	37997581	chr1	37698784	37699283	Txndc9|chr1:37698784-37699283	0.448883571608069	.	.
chr1	37997778	37998277	chr1	37512048	37512547	Eif5b|chr1:37512048-37512547	0.449686098470938	.	.
chr1	37997778	37998277	chr1	37512048	37512547	Txndc9|chr1:37512048-37512547	0.449686098470938	.	.
chr1	37997778	37998277	chr1	37586074	37586573	Eif5b|chr1:37586074-37586573	0.438212417696369	.	.
chr1	37997778	37998277	chr1	37586074	37586573	Txndc9|chr1:37586074-37586573	0.438212417696369	.	.
chr1	37997778	37998277	chr1	37725725	37726224	Eif5b|chr1:37725725-37726224	0.512098590436881	.	.
chr1	37997778	37998277	chr1	37725725	37726224	Txndc9|chr1:37725725-37726224	0.512098590436881	.	.
chr1	37997778	37998277	chr1	38218077	38218576	Eif5b|chr1:38218077-38218576	0.700142000277381	.	.
chr1	37997778	37998277	chr1	38218077	38218576	Txndc9|chr1:38218077-38218576	0.700142000277381	.	.
chr1	37997778	37998277	chr1	38248046	38248545	Eif5b|chr1:38248046-38248545	0.532377908011245	.	.
chr1	37997778	37998277	chr1	38248046	38248545	Txndc9|chr1:38248046-38248545	0.532377908011245	.	.
chr1	38836359	38836858	chr1	39010677	39011176	Lonrf2|chr1:39010677-39011176	0.438815593081444	.	.
chr1	38897212	38897711	chr1	38847818	38848317	Chst10|chr1:38847818-38848317	0.397541677696736	.	.
chr1	38897212	38897711	chr1	38987477	38987976	Chst10|chr1:38987477-38987976	0.515901414354554	.	.
chr1	38897724	38898223	chr1	38787409	38787908	Chst10|chr1:38787409-38787908	0.453239013519928	.	.
chr1	39193901	39194400	chr1	39441615	39442114	Npas2|chr1:39441615-39442114	0.51259519346986	.	.
chr1	39367561	39368060	chr1	39340678	39341177	Rpl31|chr1:39340678-39341177	0.596073015990373	.	.
chr1	39478529	39479028	chr1	39010677	39011176	Tbc1d8|chr1:39010677-39011176	0.614763918243351	.	.
chr1	39478529	39479028	chr1	39614874	39615373	Tbc1d8|chr1:39614874-39615373	0.700425025985161	.	.
chr1	39576291	39576790	chr1	39422334	39422833	Rnf149|chr1:39422334-39422833	0.413953991936667	.	.
chr1	39576797	39577296	chr1	39522483	39522982	Rnf149|chr1:39522483-39522982	0.426392457208766	.	.
chr1	39577299	39577798	chr1	39598692	39599191	Rnf149|chr1:39598692-39599191	0.462703066822401	.	.
chr1	39577299	39577798	chr1	39614874	39615373	Rnf149|chr1:39614874-39615373	0.470173893825388	.	.
chr1	39650724	39651223	chr1	39340678	39341177	Creg2|chr1:39340678-39341177	0.424242003595896	.	.
chr1	39650724	39651223	chr1	39340678	39341177	D930019O06Rik|chr1:39340678-39341177	0.424242003595896	.	.
chr1	39720690	39721189	chr1	39340678	39341177	Rfx8|chr1:39340678-39341177	0.417089472284819	.	.
chr1	39720690	39721189	chr1	39441615	39442114	Rfx8|chr1:39441615-39442114	0.452686250986687	.	.
chr1	39901076	39901575	chr1	40000871	40001370	Map4k4|chr1:40000871-40001370	0.505473892784194	.	.
chr1	39901076	39901575	chr1	40115230	40115729	Map4k4|chr1:40115230-40115729	0.424995295415606	.	.
chr1	40084995	40085494	chr1	40000871	40001370	Gm16894|chr1:40000871-40001370	0.483739150629801	.	.
chr1	40085635	40086134	chr1	40000871	40001370	Gm16894|chr1:40000871-40001370	0.577570890434919	.	.
chr1	40085635	40086134	chr1	40180852	40181351	Gm16894|chr1:40180852-40181351	0.406102483726639	.	.
chr1	40790447	40790946	chr1	41001530	41002029	Mfsd9|chr1:41001530-41002029	0.407596695621676	.	.
chr1	40790447	40790946	chr1	41027535	41028034	Mfsd9|chr1:41027535-41028034	0.431700648993856	.	.
chr1	40790447	40790946	chr1	41138020	41138519	Mfsd9|chr1:41138020-41138519	0.450731831067355	.	.
chr1	42695450	42695949	chr1	42395186	42395685	Gm20646|chr1:42395186-42395685	0.405304726258966	.	.
chr1	42695450	42695949	chr1	42395186	42395685	Pantr1|chr1:42395186-42395685	0.405304726258966	.	.
chr1	42695450	42695949	chr1	42395186	42395685	Pou3f3|chr1:42395186-42395685	0.405304726258966	.	.
chr1	42695450	42695949	chr1	42684202	42684701	Gm20646|chr1:42684202-42684701	0.656797341578618	.	.
chr1	42695450	42695949	chr1	42684202	42684701	Pantr1|chr1:42684202-42684701	0.656797341578618	.	.
chr1	42695450	42695949	chr1	42684202	42684701	Pou3f3|chr1:42684202-42684701	0.656797341578618	.	.
chr1	42695450	42695949	chr1	42914971	42915470	Gm20646|chr1:42914971-42915470	0.56194517838937	.	.
chr1	42695450	42695949	chr1	42914971	42915470	Pantr1|chr1:42914971-42915470	0.56194517838937	.	.
chr1	42695450	42695949	chr1	42914971	42915470	Pou3f3|chr1:42914971-42915470	0.56194517838937	.	.
chr1	42713254	42713753	chr1	42697781	42698280	Pantr2|chr1:42697781-42698280	0.40847119469441	.	.
chr1	42953132	42953631	chr1	43042147	43042646	Gpr45|chr1:43042147-43042646	0.523984968450029	.	.
chr1	43827102	43827601	chr1	43670795	43671294	Uxs1|chr1:43670795-43671294	0.534922338223806	.	.
chr1	43827102	43827601	chr1	43694756	43695255	Uxs1|chr1:43694756-43695255	0.469482216798098	.	.
chr1	43827615	43828114	chr1	43670795	43671294	Uxs1|chr1:43670795-43671294	0.591309746811988	.	.
chr1	43827615	43828114	chr1	43797839	43798338	Uxs1|chr1:43797839-43798338	0.639785290826815	.	.
chr1	43827615	43828114	chr1	44217086	44217585	Uxs1|chr1:44217086-44217585	0.488036877452743	.	.
chr1	43933698	43934197	chr1	44228990	44229489	Tpp2|chr1:44228990-44229489	0.481655509735624	.	.
chr1	44102213	44102712	chr1	44041766	44042265	Tex30|chr1:44041766-44042265	0.57602971221022	.	.
chr1	44119144	44119643	chr1	43862566	43863065	Bivm|chr1:43862566-43863065	0.588393149734964	.	.
chr1	44119144	44119643	chr1	43862566	43863065	Poglut2|chr1:43862566-43863065	0.588393149734964	.	.
chr1	44119144	44119643	chr1	44064570	44065069	Bivm|chr1:44064570-44065069	0.455464495122849	.	.
chr1	44119144	44119643	chr1	44064570	44065069	Poglut2|chr1:44064570-44065069	0.455464495122849	.	.
chr1	44551396	44551895	chr1	44624225	44624724	Gulp1|chr1:44624225-44624724	0.449461096400458	.	.
chr1	44552204	44552703	chr1	44624225	44624724	Gulp1|chr1:44624225-44624724	0.418349328846082	.	.
chr1	45795197	45795696	chr1	45663774	45664273	Wdr75|chr1:45663774-45664273	0.443771072797681	.	.
chr1	46065930	46066429	chr1	45766100	45766599	Dnah7b|chr1:45766100-45766599	0.435080822293674	.	.
chr1	46065930	46066429	chr1	45837607	45838106	Dnah7b|chr1:45837607-45838106	0.428996687353643	.	.
chr1	46066566	46067065	chr1	45766100	45766599	Dnah7b|chr1:45766100-45766599	0.500319246809488	.	.
chr1	46066566	46067065	chr1	45837607	45838106	Dnah7b|chr1:45837607-45838106	0.588296123645898	.	.
chr1	51333906	51334405	chr1	51446000	51446499	9330175M20Rik|chr1:51446000-51446499	0.5491522202937	.	.
chr1	51333906	51334405	chr1	51607551	51608050	9330175M20Rik|chr1:51607551-51608050	0.44894717589216	.	.
chr1	51333906	51334405	chr1	51617958	51618457	9330175M20Rik|chr1:51617958-51618457	0.559094699964199	.	.
chr1	51596911	51597410	chr1	51514904	51515403	Gm17767|chr1:51514904-51515403	0.57123236201664	.	.
chr1	51596911	51597410	chr1	51628335	51628834	Gm17767|chr1:51628335-51628834	0.692078222136038	.	.
chr1	51915731	51916230	chr1	51617320	51617819	Myo1b|chr1:51617320-51617819	0.427266924429524	.	.
chr1	51915731	51916230	chr1	52098849	52099348	Myo1b|chr1:52098849-52099348	0.431488083307154	.	.
chr1	52119152	52119651	chr1	52098849	52099348	Stat1|chr1:52098849-52099348	0.579807627916427	.	.
chr1	52119152	52119651	chr1	52299528	52300027	Stat1|chr1:52299528-52300027	0.620156038494067	.	.
chr1	52233098	52233597	chr1	52098849	52099348	Gls|chr1:52098849-52099348	0.545690813165677	.	.
chr1	52233098	52233597	chr1	52269434	52269933	Gls|chr1:52269434-52269933	0.497549372445556	.	.
chr1	52233098	52233597	chr1	52288438	52288937	Gls|chr1:52288438-52288937	0.489175404319813	.	.
chr1	52233098	52233597	chr1	52299528	52300027	Gls|chr1:52299528-52300027	0.616418947478194	.	.
chr1	52499614	52500113	chr1	52952486	52952985	Nab1|chr1:52952486-52952985	0.480531828232634	.	.
chr1	52499614	52500113	chr1	52953081	52953580	Nab1|chr1:52953081-52953580	0.533993448447436	.	.
chr1	52500159	52500658	chr1	52354167	52354666	Nab1|chr1:52354167-52354666	0.509115961229172	.	.
chr1	52500159	52500658	chr1	52470598	52471097	Nab1|chr1:52470598-52471097	0.538435510195801	.	.
chr1	52500159	52500658	chr1	52471203	52471702	Nab1|chr1:52471203-52471702	0.478401715433653	.	.
chr1	52500159	52500658	chr1	52952486	52952985	Nab1|chr1:52952486-52952985	0.408385067968255	.	.
chr1	52500159	52500658	chr1	52953081	52953580	Nab1|chr1:52953081-52953580	0.625343471380448	.	.
chr1	52630383	52630882	chr1	52269434	52269933	Nemp2|chr1:52269434-52269933	0.461959234934572	.	.
chr1	52630383	52630882	chr1	52288438	52288937	Nemp2|chr1:52288438-52288937	0.53860378771101	.	.
chr1	52630383	52630882	chr1	52302470	52302969	Nemp2|chr1:52302470-52302969	0.40249135416011	.	.
chr1	52630383	52630882	chr1	52597736	52598235	Nemp2|chr1:52597736-52598235	0.637563515323355	.	.
chr1	52726931	52727430	chr1	52299528	52300027	Mfsd6|chr1:52299528-52300027	0.487501736939004	.	.
chr1	52727486	52727985	chr1	52953081	52953580	Mfsd6|chr1:52953081-52953580	0.503700742531217	.	.
chr1	52816845	52817344	chr1	52952486	52952985	Inpp1|chr1:52952486-52952985	0.473537793710524	.	.
chr1	52816845	52817344	chr1	53016711	53017210	Inpp1|chr1:53016711-53017210	0.452706062636741	.	.
chr1	52816845	52817344	chr1	53017260	53017759	Inpp1|chr1:53017260-53017759	0.450136462600293	.	.
chr1	52816845	52817344	chr1	53225566	53226065	Inpp1|chr1:53225566-53226065	0.423991452390469	.	.
chr1	52817513	52818012	chr1	52597200	52597699	Inpp1|chr1:52597200-52597699	0.581996559771401	.	.
chr1	52817513	52818012	chr1	52597736	52598235	Inpp1|chr1:52597736-52598235	0.684269823415968	.	.
chr1	52817513	52818012	chr1	53053006	53053505	Inpp1|chr1:53053006-53053505	0.633640555841349	.	.
chr1	52844734	52845233	chr1	52648075	52648574	Hibch|chr1:52648075-52648574	0.474283697079548	.	.
chr1	53296806	53297305	chr1	53225566	53226065	Ormdl1|chr1:53225566-53226065	0.48165943906282	.	.
chr1	53296806	53297305	chr1	53225566	53226065	Pms1|chr1:53225566-53226065	0.48165943906282	.	.
chr1	53352482	53352981	chr1	53016711	53017210	Asdurf|chr1:53016711-53017210	0.475266482695688	.	.
chr1	53352482	53352981	chr1	53016711	53017210	Asnsd1|chr1:53016711-53017210	0.475266482695688	.	.
chr1	53352482	53352981	chr1	53017260	53017759	Asdurf|chr1:53017260-53017759	0.55502060082489	.	.
chr1	53352482	53352981	chr1	53017260	53017759	Asnsd1|chr1:53017260-53017759	0.55502060082489	.	.
chr1	53352482	53352981	chr1	53225566	53226065	Asdurf|chr1:53225566-53226065	0.418270721477479	.	.
chr1	53352482	53352981	chr1	53225566	53226065	Asnsd1|chr1:53225566-53226065	0.418270721477479	.	.
chr1	53785040	53785539	chr1	53940077	53940576	Stk17b|chr1:53940077-53940576	0.419595020186494	.	.
chr1	53785040	53785539	chr1	53940595	53941094	Stk17b|chr1:53940595-53941094	0.529804777108193	.	.
chr1	54194329	54194828	chr1	53978115	53978614	Hecw2|chr1:53978115-53978614	0.831425480335217	.	.
chr1	54194329	54194828	chr1	54193770	54194269	Hecw2|chr1:54193770-54194269	0.498018978652646	.	.
chr1	54194329	54194828	chr1	54467308	54467807	Hecw2|chr1:54467308-54467807	0.445470275296278	.	.
chr1	54438767	54439266	chr1	54193770	54194269	Gtf3c3|chr1:54193770-54194269	0.632971855629743	.	.
chr1	54438767	54439266	chr1	54467308	54467807	Gtf3c3|chr1:54467308-54467807	0.43853050980927	.	.
chr1	54557443	54557942	chr1	54578469	54578968	Pgap1|chr1:54578469-54578968	0.653922200732043	.	.
chr1	54557443	54557942	chr1	54578469	54578968	Pgap1|chr1:54578469-54578968	0.653922200732044	.	.
chr1	54557443	54557942	chr1	54703480	54703979	Pgap1|chr1:54703480-54703979	0.563134834162551	.	.
chr1	54926155	54926654	chr1	54794960	54795459	Ankrd44|chr1:54794960-54795459	0.516200182576281	.	.
chr1	55052491	55052990	chr1	55489281	55489780	Coq10b|chr1:55489281-55489780	0.53214804114984	.	.
chr1	55087908	55088407	chr1	55108404	55108903	Hspd1|chr1:55108404-55108903	0.397404622908462	.	.
chr1	55087908	55088407	chr1	55108404	55108903	Hspe1|chr1:55108404-55108903	0.397404622908462	.	.
chr1	55087908	55088407	chr1	55201711	55202210	Hspd1|chr1:55201711-55202210	0.512946101377113	.	.
chr1	55087908	55088407	chr1	55201711	55202210	Hspe1|chr1:55201711-55202210	0.512946101377113	.	.
chr1	55087908	55088407	chr1	55202211	55202710	Hspd1|chr1:55202211-55202710	0.600463391601536	.	.
chr1	55087908	55088407	chr1	55202211	55202710	Hspe1|chr1:55202211-55202710	0.600463391601536	.	.
chr1	55236881	55237380	chr1	54794960	54795459	Mars2|chr1:54794960-54795459	0.417373071433456	.	.
chr1	55405572	55406071	chr1	55528869	55529368	Plcl1|chr1:55528869-55529368	0.414350509400424	.	.
chr1	55405572	55406071	chr1	55707034	55707533	Plcl1|chr1:55707034-55707533	0.432623379053562	.	.
chr1	57377374	57377873	chr1	57394001	57394500	1700066M21Rik|chr1:57394001-57394500	0.510447775423486	.	.
chr1	57377374	57377873	chr1	57394001	57394500	4930558J18Rik|chr1:57394001-57394500	0.510447775423486	.	.
chr1	57377374	57377873	chr1	57642139	57642638	1700066M21Rik|chr1:57642139-57642638	0.560260308334292	.	.
chr1	57377374	57377873	chr1	57642139	57642638	4930558J18Rik|chr1:57642139-57642638	0.560260308334292	.	.
chr1	57773916	57774415	chr1	57851662	57852161	Spats2l|chr1:57851662-57852161	0.53818263305497	.	.
chr1	57773916	57774415	chr1	57852286	57852785	Spats2l|chr1:57852286-57852785	0.526812799512961	.	.
chr1	57773916	57774415	chr1	57884799	57885298	Spats2l|chr1:57884799-57885298	0.549316007734807	.	.
chr1	57774846	57775345	chr1	57852905	57853404	Spats2l|chr1:57852905-57853404	0.450811756953037	.	.
chr1	58030475	58030974	chr1	58144639	58145138	Aox1|chr1:58144639-58145138	0.590046041606647	.	.
chr1	58030475	58030974	chr1	58422814	58423313	Aox1|chr1:58422814-58423313	0.437356655608396	.	.
chr1	58210207	58210706	chr1	58144639	58145138	Aox4|chr1:58144639-58145138	0.403839687060487	.	.
chr1	58392818	58393317	chr1	58221927	58222426	Bzw1|chr1:58221927-58222426	0.493454471671861	.	.
chr1	58423825	58424324	chr1	58296260	58296759	Clk1|chr1:58296260-58296759	0.466122970929471	.	.
chr1	58973284	58973783	chr1	59247600	59248099	Stradb|chr1:59247600-59248099	0.597018678059523	.	.
chr1	58973284	58973783	chr1	59247600	59248099	Trak2|chr1:59247600-59248099	0.597018678059523	.	.
chr1	59237006	59237505	chr1	59311861	59312360	Als2|chr1:59311861-59312360	0.519593481054847	.	.
chr1	59481835	59482334	chr1	59311861	59312360	Fzd7|chr1:59311861-59312360	0.515999294284335	.	.
chr1	59912662	59913161	chr1	59566844	59567343	Fam117b|chr1:59566844-59567343	0.486561578798497	.	.
chr1	59912662	59913161	chr1	59625333	59625832	Fam117b|chr1:59625333-59625832	0.470552888089488	.	.
chr1	60342754	60343253	chr1	60639436	60639935	Cyp20a1|chr1:60639436-60639935	0.459353670718483	.	.
chr1	60565982	60566481	chr1	60639436	60639935	Raph1|chr1:60639436-60639935	0.427379107386338	.	.
chr1	60565982	60566481	chr1	60800434	60800933	Raph1|chr1:60800434-60800933	0.632375234185135	.	.
chr1	60565982	60566481	chr1	60804114	60804613	Raph1|chr1:60804114-60804613	0.464276449420102	.	.
chr1	60565982	60566481	chr1	60809579	60810078	Raph1|chr1:60809579-60810078	0.601195874327214	.	.
chr1	60565982	60566481	chr1	60860552	60861051	Raph1|chr1:60860552-60861051	0.441211536941579	.	.
chr1	60565982	60566481	chr1	60868356	60868855	Raph1|chr1:60868356-60868855	0.404807247524847	.	.
chr1	60566593	60567092	chr1	60809015	60809514	Raph1|chr1:60809015-60809514	0.461139595043008	.	.
chr1	60566593	60567092	chr1	60823004	60823503	Raph1|chr1:60823004-60823503	0.480637629827045	.	.
chr1	60715645	60716144	chr1	60809015	60809514	Cd28|chr1:60809015-60809514	0.411575876437626	.	.
chr1	61638558	61639057	chr1	61417034	61417533	Pard3b|chr1:61417034-61417533	0.539413322756518	.	.
chr1	61638558	61639057	chr1	61418609	61419108	Pard3b|chr1:61418609-61419108	0.400225894942094	.	.
chr1	61638558	61639057	chr1	61437558	61438057	Pard3b|chr1:61437558-61438057	0.674836869006094	.	.
chr1	61638558	61639057	chr1	61472846	61473345	Pard3b|chr1:61472846-61473345	0.56462581376212	.	.
chr1	63272985	63273484	chr1	63180992	63181491	Gm11608|chr1:63180992-63181491	0.471502617277517	.	.
chr1	63272985	63273484	chr1	63180992	63181491	Gm11608|chr1:63180992-63181491	0.471502617277518	.	.
chr1	63272985	63273484	chr1	63180992	63181491	Zdbf2|chr1:63180992-63181491	0.471502617277517	.	.
chr1	63272985	63273484	chr1	63180992	63181491	Zdbf2|chr1:63180992-63181491	0.471502617277518	.	.
chr1	63272985	63273484	chr1	63182179	63182678	Gm11608|chr1:63182179-63182678	0.511654587339922	.	.
chr1	63272985	63273484	chr1	63182179	63182678	Zdbf2|chr1:63182179-63182678	0.511654587339922	.	.
chr1	63272985	63273484	chr1	63367905	63368404	Gm11608|chr1:63367905-63368404	0.460695810932076	.	.
chr1	63272985	63273484	chr1	63367905	63368404	Zdbf2|chr1:63367905-63368404	0.460695810932076	.	.
chr1	63272985	63273484	chr1	63659557	63660056	Gm11608|chr1:63659557-63660056	0.493085703644875	.	.
chr1	63272985	63273484	chr1	63659557	63660056	Zdbf2|chr1:63659557-63660056	0.493085703644875	.	.
chr1	63445671	63446170	chr1	63180992	63181491	Adam23|chr1:63180992-63181491	0.450422060885972	.	.
chr1	63445671	63446170	chr1	63367905	63368404	Adam23|chr1:63367905-63368404	0.634423784123435	.	.
chr1	63445671	63446170	chr1	63659557	63660056	Adam23|chr1:63659557-63660056	0.561942103366828	.	.
chr1	63445671	63446170	chr1	63671247	63671746	Adam23|chr1:63671247-63671746	0.429058618172077	.	.
chr1	63730384	63730883	chr1	63367905	63368404	Fastkd2|chr1:63367905-63368404	0.628901816279002	.	.
chr1	63730384	63730883	chr1	63367905	63368404	Mdh1b|chr1:63367905-63368404	0.628901816279002	.	.
chr1	63730384	63730883	chr1	63667897	63668396	Fastkd2|chr1:63667897-63668396	0.465135290702935	.	.
chr1	63730384	63730883	chr1	63667897	63668396	Mdh1b|chr1:63667897-63668396	0.465135290702935	.	.
chr1	64302882	64303381	chr1	64289060	64289559	Gm28981|chr1:64289060-64289559	0.43598657957778	.	.
chr1	64302882	64303381	chr1	64445949	64446448	Gm28981|chr1:64445949-64446448	0.611958614190948	.	.
chr1	64532547	64533046	chr1	64361902	64362401	Creb1|chr1:64361902-64362401	0.426072093707859	.	.
chr1	64532547	64533046	chr1	64408684	64409183	Creb1|chr1:64408684-64409183	0.431502892389344	.	.
chr1	64690474	64690973	chr1	64341507	64342006	2810408I11Rik|chr1:64341507-64342006	0.499571387385405	.	.
chr1	64690474	64690973	chr1	64341507	64342006	Ccnyl1|chr1:64341507-64342006	0.499571387385405	.	.
chr1	64956569	64957068	chr1	64596680	64597179	Plekhm3|chr1:64596680-64597179	0.438754506225185	.	.
chr1	64956569	64957068	chr1	64885199	64885698	Plekhm3|chr1:64885199-64885698	0.450175518582872	.	.
chr1	65186396	65186895	chr1	65111968	65112467	Idh1|chr1:65111968-65112467	0.409609915881503	.	.
chr1	65186396	65186895	chr1	65111968	65112467	Pikfyve|chr1:65111968-65112467	0.409609915881503	.	.
chr1	65186396	65186895	chr1	65179041	65179540	Idh1|chr1:65179041-65179540	0.557317987322133	.	.
chr1	65186396	65186895	chr1	65179041	65179540	Pikfyve|chr1:65179041-65179540	0.557317987322133	.	.
chr1	65186396	65186895	chr1	65312053	65312552	Idh1|chr1:65312053-65312552	0.417150074829288	.	.
chr1	65186396	65186895	chr1	65312053	65312552	Pikfyve|chr1:65312053-65312552	0.417150074829288	.	.
chr1	65282716	65283215	chr1	65312053	65312552	Pth2r|chr1:65312053-65312552	0.44986716226194	.	.
chr1	66863047	66863546	chr1	66838431	66838930	Acadl|chr1:66838431-66838930	0.487419818038578	.	.
chr1	66863047	66863546	chr1	67184067	67184566	Acadl|chr1:67184067-67184566	0.417012727764725	.	.
chr1	67792250	67792749	chr1	67640283	67640782	Gm15669|chr1:67640283-67640782	0.527603378787906	.	.
chr1	67792250	67792749	chr1	67802468	67802967	Gm15669|chr1:67802468-67802967	0.842024795946823	.	.
chr1	69106246	69106745	chr1	68834587	68835086	Gm16076|chr1:68834587-68835086	0.57863457103483	.	.
chr1	69687151	69687650	chr1	69452231	69452730	Ikzf2|chr1:69452231-69452730	0.463736630201491	.	.
chr1	71102248	71102747	chr1	70857367	70857866	Bard1|chr1:70857367-70857866	0.440993588658654	.	.
chr1	71102861	71103360	chr1	70868867	70869366	Bard1|chr1:70868867-70869366	0.428485079763128	.	.
chr1	71556874	71557373	chr1	71816257	71816756	Atic|chr1:71816257-71816756	0.40631273448905	.	.
chr1	72211757	72212256	chr1	71816257	71816756	Mreg|chr1:71816257-71816756	0.413593146403608	.	.
chr1	72211757	72212256	chr1	72210810	72211309	Mreg|chr1:72210810-72211309	0.507557964548288	.	.
chr1	72212372	72212871	chr1	71962781	71963280	Mreg|chr1:71962781-71963280	0.476249601049458	.	.
chr1	72536444	72536943	chr1	72567011	72567510	March4|chr1:72567011-72567510	0.456816114499824	.	.
chr1	72536444	72536943	chr1	72870991	72871490	March4|chr1:72870991-72871490	0.590165754147479	.	.
chr1	72536444	72536943	chr1	72871694	72872193	March4|chr1:72871694-72872193	0.416165924582402	.	.
chr1	72536444	72536943	chr1	72877787	72878286	March4|chr1:72877787-72878286	0.54117529509991	.	.
chr1	72536444	72536943	chr1	72929780	72930279	March4|chr1:72929780-72930279	0.567505622131876	.	.
chr1	72536972	72537471	chr1	72506132	72506631	March4|chr1:72506132-72506631	0.402391466004007	.	.
chr1	72582908	72583407	chr1	72870991	72871490	Smarcal1|chr1:72870991-72871490	0.440607314441684	.	.
chr1	72582908	72583407	chr1	72877787	72878286	Smarcal1|chr1:72877787-72878286	0.562059921615912	.	.
chr1	72582908	72583407	chr1	72929780	72930279	Smarcal1|chr1:72929780-72930279	0.576208122116057	.	.
chr1	72640885	72641384	chr1	72739525	72740024	Gm39662|chr1:72739525-72740024	0.522324828570816	.	.
chr1	72640885	72641384	chr1	72746325	72746824	Gm39662|chr1:72746325-72746824	0.723739562938522	.	.
chr1	74236196	74236695	chr1	74386756	74387255	Arpc2|chr1:74386756-74387255	0.483460122028674	.	.
chr1	74236196	74236695	chr1	74397348	74397847	Arpc2|chr1:74397348-74397847	0.471401541996596	.	.
chr1	74284588	74285087	chr1	74131923	74132422	Aamp|chr1:74131923-74132422	0.468375418732809	.	.
chr1	74284588	74285087	chr1	74131923	74132422	Pnkd|chr1:74131923-74132422	0.468375418732809	.	.
chr1	74284588	74285087	chr1	74437955	74438454	Aamp|chr1:74437955-74438454	0.434723928600624	.	.
chr1	74284588	74285087	chr1	74437955	74438454	Pnkd|chr1:74437955-74438454	0.434723928600624	.	.
chr1	74505730	74506229	chr1	74794449	74794948	Cnot9|chr1:74794449-74794948	0.658821391709646	.	.
chr1	74542596	74543095	chr1	74397348	74397847	Plcd4|chr1:74397348-74397847	0.430550961398945	.	.
chr1	74601175	74601674	chr1	74635618	74636117	Rnf25|chr1:74635618-74636117	0.447747915368585	.	.
chr1	74601175	74601674	chr1	74635618	74636117	Stk36|chr1:74635618-74636117	0.447747915368585	.	.
chr1	74661495	74661994	chr1	74368126	74368625	Ttll4|chr1:74368126-74368625	0.45386151830555	.	.
chr1	74661495	74661994	chr1	74397348	74397847	Ttll4|chr1:74397348-74397847	0.51857561165497	.	.
chr1	74892867	74893366	chr1	74964428	74964927	Cryba2|chr1:74964428-74964927	0.460543766390911	.	.
chr1	74893408	74893907	chr1	74763029	74763528	Cryba2|chr1:74763029-74763528	0.578072688593121	.	.
chr1	74893408	74893907	chr1	74784124	74784623	Cryba2|chr1:74784124-74784623	0.563868359045936	.	.
chr1	74893408	74893907	chr1	74816731	74817230	Cryba2|chr1:74816731-74817230	0.477383485597992	.	.
chr1	75142499	75142998	chr1	74763029	74763528	Cnppd1|chr1:74763029-74763528	0.435991412081603	.	.
chr1	75142499	75142998	chr1	74763029	74763528	Retreg2|chr1:74763029-74763528	0.435991412081603	.	.
chr1	75142499	75142998	chr1	74794449	74794948	Cnppd1|chr1:74794449-74794948	0.435025865991206	.	.
chr1	75142499	75142998	chr1	74794449	74794948	Retreg2|chr1:74794449-74794948	0.435025865991206	.	.
chr1	75142499	75142998	chr1	75244823	75245322	Cnppd1|chr1:75244823-75245322	0.462260059440849	.	.
chr1	75142499	75142998	chr1	75244823	75245322	Retreg2|chr1:75244823-75245322	0.462260059440849	.	.
chr1	75142499	75142998	chr1	75487302	75487801	Cnppd1|chr1:75487302-75487801	0.482213866762417	.	.
chr1	75142499	75142998	chr1	75487302	75487801	Retreg2|chr1:75487302-75487801	0.482213866762417	.	.
chr1	75168424	75168923	chr1	74794449	74794948	Zfand2b|chr1:74794449-74794948	0.398319677739895	.	.
chr1	75168424	75168923	chr1	74802933	74803432	Zfand2b|chr1:74802933-74803432	0.555214062627012	.	.
chr1	75168424	75168923	chr1	74808065	74808564	Zfand2b|chr1:74808065-74808564	0.551075179826052	.	.
chr1	75168424	75168923	chr1	74808065	74808564	Zfand2b|chr1:74808065-74808564	0.551075179826053	.	.
chr1	75168424	75168923	chr1	75244823	75245322	Zfand2b|chr1:75244823-75245322	0.463876335347916	.	.
chr1	75180079	75180578	chr1	74794449	74794948	Abcb6|chr1:74794449-74794948	0.501900661196472	.	.
chr1	75191753	75192252	chr1	74802933	74803432	Ankzf1|chr1:74802933-74803432	0.464388692320029	.	.
chr1	75191753	75192252	chr1	74802933	74803432	Atg9a|chr1:74802933-74803432	0.464388692320029	.	.
chr1	75191753	75192252	chr1	74808065	74808564	Ankzf1|chr1:74808065-74808564	0.564755714831462	.	.
chr1	75191753	75192252	chr1	74808065	74808564	Atg9a|chr1:74808065-74808564	0.564755714831462	.	.
chr1	75210546	75211045	chr1	75398631	75399130	Glb1l|chr1:75398631-75399130	0.512499985710061	.	.
chr1	75210546	75211045	chr1	75398631	75399130	Stk16|chr1:75398631-75399130	0.512499985710061	.	.
chr1	75210546	75211045	chr1	75458368	75458867	Glb1l|chr1:75458368-75458867	0.426889243983269	.	.
chr1	75210546	75211045	chr1	75458368	75458867	Stk16|chr1:75458368-75458867	0.426889243983269	.	.
chr1	75219086	75219585	chr1	74808065	74808564	Tuba4a|chr1:74808065-74808564	0.698477952581538	.	.
chr1	75219086	75219585	chr1	74858307	74858806	Tuba4a|chr1:74858307-74858806	0.487592722806058	.	.
chr1	75236144	75236643	chr1	75381822	75382321	Dnajb2|chr1:75381822-75382321	0.404460164378966	.	.
chr1	75236651	75237150	chr1	74763029	74763528	Dnajb2|chr1:74763029-74763528	0.427090892612002	.	.
chr1	75251521	75252020	chr1	75398631	75399130	Gm28294|chr1:75398631-75399130	0.45775827606999	.	.
chr1	75251521	75252020	chr1	75458368	75458867	Gm28294|chr1:75458368-75458867	0.416953918162917	.	.
chr1	75251521	75252020	chr1	75597518	75598017	Gm28294|chr1:75597518-75598017	0.56522950604842	.	.
chr1	75277375	75277874	chr1	75244823	75245322	Resp18|chr1:75244823-75245322	0.470436920842826	.	.
chr1	75277375	75277874	chr1	75487302	75487801	Resp18|chr1:75487302-75487801	0.398761496687419	.	.
chr1	75278167	75278666	chr1	75398631	75399130	Resp18|chr1:75398631-75399130	0.590205737421403	.	.
chr1	75278167	75278666	chr1	75588323	75588822	Resp18|chr1:75588323-75588822	0.503798972861215	.	.
chr1	75278167	75278666	chr1	75588851	75589350	Resp18|chr1:75588851-75589350	0.488468272338144	.	.
chr1	75278167	75278666	chr1	75597518	75598017	Resp18|chr1:75597518-75598017	0.775994284006019	.	.
chr1	75317346	75317845	chr1	75016818	75017317	Dnpep|chr1:75016818-75017317	0.455194530465504	.	.
chr1	75317346	75317845	chr1	75244823	75245322	Dnpep|chr1:75244823-75245322	0.407203290370587	.	.
chr1	75317346	75317845	chr1	75559353	75559852	Dnpep|chr1:75559353-75559852	0.543295132458044	.	.
chr1	75478598	75479097	chr1	75381822	75382321	Chpf|chr1:75381822-75382321	0.520893576028779	.	.
chr1	75478598	75479097	chr1	75381822	75382321	Tmem198|chr1:75381822-75382321	0.520893576028779	.	.
chr1	75478598	75479097	chr1	75393088	75393587	Chpf|chr1:75393088-75393587	0.530129960013004	.	.
chr1	75478598	75479097	chr1	75393088	75393587	Tmem198|chr1:75393088-75393587	0.530129960013004	.	.
chr1	75479156	75479655	chr1	75381822	75382321	Chpf|chr1:75381822-75382321	0.532993937566315	.	.
chr1	75479156	75479655	chr1	75381822	75382321	Tmem198|chr1:75381822-75382321	0.532993937566315	.	.
chr1	75505376	75505875	chr1	75398631	75399130	Obsl1|chr1:75398631-75399130	0.409349259874037	.	.
chr1	75505376	75505875	chr1	75597518	75598017	Obsl1|chr1:75597518-75598017	0.570397908242022	.	.
chr1	75506139	75506638	chr1	75398631	75399130	Inha|chr1:75398631-75399130	0.496513281088967	.	.
chr1	75506139	75506638	chr1	75398631	75399130	Obsl1|chr1:75398631-75399130	0.496513281088967	.	.
chr1	75506139	75506638	chr1	75442771	75443270	Inha|chr1:75442771-75443270	0.630844047420751	.	.
chr1	75506139	75506638	chr1	75442771	75443270	Obsl1|chr1:75442771-75443270	0.630844047420751	.	.
chr1	75506139	75506638	chr1	75445624	75446123	Inha|chr1:75445624-75446123	0.555203940552953	.	.
chr1	75506139	75506638	chr1	75445624	75446123	Obsl1|chr1:75445624-75446123	0.555203940552953	.	.
chr1	75506139	75506638	chr1	75588323	75588822	Inha|chr1:75588323-75588822	0.461135502735566	.	.
chr1	75506139	75506638	chr1	75588323	75588822	Obsl1|chr1:75588323-75588822	0.461135502735566	.	.
chr1	75506139	75506638	chr1	75588851	75589350	Inha|chr1:75588851-75589350	0.49418403594921	.	.
chr1	75506139	75506638	chr1	75588851	75589350	Obsl1|chr1:75588851-75589350	0.49418403594921	.	.
chr1	75506139	75506638	chr1	75597518	75598017	Inha|chr1:75597518-75598017	0.573761557819645	.	.
chr1	75506139	75506638	chr1	75597518	75598017	Obsl1|chr1:75597518-75598017	0.573761557819645	.	.
chr1	75506139	75506638	chr1	75652505	75653004	Inha|chr1:75652505-75653004	0.749670901343831	.	.
chr1	75506139	75506638	chr1	75652505	75653004	Obsl1|chr1:75652505-75653004	0.749670901343831	.	.
chr1	75521240	75521739	chr1	75597518	75598017	Stk11ip|chr1:75597518-75598017	0.672646406522596	.	.
chr1	75546261	75546760	chr1	75925739	75926238	Slc4a3|chr1:75925739-75926238	0.422442721207398	.	.
chr1	75546261	75546760	chr1	75978531	75979030	Slc4a3|chr1:75978531-75979030	0.446184239300172	.	.
chr1	77514939	77515438	chr1	77428116	77428615	Epha4|chr1:77428116-77428615	0.46831366466134	.	.
chr1	77514939	77515438	chr1	77428116	77428615	Gm28386|chr1:77428116-77428615	0.46831366466134	.	.
chr1	77514939	77515438	chr1	77513554	77514053	Epha4|chr1:77513554-77514053	0.492855061425355	.	.
chr1	77514939	77515438	chr1	77513554	77514053	Gm28386|chr1:77513554-77514053	0.492855061425355	.	.
chr1	77516009	77516508	chr1	77545710	77546209	Gm28386|chr1:77545710-77546209	0.650255147871009	.	.
chr1	77516009	77516508	chr1	77943057	77943556	Gm28386|chr1:77943057-77943556	0.496680199682884	.	.
chr1	78310032	78310531	chr1	78216563	78217062	Sgpp2|chr1:78216563-78217062	0.418194210705196	.	.
chr1	78310931	78311430	chr1	78216563	78217062	Sgpp2|chr1:78216563-78217062	0.596799651380795	.	.
chr1	78488900	78489399	chr1	78216563	78217062	Farsb|chr1:78216563-78217062	0.433283136642378	.	.
chr1	78488900	78489399	chr1	78363543	78364042	Farsb|chr1:78363543-78364042	0.468523260224626	.	.
chr1	79439807	79440306	chr1	79580908	79581407	Scg2|chr1:79580908-79581407	0.430982315935251	.	.
chr1	79439807	79440306	chr1	79590235	79590734	Scg2|chr1:79590235-79590734	0.429988456519405	.	.
chr1	79671350	79671849	chr1	79357260	79357759	Ap1s3|chr1:79357260-79357759	0.580679225832691	.	.
chr1	79671948	79672447	chr1	79357260	79357759	Ap1s3|chr1:79357260-79357759	0.40213484962843	.	.
chr1	80339971	80340470	chr1	80180986	80181485	Cul3|chr1:80180986-80181485	0.518365897178133	.	.
chr1	80757286	80757785	chr1	80854286	80854785	Dock10|chr1:80854286-80854785	0.467639777699229	.	.
chr1	81076257	81076756	chr1	80773181	80773680	Nyap2|chr1:80773181-80773680	0.441619575518505	.	.
chr1	81076257	81076756	chr1	81219000	81219499	Nyap2|chr1:81219000-81219499	0.565583198723065	.	.
chr1	81076879	81077378	chr1	80773181	80773680	Nyap2|chr1:80773181-80773680	0.490351747438651	.	.
chr1	81076879	81077378	chr1	80860517	80861016	Nyap2|chr1:80860517-80861016	0.50685564231182	.	.
chr1	81076879	81077378	chr1	81219000	81219499	Nyap2|chr1:81219000-81219499	0.555504201969791	.	.
chr1	81076879	81077378	chr1	81301648	81302147	Nyap2|chr1:81301648-81302147	0.464756865235015	.	.
chr1	82290681	82291180	chr1	82041283	82041782	Irs1|chr1:82041283-82041782	0.408417887339969	.	.
chr1	82724600	82725099	chr1	82474587	82475086	C430014B12Rik|chr1:82474587-82475086	0.437723291441318	.	.
chr1	82724600	82725099	chr1	82474587	82475086	Mff|chr1:82474587-82475086	0.437723291441318	.	.
chr1	82724600	82725099	chr1	82918423	82918922	C430014B12Rik|chr1:82918423-82918922	0.465330780181119	.	.
chr1	82724600	82725099	chr1	82918423	82918922	Mff|chr1:82918423-82918922	0.465330780181119	.	.
chr1	82725115	82725614	chr1	82292699	82293198	C430014B12Rik|chr1:82292699-82293198	0.688323006889769	.	.
chr1	82725115	82725614	chr1	82292699	82293198	Mff|chr1:82292699-82293198	0.688323006889769	.	.
chr1	82839194	82839693	chr1	82918423	82918922	Agfg1|chr1:82918423-82918922	0.477204147042094	.	.
chr1	82839865	82840364	chr1	83101829	83102328	Agfg1|chr1:83101829-83102328	0.497303669551381	.	.
chr1	82839865	82840364	chr1	83152949	83153448	Agfg1|chr1:83152949-83153448	0.541933291976125	.	.
chr1	83037972	83038471	chr1	83152949	83153448	Slc19a3|chr1:83152949-83153448	0.530868520021146	.	.
chr1	83037972	83038471	chr1	83451300	83451799	Slc19a3|chr1:83451300-83451799	0.470367614477283	.	.
chr1	83159481	83159980	chr1	83277033	83277532	Daw1|chr1:83277033-83277532	0.519582990977934	.	.
chr1	83159481	83159980	chr1	83366669	83367168	Daw1|chr1:83366669-83367168	0.422789508258175	.	.
chr1	83407918	83408417	chr1	83277033	83277532	Sphkap|chr1:83277033-83277532	0.513488230961317	.	.
chr1	83407918	83408417	chr1	83366669	83367168	Sphkap|chr1:83366669-83367168	0.455069761919538	.	.
chr1	83407918	83408417	chr1	83568694	83569193	Sphkap|chr1:83568694-83569193	0.432211073214064	.	.
chr1	83407918	83408417	chr1	83727092	83727591	Sphkap|chr1:83727092-83727591	0.489158874987615	.	.
chr1	83407918	83408417	chr1	83736377	83736876	Sphkap|chr1:83736377-83736876	0.445293813501053	.	.
chr1	84839165	84839664	chr1	84838531	84839030	Fbxo36|chr1:84838531-84839030	0.618590678362639	.	.
chr1	84839808	84840307	chr1	84838531	84839030	Fbxo36|chr1:84838531-84839030	0.565241811714407	.	.
chr1	84839808	84840307	chr1	84838531	84839030	Trip12|chr1:84838531-84839030	0.565241811714407	.	.
chr1	84934371	84934870	chr1	84838531	84839030	Slc16a14|chr1:84838531-84839030	0.450261562735195	.	.
chr1	85774994	85775493	chr1	85771895	85772394	9930111H07Rik|chr1:85771895-85772394	0.643476420940736	.	.
chr1	85774994	85775493	chr1	85776113	85776612	9930111H07Rik|chr1:85776113-85776612	0.474945127775907	.	.
chr1	85793160	85793659	chr1	86032144	86032643	Cab39|chr1:86032144-86032643	0.486660598420255	.	.
chr1	85793160	85793659	chr1	86214214	86214713	Cab39|chr1:86214214-86214713	0.416909325168253	.	.
chr1	85793160	85793659	chr1	86240233	86240732	Cab39|chr1:86240233-86240732	0.42017561251248	.	.
chr1	85894274	85894773	chr1	86018323	86018822	Itm2c|chr1:86018323-86018822	0.464630926856165	.	.
chr1	85894274	85894773	chr1	86214214	86214713	Itm2c|chr1:86214214-86214713	0.477127577203766	.	.
chr1	85928201	85928700	chr1	85771895	85772394	4933407L21Rik|chr1:85771895-85772394	0.429209283647529	.	.
chr1	85928201	85928700	chr1	86007691	86008190	4933407L21Rik|chr1:86007691-86008190	0.41623292708014	.	.
chr1	86046083	86046582	chr1	86007691	86008190	2810459M11Rik|chr1:86007691-86008190	0.429181018604867	.	.
chr1	86111698	86112197	chr1	86032144	86032643	Htr2b|chr1:86032144-86032643	0.432039507565917	.	.
chr1	86111698	86112197	chr1	86239554	86240053	Htr2b|chr1:86239554-86240053	0.425364301668795	.	.
chr1	86111698	86112197	chr1	86441273	86441772	Htr2b|chr1:86441273-86441772	0.543650953614711	.	.
chr1	86111698	86112197	chr1	86487725	86488224	Htr2b|chr1:86487725-86488224	0.420088222219762	.	.
chr1	86302910	86303409	chr1	86440464	86440963	B3gnt7|chr1:86440464-86440963	0.424892407949813	.	.
chr1	86302910	86303409	chr1	86440464	86440963	Gm28626|chr1:86440464-86440963	0.424892407949813	.	.
chr1	86302910	86303409	chr1	86525204	86525703	B3gnt7|chr1:86525204-86525703	0.402169501311166	.	.
chr1	86302910	86303409	chr1	86525204	86525703	Gm28626|chr1:86525204-86525703	0.402169501311166	.	.
chr1	86359268	86359767	chr1	86053131	86053630	C130036L24Rik|chr1:86053131-86053630	0.57043424517792	.	.
chr1	86359268	86359767	chr1	86053131	86053630	Ncl|chr1:86053131-86053630	0.57043424517792	.	.
chr1	86359268	86359767	chr1	86434501	86435000	C130036L24Rik|chr1:86434501-86435000	0.661392688487502	.	.
chr1	86359268	86359767	chr1	86434501	86435000	Ncl|chr1:86434501-86435000	0.661392688487502	.	.
chr1	86359268	86359767	chr1	86487143	86487642	C130036L24Rik|chr1:86487143-86487642	0.590544552915156	.	.
chr1	86359268	86359767	chr1	86487143	86487642	Ncl|chr1:86487143-86487642	0.590544552915156	.	.
chr1	86359268	86359767	chr1	86503968	86504467	C130036L24Rik|chr1:86503968-86504467	0.560969534410178	.	.
chr1	86359268	86359767	chr1	86503968	86504467	Ncl|chr1:86503968-86504467	0.560969534410178	.	.
chr1	86526360	86526859	chr1	86440464	86440963	Ptma|chr1:86440464-86440963	0.428060889061294	.	.
chr1	86526360	86526859	chr1	86503968	86504467	Ptma|chr1:86503968-86504467	0.479459911062871	.	.
chr1	86526360	86526859	chr1	86525204	86525703	Ptma|chr1:86525204-86525703	0.607004049457427	.	.
chr1	86582078	86582577	chr1	86339345	86339844	Cops7b|chr1:86339345-86339844	0.441658137202142	.	.
chr1	86582078	86582577	chr1	86339345	86339844	Pde6d|chr1:86339345-86339844	0.441658137202142	.	.
chr1	86582078	86582577	chr1	86434501	86435000	Cops7b|chr1:86434501-86435000	0.591882121620964	.	.
chr1	86582078	86582577	chr1	86434501	86435000	Pde6d|chr1:86434501-86435000	0.591882121620964	.	.
chr1	86582078	86582577	chr1	86487143	86487642	Cops7b|chr1:86487143-86487642	0.647497020099494	.	.
chr1	86582078	86582577	chr1	86487143	86487642	Pde6d|chr1:86487143-86487642	0.647497020099494	.	.
chr1	86582078	86582577	chr1	86528114	86528613	Cops7b|chr1:86528114-86528613	0.445923688401955	.	.
chr1	86582078	86582577	chr1	86528114	86528613	Pde6d|chr1:86528114-86528613	0.445923688401955	.	.
chr1	86669399	86669898	chr1	86586879	86587378	Nppc|chr1:86586879-86587378	0.414235074793786	.	.
chr1	87326698	87327197	chr1	87042019	87042518	Gigyf2|chr1:87042019-87042518	0.599737410496239	.	.
chr1	87510023	87510522	chr1	87447455	87447954	Neu2|chr1:87447455-87447954	0.545910573953944	.	.
chr1	87574215	87574714	chr1	87574769	87575268	Ngef|chr1:87574769-87575268	0.444670667866459	.	.
chr1	87755700	87756199	chr1	87593691	87594190	Atg16l1|chr1:87593691-87594190	0.539696837670474	.	.
chr1	88102279	88102778	chr1	88330580	88331079	Ugt1a6b|chr1:88330580-88331079	0.400786934045544	.	.
chr1	88277410	88277909	chr1	88505149	88505648	Hjurp|chr1:88505149-88505648	0.505905350324001	.	.
chr1	88277410	88277909	chr1	88505149	88505648	Trpm8|chr1:88505149-88505648	0.505905350324001	.	.
chr1	88701944	88702443	chr1	88929206	88929705	Arl4c|chr1:88929206-88929705	0.634654276056039	.	.
chr1	89069980	89070479	chr1	88929206	88929705	Sh3bp4|chr1:88929206-88929705	0.457879492205641	.	.
chr1	89069980	89070479	chr1	89138297	89138796	Sh3bp4|chr1:89138297-89138796	0.662432752679783	.	.
chr1	89069980	89070479	chr1	89196003	89196502	Sh3bp4|chr1:89196003-89196502	0.443621445147704	.	.
chr1	89454554	89455053	chr1	89196003	89196502	Agap1|chr1:89196003-89196502	0.424285052505583	.	.
chr1	90203739	90204238	chr1	89804950	89805449	Ackr3|chr1:89804950-89805449	0.517092244193851	.	.
chr1	90203739	90204238	chr1	90284439	90284938	Ackr3|chr1:90284439-90284938	0.538758296061407	.	.
chr1	90603129	90603628	chr1	90588307	90588806	Cops8|chr1:90588307-90588806	0.398736083070386	.	.
chr1	90998483	90998982	chr1	90710509	90711008	Lrrfip1|chr1:90710509-90711008	0.558713523888072	.	.
chr1	90998483	90998982	chr1	90973173	90973672	Lrrfip1|chr1:90973173-90973672	0.667359419082758	.	.
chr1	90998483	90998982	chr1	91098869	91099368	Lrrfip1|chr1:91098869-91099368	0.535144935745518	.	.
chr1	90998483	90998982	chr1	91209764	91210263	Lrrfip1|chr1:91209764-91210263	0.621773568731795	.	.
chr1	90999196	90999695	chr1	90721982	90722481	Lrrfip1|chr1:90721982-90722481	0.415474525060698	.	.
chr1	90999196	90999695	chr1	91209256	91209755	Lrrfip1|chr1:91209256-91209755	0.437183056579362	.	.
chr1	90999196	90999695	chr1	91209764	91210263	Lrrfip1|chr1:91209764-91210263	0.418050472124781	.	.
chr1	91249940	91250439	chr1	91199687	91200186	Ube2f|chr1:91199687-91200186	0.526807514752226	.	.
chr1	91249940	91250439	chr1	91600624	91601123	Ube2f|chr1:91600624-91601123	0.408970861629728	.	.
chr1	91298026	91298525	chr1	91077640	91078139	Scly|chr1:91077640-91078139	0.410890419084384	.	.
chr1	91298026	91298525	chr1	91199687	91200186	Scly|chr1:91199687-91200186	0.616073384903295	.	.
chr1	91298026	91298525	chr1	91446066	91446565	Scly|chr1:91446066-91446565	0.455633764938518	.	.
chr1	91413043	91413542	chr1	91412512	91413011	Hes6|chr1:91412512-91413011	0.528826250334194	.	.
chr1	91459292	91459791	chr1	91077640	91078139	Per2|chr1:91077640-91078139	0.424816591034663	.	.
chr1	91459292	91459791	chr1	91199687	91200186	Per2|chr1:91199687-91200186	0.462146277759589	.	.
chr1	92195684	92196183	chr1	92397535	92398034	Hdac4|chr1:92397535-92398034	0.477947830271794	.	.
chr1	92641765	92642264	chr1	92774751	92775250	Cops9|chr1:92774751-92775250	0.572399379524297	.	.
chr1	92831030	92831529	chr1	92774751	92775250	Gpc1|chr1:92774751-92775250	0.566834760961588	.	.
chr1	92831030	92831529	chr1	93014431	93014930	Gpc1|chr1:93014431-93014930	0.410737617343738	.	.
chr1	92831616	92832115	chr1	93014431	93014930	Gpc1|chr1:93014431-93014930	0.474227118039105	.	.
chr1	92910928	92911427	chr1	93014431	93014930	5033417F24Rik|chr1:93014431-93014930	0.519218647729035	.	.
chr1	92910928	92911427	chr1	93014431	93014930	Rnpepl1|chr1:93014431-93014930	0.519218647729035	.	.
chr1	92934435	92934934	chr1	93014431	93014930	Capn10|chr1:93014431-93014930	0.413987205823657	.	.
chr1	93100965	93101464	chr1	93444675	93445174	Kif1a|chr1:93444675-93445174	0.491355882419713	.	.
chr1	93101696	93102195	chr1	92861887	92862386	Kif1a|chr1:92861887-92862386	0.428569444126236	.	.
chr1	93101696	93102195	chr1	93014431	93014930	Kif1a|chr1:93014431-93014930	0.426785338082118	.	.
chr1	93101696	93102195	chr1	93115042	93115541	Kif1a|chr1:93115042-93115541	0.516931604413457	.	.
chr1	93235496	93235995	chr1	93014431	93014930	Sned1|chr1:93014431-93014930	0.75387214144503	.	.
chr1	93235496	93235995	chr1	93014431	93014930	Sned1|chr1:93014431-93014930	0.753872141445031	.	.
chr1	93305687	93306186	chr1	93560595	93561094	Gm28535|chr1:93560595-93561094	0.506763794436775	.	.
chr1	93305687	93306186	chr1	93560595	93561094	Mterf4|chr1:93560595-93561094	0.506763794436775	.	.
chr1	93342619	93343118	chr1	93080927	93081426	Pask|chr1:93080927-93081426	0.784609236711157	.	.
chr1	93342619	93343118	chr1	93080927	93081426	Ppp1r7|chr1:93080927-93081426	0.784609236711157	.	.
chr1	93343358	93343857	chr1	93014431	93014930	Pask|chr1:93014431-93014930	0.638133341993355	.	.
chr1	93343358	93343857	chr1	93014431	93014930	Ppp1r7|chr1:93014431-93014930	0.638133341993355	.	.
chr1	93478107	93478606	chr1	93080927	93081426	Hdlbp|chr1:93080927-93081426	0.599172636504392	.	.
chr1	93478107	93478606	chr1	93080927	93081426	Sept2|chr1:93080927-93081426	0.599172636504392	.	.
chr1	93478107	93478606	chr1	93115042	93115541	Hdlbp|chr1:93115042-93115541	0.482907187710976	.	.
chr1	93478107	93478606	chr1	93115042	93115541	Sept2|chr1:93115042-93115541	0.482907187710976	.	.
chr1	93478107	93478606	chr1	93445454	93445953	Hdlbp|chr1:93445454-93445953	0.418380545032108	.	.
chr1	93478107	93478606	chr1	93445454	93445953	Sept2|chr1:93445454-93445953	0.418380545032108	.	.
chr1	93478622	93479121	chr1	93080927	93081426	Hdlbp|chr1:93080927-93081426	0.468914092532029	.	.
chr1	93478622	93479121	chr1	93080927	93081426	Sept2|chr1:93080927-93081426	0.468914092532029	.	.
chr1	93478622	93479121	chr1	93115042	93115541	Hdlbp|chr1:93115042-93115541	0.43515915271837	.	.
chr1	93478622	93479121	chr1	93115042	93115541	Sept2|chr1:93115042-93115541	0.43515915271837	.	.
chr1	93801756	93802255	chr1	93560595	93561094	Dtymk|chr1:93560595-93561094	0.471139366968212	.	.
chr1	93801756	93802255	chr1	94035198	94035697	Dtymk|chr1:94035198-94035697	0.728705582467368	.	.
chr1	95313333	95313832	chr1	95223122	95223621	Fam174a|chr1:95223122-95223621	0.410158549648725	.	.
chr1	95313851	95314350	chr1	95218827	95219326	Fam174a|chr1:95218827-95219326	0.4289738089421	.	.
chr1	97661204	97661703	chr1	97809453	97809952	D1Ertd622e|chr1:97809453-97809952	0.426093084298151	.	.
chr1	97661800	97662299	chr1	97636981	97637480	D1Ertd622e|chr1:97636981-97637480	0.658978329009795	.	.
chr1	97661800	97662299	chr1	97698862	97699361	D1Ertd622e|chr1:97698862-97699361	0.563638795712994	.	.
chr1	97769886	97770385	chr1	97636981	97637480	Gin1|chr1:97636981-97637480	0.743070840285026	.	.
chr1	97769886	97770385	chr1	97636981	97637480	Ppip5k2|chr1:97636981-97637480	0.743070840285026	.	.
chr1	98095430	98095929	chr1	98280459	98280958	Pam|chr1:98280459-98280958	0.431772320886779	.	.
chr1	99772082	99772581	chr1	100007296	100007795	Cntnap5b|chr1:100007296-100007795	0.588750128988935	.	.
chr1	99772082	99772581	chr1	99813227	99813726	Cntnap5b|chr1:99813227-99813726	0.645997382521082	.	.
chr1	105355193	105355692	chr1	105050292	105050791	Gm17634|chr1:105050292-105050791	0.583048303601221	.	.
chr1	105355193	105355692	chr1	105051001	105051500	Gm17634|chr1:105051001-105051500	0.406648025616118	.	.
chr1	105355193	105355692	chr1	105111201	105111700	Gm17634|chr1:105111201-105111700	0.590224586850303	.	.
chr1	105355774	105356273	chr1	105092452	105092951	Gm17634|chr1:105092452-105092951	0.469475613681014	.	.
chr1	105355774	105356273	chr1	105092452	105092951	Rnf152|chr1:105092452-105092951	0.469475613681014	.	.
chr1	105355774	105356273	chr1	105630478	105630977	Gm17634|chr1:105630478-105630977	0.508842613882566	.	.
chr1	105355774	105356273	chr1	105630478	105630977	Rnf152|chr1:105630478-105630977	0.508842613882566	.	.
chr1	105356312	105356811	chr1	105092452	105092951	Gm17634|chr1:105092452-105092951	0.6444381305192	.	.
chr1	105356312	105356811	chr1	105092452	105092951	Rnf152|chr1:105092452-105092951	0.6444381305192	.	.
chr1	105663536	105664035	chr1	105844184	105844683	Pign|chr1:105844184-105844683	0.408374943077096	.	.
chr1	105663536	105664035	chr1	105844184	105844683	Pign|chr1:105844184-105844683	0.408374943077097	.	.
chr1	105663536	105664035	chr1	105844184	105844683	Relch|chr1:105844184-105844683	0.408374943077096	.	.
chr1	105663536	105664035	chr1	105844184	105844683	Relch|chr1:105844184-105844683	0.408374943077097	.	.
chr1	105663536	105664035	chr1	105957338	105957837	Pign|chr1:105957338-105957837	0.689147643398354	.	.
chr1	105663536	105664035	chr1	105957338	105957837	Relch|chr1:105957338-105957837	0.689147643398354	.	.
chr1	105663536	105664035	chr1	105993776	105994275	Pign|chr1:105993776-105994275	0.445351613203769	.	.
chr1	105663536	105664035	chr1	105993776	105994275	Relch|chr1:105993776-105994275	0.445351613203769	.	.
chr1	105990273	105990772	chr1	105844184	105844683	Gm7160|chr1:105844184-105844683	0.427756862161343	.	.
chr1	105990273	105990772	chr1	105844184	105844683	Zcchc2|chr1:105844184-105844683	0.427756862161343	.	.
chr1	105990273	105990772	chr1	105957338	105957837	Gm7160|chr1:105957338-105957837	0.712658630608634	.	.
chr1	105990273	105990772	chr1	105957338	105957837	Zcchc2|chr1:105957338-105957837	0.712658630608634	.	.
chr1	105990273	105990772	chr1	105993776	105994275	Gm7160|chr1:105993776-105994275	0.60027378550635	.	.
chr1	105990273	105990772	chr1	105993776	105994275	Zcchc2|chr1:105993776-105994275	0.60027378550635	.	.
chr1	105990273	105990772	chr1	106042980	106043479	Gm7160|chr1:106042980-106043479	0.529590738474537	.	.
chr1	105990273	105990772	chr1	106042980	106043479	Zcchc2|chr1:106042980-106043479	0.529590738474537	.	.
chr1	106171270	106171769	chr1	105890977	105891476	Gm20753|chr1:105890977-105891476	0.516252406186679	.	.
chr1	106171270	106171769	chr1	105890977	105891476	Phlpp1|chr1:105890977-105891476	0.516252406186679	.	.
chr1	106171270	106171769	chr1	106317377	106317876	Gm20753|chr1:106317377-106317876	0.401738264156173	.	.
chr1	106171270	106171769	chr1	106317377	106317876	Phlpp1|chr1:106317377-106317876	0.401738264156173	.	.
chr1	106171270	106171769	chr1	106389670	106390169	Gm20753|chr1:106389670-106390169	0.516479706135103	.	.
chr1	106171270	106171769	chr1	106389670	106390169	Phlpp1|chr1:106389670-106390169	0.516479706135103	.	.
chr1	106713878	106714377	chr1	106712268	106712767	Bcl2|chr1:106712268-106712767	0.506894828962042	.	.
chr1	106713878	106714377	chr1	106869965	106870464	Bcl2|chr1:106869965-106870464	0.447132837957569	.	.
chr1	106759529	106760028	chr1	106602908	106603407	Kdsr|chr1:106602908-106603407	0.582811180043459	.	.
chr1	107589493	107589992	chr1	107346138	107346637	Serpinb8|chr1:107346138-107346637	0.481808506921273	.	.
chr1	107589493	107589992	chr1	107473898	107474397	Serpinb8|chr1:107473898-107474397	0.712699221618816	.	.
chr1	107589493	107589992	chr1	107481450	107481949	Serpinb8|chr1:107481450-107481949	0.517155495234167	.	.
chr1	107589493	107589992	chr1	107581164	107581663	Serpinb8|chr1:107581164-107581663	0.622657762894071	.	.
chr1	107589493	107589992	chr1	107581164	107581663	Serpinb8|chr1:107581164-107581663	0.622657762894072	.	.
chr1	107589493	107589992	chr1	107621938	107622437	Serpinb8|chr1:107621938-107622437	0.44493728045924	.	.
chr1	107589493	107589992	chr1	107635939	107636438	Serpinb8|chr1:107635939-107636438	0.627634829863009	.	.
chr1	107589493	107589992	chr1	107645051	107645550	Serpinb8|chr1:107645051-107645550	0.65425623599131	.	.
chr1	107589493	107589992	chr1	107709815	107710314	Serpinb8|chr1:107709815-107710314	0.63811076180129	.	.
chr1	107589493	107589992	chr1	107768057	107768556	Serpinb8|chr1:107768057-107768556	0.585335070553172	.	.
chr1	109982994	109983493	chr1	110078415	110078914	Cdh7|chr1:110078415-110078914	0.404546562818369	.	.
chr1	118321592	118322091	chr1	118694538	118695037	Nifk|chr1:118694538-118695037	0.457674370687388	.	.
chr1	118458765	118459264	chr1	118358883	118359382	2900060B14Rik|chr1:118358883-118359382	0.419786259833353	.	.
chr1	118459308	118459807	chr1	118358883	118359382	2900060B14Rik|chr1:118358883-118359382	0.472739324779263	.	.
chr1	118459308	118459807	chr1	118598324	118598823	2900060B14Rik|chr1:118598324-118598823	0.450746688778624	.	.
chr1	119053430	119053929	chr1	119292201	119292700	Gli2|chr1:119292201-119292700	0.613817817537323	.	.
chr1	119422101	119422600	chr1	119097937	119098436	Inhbb|chr1:119097937-119098436	0.690290243781602	.	.
chr1	119422101	119422600	chr1	119292201	119292700	Inhbb|chr1:119292201-119292700	0.416656589675471	.	.
chr1	119525867	119526366	chr1	119674920	119675419	Gm27184|chr1:119674920-119675419	0.550951591115613	.	.
chr1	119525867	119526366	chr1	119674920	119675419	Tmem185b|chr1:119674920-119675419	0.550951591115613	.	.
chr1	119648156	119648655	chr1	119548633	119549132	Epb41l5|chr1:119548633-119549132	0.457643181329134	.	.
chr1	119648754	119649253	chr1	119256711	119257210	Epb41l5|chr1:119256711-119257210	0.44761530208157	.	.
chr1	119648754	119649253	chr1	119548633	119549132	Epb41l5|chr1:119548633-119549132	0.627782160178845	.	.
chr1	119836618	119837117	chr1	120093463	120093962	Ptpn4|chr1:120093463-120093962	0.441964238957294	.	.
chr1	119837335	119837834	chr1	120093463	120093962	Ptpn4|chr1:120093463-120093962	0.527752885309574	.	.
chr1	119837335	119837834	chr1	120231291	120231790	Ptpn4|chr1:120231291-120231790	0.40100240007045	.	.
chr1	119912947	119913446	chr1	120093463	120093962	Tmem177|chr1:120093463-120093962	0.614488060295473	.	.
chr1	119912947	119913446	chr1	120231291	120231790	Tmem177|chr1:120231291-120231790	0.469062410429919	.	.
chr1	121430778	121431277	chr1	121327621	121328120	Ccdc93|chr1:121327621-121328120	0.403619222054826	.	.
chr1	121527520	121528019	chr1	121527010	121527509	Htr5b|chr1:121527010-121527509	0.56189214910499	.	.
chr1	121567757	121568256	chr1	121400188	121400687	Ddx18|chr1:121400188-121400687	0.418869123775361	.	.
chr1	121567757	121568256	chr1	121400188	121400687	Ddx18|chr1:121400188-121400687	0.418869123775362	.	.
chr1	121567757	121568256	chr1	121441031	121441530	Ddx18|chr1:121441031-121441530	0.456857152581503	.	.
chr1	121567757	121568256	chr1	121499789	121500288	Ddx18|chr1:121499789-121500288	0.728918541979552	.	.
chr1	121567757	121568256	chr1	121527010	121527509	Ddx18|chr1:121527010-121527509	0.611657471054122	.	.
chr1	121567757	121568256	chr1	121802327	121802826	Ddx18|chr1:121802327-121802826	0.5579105365255	.	.
chr1	124845849	124846348	chr1	124866193	124866692	Dpp10|chr1:124866193-124866692	0.589969509557808	.	.
chr1	124845849	124846348	chr1	125052996	125053495	Dpp10|chr1:125052996-125053495	0.653823630875738	.	.
chr1	124845849	124846348	chr1	125181765	125182264	Dpp10|chr1:125181765-125182264	0.502603260255969	.	.
chr1	125560306	125560805	chr1	125542200	125542699	Slc35f5|chr1:125542200-125542699	0.618435060685804	.	.
chr1	125560306	125560805	chr1	125945114	125945613	Slc35f5|chr1:125945114-125945613	0.408117261304392	.	.
chr1	125561216	125561715	chr1	125639307	125639806	Slc35f5|chr1:125639307-125639806	0.490451943286465	.	.
chr1	125561216	125561715	chr1	125639826	125640325	Slc35f5|chr1:125639826-125640325	0.570877993913441	.	.
chr1	125561216	125561715	chr1	125839878	125840377	Slc35f5|chr1:125839878-125840377	0.664485925351345	.	.
chr1	125911894	125912393	chr1	125537779	125538278	Lypd1|chr1:125537779-125538278	0.408223767168879	.	.
chr1	125911894	125912393	chr1	125760436	125760935	Lypd1|chr1:125760436-125760935	0.471021803926636	.	.
chr1	125911894	125912393	chr1	125872350	125872849	Lypd1|chr1:125872350-125872849	0.47924230869333	.	.
chr1	125911894	125912393	chr1	125911387	125911886	Lypd1|chr1:125911387-125911886	0.543327255828423	.	.
chr1	125911894	125912393	chr1	126192627	126193126	Lypd1|chr1:126192627-126193126	0.490389360252641	.	.
chr1	126830233	126830732	chr1	126726378	126726877	Nckap5|chr1:126726378-126726877	0.438287254651266	.	.
chr1	127204681	127205180	chr1	126956029	126956528	Mgat5|chr1:126956029-126956528	0.511700076737226	.	.
chr1	127204681	127205180	chr1	127017629	127018128	Mgat5|chr1:127017629-127018128	0.438379842921158	.	.
chr1	127204681	127205180	chr1	127017629	127018128	Mgat5|chr1:127017629-127018128	0.438379842921159	.	.
chr1	128102952	128103451	chr1	127975612	127976111	R3hdm1|chr1:127975612-127976111	0.410843683904504	.	.
chr1	128102952	128103451	chr1	127975612	127976111	Zranb3|chr1:127975612-127976111	0.410843683904504	.	.
chr1	128102952	128103451	chr1	127980932	127981431	R3hdm1|chr1:127980932-127981431	0.472125762960693	.	.
chr1	128102952	128103451	chr1	127980932	127981431	Zranb3|chr1:127980932-127981431	0.472125762960693	.	.
chr1	128102952	128103451	chr1	127990069	127990568	R3hdm1|chr1:127990069-127990568	0.543416914732169	.	.
chr1	128102952	128103451	chr1	127990069	127990568	Zranb3|chr1:127990069-127990568	0.543416914732169	.	.
chr1	128243885	128244384	chr1	127946777	127947276	Ubxn4|chr1:127946777-127947276	0.412726512692317	.	.
chr1	128359460	128359959	chr1	128303860	128304359	Mcm6|chr1:128303860-128304359	0.436268859569029	.	.
chr1	128416641	128417140	chr1	128472408	128472907	Dars|chr1:128472408-128472907	0.562268539051549	.	.
chr1	130717229	130717728	chr1	130715647	130716146	Yod1|chr1:130715647-130716146	0.420747155643723	.	.
chr1	131097580	131098079	chr1	131125876	131126375	Mapkapk2|chr1:131125876-131126375	0.403943822406906	.	.
chr1	131138073	131138572	chr1	131053153	131053652	Dyrk3|chr1:131053153-131053652	0.491018402751771	.	.
chr1	131244461	131244960	chr1	131053153	131053652	Rassf5|chr1:131053153-131053652	0.516111901643812	.	.
chr1	131245008	131245507	chr1	131053153	131053652	Rassf5|chr1:131053153-131053652	0.40202009632935	.	.
chr1	131526251	131526750	chr1	131351401	131351900	Srgap2|chr1:131351401-131351900	0.518721641352864	.	.
chr1	131526251	131526750	chr1	131431843	131432342	Srgap2|chr1:131431843-131432342	0.498391424165699	.	.
chr1	131526251	131526750	chr1	131431843	131432342	Srgap2|chr1:131431843-131432342	0.4983914241657	.	.
chr1	131526251	131526750	chr1	131555074	131555573	Srgap2|chr1:131555074-131555573	0.691040510711313	.	.
chr1	131526251	131526750	chr1	131658033	131658532	Srgap2|chr1:131658033-131658532	0.416569568598789	.	.
chr1	131526251	131526750	chr1	131712339	131712838	Srgap2|chr1:131712339-131712838	0.636252432355879	.	.
chr1	131526251	131526750	chr1	131737250	131737749	Srgap2|chr1:131737250-131737749	0.532960361885592	.	.
chr1	131526753	131527252	chr1	131351401	131351900	Fam72a|chr1:131351401-131351900	0.436009786094645	.	.
chr1	131526753	131527252	chr1	131351401	131351900	Srgap2|chr1:131351401-131351900	0.436009786094645	.	.
chr1	131526753	131527252	chr1	131802593	131803092	Fam72a|chr1:131802593-131803092	0.429665515931525	.	.
chr1	131526753	131527252	chr1	131802593	131803092	Srgap2|chr1:131802593-131803092	0.429665515931525	.	.
chr1	131527318	131527817	chr1	131336049	131336548	Fam72a|chr1:131336049-131336548	0.431185119235654	.	.
chr1	131527318	131527817	chr1	131336049	131336548	Srgap2|chr1:131336049-131336548	0.431185119235654	.	.
chr1	131527318	131527817	chr1	131850660	131851159	Fam72a|chr1:131850660-131851159	0.477604805426813	.	.
chr1	131527318	131527817	chr1	131850660	131851159	Srgap2|chr1:131850660-131851159	0.477604805426813	.	.
chr1	131527318	131527817	chr1	131981607	131982106	Fam72a|chr1:131981607-131982106	0.723659454870303	.	.
chr1	131527318	131527817	chr1	131981607	131982106	Srgap2|chr1:131981607-131982106	0.723659454870303	.	.
chr1	131827667	131828166	chr1	131658033	131658532	Slc41a1|chr1:131658033-131658532	0.472096476361695	.	.
chr1	131827667	131828166	chr1	131770518	131771017	Slc41a1|chr1:131770518-131771017	0.557254661552957	.	.
chr1	131827667	131828166	chr1	131850660	131851159	Slc41a1|chr1:131850660-131851159	0.494090423490122	.	.
chr1	131866958	131867457	chr1	131548296	131548795	Rab29|chr1:131548296-131548795	0.459951737927005	.	.
chr1	131910162	131910661	chr1	131770518	131771017	Nucks1|chr1:131770518-131771017	0.416881252451733	.	.
chr1	131963030	131963529	chr1	131850660	131851159	Slc45a3|chr1:131850660-131851159	0.4881112618378	.	.
chr1	131963030	131963529	chr1	132157329	132157828	Slc45a3|chr1:132157329-132157828	0.461056432199623	.	.
chr1	132007294	132007793	chr1	131770518	131771017	Elk4|chr1:131770518-131771017	0.450171022503036	.	.
chr1	132007294	132007793	chr1	131981607	131982106	Elk4|chr1:131981607-131982106	0.408935196545042	.	.
chr1	132007294	132007793	chr1	132046327	132046826	Elk4|chr1:132046327-132046826	0.592452823946322	.	.
chr1	132007294	132007793	chr1	132237474	132237973	Elk4|chr1:132237474-132237973	0.500950246910773	.	.
chr1	132007800	132008299	chr1	131770518	131771017	Elk4|chr1:131770518-131771017	0.590298952211521	.	.
chr1	132007800	132008299	chr1	131850660	131851159	Elk4|chr1:131850660-131851159	0.448912747164013	.	.
chr1	132007800	132008299	chr1	132046327	132046826	Elk4|chr1:132046327-132046826	0.419699471216468	.	.
chr1	132191587	132192086	chr1	132046327	132046826	Gm29695|chr1:132046327-132046826	0.491774153784503	.	.
chr1	132191587	132192086	chr1	132046327	132046826	Lemd1|chr1:132046327-132046826	0.491774153784503	.	.
chr1	133424176	133424675	chr1	133046636	133047135	Sox13|chr1:133046636-133047135	0.688382925613533	.	.
chr1	133424176	133424675	chr1	133209951	133210450	Sox13|chr1:133209951-133210450	0.670638627665361	.	.
chr1	133424176	133424675	chr1	133353486	133353985	Sox13|chr1:133353486-133353985	0.454436367519415	.	.
chr1	133610089	133610588	chr1	133854685	133855184	Snrpe|chr1:133854685-133855184	0.660458584626523	.	.
chr1	133610089	133610588	chr1	133900876	133901375	Snrpe|chr1:133900876-133901375	0.703969130349486	.	.
chr1	133610089	133610588	chr1	133914631	133915130	Snrpe|chr1:133914631-133915130	0.453571230700735	.	.
chr1	133661173	133661672	chr1	133854179	133854678	Gm38394|chr1:133854179-133854678	0.401585663116224	.	.
chr1	133661173	133661672	chr1	133854179	133854678	Zbed6|chr1:133854179-133854678	0.401585663116224	.	.
chr1	133661173	133661672	chr1	133854179	133854678	Zc3h11a|chr1:133854179-133854678	0.401585663116224	.	.
chr1	133661173	133661672	chr1	133854685	133855184	Gm38394|chr1:133854685-133855184	0.557719354349976	.	.
chr1	133661173	133661672	chr1	133854685	133855184	Zbed6|chr1:133854685-133855184	0.557719354349976	.	.
chr1	133661173	133661672	chr1	133854685	133855184	Zc3h11a|chr1:133854685-133855184	0.557719354349976	.	.
chr1	133661173	133661672	chr1	133900876	133901375	Gm38394|chr1:133900876-133901375	0.496975538081227	.	.
chr1	133661173	133661672	chr1	133900876	133901375	Zbed6|chr1:133900876-133901375	0.496975538081227	.	.
chr1	133661173	133661672	chr1	133900876	133901375	Zc3h11a|chr1:133900876-133901375	0.496975538081227	.	.
chr1	134078899	134079398	chr1	134274046	134274545	Btg2|chr1:134274046-134274545	0.475643180819966	.	.
chr1	134181866	134182365	chr1	134274046	134274545	Chil1|chr1:134274046-134274545	0.416427826272986	.	.
chr1	134234747	134235246	chr1	134274046	134274545	Adora1|chr1:134274046-134274545	0.45577481033545	.	.
chr1	134332671	134333170	chr1	134244113	134244612	Ppfia4|chr1:134244113-134244612	0.416948743461061	.	.
chr1	134361764	134362263	chr1	134048675	134049174	Tmem183a|chr1:134048675-134049174	0.469317605576799	.	.
chr1	134361764	134362263	chr1	134205270	134205769	Tmem183a|chr1:134205270-134205769	0.597955256735222	.	.
chr1	134361764	134362263	chr1	134709574	134710073	Tmem183a|chr1:134709574-134710073	0.449124035890102	.	.
chr1	134415089	134415588	chr1	134234151	134234650	Adipor1|chr1:134234151-134234650	0.408435962122014	.	.
chr1	134415089	134415588	chr1	134244113	134244612	Adipor1|chr1:134244113-134244612	0.472659612793317	.	.
chr1	134455268	134455767	chr1	134060782	134061281	Klhl12|chr1:134060782-134061281	0.510396582551949	.	.
chr1	134494334	134494833	chr1	134274046	134274545	Rabif|chr1:134274046-134274545	0.527289064290305	.	.
chr1	134646329	134646828	chr1	134709574	134710073	Gm26783|chr1:134709574-134710073	0.504825688778366	.	.
chr1	134646329	134646828	chr1	134709574	134710073	Syt2|chr1:134709574-134710073	0.504825688778366	.	.
chr1	135146503	135147002	chr1	134771324	134771823	Arl8a|chr1:134771324-134771823	0.397866393136695	.	.
chr1	135146503	135147002	chr1	135181727	135182226	Arl8a|chr1:135181727-135182226	0.418008784883999	.	.
chr1	135146503	135147002	chr1	135369061	135369560	Arl8a|chr1:135369061-135369560	0.422724620959338	.	.
chr1	135283180	135283679	chr1	135181727	135182226	Rnpep|chr1:135181727-135182226	0.427602875895496	.	.
chr1	135283732	135284231	chr1	135181727	135182226	Rnpep|chr1:135181727-135182226	0.481495696403112	.	.
chr1	135313568	135314067	chr1	135181727	135182226	Timm17a|chr1:135181727-135182226	0.473292682799589	.	.
chr1	135313568	135314067	chr1	135368172	135368671	Timm17a|chr1:135368172-135368671	0.46836426501946	.	.
chr1	135313568	135314067	chr1	135369061	135369560	Timm17a|chr1:135369061-135369560	0.671770106773609	.	.
chr1	135375176	135375675	chr1	135154328	135154827	Shisa4|chr1:135154328-135154827	0.46708986825855	.	.
chr1	135766118	135766617	chr1	135752912	135753411	Phlda3|chr1:135752912-135753411	0.617212100828229	.	.
chr1	135766118	135766617	chr1	136076065	136076564	Phlda3|chr1:136076065-136076564	0.630417669469785	.	.
chr1	136131078	136131577	chr1	135752912	135753411	Gm15850|chr1:135752912-135753411	0.570112005686337	.	.
chr1	136131078	136131577	chr1	135752912	135753411	Kif21b|chr1:135752912-135753411	0.570112005686337	.	.
chr1	136131078	136131577	chr1	136076065	136076564	Gm15850|chr1:136076065-136076564	0.77448467830019	.	.
chr1	136131078	136131577	chr1	136076065	136076564	Kif21b|chr1:136076065-136076564	0.77448467830019	.	.
chr1	136259695	136260194	chr1	136076065	136076564	Gm26781|chr1:136076065-136076564	0.573351173099093	.	.
chr1	136259695	136260194	chr1	136076065	136076564	Gpr25|chr1:136076065-136076564	0.573351173099093	.	.
chr1	136415292	136415791	chr1	136140240	136140739	9230116N13Rik|chr1:136140240-136140739	0.504221911311457	.	.
chr1	136415292	136415791	chr1	136140240	136140739	Ddx59|chr1:136140240-136140739	0.504221911311457	.	.
chr1	136415292	136415791	chr1	136662118	136662617	9230116N13Rik|chr1:136662118-136662617	0.563857981088645	.	.
chr1	136415292	136415791	chr1	136662118	136662617	Ddx59|chr1:136662118-136662617	0.563857981088645	.	.
chr1	136624093	136624592	chr1	136527075	136527574	Platr23|chr1:136527075-136527574	0.516912049012241	.	.
chr1	136624093	136624592	chr1	136527075	136527574	Zfp281|chr1:136527075-136527574	0.516912049012241	.	.
chr1	136624093	136624592	chr1	136781440	136781939	Platr23|chr1:136781440-136781939	0.408497450597961	.	.
chr1	136624093	136624592	chr1	136781440	136781939	Zfp281|chr1:136781440-136781939	0.408497450597961	.	.
chr1	136624093	136624592	chr1	136948875	136949374	Platr23|chr1:136948875-136949374	0.410106513899353	.	.
chr1	136624093	136624592	chr1	136948875	136949374	Zfp281|chr1:136948875-136949374	0.410106513899353	.	.
chr1	138856629	138857128	chr1	138912120	138912619	2310009B15Rik|chr1:138912120-138912619	0.501546452235836	.	.
chr1	138856629	138857128	chr1	139080478	139080977	2310009B15Rik|chr1:139080478-139080977	0.47133181893437	.	.
chr1	139421972	139422471	chr1	139340430	139340929	Zbtb41|chr1:139340430-139340929	0.412974150496555	.	.
chr1	140246413	140246912	chr1	140265096	140265595	Kcnt2|chr1:140265096-140265595	0.406000362763561	.	.
chr1	143640493	143640992	chr1	143739248	143739747	B3galt2|chr1:143739248-143739747	0.486419976347368	.	.
chr1	143640493	143640992	chr1	143903919	143904418	B3galt2|chr1:143903919-143904418	0.430823152637684	.	.
chr1	143702603	143703102	chr1	143619717	143620216	Cdc73|chr1:143619717-143620216	0.420715310356629	.	.
chr1	143702603	143703102	chr1	143739248	143739747	Cdc73|chr1:143739248-143739747	0.568150533623538	.	.
chr1	143702603	143703102	chr1	143903919	143904418	Cdc73|chr1:143903919-143904418	0.536868414543991	.	.
chr1	143702603	143703102	chr1	143917535	143918034	Cdc73|chr1:143917535-143918034	0.396244537922796	.	.
chr1	143702603	143703102	chr1	143946893	143947392	Cdc73|chr1:143946893-143947392	0.606778894393437	.	.
chr1	143776839	143777338	chr1	144018543	144019042	Gm29170|chr1:144018543-144019042	0.429572051432462	.	.
chr1	143776839	143777338	chr1	144018543	144019042	Ro60|chr1:144018543-144019042	0.429572051432462	.	.
chr1	143776839	143777338	chr1	144018543	144019042	Uchl5|chr1:144018543-144019042	0.429572051432462	.	.
chr1	143776839	143777338	chr1	144151764	144152263	Gm29170|chr1:144151764-144152263	0.435027121281216	.	.
chr1	143776839	143777338	chr1	144151764	144152263	Ro60|chr1:144151764-144152263	0.435027121281216	.	.
chr1	143776839	143777338	chr1	144151764	144152263	Uchl5|chr1:144151764-144152263	0.435027121281216	.	.
chr1	143776839	143777338	chr1	144190045	144190544	Gm29170|chr1:144190045-144190544	0.646030535955405	.	.
chr1	143776839	143777338	chr1	144190045	144190544	Gm29170|chr1:144190045-144190544	0.646030535955406	.	.
chr1	143776839	143777338	chr1	144190045	144190544	Ro60|chr1:144190045-144190544	0.646030535955405	.	.
chr1	143776839	143777338	chr1	144190045	144190544	Ro60|chr1:144190045-144190544	0.646030535955406	.	.
chr1	143776839	143777338	chr1	144190045	144190544	Uchl5|chr1:144190045-144190544	0.646030535955405	.	.
chr1	143776839	143777338	chr1	144190045	144190544	Uchl5|chr1:144190045-144190544	0.646030535955406	.	.
chr1	143777394	143777893	chr1	143739932	143740431	Gm29170|chr1:143739932-143740431	0.527861199126453	.	.
chr1	143777394	143777893	chr1	143739932	143740431	Ro60|chr1:143739932-143740431	0.527861199126453	.	.
chr1	143777394	143777893	chr1	143739932	143740431	Uchl5|chr1:143739932-143740431	0.527861199126453	.	.
chr1	143777394	143777893	chr1	144018543	144019042	Gm29170|chr1:144018543-144019042	0.491750930083419	.	.
chr1	143777394	143777893	chr1	144018543	144019042	Ro60|chr1:144018543-144019042	0.491750930083419	.	.
chr1	143777394	143777893	chr1	144018543	144019042	Uchl5|chr1:144018543-144019042	0.491750930083419	.	.
chr1	144004041	144004540	chr1	143878214	143878713	Rgs2|chr1:143878214-143878713	0.462442228865768	.	.
chr1	144004041	144004540	chr1	143917535	143918034	Rgs2|chr1:143917535-143918034	0.449806374763895	.	.
chr1	144004041	144004540	chr1	143938546	143939045	Rgs2|chr1:143938546-143939045	0.525610207957474	.	.
chr1	144004041	144004540	chr1	144151764	144152263	Rgs2|chr1:144151764-144152263	0.435062399758896	.	.
chr1	150099643	150100142	chr1	149882561	149883060	Ptgs2|chr1:149882561-149883060	0.510960617355983	.	.
chr1	150099643	150100142	chr1	149882561	149883060	Ptgs2os|chr1:149882561-149883060	0.510960617355983	.	.
chr1	150392883	150393382	chr1	150680903	150681402	Odr4|chr1:150680903-150681402	0.454667589626898	.	.
chr1	150392883	150393382	chr1	150680903	150681402	Tpr|chr1:150680903-150681402	0.454667589626898	.	.
chr1	151344167	151344666	chr1	151009355	151009854	Gm10138|chr1:151009355-151009854	0.517272133928597	.	.
chr1	151344167	151344666	chr1	151009355	151009854	Ivns1abp|chr1:151009355-151009854	0.517272133928597	.	.
chr1	151344167	151344666	chr1	151236655	151237154	Gm10138|chr1:151236655-151237154	0.430309518399269	.	.
chr1	151344167	151344666	chr1	151236655	151237154	Ivns1abp|chr1:151236655-151237154	0.430309518399269	.	.
chr1	151345057	151345556	chr1	151657867	151658366	Gm10138|chr1:151657867-151658366	0.435501769369456	.	.
chr1	151345057	151345556	chr1	151657867	151658366	Ivns1abp|chr1:151657867-151658366	0.435501769369456	.	.
chr1	151345057	151345556	chr1	151706042	151706541	Gm10138|chr1:151706042-151706541	0.50135356671489	.	.
chr1	151345057	151345556	chr1	151706042	151706541	Ivns1abp|chr1:151706042-151706541	0.50135356671489	.	.
chr1	151428258	151428757	chr1	151009355	151009854	Swt1|chr1:151009355-151009854	0.42447112891281	.	.
chr1	151428258	151428757	chr1	151009355	151009854	Trmt1l|chr1:151009355-151009854	0.42447112891281	.	.
chr1	151428258	151428757	chr1	151161745	151162244	Swt1|chr1:151161745-151162244	0.648151899759672	.	.
chr1	151428258	151428757	chr1	151161745	151162244	Trmt1l|chr1:151161745-151162244	0.648151899759672	.	.
chr1	151428258	151428757	chr1	151236655	151237154	Swt1|chr1:151236655-151237154	0.419365878788377	.	.
chr1	151428258	151428757	chr1	151236655	151237154	Trmt1l|chr1:151236655-151237154	0.419365878788377	.	.
chr1	151428762	151429261	chr1	151078846	151079345	Swt1|chr1:151078846-151079345	0.458628172583388	.	.
chr1	151428762	151429261	chr1	151078846	151079345	Trmt1l|chr1:151078846-151079345	0.458628172583388	.	.
chr1	151428762	151429261	chr1	151161745	151162244	Swt1|chr1:151161745-151162244	0.637788402333574	.	.
chr1	151428762	151429261	chr1	151161745	151162244	Trmt1l|chr1:151161745-151162244	0.637788402333574	.	.
chr1	151500739	151501238	chr1	151706042	151706541	Rnf2|chr1:151706042-151706541	0.550949901959284	.	.
chr1	151500739	151501238	chr1	151953531	151954030	Rnf2|chr1:151953531-151954030	0.667562503652792	.	.
chr1	151571134	151571633	chr1	151952928	151953427	Fam129a|chr1:151952928-151953427	0.474547280066833	.	.
chr1	151754914	151755413	chr1	151563811	151564310	2810414N06Rik|chr1:151563811-151564310	0.524046437019778	.	.
chr1	151754914	151755413	chr1	151563811	151564310	Edem3|chr1:151563811-151564310	0.524046437019778	.	.
chr1	151754914	151755413	chr1	151953531	151954030	2810414N06Rik|chr1:151953531-151954030	0.476524737405656	.	.
chr1	151754914	151755413	chr1	151953531	151954030	Edem3|chr1:151953531-151954030	0.476524737405656	.	.
chr1	152386383	152386882	chr1	152165209	152165708	Tsen15|chr1:152165209-152165708	0.513577140547797	.	.
chr1	152399881	152400380	chr1	152184854	152185353	Colgalt2|chr1:152184854-152185353	0.512238404279026	.	.
chr1	152399881	152400380	chr1	152455959	152456458	Colgalt2|chr1:152455959-152456458	0.567143884917683	.	.
chr1	152400416	152400915	chr1	152184854	152185353	Colgalt2|chr1:152184854-152185353	0.484281577252734	.	.
chr1	152766246	152766745	chr1	152524922	152525421	Arpc5|chr1:152524922-152525421	0.477345606916136	.	.
chr1	152766246	152766745	chr1	152524922	152525421	Rgl1|chr1:152524922-152525421	0.477345606916136	.	.
chr1	152766246	152766745	chr1	152640629	152641128	Arpc5|chr1:152640629-152641128	0.445398351869215	.	.
chr1	152766246	152766745	chr1	152640629	152641128	Rgl1|chr1:152640629-152641128	0.445398351869215	.	.
chr1	152766246	152766745	chr1	152746383	152746882	Arpc5|chr1:152746383-152746882	0.485569822071423	.	.
chr1	152766246	152766745	chr1	152746383	152746882	Rgl1|chr1:152746383-152746882	0.485569822071423	.	.
chr1	152902988	152903487	chr1	152624959	152625458	Smg7|chr1:152624959-152625458	0.497346729653163	.	.
chr1	152902988	152903487	chr1	152640067	152640566	Smg7|chr1:152640067-152640566	0.445967717378523	.	.
chr1	153424278	153424777	chr1	153333646	153334145	Shcbp1l|chr1:153333646-153334145	0.46575744915527	.	.
chr1	153424875	153425374	chr1	153308113	153308612	Shcbp1l|chr1:153308113-153308612	0.423180785906103	.	.
chr1	153549494	153549993	chr1	153333646	153334145	Npl|chr1:153333646-153334145	0.454758898969877	.	.
chr1	153652792	153653291	chr1	153665399	153665898	Rgs8|chr1:153665399-153665898	0.597086619773904	.	.
chr1	153748943	153749442	chr1	153401729	153402228	Gm28513|chr1:153401729-153402228	0.567883885395487	.	.
chr1	153748943	153749442	chr1	153401729	153402228	Rnasel|chr1:153401729-153402228	0.567883885395487	.	.
chr1	153749495	153749994	chr1	153751790	153752289	Gm28512|chr1:153751790-153752289	0.451541643607148	.	.
chr1	153749495	153749994	chr1	153751790	153752289	Gm28513|chr1:153751790-153752289	0.451541643607148	.	.
chr1	153749495	153749994	chr1	153751790	153752289	Rnasel|chr1:153751790-153752289	0.451541643607148	.	.
chr1	155557936	155558435	chr1	155564688	155565187	Acbd6|chr1:155564688-155565187	0.43530536979355	.	.
chr1	155973115	155973614	chr1	155574878	155575377	Cep350|chr1:155574878-155575377	0.42740319068915	.	.
chr1	156035878	156036377	chr1	156271559	156272058	Tor1aip1|chr1:156271559-156272058	0.431845214489739	.	.
chr1	156035878	156036377	chr1	156271559	156272058	Tor1aip2|chr1:156271559-156272058	0.431845214489739	.	.
chr1	156204775	156205274	chr1	156271559	156272058	Fam163a|chr1:156271559-156272058	0.702971780658132	.	.
chr1	156204775	156205274	chr1	156271559	156272058	Fam163a|chr1:156271559-156272058	0.702971780658133	.	.
chr1	156303125	156303624	chr1	156581092	156581591	4930518J20Rik|chr1:156581092-156581591	0.702797558019951	.	.
chr1	156303125	156303624	chr1	156581092	156581591	Tdrd5|chr1:156581092-156581591	0.702797558019951	.	.
chr1	156303125	156303624	chr1	156645076	156645575	4930518J20Rik|chr1:156645076-156645575	0.428899945928712	.	.
chr1	156303125	156303624	chr1	156645076	156645575	Tdrd5|chr1:156645076-156645575	0.428899945928712	.	.
chr1	156558476	156558975	chr1	156263255	156263754	Abl2|chr1:156263255-156263754	0.56313316927302	.	.
chr1	156558476	156558975	chr1	156271559	156272058	Abl2|chr1:156271559-156272058	0.502245094031726	.	.
chr1	156718854	156719353	chr1	156263255	156263754	Fam20b|chr1:156263255-156263754	0.415821558938636	.	.
chr1	157411887	157412386	chr1	157518049	157518548	Rasal2|chr1:157518049-157518548	0.400951207190897	.	.
chr1	157412497	157412996	chr1	157518049	157518548	Rasal2|chr1:157518049-157518548	0.480415593937227	.	.
chr1	159231910	159232409	chr1	159393211	159393710	Cop1|chr1:159393211-159393710	0.50512452170154	.	.
chr1	159231910	159232409	chr1	159415579	159416078	Cop1|chr1:159415579-159416078	0.413539310577017	.	.
chr1	160212750	160213249	chr1	159869561	159870060	Cacybp|chr1:159869561-159870060	0.449526906311418	.	.
chr1	160212750	160213249	chr1	159908614	159909113	Cacybp|chr1:159908614-159909113	0.436491381937515	.	.
chr1	160212750	160213249	chr1	160350288	160350787	Cacybp|chr1:160350288-160350787	0.504559739312628	.	.
chr1	160212750	160213249	chr1	160430658	160431157	Cacybp|chr1:160430658-160431157	0.480218248634841	.	.
chr1	160212750	160213249	chr1	160431196	160431695	Cacybp|chr1:160431196-160431695	0.460282898598884	.	.
chr1	160792667	160793166	chr1	160548140	160548639	Rabgap1l|chr1:160548140-160548639	0.532450084762554	.	.
chr1	160792667	160793166	chr1	160606337	160606836	Rabgap1l|chr1:160606337-160606836	0.415647308867852	.	.
chr1	160792667	160793166	chr1	160620312	160620811	Rabgap1l|chr1:160620312-160620811	0.4922288554145	.	.
chr1	161034786	161035285	chr1	160935496	160935995	Gas5|chr1:160935496-160935995	0.40468343514492	.	.
chr1	161034786	161035285	chr1	160935496	160935995	Zbtb37|chr1:160935496-160935995	0.40468343514492	.	.
chr1	161070536	161071035	chr1	161463592	161464091	Cenpl|chr1:161463592-161464091	0.433017333082308	.	.
chr1	161070536	161071035	chr1	161463592	161464091	Dars2|chr1:161463592-161464091	0.433017333082308	.	.
chr1	161131254	161131753	chr1	161170609	161171108	Klhl20|chr1:161170609-161171108	0.691834469341226	.	.
chr1	161876197	161876696	chr1	161575900	161576399	Suco|chr1:161575900-161576399	0.457138964832887	.	.
chr1	161876715	161877214	chr1	161662342	161662841	Suco|chr1:161662342-161662841	0.447457709144588	.	.
chr1	162477074	162477573	chr1	162294023	162294522	Dnm3|chr1:162294023-162294522	0.506193702713105	.	.
chr1	162570372	162570871	chr1	162879940	162880439	Vamp4|chr1:162879940-162880439	0.403184013147052	.	.
chr1	162570372	162570871	chr1	162891784	162892283	Vamp4|chr1:162891784-162892283	0.481314523215876	.	.
chr1	162570982	162571481	chr1	162294023	162294522	Vamp4|chr1:162294023-162294522	0.407363990548965	.	.
chr1	162570982	162571481	chr1	162529637	162530136	Vamp4|chr1:162529637-162530136	0.414038626484868	.	.
chr1	162739851	162740350	chr1	162891784	162892283	Prrc2c|chr1:162891784-162892283	0.446683367148442	.	.
chr1	162739851	162740350	chr1	162891784	162892283	Prrc2c|chr1:162891784-162892283	0.446683367148443	.	.
chr1	162740352	162740851	chr1	162891784	162892283	Prrc2c|chr1:162891784-162892283	0.454487346357508	.	.
chr1	163403421	163403920	chr1	163576368	163576867	Gorab|chr1:163576368-163576867	0.67031185341353	.	.
chr1	163994642	163995141	chr1	164217833	164218332	BC055324|chr1:164217833-164218332	0.574671870264457	.	.
chr1	163994642	163995141	chr1	164217833	164218332	Mettl18|chr1:164217833-164218332	0.574671870264457	.	.
chr1	164275346	164275845	chr1	164138556	164139055	Ccdc181|chr1:164138556-164139055	0.492915382215907	.	.
chr1	164275346	164275845	chr1	164683734	164684233	Ccdc181|chr1:164683734-164684233	0.50932662827544	.	.
chr1	164457803	164458302	chr1	164316485	164316984	Atp1b1|chr1:164316485-164316984	0.412051387378774	.	.
chr1	164898957	164899456	chr1	164787699	164788198	Gm32569|chr1:164787699-164788198	0.484602212856889	.	.
chr1	164898957	164899456	chr1	164804328	164804827	Gm32569|chr1:164804328-164804827	0.41843819389527	.	.
chr1	164898957	164899456	chr1	164804968	164805467	Gm32569|chr1:164804968-164805467	0.560097261120465	.	.
chr1	164898957	164899456	chr1	165036568	165037067	Gm32569|chr1:165036568-165037067	0.616038283517981	.	.
chr1	164898957	164899456	chr1	165083611	165084110	Gm32569|chr1:165083611-165084110	0.480816467466511	.	.
chr1	164898957	164899456	chr1	165120312	165120811	Gm32569|chr1:165120312-165120811	0.522760043801326	.	.
chr1	165236724	165237223	chr1	164848571	164849070	Tiprl|chr1:164848571-164849070	0.460237769439255	.	.
chr1	165236724	165237223	chr1	165281633	165282132	Tiprl|chr1:165281633-165282132	0.487375224013904	.	.
chr1	165460313	165460812	chr1	165641351	165641850	Dcaf6|chr1:165641351-165641850	0.684881691045878	.	.
chr1	165460313	165460812	chr1	165641351	165641850	Mpc2|chr1:165641351-165641850	0.684881691045878	.	.
chr1	165460922	165461421	chr1	165642102	165642601	Dcaf6|chr1:165642102-165642601	0.475315490937836	.	.
chr1	165460922	165461421	chr1	165642102	165642601	Mpc2|chr1:165642102-165642601	0.475315490937836	.	.
chr1	165634316	165634815	chr1	165564369	165564868	Mpzl1|chr1:165564369-165564868	0.487071342206025	.	.
chr1	165763500	165763999	chr1	166184602	166185101	Creg1|chr1:166184602-166185101	0.407181174147541	.	.
chr1	166003176	166003675	chr1	166154109	166154608	Gm26665|chr1:166154109-166154608	0.483145113536283	.	.
chr1	166003176	166003675	chr1	166154109	166154608	Pou2f1|chr1:166154109-166154608	0.483145113536283	.	.
chr1	166003176	166003675	chr1	166244127	166244626	Gm26665|chr1:166244127-166244626	0.616747327866678	.	.
chr1	166003176	166003675	chr1	166244127	166244626	Pou2f1|chr1:166244127-166244626	0.616747327866678	.	.
chr1	166253817	166254316	chr1	166154109	166154608	Ildr2|chr1:166154109-166154608	0.399782146887113	.	.
chr1	166253817	166254316	chr1	166244127	166244626	Ildr2|chr1:166244127-166244626	0.500156630150098	.	.
chr1	166253817	166254316	chr1	166428926	166429425	Ildr2|chr1:166428926-166429425	0.452939227892125	.	.
chr1	166254415	166254914	chr1	166184602	166185101	Ildr2|chr1:166184602-166185101	0.554882739346226	.	.
chr1	166379002	166379501	chr1	166184602	166185101	Tada1|chr1:166184602-166185101	0.477386165763491	.	.
chr1	167000534	167001033	chr1	166750143	166750642	Fam78b|chr1:166750143-166750642	0.437972498087672	.	.
chr1	167000534	167001033	chr1	166750143	166750642	Gm16701|chr1:166750143-166750642	0.437972498087672	.	.
chr1	167001777	167002276	chr1	166794555	166795054	Fam78b|chr1:166794555-166795054	0.405015498025269	.	.
chr1	167001777	167002276	chr1	166908334	166908833	Fam78b|chr1:166908334-166908833	0.616764109253765	.	.
chr1	167001777	167002276	chr1	167031584	167032083	Fam78b|chr1:167031584-167032083	0.476900308305729	.	.
chr1	167001777	167002276	chr1	167064132	167064631	Fam78b|chr1:167064132-167064631	0.404333368050103	.	.
chr1	167284924	167285423	chr1	167339910	167340409	Gm2453|chr1:167339910-167340409	0.476061650571289	.	.
chr1	167284924	167285423	chr1	167339910	167340409	Uck2|chr1:167339910-167340409	0.476061650571289	.	.
chr1	167284924	167285423	chr1	167441268	167441767	Gm2453|chr1:167441268-167441767	0.620152705141863	.	.
chr1	167284924	167285423	chr1	167441268	167441767	Uck2|chr1:167441268-167441767	0.620152705141863	.	.
chr1	167284924	167285423	chr1	167644841	167645340	Gm2453|chr1:167644841-167645340	0.451280740270114	.	.
chr1	167284924	167285423	chr1	167644841	167645340	Uck2|chr1:167644841-167645340	0.451280740270114	.	.
chr1	167349707	167350206	chr1	167523848	167524347	Aldh9a1|chr1:167523848-167524347	0.562364942442809	.	.
chr1	167393072	167393571	chr1	167337334	167337833	Mgst3|chr1:167337334-167337833	0.560246677626034	.	.
chr1	167393072	167393571	chr1	167551534	167552033	Mgst3|chr1:167551534-167552033	0.480609274083423	.	.
chr1	167393072	167393571	chr1	167644841	167645340	Mgst3|chr1:167644841-167645340	0.613554453149405	.	.
chr1	167393588	167394087	chr1	167269986	167270485	Mgst3|chr1:167269986-167270485	0.601736440842322	.	.
chr1	167393588	167394087	chr1	167608411	167608910	Mgst3|chr1:167608411-167608910	0.550113501664412	.	.
chr1	168432123	168432622	chr1	168288094	168288593	Pbx1|chr1:168288094-168288593	0.656539799893215	.	.
chr1	168432123	168432622	chr1	168676717	168677216	Pbx1|chr1:168676717-168677216	0.539784943211798	.	.
chr1	169347691	169348190	chr1	169723422	169723921	Gm37839|chr1:169723422-169723921	0.51060120925877	.	.
chr1	169747461	169747960	chr1	169659808	169660307	Rgs4|chr1:169659808-169660307	0.561990429837851	.	.
chr1	169747461	169747960	chr1	169723422	169723921	Rgs4|chr1:169723422-169723921	0.492688902067539	.	.
chr1	169933784	169934283	chr1	169764373	169764872	Gm15852|chr1:169764373-169764872	0.514996236040043	.	.
chr1	170174840	170175339	chr1	170292438	170292937	Gm37748|chr1:170292438-170292937	0.745189559755955	.	.
chr1	170174840	170175339	chr1	170292438	170292937	Uap1|chr1:170292438-170292937	0.745189559755955	.	.
chr1	170867571	170868070	chr1	170908240	170908739	Atf6|chr1:170908240-170908739	0.544768092951494	.	.
chr1	170867571	170868070	chr1	170908240	170908739	Gm9929|chr1:170908240-170908739	0.544768092951494	.	.
chr1	170868410	170868909	chr1	171033681	171034180	Atf6|chr1:171033681-171034180	0.503747756051965	.	.
chr1	170868410	170868909	chr1	171033681	171034180	Gm9929|chr1:171033681-171034180	0.503747756051965	.	.
chr1	170868410	170868909	chr1	171044776	171045275	Atf6|chr1:171044776-171045275	0.436711160795474	.	.
chr1	170868410	170868909	chr1	171044776	171045275	Gm9929|chr1:171044776-171045275	0.436711160795474	.	.
chr1	170868410	170868909	chr1	171110922	171111421	Atf6|chr1:171110922-171111421	0.423872913050291	.	.
chr1	170868410	170868909	chr1	171110922	171111421	Gm9929|chr1:171110922-171111421	0.423872913050291	.	.
chr1	171113775	171114274	chr1	171033681	171034180	Cfap126|chr1:171033681-171034180	0.416987160062711	.	.
chr1	171113775	171114274	chr1	171037809	171038308	Cfap126|chr1:171037809-171038308	0.476799884950508	.	.
chr1	171113775	171114274	chr1	171038357	171038856	Cfap126|chr1:171038357-171038856	0.570292426845775	.	.
chr1	171150371	171150870	chr1	171033681	171034180	Mpz|chr1:171033681-171034180	0.463810110886045	.	.
chr1	171150371	171150870	chr1	171033681	171034180	Sdhc|chr1:171033681-171034180	0.463810110886045	.	.
chr1	171150371	171150870	chr1	171044266	171044765	Mpz|chr1:171044266-171044765	0.498392016431206	.	.
chr1	171150371	171150870	chr1	171044266	171044765	Sdhc|chr1:171044266-171044765	0.498392016431206	.	.
chr1	171150371	171150870	chr1	171101659	171102158	Mpz|chr1:171101659-171102158	0.420717834870918	.	.
chr1	171150371	171150870	chr1	171101659	171102158	Sdhc|chr1:171101659-171102158	0.420717834870918	.	.
chr1	171196077	171196576	chr1	171038357	171038856	Pcp4l1|chr1:171038357-171038856	0.401208837141299	.	.
chr1	171221759	171222258	chr1	171379865	171380364	Tomm40l|chr1:171379865-171380364	0.473070895616146	.	.
chr1	171222404	171222903	chr1	171220747	171221246	Tomm40l|chr1:171220747-171221246	0.578145455653564	.	.
chr1	171281054	171281553	chr1	171044266	171044765	Ppox|chr1:171044266-171044765	0.572678278645141	.	.
chr1	171281054	171281553	chr1	171101659	171102158	Ppox|chr1:171101659-171102158	0.711121428793321	.	.
chr1	171281054	171281553	chr1	171672998	171673497	Ppox|chr1:171672998-171673497	0.453739979464294	.	.
chr1	171294566	171295065	chr1	171379865	171380364	Ufc1|chr1:171379865-171380364	0.575037312712922	.	.
chr1	171328705	171329204	chr1	171247027	171247526	Dedd|chr1:171247027-171247526	0.428240855321983	.	.
chr1	171329206	171329705	chr1	171110922	171111421	Dedd|chr1:171110922-171111421	0.399008669328769	.	.
chr1	171329710	171330209	chr1	171044266	171044765	Dedd|chr1:171044266-171044765	0.406536707113568	.	.
chr1	171329710	171330209	chr1	171101659	171102158	Dedd|chr1:171101659-171102158	0.737708368833409	.	.
chr1	171329710	171330209	chr1	171238441	171238940	Dedd|chr1:171238441-171238940	0.499665716642219	.	.
chr1	171345437	171345936	chr1	171220747	171221246	Nit1|chr1:171220747-171221246	0.402350379041554	.	.
chr1	171345437	171345936	chr1	171220747	171221246	Pfdn2|chr1:171220747-171221246	0.402350379041554	.	.
chr1	171345437	171345936	chr1	171263038	171263537	Nit1|chr1:171263038-171263537	0.536339688692922	.	.
chr1	171345437	171345936	chr1	171263038	171263537	Pfdn2|chr1:171263038-171263537	0.536339688692922	.	.
chr1	171360073	171360572	chr1	171110922	171111421	Klhdc9|chr1:171110922-171111421	0.606584863262289	.	.
chr1	171360073	171360572	chr1	171566785	171567284	Klhdc9|chr1:171566785-171567284	0.571431419519243	.	.
chr1	171360576	171361075	chr1	171263038	171263537	Klhdc9|chr1:171263038-171263537	0.616469795407051	.	.
chr1	171361088	171361587	chr1	171220747	171221246	Klhdc9|chr1:171220747-171221246	0.491960616053639	.	.
chr1	171411068	171411567	chr1	171118208	171118707	Usf1|chr1:171118208-171118707	0.49378582232933	.	.
chr1	172082460	172082959	chr1	172025967	172026466	Copa|chr1:172025967-172026466	0.569415687920673	.	.
chr1	172082460	172082959	chr1	172025967	172026466	Ncstn|chr1:172025967-172026466	0.569415687920673	.	.
chr1	172082460	172082959	chr1	172027134	172027633	Copa|chr1:172027134-172027633	0.671123066378645	.	.
chr1	172082460	172082959	chr1	172027134	172027633	Ncstn|chr1:172027134-172027633	0.671123066378645	.	.
chr1	172126494	172126993	chr1	172053841	172054340	Pex19|chr1:172053841-172054340	0.469520291720471	.	.
chr1	172126494	172126993	chr1	172107605	172108104	Pex19|chr1:172107605-172108104	0.692839339128308	.	.
chr1	172126494	172126993	chr1	172119644	172120143	Pex19|chr1:172119644-172120143	0.575674272054748	.	.
chr1	172126494	172126993	chr1	172217086	172217585	Pex19|chr1:172217086-172217585	0.545730270751916	.	.
chr1	172329099	172329598	chr1	172310068	172310567	Kcnj9|chr1:172310068-172310567	0.440059927201302	.	.
chr1	172329099	172329598	chr1	172310068	172310567	Kcnj9|chr1:172310068-172310567	0.440059927201303	.	.
chr1	172329099	172329598	chr1	172562878	172563377	Kcnj9|chr1:172562878-172563377	0.438317305135949	.	.
chr1	172376174	172376673	chr1	172324650	172325149	Pigm|chr1:172324650-172325149	0.67383980565867	.	.
chr1	172376174	172376673	chr1	172326071	172326570	Pigm|chr1:172326071-172326570	0.488803610845764	.	.
chr1	172376174	172376673	chr1	172616964	172617463	Pigm|chr1:172616964-172617463	0.582898963416696	.	.
chr1	172481873	172482372	chr1	172312070	172312569	Igsf9|chr1:172312070-172312569	0.487240210132964	.	.
chr1	172481873	172482372	chr1	172312070	172312569	Igsf9|chr1:172312070-172312569	0.487240210132965	.	.
chr1	172481873	172482372	chr1	172324650	172325149	Igsf9|chr1:172324650-172325149	0.430504220134514	.	.
chr1	172481873	172482372	chr1	172326071	172326570	Igsf9|chr1:172326071-172326570	0.62135281456116	.	.
chr1	172481873	172482372	chr1	172408960	172409459	Igsf9|chr1:172408960-172409459	0.47180310045449	.	.
chr1	172481873	172482372	chr1	172616964	172617463	Igsf9|chr1:172616964-172617463	0.645164345162135	.	.
chr1	172520879	172521378	chr1	172357467	172357966	Cfap45|chr1:172357467-172357966	0.417809930572384	.	.
chr1	172632295	172632794	chr1	172326071	172326570	Dusp23|chr1:172326071-172326570	0.484226696319713	.	.
chr1	172632295	172632794	chr1	172616964	172617463	Dusp23|chr1:172616964-172617463	0.486153088022071	.	.
chr1	172632827	172633326	chr1	172408960	172409459	Dusp23|chr1:172408960-172409459	0.42819291032823	.	.
chr1	172632827	172633326	chr1	172562878	172563377	Dusp23|chr1:172562878-172563377	0.698291923982807	.	.
chr1	172632827	172633326	chr1	172638792	172639291	Dusp23|chr1:172638792-172639291	0.409208170209463	.	.
chr1	172632827	172633326	chr1	172757368	172757867	Dusp23|chr1:172757368-172757867	0.598929272209509	.	.
chr1	172632827	172633326	chr1	172757892	172758391	Dusp23|chr1:172757892-172758391	0.524198217523984	.	.
chr1	175574017	175574516	chr1	175579406	175579905	Gm36307|chr1:175579406-175579905	0.504764653215269	.	.
chr1	175574017	175574516	chr1	175601769	175602268	Gm36307|chr1:175601769-175602268	0.414106175091808	.	.
chr1	175625436	175625935	chr1	175924411	175924910	Fh1|chr1:175924411-175924910	0.513258760228899	.	.
chr1	175880538	175881037	chr1	175871980	175872479	Exo1|chr1:175871980-175872479	0.68299998440449	.	.
chr1	175880538	175881037	chr1	175993790	175994289	Exo1|chr1:175993790-175994289	0.771809409331618	.	.
chr1	175880538	175881037	chr1	176213330	176213829	Exo1|chr1:176213330-176213829	0.533175330307309	.	.
chr1	175880538	175881037	chr1	176213856	176214355	Exo1|chr1:176213856-176214355	0.491601533598987	.	.
chr1	176275192	176275691	chr1	176213330	176213829	Gm38101|chr1:176213330-176213829	0.439588150302907	.	.
chr1	176275192	176275691	chr1	176213330	176213829	Pld5|chr1:176213330-176213829	0.439588150302907	.	.
chr1	176275192	176275691	chr1	176213856	176214355	Gm38101|chr1:176213856-176214355	0.619125643096667	.	.
chr1	176275192	176275691	chr1	176213856	176214355	Pld5|chr1:176213856-176214355	0.619125643096667	.	.
chr1	176275192	176275691	chr1	176403729	176404228	Gm38101|chr1:176403729-176404228	0.574878714665367	.	.
chr1	176275192	176275691	chr1	176403729	176404228	Pld5|chr1:176403729-176404228	0.574878714665367	.	.
chr1	176275192	176275691	chr1	176667759	176668258	Gm38101|chr1:176667759-176668258	0.438304357977656	.	.
chr1	176275192	176275691	chr1	176667759	176668258	Pld5|chr1:176667759-176668258	0.438304357977656	.	.
chr1	176813947	176814446	chr1	176667759	176668258	Cep170|chr1:176667759-176668258	0.45073344891623	.	.
chr1	176813947	176814446	chr1	176667759	176668258	Sdccag8|chr1:176667759-176668258	0.45073344891623	.	.
chr1	176814465	176814964	chr1	176862077	176862576	Cep170|chr1:176862077-176862576	0.44475534689545	.	.
chr1	176814465	176814964	chr1	176862077	176862576	Sdccag8|chr1:176862077-176862576	0.44475534689545	.	.
chr1	177594301	177594800	chr1	177573280	177573779	Gm37280|chr1:177573280-177573779	0.445560664286996	.	.
chr1	177795766	177796265	chr1	177573280	177573779	Adss|chr1:177573280-177573779	0.479648638390385	.	.
chr1	177796375	177796874	chr1	177573280	177573779	Adss|chr1:177573280-177573779	0.462672016836977	.	.
chr1	177982967	177983466	chr1	177573280	177573779	Catspere2|chr1:177573280-177573779	0.669777774890177	.	.
chr1	178318532	178319031	chr1	178449116	178449615	B230369F24Rik|chr1:178449116-178449615	0.415008310825952	.	.
chr1	178318532	178319031	chr1	178449116	178449615	Cox20|chr1:178449116-178449615	0.415008310825952	.	.
chr1	178406170	178406669	chr1	178336353	178336852	Efcab2|chr1:178336353-178336852	0.451841885531697	.	.
chr1	178406170	178406669	chr1	178573192	178573691	Efcab2|chr1:178573192-178573691	0.428628227985805	.	.
chr1	179517784	179518283	chr1	179705089	179705588	Smyd3|chr1:179705089-179705588	0.545806825971885	.	.
chr1	179546057	179546556	chr1	179709356	179709855	Cnst|chr1:179709356-179709855	0.491407267959378	.	.
chr1	179546057	179546556	chr1	179709356	179709855	Cnst|chr1:179709356-179709855	0.491407267959379	.	.
chr1	179546057	179546556	chr1	179709356	179709855	Tfb2m|chr1:179709356-179709855	0.491407267959378	.	.
chr1	179546057	179546556	chr1	179709356	179709855	Tfb2m|chr1:179709356-179709855	0.491407267959379	.	.
chr1	179803447	179803946	chr1	179847684	179848183	Ahctf1|chr1:179847684-179848183	0.400985894047512	.	.
chr1	179803447	179803946	chr1	179847684	179848183	Gm10518|chr1:179847684-179848183	0.400985894047512	.	.
chr1	179803447	179803946	chr1	180226296	180226795	Ahctf1|chr1:180226296-180226795	0.413729427954845	.	.
chr1	179803447	179803946	chr1	180226296	180226795	Gm10518|chr1:180226296-180226795	0.413729427954845	.	.
chr1	179959653	179960152	chr1	179847684	179848183	Cdc42bpa|chr1:179847684-179848183	0.479480224820224	.	.
chr1	179959653	179960152	chr1	180195828	180196327	Cdc42bpa|chr1:180195828-180196327	0.506635749871764	.	.
chr1	179959653	179960152	chr1	180226296	180226795	Cdc42bpa|chr1:180226296-180226795	0.568278718142358	.	.
chr1	179960232	179960731	chr1	179709356	179709855	Cdc42bpa|chr1:179709356-179709855	0.510012641796	.	.
chr1	180330806	180331305	chr1	180101167	180101666	Itpkb|chr1:180101167-180101666	0.55600246332382	.	.
chr1	180330806	180331305	chr1	180140927	180141426	Itpkb|chr1:180140927-180141426	0.520383577942673	.	.
chr1	180330806	180331305	chr1	180331366	180331865	Itpkb|chr1:180331366-180331865	0.665116107155767	.	.
chr1	180330806	180331305	chr1	180332234	180332733	Itpkb|chr1:180332234-180332733	0.410316194054721	.	.
chr1	180330806	180331305	chr1	180407339	180407838	Itpkb|chr1:180407339-180407838	0.489436759866794	.	.
chr1	180330806	180331305	chr1	180434100	180434599	Itpkb|chr1:180434100-180434599	0.555687832637133	.	.
chr1	180568576	180569075	chr1	180407339	180407838	Parp1|chr1:180407339-180407838	0.498966384413902	.	.
chr1	180568576	180569075	chr1	180420754	180421253	Parp1|chr1:180420754-180421253	0.44900352713942	.	.
chr1	180568576	180569075	chr1	180434100	180434599	Parp1|chr1:180434100-180434599	0.595448890180435	.	.
chr1	180569192	180569691	chr1	180268550	180269049	Parp1|chr1:180268550-180269049	0.457973268821279	.	.
chr1	180569192	180569691	chr1	180434100	180434599	Parp1|chr1:180434100-180434599	0.475789370845155	.	.
chr1	180569192	180569691	chr1	180550703	180551202	Parp1|chr1:180550703-180551202	0.465854873529196	.	.
chr1	180569192	180569691	chr1	180778088	180778587	Parp1|chr1:180778088-180778587	0.406548256864379	.	.
chr1	180725789	180726288	chr1	180365065	180365564	Acbd3|chr1:180365065-180365564	0.473232069430972	.	.
chr1	180725789	180726288	chr1	180420754	180421253	Acbd3|chr1:180420754-180421253	0.467441653858283	.	.
chr1	180813365	180813864	chr1	180777540	180778039	H3f3a|chr1:180777540-180778039	0.418608385212765	.	.
chr1	180813365	180813864	chr1	180777540	180778039	H3f3aos|chr1:180777540-180778039	0.418608385212765	.	.
chr1	180813365	180813864	chr1	181150665	181151164	H3f3a|chr1:181150665-181151164	0.413711630982961	.	.
chr1	180813365	180813864	chr1	181150665	181151164	H3f3aos|chr1:181150665-181151164	0.413711630982961	.	.
chr1	180813989	180814488	chr1	180763866	180764365	H3f3a|chr1:180763866-180764365	0.452472187119285	.	.
chr1	180813989	180814488	chr1	180763866	180764365	H3f3aos|chr1:180763866-180764365	0.452472187119285	.	.
chr1	180813989	180814488	chr1	180778088	180778587	H3f3a|chr1:180778088-180778587	0.664005819123837	.	.
chr1	180813989	180814488	chr1	180778088	180778587	H3f3aos|chr1:180778088-180778587	0.664005819123837	.	.
chr1	180813989	180814488	chr1	181016358	181016857	H3f3a|chr1:181016358-181016857	0.576150283963891	.	.
chr1	180813989	180814488	chr1	181016358	181016857	H3f3aos|chr1:181016358-181016857	0.576150283963891	.	.
chr1	180850639	180851138	chr1	180987738	180988237	Sde2|chr1:180987738-180988237	0.411632630408472	.	.
chr1	181144061	181144560	chr1	180763866	180764365	Cnih4|chr1:180763866-180764365	0.410237929039671	.	.
chr1	181144061	181144560	chr1	180763866	180764365	Nvl|chr1:180763866-180764365	0.410237929039671	.	.
chr1	181144061	181144560	chr1	181150665	181151164	Cnih4|chr1:181150665-181151164	0.439974907905088	.	.
chr1	181144061	181144560	chr1	181150665	181151164	Nvl|chr1:181150665-181151164	0.439974907905088	.	.
chr1	181144061	181144560	chr1	181256068	181256567	Cnih4|chr1:181256068-181256567	0.474111581922173	.	.
chr1	181144061	181144560	chr1	181256068	181256567	Nvl|chr1:181256068-181256567	0.474111581922173	.	.
chr1	181211237	181211736	chr1	180763866	180764365	Wdr26|chr1:180763866-180764365	0.401510888388066	.	.
chr1	181211237	181211736	chr1	180778088	180778587	Wdr26|chr1:180778088-180778587	0.417580749888844	.	.
chr1	181352331	181352830	chr1	181365577	181366076	Cnih3|chr1:181365577-181366076	0.522345451251452	.	.
chr1	181352331	181352830	chr1	181365577	181366076	Cnih3|chr1:181365577-181366076	0.522345451251453	.	.
chr1	181352331	181352830	chr1	181407227	181407726	Cnih3|chr1:181407227-181407726	0.720849972062349	.	.
chr1	181352331	181352830	chr1	181422782	181423281	Cnih3|chr1:181422782-181423281	0.688615030425514	.	.
chr1	181352331	181352830	chr1	181446454	181446953	Cnih3|chr1:181446454-181446953	0.584342138967358	.	.
chr1	181352831	181353330	chr1	181407227	181407726	Cnih3|chr1:181407227-181407726	0.507554526309805	.	.
chr1	181352831	181353330	chr1	181422782	181423281	Cnih3|chr1:181422782-181423281	0.560512996115388	.	.
chr1	181352831	181353330	chr1	181466664	181467163	Cnih3|chr1:181466664-181467163	0.487237212800985	.	.
chr1	181352831	181353330	chr1	181616085	181616584	Cnih3|chr1:181616085-181616584	0.435765654426968	.	.
chr1	181510245	181510744	chr1	181407227	181407726	Ccdc121|chr1:181407227-181407726	0.427146603701192	.	.
chr1	181510835	181511334	chr1	181545377	181545876	Ccdc121|chr1:181545377-181545876	0.435661817023976	.	.
chr1	182019253	182019752	chr1	181841665	181842164	Enah|chr1:181841665-181842164	0.590493110899822	.	.
chr1	182124497	182124996	chr1	181881545	181882044	Srp9|chr1:181881545-181882044	0.507400463719491	.	.
chr1	182124497	182124996	chr1	181937016	181937515	Srp9|chr1:181937016-181937515	0.520996423584551	.	.
chr1	182124497	182124996	chr1	181975524	181976023	Srp9|chr1:181975524-181976023	0.420645657644879	.	.
chr1	182282007	182282506	chr1	182608963	182609462	Degs1|chr1:182608963-182609462	0.412489956793215	.	.
chr1	182282558	182283057	chr1	182140320	182140819	Degs1|chr1:182140320-182140819	0.446478842521097	.	.
chr1	182282558	182283057	chr1	182608963	182609462	Degs1|chr1:182608963-182609462	0.538828675130963	.	.
chr1	182341398	182341897	chr1	182608963	182609462	Fbxo28|chr1:182608963-182609462	0.423777899758092	.	.
chr1	182341398	182341897	chr1	182663670	182664169	Fbxo28|chr1:182663670-182664169	0.441827205598272	.	.
chr1	182408896	182409395	chr1	182140320	182140819	Trp53bp2|chr1:182140320-182140819	0.692768935510652	.	.
chr1	182408896	182409395	chr1	182608963	182609462	Trp53bp2|chr1:182608963-182609462	0.646647533342175	.	.
chr1	182516707	182517206	chr1	182539280	182539779	Capn2|chr1:182539280-182539779	0.413295973307452	.	.
chr1	182516707	182517206	chr1	182608963	182609462	Capn2|chr1:182608963-182609462	0.760988956877548	.	.
chr1	182516707	182517206	chr1	182792654	182793153	Capn2|chr1:182792654-182793153	0.690107586920076	.	.
chr1	182516707	182517206	chr1	182897414	182897913	Capn2|chr1:182897414-182897913	0.487739292877108	.	.
chr1	182516707	182517206	chr1	182908295	182908794	Capn2|chr1:182908295-182908794	0.493939936408073	.	.
chr1	182516707	182517206	chr1	182918875	182919374	Capn2|chr1:182918875-182919374	0.431095793864797	.	.
chr1	182516707	182517206	chr1	182960035	182960534	Capn2|chr1:182960035-182960534	0.474321186935428	.	.
chr1	182517320	182517819	chr1	182539280	182539779	Capn2|chr1:182539280-182539779	0.710808331160422	.	.
chr1	182517320	182517819	chr1	182608963	182609462	Capn2|chr1:182608963-182609462	0.494771144853613	.	.
chr1	182517320	182517819	chr1	182792654	182793153	Capn2|chr1:182792654-182793153	0.527009921572079	.	.
chr1	182517320	182517819	chr1	182990872	182991371	Capn2|chr1:182990872-182991371	0.426501217068483	.	.
chr1	182763734	182764233	chr1	182608963	182609462	Susd4|chr1:182608963-182609462	0.521548016238723	.	.
chr1	182763734	182764233	chr1	182897414	182897913	Susd4|chr1:182897414-182897913	0.594339391147822	.	.
chr1	182763734	182764233	chr1	182908295	182908794	Susd4|chr1:182908295-182908794	0.478883435721348	.	.
chr1	182763734	182764233	chr1	182918875	182919374	Susd4|chr1:182918875-182919374	0.470618809422189	.	.
chr1	182763734	182764233	chr1	182960035	182960534	Susd4|chr1:182960035-182960534	0.520421712032492	.	.
chr1	182763734	182764233	chr1	182982880	182983379	Susd4|chr1:182982880-182983379	0.453668958370578	.	.
chr1	183562987	183563486	chr1	183535198	183535697	Gm33973|chr1:183535198-183535697	0.628350329702957	.	.
chr1	183562987	183563486	chr1	183669579	183670078	Gm33973|chr1:183669579-183670078	0.546770506543118	.	.
chr1	183562987	183563486	chr1	183670148	183670647	Gm33973|chr1:183670148-183670647	0.574805237665574	.	.
chr1	183562987	183563486	chr1	183718053	183718552	Gm33973|chr1:183718053-183718552	0.690006100970072	.	.
chr1	184033370	184033869	chr1	184192865	184193364	1700056E22Rik|chr1:184192865-184193364	0.578770851079843	.	.
chr1	184033370	184033869	chr1	184193393	184193892	1700056E22Rik|chr1:184193393-184193892	0.435825838021437	.	.
chr1	184357161	184357660	chr1	184076713	184077212	Gm37223|chr1:184076713-184077212	0.463327423293946	.	.
chr1	184357161	184357660	chr1	184082681	184083180	Gm37223|chr1:184082681-184083180	0.690563005922355	.	.
chr1	184357161	184357660	chr1	184569220	184569719	Gm37223|chr1:184569220-184569719	0.492969264159484	.	.
chr1	184357752	184358251	chr1	184082681	184083180	Gm37223|chr1:184082681-184083180	0.553038020837849	.	.
chr1	184357752	184358251	chr1	184569220	184569719	Gm37223|chr1:184569220-184569719	0.431181956933551	.	.
chr1	184882837	184883336	chr1	184965579	184966078	C130074G19Rik|chr1:184965579-184966078	0.526284317379321	.	.
chr1	184882837	184883336	chr1	185187337	185187836	C130074G19Rik|chr1:185187337-185187836	0.441906232165142	.	.
chr1	184882837	184883336	chr1	185229664	185230163	C130074G19Rik|chr1:185229664-185230163	0.547235884362066	.	.
chr1	184999022	184999521	chr1	184965579	184966078	Mark1|chr1:184965579-184966078	0.399234727055098	.	.
chr1	184999022	184999521	chr1	185187337	185187836	Mark1|chr1:185187337-185187836	0.415188299589033	.	.
chr1	184999022	184999521	chr1	185229664	185230163	Mark1|chr1:185229664-185230163	0.50418926620156	.	.
chr1	185000205	185000704	chr1	184991255	184991754	Mark1|chr1:184991255-184991754	0.506245781040631	.	.
chr1	185331876	185332375	chr1	185187337	185187836	Bpnt1|chr1:185187337-185187836	0.702807599586524	.	.
chr1	185331876	185332375	chr1	185229664	185230163	Bpnt1|chr1:185229664-185230163	0.732005484645006	.	.
chr1	185331876	185332375	chr1	185284737	185285236	Bpnt1|chr1:185284737-185285236	0.432414149004534	.	.
chr1	185331876	185332375	chr1	185482024	185482523	Bpnt1|chr1:185482024-185482523	0.598115391993268	.	.
chr1	185331876	185332375	chr1	185681865	185682364	Bpnt1|chr1:185681865-185682364	0.549501500471474	.	.
chr1	185331876	185332375	chr1	185741624	185742123	Bpnt1|chr1:185741624-185742123	0.40381847781365	.	.
chr1	185454649	185455148	chr1	185187337	185187836	Gm2061|chr1:185187337-185187836	0.431479951633191	.	.
chr1	185454649	185455148	chr1	185187337	185187836	Slc30a10|chr1:185187337-185187836	0.431479951633191	.	.
chr1	185454649	185455148	chr1	185229664	185230163	Gm2061|chr1:185229664-185230163	0.443945567476945	.	.
chr1	185454649	185455148	chr1	185229664	185230163	Slc30a10|chr1:185229664-185230163	0.443945567476945	.	.
chr1	185454649	185455148	chr1	185284737	185285236	Gm2061|chr1:185284737-185285236	0.616901011551114	.	.
chr1	185454649	185455148	chr1	185284737	185285236	Slc30a10|chr1:185284737-185285236	0.616901011551114	.	.
chr1	186117016	186117515	chr1	185787622	185788121	Lyplal1|chr1:185787622-185788121	0.517094268066918	.	.
chr1	186117016	186117515	chr1	186250307	186250806	Lyplal1|chr1:186250307-186250806	0.684294657427923	.	.
chr1	186749156	186749655	chr1	186674255	186674754	A430105J06Rik|chr1:186674255-186674754	0.474115604785148	.	.
chr1	186749156	186749655	chr1	186674255	186674754	Rrp15|chr1:186674255-186674754	0.474115604785148	.	.
chr1	187651190	187651689	chr1	187662435	187662934	Gm36388|chr1:187662435-187662934	0.418964878555354	.	.
chr1	187651190	187651689	chr1	187755639	187756138	Gm36388|chr1:187755639-187756138	0.399652189201917	.	.
chr1	189343635	189344134	chr1	189663402	189663901	A430027H14Rik|chr1:189663402-189663901	0.601069373947973	.	.
chr1	189687923	189688422	chr1	189716148	189716647	Cenpf|chr1:189716148-189716647	0.400282079418167	.	.
chr1	189922073	189922572	chr1	189663402	189663901	Smyd2|chr1:189663402-189663901	0.628610566726995	.	.
chr1	189922073	189922572	chr1	189700935	189701434	Smyd2|chr1:189700935-189701434	0.453595468450188	.	.
chr1	191026045	191026544	chr1	191299530	191300029	A230020J21Rik|chr1:191299530-191300029	0.413539393620722	.	.
chr1	191026045	191026544	chr1	191299530	191300029	Flvcr1|chr1:191299530-191300029	0.413539393620722	.	.
chr1	191062684	191063183	chr1	191299530	191300029	Nsl1|chr1:191299530-191300029	0.53726279945156	.	.
chr1	191062684	191063183	chr1	191299530	191300029	Tatdn3|chr1:191299530-191300029	0.53726279945156	.	.
chr1	191224177	191224676	chr1	190831723	190832222	D730003I15Rik|chr1:190831723-190832222	0.484592611846389	.	.
chr1	191224177	191224676	chr1	191172423	191172922	D730003I15Rik|chr1:191172423-191172922	0.545556021978656	.	.
chr1	191224697	191225196	chr1	191312626	191313125	D730003I15Rik|chr1:191312626-191313125	0.44586441799822	.	.
chr1	191317662	191318161	chr1	191397049	191397548	Nenf|chr1:191397049-191397548	0.557197805616665	.	.
chr1	191325660	191326159	chr1	191397049	191397548	Pacc1|chr1:191397049-191397548	0.420508039731981	.	.
chr1	191325660	191326159	chr1	191470543	191471042	Pacc1|chr1:191470543-191471042	0.632261231864994	.	.
chr1	191575408	191575907	chr1	191470543	191471042	Dtl|chr1:191470543-191471042	0.511584070604057	.	.
chr1	191575408	191575907	chr1	191470543	191471042	Ints7|chr1:191470543-191471042	0.511584070604057	.	.
chr1	191717568	191718067	chr1	191292294	191292793	Lpgat1|chr1:191292294-191292793	0.474077908572373	.	.
chr1	191717568	191718067	chr1	191299029	191299528	Lpgat1|chr1:191299029-191299528	0.5487302473368	.	.
chr1	191717568	191718067	chr1	191299029	191299528	Lpgat1|chr1:191299029-191299528	0.548730247336801	.	.
chr1	191717568	191718067	chr1	191529394	191529893	Lpgat1|chr1:191529394-191529893	0.669407118531717	.	.
chr1	191717568	191718067	chr1	191611650	191612149	Lpgat1|chr1:191611650-191612149	0.555849960050699	.	.
chr1	191717568	191718067	chr1	191817776	191818275	Lpgat1|chr1:191817776-191818275	0.591894201722065	.	.
chr1	191717568	191718067	chr1	191834767	191835266	Lpgat1|chr1:191834767-191835266	0.531583197850638	.	.
chr1	191718068	191718567	chr1	191292294	191292793	Lpgat1|chr1:191292294-191292793	0.4269177342721	.	.
chr1	191718068	191718567	chr1	191299029	191299528	Lpgat1|chr1:191299029-191299528	0.5811013755458	.	.
chr1	191718068	191718567	chr1	191299530	191300029	Lpgat1|chr1:191299530-191300029	0.567622568067995	.	.
chr1	191718068	191718567	chr1	191529394	191529893	Lpgat1|chr1:191529394-191529893	0.745558761016882	.	.
chr1	191718068	191718567	chr1	191817776	191818275	Lpgat1|chr1:191817776-191818275	0.501324049319764	.	.
chr1	191821104	191821603	chr1	191965032	191965531	Gm38037|chr1:191965032-191965531	0.461714188479658	.	.
chr1	191821104	191821603	chr1	191965032	191965531	Nek2|chr1:191965032-191965531	0.461714188479658	.	.
chr1	191989950	191990449	chr1	191611650	191612149	Gm26670|chr1:191611650-191612149	0.500793304361024	.	.
chr1	192136426	192136925	chr1	191834767	191835266	Gm10516|chr1:191834767-191835266	0.474370305131748	.	.
chr1	192770423	192770922	chr1	192835357	192835856	Hhat|chr1:192835357-192835856	0.498004723302677	.	.
chr1	192855482	192855981	chr1	192677588	192678087	Gm15867|chr1:192677588-192678087	0.478241260891179	.	.
chr1	192855482	192855981	chr1	192677588	192678087	Sertad4|chr1:192677588-192678087	0.478241260891179	.	.
chr1	193035210	193035709	chr1	192784324	192784823	Syt14|chr1:192784324-192784823	0.450360445517099	.	.
chr1	193035812	193036311	chr1	193173244	193173743	Syt14|chr1:193173244-193173743	0.499150072253504	.	.
chr1	193130022	193130521	chr1	193090274	193090773	Utp25|chr1:193090274-193090773	0.472320540474074	.	.
chr1	193208153	193208652	chr1	192823168	192823667	Lamb3|chr1:192823168-192823667	0.687695989850738	.	.
chr1	193208153	193208652	chr1	193242320	193242819	Lamb3|chr1:193242320-193242819	0.430899608325551	.	.
chr1	194222981	194223480	chr1	193969140	193969639	4930503O07Rik|chr1:193969140-193969639	0.40450581709676	.	.
chr1	194976725	194977224	chr1	195016706	195017205	A330023F24Rik|chr1:195016706-195017205	0.402612237582775	.	.
chr1	194976725	194977224	chr1	195016706	195017205	Gm16897|chr1:195016706-195017205	0.402612237582775	.	.
chr1	195131381	195131880	chr1	194879521	194880020	Cr1l|chr1:194879521-194880020	0.542293227260202	.	.
chr1	195131381	195131880	chr1	194885701	194886200	Cr1l|chr1:194885701-194886200	0.435242239867844	.	.
chr1	195131381	195131880	chr1	195040386	195040885	Cr1l|chr1:195040386-195040885	0.495973787088312	.	.
chr1	195176500	195176999	chr1	194885701	194886200	Cr2|chr1:194885701-194886200	0.556867029305038	.	.
chr10	3366298	3366797	chr10	3564046	3564545	Ppp1r14c|chr10:3564046-3564545	0.450058509583249	.	.
chr10	3740116	3740615	chr10	3564046	3564545	Plekhg1|chr10:3564046-3564545	0.662375034924776	.	.
chr10	3740116	3740615	chr10	3823741	3824240	Plekhg1|chr10:3823741-3824240	0.55512426478371	.	.
chr10	3740116	3740615	chr10	3920389	3920888	Plekhg1|chr10:3920389-3920888	0.612424288334354	.	.
chr10	3740116	3740615	chr10	3979041	3979540	Plekhg1|chr10:3979041-3979540	0.40586612984272	.	.
chr10	3973553	3974052	chr10	3979041	3979540	Mthfd1l|chr10:3979041-3979540	0.52489217554996	.	.
chr10	4265552	4266051	chr10	4618005	4618504	Akap12|chr10:4618005-4618504	0.522750271325458	.	.
chr10	4266269	4266768	chr10	4346705	4347204	Akap12|chr10:4346705-4347204	0.434288121141171	.	.
chr10	4387909	4388408	chr10	4386733	4387232	Zbtb2|chr10:4386733-4387232	0.466808722761921	.	.
chr10	4432192	4432691	chr10	4746706	4747205	Armt1|chr10:4746706-4747205	0.482749070301912	.	.
chr10	4432192	4432691	chr10	4746706	4747205	Rmnd1|chr10:4746706-4747205	0.482749070301912	.	.
chr10	4611722	4612221	chr10	4712513	4713012	Esr1|chr10:4712513-4713012	0.459080830002565	.	.
chr10	5550504	5551003	chr10	5468587	5469086	Syne1|chr10:5468587-5469086	0.549457535207024	.	.
chr10	5823844	5824343	chr10	5549987	5550486	Mtrf1l|chr10:5549987-5550486	0.408186252296551	.	.
chr10	5823844	5824343	chr10	5904251	5904750	Mtrf1l|chr10:5904251-5904750	0.613066079606978	.	.
chr10	5921342	5921841	chr10	5904251	5904750	Rgs17|chr10:5904251-5904750	0.469961074061133	.	.
chr10	5922199	5922698	chr10	6035780	6036279	Rgs17|chr10:6035780-6036279	0.520168343581669	.	.
chr10	7051748	7052247	chr10	7063761	7064260	Ipcef1|chr10:7063761-7064260	0.676691544162684	.	.
chr10	7051748	7052247	chr10	7076118	7076617	Ipcef1|chr10:7076118-7076617	0.764943444199855	.	.
chr10	7051748	7052247	chr10	7111549	7112048	Ipcef1|chr10:7111549-7112048	0.481979461115389	.	.
chr10	7051748	7052247	chr10	7118324	7118823	Ipcef1|chr10:7118324-7118823	0.414724424341134	.	.
chr10	7051748	7052247	chr10	7158863	7159362	Ipcef1|chr10:7158863-7159362	0.410537422741204	.	.
chr10	7051748	7052247	chr10	7210985	7211484	Ipcef1|chr10:7210985-7211484	0.427554196621701	.	.
chr10	7051748	7052247	chr10	7497116	7497615	Ipcef1|chr10:7497116-7497615	0.519495456958534	.	.
chr10	7212004	7212503	chr10	6916488	6916987	Cnksr3|chr10:6916488-6916987	0.457013446385278	.	.
chr10	7589567	7590066	chr10	7839497	7839996	Lrp11|chr10:7839497-7839996	0.397337592740604	.	.
chr10	7667254	7667753	chr10	7390606	7391105	Nup43|chr10:7390606-7391105	0.478054863259839	.	.
chr10	7680943	7681442	chr10	7497116	7497615	Lats1|chr10:7497116-7497615	0.444832778217368	.	.
chr10	7680943	7681442	chr10	7497116	7497615	Pcmt1|chr10:7497116-7497615	0.444832778217368	.	.
chr10	7780721	7781220	chr10	7883479	7883978	B430219N15Rik|chr10:7883479-7883978	0.403086007452734	.	.
chr10	7780721	7781220	chr10	8196246	8196745	B430219N15Rik|chr10:8196246-8196745	0.46470040488192	.	.
chr10	7792631	7793130	chr10	7883479	7883978	Ginm1|chr10:7883479-7883978	0.42875036086302	.	.
chr10	7792631	7793130	chr10	7883479	7883978	Ginm1|chr10:7883479-7883978	0.428750360863021	.	.
chr10	7792631	7793130	chr10	7883479	7883978	Ppil4|chr10:7883479-7883978	0.42875036086302	.	.
chr10	7792631	7793130	chr10	7883479	7883978	Ppil4|chr10:7883479-7883978	0.428750360863021	.	.
chr10	7792631	7793130	chr10	8196246	8196745	Ginm1|chr10:8196246-8196745	0.535219311555149	.	.
chr10	7792631	7793130	chr10	8196246	8196745	Ppil4|chr10:8196246-8196745	0.535219311555149	.	.
chr10	7955534	7956033	chr10	7883479	7883978	Tab2|chr10:7883479-7883978	0.410334494401632	.	.
chr10	7955534	7956033	chr10	8196246	8196745	Tab2|chr10:8196246-8196745	0.443475097982318	.	.
chr10	8176197	8176696	chr10	8063361	8063860	Gm30906|chr10:8063361-8063860	0.492109728699097	.	.
chr10	8518648	8519147	chr10	8287193	8287692	Ust|chr10:8287193-8287692	0.431248051625619	.	.
chr10	8518648	8519147	chr10	8394719	8395218	Ust|chr10:8394719-8395218	0.454722527458682	.	.
chr10	8518648	8519147	chr10	8419453	8419952	Ust|chr10:8419453-8419952	0.491653156354201	.	.
chr10	8518648	8519147	chr10	8715602	8716101	Ust|chr10:8715602-8716101	0.410802400248757	.	.
chr10	8518648	8519147	chr10	8757869	8758368	Ust|chr10:8757869-8758368	0.596056397136486	.	.
chr10	8885858	8886357	chr10	8742815	8743314	Sash1|chr10:8742815-8743314	0.429884131336234	.	.
chr10	8885858	8886357	chr10	8757869	8758368	Sash1|chr10:8757869-8758368	0.483060095429177	.	.
chr10	8885858	8886357	chr10	8928948	8929447	Sash1|chr10:8928948-8929447	0.566526328427225	.	.
chr10	9674500	9674999	chr10	9354690	9355189	Samd5|chr10:9354690-9355189	0.502126519265124	.	.
chr10	9675019	9675518	chr10	9334171	9334670	Samd5|chr10:9334171-9334670	0.399554647714919	.	.
chr10	9675019	9675518	chr10	9676891	9677390	Samd5|chr10:9676891-9677390	0.45006640733081	.	.
chr10	10557986	10558485	chr10	10355499	10355998	Rab32|chr10:10355499-10355998	0.623405301427845	.	.
chr10	10557986	10558485	chr10	10689152	10689651	Rab32|chr10:10689152-10689651	0.554308108198738	.	.
chr10	10557986	10558485	chr10	10734509	10735008	Rab32|chr10:10734509-10735008	0.401578715006462	.	.
chr10	10557986	10558485	chr10	10872061	10872560	Rab32|chr10:10872061-10872560	0.625220054731664	.	.
chr10	11280524	11281023	chr10	11449856	11450355	4930432B10Rik|chr10:11449856-11450355	0.408819503692619	.	.
chr10	11280524	11281023	chr10	11449856	11450355	Fbxo30|chr10:11449856-11450355	0.408819503692619	.	.
chr10	11280524	11281023	chr10	11531262	11531761	4930432B10Rik|chr10:11531262-11531761	0.396929823932591	.	.
chr10	11280524	11281023	chr10	11531262	11531761	Fbxo30|chr10:11531262-11531761	0.396929823932591	.	.
chr10	11343450	11343949	chr10	11491884	11492383	Epm2a|chr10:11491884-11492383	0.733688985951122	.	.
chr10	12868974	12869473	chr10	13016462	13016961	Utrn|chr10:13016462-13016961	0.606642615506035	.	.
chr10	12922927	12923426	chr10	13008121	13008620	B230208H11Rik|chr10:13008121-13008620	0.407261912953609	.	.
chr10	12922927	12923426	chr10	13090439	13090938	B230208H11Rik|chr10:13090439-13090938	0.476108239384547	.	.
chr10	13474088	13474587	chr10	13090439	13090938	Phactr2|chr10:13090439-13090938	0.490526308266451	.	.
chr10	13474088	13474587	chr10	13289540	13290039	Phactr2|chr10:13289540-13290039	0.588230114176991	.	.
chr10	13474088	13474587	chr10	13429701	13430200	Phactr2|chr10:13429701-13430200	0.521107449276069	.	.
chr10	14233831	14234330	chr10	14321485	14321984	Gm48844|chr10:14321485-14321984	0.403055833119975	.	.
chr10	14705323	14705822	chr10	14321485	14321984	Nmbr|chr10:14321485-14321984	0.4471621250677	.	.
chr10	14705323	14705822	chr10	14321485	14321984	Vta1|chr10:14321485-14321984	0.4471621250677	.	.
chr10	17722198	17722697	chr10	17331372	17331871	Cited2|chr10:17331372-17331871	0.491802116084523	.	.
chr10	17722198	17722697	chr10	17367021	17367520	Cited2|chr10:17367021-17367520	0.492147478525268	.	.
chr10	17722198	17722697	chr10	17562845	17563344	Cited2|chr10:17562845-17563344	0.434193641368585	.	.
chr10	18022176	18022675	chr10	18021628	18022127	Abracl|chr10:18021628-18022127	0.562825832572197	.	.
chr10	18022176	18022675	chr10	18360198	18360697	Abracl|chr10:18360198-18360697	0.496870782838167	.	.
chr10	18022923	18023422	chr10	18360198	18360697	Abracl|chr10:18360198-18360697	0.537507952927409	.	.
chr10	18235012	18235511	chr10	17869893	17870392	Ccdc28a|chr10:17869893-17870392	0.503075490931649	.	.
chr10	18235012	18235511	chr10	17869893	17870392	Gm10827|chr10:17869893-17870392	0.503075490931649	.	.
chr10	18235012	18235511	chr10	18388588	18389087	Ccdc28a|chr10:18388588-18389087	0.40888945622641	.	.
chr10	18235012	18235511	chr10	18388588	18389087	Gm10827|chr10:18388588-18389087	0.40888945622641	.	.
chr10	18235012	18235511	chr10	18389088	18389587	Ccdc28a|chr10:18389088-18389587	0.601955774043146	.	.
chr10	18235012	18235511	chr10	18389088	18389587	Gm10827|chr10:18389088-18389587	0.601955774043146	.	.
chr10	18318455	18318954	chr10	18360198	18360697	Nhsl1|chr10:18360198-18360697	0.506430344695444	.	.
chr10	18318455	18318954	chr10	18366466	18366965	Nhsl1|chr10:18366466-18366965	0.533729696747578	.	.
chr10	18318455	18318954	chr10	18389088	18389587	Nhsl1|chr10:18389088-18389587	0.660169292141853	.	.
chr10	18318455	18318954	chr10	18431396	18431895	Nhsl1|chr10:18431396-18431895	0.50483774874813	.	.
chr10	18319095	18319594	chr10	18360198	18360697	Nhsl1|chr10:18360198-18360697	0.540169367059116	.	.
chr10	18319095	18319594	chr10	18366466	18366965	Nhsl1|chr10:18366466-18366965	0.484260260767881	.	.
chr10	18319095	18319594	chr10	18389088	18389587	Nhsl1|chr10:18389088-18389587	0.554736608697555	.	.
chr10	18319095	18319594	chr10	18431396	18431895	Nhsl1|chr10:18431396-18431895	0.571377108706542	.	.
chr10	18844729	18845228	chr10	19239936	19240435	Perp|chr10:19239936-19240435	0.596748480515666	.	.
chr10	19015270	19015769	chr10	18790015	18790514	Tnfaip3|chr10:18790015-18790514	0.600695273118259	.	.
chr10	19015270	19015769	chr10	19002085	19002584	Tnfaip3|chr10:19002085-19002584	0.640379232923535	.	.
chr10	19850487	19850986	chr10	19849978	19850477	Slc35d3|chr10:19849978-19850477	0.606575713741839	.	.
chr10	19907191	19907690	chr10	19849978	19850477	Pex7|chr10:19849978-19850477	0.475403406407069	.	.
chr10	19907191	19907690	chr10	20170432	20170931	Pex7|chr10:20170432-20170931	0.550702818628879	.	.
chr10	19907191	19907690	chr10	20171124	20171623	Pex7|chr10:20171124-20171623	0.585460168943286	.	.
chr10	19933466	19933965	chr10	20225393	20225892	Map3k5|chr10:20225393-20225892	0.424897571440737	.	.
chr10	19933991	19934490	chr10	19839672	19840171	Map3k5|chr10:19839672-19840171	0.396554393721153	.	.
chr10	20312122	20312621	chr10	20125124	20125623	4933406P04Rik|chr10:20125124-20125623	0.505515989693592	.	.
chr10	20312122	20312621	chr10	20125124	20125623	Bclaf1|chr10:20125124-20125623	0.505515989693592	.	.
chr10	20312122	20312621	chr10	20170432	20170931	4933406P04Rik|chr10:20170432-20170931	0.407368953837456	.	.
chr10	20312122	20312621	chr10	20170432	20170931	Bclaf1|chr10:20170432-20170931	0.407368953837456	.	.
chr10	20312122	20312621	chr10	20632544	20633043	4933406P04Rik|chr10:20632544-20633043	0.509885659971032	.	.
chr10	20312122	20312621	chr10	20632544	20633043	Bclaf1|chr10:20632544-20633043	0.509885659971032	.	.
chr10	20312656	20313155	chr10	20071689	20072188	4933406P04Rik|chr10:20071689-20072188	0.520561606111849	.	.
chr10	20312656	20313155	chr10	20071689	20072188	Bclaf1|chr10:20071689-20072188	0.520561606111849	.	.
chr10	20312656	20313155	chr10	20171634	20172133	4933406P04Rik|chr10:20171634-20172133	0.565797776502564	.	.
chr10	20312656	20313155	chr10	20171634	20172133	Bclaf1|chr10:20171634-20172133	0.565797776502564	.	.
chr10	20347497	20347996	chr10	20031927	20032426	Mtfr2|chr10:20031927-20032426	0.44274912849685	.	.
chr10	20724806	20725305	chr10	20910128	20910627	Pde7b|chr10:20910128-20910627	0.559027659291158	.	.
chr10	21881933	21882432	chr10	22058487	22058986	Sgk1|chr10:22058487-22058986	0.64687028824957	.	.
chr10	22645129	22645628	chr10	22628376	22628875	Slc2a12|chr10:22628376-22628875	0.398472429290558	.	.
chr10	22645129	22645628	chr10	22629180	22629679	Slc2a12|chr10:22629180-22629679	0.468324077123351	.	.
chr10	22731152	22731651	chr10	22746238	22746737	AC166256.1|chr10:22746238-22746737	0.562262951610025	.	.
chr10	22731152	22731651	chr10	22746238	22746737	Tbpl1|chr10:22746238-22746737	0.562262951610025	.	.
chr10	24149016	24149515	chr10	24464333	24464832	Stx7|chr10:24464333-24464832	0.461025285029908	.	.
chr10	24149016	24149515	chr10	24469726	24470225	Stx7|chr10:24469726-24470225	0.527363394863787	.	.
chr10	24149016	24149515	chr10	24469726	24470225	Stx7|chr10:24469726-24470225	0.527363394863788	.	.
chr10	24595382	24595881	chr10	24464333	24464832	Ccn2|chr10:24464333-24464832	0.618377650369274	.	.
chr10	24595382	24595881	chr10	24469726	24470225	Ccn2|chr10:24469726-24470225	0.436903941481168	.	.
chr10	24711736	24712235	chr10	24298500	24298999	Enpp1|chr10:24298500-24298999	0.398041458470691	.	.
chr10	24711736	24712235	chr10	24311997	24312496	Enpp1|chr10:24311997-24312496	0.490342974770734	.	.
chr10	24711736	24712235	chr10	24591108	24591607	Enpp1|chr10:24591108-24591607	0.491054656174333	.	.
chr10	24711736	24712235	chr10	24622530	24623029	Enpp1|chr10:24622530-24623029	0.415943760395874	.	.
chr10	24711736	24712235	chr10	24630618	24631117	Enpp1|chr10:24630618-24631117	0.405552174900717	.	.
chr10	26077668	26078167	chr10	26034872	26035371	Gm9767|chr10:26034872-26035371	0.403946048848193	.	.
chr10	26077668	26078167	chr10	26139363	26139862	Gm9767|chr10:26139363-26139862	0.431045210468846	.	.
chr10	26077668	26078167	chr10	26297176	26297675	Gm9767|chr10:26297176-26297675	0.449985486464539	.	.
chr10	26077668	26078167	chr10	26374170	26374669	Gm9767|chr10:26374170-26374669	0.597035836693375	.	.
chr10	26078817	26079316	chr10	26139363	26139862	Gm9767|chr10:26139363-26139862	0.506485469881117	.	.
chr10	26078817	26079316	chr10	26139363	26139862	Tmem200a|chr10:26139363-26139862	0.506485469881117	.	.
chr10	26078817	26079316	chr10	26297176	26297675	Gm9767|chr10:26297176-26297675	0.496392517761782	.	.
chr10	26078817	26079316	chr10	26297176	26297675	Tmem200a|chr10:26297176-26297675	0.496392517761782	.	.
chr10	26078817	26079316	chr10	26374170	26374669	Gm9767|chr10:26374170-26374669	0.564827970639541	.	.
chr10	26078817	26079316	chr10	26374170	26374669	Tmem200a|chr10:26374170-26374669	0.564827970639541	.	.
chr10	26374914	26375413	chr10	26630133	26630632	L3mbtl3|chr10:26630133-26630632	0.571420622000549	.	.
chr10	26752501	26753000	chr10	26855784	26856283	Arhgap18|chr10:26855784-26856283	0.402765886533674	.	.
chr10	26752501	26753000	chr10	27103782	27104281	Arhgap18|chr10:27103782-27104281	0.573565380594353	.	.
chr10	26752501	26753000	chr10	27133091	27133590	Arhgap18|chr10:27133091-27133590	0.669803106267065	.	.
chr10	26752501	26753000	chr10	27140396	27140895	Arhgap18|chr10:27140396-27140895	0.77068093209315	.	.
chr10	28074536	28075035	chr10	28097623	28098122	Ptprk|chr10:28097623-28098122	0.461764886425816	.	.
chr10	28074536	28075035	chr10	28379537	28380036	Ptprk|chr10:28379537-28380036	0.434137584358416	.	.
chr10	28074536	28075035	chr10	28380101	28380600	Ptprk|chr10:28380101-28380600	0.549501100314401	.	.
chr10	28074536	28075035	chr10	28436076	28436575	Ptprk|chr10:28436076-28436575	0.560380976160098	.	.
chr10	29313161	29313660	chr10	29148055	29148554	Echdc1|chr10:29148055-29148554	0.425522835756488	.	.
chr10	29313161	29313660	chr10	29148055	29148554	Gm46218|chr10:29148055-29148554	0.425522835756488	.	.
chr10	29313161	29313660	chr10	29635782	29636281	Echdc1|chr10:29635782-29636281	0.457929357039619	.	.
chr10	29313161	29313660	chr10	29635782	29636281	Gm46218|chr10:29635782-29636281	0.457929357039619	.	.
chr10	29361838	29362337	chr10	29148055	29148554	Rnf146|chr10:29148055-29148554	0.444743595857795	.	.
chr10	30842620	30843119	chr10	30587016	30587515	Hey2|chr10:30587016-30587515	0.475275597981129	.	.
chr10	30842620	30843119	chr10	30824988	30825487	Hey2|chr10:30824988-30825487	0.606851379196872	.	.
chr10	31313140	31313639	chr10	31329460	31329959	Hddc2|chr10:31329460-31329959	0.414196597115102	.	.
chr10	31313140	31313639	chr10	31551337	31551836	Hddc2|chr10:31551337-31551836	0.43064508726396	.	.
chr10	31445112	31445611	chr10	31504123	31504622	Tpd52l1|chr10:31504123-31504622	0.673244023763811	.	.
chr10	31608520	31609019	chr10	31504123	31504622	Rnf217|chr10:31504123-31504622	0.568602047592096	.	.
chr10	33623953	33624452	chr10	33558095	33558594	Clvs2|chr10:33558095-33558594	0.443225615122796	.	.
chr10	33623953	33624452	chr10	33558095	33558594	Gm15939|chr10:33558095-33558594	0.443225615122796	.	.
chr10	34096225	34096724	chr10	34368075	34368574	Calhm5|chr10:34368075-34368574	0.698059688801748	.	.
chr10	34127449	34127948	chr10	34316872	34317371	Calhm6|chr10:34316872-34317371	0.464269906508004	.	.
chr10	34127449	34127948	chr10	34368075	34368574	Calhm6|chr10:34368075-34368574	0.493261611900533	.	.
chr10	34207257	34207756	chr10	34368075	34368574	Dse|chr10:34368075-34368574	0.44078083447808	.	.
chr10	34282484	34282983	chr10	34033850	34034349	Tspyl1|chr10:34033850-34034349	0.633800854324324	.	.
chr10	34297174	34297673	chr10	34326656	34327155	Tspyl4|chr10:34326656-34327155	0.584355489756876	.	.
chr10	36505968	36506467	chr10	36862471	36862970	Hs3st5|chr10:36862471-36862970	0.500201812218828	.	.
chr10	36974002	36974501	chr10	36567264	36567763	Hdac2|chr10:36567264-36567763	0.399287727691421	.	.
chr10	36974613	36975112	chr10	36566760	36567259	Hdac2|chr10:36566760-36567259	0.490838947568628	.	.
chr10	36974613	36975112	chr10	36742204	36742703	Hdac2|chr10:36742204-36742703	0.435161779990472	.	.
chr10	38965296	38965795	chr10	38553660	38554159	Lama4|chr10:38553660-38554159	0.62516173216981	.	.
chr10	38965296	38965795	chr10	38554167	38554666	Lama4|chr10:38554167-38554666	0.561300015402846	.	.
chr10	38965296	38965795	chr10	39109722	39110221	Lama4|chr10:39109722-39110221	0.416080939190454	.	.
chr10	39133692	39134191	chr10	39045080	39045579	Fam229b|chr10:39045080-39045579	0.46222470668508	.	.
chr10	39133692	39134191	chr10	39045080	39045579	Tube1|chr10:39045080-39045579	0.46222470668508	.	.
chr10	39133692	39134191	chr10	39169960	39170459	Fam229b|chr10:39169960-39170459	0.446826032211879	.	.
chr10	39133692	39134191	chr10	39169960	39170459	Tube1|chr10:39169960-39170459	0.446826032211879	.	.
chr10	39557998	39558497	chr10	39506271	39506770	Gm16364|chr10:39506271-39506770	0.414199269418043	.	.
chr10	39557998	39558497	chr10	39506271	39506770	Gm16364|chr10:39506271-39506770	0.414199269418044	.	.
chr10	39557998	39558497	chr10	39506783	39507282	Gm16364|chr10:39506783-39507282	0.426690697611464	.	.
chr10	39731403	39731902	chr10	39660002	39660501	E130307A14Rik|chr10:39660002-39660501	0.496861935226697	.	.
chr10	39731403	39731902	chr10	39660002	39660501	Rev3l|chr10:39660002-39660501	0.496861935226697	.	.
chr10	39732127	39732626	chr10	39541024	39541523	E130307A14Rik|chr10:39541024-39541523	0.484177851557669	.	.
chr10	39732127	39732626	chr10	39541024	39541523	Rev3l|chr10:39541024-39541523	0.484177851557669	.	.
chr10	39732127	39732626	chr10	39541524	39542023	E130307A14Rik|chr10:39541524-39542023	0.521911408075178	.	.
chr10	39732127	39732626	chr10	39541524	39542023	Rev3l|chr10:39541524-39542023	0.521911408075178	.	.
chr10	39732127	39732626	chr10	39542035	39542534	E130307A14Rik|chr10:39542035-39542534	0.449743263433162	.	.
chr10	39732127	39732626	chr10	39542035	39542534	Rev3l|chr10:39542035-39542534	0.449743263433162	.	.
chr10	39732854	39733353	chr10	39506271	39506770	Rev3l|chr10:39506271-39506770	0.653525040888163	.	.
chr10	39732854	39733353	chr10	39506783	39507282	Rev3l|chr10:39506783-39507282	0.728544543300306	.	.
chr10	39732854	39733353	chr10	39960047	39960546	Rev3l|chr10:39960047-39960546	0.450827949382608	.	.
chr10	39899007	39899506	chr10	39506271	39506770	4930547M16Rik|chr10:39506271-39506770	0.444475220634808	.	.
chr10	39899007	39899506	chr10	39506271	39506770	Mfsd4b4|chr10:39506271-39506770	0.444475220634808	.	.
chr10	39899007	39899506	chr10	39506783	39507282	4930547M16Rik|chr10:39506783-39507282	0.506962650552863	.	.
chr10	39899007	39899506	chr10	39506783	39507282	Mfsd4b4|chr10:39506783-39507282	0.506962650552863	.	.
chr10	39899007	39899506	chr10	39659329	39659828	4930547M16Rik|chr10:39659329-39659828	0.466619799472035	.	.
chr10	39899007	39899506	chr10	39659329	39659828	Mfsd4b4|chr10:39659329-39659828	0.466619799472035	.	.
chr10	40025041	40025540	chr10	39960047	39960546	Mfsd4b1|chr10:39960047-39960546	0.461612529517882	.	.
chr10	40025041	40025540	chr10	40041278	40041777	Mfsd4b1|chr10:40041278-40041777	0.636992029678113	.	.
chr10	40142083	40142582	chr10	40177677	40178176	Slc16a10|chr10:40177677-40178176	0.452022606999614	.	.
chr10	40258264	40258763	chr10	40103772	40104271	Gtf3c6|chr10:40103772-40104271	0.497589868264046	.	.
chr10	40258264	40258763	chr10	40416821	40417320	Gtf3c6|chr10:40416821-40417320	0.517962221494126	.	.
chr10	40301364	40301863	chr10	40041278	40041777	Amd1|chr10:40041278-40041777	0.507952419453299	.	.
chr10	40682966	40683465	chr10	40884487	40884986	Mettl24|chr10:40884487-40884986	0.466235697790867	.	.
chr10	40883216	40883715	chr10	40597090	40597589	Cdc40|chr10:40597090-40597589	0.782394221897176	.	.
chr10	40883216	40883715	chr10	40597090	40597589	Wasf1|chr10:40597090-40597589	0.782394221897176	.	.
chr10	40883216	40883715	chr10	40737514	40738013	Cdc40|chr10:40737514-40738013	0.430701518206008	.	.
chr10	40883216	40883715	chr10	40737514	40738013	Wasf1|chr10:40737514-40738013	0.430701518206008	.	.
chr10	40883216	40883715	chr10	40751036	40751535	Cdc40|chr10:40751036-40751535	0.508335820032719	.	.
chr10	40883216	40883715	chr10	40751036	40751535	Wasf1|chr10:40751036-40751535	0.508335820032719	.	.
chr10	40883216	40883715	chr10	40969333	40969832	Cdc40|chr10:40969333-40969832	0.563474431339697	.	.
chr10	40883216	40883715	chr10	40969333	40969832	Wasf1|chr10:40969333-40969832	0.563474431339697	.	.
chr10	40883975	40884474	chr10	40884487	40884986	Cdc40|chr10:40884487-40884986	0.698244089224328	.	.
chr10	40883975	40884474	chr10	40884487	40884986	Wasf1|chr10:40884487-40884986	0.698244089224328	.	.
chr10	41071321	41071820	chr10	41015647	41016146	Gpr6|chr10:41015647-41016146	0.593400554921018	.	.
chr10	41072083	41072582	chr10	40985282	40985781	Gpr6|chr10:40985282-40985781	0.432636562450465	.	.
chr10	41072083	41072582	chr10	41015647	41016146	Gpr6|chr10:41015647-41016146	0.607027202815201	.	.
chr10	41303028	41303527	chr10	41015647	41016146	Ak9|chr10:41015647-41016146	0.402871225917005	.	.
chr10	41303028	41303527	chr10	41015647	41016146	Fig4|chr10:41015647-41016146	0.402871225917005	.	.
chr10	41303669	41304168	chr10	41678789	41679288	Ak9|chr10:41678789-41679288	0.493357757477513	.	.
chr10	41303669	41304168	chr10	41678789	41679288	Fig4|chr10:41678789-41679288	0.493357757477513	.	.
chr10	41450048	41450547	chr10	41037761	41038260	Zbtb24|chr10:41037761-41038260	0.685975630015661	.	.
chr10	41450048	41450547	chr10	41271811	41272310	Zbtb24|chr10:41271811-41272310	0.486982340020009	.	.
chr10	41518365	41518864	chr10	41505407	41505906	Cd164|chr10:41505407-41505906	0.408846923645106	.	.
chr10	41519685	41520184	chr10	41288740	41289239	Cd164|chr10:41288740-41289239	0.397690663377709	.	.
chr10	41553207	41553706	chr10	41678789	41679288	Gm17196|chr10:41678789-41679288	0.57755051207091	.	.
chr10	41553207	41553706	chr10	41689835	41690334	Gm17196|chr10:41689835-41690334	0.620047950314636	.	.
chr10	42276537	42277036	chr10	42277563	42278062	Foxo3|chr10:42277563-42278062	0.782203356623822	.	.
chr10	42276537	42277036	chr10	42678656	42679155	Foxo3|chr10:42678656-42679155	0.444032803985776	.	.
chr10	42478381	42478880	chr10	42277563	42278062	Afg1l|chr10:42277563-42278062	0.608098831149977	.	.
chr10	42478381	42478880	chr10	42294980	42295479	Afg1l|chr10:42294980-42295479	0.522809389129248	.	.
chr10	42478381	42478880	chr10	42678656	42679155	Afg1l|chr10:42678656-42679155	0.525517769720627	.	.
chr10	42501588	42502087	chr10	42277563	42278062	Snx3|chr10:42277563-42278062	0.600465636972408	.	.
chr10	42501588	42502087	chr10	42294980	42295479	Snx3|chr10:42294980-42295479	0.455393525298765	.	.
chr10	42501588	42502087	chr10	42734482	42734981	Snx3|chr10:42734482-42734981	0.630898313187306	.	.
chr10	42502326	42502825	chr10	42277563	42278062	Snx3|chr10:42277563-42278062	0.64985397470832	.	.
chr10	42502326	42502825	chr10	42734482	42734981	Snx3|chr10:42734482-42734981	0.444030698430645	.	.
chr10	42761268	42761767	chr10	42958099	42958598	Sec63|chr10:42958099-42958598	0.47385704045013	.	.
chr10	42860008	42860507	chr10	42734482	42734981	Scml4|chr10:42734482-42734981	0.421232828409797	.	.
chr10	43478691	43479190	chr10	43502665	43503164	Bend3|chr10:43502665-43503164	0.453259503770061	.	.
chr10	43479312	43479811	chr10	43452371	43452870	Bend3|chr10:43452371-43452870	0.491115511135322	.	.
chr10	43517798	43518297	chr10	43516637	43517136	Gm47889|chr10:43516637-43517136	0.620565581237247	.	.
chr10	43517798	43518297	chr10	43517156	43517655	Gm47889|chr10:43517156-43517655	0.846150992948998	.	.
chr10	43578322	43578821	chr10	43452371	43452870	Cd24a|chr10:43452371-43452870	0.415734092532688	.	.
chr10	43578322	43578821	chr10	43527432	43527931	Cd24a|chr10:43527432-43527931	0.474410377640304	.	.
chr10	43578322	43578821	chr10	43740377	43740876	Cd24a|chr10:43740377-43740876	0.564462573780766	.	.
chr10	44268090	44268589	chr10	44138413	44138912	Atg5|chr10:44138413-44138912	0.533906989511753	.	.
chr10	45066851	45067350	chr10	45104010	45104509	Prep|chr10:45104010-45104509	0.603133535272614	.	.
chr10	45066851	45067350	chr10	45114384	45114883	Prep|chr10:45114384-45114883	0.400107387457029	.	.
chr10	45066851	45067350	chr10	45118341	45118840	Prep|chr10:45118341-45118840	0.40753851481942	.	.
chr10	45066851	45067350	chr10	45129040	45129539	Prep|chr10:45129040-45129539	0.564646444409034	.	.
chr10	45066851	45067350	chr10	45129040	45129539	Prep|chr10:45129040-45129539	0.564646444409035	.	.
chr10	45289129	45289628	chr10	45104010	45104509	Gm15934|chr10:45104010-45104509	0.667872995180519	.	.
chr10	45289129	45289628	chr10	45114384	45114883	Gm15934|chr10:45114384-45114883	0.45752041649174	.	.
chr10	45289129	45289628	chr10	45118341	45118840	Gm15934|chr10:45118341-45118840	0.473572624630061	.	.
chr10	45289129	45289628	chr10	45129040	45129539	Gm15934|chr10:45129040-45129539	0.438110240265659	.	.
chr10	45335421	45335920	chr10	45104010	45104509	Bves|chr10:45104010-45104509	0.78703403677705	.	.
chr10	45335421	45335920	chr10	45114384	45114883	Bves|chr10:45114384-45114883	0.629692665219104	.	.
chr10	45335421	45335920	chr10	45118341	45118840	Bves|chr10:45118341-45118840	0.574458587028997	.	.
chr10	45335421	45335920	chr10	45129040	45129539	Bves|chr10:45129040-45129539	0.420334030505791	.	.
chr10	45335421	45335920	chr10	45129040	45129539	Bves|chr10:45129040-45129539	0.420334030505792	.	.
chr10	45335421	45335920	chr10	45684708	45685207	Bves|chr10:45684708-45685207	0.709793864900494	.	.
chr10	45335958	45336457	chr10	45104010	45104509	Bves|chr10:45104010-45104509	0.708432790128618	.	.
chr10	45335958	45336457	chr10	45114384	45114883	Bves|chr10:45114384-45114883	0.5367211603799	.	.
chr10	45335958	45336457	chr10	45118341	45118840	Bves|chr10:45118341-45118840	0.525688773032241	.	.
chr10	45335958	45336457	chr10	45684708	45685207	Bves|chr10:45684708-45685207	0.661541142750802	.	.
chr10	45485562	45486061	chr10	45104010	45104509	Lin28b|chr10:45104010-45104509	0.814742543521742	.	.
chr10	45485562	45486061	chr10	45114384	45114883	Lin28b|chr10:45114384-45114883	0.538684145129237	.	.
chr10	45485562	45486061	chr10	45118341	45118840	Lin28b|chr10:45118341-45118840	0.643085759305786	.	.
chr10	45485562	45486061	chr10	45684708	45685207	Lin28b|chr10:45684708-45685207	0.63074438072818	.	.
chr10	45486237	45486736	chr10	45446148	45446647	Lin28b|chr10:45446148-45446647	0.565146859694152	.	.
chr10	45577590	45578089	chr10	45684708	45685207	Hace1|chr10:45684708-45685207	0.644170215090318	.	.
chr10	45577590	45578089	chr10	45889341	45889840	Hace1|chr10:45889341-45889840	0.79621384450902	.	.
chr10	45578214	45578713	chr10	45871009	45871508	Hace1|chr10:45871009-45871508	0.492507920529653	.	.
chr10	50592385	50592884	chr10	50704180	50704679	Ascc3|chr10:50704180-50704679	0.467704973635506	.	.
chr10	52381975	52382474	chr10	52072508	52073007	Gopc|chr10:52072508-52073007	0.583963115796729	.	.
chr10	52381975	52382474	chr10	52106115	52106614	Gopc|chr10:52106115-52106614	0.409222204917431	.	.
chr10	52381975	52382474	chr10	52216726	52217225	Gopc|chr10:52216726-52217225	0.540041462046938	.	.
chr10	52381975	52382474	chr10	52353733	52354232	Gopc|chr10:52353733-52354232	0.398484805067976	.	.
chr10	52381975	52382474	chr10	52530831	52531330	Gopc|chr10:52530831-52531330	0.435821236829548	.	.
chr10	52417238	52417737	chr10	52705014	52705513	Nus1|chr10:52705014-52705513	0.567361945225156	.	.
chr10	52690218	52690717	chr10	52253401	52253900	Slc35f1|chr10:52253401-52253900	0.491443264411295	.	.
chr10	52690218	52690717	chr10	52530831	52531330	Slc35f1|chr10:52530831-52531330	0.443006232247716	.	.
chr10	52690218	52690717	chr10	52705014	52705513	Slc35f1|chr10:52705014-52705513	0.397265492657133	.	.
chr10	53596436	53596935	chr10	53795897	53796396	Asf1a|chr10:53795897-53796396	0.539966513804215	.	.
chr10	54075590	54076089	chr10	53790453	53790952	Gm16998|chr10:53790453-53790952	0.404361773939922	.	.
chr10	54075590	54076089	chr10	53790453	53790952	Man1a|chr10:53790453-53790952	0.404361773939922	.	.
chr10	57486054	57486553	chr10	57322669	57323168	4930467K11Rik|chr10:57322669-57323168	0.411631678497463	.	.
chr10	57486054	57486553	chr10	57322669	57323168	Hsf2|chr10:57322669-57323168	0.411631678497463	.	.
chr10	57486054	57486553	chr10	57447879	57448378	4930467K11Rik|chr10:57447879-57448378	0.628916145549293	.	.
chr10	57486054	57486553	chr10	57447879	57448378	Hsf2|chr10:57447879-57448378	0.628916145549293	.	.
chr10	57532304	57532803	chr10	57447879	57448378	Serinc1|chr10:57447879-57448378	0.452074800713253	.	.
chr10	57532304	57532803	chr10	57841830	57842329	Serinc1|chr10:57841830-57842329	0.401676412240938	.	.
chr10	57631815	57632314	chr10	57317064	57317563	Pkib|chr10:57317064-57317563	0.437763831008278	.	.
chr10	57631815	57632314	chr10	57795519	57796018	Pkib|chr10:57795519-57796018	0.880172102536855	.	.
chr10	57631815	57632314	chr10	57841830	57842329	Pkib|chr10:57841830-57842329	0.511269642900896	.	.
chr10	58255194	58255693	chr10	58627619	58628118	Gcc2|chr10:58627619-58628118	0.549769714560221	.	.
chr10	58323065	58323564	chr10	58627619	58628118	Lims1|chr10:58627619-58628118	0.668357708471103	.	.
chr10	58675506	58676005	chr10	58604763	58605262	Edar|chr10:58604763-58605262	0.560533846421807	.	.
chr10	58675506	58676005	chr10	58663813	58664312	Edar|chr10:58663813-58664312	0.656540313471052	.	.
chr10	58675506	58676005	chr10	58733837	58734336	Edar|chr10:58733837-58734336	0.59657359632512	.	.
chr10	58813051	58813550	chr10	58673125	58673624	Sh3rf3|chr10:58673125-58673624	0.470054597837697	.	.
chr10	58813051	58813550	chr10	58981825	58982324	Sh3rf3|chr10:58981825-58982324	0.487386891055292	.	.
chr10	59221544	59222043	chr10	58871780	58872279	Sept10|chr10:58871780-58872279	0.405154906351846	.	.
chr10	59221544	59222043	chr10	58871780	58872279	Sowahc|chr10:58871780-58872279	0.405154906351846	.	.
chr10	59221544	59222043	chr10	58981825	58982324	Sept10|chr10:58981825-58982324	0.450898385423515	.	.
chr10	59221544	59222043	chr10	58981825	58982324	Sowahc|chr10:58981825-58982324	0.450898385423515	.	.
chr10	59221544	59222043	chr10	59386852	59387351	Sept10|chr10:59386852-59387351	0.416339941312045	.	.
chr10	59221544	59222043	chr10	59386852	59387351	Sowahc|chr10:59386852-59387351	0.416339941312045	.	.
chr10	59221544	59222043	chr10	59490852	59491351	Sept10|chr10:59490852-59491351	0.423699024159211	.	.
chr10	59221544	59222043	chr10	59490852	59491351	Sept10|chr10:59490852-59491351	0.423699024159212	.	.
chr10	59221544	59222043	chr10	59490852	59491351	Sowahc|chr10:59490852-59491351	0.423699024159211	.	.
chr10	59221544	59222043	chr10	59490852	59491351	Sowahc|chr10:59490852-59491351	0.423699024159212	.	.
chr10	59615883	59616382	chr10	59816513	59817012	Gm10322|chr10:59816513-59817012	0.62361231539198	.	.
chr10	59615883	59616382	chr10	59816513	59817012	Mcu|chr10:59816513-59817012	0.62361231539198	.	.
chr10	59616480	59616979	chr10	59459020	59459519	Gm10322|chr10:59459020-59459519	0.412388430689416	.	.
chr10	59616480	59616979	chr10	59459020	59459519	Mcu|chr10:59459020-59459519	0.412388430689416	.	.
chr10	59702220	59702719	chr10	59539373	59539872	Micu1|chr10:59539373-59539872	0.420490848907049	.	.
chr10	59702220	59702719	chr10	59892945	59893444	Micu1|chr10:59892945-59893444	0.568447263975784	.	.
chr10	59702220	59702719	chr10	59921034	59921533	Micu1|chr10:59921034-59921533	0.545816420702824	.	.
chr10	59702220	59702719	chr10	59942265	59942764	Micu1|chr10:59942265-59942764	0.51618226496948	.	.
chr10	59879326	59879825	chr10	59899607	59900106	Dnajb12|chr10:59899607-59900106	0.520800988916696	.	.
chr10	60002852	60003351	chr10	60244984	60245483	Anapc16|chr10:60244984-60245483	0.425163475870203	.	.
chr10	60002852	60003351	chr10	60244984	60245483	Ascc1|chr10:60244984-60245483	0.425163475870203	.	.
chr10	60105854	60106353	chr10	60351710	60352209	Spock2|chr10:60351710-60352209	0.408452160006734	.	.
chr10	60277677	60278176	chr10	60209115	60209614	Psap|chr10:60209115-60209614	0.691875930988579	.	.
chr10	60752559	60753058	chr10	60686796	60687295	Slc29a3|chr10:60686796-60687295	0.434531397067635	.	.
chr10	60752559	60753058	chr10	60760360	60760859	Slc29a3|chr10:60760360-60760859	0.435847128503161	.	.
chr10	60752559	60753058	chr10	60913510	60914009	Slc29a3|chr10:60913510-60914009	0.50563235764178	.	.
chr10	61475458	61475957	chr10	61491985	61492484	Lrrc20|chr10:61491985-61492484	0.424778445699634	.	.
chr10	61783021	61783520	chr10	62182988	62183487	H2afy2|chr10:62182988-62183487	0.478822447853461	.	.
chr10	62340040	62340539	chr10	62182988	62183487	Hk1os|chr10:62182988-62183487	0.578208746923108	.	.
chr10	62340040	62340539	chr10	62332391	62332890	Hk1os|chr10:62332391-62332890	0.416971698830535	.	.
chr10	62449224	62449723	chr10	62500120	62500619	4930507D05Rik|chr10:62500120-62500619	0.407949916572407	.	.
chr10	62449224	62449723	chr10	62500120	62500619	Supv3l1|chr10:62500120-62500619	0.407949916572407	.	.
chr10	62449224	62449723	chr10	62590203	62590702	4930507D05Rik|chr10:62590203-62590702	0.529297622729657	.	.
chr10	62449224	62449723	chr10	62590203	62590702	Supv3l1|chr10:62590203-62590702	0.529297622729657	.	.
chr10	62449766	62450265	chr10	62410887	62411386	4930507D05Rik|chr10:62410887-62411386	0.481323191159251	.	.
chr10	62449766	62450265	chr10	62410887	62411386	Supv3l1|chr10:62410887-62411386	0.481323191159251	.	.
chr10	62449766	62450265	chr10	62500120	62500619	4930507D05Rik|chr10:62500120-62500619	0.668278115732254	.	.
chr10	62449766	62450265	chr10	62500120	62500619	Supv3l1|chr10:62500120-62500619	0.668278115732254	.	.
chr10	62486629	62487128	chr10	62500120	62500619	Vps26a|chr10:62500120-62500619	0.447556450875119	.	.
chr10	62577623	62578122	chr10	62549665	62550164	4933428P19Rik|chr10:62549665-62550164	0.547503028422424	.	.
chr10	62577623	62578122	chr10	62549665	62550164	Kif1bp|chr10:62549665-62550164	0.547503028422424	.	.
chr10	62725538	62726037	chr10	62815307	62815806	Stox1|chr10:62815307-62815806	0.479462661929288	.	.
chr10	62920395	62920894	chr10	62865795	62866294	Slc25a16|chr10:62865795-62866294	0.53359312784298	.	.
chr10	63099999	63100498	chr10	62865795	62866294	Atoh7|chr10:62865795-62866294	0.535637604349699	.	.
chr10	63382558	63383057	chr10	63089921	63090420	Dnajc12|chr10:63089921-63090420	0.540980049082203	.	.
chr10	63382558	63383057	chr10	63386349	63386848	Dnajc12|chr10:63386349-63386848	0.691430370610058	.	.
chr10	66640851	66641350	chr10	66354090	66354589	Gm28139|chr10:66354090-66354589	0.47345270603967	.	.
chr10	66640851	66641350	chr10	66631095	66631594	Gm28139|chr10:66631095-66631594	0.546766372466988	.	.
chr10	66920360	66920859	chr10	66598996	66599495	1110002J07Rik|chr10:66598996-66599495	0.396923862966821	.	.
chr10	66920360	66920859	chr10	66598996	66599495	Gm26576|chr10:66598996-66599495	0.396923862966821	.	.
chr10	66920360	66920859	chr10	66631095	66631594	1110002J07Rik|chr10:66631095-66631594	0.608449324584273	.	.
chr10	66920360	66920859	chr10	66631095	66631594	Gm26576|chr10:66631095-66631594	0.608449324584273	.	.
chr10	66920360	66920859	chr10	66743160	66743659	1110002J07Rik|chr10:66743160-66743659	0.525693324210932	.	.
chr10	66920360	66920859	chr10	66743160	66743659	Gm26576|chr10:66743160-66743659	0.525693324210932	.	.
chr10	66920360	66920859	chr10	66743694	66744193	1110002J07Rik|chr10:66743694-66744193	0.61075580866241	.	.
chr10	66920360	66920859	chr10	66743694	66744193	Gm26576|chr10:66743694-66744193	0.61075580866241	.	.
chr10	67096716	67097215	chr10	67482306	67482805	Jmjd1c|chr10:67482306-67482805	0.40284629766512	.	.
chr10	67096716	67097215	chr10	67482306	67482805	Reep3|chr10:67482306-67482805	0.40284629766512	.	.
chr10	67535893	67536392	chr10	67766122	67766621	Egr2|chr10:67766122-67766621	0.406384706058204	.	.
chr10	67548797	67549296	chr10	67871517	67872016	Ado|chr10:67871517-67872016	0.599003847661774	.	.
chr10	67548797	67549296	chr10	67984530	67985029	Ado|chr10:67984530-67985029	0.674776333333695	.	.
chr10	67911879	67912378	chr10	67672264	67672763	Zfp365|chr10:67672264-67672763	0.584504278229844	.	.
chr10	67911879	67912378	chr10	67911378	67911877	Zfp365|chr10:67911378-67911877	0.522408040799146	.	.
chr10	67911879	67912378	chr10	68112999	68113498	Zfp365|chr10:68112999-68113498	0.621327044260988	.	.
chr10	67911879	67912378	chr10	68182230	68182729	Zfp365|chr10:68182230-68182729	0.429952568007029	.	.
chr10	67912421	67912920	chr10	67805080	67805579	Zfp365|chr10:67805080-67805579	0.437368446073796	.	.
chr10	67979231	67979730	chr10	67654469	67654968	Rtkn2|chr10:67654469-67654968	0.458286502440718	.	.
chr10	67979231	67979730	chr10	67805080	67805579	Rtkn2|chr10:67805080-67805579	0.486998213534336	.	.
chr10	69212738	69213237	chr10	69465475	69465974	A930033H14Rik|chr10:69465475-69465974	0.433182506451461	.	.
chr10	70440127	70440626	chr10	70263702	70264201	Fam13c|chr10:70263702-70264201	0.674896290474782	.	.
chr10	70440127	70440626	chr10	70598651	70599150	Fam13c|chr10:70598651-70599150	0.475246426987128	.	.
chr10	70440127	70440626	chr10	70717499	70717998	Fam13c|chr10:70717499-70717998	0.446754726962255	.	.
chr10	70440631	70441130	chr10	70287675	70288174	Fam13c|chr10:70287675-70288174	0.539167291050781	.	.
chr10	70440631	70441130	chr10	70506564	70507063	Fam13c|chr10:70506564-70507063	0.500023259068913	.	.
chr10	70440631	70441130	chr10	70519765	70520264	Fam13c|chr10:70519765-70520264	0.42823756206904	.	.
chr10	70440631	70441130	chr10	70599407	70599906	Fam13c|chr10:70599407-70599906	0.631888500577163	.	.
chr10	70440631	70441130	chr10	70684596	70685095	Fam13c|chr10:70684596-70685095	0.431505040941047	.	.
chr10	70440631	70441130	chr10	70684596	70685095	Fam13c|chr10:70684596-70685095	0.431505040941048	.	.
chr10	70993411	70993910	chr10	71050694	71051193	Gm48025|chr10:71050694-71051193	0.607259633457598	.	.
chr10	71159624	71160123	chr10	70890467	70890966	Bicc1|chr10:70890467-70890966	0.491841186912568	.	.
chr10	71159624	71160123	chr10	71225850	71226349	Bicc1|chr10:71225850-71226349	0.652161867757105	.	.
chr10	71159624	71160123	chr10	71479864	71480363	Bicc1|chr10:71479864-71480363	0.441822395809478	.	.
chr10	71159624	71160123	chr10	71479864	71480363	Bicc1|chr10:71479864-71480363	0.441822395809479	.	.
chr10	71237867	71238366	chr10	70890467	70890966	Tfam|chr10:70890467-70890966	0.455476746490759	.	.
chr10	71285013	71285512	chr10	71476726	71477225	Ube2d1|chr10:71476726-71477225	0.530273269445726	.	.
chr10	71344660	71345159	chr10	71050694	71051193	Cisd1|chr10:71050694-71051193	0.536033023534601	.	.
chr10	71347532	71348031	chr10	71306112	71306611	Ipmk|chr10:71306112-71306611	0.399843529783928	.	.
chr10	71485310	71485809	chr10	71476726	71477225	4930551I15Rik|chr10:71476726-71477225	0.507746602790189	.	.
chr10	74966773	74967272	chr10	74621801	74622300	Gnaz|chr10:74621801-74622300	0.501597403065532	.	.
chr10	74966773	74967272	chr10	74995370	74995869	Gnaz|chr10:74995370-74995869	0.472878151079508	.	.
chr10	75060294	75060793	chr10	75182247	75182746	Bcr|chr10:75182247-75182746	0.409149376772671	.	.
chr10	75211769	75212268	chr10	74925300	74925799	Specc1l|chr10:74925300-74925799	0.444866414416364	.	.
chr10	75316847	75317346	chr10	75720641	75721140	Adora2a|chr10:75720641-75721140	0.425703882734873	.	.
chr10	75517195	75517694	chr10	75586177	75586676	Gucd1|chr10:75586177-75586676	0.420376869821945	.	.
chr10	75517195	75517694	chr10	75586177	75586676	Snrpd3|chr10:75586177-75586676	0.420376869821945	.	.
chr10	75517195	75517694	chr10	75632514	75633013	Gucd1|chr10:75632514-75633013	0.455078369503845	.	.
chr10	75517195	75517694	chr10	75632514	75633013	Snrpd3|chr10:75632514-75633013	0.455078369503845	.	.
chr10	75517195	75517694	chr10	75647442	75647941	Gucd1|chr10:75647442-75647941	0.449819812602574	.	.
chr10	75517195	75517694	chr10	75647442	75647941	Snrpd3|chr10:75647442-75647941	0.449819812602574	.	.
chr10	75517716	75518215	chr10	75677854	75678353	Gucd1|chr10:75677854-75678353	0.537092835953726	.	.
chr10	75517716	75518215	chr10	75677854	75678353	Snrpd3|chr10:75677854-75678353	0.537092835953726	.	.
chr10	75517716	75518215	chr10	75873531	75874030	Gucd1|chr10:75873531-75874030	0.404889474957915	.	.
chr10	75517716	75518215	chr10	75873531	75874030	Snrpd3|chr10:75873531-75874030	0.404889474957915	.	.
chr10	75559925	75560424	chr10	75448603	75449102	Lrrc75b|chr10:75448603-75449102	0.567549911918026	.	.
chr10	75559925	75560424	chr10	75510485	75510984	Lrrc75b|chr10:75510485-75510984	0.519924152642702	.	.
chr10	75559925	75560424	chr10	75720641	75721140	Lrrc75b|chr10:75720641-75721140	0.506846733146603	.	.
chr10	75559925	75560424	chr10	75873531	75874030	Lrrc75b|chr10:75873531-75874030	0.403149306163886	.	.
chr10	75643576	75644075	chr10	75667832	75668331	Susd2|chr10:75667832-75668331	0.424496128680356	.	.
chr10	75764120	75764619	chr10	75667316	75667815	Cabin1|chr10:75667316-75667815	0.416706036245275	.	.
chr10	75773277	75773776	chr10	75632514	75633013	Ddt|chr10:75632514-75633013	0.449850448514379	.	.
chr10	75773277	75773776	chr10	76203887	76204386	Ddt|chr10:76203887-76204386	0.479045854545974	.	.
chr10	75797531	75798030	chr10	75720052	75720551	Gstt1|chr10:75720052-75720551	0.425450349454784	.	.
chr10	75797531	75798030	chr10	75828455	75828954	Gstt1|chr10:75828455-75828954	0.427672940489371	.	.
chr10	75797531	75798030	chr10	75853409	75853908	Gstt1|chr10:75853409-75853908	0.476093038010377	.	.
chr10	75798331	75798830	chr10	75704631	75705130	Gstt1|chr10:75704631-75705130	0.439595147608625	.	.
chr10	75798331	75798830	chr10	76227263	76227762	Gstt1|chr10:76227263-76227762	0.425829691299326	.	.
chr10	75837242	75837741	chr10	75677854	75678353	Gstt2|chr10:75677854-75678353	0.648663433812872	.	.
chr10	75893088	75893587	chr10	75677854	75678353	Derl3|chr10:75677854-75678353	0.585650895351792	.	.
chr10	75893088	75893587	chr10	75828455	75828954	Derl3|chr10:75828455-75828954	0.523283630716886	.	.
chr10	75893088	75893587	chr10	75853409	75853908	Derl3|chr10:75853409-75853908	0.747907091397899	.	.
chr10	75893088	75893587	chr10	75872865	75873364	Derl3|chr10:75872865-75873364	0.589229883237137	.	.
chr10	75893088	75893587	chr10	75873531	75874030	Derl3|chr10:75873531-75874030	0.48072449158675	.	.
chr10	75921379	75921878	chr10	75677854	75678353	Smarcb1|chr10:75677854-75678353	0.400491222561412	.	.
chr10	76032290	76032789	chr10	75853409	75853908	Zfp280b|chr10:75853409-75853908	0.468084852510139	.	.
chr10	76032290	76032789	chr10	75873531	75874030	Zfp280b|chr10:75873531-75874030	0.567192024969167	.	.
chr10	76442556	76443055	chr10	76733248	76733747	Pcnt|chr10:76733248-76733747	0.651368095960803	.	.
chr10	76468680	76469179	chr10	76734958	76735457	Mcm3ap|chr10:76734958-76735457	0.599776392750006	.	.
chr10	76468680	76469179	chr10	76734958	76735457	Ybey|chr10:76734958-76735457	0.599776392750006	.	.
chr10	76623163	76623662	chr10	76801944	76802443	Col6a2|chr10:76801944-76802443	0.453499391762309	.	.
chr10	76961928	76962427	chr10	77021332	77021831	Pcbp3|chr10:77021332-77021831	0.567276558229093	.	.
chr10	77032927	77033426	chr10	76882803	76883302	Slc19a1|chr10:76882803-76883302	0.582275979437982	.	.
chr10	77581441	77581940	chr10	77627481	77627980	Pttg1ip|chr10:77627481-77627980	0.459833214082496	.	.
chr10	77606279	77606778	chr10	77544793	77545292	Sumo3|chr10:77544793-77545292	0.707332399229394	.	.
chr10	77606279	77606778	chr10	77627481	77627980	Sumo3|chr10:77627481-77627980	0.597567079211576	.	.
chr10	77902814	77903313	chr10	78104780	78105279	Lrrc3|chr10:78104780-78105279	0.408921868992493	.	.
chr10	77969634	77970133	chr10	78018678	78019177	Trpm2|chr10:78018678-78019177	0.43006538619859	.	.
chr10	78009528	78010027	chr10	78104780	78105279	Pfkl|chr10:78104780-78105279	0.555485112340003	.	.
chr10	78043280	78043779	chr10	78279111	78279610	Aire|chr10:78279111-78279610	0.470774026536951	.	.
chr10	78043280	78043779	chr10	78280497	78280996	Aire|chr10:78280497-78280996	0.523026926364413	.	.
chr10	78043280	78043779	chr10	78396201	78396700	Aire|chr10:78396201-78396700	0.604363610052961	.	.
chr10	78043280	78043779	chr10	78481893	78482392	Aire|chr10:78481893-78482392	0.446776819410448	.	.
chr10	78184961	78185460	chr10	77878998	77879497	Pwp2|chr10:77878998-77879497	0.403146143188576	.	.
chr10	78244489	78244988	chr10	78104780	78105279	Trappc10|chr10:78104780-78105279	0.680095612809698	.	.
chr10	78245004	78245503	chr10	78279111	78279610	Trappc10|chr10:78279111-78279610	0.596767548027033	.	.
chr10	78245004	78245503	chr10	78280497	78280996	Trappc10|chr10:78280497-78280996	0.547278355692571	.	.
chr10	78245004	78245503	chr10	78396201	78396700	Trappc10|chr10:78396201-78396700	0.658813672060492	.	.
chr10	78245004	78245503	chr10	78481893	78482392	Trappc10|chr10:78481893-78482392	0.51155682418225	.	.
chr10	78352152	78352651	chr10	78104780	78105279	Agpat3|chr10:78104780-78105279	0.568790862268143	.	.
chr10	78352152	78352651	chr10	78104780	78105279	Gm40709|chr10:78104780-78105279	0.568790862268143	.	.
chr10	78425391	78425890	chr10	78632261	78632760	Cstb|chr10:78632261-78632760	0.44653198243876	.	.
chr10	78464708	78465207	chr10	78279111	78279610	Pdxk|chr10:78279111-78279610	0.405027023443552	.	.
chr10	78464708	78465207	chr10	78280497	78280996	Pdxk|chr10:78280497-78280996	0.498429311901017	.	.
chr10	78464708	78465207	chr10	78396201	78396700	Pdxk|chr10:78396201-78396700	0.405966203851671	.	.
chr10	78464708	78465207	chr10	78481893	78482392	Pdxk|chr10:78481893-78482392	0.508657930228335	.	.
chr10	78746859	78747358	chr10	78279111	78279610	Gm30400|chr10:78279111-78279610	0.551546815404624	.	.
chr10	78746859	78747358	chr10	78280497	78280996	Gm30400|chr10:78280497-78280996	0.470178388202039	.	.
chr10	78746859	78747358	chr10	78396201	78396700	Gm30400|chr10:78396201-78396700	0.62993680630518	.	.
chr10	78746859	78747358	chr10	78481893	78482392	Gm30400|chr10:78481893-78482392	0.562870387855887	.	.
chr10	78746859	78747358	chr10	78787724	78788223	Gm30400|chr10:78787724-78788223	0.450204640535456	.	.
chr10	78747414	78747913	chr10	78481893	78482392	Gm30400|chr10:78481893-78482392	0.460785718073748	.	.
chr10	78747414	78747913	chr10	78632261	78632760	Gm30400|chr10:78632261-78632760	0.441476881723729	.	.
chr10	78752339	78752838	chr10	78787724	78788223	Ccdc105|chr10:78787724-78788223	0.665511492679382	.	.
chr10	79637007	79637506	chr10	79595188	79595687	Gm47163|chr10:79595188-79595687	0.73792747435984	.	.
chr10	79637007	79637506	chr10	79595188	79595687	Shc2|chr10:79595188-79595687	0.73792747435984	.	.
chr10	79637007	79637506	chr10	79726115	79726614	Gm47163|chr10:79726115-79726614	0.495678833385192	.	.
chr10	79637007	79637506	chr10	79726115	79726614	Shc2|chr10:79726115-79726614	0.495678833385192	.	.
chr10	79637658	79638157	chr10	79595188	79595687	Gm47163|chr10:79595188-79595687	0.492114880422496	.	.
chr10	79637658	79638157	chr10	79595188	79595687	Shc2|chr10:79595188-79595687	0.492114880422496	.	.
chr10	79663935	79664434	chr10	79595188	79595687	Madcam1|chr10:79595188-79595687	0.444139361308498	.	.
chr10	79669743	79670242	chr10	79595188	79595687	Tpgs1|chr10:79595188-79595687	0.415006861238364	.	.
chr10	79754800	79755299	chr10	79803556	79804055	Fgf22|chr10:79803556-79804055	0.47535088439567	.	.
chr10	79754800	79755299	chr10	79883618	79884117	Fgf22|chr10:79883618-79884117	0.545493796879434	.	.
chr10	79766873	79767372	chr10	79780004	79780503	Rnf126|chr10:79780004-79780503	0.815627089626915	.	.
chr10	79766873	79767372	chr10	79780596	79781095	Rnf126|chr10:79780596-79781095	0.53405284550078	.	.
chr10	79766873	79767372	chr10	79925218	79925717	Rnf126|chr10:79925218-79925717	0.564544906386314	.	.
chr10	79766873	79767372	chr10	80053303	80053802	Rnf126|chr10:80053303-80053802	0.524112134743469	.	.
chr10	79766873	79767372	chr10	80053944	80054443	Rnf126|chr10:80053944-80054443	0.397044190336384	.	.
chr10	79766873	79767372	chr10	80071093	80071592	Rnf126|chr10:80071093-80071592	0.552132396372514	.	.
chr10	79766873	79767372	chr10	80084840	80085339	Rnf126|chr10:80084840-80085339	0.409557782963767	.	.
chr10	79766873	79767372	chr10	80131664	80132163	Rnf126|chr10:80131664-80132163	0.596441929552158	.	.
chr10	79766873	79767372	chr10	80159857	80160356	Rnf126|chr10:80159857-80160356	0.572553726232688	.	.
chr10	79766873	79767372	chr10	80159857	80160356	Rnf126|chr10:80159857-80160356	0.572553726232689	.	.
chr10	79766873	79767372	chr10	80167470	80167969	Rnf126|chr10:80167470-80167969	0.735133805438371	.	.
chr10	79767373	79767872	chr10	79900791	79901290	Rnf126|chr10:79900791-79901290	0.658131033562834	.	.
chr10	79767373	79767872	chr10	80159857	80160356	Rnf126|chr10:80159857-80160356	0.463799744965171	.	.
chr10	79793406	79793905	chr10	79780596	79781095	Palm|chr10:79780596-79781095	0.610479152665932	.	.
chr10	79793406	79793905	chr10	79925218	79925717	Palm|chr10:79925218-79925717	0.450739313743142	.	.
chr10	79793406	79793905	chr10	80102436	80102935	Palm|chr10:80102436-80102935	0.439726026295926	.	.
chr10	79793406	79793905	chr10	80131664	80132163	Palm|chr10:80131664-80132163	0.504002686849795	.	.
chr10	79854868	79855367	chr10	79780596	79781095	E130317F20Rik|chr10:79780596-79781095	0.426376480482005	.	.
chr10	79854868	79855367	chr10	79780596	79781095	Ptbp1|chr10:79780596-79781095	0.426376480482005	.	.
chr10	79874174	79874673	chr10	79780596	79781095	Plppr3|chr10:79780596-79781095	0.498472352965362	.	.
chr10	79874174	79874673	chr10	79780596	79781095	Prtn3|chr10:79780596-79781095	0.498472352965362	.	.
chr10	79874174	79874673	chr10	79925218	79925717	Plppr3|chr10:79925218-79925717	0.454337097048342	.	.
chr10	79874174	79874673	chr10	79925218	79925717	Prtn3|chr10:79925218-79925717	0.454337097048342	.	.
chr10	79874174	79874673	chr10	80149272	80149771	Plppr3|chr10:80149272-80149771	0.565716919167165	.	.
chr10	79874174	79874673	chr10	80149272	80149771	Prtn3|chr10:80149272-80149771	0.565716919167165	.	.
chr10	79908430	79908929	chr10	79780596	79781095	Med16|chr10:79780596-79781095	0.412670693594455	.	.
chr10	79908430	79908929	chr10	79925218	79925717	Med16|chr10:79925218-79925717	0.521868462759174	.	.
chr10	79908430	79908929	chr10	80102436	80102935	Med16|chr10:80102436-80102935	0.730878599748269	.	.
chr10	79908430	79908929	chr10	80130998	80131497	Med16|chr10:80130998-80131497	0.52263674178832	.	.
chr10	79908963	79909462	chr10	79780004	79780503	Med16|chr10:79780004-79780503	0.517551754078719	.	.
chr10	79908963	79909462	chr10	80149272	80149771	Med16|chr10:80149272-80149771	0.430780441703255	.	.
chr10	79916697	79917196	chr10	79780596	79781095	Kiss1r|chr10:79780596-79781095	0.45695867433398	.	.
chr10	79916697	79917196	chr10	79883618	79884117	Kiss1r|chr10:79883618-79884117	0.659925294797242	.	.
chr10	79916697	79917196	chr10	80102436	80102935	Kiss1r|chr10:80102436-80102935	0.473312702049683	.	.
chr10	79926703	79927202	chr10	79780004	79780503	Arid3a|chr10:79780004-79780503	0.556071230240622	.	.
chr10	79926703	79927202	chr10	79925218	79925717	Arid3a|chr10:79925218-79925717	0.681339532151262	.	.
chr10	79926703	79927202	chr10	80053303	80053802	Arid3a|chr10:80053303-80053802	0.438168461275901	.	.
chr10	79926703	79927202	chr10	80053944	80054443	Arid3a|chr10:80053944-80054443	0.5295234891176	.	.
chr10	79926703	79927202	chr10	80071093	80071592	Arid3a|chr10:80071093-80071592	0.420035611337641	.	.
chr10	79926703	79927202	chr10	80159857	80160356	Arid3a|chr10:80159857-80160356	0.561580836559656	.	.
chr10	79926703	79927202	chr10	80167470	80167969	Arid3a|chr10:80167470-80167969	0.582527520213505	.	.
chr10	79959680	79960179	chr10	79883618	79884117	Wdr18|chr10:79883618-79884117	0.590072118659997	.	.
chr10	79959680	79960179	chr10	80102436	80102935	Wdr18|chr10:80102436-80102935	0.445391773919273	.	.
chr10	79959680	79960179	chr10	80149272	80149771	Wdr18|chr10:80149272-80149771	0.422807992887825	.	.
chr10	79984135	79984634	chr10	79780004	79780503	Tmem259|chr10:79780004-79780503	0.490398373194608	.	.
chr10	79984135	79984634	chr10	80053944	80054443	Tmem259|chr10:80053944-80054443	0.42724303401512	.	.
chr10	79984135	79984634	chr10	80167470	80167969	Tmem259|chr10:80167470-80167969	0.449283183123718	.	.
chr10	79984727	79985226	chr10	79883618	79884117	Tmem259|chr10:79883618-79884117	0.414711220123041	.	.
chr10	79996251	79996750	chr10	79780004	79780503	Abca7|chr10:79780004-79780503	0.511025206915617	.	.
chr10	79996251	79996750	chr10	80053303	80053802	Abca7|chr10:80053303-80053802	0.526336933968333	.	.
chr10	79996251	79996750	chr10	80053944	80054443	Abca7|chr10:80053944-80054443	0.680761473125012	.	.
chr10	79996251	79996750	chr10	80071093	80071592	Abca7|chr10:80071093-80071592	0.540336322324655	.	.
chr10	79996251	79996750	chr10	80142013	80142512	Abca7|chr10:80142013-80142512	0.619786840841134	.	.
chr10	79996251	79996750	chr10	80167470	80167969	Abca7|chr10:80167470-80167969	0.500854352278216	.	.
chr10	79997126	79997625	chr10	80053303	80053802	Abca7|chr10:80053303-80053802	0.404131921639668	.	.
chr10	79997126	79997625	chr10	80142013	80142512	Abca7|chr10:80142013-80142512	0.47576469320653	.	.
chr10	80039610	80040109	chr10	79840195	79840694	Polr2e|chr10:79840195-79840694	0.52911522415519	.	.
chr10	80039610	80040109	chr10	80475205	80475704	Polr2e|chr10:80475205-80475704	0.43489384551218	.	.
chr10	80115299	80115798	chr10	79780004	79780503	Stk11|chr10:79780004-79780503	0.66686448633437	.	.
chr10	80115299	80115798	chr10	80053303	80053802	Stk11|chr10:80053303-80053802	0.536252988359122	.	.
chr10	80115299	80115798	chr10	80053944	80054443	Stk11|chr10:80053944-80054443	0.47619932318554	.	.
chr10	80115299	80115798	chr10	80142013	80142512	Stk11|chr10:80142013-80142512	0.410244730773996	.	.
chr10	80115299	80115798	chr10	80159857	80160356	Stk11|chr10:80159857-80160356	0.45502761955779	.	.
chr10	80115299	80115798	chr10	80167470	80167969	Stk11|chr10:80167470-80167969	0.54776706078642	.	.
chr10	80115299	80115798	chr10	80167470	80167969	Stk11|chr10:80167470-80167969	0.547767060786421	.	.
chr10	80115299	80115798	chr10	80298753	80299252	Stk11|chr10:80298753-80299252	0.587798907431486	.	.
chr10	80115299	80115798	chr10	80446153	80446652	Stk11|chr10:80446153-80446652	0.466034980324898	.	.
chr10	80115855	80116354	chr10	79780004	79780503	Stk11|chr10:79780004-79780503	0.510574225880991	.	.
chr10	80115855	80116354	chr10	80084840	80085339	Stk11|chr10:80084840-80085339	0.451112671052906	.	.
chr10	80115855	80116354	chr10	80149272	80149771	Stk11|chr10:80149272-80149771	0.457623506931669	.	.
chr10	80141214	80141713	chr10	79780004	79780503	Cbarp|chr10:79780004-79780503	0.832150986149439	.	.
chr10	80141214	80141713	chr10	79780596	79781095	Cbarp|chr10:79780596-79781095	0.583056160337076	.	.
chr10	80141214	80141713	chr10	79925218	79925717	Cbarp|chr10:79925218-79925717	0.639086222839637	.	.
chr10	80141214	80141713	chr10	80053303	80053802	Cbarp|chr10:80053303-80053802	0.40850252407912	.	.
chr10	80141214	80141713	chr10	80053944	80054443	Cbarp|chr10:80053944-80054443	0.414585790868443	.	.
chr10	80141214	80141713	chr10	80071093	80071592	Cbarp|chr10:80071093-80071592	0.419757232959428	.	.
chr10	80141214	80141713	chr10	80084840	80085339	Cbarp|chr10:80084840-80085339	0.475684041424551	.	.
chr10	80141214	80141713	chr10	80131664	80132163	Cbarp|chr10:80131664-80132163	0.551082655582589	.	.
chr10	80141214	80141713	chr10	80149272	80149771	Cbarp|chr10:80149272-80149771	0.410038731645859	.	.
chr10	80141214	80141713	chr10	80159857	80160356	Cbarp|chr10:80159857-80160356	0.50685493706699	.	.
chr10	80141214	80141713	chr10	80167470	80167969	Cbarp|chr10:80167470-80167969	0.645510334962711	.	.
chr10	80141214	80141713	chr10	80298753	80299252	Cbarp|chr10:80298753-80299252	0.738525127939216	.	.
chr10	80141214	80141713	chr10	80298753	80299252	Cbarp|chr10:80298753-80299252	0.738525127939217	.	.
chr10	80148538	80149037	chr10	80131664	80132163	Midn|chr10:80131664-80132163	0.573301188386326	.	.
chr10	80148538	80149037	chr10	80245563	80246062	Midn|chr10:80245563-80246062	0.40737344479314	.	.
chr10	80164965	80165464	chr10	79780004	79780503	Cirbp|chr10:79780004-79780503	0.626509665089631	.	.
chr10	80164965	80165464	chr10	80053944	80054443	Cirbp|chr10:80053944-80054443	0.508782312901692	.	.
chr10	80164965	80165464	chr10	80159857	80160356	Cirbp|chr10:80159857-80160356	0.434651698641987	.	.
chr10	80164965	80165464	chr10	80167470	80167969	Cirbp|chr10:80167470-80167969	0.404437600755109	.	.
chr10	80179406	80179905	chr10	79883618	79884117	Efna2|chr10:79883618-79884117	0.406287916176196	.	.
chr10	80179406	80179905	chr10	80130998	80131497	Efna2|chr10:80130998-80131497	0.476726178030311	.	.
chr10	80226253	80226752	chr10	79780596	79781095	Pwwp3a|chr10:79780596-79781095	0.472552749524458	.	.
chr10	80226253	80226752	chr10	79883618	79884117	Pwwp3a|chr10:79883618-79884117	0.437096871878082	.	.
chr10	80226253	80226752	chr10	80102436	80102935	Pwwp3a|chr10:80102436-80102935	0.536118232832465	.	.
chr10	80226253	80226752	chr10	80130998	80131497	Pwwp3a|chr10:80130998-80131497	0.406755405954466	.	.
chr10	80226253	80226752	chr10	80131664	80132163	Pwwp3a|chr10:80131664-80132163	0.521799423955756	.	.
chr10	80226253	80226752	chr10	80245563	80246062	Pwwp3a|chr10:80245563-80246062	0.536216676366331	.	.
chr10	80226253	80226752	chr10	80264751	80265250	Pwwp3a|chr10:80264751-80265250	0.4947135734769	.	.
chr10	80226757	80227256	chr10	79883618	79884117	Pwwp3a|chr10:79883618-79884117	0.501585741319555	.	.
chr10	80226757	80227256	chr10	80475205	80475704	Pwwp3a|chr10:80475205-80475704	0.439850395751793	.	.
chr10	80249168	80249667	chr10	79780004	79780503	Ndufs7|chr10:79780004-79780503	0.425199177948204	.	.
chr10	80249168	80249667	chr10	80053303	80053802	Ndufs7|chr10:80053303-80053802	0.537018392447619	.	.
chr10	80249168	80249667	chr10	80142013	80142512	Ndufs7|chr10:80142013-80142512	0.524586804690495	.	.
chr10	80249168	80249667	chr10	80167470	80167969	Ndufs7|chr10:80167470-80167969	0.479647117005395	.	.
chr10	80249168	80249667	chr10	80350244	80350743	Ndufs7|chr10:80350244-80350743	0.56582240369602	.	.
chr10	80249168	80249667	chr10	80446153	80446652	Ndufs7|chr10:80446153-80446652	0.508186612716056	.	.
chr10	80260827	80261326	chr10	80102436	80102935	Dazap1|chr10:80102436-80102935	0.55718835110685	.	.
chr10	80260827	80261326	chr10	80102436	80102935	Gamt|chr10:80102436-80102935	0.55718835110685	.	.
chr10	80260827	80261326	chr10	80475205	80475704	Dazap1|chr10:80475205-80475704	0.482112523069288	.	.
chr10	80260827	80261326	chr10	80475205	80475704	Gamt|chr10:80475205-80475704	0.482112523069288	.	.
chr10	80261461	80261960	chr10	80149272	80149771	Dazap1|chr10:80149272-80149771	0.451723521871327	.	.
chr10	80261461	80261960	chr10	80149272	80149771	Gamt|chr10:80149272-80149771	0.451723521871327	.	.
chr10	80261461	80261960	chr10	80676201	80676700	Dazap1|chr10:80676201-80676700	0.452035803392793	.	.
chr10	80261461	80261960	chr10	80676201	80676700	Gamt|chr10:80676201-80676700	0.452035803392793	.	.
chr10	80292185	80292684	chr10	80102436	80102935	Rps15|chr10:80102436-80102935	0.51024753685491	.	.
chr10	80292185	80292684	chr10	80130998	80131497	Rps15|chr10:80130998-80131497	0.443237611332901	.	.
chr10	80292185	80292684	chr10	80159857	80160356	Rps15|chr10:80159857-80160356	0.513144445692622	.	.
chr10	80292185	80292684	chr10	80298753	80299252	Rps15|chr10:80298753-80299252	0.402081788618083	.	.
chr10	80295711	80296210	chr10	80149272	80149771	Apc2|chr10:80149272-80149771	0.40408062705437	.	.
chr10	80295711	80296210	chr10	80475205	80475704	Apc2|chr10:80475205-80475704	0.721950001596839	.	.
chr10	80295711	80296210	chr10	80578304	80578803	Apc2|chr10:80578304-80578803	0.433367339233741	.	.
chr10	80320339	80320838	chr10	80102436	80102935	2310011J03Rik|chr10:80102436-80102935	0.543686856554696	.	.
chr10	80329684	80330183	chr10	80102436	80102935	Pcsk4|chr10:80102436-80102935	0.497173357019005	.	.
chr10	80329684	80330183	chr10	80102436	80102935	Reep6|chr10:80102436-80102935	0.497173357019005	.	.
chr10	80329684	80330183	chr10	80130998	80131497	Pcsk4|chr10:80130998-80131497	0.485446066497578	.	.
chr10	80329684	80330183	chr10	80130998	80131497	Reep6|chr10:80130998-80131497	0.485446066497578	.	.
chr10	80329684	80330183	chr10	80131664	80132163	Pcsk4|chr10:80131664-80132163	0.668921958373704	.	.
chr10	80329684	80330183	chr10	80131664	80132163	Reep6|chr10:80131664-80132163	0.668921958373704	.	.
chr10	80329684	80330183	chr10	80245563	80246062	Pcsk4|chr10:80245563-80246062	0.560773556547531	.	.
chr10	80329684	80330183	chr10	80245563	80246062	Reep6|chr10:80245563-80246062	0.560773556547531	.	.
chr10	80329684	80330183	chr10	80264751	80265250	Pcsk4|chr10:80264751-80265250	0.515188066685639	.	.
chr10	80329684	80330183	chr10	80264751	80265250	Reep6|chr10:80264751-80265250	0.515188066685639	.	.
chr10	80329684	80330183	chr10	80298753	80299252	Pcsk4|chr10:80298753-80299252	0.415445499671048	.	.
chr10	80329684	80330183	chr10	80298753	80299252	Reep6|chr10:80298753-80299252	0.415445499671048	.	.
chr10	80329684	80330183	chr10	80676201	80676700	Pcsk4|chr10:80676201-80676700	0.406150684938745	.	.
chr10	80329684	80330183	chr10	80676201	80676700	Reep6|chr10:80676201-80676700	0.406150684938745	.	.
chr10	80329684	80330183	chr10	80747371	80747870	Pcsk4|chr10:80747371-80747870	0.403970324945114	.	.
chr10	80329684	80330183	chr10	80747371	80747870	Reep6|chr10:80747371-80747870	0.403970324945114	.	.
chr10	80356135	80356634	chr10	80142013	80142512	Plk5|chr10:80142013-80142512	0.416622143191519	.	.
chr10	80356135	80356634	chr10	80566638	80567137	Plk5|chr10:80566638-80567137	0.521005385497609	.	.
chr10	80356660	80357159	chr10	80475205	80475704	Plk5|chr10:80475205-80475704	0.598163406529024	.	.
chr10	80356660	80357159	chr10	80548580	80549079	Plk5|chr10:80548580-80549079	0.496780206188565	.	.
chr10	80371246	80371745	chr10	80102436	80102935	Gm15123|chr10:80102436-80102935	0.489863614703949	.	.
chr10	80371246	80371745	chr10	80102436	80102935	Gm15123|chr10:80102436-80102935	0.48986361470395	.	.
chr10	80371246	80371745	chr10	80102436	80102935	Gm15124|chr10:80102436-80102935	0.489863614703949	.	.
chr10	80371246	80371745	chr10	80102436	80102935	Gm15124|chr10:80102436-80102935	0.48986361470395	.	.
chr10	80371246	80371745	chr10	80131664	80132163	Gm15123|chr10:80131664-80132163	0.496693956280618	.	.
chr10	80371246	80371745	chr10	80131664	80132163	Gm15124|chr10:80131664-80132163	0.496693956280618	.	.
chr10	80371246	80371745	chr10	80167470	80167969	Gm15123|chr10:80167470-80167969	0.415770564000897	.	.
chr10	80371246	80371745	chr10	80167470	80167969	Gm15123|chr10:80167470-80167969	0.415770564000898	.	.
chr10	80371246	80371745	chr10	80167470	80167969	Gm15124|chr10:80167470-80167969	0.415770564000897	.	.
chr10	80371246	80371745	chr10	80167470	80167969	Gm15124|chr10:80167470-80167969	0.415770564000898	.	.
chr10	80371246	80371745	chr10	80298753	80299252	Gm15123|chr10:80298753-80299252	0.528395846884675	.	.
chr10	80371246	80371745	chr10	80298753	80299252	Gm15124|chr10:80298753-80299252	0.528395846884675	.	.
chr10	80371246	80371745	chr10	80676201	80676700	Gm15123|chr10:80676201-80676700	0.521874076017825	.	.
chr10	80371246	80371745	chr10	80676201	80676700	Gm15123|chr10:80676201-80676700	0.521874076017826	.	.
chr10	80371246	80371745	chr10	80676201	80676700	Gm15124|chr10:80676201-80676700	0.521874076017825	.	.
chr10	80371246	80371745	chr10	80676201	80676700	Gm15124|chr10:80676201-80676700	0.521874076017826	.	.
chr10	80387533	80388032	chr10	80053303	80053802	Mex3d|chr10:80053303-80053802	0.42578384887422	.	.
chr10	80387533	80388032	chr10	80142013	80142512	Mex3d|chr10:80142013-80142512	0.751046845487625	.	.
chr10	80387533	80388032	chr10	80350244	80350743	Mex3d|chr10:80350244-80350743	0.416227945325036	.	.
chr10	80387533	80388032	chr10	80446153	80446652	Mex3d|chr10:80446153-80446652	0.409071931292538	.	.
chr10	80398776	80399275	chr10	80159857	80160356	Mbd3|chr10:80159857-80160356	0.645345825361458	.	.
chr10	80399367	80399866	chr10	80084840	80085339	Mbd3|chr10:80084840-80085339	0.41890104485992	.	.
chr10	80399367	80399866	chr10	80102436	80102935	Mbd3|chr10:80102436-80102935	0.512668666736452	.	.
chr10	80399367	80399866	chr10	80130998	80131497	Mbd3|chr10:80130998-80131497	0.579854556875889	.	.
chr10	80399367	80399866	chr10	80131664	80132163	Mbd3|chr10:80131664-80132163	0.680981850634279	.	.
chr10	80399367	80399866	chr10	80167470	80167969	Mbd3|chr10:80167470-80167969	0.40136008649575	.	.
chr10	80399367	80399866	chr10	80298753	80299252	Mbd3|chr10:80298753-80299252	0.509821945294346	.	.
chr10	80399367	80399866	chr10	80676201	80676700	Mbd3|chr10:80676201-80676700	0.619887910843892	.	.
chr10	80406595	80407094	chr10	80446153	80446652	Uqcr11|chr10:80446153-80446652	0.472756052139335	.	.
chr10	80406595	80407094	chr10	80676201	80676700	Uqcr11|chr10:80676201-80676700	0.505341485329005	.	.
chr10	80433784	80434283	chr10	80084840	80085339	Tcf3|chr10:80084840-80085339	0.400426890149078	.	.
chr10	80433784	80434283	chr10	80475205	80475704	Tcf3|chr10:80475205-80475704	0.448012904279357	.	.
chr10	80561559	80562058	chr10	80298753	80299252	Rexo1|chr10:80298753-80299252	0.526184545842711	.	.
chr10	80561559	80562058	chr10	80350244	80350743	Rexo1|chr10:80350244-80350743	0.667009761813841	.	.
chr10	80561559	80562058	chr10	80446153	80446652	Rexo1|chr10:80446153-80446652	0.599863731708907	.	.
chr10	80561559	80562058	chr10	80676201	80676700	Rexo1|chr10:80676201-80676700	0.553728942174154	.	.
chr10	80561559	80562058	chr10	80676201	80676700	Rexo1|chr10:80676201-80676700	0.553728942174155	.	.
chr10	80561559	80562058	chr10	80747371	80747870	Rexo1|chr10:80747371-80747870	0.614886669374146	.	.
chr10	80561559	80562058	chr10	80864496	80864995	Rexo1|chr10:80864496-80864995	0.694865137654328	.	.
chr10	80577192	80577691	chr10	80475205	80475704	Klf16|chr10:80475205-80475704	0.57677256087752	.	.
chr10	80577192	80577691	chr10	80774521	80775020	Klf16|chr10:80774521-80775020	0.521458923169002	.	.
chr10	80577192	80577691	chr10	80999806	81000305	Klf16|chr10:80999806-81000305	0.423021367742729	.	.
chr10	80590198	80590697	chr10	80264751	80265250	Abhd17a|chr10:80264751-80265250	0.45739299297901	.	.
chr10	80590198	80590697	chr10	80264751	80265250	Gm29093|chr10:80264751-80265250	0.45739299297901	.	.
chr10	80590198	80590697	chr10	80475205	80475704	Abhd17a|chr10:80475205-80475704	0.57716078938996	.	.
chr10	80590198	80590697	chr10	80475205	80475704	Gm29093|chr10:80475205-80475704	0.57716078938996	.	.
chr10	80590198	80590697	chr10	80774521	80775020	Abhd17a|chr10:80774521-80775020	0.650622967524797	.	.
chr10	80590198	80590697	chr10	80774521	80775020	Gm29093|chr10:80774521-80775020	0.650622967524797	.	.
chr10	80602614	80603113	chr10	80475205	80475704	Adat3|chr10:80475205-80475704	0.587269578983195	.	.
chr10	80602614	80603113	chr10	80475205	80475704	Scamp4|chr10:80475205-80475704	0.587269578983195	.	.
chr10	80602614	80603113	chr10	80774521	80775020	Adat3|chr10:80774521-80775020	0.544217399867019	.	.
chr10	80602614	80603113	chr10	80774521	80775020	Scamp4|chr10:80774521-80775020	0.544217399867019	.	.
chr10	80621853	80622352	chr10	80298753	80299252	Csnk1g2|chr10:80298753-80299252	0.461248228364625	.	.
chr10	80621853	80622352	chr10	80350244	80350743	Csnk1g2|chr10:80350244-80350743	0.690950214753819	.	.
chr10	80621853	80622352	chr10	80446153	80446652	Csnk1g2|chr10:80446153-80446652	0.615706551078156	.	.
chr10	80621853	80622352	chr10	80676201	80676700	Csnk1g2|chr10:80676201-80676700	0.405262570828154	.	.
chr10	80621853	80622352	chr10	80747371	80747870	Csnk1g2|chr10:80747371-80747870	0.70805295098104	.	.
chr10	80621853	80622352	chr10	80864496	80864995	Csnk1g2|chr10:80864496-80864995	0.596111823576419	.	.
chr10	80621853	80622352	chr10	80955592	80956091	Csnk1g2|chr10:80955592-80956091	0.406749806325099	.	.
chr10	80622360	80622859	chr10	80298753	80299252	Csnk1g2|chr10:80298753-80299252	0.571387351260766	.	.
chr10	80622360	80622859	chr10	80350244	80350743	Csnk1g2|chr10:80350244-80350743	0.554968432436892	.	.
chr10	80622360	80622859	chr10	80446153	80446652	Csnk1g2|chr10:80446153-80446652	0.558560890911809	.	.
chr10	80622360	80622859	chr10	80747371	80747870	Csnk1g2|chr10:80747371-80747870	0.637312021253539	.	.
chr10	80622360	80622859	chr10	80864496	80864995	Csnk1g2|chr10:80864496-80864995	0.4272390338934	.	.
chr10	80622360	80622859	chr10	80955592	80956091	Csnk1g2|chr10:80955592-80956091	0.593599386092089	.	.
chr10	80656327	80656826	chr10	80475205	80475704	Btbd2|chr10:80475205-80475704	0.437426229031994	.	.
chr10	80656327	80656826	chr10	80999806	81000305	Btbd2|chr10:80999806-81000305	0.396306079959412	.	.
chr10	80702062	80702561	chr10	80350244	80350743	Izumo4|chr10:80350244-80350743	0.512824581354762	.	.
chr10	80702062	80702561	chr10	80350244	80350743	Mob3a|chr10:80350244-80350743	0.512824581354762	.	.
chr10	80702062	80702561	chr10	80446153	80446652	Izumo4|chr10:80446153-80446652	0.549178835210526	.	.
chr10	80702062	80702561	chr10	80446153	80446652	Mob3a|chr10:80446153-80446652	0.549178835210526	.	.
chr10	80702062	80702561	chr10	80676201	80676700	Izumo4|chr10:80676201-80676700	0.468994714349178	.	.
chr10	80702062	80702561	chr10	80676201	80676700	Mob3a|chr10:80676201-80676700	0.468994714349178	.	.
chr10	80702062	80702561	chr10	80747371	80747870	Izumo4|chr10:80747371-80747870	0.517152371701589	.	.
chr10	80702062	80702561	chr10	80747371	80747870	Mob3a|chr10:80747371-80747870	0.517152371701589	.	.
chr10	80702062	80702561	chr10	80864496	80864995	Izumo4|chr10:80864496-80864995	0.42519599255885	.	.
chr10	80702062	80702561	chr10	80864496	80864995	Mob3a|chr10:80864496-80864995	0.42519599255885	.	.
chr10	80742110	80742609	chr10	80350244	80350743	Ap3d1|chr10:80350244-80350743	0.507251313453631	.	.
chr10	80742110	80742609	chr10	80747371	80747870	Ap3d1|chr10:80747371-80747870	0.465608274856477	.	.
chr10	80754853	80755352	chr10	81173013	81173512	Dot1l|chr10:81173013-81173512	0.467669887294768	.	.
chr10	80797673	80798172	chr10	81173013	81173512	Plekhj1|chr10:81173013-81173512	0.480136210423079	.	.
chr10	80797673	80798172	chr10	81173013	81173512	Sf3a2|chr10:81173013-81173512	0.480136210423079	.	.
chr10	80798353	80798852	chr10	80955592	80956091	Plekhj1|chr10:80955592-80956091	0.459720668764324	.	.
chr10	80798353	80798852	chr10	80955592	80956091	Sf3a2|chr10:80955592-80956091	0.459720668764324	.	.
chr10	80826143	80826642	chr10	80676201	80676700	Oaz1|chr10:80676201-80676700	0.725337171021753	.	.
chr10	80826143	80826642	chr10	80747371	80747870	Oaz1|chr10:80747371-80747870	0.490151498991201	.	.
chr10	80826143	80826642	chr10	80864496	80864995	Oaz1|chr10:80864496-80864995	0.500360178891081	.	.
chr10	80826143	80826642	chr10	80955592	80956091	Oaz1|chr10:80955592-80956091	0.446220595461463	.	.
chr10	80826143	80826642	chr10	81136236	81136735	Oaz1|chr10:81136236-81136735	0.472546724652857	.	.
chr10	80826143	80826642	chr10	81137227	81137726	Oaz1|chr10:81137227-81137726	0.659992620076783	.	.
chr10	80826143	80826642	chr10	81173013	81173512	Oaz1|chr10:81173013-81173512	0.414859587225397	.	.
chr10	80826780	80827279	chr10	80676201	80676700	Oaz1|chr10:80676201-80676700	0.493964113115398	.	.
chr10	80826780	80827279	chr10	81173013	81173512	Oaz1|chr10:81173013-81173512	0.426029659750125	.	.
chr10	80854995	80855494	chr10	80774521	80775020	Lsm7|chr10:80774521-80775020	0.613958895571346	.	.
chr10	80854995	80855494	chr10	80774521	80775020	Sppl2b|chr10:80774521-80775020	0.613958895571346	.	.
chr10	80854995	80855494	chr10	81129274	81129773	Lsm7|chr10:81129274-81129773	0.487299015951997	.	.
chr10	80854995	80855494	chr10	81129274	81129773	Sppl2b|chr10:81129274-81129773	0.487299015951997	.	.
chr10	80900139	80900638	chr10	80566638	80567137	Timm13|chr10:80566638-80567137	0.485602903651851	.	.
chr10	80900139	80900638	chr10	81244521	81245020	Timm13|chr10:81244521-81245020	0.430646878204388	.	.
chr10	80900697	80901196	chr10	80747371	80747870	Timm13|chr10:80747371-80747870	0.398068471802025	.	.
chr10	80900697	80901196	chr10	81136236	81136735	Timm13|chr10:81136236-81136735	0.420093402756533	.	.
chr10	80918033	80918532	chr10	80548580	80549079	Lmnb2|chr10:80548580-80549079	0.488440627200623	.	.
chr10	80918033	80918532	chr10	80774521	80775020	Lmnb2|chr10:80774521-80775020	0.67798395533931	.	.
chr10	80918033	80918532	chr10	80939597	80940096	Lmnb2|chr10:80939597-80940096	0.423042018059973	.	.
chr10	80918033	80918532	chr10	80999806	81000305	Lmnb2|chr10:80999806-81000305	0.454417191661849	.	.
chr10	80918033	80918532	chr10	81129274	81129773	Lmnb2|chr10:81129274-81129773	0.650513572261092	.	.
chr10	80918033	80918532	chr10	81129274	81129773	Lmnb2|chr10:81129274-81129773	0.650513572261093	.	.
chr10	80928969	80929468	chr10	80774521	80775020	Gadd45b|chr10:80774521-80775020	0.525269160915799	.	.
chr10	80928969	80929468	chr10	80928413	80928912	Gadd45b|chr10:80928413-80928912	0.692176638912132	.	.
chr10	80928969	80929468	chr10	80939597	80940096	Gadd45b|chr10:80939597-80940096	0.403490150795717	.	.
chr10	80928969	80929468	chr10	81129274	81129773	Gadd45b|chr10:81129274-81129773	0.624560088491599	.	.
chr10	80928969	80929468	chr10	81173013	81173512	Gadd45b|chr10:81173013-81173512	0.582265490945569	.	.
chr10	80929771	80930270	chr10	80807167	80807666	Gadd45b|chr10:80807167-80807666	0.405701243480023	.	.
chr10	81014811	81015310	chr10	81137227	81137726	Gng7|chr10:81137227-81137726	0.45962897970936	.	.
chr10	81014811	81015310	chr10	81173013	81173512	Gng7|chr10:81173013-81173512	0.413579148774551	.	.
chr10	81025158	81025657	chr10	81136236	81136735	Diras1|chr10:81136236-81136735	0.415781922194364	.	.
chr10	81025158	81025657	chr10	81136236	81136735	Gm16099|chr10:81136236-81136735	0.415781922194364	.	.
chr10	81025158	81025657	chr10	81137227	81137726	Diras1|chr10:81137227-81137726	0.4572120813316	.	.
chr10	81025158	81025657	chr10	81137227	81137726	Gm16099|chr10:81137227-81137726	0.4572120813316	.	.
chr10	81037087	81037586	chr10	80955592	80956091	Slc39a3|chr10:80955592-80956091	0.417547094065109	.	.
chr10	81060133	81060632	chr10	80807167	80807666	Sgta|chr10:80807167-80807666	0.474208119806301	.	.
chr10	81167584	81168083	chr10	80864496	80864995	Pias4|chr10:80864496-80864995	0.477650066266143	.	.
chr10	81167584	81168083	chr10	81137227	81137726	Pias4|chr10:81137227-81137726	0.438972589626564	.	.
chr10	81167584	81168083	chr10	81244521	81245020	Pias4|chr10:81244521-81245020	0.418395720828098	.	.
chr10	81230621	81231120	chr10	80774521	80775020	Atcay|chr10:80774521-80775020	0.495354723069437	.	.
chr10	81230621	81231120	chr10	81129274	81129773	Atcay|chr10:81129274-81129773	0.484610954510109	.	.
chr10	81230621	81231120	chr10	81173013	81173512	Atcay|chr10:81173013-81173512	0.448678752291139	.	.
chr10	81252204	81252703	chr10	81285670	81286169	Matk|chr10:81285670-81286169	0.579088890654011	.	.
chr10	81252204	81252703	chr10	81346675	81347174	Matk|chr10:81346675-81347174	0.406478949998631	.	.
chr10	81252204	81252703	chr10	81413787	81414286	Matk|chr10:81413787-81414286	0.461389486650471	.	.
chr10	81252204	81252703	chr10	81416888	81417387	Matk|chr10:81416888-81417387	0.541921896523597	.	.
chr10	81252204	81252703	chr10	81502626	81503125	Matk|chr10:81502626-81503125	0.632828474788175	.	.
chr10	81252204	81252703	chr10	81571498	81571997	Matk|chr10:81571498-81571997	0.474057250655744	.	.
chr10	81266395	81266894	chr10	81411554	81412053	Apba3|chr10:81411554-81412053	0.510842825712229	.	.
chr10	81266395	81266894	chr10	81411554	81412053	Mrpl54|chr10:81411554-81412053	0.510842825712229	.	.
chr10	81266395	81266894	chr10	81430157	81430656	Apba3|chr10:81430157-81430656	0.627576034808108	.	.
chr10	81266395	81266894	chr10	81430157	81430656	Mrpl54|chr10:81430157-81430656	0.627576034808108	.	.
chr10	81266395	81266894	chr10	81551522	81552021	Apba3|chr10:81551522-81552021	0.491226807919132	.	.
chr10	81266395	81266894	chr10	81551522	81552021	Mrpl54|chr10:81551522-81552021	0.491226807919132	.	.
chr10	81292618	81293117	chr10	81285670	81286169	Pip5k1c|chr10:81285670-81286169	0.413517884474064	.	.
chr10	81292618	81293117	chr10	81416888	81417387	Pip5k1c|chr10:81416888-81417387	0.669806042926606	.	.
chr10	81292618	81293117	chr10	81502626	81503125	Pip5k1c|chr10:81502626-81503125	0.428558318522762	.	.
chr10	81292618	81293117	chr10	81571498	81571997	Pip5k1c|chr10:81571498-81571997	0.641534504116057	.	.
chr10	81320497	81320996	chr10	81551522	81552021	Cactin|chr10:81551522-81552021	0.452363265726912	.	.
chr10	81350327	81350826	chr10	81633421	81633920	Hmg20b|chr10:81633421-81633920	0.468435450873138	.	.
chr10	81357211	81357710	chr10	81346675	81347174	Mfsd12|chr10:81346675-81347174	0.450045923556227	.	.
chr10	81357211	81357710	chr10	81413787	81414286	Mfsd12|chr10:81413787-81414286	0.494613567827367	.	.
chr10	81357211	81357710	chr10	81432821	81433320	Mfsd12|chr10:81432821-81433320	0.513758046464822	.	.
chr10	81378395	81378894	chr10	81257877	81258376	Fzr1|chr10:81257877-81258376	0.426609382598861	.	.
chr10	81384063	81384562	chr10	81416888	81417387	Dohh|chr10:81416888-81417387	0.532499186079935	.	.
chr10	81384063	81384562	chr10	81430157	81430656	Dohh|chr10:81430157-81430656	0.59425800100105	.	.
chr10	81384063	81384562	chr10	81551522	81552021	Dohh|chr10:81551522-81552021	0.455075916122627	.	.
chr10	81384063	81384562	chr10	81643405	81643904	Dohh|chr10:81643405-81643904	0.436339552349788	.	.
chr10	81482441	81482940	chr10	81346675	81347174	Celf5|chr10:81346675-81347174	0.42198899078606	.	.
chr10	81482441	81482940	chr10	81502626	81503125	Celf5|chr10:81502626-81503125	0.397433206252875	.	.
chr10	81482441	81482940	chr10	81570705	81571204	Celf5|chr10:81570705-81571204	0.467394720494236	.	.
chr10	81496231	81496730	chr10	81472805	81473304	Ncln|chr10:81472805-81473304	0.406502774668094	.	.
chr10	81545004	81545503	chr10	81411554	81412053	Gna11|chr10:81411554-81412053	0.655844747494467	.	.
chr10	81545004	81545503	chr10	81430157	81430656	Gna11|chr10:81430157-81430656	0.681663916637986	.	.
chr10	81545004	81545503	chr10	81551522	81552021	Gna11|chr10:81551522-81552021	0.657962952673786	.	.
chr10	81648748	81649247	chr10	81416888	81417387	Gm10778|chr10:81416888-81417387	0.461665557860291	.	.
chr10	81648748	81649247	chr10	81502626	81503125	Gm10778|chr10:81502626-81503125	0.460839405386227	.	.
chr10	82622905	82623404	chr10	82795313	82795812	1190007I07Rik|chr10:82795313-82795812	0.585293336279691	.	.
chr10	82689726	82690225	chr10	82860253	82860752	Glt8d2|chr10:82860253-82860752	0.458070257494416	.	.
chr10	82763879	82764378	chr10	82909239	82909738	Nfyb|chr10:82909239-82909738	0.429283626751686	.	.
chr10	82763879	82764378	chr10	83184096	83184595	Nfyb|chr10:83184096-83184595	0.569150523711006	.	.
chr10	82985064	82985563	chr10	82698823	82699322	Chst11|chr10:82698823-82699322	0.500676487343965	.	.
chr10	82985064	82985563	chr10	82795313	82795812	Chst11|chr10:82795313-82795812	0.616838071826126	.	.
chr10	83359854	83360353	chr10	83184096	83184595	D10Wsu102e|chr10:83184096-83184595	0.633303332379442	.	.
chr10	83359854	83360353	chr10	83184632	83185131	D10Wsu102e|chr10:83184632-83185131	0.483555787362392	.	.
chr10	83543701	83544200	chr10	83294687	83295186	Washc4|chr10:83294687-83295186	0.436005913778265	.	.
chr10	83648475	83648974	chr10	83819609	83820108	Appl2|chr10:83819609-83820108	0.490970879537607	.	.
chr10	83722616	83723115	chr10	83744619	83745118	1500009L16Rik|chr10:83744619-83745118	0.473520722288181	.	.
chr10	83723129	83723628	chr10	83285328	83285827	1500009L16Rik|chr10:83285328-83285827	0.425315916431826	.	.
chr10	84576305	84576804	chr10	84760183	84760682	Tcp11l2|chr10:84760183-84760682	0.439059586458482	.	.
chr10	84916636	84917135	chr10	84515393	84515892	Ric8b|chr10:84515393-84515892	0.556901599498792	.	.
chr10	84916636	84917135	chr10	85154147	85154646	Ric8b|chr10:85154147-85154646	0.482151998495429	.	.
chr10	85102355	85102854	chr10	85387744	85388243	Fhl4|chr10:85387744-85388243	0.470982805670203	.	.
chr10	85102355	85102854	chr10	85387744	85388243	Tmem263|chr10:85387744-85388243	0.470982805670203	.	.
chr10	85102355	85102854	chr10	85473587	85474086	Fhl4|chr10:85473587-85474086	0.567614293910208	.	.
chr10	85102355	85102854	chr10	85473587	85474086	Tmem263|chr10:85473587-85474086	0.567614293910208	.	.
chr10	85102355	85102854	chr10	85474138	85474637	Fhl4|chr10:85474138-85474637	0.822196332609202	.	.
chr10	85102355	85102854	chr10	85474138	85474637	Tmem263|chr10:85474138-85474637	0.822196332609202	.	.
chr10	85102355	85102854	chr10	85481049	85481548	Fhl4|chr10:85481049-85481548	0.411149882417977	.	.
chr10	85102355	85102854	chr10	85481049	85481548	Tmem263|chr10:85481049-85481548	0.411149882417977	.	.
chr10	85127333	85127832	chr10	85214796	85215295	Mterf2|chr10:85214796-85215295	0.449266547873845	.	.
chr10	85127333	85127832	chr10	85303378	85303877	Mterf2|chr10:85303378-85303877	0.743355575923579	.	.
chr10	85127333	85127832	chr10	85458956	85459455	Mterf2|chr10:85458956-85459455	0.593744080602633	.	.
chr10	85127846	85128345	chr10	85220868	85221367	Mterf2|chr10:85220868-85221367	0.45662385861529	.	.
chr10	85127846	85128345	chr10	85473587	85474086	Mterf2|chr10:85473587-85474086	0.434346532419365	.	.
chr10	85386593	85387092	chr10	85482070	85482569	Btbd11|chr10:85482070-85482569	0.588486694433769	.	.
chr10	85386593	85387092	chr10	85510433	85510932	Btbd11|chr10:85510433-85510932	0.690944932478876	.	.
chr10	85387145	85387644	chr10	85458956	85459455	Btbd11|chr10:85458956-85459455	0.416707249720614	.	.
chr10	85916863	85917362	chr10	86064837	86065336	Prdm4|chr10:86064837-86065336	0.533328981857679	.	.
chr10	85957553	85958052	chr10	85608491	85608990	Rtcb|chr10:85608491-85608990	0.402430551778814	.	.
[truncated: 17,227 more rows]
