# Supplementary material for: Single-cell analysis of chromatin accessibility in the adult mouse brain
Source: Nature. 2023 Dec 13;624(7991):378–89. doi: 10.1038/s41586-023-06824-9 (PMC10719105; doi:10.1038/s41586-023-06824-9)
Supplement: Supplementary file 3 — Supplementary Tables 1–25 and their legends. [file 41586_2023_6824_MOESM3_ESM.zip › 2023-03-05453B-s3/SI Tables/SI Table 13 Summary of all the gene-cCRE correlations/sa2subclass.PBG_Mtnr1a_Glut-Chol.pdc.bedpe]

chr1	6214386	6214885	chr1	6272212	6272711	4732440D04Rik|chr1:6272212-6272711	0.480449597560074	.	.
chr1	6214386	6214885	chr1	6472286	6472785	4732440D04Rik|chr1:6472286-6472785	0.603991739520524	.	.
chr1	9298975	9299474	chr1	9298270	9298769	Sntg1|chr1:9298270-9298769	0.639578190778405	.	.
chr1	9299496	9299995	chr1	9298270	9298769	Sntg1|chr1:9298270-9298769	0.46852181479692	.	.
chr1	9798078	9798577	chr1	10127332	10127831	Sgk3|chr1:10127332-10127831	0.499625061208981	.	.
chr1	11413910	11414409	chr1	11045682	11046181	A830018L16Rik|chr1:11045682-11046181	0.617292966394395	.	.
chr1	13372876	13373375	chr1	13372290	13372789	Ncoa2|chr1:13372290-13372789	0.469276135413623	.	.
chr1	13373516	13374015	chr1	13425930	13426429	Ncoa2|chr1:13425930-13426429	0.602672870150522	.	.
chr1	13373516	13374015	chr1	13466858	13467357	Ncoa2|chr1:13466858-13467357	0.605562262184465	.	.
chr1	13373516	13374015	chr1	13500447	13500946	Ncoa2|chr1:13500447-13500946	0.654347164906171	.	.
chr1	13589563	13590062	chr1	13437847	13438346	Tram1|chr1:13437847-13438346	0.4957289910802	.	.
chr1	13589563	13590062	chr1	13466858	13467357	Tram1|chr1:13466858-13467357	0.545776179610681	.	.
chr1	13589563	13590062	chr1	13500447	13500946	Tram1|chr1:13500447-13500946	0.62353741676964	.	.
chr1	14755218	14755717	chr1	14570645	14571144	Msc|chr1:14570645-14571144	0.467105941156777	.	.
chr1	14755218	14755717	chr1	14570645	14571144	Msc|chr1:14570645-14571144	0.467105941156778	.	.
chr1	14755218	14755717	chr1	14980277	14980776	Msc|chr1:14980277-14980776	0.675693044174635	.	.
chr1	15286608	15287107	chr1	15380809	15381308	Kcnb2|chr1:15380809-15381308	0.557520297338491	.	.
chr1	15286608	15287107	chr1	15483457	15483956	Kcnb2|chr1:15483457-15483956	0.489825253413333	.	.
chr1	15286608	15287107	chr1	15610392	15610891	Kcnb2|chr1:15610392-15610891	0.487160526948567	.	.
chr1	15286608	15287107	chr1	15628666	15629165	Kcnb2|chr1:15628666-15629165	0.511400188415223	.	.
chr1	15286608	15287107	chr1	15663773	15664272	Kcnb2|chr1:15663773-15664272	0.476283620616725	.	.
chr1	15805340	15805839	chr1	15604621	15605120	Terf1|chr1:15604621-15605120	0.686258228264616	.	.
chr1	15805340	15805839	chr1	15791827	15792326	Terf1|chr1:15791827-15792326	0.532282811861197	.	.
chr1	16093096	16093595	chr1	16347043	16347542	4930444P10Rik|chr1:16347043-16347542	0.757297863441362	.	.
chr1	16104453	16104952	chr1	15791827	15792326	Rpl7|chr1:15791827-15792326	0.609437603789034	.	.
chr1	16104453	16104952	chr1	15993491	15993990	Rpl7|chr1:15993491-15993990	0.490959357167608	.	.
chr1	16104999	16105498	chr1	16347043	16347542	Rdh10|chr1:16347043-16347542	0.465149506736081	.	.
chr1	16104999	16105498	chr1	16347043	16347542	Rpl7|chr1:16347043-16347542	0.465149506736081	.	.
chr1	16227445	16227944	chr1	15791827	15792326	Gm28095|chr1:15791827-15792326	0.643415778045026	.	.
chr1	16227445	16227944	chr1	15791827	15792326	Gm28095|chr1:15791827-15792326	0.643415778045027	.	.
chr1	16227445	16227944	chr1	15993491	15993990	Gm28095|chr1:15993491-15993990	0.620894388992985	.	.
chr1	16227445	16227944	chr1	16258349	16258848	Gm28095|chr1:16258349-16258848	0.585529125825475	.	.
chr1	16519035	16519534	chr1	16258349	16258848	Stau2|chr1:16258349-16258848	0.69185466989891	.	.
chr1	16519761	16520260	chr1	16258349	16258848	Stau2|chr1:16258349-16258848	0.611396585777662	.	.
chr1	16618483	16618982	chr1	16798252	16798751	Ube2w|chr1:16798252-16798751	0.476525498361202	.	.
chr1	17097665	17098164	chr1	17406304	17406803	Jph1|chr1:17406304-17406803	0.542299255871199	.	.
chr1	17097665	17098164	chr1	17406304	17406803	Jph1|chr1:17406304-17406803	0.5422992558712	.	.
chr1	17097665	17098164	chr1	17493161	17493660	Jph1|chr1:17493161-17493660	0.54611947557622	.	.
chr1	17097665	17098164	chr1	17493899	17494398	Jph1|chr1:17493899-17494398	0.63342749641591	.	.
chr1	17145142	17145641	chr1	17163496	17163995	Gdap1|chr1:17163496-17163995	0.471070562366073	.	.
chr1	17727070	17727569	chr1	17873370	17873869	Crispld1|chr1:17873370-17873869	0.502598889280698	.	.
chr1	17727070	17727569	chr1	17873370	17873869	Gm16070|chr1:17873370-17873869	0.502598889280698	.	.
chr1	18057998	18058497	chr1	17873370	17873869	Gm28756|chr1:17873370-17873869	0.579267244696111	.	.
chr1	18057998	18058497	chr1	17873370	17873869	Gm28756|chr1:17873370-17873869	0.579267244696112	.	.
chr1	18057998	18058497	chr1	18412678	18413177	Gm28756|chr1:18412678-18413177	0.616488854746481	.	.
chr1	20670495	20670994	chr1	20671052	20671551	Gm28653|chr1:20671052-20671551	0.496713513576345	.	.
chr1	20820187	20820686	chr1	20921118	20921617	Mcm3|chr1:20921118-20921617	0.485869395560084	.	.
chr1	20890857	20891356	chr1	20540367	20540866	6720483E21Rik|chr1:20540367-20540866	0.535739204163213	.	.
chr1	20890857	20891356	chr1	20540367	20540866	Paqr8|chr1:20540367-20540866	0.535739204163213	.	.
chr1	20890857	20891356	chr1	20933361	20933860	6720483E21Rik|chr1:20933361-20933860	0.489271521067263	.	.
chr1	20890857	20891356	chr1	20933361	20933860	Paqr8|chr1:20933361-20933860	0.489271521067263	.	.
chr1	20890857	20891356	chr1	20938964	20939463	6720483E21Rik|chr1:20938964-20939463	0.483820656618634	.	.
chr1	20890857	20891356	chr1	20938964	20939463	Paqr8|chr1:20938964-20939463	0.483820656618634	.	.
chr1	20951400	20951899	chr1	20682151	20682650	Efhc1|chr1:20682151-20682650	0.632537838631975	.	.
chr1	20951400	20951899	chr1	20724753	20725252	Efhc1|chr1:20724753-20725252	0.488727729664993	.	.
chr1	20951400	20951899	chr1	20786199	20786698	Efhc1|chr1:20786199-20786698	0.543681499232641	.	.
chr1	20951400	20951899	chr1	21061759	21062258	Efhc1|chr1:21061759-21062258	0.6823692334267	.	.
chr1	21079134	21079633	chr1	21166203	21166702	Gm28287|chr1:21166203-21166702	0.529375451178202	.	.
chr1	21079134	21079633	chr1	21166203	21166702	Tram2|chr1:21166203-21166702	0.529375451178202	.	.
chr1	21079134	21079633	chr1	21484567	21485066	Gm28287|chr1:21484567-21485066	0.588047010968263	.	.
chr1	21079134	21079633	chr1	21484567	21485066	Tram2|chr1:21484567-21485066	0.588047010968263	.	.
chr1	21218543	21219042	chr1	20786199	20786698	Tmem14a|chr1:20786199-20786698	0.496862818296217	.	.
chr1	21271420	21271919	chr1	21232056	21232555	Gm28836|chr1:21232056-21232555	0.486650159236815	.	.
chr1	21271420	21271919	chr1	21237840	21238339	Gm28836|chr1:21237840-21238339	0.506164569071694	.	.
chr1	23761777	23762276	chr1	23594522	23595021	B3gat2|chr1:23594522-23595021	0.635661725740366	.	.
chr1	23761777	23762276	chr1	23595043	23595542	B3gat2|chr1:23595043-23595542	0.59684945505962	.	.
chr1	23761777	23762276	chr1	23689370	23689869	B3gat2|chr1:23689370-23689869	0.562540108009897	.	.
chr1	23761777	23762276	chr1	23762798	23763297	B3gat2|chr1:23762798-23763297	0.662532276618146	.	.
chr1	23761777	23762276	chr1	24218975	24219474	B3gat2|chr1:24218975-24219474	0.471262973852687	.	.
chr1	23762292	23762791	chr1	23594522	23595021	B3gat2|chr1:23594522-23595021	0.800009843988998	.	.
chr1	23762292	23762791	chr1	23595043	23595542	B3gat2|chr1:23595043-23595542	0.733800402121074	.	.
chr1	23762292	23762791	chr1	23689370	23689869	B3gat2|chr1:23689370-23689869	0.681306603728655	.	.
chr1	23762292	23762791	chr1	23762798	23763297	B3gat2|chr1:23762798-23763297	0.817992015934066	.	.
chr1	23762292	23762791	chr1	23884042	23884541	B3gat2|chr1:23884042-23884541	0.523349133936756	.	.
chr1	23762292	23762791	chr1	24137077	24137576	B3gat2|chr1:24137077-24137576	0.604691589124889	.	.
chr1	23762292	23762791	chr1	24218975	24219474	B3gat2|chr1:24218975-24219474	0.539433917345056	.	.
chr1	23921626	23922125	chr1	23594522	23595021	Smap1|chr1:23594522-23595021	0.529279122212171	.	.
chr1	23921626	23922125	chr1	23595043	23595542	Smap1|chr1:23595043-23595542	0.479815054671702	.	.
chr1	23921626	23922125	chr1	23762798	23763297	Smap1|chr1:23762798-23763297	0.479850121379609	.	.
chr1	23922128	23922627	chr1	23594522	23595021	Smap1|chr1:23594522-23595021	0.671993458093489	.	.
chr1	23922128	23922627	chr1	23762798	23763297	Smap1|chr1:23762798-23763297	0.686047737643435	.	.
chr1	23922128	23922627	chr1	23884042	23884541	Smap1|chr1:23884042-23884541	0.624193561982712	.	.
chr1	23922128	23922627	chr1	24137077	24137576	Smap1|chr1:24137077-24137576	0.543562773833798	.	.
chr1	24005456	24005955	chr1	23762798	23763297	Sdhaf4|chr1:23762798-23763297	0.50209404535545	.	.
chr1	25829930	25830429	chr1	25504226	25504725	Adgrb3|chr1:25504226-25504725	0.652171856609388	.	.
chr1	25829930	25830429	chr1	25657376	25657875	Adgrb3|chr1:25657376-25657875	0.602866929886537	.	.
chr1	25829930	25830429	chr1	25711279	25711778	Adgrb3|chr1:25711279-25711778	0.767163496197371	.	.
chr1	25829930	25830429	chr1	25793933	25794432	Adgrb3|chr1:25793933-25794432	0.641238459499646	.	.
chr1	25829930	25830429	chr1	25952192	25952691	Adgrb3|chr1:25952192-25952691	0.830322397611023	.	.
chr1	30873430	30873929	chr1	30591249	30591748	Phf3|chr1:30591249-30591748	0.699427966026809	.	.
chr1	30873942	30874441	chr1	30649743	30650242	Phf3|chr1:30649743-30650242	0.48112174369594	.	.
chr1	32172459	32172958	chr1	31751256	31751755	Khdrbs2|chr1:31751256-31751755	0.57861049105756	.	.
chr1	32172459	32172958	chr1	31828382	31828881	Khdrbs2|chr1:31828382-31828881	0.513034336608439	.	.
chr1	32172459	32172958	chr1	31828382	31828881	Khdrbs2|chr1:31828382-31828881	0.51303433660844	.	.
chr1	34439491	34439990	chr1	34738307	34738806	Ccdc115|chr1:34738307-34738806	0.595905201234186	.	.
chr1	34439491	34439990	chr1	34738307	34738806	Imp4|chr1:34738307-34738806	0.595905201234186	.	.
chr1	35806166	35806665	chr1	36064836	36065335	Gm28415|chr1:36064836-36065335	0.466974723672737	.	.
chr1	35806708	35807207	chr1	35535425	35535924	Gm28415|chr1:35535425-35535924	0.482829893193391	.	.
chr1	35806708	35807207	chr1	35826625	35827124	Gm28415|chr1:35826625-35827124	0.527281703839534	.	.
chr1	35806708	35807207	chr1	35831898	35832397	Gm28415|chr1:35831898-35832397	0.53071100732731	.	.
chr1	35806708	35807207	chr1	35849739	35850238	Gm28415|chr1:35849739-35850238	0.46780460207981	.	.
chr1	35806708	35807207	chr1	36064836	36065335	Gm28415|chr1:36064836-36065335	0.557634003454676	.	.
chr1	36368438	36368937	chr1	36009125	36009624	Kansl3|chr1:36009125-36009624	0.500113571970052	.	.
chr1	36445084	36445583	chr1	36064836	36065335	Lman2l|chr1:36064836-36065335	0.539706725558703	.	.
chr1	36445084	36445583	chr1	36535552	36536051	Lman2l|chr1:36535552-36536051	0.462741243650407	.	.
chr1	36445084	36445583	chr1	36611814	36612313	Lman2l|chr1:36611814-36612313	0.465009450850119	.	.
chr1	36445084	36445583	chr1	36634901	36635400	Lman2l|chr1:36634901-36635400	0.564979442786987	.	.
chr1	36511549	36512048	chr1	36324037	36324536	Cnnm3|chr1:36324037-36324536	0.485819291162416	.	.
chr1	36536058	36536557	chr1	36535552	36536051	Ankrd23|chr1:36535552-36536051	0.69236970263306	.	.
chr1	36536058	36536557	chr1	36611252	36611751	Ankrd23|chr1:36611252-36611751	0.545742255994087	.	.
chr1	36536058	36536557	chr1	36611814	36612313	Ankrd23|chr1:36611814-36612313	0.616591149621558	.	.
chr1	36536058	36536557	chr1	36634901	36635400	Ankrd23|chr1:36634901-36635400	0.634834821318069	.	.
chr1	36536058	36536557	chr1	36634901	36635400	Ankrd23|chr1:36634901-36635400	0.63483482131807	.	.
chr1	36536058	36536557	chr1	36939937	36940436	Ankrd23|chr1:36939937-36940436	0.586315342092494	.	.
chr1	36536058	36536557	chr1	36939937	36940436	Ankrd23|chr1:36939937-36940436	0.586315342092495	.	.
chr1	36547105	36547604	chr1	36890847	36891346	Ankrd39|chr1:36890847-36891346	0.581506654380206	.	.
chr1	36557336	36557835	chr1	36252765	36253264	D430040D24Rik|chr1:36252765-36253264	0.460287170996558	.	.
chr1	36557336	36557835	chr1	36252765	36253264	Sema4c|chr1:36252765-36253264	0.460287170996558	.	.
chr1	36691240	36691739	chr1	36324037	36324536	Cox5b|chr1:36324037-36324536	0.501084795696461	.	.
chr1	36744515	36745014	chr1	36611814	36612313	Gm33533|chr1:36611814-36612313	0.481418475643433	.	.
chr1	37299595	37300094	chr1	37305646	37306145	Inpp4a|chr1:37305646-37306145	0.70676947623253	.	.
chr1	37299595	37300094	chr1	37458719	37459218	Inpp4a|chr1:37458719-37459218	0.535746682631107	.	.
chr1	37299595	37300094	chr1	37639092	37639591	Inpp4a|chr1:37639092-37639591	0.770095581477165	.	.
chr1	37429364	37429863	chr1	37639092	37639591	Coa5|chr1:37639092-37639591	0.640532009788559	.	.
chr1	37429364	37429863	chr1	37639092	37639591	Unc50|chr1:37639092-37639591	0.640532009788559	.	.
chr1	37429877	37430376	chr1	37728032	37728531	Coa5|chr1:37728032-37728531	0.589987974378656	.	.
chr1	37429877	37430376	chr1	37728032	37728531	Unc50|chr1:37728032-37728531	0.589987974378656	.	.
chr1	37429877	37430376	chr1	37743596	37744095	Coa5|chr1:37743596-37744095	0.511679872260802	.	.
chr1	37429877	37430376	chr1	37743596	37744095	Unc50|chr1:37743596-37744095	0.511679872260802	.	.
chr1	37719678	37720177	chr1	37339069	37339568	2010300C02Rik|chr1:37339069-37339568	0.513536109949972	.	.
chr1	37719678	37720177	chr1	37595442	37595941	2010300C02Rik|chr1:37595442-37595941	0.668669259824516	.	.
chr1	37719678	37720177	chr1	37903135	37903634	2010300C02Rik|chr1:37903135-37903634	0.632839395031152	.	.
chr1	37864699	37865198	chr1	37639092	37639591	Gm26805|chr1:37639092-37639591	0.54068549185708	.	.
chr1	37871955	37872454	chr1	37595442	37595941	Lipt1|chr1:37595442-37595941	0.517675820849448	.	.
chr1	37871955	37872454	chr1	37903135	37903634	Lipt1|chr1:37903135-37903634	0.464596553002162	.	.
chr1	37871955	37872454	chr1	38247337	38247836	Lipt1|chr1:38247337-38247836	0.61693197606861	.	.
chr1	37890241	37890740	chr1	37664601	37665100	Mitd1|chr1:37664601-37665100	0.485003242817667	.	.
chr1	37890241	37890740	chr1	37664601	37665100	Mrpl30|chr1:37664601-37665100	0.485003242817667	.	.
chr1	37890241	37890740	chr1	37728032	37728531	Mitd1|chr1:37728032-37728531	0.744013947348756	.	.
chr1	37890241	37890740	chr1	37728032	37728531	Mitd1|chr1:37728032-37728531	0.744013947348757	.	.
chr1	37890241	37890740	chr1	37728032	37728531	Mrpl30|chr1:37728032-37728531	0.744013947348756	.	.
chr1	37890241	37890740	chr1	37728032	37728531	Mrpl30|chr1:37728032-37728531	0.744013947348757	.	.
chr1	37890241	37890740	chr1	37743596	37744095	Mitd1|chr1:37743596-37744095	0.639758488486063	.	.
chr1	37890241	37890740	chr1	37743596	37744095	Mrpl30|chr1:37743596-37744095	0.639758488486063	.	.
chr1	37890241	37890740	chr1	38247337	38247836	Mitd1|chr1:38247337-38247836	0.736484000842354	.	.
chr1	37890241	37890740	chr1	38247337	38247836	Mrpl30|chr1:38247337-38247836	0.736484000842354	.	.
chr1	37997082	37997581	chr1	37595442	37595941	Eif5b|chr1:37595442-37595941	0.53086447253816	.	.
chr1	37997082	37997581	chr1	37595442	37595941	Txndc9|chr1:37595442-37595941	0.53086447253816	.	.
chr1	37997082	37997581	chr1	37903135	37903634	Eif5b|chr1:37903135-37903634	0.509429753454451	.	.
chr1	37997082	37997581	chr1	37903135	37903634	Txndc9|chr1:37903135-37903634	0.509429753454451	.	.
chr1	37997082	37997581	chr1	38247337	38247836	Eif5b|chr1:38247337-38247836	0.700995063014482	.	.
chr1	37997082	37997581	chr1	38247337	38247836	Txndc9|chr1:38247337-38247836	0.700995063014482	.	.
chr1	38129526	38130025	chr1	37903135	37903634	Rev1|chr1:37903135-37903634	0.553008398034833	.	.
chr1	38129526	38130025	chr1	38247337	38247836	Rev1|chr1:38247337-38247836	0.730158803368018	.	.
chr1	38129526	38130025	chr1	38268604	38269103	Rev1|chr1:38268604-38269103	0.497416273971414	.	.
chr1	38129526	38130025	chr1	38341778	38342277	Rev1|chr1:38341778-38342277	0.512920493374913	.	.
chr1	38129526	38130025	chr1	38369107	38369606	Rev1|chr1:38369107-38369606	0.634621926006674	.	.
chr1	38129526	38130025	chr1	38369107	38369606	Rev1|chr1:38369107-38369606	0.634621926006675	.	.
chr1	38835659	38836158	chr1	38545516	38546015	Lonrf2|chr1:38545516-38546015	0.69050906846248	.	.
chr1	38835659	38836158	chr1	38627336	38627835	Lonrf2|chr1:38627336-38627835	0.476446264212111	.	.
chr1	38835659	38836158	chr1	38816274	38816773	Lonrf2|chr1:38816274-38816773	0.660613229458138	.	.
chr1	38835659	38836158	chr1	39001085	39001584	Lonrf2|chr1:39001085-39001584	0.558484462074452	.	.
chr1	38897212	38897711	chr1	38545006	38545505	Chst10|chr1:38545006-38545505	0.488934540708709	.	.
chr1	38897212	38897711	chr1	38545516	38546015	Chst10|chr1:38545516-38546015	0.567767253437001	.	.
chr1	38897212	38897711	chr1	38627336	38627835	Chst10|chr1:38627336-38627835	0.636888422332089	.	.
chr1	38897212	38897711	chr1	38787409	38787908	Chst10|chr1:38787409-38787908	0.467232604077399	.	.
chr1	38897212	38897711	chr1	39001085	39001584	Chst10|chr1:39001085-39001584	0.576304869126554	.	.
chr1	38897212	38897711	chr1	39035687	39036186	Chst10|chr1:39035687-39036186	0.473785359443123	.	.
chr1	39193901	39194400	chr1	39441615	39442114	Npas2|chr1:39441615-39442114	0.607627676314529	.	.
chr1	39478529	39479028	chr1	39417742	39418241	Tbc1d8|chr1:39417742-39418241	0.504396092087721	.	.
chr1	39535425	39535924	chr1	39856705	39857204	Cnot11|chr1:39856705-39857204	0.535951009214162	.	.
chr1	39576291	39576790	chr1	39441615	39442114	Rnf149|chr1:39441615-39442114	0.683690136429745	.	.
chr1	39576291	39576790	chr1	39609089	39609588	Rnf149|chr1:39609089-39609588	0.543250931570802	.	.
chr1	39576291	39576790	chr1	39636638	39637137	Rnf149|chr1:39636638-39637137	0.477240472685381	.	.
chr1	39576291	39576790	chr1	39761309	39761808	Rnf149|chr1:39761309-39761808	0.478152225513228	.	.
chr1	39576797	39577296	chr1	39441615	39442114	Rnf149|chr1:39441615-39442114	0.600072461110218	.	.
chr1	39576797	39577296	chr1	39761309	39761808	Rnf149|chr1:39761309-39761808	0.697544918273374	.	.
chr1	39576797	39577296	chr1	39761930	39762429	Rnf149|chr1:39761930-39762429	0.485302345006818	.	.
chr1	39577299	39577798	chr1	39441615	39442114	Rnf149|chr1:39441615-39442114	0.720545795753726	.	.
chr1	39577299	39577798	chr1	39609089	39609588	Rnf149|chr1:39609089-39609588	0.652414425605008	.	.
chr1	39577299	39577798	chr1	39636638	39637137	Rnf149|chr1:39636638-39637137	0.590805867093805	.	.
chr1	39577299	39577798	chr1	39636638	39637137	Rnf149|chr1:39636638-39637137	0.590805867093806	.	.
chr1	39577299	39577798	chr1	39740894	39741393	Rnf149|chr1:39740894-39741393	0.520790817539834	.	.
chr1	39649896	39650395	chr1	39271831	39272330	D930019O06Rik|chr1:39271831-39272330	0.6723929923997	.	.
chr1	39649896	39650395	chr1	39284707	39285206	D930019O06Rik|chr1:39284707-39285206	0.769218348259213	.	.
chr1	39649896	39650395	chr1	39317853	39318352	D930019O06Rik|chr1:39317853-39318352	0.743137342613217	.	.
chr1	39649896	39650395	chr1	39392125	39392624	D930019O06Rik|chr1:39392125-39392624	0.480888014731871	.	.
chr1	39649896	39650395	chr1	39527404	39527903	D930019O06Rik|chr1:39527404-39527903	0.522253646705773	.	.
chr1	39649896	39650395	chr1	39695381	39695880	D930019O06Rik|chr1:39695381-39695880	0.745003808917176	.	.
chr1	39650724	39651223	chr1	39271831	39272330	Creg2|chr1:39271831-39272330	0.630121653607141	.	.
chr1	39650724	39651223	chr1	39271831	39272330	Creg2|chr1:39271831-39272330	0.630121653607142	.	.
chr1	39650724	39651223	chr1	39271831	39272330	D930019O06Rik|chr1:39271831-39272330	0.630121653607141	.	.
chr1	39650724	39651223	chr1	39271831	39272330	D930019O06Rik|chr1:39271831-39272330	0.630121653607142	.	.
chr1	39650724	39651223	chr1	39284707	39285206	Creg2|chr1:39284707-39285206	0.744992653696684	.	.
chr1	39650724	39651223	chr1	39284707	39285206	D930019O06Rik|chr1:39284707-39285206	0.744992653696684	.	.
chr1	39650724	39651223	chr1	39317853	39318352	Creg2|chr1:39317853-39318352	0.74778638319078	.	.
chr1	39650724	39651223	chr1	39317853	39318352	D930019O06Rik|chr1:39317853-39318352	0.74778638319078	.	.
chr1	39650724	39651223	chr1	39392125	39392624	Creg2|chr1:39392125-39392624	0.490762604630604	.	.
chr1	39650724	39651223	chr1	39392125	39392624	D930019O06Rik|chr1:39392125-39392624	0.490762604630604	.	.
chr1	39650724	39651223	chr1	39527404	39527903	Creg2|chr1:39527404-39527903	0.577946836155987	.	.
chr1	39650724	39651223	chr1	39527404	39527903	D930019O06Rik|chr1:39527404-39527903	0.577946836155987	.	.
chr1	39650724	39651223	chr1	39695381	39695880	Creg2|chr1:39695381-39695880	0.654389554151457	.	.
chr1	39650724	39651223	chr1	39695381	39695880	D930019O06Rik|chr1:39695381-39695880	0.654389554151457	.	.
chr1	39720690	39721189	chr1	39441615	39442114	Rfx8|chr1:39441615-39442114	0.729071220525189	.	.
chr1	39720690	39721189	chr1	39609089	39609588	Rfx8|chr1:39609089-39609588	0.543323046321717	.	.
chr1	39720690	39721189	chr1	39636638	39637137	Rfx8|chr1:39636638-39637137	0.52304969983566	.	.
chr1	39720690	39721189	chr1	39761309	39761808	Rfx8|chr1:39761309-39761808	0.592842606355777	.	.
chr1	39900537	39901036	chr1	39527404	39527903	Map4k4|chr1:39527404-39527903	0.4793619432049	.	.
chr1	39901076	39901575	chr1	39695381	39695880	Map4k4|chr1:39695381-39695880	0.677019623814392	.	.
chr1	39901076	39901575	chr1	39856705	39857204	Map4k4|chr1:39856705-39857204	0.562550212703569	.	.
chr1	40085635	40086134	chr1	39856705	39857204	Gm16894|chr1:39856705-39857204	0.590603296081984	.	.
chr1	40681063	40681562	chr1	40865184	40865683	Slc9a2|chr1:40865184-40865683	0.470413586790511	.	.
chr1	40681063	40681562	chr1	40873721	40874220	Slc9a2|chr1:40873721-40874220	0.469336444376579	.	.
chr1	40681063	40681562	chr1	40874280	40874779	Slc9a2|chr1:40874280-40874779	0.464608313990911	.	.
chr1	40681063	40681562	chr1	40874280	40874779	Slc9a2|chr1:40874280-40874779	0.464608313990912	.	.
chr1	40790447	40790946	chr1	40550752	40551251	Mfsd9|chr1:40550752-40551251	0.479028096432004	.	.
chr1	40790447	40790946	chr1	40865184	40865683	Mfsd9|chr1:40865184-40865683	0.468393931613804	.	.
chr1	40790447	40790946	chr1	40873721	40874220	Mfsd9|chr1:40873721-40874220	0.5449872072554	.	.
chr1	40790447	40790946	chr1	40874280	40874779	Mfsd9|chr1:40874280-40874779	0.637143145788677	.	.
chr1	42695450	42695949	chr1	42259292	42259791	Gm20646|chr1:42259292-42259791	0.557670298865658	.	.
chr1	42695450	42695949	chr1	42259292	42259791	Pantr1|chr1:42259292-42259791	0.557670298865658	.	.
chr1	42695450	42695949	chr1	42259292	42259791	Pou3f3|chr1:42259292-42259791	0.557670298865658	.	.
chr1	42695450	42695949	chr1	42303298	42303797	Gm20646|chr1:42303298-42303797	0.495359328187113	.	.
chr1	42695450	42695949	chr1	42303298	42303797	Pantr1|chr1:42303298-42303797	0.495359328187113	.	.
chr1	42695450	42695949	chr1	42303298	42303797	Pou3f3|chr1:42303298-42303797	0.495359328187113	.	.
chr1	42695450	42695949	chr1	42395186	42395685	Gm20646|chr1:42395186-42395685	0.513044841680279	.	.
chr1	42695450	42695949	chr1	42395186	42395685	Pantr1|chr1:42395186-42395685	0.513044841680279	.	.
chr1	42695450	42695949	chr1	42395186	42395685	Pou3f3|chr1:42395186-42395685	0.513044841680279	.	.
chr1	42695450	42695949	chr1	42539033	42539532	Gm20646|chr1:42539033-42539532	0.65284376292436	.	.
chr1	42695450	42695949	chr1	42539033	42539532	Pantr1|chr1:42539033-42539532	0.65284376292436	.	.
chr1	42695450	42695949	chr1	42539033	42539532	Pou3f3|chr1:42539033-42539532	0.65284376292436	.	.
chr1	42695450	42695949	chr1	42978049	42978548	Gm20646|chr1:42978049-42978548	0.525543999140975	.	.
chr1	42695450	42695949	chr1	42978049	42978548	Pantr1|chr1:42978049-42978548	0.525543999140975	.	.
chr1	42695450	42695949	chr1	42978049	42978548	Pou3f3|chr1:42978049-42978548	0.525543999140975	.	.
chr1	42850995	42851494	chr1	43163711	43164210	Mrps9|chr1:43163711-43164210	0.671046406114798	.	.
chr1	42952608	42953107	chr1	43139589	43140088	Gpr45|chr1:43139589-43140088	0.5508046045561	.	.
chr1	42953132	42953631	chr1	42684717	42685216	Gpr45|chr1:42684717-42685216	0.704341283662786	.	.
chr1	42953132	42953631	chr1	42722733	42723232	Gpr45|chr1:42722733-42723232	0.666148671108669	.	.
chr1	42953132	42953631	chr1	42743896	42744395	Gpr45|chr1:42743896-42744395	0.567795015650622	.	.
chr1	42953132	42953631	chr1	42779701	42780200	Gpr45|chr1:42779701-42780200	0.552952053780812	.	.
chr1	42953132	42953631	chr1	42780432	42780931	Gpr45|chr1:42780432-42780931	0.650059803249193	.	.
chr1	42953132	42953631	chr1	42814824	42815323	Gpr45|chr1:42814824-42815323	0.543330945864154	.	.
chr1	42953132	42953631	chr1	42877210	42877709	Gpr45|chr1:42877210-42877709	0.64961277214302	.	.
chr1	42953132	42953631	chr1	42888594	42889093	Gpr45|chr1:42888594-42889093	0.503090804316329	.	.
chr1	42953132	42953631	chr1	42889250	42889749	Gpr45|chr1:42889250-42889749	0.796188345696974	.	.
chr1	42953132	42953631	chr1	42933452	42933951	Gpr45|chr1:42933452-42933951	0.581733523416028	.	.
chr1	43092237	43092736	chr1	42780432	42780931	8430432A02Rik|chr1:42780432-42780931	0.513625146701859	.	.
chr1	43092237	43092736	chr1	42888594	42889093	8430432A02Rik|chr1:42888594-42889093	0.479586864988243	.	.
chr1	43092237	43092736	chr1	42889250	42889749	8430432A02Rik|chr1:42889250-42889749	0.510668350215077	.	.
chr1	44102213	44102712	chr1	44198134	44198633	Tex30|chr1:44198134-44198633	0.572779344635099	.	.
chr1	44118638	44119137	chr1	43954731	43955230	Bivm|chr1:43954731-43955230	0.655068616067175	.	.
chr1	44118638	44119137	chr1	43954731	43955230	Poglut2|chr1:43954731-43955230	0.655068616067175	.	.
chr1	44147693	44148192	chr1	43954731	43955230	Ercc5|chr1:43954731-43955230	0.70703307588414	.	.
chr1	46066566	46067065	chr1	45814683	45815182	Dnah7b|chr1:45814683-45815182	0.661024832044469	.	.
chr1	51148359	51148858	chr1	51044816	51045315	Gm28320|chr1:51044816-51045315	0.742642852620813	.	.
chr1	51148359	51148858	chr1	51045316	51045815	Gm28320|chr1:51045316-51045815	0.572762238005018	.	.
chr1	51148359	51148858	chr1	51076184	51076683	Gm28320|chr1:51076184-51076683	0.55826720579492	.	.
chr1	51333906	51334405	chr1	51401852	51402351	9330175M20Rik|chr1:51401852-51402351	0.690768971367788	.	.
chr1	51333906	51334405	chr1	51466351	51466850	9330175M20Rik|chr1:51466351-51466850	0.478905452466312	.	.
chr1	51333906	51334405	chr1	51514904	51515403	9330175M20Rik|chr1:51514904-51515403	0.771358859397333	.	.
chr1	51333906	51334405	chr1	51617320	51617819	9330175M20Rik|chr1:51617320-51617819	0.769835101414159	.	.
chr1	51333906	51334405	chr1	51668808	51669307	9330175M20Rik|chr1:51668808-51669307	0.666528576590905	.	.
chr1	51333906	51334405	chr1	51697113	51697612	9330175M20Rik|chr1:51697113-51697612	0.629373139348799	.	.
chr1	51478239	51478738	chr1	51356202	51356701	Nabp1|chr1:51356202-51356701	0.537684007792548	.	.
chr1	51478239	51478738	chr1	51383838	51384337	Nabp1|chr1:51383838-51384337	0.49212569120837	.	.
chr1	51478239	51478738	chr1	51397705	51398204	Nabp1|chr1:51397705-51398204	0.653706978445792	.	.
chr1	51478239	51478738	chr1	51401852	51402351	Nabp1|chr1:51401852-51402351	0.781600210749829	.	.
chr1	51478239	51478738	chr1	51514904	51515403	Nabp1|chr1:51514904-51515403	0.684101830676038	.	.
chr1	51478239	51478738	chr1	51590944	51591443	Nabp1|chr1:51590944-51591443	0.748679652308023	.	.
chr1	51478239	51478738	chr1	51617320	51617819	Nabp1|chr1:51617320-51617819	0.781897918424418	.	.
chr1	51478239	51478738	chr1	51668808	51669307	Nabp1|chr1:51668808-51669307	0.650394615880511	.	.
chr1	51478239	51478738	chr1	51697113	51697612	Nabp1|chr1:51697113-51697612	0.648652804462167	.	.
chr1	51596911	51597410	chr1	51356202	51356701	Gm17767|chr1:51356202-51356701	0.517920994460783	.	.
chr1	51596911	51597410	chr1	51397705	51398204	Gm17767|chr1:51397705-51398204	0.606373878921791	.	.
chr1	51596911	51597410	chr1	51401852	51402351	Gm17767|chr1:51401852-51402351	0.758054205382326	.	.
chr1	51596911	51597410	chr1	51514904	51515403	Gm17767|chr1:51514904-51515403	0.671854641591861	.	.
chr1	51596911	51597410	chr1	51590944	51591443	Gm17767|chr1:51590944-51591443	0.74333854859718	.	.
chr1	51596911	51597410	chr1	51617320	51617819	Gm17767|chr1:51617320-51617819	0.782376571302991	.	.
chr1	51596911	51597410	chr1	51668808	51669307	Gm17767|chr1:51668808-51669307	0.639083909195672	.	.
chr1	51596911	51597410	chr1	51697113	51697612	Gm17767|chr1:51697113-51697612	0.636138202184307	.	.
chr1	52113595	52114094	chr1	52171278	52171777	Gm31812|chr1:52171278-52171777	0.476607080908288	.	.
chr1	52113595	52114094	chr1	52465202	52465701	Gm31812|chr1:52465202-52465701	0.479980590477446	.	.
chr1	52119152	52119651	chr1	52146524	52147023	Stat1|chr1:52146524-52147023	0.508277211540459	.	.
chr1	52119152	52119651	chr1	52362919	52363418	Stat1|chr1:52362919-52363418	0.61685107635824	.	.
chr1	52119152	52119651	chr1	52388093	52388592	Stat1|chr1:52388093-52388592	0.57518921296547	.	.
chr1	52233098	52233597	chr1	52156174	52156673	Gls|chr1:52156174-52156673	0.563486709783778	.	.
chr1	52233098	52233597	chr1	52354167	52354666	Gls|chr1:52354167-52354666	0.62000881562408	.	.
chr1	52500159	52500658	chr1	52302470	52302969	Nab1|chr1:52302470-52302969	0.570276967551737	.	.
chr1	52500159	52500658	chr1	52355161	52355660	Nab1|chr1:52355161-52355660	0.496651666962445	.	.
chr1	52500159	52500658	chr1	52362919	52363418	Nab1|chr1:52362919-52363418	0.723721124939601	.	.
chr1	52500159	52500658	chr1	52388093	52388592	Nab1|chr1:52388093-52388592	0.496578139557952	.	.
chr1	52500159	52500658	chr1	52391842	52392341	Nab1|chr1:52391842-52392341	0.688517261156656	.	.
chr1	52500159	52500658	chr1	52876844	52877343	Nab1|chr1:52876844-52877343	0.598781343156684	.	.
chr1	52500159	52500658	chr1	52986655	52987154	Nab1|chr1:52986655-52987154	0.800178029251103	.	.
chr1	52500159	52500658	chr1	52986655	52987154	Nab1|chr1:52986655-52987154	0.800178029251104	.	.
chr1	52726267	52726766	chr1	52635985	52636484	Mfsd6|chr1:52635985-52636484	0.504799607082402	.	.
chr1	52726931	52727430	chr1	52465202	52465701	Mfsd6|chr1:52465202-52465701	0.490941981471964	.	.
chr1	52816845	52817344	chr1	52752671	52753170	Inpp1|chr1:52752671-52753170	0.663270471065149	.	.
chr1	54194329	54194828	chr1	54193770	54194269	Hecw2|chr1:54193770-54194269	0.669789442854968	.	.
chr1	54250459	54250958	chr1	54690573	54691072	Ccdc150|chr1:54690573-54691072	0.622382993294426	.	.
chr1	54250459	54250958	chr1	54720627	54721126	Ccdc150|chr1:54720627-54721126	0.615878106858016	.	.
chr1	54438767	54439266	chr1	54735435	54735934	Gtf3c3|chr1:54735435-54735934	0.501479870096008	.	.
chr1	54557443	54557942	chr1	54690573	54691072	Pgap1|chr1:54690573-54691072	0.484921993134924	.	.
chr1	54557443	54557942	chr1	54715009	54715508	Pgap1|chr1:54715009-54715508	0.498069916324213	.	.
chr1	54557443	54557942	chr1	54720627	54721126	Pgap1|chr1:54720627-54721126	0.525989445250645	.	.
chr1	54557443	54557942	chr1	54751792	54752291	Pgap1|chr1:54751792-54752291	0.48160796120926	.	.
chr1	54557443	54557942	chr1	54838178	54838677	Pgap1|chr1:54838178-54838677	0.562317612811251	.	.
chr1	54925473	54925972	chr1	54838178	54838677	Ankrd44|chr1:54838178-54838677	0.484593231753605	.	.
chr1	54925473	54925972	chr1	55221300	55221799	Ankrd44|chr1:55221300-55221799	0.460878214513411	.	.
chr1	55052491	55052990	chr1	54838178	54838677	Coq10b|chr1:54838178-54838677	0.704907991861721	.	.
chr1	55052491	55052990	chr1	55221300	55221799	Coq10b|chr1:55221300-55221799	0.585950807073357	.	.
chr1	55053010	55053509	chr1	54838178	54838677	Coq10b|chr1:54838178-54838677	0.72581622338464	.	.
chr1	55053010	55053509	chr1	55192060	55192559	Coq10b|chr1:55192060-55192559	0.499599365480946	.	.
chr1	55053010	55053509	chr1	55221300	55221799	Coq10b|chr1:55221300-55221799	0.659140617031293	.	.
chr1	55053010	55053509	chr1	55462215	55462714	Coq10b|chr1:55462215-55462714	0.549248186277604	.	.
chr1	55087908	55088407	chr1	54838178	54838677	Hspd1|chr1:54838178-54838677	0.546788183488169	.	.
chr1	55087908	55088407	chr1	54838178	54838677	Hspe1|chr1:54838178-54838677	0.546788183488169	.	.
chr1	55087908	55088407	chr1	55449137	55449636	Hspd1|chr1:55449137-55449636	0.468062311686488	.	.
chr1	55087908	55088407	chr1	55449137	55449636	Hspe1|chr1:55449137-55449636	0.468062311686488	.	.
chr1	55087908	55088407	chr1	55462215	55462714	Hspd1|chr1:55462215-55462714	0.481893441719878	.	.
chr1	55087908	55088407	chr1	55462215	55462714	Hspe1|chr1:55462215-55462714	0.481893441719878	.	.
chr1	55130908	55131407	chr1	54751792	54752291	Mob4|chr1:54751792-54752291	0.634353374055682	.	.
chr1	55406395	55406894	chr1	55192060	55192559	Plcl1|chr1:55192060-55192559	0.470099943566207	.	.
chr1	55406395	55406894	chr1	55221300	55221799	Plcl1|chr1:55221300-55221799	0.493589825281605	.	.
chr1	57377374	57377873	chr1	57642139	57642638	1700066M21Rik|chr1:57642139-57642638	0.493367755838835	.	.
chr1	57377374	57377873	chr1	57642139	57642638	4930558J18Rik|chr1:57642139-57642638	0.493367755838835	.	.
chr1	57406257	57406756	chr1	57269706	57270205	Maip1|chr1:57269706-57270205	0.580459557252767	.	.
chr1	57406257	57406756	chr1	57269706	57270205	Tyw5|chr1:57269706-57270205	0.580459557252767	.	.
chr1	57406257	57406756	chr1	57445657	57446156	Maip1|chr1:57445657-57446156	0.669269429534292	.	.
chr1	57406257	57406756	chr1	57445657	57446156	Tyw5|chr1:57445657-57446156	0.669269429534292	.	.
chr1	57406257	57406756	chr1	57534522	57535021	Maip1|chr1:57534522-57535021	0.461681558071422	.	.
chr1	57406257	57406756	chr1	57534522	57535021	Tyw5|chr1:57534522-57535021	0.461681558071422	.	.
chr1	57773916	57774415	chr1	57642139	57642638	Spats2l|chr1:57642139-57642638	0.639631834309265	.	.
chr1	57773916	57774415	chr1	57969827	57970326	Spats2l|chr1:57969827-57970326	0.520067789341366	.	.
chr1	57773916	57774415	chr1	58144639	58145138	Spats2l|chr1:58144639-58145138	0.605695040372322	.	.
chr1	57774846	57775345	chr1	57642139	57642638	Spats2l|chr1:57642139-57642638	0.665696364036422	.	.
chr1	57774846	57775345	chr1	57969827	57970326	Spats2l|chr1:57969827-57970326	0.683625418949438	.	.
chr1	57774846	57775345	chr1	58144639	58145138	Spats2l|chr1:58144639-58145138	0.652571499805794	.	.
chr1	58112727	58113226	chr1	58144639	58145138	Aox3|chr1:58144639-58145138	0.519540807150645	.	.
chr1	58423825	58424324	chr1	58422814	58423313	Clk1|chr1:58422814-58423313	0.596570425179108	.	.
chr1	59119578	59120077	chr1	59341159	59341658	G730003C15Rik|chr1:59341159-59341658	0.513076384857355	.	.
chr1	59119578	59120077	chr1	59341159	59341658	Tmem237|chr1:59341159-59341658	0.513076384857355	.	.
chr1	59237006	59237505	chr1	58897489	58897988	Als2|chr1:58897489-58897988	0.491899374583883	.	.
chr1	59481835	59482334	chr1	59364138	59364637	Fzd7|chr1:59364138-59364637	0.498775149353178	.	.
chr1	59481835	59482334	chr1	59394461	59394960	Fzd7|chr1:59394461-59394960	0.635904912375139	.	.
chr1	59481835	59482334	chr1	59394461	59394960	Fzd7|chr1:59394461-59394960	0.63590491237514	.	.
chr1	60097980	60098479	chr1	60428793	60429292	Carf|chr1:60428793-60429292	0.598126877784682	.	.
chr1	60097980	60098479	chr1	60428793	60429292	Wdr12|chr1:60428793-60429292	0.598126877784682	.	.
chr1	60343314	60343813	chr1	60428793	60429292	Cyp20a1|chr1:60428793-60429292	0.811665232280195	.	.
chr1	60343314	60343813	chr1	60732829	60733328	Cyp20a1|chr1:60732829-60733328	0.579448778445819	.	.
chr1	60343314	60343813	chr1	60733344	60733843	Cyp20a1|chr1:60733344-60733843	0.482646483495553	.	.
chr1	60566593	60567092	chr1	60695837	60696336	Raph1|chr1:60695837-60696336	0.554919856235599	.	.
chr1	60566593	60567092	chr1	60696519	60697018	Raph1|chr1:60696519-60697018	0.49049173568963	.	.
chr1	60566593	60567092	chr1	60701626	60702125	Raph1|chr1:60701626-60702125	0.697733883852843	.	.
chr1	60566593	60567092	chr1	60732829	60733328	Raph1|chr1:60732829-60733328	0.505539419862502	.	.
chr1	60566593	60567092	chr1	60733344	60733843	Raph1|chr1:60733344-60733843	0.513640195657405	.	.
chr1	60566593	60567092	chr1	60861285	60861784	Raph1|chr1:60861285-60861784	0.486587209936649	.	.
chr1	62499233	62499732	chr1	62140032	62140531	Pard3bos3|chr1:62140032-62140531	0.74312497052052	.	.
chr1	62499233	62499732	chr1	62348364	62348863	Pard3bos3|chr1:62348364-62348863	0.82181335706455	.	.
chr1	62499233	62499732	chr1	62353599	62354098	Pard3bos3|chr1:62353599-62354098	0.637044166920518	.	.
chr1	62499233	62499732	chr1	62562055	62562554	Pard3bos3|chr1:62562055-62562554	0.71654376914023	.	.
chr1	62499233	62499732	chr1	62562055	62562554	Pard3bos3|chr1:62562055-62562554	0.716543769140231	.	.
chr1	62703034	62703533	chr1	62348364	62348863	Nrp2|chr1:62348364-62348863	0.553861010345795	.	.
chr1	62703034	62703533	chr1	62821339	62821838	Nrp2|chr1:62821339-62821838	0.738928030223782	.	.
chr1	62703034	62703533	chr1	62929460	62929959	Nrp2|chr1:62929460-62929959	0.671552693893712	.	.
chr1	63176509	63177008	chr1	63153005	63153504	Eef1b2|chr1:63153005-63153504	0.558183181290427	.	.
chr1	63176509	63177008	chr1	63153005	63153504	Ndufs1|chr1:63153005-63153504	0.558183181290427	.	.
chr1	63176509	63177008	chr1	63367905	63368404	Eef1b2|chr1:63367905-63368404	0.583299009207827	.	.
chr1	63176509	63177008	chr1	63367905	63368404	Ndufs1|chr1:63367905-63368404	0.583299009207827	.	.
chr1	63213443	63213942	chr1	62929460	62929959	Gpr1|chr1:62929460-62929959	0.510899614813933	.	.
chr1	63272985	63273484	chr1	63552505	63553004	Gm11608|chr1:63552505-63553004	0.475992924370588	.	.
chr1	63272985	63273484	chr1	63552505	63553004	Zdbf2|chr1:63552505-63553004	0.475992924370588	.	.
chr1	63273583	63274082	chr1	63552505	63553004	Gm11608|chr1:63552505-63553004	0.608819742657111	.	.
chr1	63273583	63274082	chr1	63552505	63553004	Zdbf2|chr1:63552505-63553004	0.608819742657111	.	.
chr1	63445105	63445604	chr1	63552505	63553004	Adam23|chr1:63552505-63553004	0.565340359815992	.	.
chr1	63445671	63446170	chr1	63180992	63181491	Adam23|chr1:63180992-63181491	0.473598375563187	.	.
chr1	63445671	63446170	chr1	63494355	63494854	Adam23|chr1:63494355-63494854	0.559441442244348	.	.
chr1	63446419	63446918	chr1	63517870	63518369	Adam23|chr1:63517870-63518369	0.616325015331772	.	.
chr1	63446419	63446918	chr1	63671247	63671746	Adam23|chr1:63671247-63671746	0.490269069594454	.	.
chr1	63446419	63446918	chr1	63702345	63702844	Adam23|chr1:63702345-63702844	0.765328057325857	.	.
chr1	63729868	63730367	chr1	63702345	63702844	Fastkd2|chr1:63702345-63702844	0.802471381196273	.	.
chr1	63729868	63730367	chr1	63702345	63702844	Mdh1b|chr1:63702345-63702844	0.802471381196273	.	.
chr1	64122089	64122588	chr1	64289060	64289559	Klf7|chr1:64289060-64289559	0.596732834335482	.	.
chr1	64122089	64122588	chr1	64445949	64446448	Klf7|chr1:64445949-64446448	0.650809223766637	.	.
chr1	64302882	64303381	chr1	64226173	64226672	Gm28981|chr1:64226173-64226672	0.822652201048044	.	.
chr1	64302882	64303381	chr1	64317960	64318459	Gm28981|chr1:64317960-64318459	0.607496593328251	.	.
chr1	64302882	64303381	chr1	64409207	64409706	Gm28981|chr1:64409207-64409706	0.531511516583	.	.
chr1	64533232	64533731	chr1	64317960	64318459	Creb1|chr1:64317960-64318459	0.483617715100701	.	.
chr1	64533232	64533731	chr1	64409207	64409706	Creb1|chr1:64409207-64409706	0.757779449780129	.	.
chr1	64533232	64533731	chr1	64918638	64919137	Creb1|chr1:64918638-64919137	0.657570389668671	.	.
chr1	64533232	64533731	chr1	64919149	64919648	Creb1|chr1:64919149-64919648	0.853770185126881	.	.
chr1	64533232	64533731	chr1	64920816	64921315	Creb1|chr1:64920816-64921315	0.500054759986602	.	.
chr1	64617495	64617994	chr1	64317960	64318459	Gm28982|chr1:64317960-64318459	0.600292422556824	.	.
chr1	64617495	64617994	chr1	64317960	64318459	Mettl21a|chr1:64317960-64318459	0.600292422556824	.	.
chr1	64617495	64617994	chr1	64705213	64705712	Gm28982|chr1:64705213-64705712	0.533131681269807	.	.
chr1	64617495	64617994	chr1	64705213	64705712	Mettl21a|chr1:64705213-64705712	0.533131681269807	.	.
chr1	64690474	64690973	chr1	64826211	64826710	2810408I11Rik|chr1:64826211-64826710	0.643226424224084	.	.
chr1	64690474	64690973	chr1	64826211	64826710	Ccnyl1|chr1:64826211-64826710	0.643226424224084	.	.
chr1	64956569	64957068	chr1	64826211	64826710	Plekhm3|chr1:64826211-64826710	0.46536488688249	.	.
chr1	64956569	64957068	chr1	65178123	65178622	Plekhm3|chr1:65178123-65178622	0.59433826563573	.	.
chr1	64956569	64957068	chr1	65179041	65179540	Plekhm3|chr1:65179041-65179540	0.48995153673513	.	.
chr1	65122893	65123392	chr1	65145528	65146027	D630023F18Rik|chr1:65145528-65146027	0.542577047562963	.	.
chr1	65186396	65186895	chr1	64918638	64919137	Idh1|chr1:64918638-64919137	0.629482833068072	.	.
chr1	65186396	65186895	chr1	64918638	64919137	Pikfyve|chr1:64918638-64919137	0.629482833068072	.	.
chr1	65186396	65186895	chr1	64919149	64919648	Idh1|chr1:64919149-64919648	0.478835522762989	.	.
chr1	65186396	65186895	chr1	64919149	64919648	Pikfyve|chr1:64919149-64919648	0.478835522762989	.	.
chr1	65186396	65186895	chr1	64920816	64921315	Idh1|chr1:64920816-64921315	0.550305245074884	.	.
chr1	65186396	65186895	chr1	64920816	64921315	Pikfyve|chr1:64920816-64921315	0.550305245074884	.	.
chr1	66174880	66175379	chr1	66206023	66206522	Map2|chr1:66206023-66206522	0.568575134061465	.	.
chr1	66817441	66817940	chr1	67010082	67010581	Kansl1l|chr1:67010082-67010581	0.641911660744363	.	.
chr1	66817441	66817940	chr1	67086829	67087328	Kansl1l|chr1:67086829-67087328	0.598499904758035	.	.
chr1	66817441	66817940	chr1	67181101	67181600	Kansl1l|chr1:67181101-67181600	0.513114567337786	.	.
chr1	66863047	66863546	chr1	66895631	66896130	Acadl|chr1:66895631-66896130	0.497947204661049	.	.
chr1	66863047	66863546	chr1	66896202	66896701	Acadl|chr1:66896202-66896701	0.63709841484335	.	.
chr1	66863047	66863546	chr1	67010082	67010581	Acadl|chr1:67010082-67010581	0.72393905084227	.	.
chr1	66863047	66863546	chr1	67086829	67087328	Acadl|chr1:67086829-67087328	0.59850001194277	.	.
chr1	69106800	69107299	chr1	68780442	68780941	Gm16076|chr1:68780442-68780941	0.505046396915933	.	.
chr1	69106800	69107299	chr1	68892547	68893046	Gm16076|chr1:68892547-68893046	0.572062611670477	.	.
chr1	69106800	69107299	chr1	69219219	69219718	Gm16076|chr1:69219219-69219718	0.752573875517496	.	.
chr1	69106800	69107299	chr1	69241684	69242183	Gm16076|chr1:69241684-69242183	0.595657005352184	.	.
chr1	69106800	69107299	chr1	69241684	69242183	Gm16076|chr1:69241684-69242183	0.595657005352185	.	.
chr1	69106800	69107299	chr1	69429562	69430061	Gm16076|chr1:69429562-69430061	0.506560389238483	.	.
chr1	69687151	69687650	chr1	69535654	69536153	Ikzf2|chr1:69535654-69536153	0.702789195146357	.	.
chr1	70724978	70725477	chr1	70256935	70257434	Vwc2l|chr1:70256935-70257434	0.617076023139627	.	.
chr1	70725497	70725996	chr1	70256935	70257434	Vwc2l|chr1:70256935-70257434	0.57597648586103	.	.
chr1	70725497	70725996	chr1	70692535	70693034	Vwc2l|chr1:70692535-70693034	0.531671929504565	.	.
chr1	70725497	70725996	chr1	70923113	70923612	Vwc2l|chr1:70923113-70923612	0.467943489866965	.	.
chr1	71102248	71102747	chr1	70923113	70923612	Bard1|chr1:70923113-70923612	0.50658859699707	.	.
chr1	71102248	71102747	chr1	71207410	71207909	Bard1|chr1:71207410-71207909	0.495297728871135	.	.
chr1	71556874	71557373	chr1	71529018	71529517	Atic|chr1:71529018-71529517	0.546983358718602	.	.
chr1	71556874	71557373	chr1	71545059	71545558	Atic|chr1:71545059-71545558	0.623791548583662	.	.
chr1	71556874	71557373	chr1	71836955	71837454	Atic|chr1:71836955-71837454	0.563737847950116	.	.
chr1	71653027	71653526	chr1	71529018	71529517	Apol7d|chr1:71529018-71529517	0.548654620954371	.	.
chr1	71653027	71653526	chr1	71529018	71529517	Fn1|chr1:71529018-71529517	0.548654620954371	.	.
chr1	71653027	71653526	chr1	71545059	71545558	Apol7d|chr1:71545059-71545558	0.472013880711777	.	.
chr1	71653027	71653526	chr1	71545059	71545558	Fn1|chr1:71545059-71545558	0.472013880711777	.	.
chr1	71653027	71653526	chr1	71836955	71837454	Apol7d|chr1:71836955-71837454	0.460310237410897	.	.
chr1	71653027	71653526	chr1	71836955	71837454	Fn1|chr1:71836955-71837454	0.460310237410897	.	.
chr1	72211757	72212256	chr1	71836955	71837454	Mreg|chr1:71836955-71837454	0.577446338739241	.	.
chr1	72211757	72212256	chr1	72123622	72124121	Mreg|chr1:72123622-72124121	0.489534047745023	.	.
chr1	72211757	72212256	chr1	72255113	72255612	Mreg|chr1:72255113-72255612	0.572494728814477	.	.
chr1	72212372	72212871	chr1	72210810	72211309	Mreg|chr1:72210810-72211309	0.620762126234763	.	.
chr1	72284104	72284603	chr1	72593369	72593868	Pecr|chr1:72593369-72593868	0.533605664101873	.	.
chr1	72284104	72284603	chr1	72593369	72593868	Tmem169|chr1:72593369-72593868	0.533605664101873	.	.
chr1	72307199	72307698	chr1	72593369	72593868	Xrcc5|chr1:72593369-72593868	0.60899948587663	.	.
chr1	72536972	72537471	chr1	72978960	72979459	March4|chr1:72978960-72979459	0.469164832851164	.	.
chr1	72711014	72711513	chr1	72254025	72254524	Rpl37a|chr1:72254025-72254524	0.460053313641372	.	.
chr1	72711014	72711513	chr1	72316388	72316887	Rpl37a|chr1:72316388-72316887	0.565128531957112	.	.
chr1	72711014	72711513	chr1	72623544	72624043	Rpl37a|chr1:72623544-72624043	0.635068677110131	.	.
chr1	72711014	72711513	chr1	72634086	72634585	Rpl37a|chr1:72634086-72634585	0.775793443178778	.	.
chr1	72711014	72711513	chr1	72872440	72872939	Rpl37a|chr1:72872440-72872939	0.527166850805867	.	.
chr1	72711014	72711513	chr1	72877787	72878286	Rpl37a|chr1:72877787-72878286	0.492761737190245	.	.
chr1	72824488	72824987	chr1	72634086	72634585	Igfbp2|chr1:72634086-72634585	0.613035127684421	.	.
chr1	72824488	72824987	chr1	72765277	72765776	Igfbp2|chr1:72765277-72765776	0.544098944993117	.	.
chr1	72824488	72824987	chr1	72827596	72828095	Igfbp2|chr1:72827596-72828095	0.597082551975305	.	.
chr1	72824488	72824987	chr1	73053660	73054159	Igfbp2|chr1:73053660-73054159	0.576696000199834	.	.
chr1	72873729	72874228	chr1	72765277	72765776	Igfbp5|chr1:72765277-72765776	0.57234504350725	.	.
chr1	72873729	72874228	chr1	72827596	72828095	Igfbp5|chr1:72827596-72828095	0.545550823031031	.	.
chr1	72873729	72874228	chr1	72827596	72828095	Igfbp5|chr1:72827596-72828095	0.545550823031032	.	.
chr1	72873729	72874228	chr1	73053660	73054159	Igfbp5|chr1:73053660-73054159	0.491195114970773	.	.
chr1	74236196	74236695	chr1	74332262	74332761	Arpc2|chr1:74332262-74332761	0.526171617785199	.	.
chr1	74236196	74236695	chr1	74332262	74332761	Arpc2|chr1:74332262-74332761	0.5261716177852	.	.
chr1	74284057	74284556	chr1	74027466	74027965	Aamp|chr1:74027466-74027965	0.504834432789557	.	.
chr1	74284057	74284556	chr1	74027466	74027965	Pnkd|chr1:74027466-74027965	0.504834432789557	.	.
chr1	74284057	74284556	chr1	74036907	74037406	Aamp|chr1:74036907-74037406	0.692067479938314	.	.
chr1	74284057	74284556	chr1	74036907	74037406	Pnkd|chr1:74036907-74037406	0.692067479938314	.	.
chr1	74284057	74284556	chr1	74216037	74216536	Aamp|chr1:74216037-74216536	0.650251564595296	.	.
chr1	74284057	74284556	chr1	74216037	74216536	Pnkd|chr1:74216037-74216536	0.650251564595296	.	.
chr1	74284057	74284556	chr1	74368126	74368625	Aamp|chr1:74368126-74368625	0.473914711259286	.	.
chr1	74284057	74284556	chr1	74368126	74368625	Pnkd|chr1:74368126-74368625	0.473914711259286	.	.
chr1	74284057	74284556	chr1	74397348	74397847	Aamp|chr1:74397348-74397847	0.550594689490641	.	.
chr1	74284057	74284556	chr1	74397348	74397847	Pnkd|chr1:74397348-74397847	0.550594689490641	.	.
chr1	74284057	74284556	chr1	74437955	74438454	Aamp|chr1:74437955-74438454	0.616764436391469	.	.
chr1	74284057	74284556	chr1	74437955	74438454	Pnkd|chr1:74437955-74438454	0.616764436391469	.	.
chr1	74284057	74284556	chr1	74694100	74694599	Aamp|chr1:74694100-74694599	0.527322753150502	.	.
chr1	74284057	74284556	chr1	74694100	74694599	Pnkd|chr1:74694100-74694599	0.527322753150502	.	.
chr1	74505730	74506229	chr1	74694100	74694599	Cnot9|chr1:74694100-74694599	0.479946803923471	.	.
chr1	74505730	74506229	chr1	74816731	74817230	Cnot9|chr1:74816731-74817230	0.858698149024284	.	.
chr1	74505730	74506229	chr1	74948735	74949234	Cnot9|chr1:74948735-74949234	0.490121237190243	.	.
chr1	74541923	74542422	chr1	74816731	74817230	Plcd4|chr1:74816731-74817230	0.632806090055809	.	.
chr1	74542596	74543095	chr1	74386756	74387255	Plcd4|chr1:74386756-74387255	0.544274587381534	.	.
chr1	74542596	74543095	chr1	74397348	74397847	Plcd4|chr1:74397348-74397847	0.484967959507014	.	.
chr1	74542596	74543095	chr1	74694100	74694599	Plcd4|chr1:74694100-74694599	0.701705437327139	.	.
chr1	74542596	74543095	chr1	74784124	74784623	Plcd4|chr1:74784124-74784623	0.627345348959481	.	.
chr1	74542596	74543095	chr1	74816731	74817230	Plcd4|chr1:74816731-74817230	0.524254031131964	.	.
chr1	74542596	74543095	chr1	74948735	74949234	Plcd4|chr1:74948735-74949234	0.682048021618154	.	.
chr1	74587962	74588461	chr1	74808065	74808564	Bcs1l|chr1:74808065-74808564	0.660848155875134	.	.
chr1	74587962	74588461	chr1	74808065	74808564	Zfp142|chr1:74808065-74808564	0.660848155875134	.	.
chr1	74601175	74601674	chr1	74368126	74368625	Rnf25|chr1:74368126-74368625	0.515943605422773	.	.
chr1	74601175	74601674	chr1	74368126	74368625	Stk36|chr1:74368126-74368625	0.515943605422773	.	.
chr1	74601175	74601674	chr1	74437955	74438454	Rnf25|chr1:74437955-74438454	0.621104495670419	.	.
chr1	74601175	74601674	chr1	74437955	74438454	Stk36|chr1:74437955-74438454	0.621104495670419	.	.
chr1	74601175	74601674	chr1	74452541	74453040	Rnf25|chr1:74452541-74453040	0.472534116217494	.	.
chr1	74601175	74601674	chr1	74452541	74453040	Stk36|chr1:74452541-74453040	0.472534116217494	.	.
chr1	74601175	74601674	chr1	74784124	74784623	Rnf25|chr1:74784124-74784623	0.502150959701632	.	.
chr1	74601175	74601674	chr1	74784124	74784623	Stk36|chr1:74784124-74784623	0.502150959701632	.	.
chr1	74601175	74601674	chr1	74787775	74788274	Rnf25|chr1:74787775-74788274	0.615163403557284	.	.
chr1	74601175	74601674	chr1	74787775	74788274	Stk36|chr1:74787775-74788274	0.615163403557284	.	.
chr1	74601175	74601674	chr1	74802933	74803432	Rnf25|chr1:74802933-74803432	0.609490572492852	.	.
chr1	74601175	74601674	chr1	74802933	74803432	Stk36|chr1:74802933-74803432	0.609490572492852	.	.
chr1	74601175	74601674	chr1	74816731	74817230	Rnf25|chr1:74816731-74817230	0.655237202736746	.	.
chr1	74601175	74601674	chr1	74816731	74817230	Stk36|chr1:74816731-74817230	0.655237202736746	.	.
chr1	74601175	74601674	chr1	74894978	74895477	Rnf25|chr1:74894978-74895477	0.49687299139437	.	.
chr1	74601175	74601674	chr1	74894978	74895477	Stk36|chr1:74894978-74895477	0.49687299139437	.	.
chr1	74601175	74601674	chr1	74948735	74949234	Rnf25|chr1:74948735-74949234	0.532129593325856	.	.
chr1	74601175	74601674	chr1	74948735	74949234	Stk36|chr1:74948735-74949234	0.532129593325856	.	.
chr1	74661495	74661994	chr1	74452541	74453040	Ttll4|chr1:74452541-74453040	0.47289840592008	.	.
chr1	74661495	74661994	chr1	74808065	74808564	Ttll4|chr1:74808065-74808564	0.483618396973903	.	.
chr1	74661495	74661994	chr1	74894978	74895477	Ttll4|chr1:74894978-74895477	0.65290063803661	.	.
chr1	74851328	74851827	chr1	74694100	74694599	Gm16582|chr1:74694100-74694599	0.596327997097552	.	.
chr1	74851328	74851827	chr1	74784124	74784623	Gm16582|chr1:74784124-74784623	0.61187735178762	.	.
chr1	74851328	74851827	chr1	74787775	74788274	Gm16582|chr1:74787775-74788274	0.65082230251368	.	.
chr1	74851328	74851827	chr1	74794449	74794948	Gm16582|chr1:74794449-74794948	0.495102859822813	.	.
chr1	74851328	74851827	chr1	74802933	74803432	Gm16582|chr1:74802933-74803432	0.555600020273784	.	.
chr1	74851328	74851827	chr1	74816731	74817230	Gm16582|chr1:74816731-74817230	0.747084770648136	.	.
chr1	74851328	74851827	chr1	74894978	74895477	Gm16582|chr1:74894978-74895477	0.486295703126122	.	.
chr1	74851328	74851827	chr1	74948735	74949234	Gm16582|chr1:74948735-74949234	0.712828947332925	.	.
chr1	74851328	74851827	chr1	75016818	75017317	Gm16582|chr1:75016818-75017317	0.684064005920128	.	.
chr1	74854708	74855207	chr1	74694100	74694599	Cdk5r2|chr1:74694100-74694599	0.521527916518719	.	.
chr1	74854708	74855207	chr1	74784124	74784623	Cdk5r2|chr1:74784124-74784623	0.561034238169586	.	.
chr1	74854708	74855207	chr1	74948735	74949234	Cdk5r2|chr1:74948735-74949234	0.608736901573585	.	.
chr1	75124760	75125259	chr1	74802933	74803432	Nhej1|chr1:74802933-74803432	0.483809255344814	.	.
chr1	75124760	75125259	chr1	74894978	74895477	Nhej1|chr1:74894978-74895477	0.546798005529185	.	.
chr1	75142499	75142998	chr1	74894978	74895477	Cnppd1|chr1:74894978-74895477	0.696667625393168	.	.
chr1	75142499	75142998	chr1	74894978	74895477	Retreg2|chr1:74894978-74895477	0.696667625393168	.	.
chr1	75142499	75142998	chr1	75290547	75291046	Cnppd1|chr1:75290547-75291046	0.585124654764825	.	.
chr1	75142499	75142998	chr1	75290547	75291046	Retreg2|chr1:75290547-75291046	0.585124654764825	.	.
chr1	75142499	75142998	chr1	75495129	75495628	Cnppd1|chr1:75495129-75495628	0.517400701041636	.	.
chr1	75142499	75142998	chr1	75495129	75495628	Retreg2|chr1:75495129-75495628	0.517400701041636	.	.
chr1	75168424	75168923	chr1	74784124	74784623	Zfand2b|chr1:74784124-74784623	0.471846430222956	.	.
chr1	75168424	75168923	chr1	74787775	74788274	Zfand2b|chr1:74787775-74788274	0.624964199926498	.	.
chr1	75168424	75168923	chr1	74787775	74788274	Zfand2b|chr1:74787775-74788274	0.624964199926499	.	.
chr1	75168424	75168923	chr1	74816731	74817230	Zfand2b|chr1:74816731-74817230	0.749634262422486	.	.
chr1	75168424	75168923	chr1	74948735	74949234	Zfand2b|chr1:74948735-74949234	0.485950308679298	.	.
chr1	75168424	75168923	chr1	75016818	75017317	Zfand2b|chr1:75016818-75017317	0.572116771360922	.	.
chr1	75168424	75168923	chr1	75290547	75291046	Zfand2b|chr1:75290547-75291046	0.468337769035802	.	.
chr1	75168424	75168923	chr1	75381822	75382321	Zfand2b|chr1:75381822-75382321	0.57995766389517	.	.
chr1	75191753	75192252	chr1	74787775	74788274	Ankzf1|chr1:74787775-74788274	0.590351529201179	.	.
chr1	75191753	75192252	chr1	74787775	74788274	Atg9a|chr1:74787775-74788274	0.590351529201179	.	.
chr1	75191753	75192252	chr1	74802933	74803432	Ankzf1|chr1:74802933-74803432	0.607560104131966	.	.
chr1	75191753	75192252	chr1	74802933	74803432	Atg9a|chr1:74802933-74803432	0.607560104131966	.	.
chr1	75191753	75192252	chr1	74816731	74817230	Ankzf1|chr1:74816731-74817230	0.657310863418832	.	.
chr1	75191753	75192252	chr1	74816731	74817230	Atg9a|chr1:74816731-74817230	0.657310863418832	.	.
chr1	75191753	75192252	chr1	74948735	74949234	Ankzf1|chr1:74948735-74949234	0.479742018752889	.	.
chr1	75191753	75192252	chr1	74948735	74949234	Atg9a|chr1:74948735-74949234	0.479742018752889	.	.
chr1	75191753	75192252	chr1	75016818	75017317	Ankzf1|chr1:75016818-75017317	0.524094107783141	.	.
chr1	75191753	75192252	chr1	75016818	75017317	Atg9a|chr1:75016818-75017317	0.524094107783141	.	.
chr1	75191753	75192252	chr1	75458368	75458867	Ankzf1|chr1:75458368-75458867	0.630217761094222	.	.
chr1	75191753	75192252	chr1	75458368	75458867	Atg9a|chr1:75458368-75458867	0.630217761094222	.	.
chr1	75236144	75236643	chr1	74808065	74808564	Dnajb2|chr1:74808065-74808564	0.516495819801154	.	.
chr1	75236144	75236643	chr1	74858307	74858806	Dnajb2|chr1:74858307-74858806	0.502517087327876	.	.
chr1	75236144	75236643	chr1	75477362	75477861	Dnajb2|chr1:75477362-75477861	0.465944944536241	.	.
chr1	75251521	75252020	chr1	75016818	75017317	Gm28294|chr1:75016818-75017317	0.462402249246584	.	.
chr1	75251521	75252020	chr1	75381822	75382321	Gm28294|chr1:75381822-75382321	0.494549123821034	.	.
chr1	75251521	75252020	chr1	75582243	75582742	Gm28294|chr1:75582243-75582742	0.633159838358801	.	.
chr1	75251521	75252020	chr1	75588851	75589350	Gm28294|chr1:75588851-75589350	0.479192958837137	.	.
chr1	75251521	75252020	chr1	75652505	75653004	Gm28294|chr1:75652505-75653004	0.631580287131643	.	.
chr1	75316812	75317311	chr1	75559353	75559852	Dnpep|chr1:75559353-75559852	0.470551289600196	.	.
chr1	75317346	75317845	chr1	75458368	75458867	Dnpep|chr1:75458368-75458867	0.616740460330025	.	.
chr1	75317346	75317845	chr1	75495129	75495628	Dnpep|chr1:75495129-75495628	0.502471680273386	.	.
chr1	75317346	75317845	chr1	75559353	75559852	Dnpep|chr1:75559353-75559852	0.712002258096604	.	.
chr1	75317346	75317845	chr1	75582243	75582742	Dnpep|chr1:75582243-75582742	0.635458986482862	.	.
chr1	75317346	75317845	chr1	75588323	75588822	Dnpep|chr1:75588323-75588822	0.685980951298289	.	.
chr1	75317346	75317845	chr1	75588851	75589350	Dnpep|chr1:75588851-75589350	0.683941829891843	.	.
chr1	75479156	75479655	chr1	75016818	75017317	Chpf|chr1:75016818-75017317	0.513569085536448	.	.
chr1	75479156	75479655	chr1	75016818	75017317	Tmem198|chr1:75016818-75017317	0.513569085536448	.	.
chr1	75479156	75479655	chr1	75290547	75291046	Chpf|chr1:75290547-75291046	0.558787459007825	.	.
chr1	75479156	75479655	chr1	75290547	75291046	Tmem198|chr1:75290547-75291046	0.558787459007825	.	.
chr1	75505376	75505875	chr1	75458368	75458867	Obsl1|chr1:75458368-75458867	0.509016553524783	.	.
chr1	75505376	75505875	chr1	75925739	75926238	Obsl1|chr1:75925739-75926238	0.598845043285541	.	.
chr1	75521240	75521739	chr1	75290547	75291046	Stk11ip|chr1:75290547-75291046	0.481223546332945	.	.
chr1	75521240	75521739	chr1	75559353	75559852	Stk11ip|chr1:75559353-75559852	0.523060600015461	.	.
chr1	75521240	75521739	chr1	75582243	75582742	Stk11ip|chr1:75582243-75582742	0.829613935619234	.	.
chr1	75521240	75521739	chr1	75588323	75588822	Stk11ip|chr1:75588323-75588822	0.68416611175321	.	.
chr1	75521240	75521739	chr1	75588851	75589350	Stk11ip|chr1:75588851-75589350	0.672408134742234	.	.
chr1	75521240	75521739	chr1	75652505	75653004	Stk11ip|chr1:75652505-75653004	0.529492692892885	.	.
chr1	75546261	75546760	chr1	75477362	75477861	Slc4a3|chr1:75477362-75477861	0.532818123848769	.	.
chr1	75546261	75546760	chr1	75901608	75902107	Slc4a3|chr1:75901608-75902107	0.802396559057795	.	.
chr1	75546261	75546760	chr1	75936535	75937034	Slc4a3|chr1:75936535-75937034	0.513556857166342	.	.
chr1	77514195	77514694	chr1	77326100	77326599	Epha4|chr1:77326100-77326599	0.625851737015838	.	.
chr1	77514195	77514694	chr1	77326100	77326599	Gm28386|chr1:77326100-77326599	0.625851737015838	.	.
chr1	77514195	77514694	chr1	77369302	77369801	Epha4|chr1:77369302-77369801	0.698821406395447	.	.
chr1	77514195	77514694	chr1	77369302	77369801	Gm28386|chr1:77369302-77369801	0.698821406395447	.	.
chr1	77514195	77514694	chr1	77521188	77521687	Epha4|chr1:77521188-77521687	0.507486600619008	.	.
chr1	77514195	77514694	chr1	77521188	77521687	Gm28386|chr1:77521188-77521687	0.507486600619008	.	.
chr1	77514939	77515438	chr1	77326100	77326599	Epha4|chr1:77326100-77326599	0.614130332482786	.	.
chr1	77514939	77515438	chr1	77326100	77326599	Gm28386|chr1:77326100-77326599	0.614130332482786	.	.
chr1	77514939	77515438	chr1	77369302	77369801	Epha4|chr1:77369302-77369801	0.656674090711504	.	.
chr1	77514939	77515438	chr1	77369302	77369801	Gm28386|chr1:77369302-77369801	0.656674090711504	.	.
chr1	77514939	77515438	chr1	77521188	77521687	Epha4|chr1:77521188-77521687	0.650081556797642	.	.
chr1	77514939	77515438	chr1	77521188	77521687	Gm28386|chr1:77521188-77521687	0.650081556797642	.	.
chr1	77516009	77516508	chr1	77369302	77369801	Gm28386|chr1:77369302-77369801	0.490489123057927	.	.
chr1	77516009	77516508	chr1	77521188	77521687	Gm28386|chr1:77521188-77521687	0.588315956187169	.	.
chr1	78310032	78310531	chr1	78537485	78537984	Sgpp2|chr1:78537485-78537984	0.485616497565137	.	.
chr1	78310032	78310531	chr1	78724400	78724899	Sgpp2|chr1:78724400-78724899	0.46161376481534	.	.
chr1	78310931	78311430	chr1	78730481	78730980	Sgpp2|chr1:78730481-78730980	0.5003693088872	.	.
chr1	78310931	78311430	chr1	78745265	78745764	Sgpp2|chr1:78745265-78745764	0.586781392985147	.	.
chr1	78488900	78489399	chr1	78537485	78537984	Farsb|chr1:78537485-78537984	0.541007285946668	.	.
chr1	78488900	78489399	chr1	78724400	78724899	Farsb|chr1:78724400-78724899	0.730607090783038	.	.
chr1	78488900	78489399	chr1	78730481	78730980	Farsb|chr1:78730481-78730980	0.652870757919005	.	.
chr1	78488900	78489399	chr1	78745265	78745764	Farsb|chr1:78745265-78745764	0.695162385380871	.	.
chr1	78657540	78658039	chr1	78357374	78357873	Acsl3|chr1:78357374-78357873	0.58294391465703	.	.
chr1	78657540	78658039	chr1	78357374	78357873	Utp14b|chr1:78357374-78357873	0.58294391465703	.	.
chr1	79439807	79440306	chr1	79336680	79337179	Scg2|chr1:79336680-79337179	0.547194199341	.	.
chr1	79439807	79440306	chr1	79357260	79357759	Scg2|chr1:79357260-79357759	0.676162208669654	.	.
chr1	79439807	79440306	chr1	79450145	79450644	Scg2|chr1:79450145-79450644	0.485413335170705	.	.
chr1	79439807	79440306	chr1	79452363	79452862	Scg2|chr1:79452363-79452862	0.538724439759221	.	.
chr1	79439807	79440306	chr1	79452363	79452862	Scg2|chr1:79452363-79452862	0.538724439759222	.	.
chr1	79439807	79440306	chr1	79496352	79496851	Scg2|chr1:79496352-79496851	0.680463191408828	.	.
chr1	79439807	79440306	chr1	79580908	79581407	Scg2|chr1:79580908-79581407	0.556931109447193	.	.
chr1	79439807	79440306	chr1	79640097	79640596	Scg2|chr1:79640097-79640596	0.583513806977004	.	.
chr1	79671948	79672447	chr1	79357260	79357759	Ap1s3|chr1:79357260-79357759	0.597634926169764	.	.
chr1	79671948	79672447	chr1	79450145	79450644	Ap1s3|chr1:79450145-79450644	0.570410420597078	.	.
chr1	79671948	79672447	chr1	79496352	79496851	Ap1s3|chr1:79496352-79496851	0.586390600048249	.	.
chr1	79671948	79672447	chr1	79640097	79640596	Ap1s3|chr1:79640097-79640596	0.468089007135167	.	.
chr1	79671948	79672447	chr1	79790371	79790870	Ap1s3|chr1:79790371-79790870	0.496313642926576	.	.
chr1	79671948	79672447	chr1	79790959	79791458	Ap1s3|chr1:79790959-79791458	0.516390997135254	.	.
chr1	79775809	79776308	chr1	79580908	79581407	Mrpl44|chr1:79580908-79581407	0.826813195088242	.	.
chr1	79775809	79776308	chr1	79580908	79581407	Wdfy1|chr1:79580908-79581407	0.826813195088242	.	.
chr1	79775809	79776308	chr1	79640097	79640596	Mrpl44|chr1:79640097-79640596	0.720786483134076	.	.
chr1	79775809	79776308	chr1	79640097	79640596	Wdfy1|chr1:79640097-79640596	0.720786483134076	.	.
chr1	79775809	79776308	chr1	79790371	79790870	Mrpl44|chr1:79790371-79790870	0.781326636943304	.	.
chr1	79775809	79776308	chr1	79790371	79790870	Wdfy1|chr1:79790371-79790870	0.781326636943304	.	.
chr1	79775809	79776308	chr1	79790959	79791458	Mrpl44|chr1:79790959-79791458	0.808169402219915	.	.
chr1	79775809	79776308	chr1	79790959	79791458	Wdfy1|chr1:79790959-79791458	0.808169402219915	.	.
chr1	80758332	80758831	chr1	80722572	80723071	Dock10|chr1:80722572-80723071	0.472500167663939	.	.
chr1	80758332	80758831	chr1	81043331	81043830	Dock10|chr1:81043331-81043830	0.470117165251926	.	.
chr1	81076879	81077378	chr1	80853717	80854216	Nyap2|chr1:80853717-80854216	0.498041101722487	.	.
chr1	81076879	81077378	chr1	81287145	81287644	Nyap2|chr1:81287145-81287644	0.673427275335684	.	.
chr1	81077573	81078072	chr1	80830970	80831469	Nyap2|chr1:80830970-80831469	0.50100253599215	.	.
chr1	82290681	82291180	chr1	82358886	82359385	Irs1|chr1:82358886-82359385	0.486333751421654	.	.
chr1	82290681	82291180	chr1	82432633	82433132	Irs1|chr1:82432633-82433132	0.739074094448772	.	.
chr1	82290681	82291180	chr1	82554287	82554786	Irs1|chr1:82554287-82554786	0.528555712559862	.	.
chr1	82316361	82316860	chr1	82432633	82433132	Rhbdd1|chr1:82432633-82433132	0.70500132273405	.	.
chr1	82724600	82725099	chr1	82358886	82359385	C430014B12Rik|chr1:82358886-82359385	0.486915550008963	.	.
chr1	82724600	82725099	chr1	82358886	82359385	Mff|chr1:82358886-82359385	0.486915550008963	.	.
chr1	82724600	82725099	chr1	82432633	82433132	C430014B12Rik|chr1:82432633-82433132	0.532932100894397	.	.
chr1	82724600	82725099	chr1	82432633	82433132	Mff|chr1:82432633-82433132	0.532932100894397	.	.
chr1	83037972	83038471	chr1	83181370	83181869	Slc19a3|chr1:83181370-83181869	0.476237022580958	.	.
chr1	83037972	83038471	chr1	83218179	83218678	Slc19a3|chr1:83218179-83218678	0.588117625207893	.	.
chr1	83037972	83038471	chr1	83241859	83242358	Slc19a3|chr1:83241859-83242358	0.627579328328362	.	.
chr1	83037972	83038471	chr1	83345462	83345961	Slc19a3|chr1:83345462-83345961	0.748686673779638	.	.
chr1	83037972	83038471	chr1	83346172	83346671	Slc19a3|chr1:83346172-83346671	0.733903158330161	.	.
chr1	83037972	83038471	chr1	83346172	83346671	Slc19a3|chr1:83346172-83346671	0.733903158330162	.	.
chr1	83037972	83038471	chr1	83362244	83362743	Slc19a3|chr1:83362244-83362743	0.734988304653456	.	.
chr1	83037972	83038471	chr1	83362244	83362743	Slc19a3|chr1:83362244-83362743	0.734988304653457	.	.
chr1	83037972	83038471	chr1	83389399	83389898	Slc19a3|chr1:83389399-83389898	0.530031886588428	.	.
chr1	83037972	83038471	chr1	83451300	83451799	Slc19a3|chr1:83451300-83451799	0.680755038373549	.	.
chr1	83159481	83159980	chr1	82787312	82787811	Daw1|chr1:82787312-82787811	0.489588762853532	.	.
chr1	83407134	83407633	chr1	83181370	83181869	Sphkap|chr1:83181370-83181869	0.743261751577319	.	.
chr1	83407134	83407633	chr1	83218179	83218678	Sphkap|chr1:83218179-83218678	0.915514175158154	.	.
chr1	83407134	83407633	chr1	83218179	83218678	Sphkap|chr1:83218179-83218678	0.915514175158155	.	.
chr1	83407134	83407633	chr1	83241859	83242358	Sphkap|chr1:83241859-83242358	0.86638516725876	.	.
chr1	83407134	83407633	chr1	83345462	83345961	Sphkap|chr1:83345462-83345961	0.828515844378517	.	.
chr1	83407134	83407633	chr1	83346172	83346671	Sphkap|chr1:83346172-83346671	0.775549177163	.	.
chr1	83407134	83407633	chr1	83362244	83362743	Sphkap|chr1:83362244-83362743	0.825954607583878	.	.
chr1	83407134	83407633	chr1	83389399	83389898	Sphkap|chr1:83389399-83389898	0.793021250928637	.	.
chr1	83407134	83407633	chr1	83451300	83451799	Sphkap|chr1:83451300-83451799	0.758806015011972	.	.
chr1	83407134	83407633	chr1	83736377	83736876	Sphkap|chr1:83736377-83736876	0.525412128928076	.	.
chr1	83407918	83408417	chr1	83181370	83181869	Sphkap|chr1:83181370-83181869	0.655005902056202	.	.
chr1	83407918	83408417	chr1	83181370	83181869	Sphkap|chr1:83181370-83181869	0.655005902056203	.	.
chr1	83407918	83408417	chr1	83218179	83218678	Sphkap|chr1:83218179-83218678	0.747585465513986	.	.
chr1	83407918	83408417	chr1	83218179	83218678	Sphkap|chr1:83218179-83218678	0.747585465513987	.	.
chr1	83407918	83408417	chr1	83241859	83242358	Sphkap|chr1:83241859-83242358	0.723746322050099	.	.
chr1	83407918	83408417	chr1	83345462	83345961	Sphkap|chr1:83345462-83345961	0.682106597741136	.	.
chr1	83407918	83408417	chr1	83346172	83346671	Sphkap|chr1:83346172-83346671	0.638857928182003	.	.
chr1	83407918	83408417	chr1	83362244	83362743	Sphkap|chr1:83362244-83362743	0.699794227671889	.	.
chr1	83407918	83408417	chr1	83389399	83389898	Sphkap|chr1:83389399-83389898	0.669430074573035	.	.
chr1	83407918	83408417	chr1	83451300	83451799	Sphkap|chr1:83451300-83451799	0.628687811987869	.	.
chr1	84695613	84696112	chr1	84507081	84507580	Dner|chr1:84507081-84507580	0.682539062582398	.	.
chr1	84695613	84696112	chr1	84633999	84634498	Dner|chr1:84633999-84634498	0.571803199507132	.	.
chr1	84695613	84696112	chr1	84634521	84635020	Dner|chr1:84634521-84635020	0.519239209685004	.	.
chr1	84695613	84696112	chr1	84710164	84710663	Dner|chr1:84710164-84710663	0.501635212518468	.	.
chr1	84695613	84696112	chr1	84951526	84952025	Dner|chr1:84951526-84952025	0.682492154723803	.	.
chr1	84839165	84839664	chr1	84507081	84507580	Fbxo36|chr1:84507081-84507580	0.594935345932783	.	.
chr1	84839165	84839664	chr1	84633999	84634498	Fbxo36|chr1:84633999-84634498	0.622458289217799	.	.
chr1	84839165	84839664	chr1	84634521	84635020	Fbxo36|chr1:84634521-84635020	0.675162596530837	.	.
chr1	84839165	84839664	chr1	84710164	84710663	Fbxo36|chr1:84710164-84710663	0.564480280687166	.	.
chr1	84934883	84935382	chr1	84507081	84507580	Slc16a14|chr1:84507081-84507580	0.600278369719513	.	.
chr1	84934883	84935382	chr1	84633999	84634498	Slc16a14|chr1:84633999-84634498	0.580588636464165	.	.
chr1	84934883	84935382	chr1	84634521	84635020	Slc16a14|chr1:84634521-84635020	0.580927677328091	.	.
chr1	84934883	84935382	chr1	84710164	84710663	Slc16a14|chr1:84710164-84710663	0.672536370769664	.	.
chr1	84934883	84935382	chr1	84951526	84952025	Slc16a14|chr1:84951526-84952025	0.535516464571786	.	.
chr1	85793160	85793659	chr1	85916833	85917332	Cab39|chr1:85916833-85917332	0.543248780506276	.	.
chr1	85793728	85794227	chr1	85813718	85814217	Cab39|chr1:85813718-85814217	0.551037644710609	.	.
chr1	85793728	85794227	chr1	85916833	85917332	Cab39|chr1:85916833-85917332	0.735396848569874	.	.
chr1	85894274	85894773	chr1	85813718	85814217	Itm2c|chr1:85813718-85814217	0.551385640255915	.	.
chr1	85894274	85894773	chr1	85916833	85917332	Itm2c|chr1:85916833-85917332	0.604431730743846	.	.
chr1	85928201	85928700	chr1	85916833	85917332	4933407L21Rik|chr1:85916833-85917332	0.6109662973994	.	.
chr1	85928201	85928700	chr1	86059359	86059858	4933407L21Rik|chr1:86059359-86059858	0.533412679217767	.	.
chr1	86064385	86064884	chr1	85916833	85917332	Psmd1|chr1:85916833-85917332	0.51089425167928	.	.
chr1	86154471	86154970	chr1	86434501	86435000	Armc9|chr1:86434501-86435000	0.621060189091028	.	.
chr1	86154471	86154970	chr1	86472164	86472663	Armc9|chr1:86472164-86472663	0.592855739414443	.	.
chr1	86154471	86154970	chr1	86487143	86487642	Armc9|chr1:86487143-86487642	0.553010292973288	.	.
chr1	86359268	86359767	chr1	86059359	86059858	C130036L24Rik|chr1:86059359-86059858	0.779425957215246	.	.
chr1	86359268	86359767	chr1	86059359	86059858	Ncl|chr1:86059359-86059858	0.779425957215246	.	.
chr1	86359268	86359767	chr1	86434501	86435000	C130036L24Rik|chr1:86434501-86435000	0.578192152268642	.	.
chr1	86359268	86359767	chr1	86434501	86435000	Ncl|chr1:86434501-86435000	0.578192152268642	.	.
chr1	86359268	86359767	chr1	86472164	86472663	C130036L24Rik|chr1:86472164-86472663	0.597246915314587	.	.
chr1	86359268	86359767	chr1	86472164	86472663	Ncl|chr1:86472164-86472663	0.597246915314587	.	.
chr1	86359268	86359767	chr1	86487143	86487642	C130036L24Rik|chr1:86487143-86487642	0.588963530249454	.	.
chr1	86359268	86359767	chr1	86487143	86487642	Ncl|chr1:86487143-86487642	0.588963530249454	.	.
chr1	86359268	86359767	chr1	86501200	86501699	C130036L24Rik|chr1:86501200-86501699	0.748714141074171	.	.
chr1	86359268	86359767	chr1	86501200	86501699	Ncl|chr1:86501200-86501699	0.748714141074171	.	.
chr1	86359268	86359767	chr1	86550443	86550942	C130036L24Rik|chr1:86550443-86550942	0.495450414100074	.	.
chr1	86359268	86359767	chr1	86550443	86550942	Ncl|chr1:86550443-86550942	0.495450414100074	.	.
chr1	86359268	86359767	chr1	86586879	86587378	C130036L24Rik|chr1:86586879-86587378	0.680828578602513	.	.
chr1	86359268	86359767	chr1	86586879	86587378	Ncl|chr1:86586879-86587378	0.680828578602513	.	.
chr1	86582078	86582577	chr1	86434501	86435000	Cops7b|chr1:86434501-86435000	0.739614467883623	.	.
chr1	86582078	86582577	chr1	86434501	86435000	Pde6d|chr1:86434501-86435000	0.739614467883623	.	.
chr1	86582078	86582577	chr1	86472164	86472663	Cops7b|chr1:86472164-86472663	0.581943695312157	.	.
chr1	86582078	86582577	chr1	86472164	86472663	Pde6d|chr1:86472164-86472663	0.581943695312157	.	.
chr1	86582078	86582577	chr1	86487143	86487642	Cops7b|chr1:86487143-86487642	0.575836152637456	.	.
chr1	86582078	86582577	chr1	86487143	86487642	Pde6d|chr1:86487143-86487642	0.575836152637456	.	.
chr1	86582078	86582577	chr1	86501200	86501699	Cops7b|chr1:86501200-86501699	0.703533149616643	.	.
chr1	86582078	86582577	chr1	86501200	86501699	Pde6d|chr1:86501200-86501699	0.703533149616643	.	.
chr1	86582078	86582577	chr1	86550443	86550942	Cops7b|chr1:86550443-86550942	0.641655526246833	.	.
chr1	86582078	86582577	chr1	86550443	86550942	Pde6d|chr1:86550443-86550942	0.641655526246833	.	.
chr1	86582603	86583102	chr1	86434501	86435000	Cops7b|chr1:86434501-86435000	0.566024527438028	.	.
chr1	86582603	86583102	chr1	86434501	86435000	Pde6d|chr1:86434501-86435000	0.566024527438028	.	.
chr1	86582603	86583102	chr1	86472164	86472663	Cops7b|chr1:86472164-86472663	0.621628739671123	.	.
chr1	86582603	86583102	chr1	86472164	86472663	Pde6d|chr1:86472164-86472663	0.621628739671123	.	.
chr1	86582603	86583102	chr1	86487143	86487642	Cops7b|chr1:86487143-86487642	0.76939725771237	.	.
chr1	86582603	86583102	chr1	86487143	86487642	Pde6d|chr1:86487143-86487642	0.76939725771237	.	.
chr1	86582603	86583102	chr1	86501200	86501699	Cops7b|chr1:86501200-86501699	0.760137037215157	.	.
chr1	86582603	86583102	chr1	86501200	86501699	Pde6d|chr1:86501200-86501699	0.760137037215157	.	.
chr1	86582603	86583102	chr1	86525204	86525703	Cops7b|chr1:86525204-86525703	0.583085035782968	.	.
chr1	86582603	86583102	chr1	86525204	86525703	Pde6d|chr1:86525204-86525703	0.583085035782968	.	.
chr1	86582603	86583102	chr1	86550443	86550942	Cops7b|chr1:86550443-86550942	0.590004977180708	.	.
chr1	86582603	86583102	chr1	86550443	86550942	Pde6d|chr1:86550443-86550942	0.590004977180708	.	.
chr1	86582603	86583102	chr1	86586879	86587378	Cops7b|chr1:86586879-86587378	0.56995936684953	.	.
chr1	86582603	86583102	chr1	86586879	86587378	Pde6d|chr1:86586879-86587378	0.56995936684953	.	.
chr1	86670393	86670892	chr1	86434501	86435000	Nppc|chr1:86434501-86435000	0.568457896395595	.	.
chr1	86670393	86670892	chr1	86501200	86501699	Nppc|chr1:86501200-86501699	0.514777150951526	.	.
chr1	86670393	86670892	chr1	86550443	86550942	Nppc|chr1:86550443-86550942	0.513056618713427	.	.
chr1	86670393	86670892	chr1	86740077	86740576	Nppc|chr1:86740077-86740576	0.512389018055599	.	.
chr1	87213673	87214172	chr1	87008793	87009292	Eif4e2|chr1:87008793-87009292	0.587628769372859	.	.
chr1	87213673	87214172	chr1	87292742	87293241	Eif4e2|chr1:87292742-87293241	0.675208054708745	.	.
chr1	87213673	87214172	chr1	87493504	87494003	Eif4e2|chr1:87493504-87494003	0.79329151426965	.	.
chr1	87510023	87510522	chr1	87709058	87709557	Neu2|chr1:87709058-87709557	0.490464785736481	.	.
chr1	88008031	88008530	chr1	88330580	88331079	Usp40|chr1:88330580-88331079	0.496179957904703	.	.
chr1	88277410	88277909	chr1	88482288	88482787	Hjurp|chr1:88482288-88482787	0.666713118672087	.	.
chr1	88277410	88277909	chr1	88482288	88482787	Trpm8|chr1:88482288-88482787	0.666713118672087	.	.
chr1	88277410	88277909	chr1	88745219	88745718	Hjurp|chr1:88745219-88745718	0.558263330221424	.	.
chr1	88277410	88277909	chr1	88745219	88745718	Trpm8|chr1:88745219-88745718	0.558263330221424	.	.
chr1	88701430	88701929	chr1	88256135	88256634	Arl4c|chr1:88256135-88256634	0.491639805868529	.	.
chr1	88701430	88701929	chr1	88820376	88820875	Arl4c|chr1:88820376-88820875	0.485779459369109	.	.
chr1	89069980	89070479	chr1	88869325	88869824	Sh3bp4|chr1:88869325-88869824	0.682853466397215	.	.
chr1	89069980	89070479	chr1	88909823	88910322	Sh3bp4|chr1:88909823-88910322	0.664312051378429	.	.
chr1	89069980	89070479	chr1	88943040	88943539	Sh3bp4|chr1:88943040-88943539	0.648332483352564	.	.
chr1	89069980	89070479	chr1	89012380	89012879	Sh3bp4|chr1:89012380-89012879	0.579022061329809	.	.
chr1	89069980	89070479	chr1	89026077	89026576	Sh3bp4|chr1:89026077-89026576	0.660652246470721	.	.
chr1	89069980	89070479	chr1	89183479	89183978	Sh3bp4|chr1:89183479-89183978	0.809027044141002	.	.
chr1	89069980	89070479	chr1	89196003	89196502	Sh3bp4|chr1:89196003-89196502	0.539696045391281	.	.
chr1	89069980	89070479	chr1	89259892	89260391	Sh3bp4|chr1:89259892-89260391	0.705655551388837	.	.
chr1	89069980	89070479	chr1	89299102	89299601	Sh3bp4|chr1:89299102-89299601	0.635945175940519	.	.
chr1	90153403	90153902	chr1	89784654	89785153	4930434B07Rik|chr1:89784654-89785153	0.718103460475705	.	.
chr1	90153403	90153902	chr1	89784654	89785153	Iqca|chr1:89784654-89785153	0.718103460475705	.	.
chr1	90153403	90153902	chr1	89958119	89958618	4930434B07Rik|chr1:89958119-89958618	0.570552301708374	.	.
chr1	90153403	90153902	chr1	89958119	89958618	Iqca|chr1:89958119-89958618	0.570552301708374	.	.
chr1	90153403	90153902	chr1	90094588	90095087	4930434B07Rik|chr1:90094588-90095087	0.794273699905103	.	.
chr1	90153403	90153902	chr1	90094588	90095087	Iqca|chr1:90094588-90095087	0.794273699905103	.	.
chr1	90153403	90153902	chr1	90096910	90097409	4930434B07Rik|chr1:90096910-90097409	0.801729040534658	.	.
chr1	90153403	90153902	chr1	90096910	90097409	Iqca|chr1:90096910-90097409	0.801729040534658	.	.
chr1	90153403	90153902	chr1	90097532	90098031	4930434B07Rik|chr1:90097532-90098031	0.811881814625897	.	.
chr1	90153403	90153902	chr1	90097532	90098031	Iqca|chr1:90097532-90098031	0.811881814625897	.	.
chr1	90153403	90153902	chr1	90176109	90176608	4930434B07Rik|chr1:90176109-90176608	0.653418353183963	.	.
chr1	90153403	90153902	chr1	90176109	90176608	Iqca|chr1:90176109-90176608	0.653418353183963	.	.
chr1	90153403	90153902	chr1	90208318	90208817	4930434B07Rik|chr1:90208318-90208817	0.768338994800061	.	.
chr1	90153403	90153902	chr1	90208318	90208817	Iqca|chr1:90208318-90208817	0.768338994800061	.	.
chr1	90153403	90153902	chr1	90208849	90209348	4930434B07Rik|chr1:90208849-90209348	0.802245250276852	.	.
chr1	90153403	90153902	chr1	90208849	90209348	Iqca|chr1:90208849-90209348	0.802245250276852	.	.
chr1	90603129	90603628	chr1	90754075	90754574	Cops8|chr1:90754075-90754574	0.556101924357276	.	.
chr1	90603129	90603628	chr1	90973173	90973672	Cops8|chr1:90973173-90973672	0.520990726286656	.	.
chr1	90975809	90976308	chr1	90754075	90754574	Gm28199|chr1:90754075-90754574	0.550811742670722	.	.
chr1	90975809	90976308	chr1	90973173	90973672	Gm28199|chr1:90973173-90973672	0.61309331676286	.	.
chr1	90975809	90976308	chr1	91211075	91211574	Gm28199|chr1:91211075-91211574	0.592537167556964	.	.
chr1	91178975	91179474	chr1	91209764	91210263	Ramp1|chr1:91209764-91210263	0.482511858342418	.	.
chr1	91249940	91250439	chr1	91098869	91099368	Ube2f|chr1:91098869-91099368	0.508901958509449	.	.
chr1	91249940	91250439	chr1	91601137	91601636	Ube2f|chr1:91601137-91601636	0.628552469867347	.	.
chr1	91250445	91250944	chr1	91601137	91601636	Ube2f|chr1:91601137-91601636	0.478753153695624	.	.
chr1	91298026	91298525	chr1	91098869	91099368	Scly|chr1:91098869-91099368	0.528492899662448	.	.
chr1	91298026	91298525	chr1	91211075	91211574	Scly|chr1:91211075-91211574	0.613532202846101	.	.
chr1	91298026	91298525	chr1	91412512	91413011	Scly|chr1:91412512-91413011	0.71068234947611	.	.
chr1	91398520	91399019	chr1	91211075	91211574	Ilkap|chr1:91211075-91211574	0.550015729163882	.	.
chr1	91398520	91399019	chr1	91412512	91413011	Ilkap|chr1:91412512-91413011	0.617240322492206	.	.
chr1	91413043	91413542	chr1	91098869	91099368	Hes6|chr1:91098869-91099368	0.685119260948132	.	.
chr1	91413043	91413542	chr1	91211075	91211574	Hes6|chr1:91211075-91211574	0.784752968011284	.	.
chr1	91413043	91413542	chr1	91412512	91413011	Hes6|chr1:91412512-91413011	0.910022685390558	.	.
chr1	91494327	91494826	chr1	91098869	91099368	Traf3ip1|chr1:91098869-91099368	0.635837346465389	.	.
chr1	91494327	91494826	chr1	91098869	91099368	Traf3ip1|chr1:91098869-91099368	0.63583734646539	.	.
chr1	91494327	91494826	chr1	91211075	91211574	Traf3ip1|chr1:91211075-91211574	0.620645824195346	.	.
chr1	91494327	91494826	chr1	91412512	91413011	Traf3ip1|chr1:91412512-91413011	0.719690308821896	.	.
chr1	91540218	91540717	chr1	91412512	91413011	Asb1|chr1:91412512-91413011	0.477939700535208	.	.
chr1	91540218	91540717	chr1	91962206	91962705	Asb1|chr1:91962206-91962705	0.583869096605674	.	.
chr1	92473544	92474043	chr1	92397535	92398034	Ndufa10|chr1:92397535-92398034	0.724325628933263	.	.
chr1	92831030	92831529	chr1	93083832	93084331	Gpc1|chr1:93083832-93084331	0.54220256823626	.	.
chr1	92831030	92831529	chr1	93115042	93115541	Gpc1|chr1:93115042-93115541	0.547764731122066	.	.
chr1	92831030	92831529	chr1	93174394	93174893	Gpc1|chr1:93174394-93174893	0.464041269366931	.	.
chr1	92831616	92832115	chr1	93083832	93084331	Gpc1|chr1:93083832-93084331	0.565651562527224	.	.
chr1	92831616	92832115	chr1	93115042	93115541	Gpc1|chr1:93115042-93115541	0.589062589575528	.	.
chr1	92849473	92849972	chr1	93083832	93084331	Gm29480|chr1:93083832-93084331	0.496857941063043	.	.
chr1	92849473	92849972	chr1	93115042	93115541	Gm29480|chr1:93115042-93115541	0.51264659423245	.	.
chr1	92907215	92907714	chr1	93072211	93072710	Dusp28|chr1:93072211-93072710	0.466968233175598	.	.
chr1	92907215	92907714	chr1	93174394	93174893	Dusp28|chr1:93174394-93174893	0.51839910999387	.	.
chr1	92910422	92910921	chr1	93072211	93072710	5033417F24Rik|chr1:93072211-93072710	0.685950924257475	.	.
chr1	92910422	92910921	chr1	93072211	93072710	Rnpepl1|chr1:93072211-93072710	0.685950924257475	.	.
chr1	92910422	92910921	chr1	93083832	93084331	5033417F24Rik|chr1:93083832-93084331	0.488434835993271	.	.
chr1	92910422	92910921	chr1	93083832	93084331	Rnpepl1|chr1:93083832-93084331	0.488434835993271	.	.
chr1	92910422	92910921	chr1	93115042	93115541	5033417F24Rik|chr1:93115042-93115541	0.510772847362984	.	.
chr1	92910422	92910921	chr1	93115042	93115541	Rnpepl1|chr1:93115042-93115541	0.510772847362984	.	.
chr1	93100965	93101464	chr1	93100465	93100964	Kif1a|chr1:93100465-93100964	0.495295549626606	.	.
chr1	93754617	93755116	chr1	94053474	94053973	Thap4|chr1:94053474-94053973	0.741991039270221	.	.
chr1	93803720	93804219	chr1	94053474	94053973	Ing5|chr1:94053474-94053973	0.557792465034525	.	.
chr1	93825281	93825780	chr1	94053474	94053973	D2hgdh|chr1:94053474-94053973	0.674334927857555	.	.
chr1	93825281	93825780	chr1	94053474	94053973	D2hgdh|chr1:94053474-94053973	0.674334927857556	.	.
chr1	97661204	97661703	chr1	97552882	97553381	D1Ertd622e|chr1:97552882-97553381	0.607232305910925	.	.
chr1	97661204	97661703	chr1	97976856	97977355	D1Ertd622e|chr1:97976856-97977355	0.767318888380025	.	.
chr1	97769886	97770385	chr1	97863156	97863655	Gin1|chr1:97863156-97863655	0.541402157673384	.	.
chr1	97769886	97770385	chr1	97863156	97863655	Ppip5k2|chr1:97863156-97863655	0.541402157673384	.	.
chr1	97769886	97770385	chr1	97887089	97887588	Gin1|chr1:97887089-97887588	0.472157427817502	.	.
chr1	97769886	97770385	chr1	97887089	97887588	Ppip5k2|chr1:97887089-97887588	0.472157427817502	.	.
chr1	98095430	98095929	chr1	98082889	98083388	Pam|chr1:98082889-98083388	0.529610482586659	.	.
chr1	98095430	98095929	chr1	98183443	98183942	Pam|chr1:98183443-98183942	0.688446903313734	.	.
chr1	99772082	99772581	chr1	100231885	100232384	Cntnap5b|chr1:100231885-100232384	0.467583872014621	.	.
chr1	105355774	105356273	chr1	105210676	105211175	Gm17634|chr1:105210676-105211175	0.680399520345457	.	.
chr1	105355774	105356273	chr1	105210676	105211175	Rnf152|chr1:105210676-105211175	0.680399520345457	.	.
chr1	105355774	105356273	chr1	105223559	105224058	Gm17634|chr1:105223559-105224058	0.655563367698702	.	.
chr1	105355774	105356273	chr1	105223559	105224058	Rnf152|chr1:105223559-105224058	0.655563367698702	.	.
chr1	105355774	105356273	chr1	105224139	105224638	Gm17634|chr1:105224139-105224638	0.597139600357366	.	.
chr1	105355774	105356273	chr1	105224139	105224638	Rnf152|chr1:105224139-105224638	0.597139600357366	.	.
chr1	105663536	105664035	chr1	105263577	105264076	Pign|chr1:105263577-105264076	0.486884976976786	.	.
chr1	105663536	105664035	chr1	105263577	105264076	Relch|chr1:105263577-105264076	0.486884976976786	.	.
chr1	105780395	105780894	chr1	105993776	105994275	Tnfrsf11a|chr1:105993776-105994275	0.580702916388324	.	.
chr1	105991031	105991530	chr1	105630478	105630977	Gm7160|chr1:105630478-105630977	0.496829250131198	.	.
chr1	105991031	105991530	chr1	105630478	105630977	Zcchc2|chr1:105630478-105630977	0.496829250131198	.	.
chr1	105991031	105991530	chr1	105907913	105908412	Gm7160|chr1:105907913-105908412	0.506558351385325	.	.
chr1	105991031	105991530	chr1	105907913	105908412	Zcchc2|chr1:105907913-105908412	0.506558351385325	.	.
chr1	106171270	106171769	chr1	105907913	105908412	Gm20753|chr1:105907913-105908412	0.482655189981992	.	.
chr1	106171270	106171769	chr1	105907913	105908412	Phlpp1|chr1:105907913-105908412	0.482655189981992	.	.
chr1	106171270	106171769	chr1	106274396	106274895	Gm20753|chr1:106274396-106274895	0.572868634094453	.	.
chr1	106171270	106171769	chr1	106274396	106274895	Phlpp1|chr1:106274396-106274895	0.572868634094453	.	.
chr1	106171270	106171769	chr1	106395442	106395941	Gm20753|chr1:106395442-106395941	0.525823975320397	.	.
chr1	106171270	106171769	chr1	106395442	106395941	Phlpp1|chr1:106395442-106395941	0.525823975320397	.	.
chr1	106759529	106760028	chr1	106568066	106568565	Kdsr|chr1:106568066-106568565	0.487126593935085	.	.
chr1	106796474	106796973	chr1	106650922	106651421	Vps4b|chr1:106650922-106651421	0.499038782630322	.	.
chr1	106796474	106796973	chr1	106870795	106871294	Vps4b|chr1:106870795-106871294	0.551284164369098	.	.
chr1	109982394	109982893	chr1	110221554	110222053	Cdh7|chr1:110221554-110222053	0.53242766990212	.	.
chr1	109982994	109983493	chr1	110078415	110078914	Cdh7|chr1:110078415-110078914	0.66026534103324	.	.
chr1	109982994	109983493	chr1	110221554	110222053	Cdh7|chr1:110221554-110222053	0.788483940528544	.	.
chr1	115684447	115684946	chr1	115764382	115764881	Cntnap5a|chr1:115764382-115764881	0.535939975589209	.	.
chr1	115684447	115684946	chr1	115964864	115965363	Cntnap5a|chr1:115964864-115965363	0.653832886036438	.	.
chr1	118627626	118628125	chr1	118759505	118760004	Tfcp2l1|chr1:118759505-118760004	0.603861496077184	.	.
chr1	119421524	119422023	chr1	119108783	119109282	Inhbb|chr1:119108783-119109282	0.657138764275116	.	.
chr1	119421524	119422023	chr1	119388650	119389149	Inhbb|chr1:119388650-119389149	0.573019179566074	.	.
chr1	119504531	119505030	chr1	119654275	119654774	Ralb|chr1:119654275-119654774	0.606688700023987	.	.
chr1	119648754	119649253	chr1	119557512	119558011	Epb41l5|chr1:119557512-119558011	0.487058497790251	.	.
chr1	119648754	119649253	chr1	119957787	119958286	Epb41l5|chr1:119957787-119958286	0.474642651539826	.	.
chr1	119912947	119913446	chr1	119886245	119886744	Tmem177|chr1:119886245-119886744	0.525955974680591	.	.
chr1	119912947	119913446	chr1	120033031	120033530	Tmem177|chr1:120033031-120033530	0.620264821282312	.	.
chr1	120340860	120341359	chr1	120231291	120231790	C1ql2|chr1:120231291-120231790	0.592122539537995	.	.
chr1	120602016	120602515	chr1	120549866	120550365	En1|chr1:120549866-120550365	0.683353031962943	.	.
chr1	120602016	120602515	chr1	120549866	120550365	En1|chr1:120549866-120550365	0.683353031962944	.	.
chr1	120602016	120602515	chr1	120594518	120595017	En1|chr1:120594518-120595017	0.601418089275375	.	.
chr1	120602016	120602515	chr1	120643353	120643852	En1|chr1:120643353-120643852	0.750760248188883	.	.
chr1	120602016	120602515	chr1	120963770	120964269	En1|chr1:120963770-120964269	0.737615266957061	.	.
chr1	121430778	121431277	chr1	121180229	121180728	Ccdc93|chr1:121180229-121180728	0.545022656720816	.	.
chr1	121430778	121431277	chr1	121315049	121315548	Ccdc93|chr1:121315049-121315548	0.709274204064982	.	.
chr1	121430778	121431277	chr1	121460007	121460506	Ccdc93|chr1:121460007-121460506	0.531956391685683	.	.
chr1	121430778	121431277	chr1	121605029	121605528	Ccdc93|chr1:121605029-121605528	0.529328577339904	.	.
chr1	121430778	121431277	chr1	121679624	121680123	Ccdc93|chr1:121679624-121680123	0.636119246051495	.	.
chr1	121430778	121431277	chr1	121701786	121702285	Ccdc93|chr1:121701786-121702285	0.681504006799534	.	.
chr1	121430778	121431277	chr1	121714392	121714891	Ccdc93|chr1:121714392-121714891	0.770939116684227	.	.
chr1	121567757	121568256	chr1	121441031	121441530	Ddx18|chr1:121441031-121441530	0.499144317699738	.	.
chr1	125435289	125435788	chr1	125372763	125373262	Actr3|chr1:125372763-125373262	0.72819875127137	.	.
chr1	125560306	125560805	chr1	125372763	125373262	Slc35f5|chr1:125372763-125373262	0.642330206590824	.	.
chr1	125560306	125560805	chr1	125911387	125911886	Slc35f5|chr1:125911387-125911886	0.647601637181079	.	.
chr1	125560306	125560805	chr1	125950408	125950907	Slc35f5|chr1:125950408-125950907	0.472399051493531	.	.
chr1	125560306	125560805	chr1	125990797	125991296	Slc35f5|chr1:125990797-125991296	0.484831528442944	.	.
chr1	125561216	125561715	chr1	125372763	125373262	Slc35f5|chr1:125372763-125373262	0.763335068957706	.	.
chr1	125561216	125561715	chr1	125911387	125911886	Slc35f5|chr1:125911387-125911886	0.68507084171772	.	.
chr1	125561216	125561715	chr1	125950408	125950907	Slc35f5|chr1:125950408-125950907	0.506965175863599	.	.
chr1	125561216	125561715	chr1	125950408	125950907	Slc35f5|chr1:125950408-125950907	0.5069651758636	.	.
chr1	125561216	125561715	chr1	125990797	125991296	Slc35f5|chr1:125990797-125991296	0.510313172997573	.	.
chr1	125911894	125912393	chr1	126123839	126124338	Lypd1|chr1:126123839-126124338	0.5437414623268	.	.
chr1	127204681	127205180	chr1	127025110	127025609	Mgat5|chr1:127025110-127025609	0.502254806900446	.	.
chr1	128102952	128103451	chr1	127975612	127976111	R3hdm1|chr1:127975612-127976111	0.541546331004691	.	.
chr1	128102952	128103451	chr1	127975612	127976111	Zranb3|chr1:127975612-127976111	0.541546331004691	.	.
chr1	128359460	128359959	chr1	128303860	128304359	Mcm6|chr1:128303860-128304359	0.545874164740209	.	.
chr1	128359460	128359959	chr1	128404879	128405378	Mcm6|chr1:128404879-128405378	0.461109063211503	.	.
chr1	128359460	128359959	chr1	128653003	128653502	Mcm6|chr1:128653003-128653502	0.539033102580281	.	.
chr1	128359460	128359959	chr1	128669078	128669577	Mcm6|chr1:128669078-128669577	0.519700679914288	.	.
chr1	130462505	130463004	chr1	130163347	130163846	Cd55|chr1:130163347-130163846	0.598127776403135	.	.
chr1	130462505	130463004	chr1	130163347	130163846	Gm16083|chr1:130163347-130163846	0.598127776403135	.	.
chr1	130462505	130463004	chr1	130274411	130274910	Cd55|chr1:130274411-130274910	0.486436069538721	.	.
chr1	130462505	130463004	chr1	130274411	130274910	Gm16083|chr1:130274411-130274910	0.486436069538721	.	.
chr1	130462505	130463004	chr1	130350205	130350704	Cd55|chr1:130350205-130350704	0.488654676938781	.	.
chr1	130462505	130463004	chr1	130350205	130350704	Gm16083|chr1:130350205-130350704	0.488654676938781	.	.
chr1	131827667	131828166	chr1	131505667	131506166	Slc41a1|chr1:131505667-131506166	0.603598020593479	.	.
chr1	131827667	131828166	chr1	131555074	131555573	Slc41a1|chr1:131555074-131555573	0.56741604196268	.	.
chr1	131827667	131828166	chr1	132199896	132200395	Slc41a1|chr1:132199896-132200395	0.758400068878215	.	.
chr1	131866958	131867457	chr1	131981607	131982106	Rab29|chr1:131981607-131982106	0.500061723716031	.	.
chr1	131910162	131910661	chr1	132168132	132168631	Nucks1|chr1:132168132-132168631	0.480179030434267	.	.
chr1	132007800	132008299	chr1	132046327	132046826	Elk4|chr1:132046327-132046826	0.510778494787407	.	.
chr1	132139477	132139976	chr1	132199896	132200395	Cdk18|chr1:132199896-132200395	0.470082480154753	.	.
chr1	132139477	132139976	chr1	132199896	132200395	Gm29629|chr1:132199896-132200395	0.470082480154753	.	.
chr1	132298673	132299172	chr1	132208097	132208596	Klhdc8a|chr1:132208097-132208596	0.538535422497095	.	.
chr1	132298673	132299172	chr1	132288083	132288582	Klhdc8a|chr1:132288083-132288582	0.542630044810902	.	.
chr1	132315820	132316319	chr1	132212150	132212649	Nuak2|chr1:132212150-132212649	0.464436845339889	.	.
chr1	132391552	132392051	chr1	132046327	132046826	Tmcc2|chr1:132046327-132046826	0.548863092765887	.	.
chr1	132391552	132392051	chr1	132199896	132200395	Tmcc2|chr1:132199896-132200395	0.627664506088741	.	.
chr1	132391552	132392051	chr1	132222145	132222644	Tmcc2|chr1:132222145-132222644	0.494446929774187	.	.
chr1	132417199	132417698	chr1	132199896	132200395	Dstyk|chr1:132199896-132200395	0.597825433579624	.	.
chr1	132417706	132418205	chr1	132168132	132168631	Dstyk|chr1:132168132-132168631	0.569277451532601	.	.
chr1	132417706	132418205	chr1	132288083	132288582	Dstyk|chr1:132288083-132288582	0.686205104460764	.	.
chr1	132477175	132477674	chr1	132199896	132200395	6030442K20Rik|chr1:132199896-132200395	0.759983668151293	.	.
chr1	132477175	132477674	chr1	132199896	132200395	Rbbp5|chr1:132199896-132200395	0.759983668151293	.	.
chr1	132880112	132880611	chr1	132758468	132758967	Lrrn2|chr1:132758468-132758967	0.513225904282664	.	.
chr1	132880112	132880611	chr1	132758968	132759467	Lrrn2|chr1:132758968-132759467	0.639108432338984	.	.
chr1	132880112	132880611	chr1	132765789	132766288	Lrrn2|chr1:132765789-132766288	0.583005121770429	.	.
chr1	132880112	132880611	chr1	132934866	132935365	Lrrn2|chr1:132934866-132935365	0.692075737374543	.	.
chr1	132880112	132880611	chr1	133181476	133181975	Lrrn2|chr1:133181476-133181975	0.468578991193219	.	.
chr1	132880112	132880611	chr1	133181476	133181975	Lrrn2|chr1:133181476-133181975	0.46857899119322	.	.
chr1	133163688	133164187	chr1	132758968	132759467	Plekha6|chr1:132758968-132759467	0.589990702372301	.	.
chr1	133163688	133164187	chr1	132765789	132766288	Plekha6|chr1:132765789-132766288	0.647622215589757	.	.
chr1	133163688	133164187	chr1	132934866	132935365	Plekha6|chr1:132934866-132935365	0.673270368922923	.	.
chr1	133424176	133424675	chr1	133025155	133025654	Sox13|chr1:133025155-133025654	0.52993245903179	.	.
chr1	133424176	133424675	chr1	133087536	133088035	Sox13|chr1:133087536-133088035	0.502146739773176	.	.
chr1	133424176	133424675	chr1	133279691	133280190	Sox13|chr1:133279691-133280190	0.546869534440251	.	.
chr1	133424176	133424675	chr1	133418159	133418658	Sox13|chr1:133418159-133418658	0.479774641375351	.	.
chr1	133424176	133424675	chr1	133628889	133629388	Sox13|chr1:133628889-133629388	0.575043130720985	.	.
chr1	133800824	133801323	chr1	133628889	133629388	Atp2b4|chr1:133628889-133629388	0.502112219046751	.	.
chr1	133800824	133801323	chr1	133825536	133826035	Atp2b4|chr1:133825536-133826035	0.658047139180313	.	.
chr1	133800824	133801323	chr1	133886923	133887422	Atp2b4|chr1:133886923-133887422	0.627299920601579	.	.
chr1	133800824	133801323	chr1	133896218	133896717	Atp2b4|chr1:133896218-133896717	0.546912561599154	.	.
chr1	133800824	133801323	chr1	134092834	134093333	Atp2b4|chr1:134092834-134093333	0.505009591771263	.	.
chr1	133908258	133908757	chr1	133886923	133887422	Optc|chr1:133886923-133887422	0.54634722901999	.	.
chr1	134078899	134079398	chr1	133825536	133826035	Btg2|chr1:133825536-133826035	0.801944405954559	.	.
chr1	134078899	134079398	chr1	133855214	133855713	Btg2|chr1:133855214-133855713	0.478196059647516	.	.
chr1	134078899	134079398	chr1	133911366	133911865	Btg2|chr1:133911366-133911865	0.704705354076655	.	.
chr1	134078899	134079398	chr1	134092834	134093333	Btg2|chr1:134092834-134093333	0.606494849651671	.	.
chr1	134078899	134079398	chr1	134188920	134189419	Btg2|chr1:134188920-134189419	0.539639588009436	.	.
chr1	134078899	134079398	chr1	134344509	134345008	Btg2|chr1:134344509-134345008	0.470216527590723	.	.
chr1	134181866	134182365	chr1	134045877	134046376	Chil1|chr1:134045877-134046376	0.496802568338128	.	.
chr1	134234747	134235246	chr1	134045877	134046376	Adora1|chr1:134045877-134046376	0.717074904081867	.	.
chr1	134234747	134235246	chr1	134099100	134099599	Adora1|chr1:134099100-134099599	0.555004277471394	.	.
chr1	134234747	134235246	chr1	134120587	134121086	Adora1|chr1:134120587-134121086	0.598290569633446	.	.
chr1	134234747	134235246	chr1	134167845	134168344	Adora1|chr1:134167845-134168344	0.56865607315347	.	.
chr1	134234747	134235246	chr1	134205270	134205769	Adora1|chr1:134205270-134205769	0.552063519866909	.	.
chr1	134234747	134235246	chr1	134381781	134382280	Adora1|chr1:134381781-134382280	0.572140880930068	.	.
chr1	134361764	134362263	chr1	134048675	134049174	Tmem183a|chr1:134048675-134049174	0.611999023024811	.	.
chr1	134361764	134362263	chr1	134167845	134168344	Tmem183a|chr1:134167845-134168344	0.515322928785678	.	.
chr1	134361764	134362263	chr1	134205270	134205769	Tmem183a|chr1:134205270-134205769	0.501863895807441	.	.
chr1	134361764	134362263	chr1	134205270	134205769	Tmem183a|chr1:134205270-134205769	0.501863895807442	.	.
chr1	134415089	134415588	chr1	134045877	134046376	Adipor1|chr1:134045877-134046376	0.770341733415559	.	.
chr1	134415089	134415588	chr1	134099100	134099599	Adipor1|chr1:134099100-134099599	0.59159647979232	.	.
chr1	134415089	134415588	chr1	134120587	134121086	Adipor1|chr1:134120587-134121086	0.531456535027895	.	.
chr1	134415089	134415588	chr1	134167845	134168344	Adipor1|chr1:134167845-134168344	0.612722702295588	.	.
chr1	134415089	134415588	chr1	134205270	134205769	Adipor1|chr1:134205270-134205769	0.564167579977989	.	.
chr1	134415089	134415588	chr1	134381781	134382280	Adipor1|chr1:134381781-134382280	0.607253351226144	.	.
chr1	134415089	134415588	chr1	134682397	134682896	Adipor1|chr1:134682397-134682896	0.744880175647961	.	.
chr1	134415089	134415588	chr1	134692484	134692983	Adipor1|chr1:134692484-134692983	0.75925411339355	.	.
chr1	134494927	134495426	chr1	134060782	134061281	Rabif|chr1:134060782-134061281	0.501273208299897	.	.
chr1	134494927	134495426	chr1	134188920	134189419	Rabif|chr1:134188920-134189419	0.656663081236075	.	.
chr1	134955755	134956254	chr1	134829495	134829994	Ppp1r12b|chr1:134829495-134829994	0.471679040980464	.	.
chr1	134955755	134956254	chr1	135009887	135010386	Ppp1r12b|chr1:135009887-135010386	0.566813747415939	.	.
chr1	134962267	134962766	chr1	134719601	134720100	Ube2t|chr1:134719601-134720100	0.491537987749739	.	.
chr1	135132377	135132876	chr1	134795791	134796290	Ptpn7|chr1:134795791-134796290	0.619298400948594	.	.
chr1	135132377	135132876	chr1	134846503	134847002	Ptpn7|chr1:134846503-134847002	0.465793499308682	.	.
chr1	135146503	135147002	chr1	135171914	135172413	Arl8a|chr1:135171914-135172413	0.549958846031976	.	.
chr1	135146503	135147002	chr1	135368172	135368671	Arl8a|chr1:135368172-135368671	0.639165166980102	.	.
chr1	135146503	135147002	chr1	135368172	135368671	Arl8a|chr1:135368172-135368671	0.639165166980103	.	.
chr1	135147293	135147792	chr1	134829495	134829994	Arl8a|chr1:134829495-134829994	0.685387229251467	.	.
chr1	135147293	135147792	chr1	134829495	134829994	Arl8a|chr1:134829495-134829994	0.685387229251468	.	.
chr1	135147293	135147792	chr1	134909447	134909946	Arl8a|chr1:134909447-134909946	0.691585860355431	.	.
chr1	135147293	135147792	chr1	135009887	135010386	Arl8a|chr1:135009887-135010386	0.669444374651177	.	.
chr1	135147293	135147792	chr1	135461130	135461629	Arl8a|chr1:135461130-135461629	0.711100657780878	.	.
chr1	135248334	135248833	chr1	134795791	134796290	Gm26642|chr1:134795791-134796290	0.567360836638691	.	.
chr1	135258970	135259469	chr1	135540242	135540741	Elf3|chr1:135540242-135540741	0.507591568827449	.	.
chr1	135283180	135283679	chr1	135009887	135010386	Rnpep|chr1:135009887-135010386	0.563234939968395	.	.
chr1	135283180	135283679	chr1	135561247	135561746	Rnpep|chr1:135561247-135561746	0.661086335550072	.	.
chr1	135283180	135283679	chr1	135658989	135659488	Rnpep|chr1:135658989-135659488	0.497144441009082	.	.
chr1	135283180	135283679	chr1	135659542	135660041	Rnpep|chr1:135659542-135660041	0.584294558068658	.	.
chr1	135313568	135314067	chr1	135637361	135637860	Timm17a|chr1:135637361-135637860	0.540351155048234	.	.
chr1	135313568	135314067	chr1	135670341	135670840	Timm17a|chr1:135670341-135670840	0.48246845037436	.	.
chr1	135374611	135375110	chr1	135009887	135010386	Shisa4|chr1:135009887-135010386	0.540256088024812	.	.
chr1	135374611	135375110	chr1	135540242	135540741	Shisa4|chr1:135540242-135540741	0.488646912733172	.	.
chr1	135585020	135585519	chr1	135510265	135510764	Gm4793|chr1:135510265-135510764	0.465520874897925	.	.
chr1	135585020	135585519	chr1	135585530	135586029	Gm4793|chr1:135585530-135586029	0.628261683701322	.	.
chr1	135687906	135688405	chr1	135585530	135586029	Nav1|chr1:135585530-135586029	0.4617211260107	.	.
chr1	135766118	135766617	chr1	135585530	135586029	Phlda3|chr1:135585530-135586029	0.468049847009826	.	.
chr1	136259695	136260194	chr1	136089207	136089706	Gm26781|chr1:136089207-136089706	0.682845317297982	.	.
chr1	136259695	136260194	chr1	136089207	136089706	Gpr25|chr1:136089207-136089706	0.682845317297982	.	.
chr1	136259695	136260194	chr1	136089713	136090212	Gm26781|chr1:136089713-136090212	0.694184473979099	.	.
chr1	136259695	136260194	chr1	136089713	136090212	Gpr25|chr1:136089713-136090212	0.694184473979099	.	.
chr1	136260203	136260702	chr1	136089207	136089706	Gpr25|chr1:136089207-136089706	0.69359698631865	.	.
chr1	136260203	136260702	chr1	136089713	136090212	Gpr25|chr1:136089713-136090212	0.59191672319689	.	.
chr1	136260203	136260702	chr1	136524873	136525372	Gpr25|chr1:136524873-136525372	0.593812288210217	.	.
chr1	136345905	136346404	chr1	136115880	136116379	Camsap2|chr1:136115880-136116379	0.552342817600454	.	.
chr1	136345905	136346404	chr1	136540329	136540828	Camsap2|chr1:136540329-136540828	0.505550454572302	.	.
chr1	136345905	136346404	chr1	136550851	136551350	Camsap2|chr1:136550851-136551350	0.480205623906017	.	.
chr1	136415292	136415791	chr1	136170040	136170539	9230116N13Rik|chr1:136170040-136170539	0.589334987855712	.	.
chr1	136415292	136415791	chr1	136170040	136170539	Ddx59|chr1:136170040-136170539	0.589334987855712	.	.
chr1	136415292	136415791	chr1	136225194	136225693	9230116N13Rik|chr1:136225194-136225693	0.609179796067351	.	.
chr1	136415292	136415791	chr1	136225194	136225693	Ddx59|chr1:136225194-136225693	0.609179796067351	.	.
chr1	136415292	136415791	chr1	136402839	136403338	9230116N13Rik|chr1:136402839-136403338	0.486670540643561	.	.
chr1	136415292	136415791	chr1	136402839	136403338	Ddx59|chr1:136402839-136403338	0.486670540643561	.	.
chr1	136415292	136415791	chr1	136612092	136612591	9230116N13Rik|chr1:136612092-136612591	0.495014657021395	.	.
chr1	136415292	136415791	chr1	136612092	136612591	Ddx59|chr1:136612092-136612591	0.495014657021395	.	.
chr1	136415292	136415791	chr1	136730610	136731109	9230116N13Rik|chr1:136730610-136731109	0.589248972162492	.	.
chr1	136415292	136415791	chr1	136730610	136731109	Ddx59|chr1:136730610-136731109	0.589248972162492	.	.
chr1	136466035	136466534	chr1	136017772	136018271	Kif14|chr1:136017772-136018271	0.588574568653738	.	.
chr1	136466035	136466534	chr1	136115880	136116379	Kif14|chr1:136115880-136116379	0.607293043672748	.	.
chr1	136466035	136466534	chr1	136170040	136170539	Kif14|chr1:136170040-136170539	0.668689910757349	.	.
chr1	136466035	136466534	chr1	136540329	136540828	Kif14|chr1:136540329-136540828	0.639588193626577	.	.
chr1	136466035	136466534	chr1	136550851	136551350	Kif14|chr1:136550851-136551350	0.718069293061967	.	.
chr1	136466035	136466534	chr1	136612092	136612591	Kif14|chr1:136612092-136612591	0.607769369921608	.	.
chr1	137898255	137898754	chr1	137949848	137950347	Gm4258|chr1:137949848-137950347	0.54430205444377	.	.
chr1	137966094	137966593	chr1	137545628	137546127	A430106G13Rik|chr1:137545628-137546127	0.470127049230044	.	.
chr1	137966094	137966593	chr1	137972606	137973105	A430106G13Rik|chr1:137972606-137973105	0.60672233676727	.	.
chr1	138618987	138619486	chr1	138617900	138618399	Nek7|chr1:138617900-138618399	0.466802572193427	.	.
chr1	138618987	138619486	chr1	138801280	138801779	Nek7|chr1:138801280-138801779	0.481296295205284	.	.
chr1	138618987	138619486	chr1	138801880	138802379	Nek7|chr1:138801880-138802379	0.539910426794821	.	.
chr1	138618987	138619486	chr1	138901789	138902288	Nek7|chr1:138901789-138902288	0.643929150288334	.	.
chr1	138963206	138963705	chr1	138576703	138577202	Dennd1b|chr1:138576703-138577202	0.517393338773993	.	.
chr1	138963206	138963705	chr1	138755859	138756358	Dennd1b|chr1:138755859-138756358	0.562700627976804	.	.
chr1	138963206	138963705	chr1	139092089	139092588	Dennd1b|chr1:139092089-139092588	0.502751550112958	.	.
chr1	138963753	138964252	chr1	139092089	139092588	Dennd1b|chr1:139092089-139092588	0.463331734275196	.	.
chr1	139376823	139377322	chr1	139061846	139062345	Crb1|chr1:139061846-139062345	0.525705480814348	.	.
chr1	139376823	139377322	chr1	139174277	139174776	Crb1|chr1:139174277-139174776	0.481704504726309	.	.
chr1	139378997	139379496	chr1	139061846	139062345	4933436E23Rik|chr1:139061846-139062345	0.708718068001407	.	.
chr1	139378997	139379496	chr1	139174277	139174776	4933436E23Rik|chr1:139174277-139174776	0.595346861110213	.	.
chr1	139421972	139422471	chr1	139061846	139062345	Zbtb41|chr1:139061846-139062345	0.585799581725399	.	.
chr1	139421972	139422471	chr1	139174277	139174776	Zbtb41|chr1:139174277-139174776	0.801879474023104	.	.
chr1	139421972	139422471	chr1	139202973	139203472	Zbtb41|chr1:139202973-139203472	0.475978993628776	.	.
chr1	139454477	139454976	chr1	139092089	139092588	Aspm|chr1:139092089-139092588	0.679406565179602	.	.
chr1	140245186	140245685	chr1	140293923	140294422	Kcnt2|chr1:140293923-140294422	0.488882644003823	.	.
chr1	140246413	140246912	chr1	140339188	140339687	Kcnt2|chr1:140339188-140339687	0.85404238017004	.	.
chr1	140246413	140246912	chr1	140339188	140339687	Kcnt2|chr1:140339188-140339687	0.854042380170041	.	.
chr1	143640493	143640992	chr1	143830603	143831102	B3galt2|chr1:143830603-143831102	0.480874428533716	.	.
chr1	144774475	144774974	chr1	145045324	145045823	Rgs18|chr1:145045324-145045823	0.602361561736071	.	.
chr1	144774475	144774974	chr1	145130266	145130765	Rgs18|chr1:145130266-145130765	0.684220632226569	.	.
chr1	150099643	150100142	chr1	150472423	150472922	Ptgs2|chr1:150472423-150472922	0.63820143282702	.	.
chr1	150099643	150100142	chr1	150472423	150472922	Ptgs2os|chr1:150472423-150472922	0.63820143282702	.	.
chr1	150993205	150993704	chr1	150951742	150952241	Hmcn1|chr1:150951742-150952241	0.751480302823618	.	.
chr1	150993205	150993704	chr1	150977133	150977632	Hmcn1|chr1:150977133-150977632	0.769493419353586	.	.
chr1	150993205	150993704	chr1	150977636	150978135	Hmcn1|chr1:150977636-150978135	0.551542950066667	.	.
chr1	150993205	150993704	chr1	150984909	150985408	Hmcn1|chr1:150984909-150985408	0.769745734925648	.	.
chr1	150993205	150993704	chr1	150992121	150992620	Hmcn1|chr1:150992121-150992620	0.706173440318472	.	.
chr1	150993205	150993704	chr1	151007647	151008146	Hmcn1|chr1:151007647-151008146	0.673423032573109	.	.
chr1	151138226	151138725	chr1	151274233	151274732	C730036E19Rik|chr1:151274233-151274732	0.866219268317182	.	.
chr1	151344167	151344666	chr1	151274233	151274732	Gm10138|chr1:151274233-151274732	0.713570340554253	.	.
chr1	151344167	151344666	chr1	151274233	151274732	Ivns1abp|chr1:151274233-151274732	0.713570340554253	.	.
chr1	151344167	151344666	chr1	151706042	151706541	Gm10138|chr1:151706042-151706541	0.484143643336302	.	.
chr1	151344167	151344666	chr1	151706042	151706541	Ivns1abp|chr1:151706042-151706541	0.484143643336302	.	.
chr1	151344167	151344666	chr1	151712612	151713111	Gm10138|chr1:151712612-151713111	0.555498123794345	.	.
chr1	151344167	151344666	chr1	151712612	151713111	Ivns1abp|chr1:151712612-151713111	0.555498123794345	.	.
chr1	151500739	151501238	chr1	151274233	151274732	Rnf2|chr1:151274233-151274732	0.540301924109022	.	.
chr1	151754914	151755413	chr1	151706042	151706541	2810414N06Rik|chr1:151706042-151706541	0.542876923293114	.	.
chr1	151754914	151755413	chr1	151706042	151706541	Edem3|chr1:151706042-151706541	0.542876923293114	.	.
chr1	151754914	151755413	chr1	151712612	151713111	2810414N06Rik|chr1:151712612-151713111	0.516229249501059	.	.
chr1	151754914	151755413	chr1	151712612	151713111	Edem3|chr1:151712612-151713111	0.516229249501059	.	.
chr1	152090109	152090608	chr1	152004507	152005006	1700025G04Rik|chr1:152004507-152005006	0.679884348461874	.	.
chr1	152090109	152090608	chr1	152122094	152122593	1700025G04Rik|chr1:152122094-152122593	0.46327538074052	.	.
chr1	152090756	152091255	chr1	152122094	152122593	1700025G04Rik|chr1:152122094-152122593	0.633933481124594	.	.
chr1	152090756	152091255	chr1	152189222	152189721	1700025G04Rik|chr1:152189222-152189721	0.594310390115887	.	.
chr1	152090756	152091255	chr1	152334576	152335075	1700025G04Rik|chr1:152334576-152335075	0.629522072254739	.	.
chr1	152386383	152386882	chr1	152524922	152525421	Tsen15|chr1:152524922-152525421	0.709716905945555	.	.
chr1	152766246	152766745	chr1	152524922	152525421	Arpc5|chr1:152524922-152525421	0.489274547912436	.	.
chr1	152766246	152766745	chr1	152524922	152525421	Rgl1|chr1:152524922-152525421	0.489274547912436	.	.
chr1	152766246	152766745	chr1	152624959	152625458	Arpc5|chr1:152624959-152625458	0.564087702412888	.	.
chr1	152766246	152766745	chr1	152624959	152625458	Rgl1|chr1:152624959-152625458	0.564087702412888	.	.
chr1	152799895	152800394	chr1	152524922	152525421	Ncf2|chr1:152524922-152525421	0.623846049123226	.	.
chr1	152799895	152800394	chr1	152992251	152992750	Ncf2|chr1:152992251-152992750	0.598500008059747	.	.
chr1	152799895	152800394	chr1	152992753	152993252	Ncf2|chr1:152992753-152993252	0.699598412672488	.	.
chr1	152799895	152800394	chr1	153048048	153048547	Ncf2|chr1:153048048-153048547	0.549990914365943	.	.
chr1	152799895	152800394	chr1	153092288	153092787	Ncf2|chr1:153092288-153092787	0.459895576261158	.	.
chr1	152799895	152800394	chr1	153174858	153175357	Ncf2|chr1:153174858-153175357	0.578549025273469	.	.
chr1	152799895	152800394	chr1	153191997	153192496	Ncf2|chr1:153191997-153192496	0.602558205136554	.	.
chr1	152799895	152800394	chr1	153243894	153244393	Ncf2|chr1:153243894-153244393	0.47446375567966	.	.
chr1	152902442	152902941	chr1	153065663	153066162	Smg7|chr1:153065663-153066162	0.578719483997794	.	.
chr1	152902988	152903487	chr1	153174858	153175357	Smg7|chr1:153174858-153175357	0.477013321718859	.	.
chr1	152902988	152903487	chr1	153191997	153192496	Smg7|chr1:153191997-153192496	0.503601931903475	.	.
chr1	152954713	152955212	chr1	153065663	153066162	Nmnat2|chr1:153065663-153066162	0.692817143092936	.	.
chr1	153185735	153186234	chr1	152992251	152992750	Lamc2|chr1:152992251-152992750	0.593324378595248	.	.
chr1	153185735	153186234	chr1	152992753	152993252	Lamc2|chr1:152992753-152993252	0.552422037418505	.	.
chr1	153185735	153186234	chr1	153092288	153092787	Lamc2|chr1:153092288-153092787	0.496856964660215	.	.
chr1	153185735	153186234	chr1	153174858	153175357	Lamc2|chr1:153174858-153175357	0.583657111612214	.	.
chr1	153185735	153186234	chr1	153191997	153192496	Lamc2|chr1:153191997-153192496	0.503615264413132	.	.
chr1	153185735	153186234	chr1	153243894	153244393	Lamc2|chr1:153243894-153244393	0.463856954545319	.	.
chr1	153332786	153333285	chr1	153048048	153048547	Lamc1|chr1:153048048-153048547	0.515918224355679	.	.
chr1	153332786	153333285	chr1	153092288	153092787	Lamc1|chr1:153092288-153092787	0.464401461558852	.	.
chr1	153487484	153487983	chr1	153048048	153048547	Dhx9|chr1:153048048-153048547	0.529043339753546	.	.
chr1	153652792	153653291	chr1	153698099	153698598	Rgs8|chr1:153698099-153698598	0.668594177324154	.	.
chr1	153748943	153749442	chr1	153451161	153451660	Gm28513|chr1:153451161-153451660	0.608240945383151	.	.
chr1	153748943	153749442	chr1	153451161	153451660	Rnasel|chr1:153451161-153451660	0.608240945383151	.	.
chr1	153748943	153749442	chr1	153665399	153665898	Gm28513|chr1:153665399-153665898	0.567731100140406	.	.
chr1	153748943	153749442	chr1	153665399	153665898	Rnasel|chr1:153665399-153665898	0.567731100140406	.	.
chr1	153748943	153749442	chr1	153683332	153683831	Gm28513|chr1:153683332-153683831	0.546281643860135	.	.
chr1	153748943	153749442	chr1	153683332	153683831	Rnasel|chr1:153683332-153683831	0.546281643860135	.	.
chr1	153749495	153749994	chr1	153665399	153665898	Gm28512|chr1:153665399-153665898	0.618005199914669	.	.
chr1	153749495	153749994	chr1	153665399	153665898	Gm28513|chr1:153665399-153665898	0.618005199914669	.	.
chr1	153749495	153749994	chr1	153665399	153665898	Rnasel|chr1:153665399-153665898	0.618005199914669	.	.
chr1	153749495	153749994	chr1	153697556	153698055	Gm28512|chr1:153697556-153698055	0.483591412643404	.	.
chr1	153749495	153749994	chr1	153697556	153698055	Gm28513|chr1:153697556-153698055	0.483591412643404	.	.
chr1	153749495	153749994	chr1	153697556	153698055	Rnasel|chr1:153697556-153698055	0.483591412643404	.	.
chr1	153899574	153900073	chr1	153730627	153731126	Glul|chr1:153730627-153731126	0.583673019221687	.	.
chr1	153899574	153900073	chr1	153730627	153731126	Teddm2|chr1:153730627-153731126	0.583673019221687	.	.
chr1	153899574	153900073	chr1	154180893	154181392	Glul|chr1:154180893-154181392	0.510797648520504	.	.
chr1	153899574	153900073	chr1	154180893	154181392	Teddm2|chr1:154180893-154181392	0.510797648520504	.	.
chr1	154118577	154119076	chr1	153918470	153918969	A830008E24Rik|chr1:153918470-153918969	0.509753498727964	.	.
chr1	154118577	154119076	chr1	154202568	154203067	A830008E24Rik|chr1:154202568-154203067	0.587758062527878	.	.
chr1	155083298	155083797	chr1	155111580	155112079	Gm9530|chr1:155111580-155112079	0.616628522349454	.	.
chr1	155083298	155083797	chr1	155136133	155136632	Gm9530|chr1:155136133-155136632	0.494399152905847	.	.
chr1	155083298	155083797	chr1	155224024	155224523	Gm9530|chr1:155224024-155224523	0.562788852450853	.	.
chr1	155099441	155099940	chr1	155016374	155016873	Ier5|chr1:155016374-155016873	0.501502038438513	.	.
chr1	155158401	155158900	chr1	154786132	154786631	Stx6|chr1:154786132-154786631	0.597999701375983	.	.
chr1	155158401	155158900	chr1	155111580	155112079	Stx6|chr1:155111580-155112079	0.485792906923712	.	.
chr1	155158998	155159497	chr1	154855541	154856040	Stx6|chr1:154855541-154856040	0.473336990843135	.	.
chr1	155417226	155417725	chr1	155041556	155042055	Xpr1|chr1:155041556-155042055	0.464281613901189	.	.
chr1	155417226	155417725	chr1	155111580	155112079	Xpr1|chr1:155111580-155112079	0.737556251099398	.	.
chr1	155417226	155417725	chr1	155136133	155136632	Xpr1|chr1:155136133-155136632	0.627411754135202	.	.
chr1	155417226	155417725	chr1	155224024	155224523	Xpr1|chr1:155224024-155224523	0.6014828731538	.	.
chr1	155417226	155417725	chr1	155517010	155517509	Xpr1|chr1:155517010-155517509	0.787981741575936	.	.
chr1	155417226	155417725	chr1	155517010	155517509	Xpr1|chr1:155517010-155517509	0.787981741575937	.	.
chr1	155558466	155558965	chr1	155281431	155281930	Acbd6|chr1:155281431-155281930	0.555516607276762	.	.
chr1	156035878	156036377	chr1	156184182	156184681	Tor1aip1|chr1:156184182-156184681	0.812461073206704	.	.
chr1	156035878	156036377	chr1	156184182	156184681	Tor1aip2|chr1:156184182-156184681	0.812461073206704	.	.
chr1	156035878	156036377	chr1	156270379	156270878	Tor1aip1|chr1:156270379-156270878	0.60647146553628	.	.
chr1	156035878	156036377	chr1	156270379	156270878	Tor1aip2|chr1:156270379-156270878	0.60647146553628	.	.
chr1	156204775	156205274	chr1	156270379	156270878	Fam163a|chr1:156270379-156270878	0.468400619872751	.	.
chr1	156303125	156303624	chr1	156183175	156183674	4930518J20Rik|chr1:156183175-156183674	0.567699518643362	.	.
chr1	156303125	156303624	chr1	156183175	156183674	Tdrd5|chr1:156183175-156183674	0.567699518643362	.	.
chr1	156303125	156303624	chr1	156184182	156184681	4930518J20Rik|chr1:156184182-156184681	0.46289111124562	.	.
chr1	156303125	156303624	chr1	156184182	156184681	Tdrd5|chr1:156184182-156184681	0.46289111124562	.	.
chr1	156474061	156474560	chr1	156644052	156644551	Soat1|chr1:156644052-156644551	0.513233705190753	.	.
chr1	156938775	156939274	chr1	156761686	156762185	4930439D14Rik|chr1:156761686-156762185	0.587947774304073	.	.
chr1	156938775	156939274	chr1	156761686	156762185	Ralgps2|chr1:156761686-156762185	0.587947774304073	.	.
chr1	156938775	156939274	chr1	157100850	157101349	4930439D14Rik|chr1:157100850-157101349	0.555136733575963	.	.
chr1	156938775	156939274	chr1	157100850	157101349	Ralgps2|chr1:157100850-157101349	0.555136733575963	.	.
chr1	156938775	156939274	chr1	157153731	157154230	4930439D14Rik|chr1:157153731-157154230	0.596461224797945	.	.
chr1	156938775	156939274	chr1	157153731	157154230	Ralgps2|chr1:157153731-157154230	0.596461224797945	.	.
chr1	156938775	156939274	chr1	157244250	157244749	4930439D14Rik|chr1:157244250-157244749	0.534196898804964	.	.
chr1	156938775	156939274	chr1	157244250	157244749	Ralgps2|chr1:157244250-157244749	0.534196898804964	.	.
chr1	156939411	156939910	chr1	157100850	157101349	4930439D14Rik|chr1:157100850-157101349	0.495711684509625	.	.
chr1	156939411	156939910	chr1	157100850	157101349	Ralgps2|chr1:157100850-157101349	0.495711684509625	.	.
chr1	156939411	156939910	chr1	157153731	157154230	4930439D14Rik|chr1:157153731-157154230	0.549840903520357	.	.
chr1	156939411	156939910	chr1	157153731	157154230	Ralgps2|chr1:157153731-157154230	0.549840903520357	.	.
chr1	156939411	156939910	chr1	157244250	157244749	4930439D14Rik|chr1:157244250-157244749	0.598784071241365	.	.
chr1	156939411	156939910	chr1	157244250	157244749	Ralgps2|chr1:157244250-157244749	0.598784071241365	.	.
chr1	157412497	157412996	chr1	157153731	157154230	Rasal2|chr1:157153731-157154230	0.544892818015822	.	.
chr1	157412497	157412996	chr1	157244250	157244749	Rasal2|chr1:157244250-157244749	0.603221113892428	.	.
chr1	157412497	157412996	chr1	157470670	157471169	Rasal2|chr1:157470670-157471169	0.507703943152898	.	.
chr1	158553928	158554427	chr1	158654519	158655018	Gm37679|chr1:158654519-158655018	0.519252097339774	.	.
chr1	160194792	160195291	chr1	159760977	159761476	Mrps14|chr1:159760977-159761476	0.688426541291197	.	.
chr1	160194792	160195291	chr1	159819496	159819995	Mrps14|chr1:159819496-159819995	0.695443592187232	.	.
chr1	160194792	160195291	chr1	159819496	159819995	Mrps14|chr1:159819496-159819995	0.695443592187233	.	.
chr1	160194792	160195291	chr1	159840250	159840749	Mrps14|chr1:159840250-159840749	0.710593932720837	.	.
chr1	160194792	160195291	chr1	159952452	159952951	Mrps14|chr1:159952452-159952951	0.694108026235273	.	.
chr1	160194792	160195291	chr1	160133417	160133916	Mrps14|chr1:160133417-160133916	0.760551268596098	.	.
chr1	160194792	160195291	chr1	160474549	160475048	Mrps14|chr1:160474549-160475048	0.640644495862473	.	.
chr1	160194792	160195291	chr1	160479830	160480329	Mrps14|chr1:160479830-160480329	0.57734458989357	.	.
chr1	160212750	160213249	chr1	159818996	159819495	Cacybp|chr1:159818996-159819495	0.826156789528905	.	.
chr1	160906055	160906554	chr1	160534828	160535327	Rc3h1|chr1:160534828-160535327	0.53676927068953	.	.
chr1	160906055	160906554	chr1	160548140	160548639	Rc3h1|chr1:160548140-160548639	0.553202940017824	.	.
chr1	160906055	160906554	chr1	160579562	160580061	Rc3h1|chr1:160579562-160580061	0.636939146589696	.	.
chr1	160906055	160906554	chr1	160693058	160693557	Rc3h1|chr1:160693058-160693557	0.490545632538655	.	.
chr1	160906592	160907091	chr1	160548140	160548639	Rc3h1|chr1:160548140-160548639	0.522564359684721	.	.
chr1	160906592	160907091	chr1	160579562	160580061	Rc3h1|chr1:160579562-160580061	0.515564301892075	.	.
chr1	160906592	160907091	chr1	160693058	160693557	Rc3h1|chr1:160693058-160693557	0.618448414264136	.	.
chr1	160906592	160907091	chr1	160968584	160969083	Rc3h1|chr1:160968584-160969083	0.593977764162335	.	.
chr1	161034786	161035285	chr1	161170609	161171108	Gas5|chr1:161170609-161171108	0.530978594338423	.	.
chr1	161034786	161035285	chr1	161170609	161171108	Zbtb37|chr1:161170609-161171108	0.530978594338423	.	.
chr1	161034786	161035285	chr1	161197522	161198021	Gas5|chr1:161197522-161198021	0.521914270169574	.	.
chr1	161034786	161035285	chr1	161197522	161198021	Zbtb37|chr1:161197522-161198021	0.521914270169574	.	.
chr1	161070536	161071035	chr1	161197522	161198021	Cenpl|chr1:161197522-161198021	0.486883497396088	.	.
chr1	161070536	161071035	chr1	161197522	161198021	Dars2|chr1:161197522-161198021	0.486883497396088	.	.
chr1	161142436	161142935	chr1	161417713	161418212	Ankrd45|chr1:161417713-161418212	0.490182295646111	.	.
chr1	161876715	161877214	chr1	161962922	161963421	Suco|chr1:161962922-161963421	0.483700050207935	.	.
chr1	161876715	161877214	chr1	162037790	162038289	Suco|chr1:162037790-162038289	0.495752301277884	.	.
chr1	161968972	161969471	chr1	161507610	161508109	Gm38304|chr1:161507610-161508109	0.629034434331748	.	.
chr1	161968972	161969471	chr1	161507610	161508109	Pigc|chr1:161507610-161508109	0.629034434331748	.	.
chr1	161968972	161969471	chr1	161590391	161590890	Gm38304|chr1:161590391-161590890	0.525177144118686	.	.
chr1	161968972	161969471	chr1	161590391	161590890	Pigc|chr1:161590391-161590890	0.525177144118686	.	.
chr1	161968972	161969471	chr1	162037790	162038289	Gm38304|chr1:162037790-162038289	0.599932741216106	.	.
chr1	161968972	161969471	chr1	162037790	162038289	Pigc|chr1:162037790-162038289	0.599932741216106	.	.
chr1	162477766	162478265	chr1	162037283	162037782	Dnm3|chr1:162037283-162037782	0.515955042204063	.	.
chr1	162477766	162478265	chr1	162037790	162038289	Dnm3|chr1:162037790-162038289	0.50217040963561	.	.
chr1	162477766	162478265	chr1	162109391	162109890	Dnm3|chr1:162109391-162109890	0.650354061365913	.	.
chr1	162477766	162478265	chr1	162136225	162136724	Dnm3|chr1:162136225-162136724	0.596247660059304	.	.
chr1	162570372	162570871	chr1	162509243	162509742	Vamp4|chr1:162509243-162509742	0.479744135008805	.	.
chr1	162739851	162740350	chr1	162509243	162509742	Prrc2c|chr1:162509243-162509742	0.512017683613063	.	.
chr1	162740352	162740851	chr1	162336552	162337051	Prrc2c|chr1:162336552-162337051	0.575257579530654	.	.
chr1	162740352	162740851	chr1	162509243	162509742	Prrc2c|chr1:162509243-162509742	0.567027883081244	.	.
chr1	163280611	163281110	chr1	163113370	163113869	Gm20471|chr1:163113370-163113869	0.50151879966568	.	.
chr1	163280611	163281110	chr1	163113370	163113869	Gm20471|chr1:163113370-163113869	0.501518799665681	.	.
chr1	163280611	163281110	chr1	163150346	163150845	Gm20471|chr1:163150346-163150845	0.511918484977243	.	.
chr1	163280611	163281110	chr1	163616560	163617059	Gm20471|chr1:163616560-163617059	0.464705619384537	.	.
chr1	163280611	163281110	chr1	163682027	163682526	Gm20471|chr1:163682027-163682526	0.554442513820456	.	.
chr1	163779331	163779830	chr1	163718429	163718928	Kifap3|chr1:163718429-163718928	0.594924523022768	.	.
chr1	163929752	163930251	chr1	163682027	163682526	Scyl3|chr1:163682027-163682526	0.474093347945583	.	.
chr1	163929752	163930251	chr1	164168820	164169319	Scyl3|chr1:164168820-164169319	0.527960084586245	.	.
chr1	164307370	164307869	chr1	164261462	164261961	Blzf1|chr1:164261462-164261961	0.616154635860036	.	.
chr1	164307370	164307869	chr1	164265243	164265742	Blzf1|chr1:164265243-164265742	0.51503238766929	.	.
chr1	164307370	164307869	chr1	164395042	164395541	Blzf1|chr1:164395042-164395541	0.618436485071649	.	.
chr1	164307370	164307869	chr1	164474792	164475291	Blzf1|chr1:164474792-164475291	0.600147974992565	.	.
chr1	164307370	164307869	chr1	164544718	164545217	Blzf1|chr1:164544718-164545217	0.483576624494128	.	.
chr1	164307370	164307869	chr1	164600001	164600500	Blzf1|chr1:164600001-164600500	0.475450530720337	.	.
chr1	164502271	164502770	chr1	164265243	164265742	Gm26685|chr1:164265243-164265742	0.470881336269315	.	.
chr1	164502271	164502770	chr1	164600001	164600500	Gm26685|chr1:164600001-164600500	0.528589154096324	.	.
chr1	164863112	164863611	chr1	165084130	165084629	Gm20743|chr1:165084130-165084629	0.680645661762775	.	.
chr1	164863634	164864133	chr1	165035620	165036119	Gm20743|chr1:165035620-165036119	0.595127100761452	.	.
chr1	164863634	164864133	chr1	165046493	165046992	Gm20743|chr1:165046493-165046992	0.609398165512012	.	.
chr1	164863634	164864133	chr1	165075344	165075843	Gm20743|chr1:165075344-165075843	0.549668643990009	.	.
chr1	164863634	164864133	chr1	165084130	165084629	Gm20743|chr1:165084130-165084629	0.50513643428905	.	.
chr1	164898957	164899456	chr1	164600001	164600500	Gm32569|chr1:164600001-164600500	0.734129120759239	.	.
chr1	164898957	164899456	chr1	164905001	164905500	Gm32569|chr1:164905001-164905500	0.460971106235083	.	.
chr1	164898957	164899456	chr1	164936295	164936794	Gm32569|chr1:164936295-164936794	0.538746446941055	.	.
chr1	164898957	164899456	chr1	165063002	165063501	Gm32569|chr1:165063002-165063501	0.561990757487177	.	.
chr1	165091724	165092223	chr1	165046493	165046992	4930568G15Rik|chr1:165046493-165046992	0.46092825300834	.	.
chr1	165091724	165092223	chr1	165084130	165084629	4930568G15Rik|chr1:165084130-165084629	0.750122268587455	.	.
chr1	165091724	165092223	chr1	165304290	165304789	4930568G15Rik|chr1:165304290-165304789	0.604390772037755	.	.
chr1	165194197	165194696	chr1	164905001	164905500	Sft2d2|chr1:164905001-164905500	0.514411707847794	.	.
chr1	165194197	165194696	chr1	164936295	164936794	Sft2d2|chr1:164936295-164936794	0.512206507143855	.	.
chr1	165460313	165460812	chr1	165035620	165036119	Dcaf6|chr1:165035620-165036119	0.494805290814247	.	.
chr1	165460313	165460812	chr1	165035620	165036119	Mpc2|chr1:165035620-165036119	0.494805290814247	.	.
chr1	165460313	165460812	chr1	165046493	165046992	Dcaf6|chr1:165046493-165046992	0.462762846828267	.	.
chr1	165460313	165460812	chr1	165046493	165046992	Mpc2|chr1:165046493-165046992	0.462762846828267	.	.
chr1	165460922	165461421	chr1	165132392	165132891	Dcaf6|chr1:165132392-165132891	0.520281138952696	.	.
chr1	165460922	165461421	chr1	165132392	165132891	Mpc2|chr1:165132392-165132891	0.520281138952696	.	.
chr1	165460922	165461421	chr1	165594579	165595078	Dcaf6|chr1:165594579-165595078	0.464144724710632	.	.
chr1	165460922	165461421	chr1	165594579	165595078	Mpc2|chr1:165594579-165595078	0.464144724710632	.	.
chr1	165460922	165461421	chr1	165595150	165595649	Dcaf6|chr1:165595150-165595649	0.574763420168501	.	.
chr1	165460922	165461421	chr1	165595150	165595649	Mpc2|chr1:165595150-165595649	0.574763420168501	.	.
chr1	165634316	165634815	chr1	165641351	165641850	Mpzl1|chr1:165641351-165641850	0.512857462133799	.	.
chr1	165763500	165763999	chr1	165771545	165772044	Creg1|chr1:165771545-165772044	0.580526860156173	.	.
chr1	165763500	165763999	chr1	166240645	166241144	Creg1|chr1:166240645-166241144	0.531978324835619	.	.
chr1	166003176	166003675	chr1	165966957	165967456	Gm26665|chr1:165966957-165967456	0.471943038656685	.	.
chr1	166003176	166003675	chr1	165966957	165967456	Pou2f1|chr1:165966957-165967456	0.471943038656685	.	.
chr1	166253817	166254316	chr1	166047755	166048254	Ildr2|chr1:166047755-166048254	0.659834859734432	.	.
chr1	166308696	166309195	chr1	166016215	166016714	5330438I03Rik|chr1:166016215-166016714	0.575429293559747	.	.
chr1	166309200	166309699	chr1	166016215	166016714	5330438I03Rik|chr1:166016215-166016714	0.541238515469548	.	.
chr1	166409578	166410077	chr1	166182816	166183315	Pogk|chr1:166182816-166183315	0.538333942887433	.	.
chr1	166409578	166410077	chr1	166182816	166183315	Pogk|chr1:166182816-166183315	0.538333942887434	.	.
chr1	167000534	167001033	chr1	166833937	166834436	Fam78b|chr1:166833937-166834436	0.790259854055978	.	.
chr1	167000534	167001033	chr1	166833937	166834436	Gm16701|chr1:166833937-166834436	0.790259854055978	.	.
chr1	167000534	167001033	chr1	167184445	167184944	Fam78b|chr1:167184445-167184944	0.642596826592406	.	.
chr1	167000534	167001033	chr1	167184445	167184944	Gm16701|chr1:167184445-167184944	0.642596826592406	.	.
chr1	167000534	167001033	chr1	167369851	167370350	Fam78b|chr1:167369851-167370350	0.713543057530298	.	.
chr1	167000534	167001033	chr1	167369851	167370350	Gm16701|chr1:167369851-167370350	0.713543057530298	.	.
chr1	167001208	167001707	chr1	167259638	167260137	Fam78b|chr1:167259638-167260137	0.578856677749678	.	.
chr1	167001208	167001707	chr1	167259638	167260137	Gm16701|chr1:167259638-167260137	0.578856677749678	.	.
chr1	167284924	167285423	chr1	167205026	167205525	Gm2453|chr1:167205026-167205525	0.515518909783617	.	.
chr1	167284924	167285423	chr1	167205026	167205525	Uck2|chr1:167205026-167205525	0.515518909783617	.	.
chr1	167284924	167285423	chr1	167212212	167212711	Gm2453|chr1:167212212-167212711	0.477392640810751	.	.
chr1	167284924	167285423	chr1	167212212	167212711	Uck2|chr1:167212212-167212711	0.477392640810751	.	.
chr1	167308418	167308917	chr1	167116649	167117148	Tmco1|chr1:167116649-167117148	0.563636700341986	.	.
chr1	167308418	167308917	chr1	167608411	167608910	Tmco1|chr1:167608411-167608910	0.525499333219316	.	.
chr1	167349707	167350206	chr1	167116649	167117148	Aldh9a1|chr1:167116649-167117148	0.566468214947887	.	.
chr1	167349707	167350206	chr1	167118858	167119357	Aldh9a1|chr1:167118858-167119357	0.564734358211092	.	.
chr1	167349707	167350206	chr1	167118858	167119357	Aldh9a1|chr1:167118858-167119357	0.564734358211093	.	.
chr1	167349707	167350206	chr1	167237460	167237959	Aldh9a1|chr1:167237460-167237959	0.535481793328059	.	.
chr1	167349707	167350206	chr1	167339910	167340409	Aldh9a1|chr1:167339910-167340409	0.599310163195297	.	.
chr1	167349707	167350206	chr1	167340477	167340976	Aldh9a1|chr1:167340477-167340976	0.648981207700188	.	.
chr1	167349707	167350206	chr1	167505386	167505885	Aldh9a1|chr1:167505386-167505885	0.736833551132255	.	.
chr1	167349707	167350206	chr1	167512139	167512638	Aldh9a1|chr1:167512139-167512638	0.788387819371982	.	.
chr1	167349707	167350206	chr1	167608411	167608910	Aldh9a1|chr1:167608411-167608910	0.54173402661641	.	.
chr1	167349707	167350206	chr1	167669716	167670215	Aldh9a1|chr1:167669716-167670215	0.500943904300452	.	.
chr1	167393588	167394087	chr1	167369851	167370350	Mgst3|chr1:167369851-167370350	0.507536649268595	.	.
chr1	167394156	167394655	chr1	167118858	167119357	Mgst3|chr1:167118858-167119357	0.543553522381075	.	.
chr1	167394156	167394655	chr1	167249204	167249703	Mgst3|chr1:167249204-167249703	0.600832779831831	.	.
chr1	167394156	167394655	chr1	167339910	167340409	Mgst3|chr1:167339910-167340409	0.548869939472191	.	.
chr1	167394156	167394655	chr1	167340477	167340976	Mgst3|chr1:167340477-167340976	0.575982564859923	.	.
chr1	167394156	167394655	chr1	167414784	167415283	Mgst3|chr1:167414784-167415283	0.463732489610365	.	.
chr1	167394156	167394655	chr1	167505386	167505885	Mgst3|chr1:167505386-167505885	0.771180632420695	.	.
chr1	167394156	167394655	chr1	167512139	167512638	Mgst3|chr1:167512139-167512638	0.702856949337023	.	.
chr1	167394156	167394655	chr1	167669716	167670215	Mgst3|chr1:167669716-167670215	0.476433990657219	.	.
chr1	167597755	167598254	chr1	167339910	167340409	Rxrg|chr1:167339910-167340409	0.461492125809438	.	.
chr1	167597755	167598254	chr1	167340477	167340976	Rxrg|chr1:167340477-167340976	0.508530496403387	.	.
chr1	167597755	167598254	chr1	167505386	167505885	Rxrg|chr1:167505386-167505885	0.513811584783651	.	.
chr1	167597755	167598254	chr1	167512139	167512638	Rxrg|chr1:167512139-167512638	0.569007674260065	.	.
chr1	167597755	167598254	chr1	167608411	167608910	Rxrg|chr1:167608411-167608910	0.599260763567087	.	.
chr1	167597755	167598254	chr1	167941868	167942367	Rxrg|chr1:167941868-167942367	0.505751563472174	.	.
chr1	167598393	167598892	chr1	167369851	167370350	Rxrg|chr1:167369851-167370350	0.591054935757526	.	.
chr1	167598393	167598892	chr1	167644841	167645340	Rxrg|chr1:167644841-167645340	0.70528676527474	.	.
chr1	167598393	167598892	chr1	167802530	167803029	Rxrg|chr1:167802530-167803029	0.477609257924201	.	.
chr1	168432123	168432622	chr1	168392118	168392617	Pbx1|chr1:168392118-168392617	0.46330030115424	.	.
chr1	169747461	169747960	chr1	169292377	169292876	Rgs4|chr1:169292377-169292876	0.701505210973535	.	.
chr1	169747461	169747960	chr1	169439569	169440068	Rgs4|chr1:169439569-169440068	0.868596279280905	.	.
chr1	169747461	169747960	chr1	169812694	169813193	Rgs4|chr1:169812694-169813193	0.763369633130961	.	.
chr1	169747461	169747960	chr1	169812694	169813193	Rgs4|chr1:169812694-169813193	0.763369633130962	.	.
chr1	169747461	169747960	chr1	169874822	169875321	Rgs4|chr1:169874822-169875321	0.669195469506377	.	.
chr1	169747461	169747960	chr1	169875340	169875839	Rgs4|chr1:169875340-169875839	0.834696293061635	.	.
chr1	169747461	169747960	chr1	169939322	169939821	Rgs4|chr1:169939322-169939821	0.476137531508091	.	.
chr1	169748255	169748754	chr1	169385439	169385938	Rgs4|chr1:169385439-169385938	0.611609715077866	.	.
chr1	169748255	169748754	chr1	169386182	169386681	Rgs4|chr1:169386182-169386681	0.465927722753574	.	.
chr1	169969082	169969581	chr1	169875340	169875839	3110045C21Rik|chr1:169875340-169875839	0.505656736405245	.	.
chr1	169969082	169969581	chr1	169875340	169875839	Hsd17b7|chr1:169875340-169875839	0.505656736405245	.	.
chr1	169969082	169969581	chr1	169939322	169939821	3110045C21Rik|chr1:169939322-169939821	0.625500368622066	.	.
chr1	169969082	169969581	chr1	169939322	169939821	Hsd17b7|chr1:169939322-169939821	0.625500368622066	.	.
chr1	170174840	170175339	chr1	169917937	169918436	Gm37748|chr1:169917937-169918436	0.48479778419731	.	.
chr1	170174840	170175339	chr1	169917937	169918436	Uap1|chr1:169917937-169918436	0.48479778419731	.	.
chr1	170215136	170215635	chr1	169817032	169817531	4930500M09Rik|chr1:169817032-169817531	0.470554772708553	.	.
chr1	170215136	170215635	chr1	169817032	169817531	Uhmk1|chr1:169817032-169817531	0.470554772708553	.	.
chr1	170644224	170644723	chr1	170646918	170647417	Olfml2b|chr1:170646918-170647417	0.547947064487769	.	.
chr1	170644224	170644723	chr1	170647424	170647923	Olfml2b|chr1:170647424-170647923	0.610504749013343	.	.
chr1	170644224	170644723	chr1	170844307	170844806	Olfml2b|chr1:170844307-170844806	0.495201674643802	.	.
chr1	170868410	170868909	chr1	170512309	170512808	Atf6|chr1:170512309-170512808	0.571010566627274	.	.
chr1	170868410	170868909	chr1	170512309	170512808	Gm9929|chr1:170512309-170512808	0.571010566627274	.	.
chr1	170868410	170868909	chr1	171033681	171034180	Atf6|chr1:171033681-171034180	0.497044090527087	.	.
chr1	170868410	170868909	chr1	171033681	171034180	Gm9929|chr1:171033681-171034180	0.497044090527087	.	.
chr1	171196077	171196576	chr1	171110922	171111421	Pcp4l1|chr1:171110922-171111421	0.58348566484115	.	.
chr1	171222404	171222903	chr1	170895218	170895717	Tomm40l|chr1:170895218-170895717	0.736611256578813	.	.
chr1	171222404	171222903	chr1	171101659	171102158	Tomm40l|chr1:171101659-171102158	0.488966688907174	.	.
chr1	171222404	171222903	chr1	171459736	171460235	Tomm40l|chr1:171459736-171460235	0.60061805743101	.	.
chr1	171270057	171270556	chr1	171033681	171034180	B4galt3|chr1:171033681-171034180	0.521812797814477	.	.
chr1	171270057	171270556	chr1	171037809	171038308	B4galt3|chr1:171037809-171038308	0.596238549144331	.	.
chr1	171270057	171270556	chr1	171238441	171238940	B4galt3|chr1:171238441-171238940	0.478749199221783	.	.
chr1	171281054	171281553	chr1	171037809	171038308	Ppox|chr1:171037809-171038308	0.707857374865959	.	.
chr1	171281054	171281553	chr1	171238441	171238940	Ppox|chr1:171238441-171238940	0.584570178981477	.	.
chr1	171281054	171281553	chr1	171247027	171247526	Ppox|chr1:171247027-171247526	0.463649613321341	.	.
chr1	171287719	171288218	chr1	171228289	171228788	Usp21|chr1:171228289-171228788	0.685604729065543	.	.
chr1	171287719	171288218	chr1	171263038	171263537	Usp21|chr1:171263038-171263537	0.674591929867489	.	.
chr1	171287719	171288218	chr1	171459736	171460235	Usp21|chr1:171459736-171460235	0.585502404297002	.	.
chr1	171287719	171288218	chr1	171584484	171584983	Usp21|chr1:171584484-171584983	0.465503172330923	.	.
chr1	171328705	171329204	chr1	171037809	171038308	Dedd|chr1:171037809-171038308	0.675151568934652	.	.
chr1	171328705	171329204	chr1	171247027	171247526	Dedd|chr1:171247027-171247526	0.478826880413444	.	.
chr1	171328705	171329204	chr1	171380549	171381048	Dedd|chr1:171380549-171381048	0.493369548294771	.	.
chr1	171329206	171329705	chr1	171101659	171102158	Dedd|chr1:171101659-171102158	0.475053356163873	.	.
chr1	171329206	171329705	chr1	171228289	171228788	Dedd|chr1:171228289-171228788	0.530022953520804	.	.
chr1	171329206	171329705	chr1	171459736	171460235	Dedd|chr1:171459736-171460235	0.645827905913122	.	.
chr1	171361088	171361587	chr1	171101659	171102158	Klhdc9|chr1:171101659-171102158	0.728735355129354	.	.
chr1	171361088	171361587	chr1	171110922	171111421	Klhdc9|chr1:171110922-171111421	0.643817557137808	.	.
chr1	171361088	171361587	chr1	171228289	171228788	Klhdc9|chr1:171228289-171228788	0.775549293134323	.	.
chr1	171361088	171361587	chr1	171263038	171263537	Klhdc9|chr1:171263038-171263537	0.611107070854186	.	.
chr1	171361088	171361587	chr1	171379865	171380364	Klhdc9|chr1:171379865-171380364	0.668194971328023	.	.
chr1	171361088	171361587	chr1	171459736	171460235	Klhdc9|chr1:171459736-171460235	0.774887990498392	.	.
chr1	171437234	171437733	chr1	171101659	171102158	F11r|chr1:171101659-171102158	0.579413267646324	.	.
chr1	171437234	171437733	chr1	171110922	171111421	F11r|chr1:171110922-171111421	0.568517983412775	.	.
chr1	171437234	171437733	chr1	171228289	171228788	F11r|chr1:171228289-171228788	0.748487045080296	.	.
chr1	171437234	171437733	chr1	171263038	171263537	F11r|chr1:171263038-171263537	0.672115576567673	.	.
chr1	171437234	171437733	chr1	171379865	171380364	F11r|chr1:171379865-171380364	0.471988582826705	.	.
chr1	171437234	171437733	chr1	171459736	171460235	F11r|chr1:171459736-171460235	0.796396423988814	.	.
chr1	171437234	171437733	chr1	171584484	171584983	F11r|chr1:171584484-171584983	0.558158963481531	.	.
chr1	171634914	171635413	chr1	171263038	171263537	Gm37787|chr1:171263038-171263537	0.840337465102733	.	.
chr1	171634914	171635413	chr1	171459736	171460235	Gm37787|chr1:171459736-171460235	0.694156870613651	.	.
chr1	171634914	171635413	chr1	171459736	171460235	Gm37787|chr1:171459736-171460235	0.694156870613652	.	.
chr1	171634914	171635413	chr1	171584484	171584983	Gm37787|chr1:171584484-171584983	0.527235682339558	.	.
chr1	171634914	171635413	chr1	171773402	171773901	Gm37787|chr1:171773402-171773901	0.654924374816992	.	.
chr1	171634914	171635413	chr1	171815706	171816205	Gm37787|chr1:171815706-171816205	0.685576854360323	.	.
chr1	172147848	172148347	chr1	172217086	172217585	Dcaf8|chr1:172217086-172217585	0.559705740111146	.	.
chr1	172147848	172148347	chr1	172312070	172312569	Dcaf8|chr1:172312070-172312569	0.665572875104503	.	.
chr1	172206038	172206537	chr1	172357467	172357966	Pea15a|chr1:172357467-172357966	0.628134769489765	.	.
chr1	172206038	172206537	chr1	172408960	172409459	Pea15a|chr1:172408960-172409459	0.538062526764075	.	.
chr1	172206562	172207061	chr1	172357467	172357966	Pea15a|chr1:172357467-172357966	0.552315535192032	.	.
chr1	172329099	172329598	chr1	172027134	172027633	Kcnj9|chr1:172027134-172027633	0.563040214160367	.	.
chr1	172329099	172329598	chr1	172217086	172217585	Kcnj9|chr1:172217086-172217585	0.665285004108737	.	.
chr1	172329099	172329598	chr1	172312070	172312569	Kcnj9|chr1:172312070-172312569	0.599662460620609	.	.
chr1	172329099	172329598	chr1	172562878	172563377	Kcnj9|chr1:172562878-172563377	0.577283012256466	.	.
chr1	172329099	172329598	chr1	172616964	172617463	Kcnj9|chr1:172616964-172617463	0.500849355992261	.	.
chr1	172340909	172341408	chr1	172027134	172027633	Kcnj10|chr1:172027134-172027633	0.534115504193905	.	.
chr1	172340909	172341408	chr1	172217086	172217585	Kcnj10|chr1:172217086-172217585	0.575470854472751	.	.
chr1	172340909	172341408	chr1	172312070	172312569	Kcnj10|chr1:172312070-172312569	0.577697075859849	.	.
chr1	172340909	172341408	chr1	172412167	172412666	Kcnj10|chr1:172412167-172412666	0.515881126438579	.	.
chr1	172340909	172341408	chr1	172550479	172550978	Kcnj10|chr1:172550479-172550978	0.468777010934995	.	.
chr1	172340909	172341408	chr1	172550479	172550978	Kcnj10|chr1:172550479-172550978	0.468777010934996	.	.
chr1	172376174	172376673	chr1	172490308	172490807	Pigm|chr1:172490308-172490807	0.502291042941547	.	.
chr1	172376174	172376673	chr1	172563382	172563881	Pigm|chr1:172563382-172563881	0.675177114315786	.	.
chr1	172376174	172376673	chr1	172596460	172596959	Pigm|chr1:172596460-172596959	0.511448495988887	.	.
chr1	172481873	172482372	chr1	172217086	172217585	Igsf9|chr1:172217086-172217585	0.717810392981861	.	.
chr1	172481873	172482372	chr1	172312070	172312569	Igsf9|chr1:172312070-172312569	0.601425724192202	.	.
chr1	172481873	172482372	chr1	172312070	172312569	Igsf9|chr1:172312070-172312569	0.601425724192203	.	.
chr1	172481873	172482372	chr1	172562878	172563377	Igsf9|chr1:172562878-172563377	0.49066659063841	.	.
chr1	172632295	172632794	chr1	172408960	172409459	Dusp23|chr1:172408960-172409459	0.478810205512233	.	.
chr1	172632295	172632794	chr1	172563382	172563881	Dusp23|chr1:172563382-172563881	0.640854746685642	.	.
chr1	172632295	172632794	chr1	172596460	172596959	Dusp23|chr1:172596460-172596959	0.530773404915942	.	.
chr1	173367390	173367889	chr1	173033230	173033729	Cadm3|chr1:173033230-173033729	0.759316734182553	.	.
chr1	174502434	174502933	chr1	174608199	174608698	Fmn2|chr1:174608199-174608698	0.55755310359896	.	.
chr1	174502434	174502933	chr1	174964068	174964567	Fmn2|chr1:174964068-174964567	0.469253996087766	.	.
chr1	174921518	174922017	chr1	174513810	174514309	Grem2|chr1:174513810-174514309	0.619714302384637	.	.
chr1	174921518	174922017	chr1	174608199	174608698	Grem2|chr1:174608199-174608698	0.702604407179878	.	.
chr1	175625436	175625935	chr1	175559873	175560372	Fh1|chr1:175559873-175560372	0.542299415190715	.	.
chr1	175691964	175692463	chr1	175316283	175316782	Chml|chr1:175316283-175316782	0.492391482990224	.	.
chr1	175691964	175692463	chr1	175316283	175316782	Opn3|chr1:175316283-175316782	0.492391482990224	.	.
chr1	175691964	175692463	chr1	175923807	175924306	Chml|chr1:175923807-175924306	0.542224445526113	.	.
chr1	175691964	175692463	chr1	175923807	175924306	Opn3|chr1:175923807-175924306	0.542224445526113	.	.
chr1	175693049	175693548	chr1	175385580	175386079	Chml|chr1:175385580-175386079	0.563058410891349	.	.
chr1	175693049	175693548	chr1	175385580	175386079	Opn3|chr1:175385580-175386079	0.563058410891349	.	.
chr1	175693049	175693548	chr1	175433096	175433595	Chml|chr1:175433096-175433595	0.719172679337786	.	.
chr1	175693049	175693548	chr1	175433096	175433595	Opn3|chr1:175433096-175433595	0.719172679337786	.	.
chr1	175693049	175693548	chr1	175579406	175579905	Chml|chr1:175579406-175579905	0.65891290750826	.	.
chr1	175693049	175693548	chr1	175579406	175579905	Opn3|chr1:175579406-175579905	0.65891290750826	.	.
chr1	175693049	175693548	chr1	175639846	175640345	Chml|chr1:175639846-175640345	0.754479545883114	.	.
chr1	175693049	175693548	chr1	175639846	175640345	Opn3|chr1:175639846-175640345	0.754479545883114	.	.
chr1	175693049	175693548	chr1	175863358	175863857	Chml|chr1:175863358-175863857	0.744227488163602	.	.
chr1	175693049	175693548	chr1	175863358	175863857	Opn3|chr1:175863358-175863857	0.744227488163602	.	.
chr1	175699292	175699791	chr1	175255253	175255752	Wdr64|chr1:175255253-175255752	0.716231286437091	.	.
chr1	175699292	175699791	chr1	175385580	175386079	Wdr64|chr1:175385580-175386079	0.530210317676387	.	.
chr1	175699292	175699791	chr1	175433096	175433595	Wdr64|chr1:175433096-175433595	0.4870216026181	.	.
chr1	175699292	175699791	chr1	175450975	175451474	Wdr64|chr1:175450975-175451474	0.552669166937413	.	.
chr1	175880538	175881037	chr1	176186102	176186601	Exo1|chr1:176186102-176186601	0.54729754600886	.	.
chr1	176275192	176275691	chr1	176213330	176213829	Gm38101|chr1:176213330-176213829	0.564221044435779	.	.
chr1	176275192	176275691	chr1	176213330	176213829	Pld5|chr1:176213330-176213829	0.564221044435779	.	.
chr1	176275192	176275691	chr1	176440233	176440732	Gm38101|chr1:176440233-176440732	0.539117575996278	.	.
chr1	176275192	176275691	chr1	176440233	176440732	Pld5|chr1:176440233-176440732	0.539117575996278	.	.
chr1	176813947	176814446	chr1	176800915	176801414	Cep170|chr1:176800915-176801414	0.538550756193226	.	.
chr1	176813947	176814446	chr1	176800915	176801414	Sdccag8|chr1:176800915-176801414	0.538550756193226	.	.
chr1	176813947	176814446	chr1	176970589	176971088	Cep170|chr1:176970589-176971088	0.598935521590783	.	.
chr1	176813947	176814446	chr1	176970589	176971088	Sdccag8|chr1:176970589-176971088	0.598935521590783	.	.
chr1	176813947	176814446	chr1	176996688	176997187	Cep170|chr1:176996688-176997187	0.470086846228145	.	.
chr1	176813947	176814446	chr1	176996688	176997187	Sdccag8|chr1:176996688-176997187	0.470086846228145	.	.
chr1	176813947	176814446	chr1	176999126	176999625	Cep170|chr1:176999126-176999625	0.497048233984463	.	.
chr1	176813947	176814446	chr1	176999126	176999625	Sdccag8|chr1:176999126-176999625	0.497048233984463	.	.
chr1	176814465	176814964	chr1	176597367	176597866	Cep170|chr1:176597367-176597866	0.558992172257328	.	.
chr1	176814465	176814964	chr1	176597367	176597866	Sdccag8|chr1:176597367-176597866	0.558992172257328	.	.
chr1	176814465	176814964	chr1	177015719	177016218	Cep170|chr1:177015719-177016218	0.644809026882881	.	.
chr1	176814465	176814964	chr1	177015719	177016218	Sdccag8|chr1:177015719-177016218	0.644809026882881	.	.
chr1	177257072	177257571	chr1	177074854	177075353	Akt3|chr1:177074854-177075353	0.735379544502108	.	.
chr1	177257072	177257571	chr1	177588988	177589487	Akt3|chr1:177588988-177589487	0.639243634529935	.	.
chr1	177257072	177257571	chr1	177703313	177703812	Akt3|chr1:177703313-177703812	0.472867035675403	.	.
chr1	177257580	177258079	chr1	177074854	177075353	Akt3|chr1:177074854-177075353	0.592323466287776	.	.
chr1	177257580	177258079	chr1	177588988	177589487	Akt3|chr1:177588988-177589487	0.518327376025571	.	.
chr1	177258176	177258675	chr1	177028609	177029108	Akt3|chr1:177028609-177029108	0.499371872330118	.	.
chr1	177258176	177258675	chr1	177074854	177075353	Akt3|chr1:177074854-177075353	0.739768251080447	.	.
chr1	177258176	177258675	chr1	177588988	177589487	Akt3|chr1:177588988-177589487	0.641059521459948	.	.
chr1	177258176	177258675	chr1	177702809	177703308	Akt3|chr1:177702809-177703308	0.48840344085202	.	.
chr1	177258176	177258675	chr1	177703313	177703812	Akt3|chr1:177703313-177703812	0.627928778478622	.	.
chr1	177441840	177442339	chr1	177011716	177012215	Zbtb18|chr1:177011716-177012215	0.556958877896059	.	.
chr1	177441840	177442339	chr1	177015719	177016218	Zbtb18|chr1:177015719-177016218	0.466394285801741	.	.
chr1	177441840	177442339	chr1	177015719	177016218	Zbtb18|chr1:177015719-177016218	0.466394285801742	.	.
chr1	177441840	177442339	chr1	177308131	177308630	Zbtb18|chr1:177308131-177308630	0.471993025577027	.	.
chr1	178187311	178187810	chr1	178219602	178220101	Desi2|chr1:178219602-178220101	0.774379703440715	.	.
chr1	178187311	178187810	chr1	178463658	178464157	Desi2|chr1:178463658-178464157	0.695794306386775	.	.
chr1	178318532	178319031	chr1	178368821	178369320	B230369F24Rik|chr1:178368821-178369320	0.653012264359501	.	.
chr1	178318532	178319031	chr1	178368821	178369320	Cox20|chr1:178368821-178369320	0.653012264359501	.	.
chr1	178318532	178319031	chr1	178700772	178701271	B230369F24Rik|chr1:178700772-178701271	0.469348555595092	.	.
chr1	178318532	178319031	chr1	178700772	178701271	Cox20|chr1:178700772-178701271	0.469348555595092	.	.
chr1	178337559	178338058	chr1	178368821	178369320	Hnrnpu|chr1:178368821-178369320	0.460151841782186	.	.
chr1	178405450	178405949	chr1	178249061	178249560	Efcab2|chr1:178249061-178249560	0.64596804514148	.	.
chr1	178405450	178405949	chr1	178645931	178646430	Efcab2|chr1:178645931-178646430	0.487396586447743	.	.
chr1	178405450	178405949	chr1	178646535	178647034	Efcab2|chr1:178646535-178647034	0.486223731260435	.	.
chr1	179517784	179518283	chr1	179859220	179859719	Smyd3|chr1:179859220-179859719	0.47647877453257	.	.
chr1	179546057	179546556	chr1	179261161	179261660	Cnst|chr1:179261161-179261660	0.63982289049305	.	.
chr1	179546057	179546556	chr1	179261161	179261660	Tfb2m|chr1:179261161-179261660	0.63982289049305	.	.
chr1	179546057	179546556	chr1	179261687	179262186	Cnst|chr1:179261687-179262186	0.595912226939935	.	.
chr1	179546057	179546556	chr1	179261687	179262186	Tfb2m|chr1:179261687-179262186	0.595912226939935	.	.
chr1	179546057	179546556	chr1	179847684	179848183	Cnst|chr1:179847684-179848183	0.540155183557128	.	.
chr1	179546057	179546556	chr1	179847684	179848183	Tfb2m|chr1:179847684-179848183	0.540155183557128	.	.
chr1	179546570	179547069	chr1	179390223	179390722	Cnst|chr1:179390223-179390722	0.506141957919992	.	.
chr1	179546570	179547069	chr1	179390223	179390722	Tfb2m|chr1:179390223-179390722	0.506141957919992	.	.
chr1	179546570	179547069	chr1	179433381	179433880	Cnst|chr1:179433381-179433880	0.534083430996801	.	.
chr1	179546570	179547069	chr1	179433381	179433880	Tfb2m|chr1:179433381-179433880	0.534083430996801	.	.
chr1	179667997	179668496	chr1	179644054	179644553	Sccpdh|chr1:179644054-179644553	0.490262891170044	.	.
chr1	180256056	180256555	chr1	180023448	180023947	Gm31728|chr1:180023448-180023947	0.497843051586932	.	.
chr1	180256056	180256555	chr1	180332234	180332733	Gm31728|chr1:180332234-180332733	0.640363455136723	.	.
chr1	180256056	180256555	chr1	180541862	180542361	Gm31728|chr1:180541862-180542361	0.68716380983102	.	.
chr1	180256574	180257073	chr1	180023448	180023947	Gm31728|chr1:180023448-180023947	0.499802085872319	.	.
chr1	180256574	180257073	chr1	180215001	180215500	Gm31728|chr1:180215001-180215500	0.481836193551651	.	.
chr1	180256574	180257073	chr1	180215001	180215500	Gm31728|chr1:180215001-180215500	0.481836193551652	.	.
chr1	180256574	180257073	chr1	180332234	180332733	Gm31728|chr1:180332234-180332733	0.477646752092199	.	.
chr1	180256574	180257073	chr1	180434100	180434599	Gm31728|chr1:180434100-180434599	0.621132729896509	.	.
chr1	180256574	180257073	chr1	180541862	180542361	Gm31728|chr1:180541862-180542361	0.622620925052974	.	.
chr1	180330806	180331305	chr1	180541862	180542361	Itpkb|chr1:180541862-180542361	0.459969669336884	.	.
chr1	180568576	180569075	chr1	180541862	180542361	Parp1|chr1:180541862-180542361	0.564461149177674	.	.
chr1	180569192	180569691	chr1	180541862	180542361	Parp1|chr1:180541862-180542361	0.538707240071962	.	.
chr1	180569192	180569691	chr1	180541862	180542361	Parp1|chr1:180541862-180542361	0.538707240071963	.	.
chr1	180641033	180641532	chr1	180268550	180269049	Lin9|chr1:180268550-180269049	0.559968556870832	.	.
chr1	180725789	180726288	chr1	180541862	180542361	Acbd3|chr1:180541862-180542361	0.582323856576426	.	.
chr1	180813365	180813864	chr1	181022185	181022684	H3f3a|chr1:181022185-181022684	0.495908239013219	.	.
chr1	180813365	180813864	chr1	181022185	181022684	H3f3aos|chr1:181022185-181022684	0.495908239013219	.	.
chr1	180850639	180851138	chr1	180763866	180764365	Sde2|chr1:180763866-180764365	0.620412737547392	.	.
chr1	180957921	180958420	chr1	181068668	181069167	2210411M09Rik|chr1:181068668-181069167	0.530655388886154	.	.
chr1	180958517	180959016	chr1	181022185	181022684	2210411M09Rik|chr1:181022185-181022684	0.461039210424707	.	.
chr1	180958517	180959016	chr1	181168272	181168771	2210411M09Rik|chr1:181168272-181168771	0.545077860829286	.	.
chr1	181144061	181144560	chr1	181068668	181069167	Cnih4|chr1:181068668-181069167	0.607147165768291	.	.
chr1	181144061	181144560	chr1	181068668	181069167	Nvl|chr1:181068668-181069167	0.607147165768291	.	.
chr1	181211764	181212263	chr1	181016358	181016857	Wdr26|chr1:181016358-181016857	0.682103569767224	.	.
chr1	181211764	181212263	chr1	181419653	181420152	Wdr26|chr1:181419653-181420152	0.480741042513603	.	.
chr1	181211764	181212263	chr1	181420231	181420730	Wdr26|chr1:181420231-181420730	0.573898362850452	.	.
chr1	181211764	181212263	chr1	181422782	181423281	Wdr26|chr1:181422782-181423281	0.700936400452831	.	.
chr1	181211764	181212263	chr1	181433203	181433702	Wdr26|chr1:181433203-181433702	0.592372896405422	.	.
chr1	181352831	181353330	chr1	181068668	181069167	Cnih3|chr1:181068668-181069167	0.611184792373027	.	.
chr1	181352831	181353330	chr1	181535452	181535951	Cnih3|chr1:181535452-181535951	0.547357706650903	.	.
chr1	182019253	182019752	chr1	181832503	181833002	Enah|chr1:181832503-181833002	0.561466987294252	.	.
chr1	182019253	182019752	chr1	181930827	181931326	Enah|chr1:181930827-181931326	0.56400088980166	.	.
chr1	182019253	182019752	chr1	181960315	181960814	Enah|chr1:181960315-181960814	0.505088067450416	.	.
chr1	182019253	182019752	chr1	181975524	181976023	Enah|chr1:181975524-181976023	0.66821484513189	.	.
chr1	182341398	182341897	chr1	182489705	182490204	Fbxo28|chr1:182489705-182490204	0.579663709355555	.	.
chr1	182408896	182409395	chr1	182089615	182090114	Trp53bp2|chr1:182089615-182090114	0.5184088883688	.	.
chr1	182408896	182409395	chr1	182090208	182090707	Trp53bp2|chr1:182090208-182090707	0.464933828425228	.	.
chr1	182408896	182409395	chr1	182560268	182560767	Trp53bp2|chr1:182560268-182560767	0.574733054182593	.	.
chr1	182516707	182517206	chr1	182783752	182784251	Capn2|chr1:182783752-182784251	0.697271524181045	.	.
chr1	182517320	182517819	chr1	182783752	182784251	Capn2|chr1:182783752-182784251	0.796920588427943	.	.
chr1	182763734	182764233	chr1	182854567	182855066	Susd4|chr1:182854567-182855066	0.55604084167362	.	.
chr1	182763734	182764233	chr1	182908295	182908794	Susd4|chr1:182908295-182908794	0.496204020542126	.	.
chr1	182763734	182764233	chr1	182922295	182922794	Susd4|chr1:182922295-182922794	0.580622389727957	.	.
chr1	182763734	182764233	chr1	182922798	182923297	Susd4|chr1:182922798-182923297	0.580535880768769	.	.
chr1	182763734	182764233	chr1	182982880	182983379	Susd4|chr1:182982880-182983379	0.634827066854681	.	.
chr1	182763734	182764233	chr1	183047564	183048063	Susd4|chr1:183047564-183048063	0.620004127021425	.	.
chr1	183221261	183221760	chr1	182936027	182936526	Disp1|chr1:182936027-182936526	0.579520559422674	.	.
chr1	183296308	183296807	chr1	183344755	183345254	Aida|chr1:183344755-183345254	0.463049052964401	.	.
chr1	183296308	183296807	chr1	183344755	183345254	Brox|chr1:183344755-183345254	0.463049052964401	.	.
chr1	183296308	183296807	chr1	183511328	183511827	Aida|chr1:183511328-183511827	0.475148520896955	.	.
chr1	183296308	183296807	chr1	183511328	183511827	Brox|chr1:183511328-183511827	0.475148520896955	.	.
chr1	183296824	183297323	chr1	183669579	183670078	Aida|chr1:183669579-183670078	0.574314024782793	.	.
chr1	183296824	183297323	chr1	183669579	183670078	Brox|chr1:183669579-183670078	0.574314024782793	.	.
chr1	183419689	183420188	chr1	183669579	183670078	Gm37214|chr1:183669579-183670078	0.4702070872838	.	.
chr1	184033370	184033869	chr1	183890255	183890754	1700056E22Rik|chr1:183890255-183890754	0.590632643913507	.	.
chr1	184845644	184846143	chr1	184852137	184852636	Marc2|chr1:184852137-184852636	0.531709864295386	.	.
chr1	184845644	184846143	chr1	185103250	185103749	Marc2|chr1:185103250-185103749	0.481036901730694	.	.
chr1	184845644	184846143	chr1	185117250	185117749	Marc2|chr1:185117250-185117749	0.489083200252017	.	.
chr1	184999545	185000044	chr1	184852137	184852636	Mark1|chr1:184852137-184852636	0.586631644351112	.	.
chr1	184999545	185000044	chr1	184958757	184959256	Mark1|chr1:184958757-184959256	0.65776835326618	.	.
chr1	184999545	185000044	chr1	185055695	185056194	Mark1|chr1:185055695-185056194	0.577136242302402	.	.
chr1	184999545	185000044	chr1	185117250	185117749	Mark1|chr1:185117250-185117749	0.626014978108916	.	.
chr1	184999545	185000044	chr1	185229664	185230163	Mark1|chr1:185229664-185230163	0.646801146250341	.	.
chr1	185000205	185000704	chr1	184852137	184852636	Mark1|chr1:184852137-184852636	0.823372686007339	.	.
chr1	185000205	185000704	chr1	184958757	184959256	Mark1|chr1:184958757-184959256	0.642456307716844	.	.
chr1	185000205	185000704	chr1	185117250	185117749	Mark1|chr1:185117250-185117749	0.769620307820769	.	.
chr1	185203864	185204363	chr1	184958757	184959256	Rab3gap2|chr1:184958757-184959256	0.53595701699989	.	.
chr1	185203864	185204363	chr1	185055695	185056194	Rab3gap2|chr1:185055695-185056194	0.630312824729921	.	.
chr1	185203864	185204363	chr1	185229664	185230163	Rab3gap2|chr1:185229664-185230163	0.573837919744735	.	.
chr1	185203864	185204363	chr1	185405858	185406357	Rab3gap2|chr1:185405858-185406357	0.720384303794858	.	.
chr1	185331876	185332375	chr1	185055695	185056194	Bpnt1|chr1:185055695-185056194	0.808943781958486	.	.
chr1	185331876	185332375	chr1	185117250	185117749	Bpnt1|chr1:185117250-185117749	0.746647704962354	.	.
chr1	185331876	185332375	chr1	185117250	185117749	Bpnt1|chr1:185117250-185117749	0.746647704962355	.	.
chr1	185331876	185332375	chr1	185229664	185230163	Bpnt1|chr1:185229664-185230163	0.792246490316485	.	.
chr1	185331876	185332375	chr1	185405858	185406357	Bpnt1|chr1:185405858-185406357	0.487953960416539	.	.
chr1	186117016	186117515	chr1	186474810	186475309	Lyplal1|chr1:186474810-186475309	0.481575420637159	.	.
chr1	186117016	186117515	chr1	186474810	186475309	Lyplal1|chr1:186474810-186475309	0.48157542063716	.	.
chr1	186705157	186705656	chr1	186448710	186449209	Gm29491|chr1:186448710-186449209	0.537589567826065	.	.
chr1	186705157	186705656	chr1	186448710	186449209	Tgfb2|chr1:186448710-186449209	0.537589567826065	.	.
chr1	186705157	186705656	chr1	186449225	186449724	Gm29491|chr1:186449225-186449724	0.639739796836514	.	.
chr1	186705157	186705656	chr1	186449225	186449724	Tgfb2|chr1:186449225-186449724	0.639739796836514	.	.
chr1	186705157	186705656	chr1	186512627	186513126	Gm29491|chr1:186512627-186513126	0.49893951151546	.	.
chr1	186705157	186705656	chr1	186512627	186513126	Tgfb2|chr1:186512627-186513126	0.49893951151546	.	.
chr1	186749156	186749655	chr1	186460742	186461241	A430105J06Rik|chr1:186460742-186461241	0.53098546592815	.	.
chr1	186749156	186749655	chr1	186460742	186461241	Rrp15|chr1:186460742-186461241	0.53098546592815	.	.
chr1	187378054	187378553	chr1	187182866	187183365	Gm38155|chr1:187182866-187183365	0.558370394483889	.	.
chr1	187378054	187378553	chr1	187282927	187283426	Gm38155|chr1:187282927-187283426	0.567487047701901	.	.
chr1	187448076	187448575	chr1	187031729	187032228	Gm37896|chr1:187031729-187032228	0.684415626062067	.	.
chr1	187448076	187448575	chr1	187501817	187502316	Gm37896|chr1:187501817-187502316	0.769158487001562	.	.
chr1	187651190	187651689	chr1	187282927	187283426	Gm36388|chr1:187282927-187283426	0.545244801541941	.	.
chr1	189343635	189344134	chr1	189154307	189154806	A430027H14Rik|chr1:189154307-189154806	0.527140398070125	.	.
chr1	189343635	189344134	chr1	189228632	189229131	A430027H14Rik|chr1:189228632-189229131	0.523937877915898	.	.
chr1	189728511	189729010	chr1	189515444	189515943	Ptpn14|chr1:189515444-189515943	0.523512170366311	.	.
chr1	189728511	189729010	chr1	189989180	189989679	Ptpn14|chr1:189989180-189989679	0.508297050834342	.	.
chr1	190911562	190912061	chr1	191242232	191242731	Rps6kc1|chr1:191242232-191242731	0.615237510066736	.	.
chr1	190979086	190979585	chr1	190633552	190634051	Vash2|chr1:190633552-190634051	0.544656824457721	.	.
chr1	190979086	190979585	chr1	191242232	191242731	Vash2|chr1:191242232-191242731	0.688974325905263	.	.
chr1	191062183	191062682	chr1	190755215	190755714	Nsl1|chr1:190755215-190755714	0.473340411278821	.	.
chr1	191062183	191062682	chr1	190755215	190755714	Tatdn3|chr1:190755215-190755714	0.473340411278821	.	.
chr1	191062183	191062682	chr1	190821862	190822361	Nsl1|chr1:190821862-190822361	0.615693481824272	.	.
chr1	191062183	191062682	chr1	190821862	190822361	Tatdn3|chr1:190821862-190822361	0.615693481824272	.	.
chr1	191062183	191062682	chr1	190868730	190869229	Nsl1|chr1:190868730-190869229	0.619699147271552	.	.
chr1	191062183	191062682	chr1	190868730	190869229	Tatdn3|chr1:190868730-190869229	0.619699147271552	.	.
chr1	191062183	191062682	chr1	191138628	191139127	Nsl1|chr1:191138628-191139127	0.803408765994921	.	.
chr1	191062183	191062682	chr1	191138628	191139127	Tatdn3|chr1:191138628-191139127	0.803408765994921	.	.
chr1	191062183	191062682	chr1	191183196	191183695	Nsl1|chr1:191183196-191183695	0.477793984329713	.	.
chr1	191062183	191062682	chr1	191183196	191183695	Tatdn3|chr1:191183196-191183695	0.477793984329713	.	.
chr1	191062183	191062682	chr1	191470543	191471042	Nsl1|chr1:191470543-191471042	0.549408588002838	.	.
chr1	191062183	191062682	chr1	191470543	191471042	Tatdn3|chr1:191470543-191471042	0.549408588002838	.	.
chr1	191062684	191063183	chr1	190755215	190755714	Nsl1|chr1:190755215-190755714	0.62627882373921	.	.
chr1	191062684	191063183	chr1	190755215	190755714	Tatdn3|chr1:190755215-190755714	0.62627882373921	.	.
chr1	191062684	191063183	chr1	190821862	190822361	Nsl1|chr1:190821862-190822361	0.522538571213764	.	.
chr1	191062684	191063183	chr1	190821862	190822361	Tatdn3|chr1:190821862-190822361	0.522538571213764	.	.
chr1	191062684	191063183	chr1	191138628	191139127	Nsl1|chr1:191138628-191139127	0.819940996719198	.	.
chr1	191062684	191063183	chr1	191138628	191139127	Tatdn3|chr1:191138628-191139127	0.819940996719198	.	.
chr1	191062684	191063183	chr1	191183196	191183695	Nsl1|chr1:191183196-191183695	0.516604964656161	.	.
chr1	191062684	191063183	chr1	191183196	191183695	Tatdn3|chr1:191183196-191183695	0.516604964656161	.	.
chr1	191062684	191063183	chr1	191470543	191471042	Nsl1|chr1:191470543-191471042	0.631364371345226	.	.
chr1	191062684	191063183	chr1	191470543	191471042	Tatdn3|chr1:191470543-191471042	0.631364371345226	.	.
chr1	191079060	191079559	chr1	190831723	190832222	Gm38188|chr1:190831723-190832222	0.522081769164871	.	.
chr1	191079060	191079559	chr1	191172423	191172922	Gm38188|chr1:191172423-191172922	0.497143948221764	.	.
chr1	191079060	191079559	chr1	191183196	191183695	Gm38188|chr1:191183196-191183695	0.570956913062055	.	.
chr1	191098161	191098660	chr1	190755215	190755714	Batf3|chr1:190755215-190755714	0.579810787874533	.	.
chr1	191098161	191098660	chr1	190821862	190822361	Batf3|chr1:190821862-190822361	0.539197403031849	.	.
chr1	191098161	191098660	chr1	190868730	190869229	Batf3|chr1:190868730-190869229	0.627289604575626	.	.
chr1	191098161	191098660	chr1	191138628	191139127	Batf3|chr1:191138628-191139127	0.714128327893344	.	.
chr1	191098161	191098660	chr1	191138628	191139127	Batf3|chr1:191138628-191139127	0.714128327893345	.	.
chr1	191098161	191098660	chr1	191183196	191183695	Batf3|chr1:191183196-191183695	0.663150041023494	.	.
chr1	191098161	191098660	chr1	191470543	191471042	Batf3|chr1:191470543-191471042	0.584468244557862	.	.
chr1	191317662	191318161	chr1	191138628	191139127	Nenf|chr1:191138628-191139127	0.538374113841224	.	.
chr1	191317662	191318161	chr1	191527042	191527541	Nenf|chr1:191527042-191527541	0.46014912021778	.	.
chr1	191325660	191326159	chr1	191138628	191139127	Pacc1|chr1:191138628-191139127	0.646248347836136	.	.
chr1	191575408	191575907	chr1	191470543	191471042	Dtl|chr1:191470543-191471042	0.574235598448424	.	.
chr1	191575408	191575907	chr1	191470543	191471042	Ints7|chr1:191470543-191471042	0.574235598448424	.	.
chr1	191717568	191718067	chr1	191964106	191964605	Lpgat1|chr1:191964106-191964605	0.476863377023741	.	.
chr1	191717568	191718067	chr1	191965032	191965531	Lpgat1|chr1:191965032-191965531	0.545465620898521	.	.
chr1	191821104	191821603	chr1	191527042	191527541	Gm38037|chr1:191527042-191527541	0.568084221480286	.	.
chr1	191821104	191821603	chr1	191527042	191527541	Nek2|chr1:191527042-191527541	0.568084221480286	.	.
chr1	191821104	191821603	chr1	191528205	191528704	Gm38037|chr1:191528205-191528704	0.667148745023019	.	.
chr1	191821104	191821603	chr1	191528205	191528704	Nek2|chr1:191528205-191528704	0.667148745023019	.	.
chr1	191821104	191821603	chr1	191620926	191621425	Gm38037|chr1:191620926-191621425	0.715857392788531	.	.
chr1	191821104	191821603	chr1	191620926	191621425	Nek2|chr1:191620926-191621425	0.715857392788531	.	.
chr1	191821104	191821603	chr1	191834767	191835266	Gm38037|chr1:191834767-191835266	0.621434661828916	.	.
chr1	191821104	191821603	chr1	191834767	191835266	Nek2|chr1:191834767-191835266	0.621434661828916	.	.
chr1	191821104	191821603	chr1	191894316	191894815	Gm38037|chr1:191894316-191894815	0.605572439129206	.	.
chr1	191821104	191821603	chr1	191894316	191894815	Nek2|chr1:191894316-191894815	0.605572439129206	.	.
chr1	191906374	191906873	chr1	191620926	191621425	1700034H15Rik|chr1:191620926-191621425	0.576536234763098	.	.
chr1	191906374	191906873	chr1	191620926	191621425	Slc30a1|chr1:191620926-191621425	0.576536234763098	.	.
chr1	192136426	192136925	chr1	191834767	191835266	Gm10516|chr1:191834767-191835266	0.626475985693981	.	.
chr1	192136426	192136925	chr1	191894316	191894815	Gm10516|chr1:191894316-191894815	0.52935015738095	.	.
chr1	192136426	192136925	chr1	191894316	191894815	Gm10516|chr1:191894316-191894815	0.529350157380951	.	.
chr1	192137818	192138317	chr1	191894316	191894815	Rcor3|chr1:191894316-191894815	0.465447918824219	.	.
chr1	192190456	192190955	chr1	192126677	192127176	Kcnh1|chr1:192126677-192127176	0.471776438755342	.	.
chr1	192770423	192770922	chr1	192784324	192784823	Hhat|chr1:192784324-192784823	0.553546220099197	.	.
chr1	192770423	192770922	chr1	193082243	193082742	Hhat|chr1:193082243-193082742	0.488286285669285	.	.
chr1	193035812	193036311	chr1	193082784	193083283	Syt14|chr1:193082784-193083283	0.576698413531884	.	.
chr1	193208153	193208652	chr1	192784324	192784823	Lamb3|chr1:192784324-192784823	0.5120905277446	.	.
chr1	193208153	193208652	chr1	192920678	192921177	Lamb3|chr1:192920678-192921177	0.60463872274554	.	.
chr1	193208153	193208652	chr1	193148224	193148723	Lamb3|chr1:193148224-193148723	0.533202850827477	.	.
chr1	193208153	193208652	chr1	193151573	193152072	Lamb3|chr1:193151573-193152072	0.556857750935693	.	.
chr1	193272369	193272868	chr1	193082243	193082742	G0s2|chr1:193082243-193082742	0.533653381487453	.	.
chr1	193272369	193272868	chr1	193138617	193139116	G0s2|chr1:193138617-193139116	0.671833285192955	.	.
chr1	193272369	193272868	chr1	193151573	193152072	G0s2|chr1:193151573-193152072	0.572118528226886	.	.
chr1	193272369	193272868	chr1	193225345	193225844	G0s2|chr1:193225345-193225844	0.478881863464183	.	.
chr1	193272369	193272868	chr1	193385989	193386488	G0s2|chr1:193385989-193386488	0.594033422867148	.	.
chr1	193272369	193272868	chr1	193575905	193576404	G0s2|chr1:193575905-193576404	0.460375252404301	.	.
chr1	193272369	193272868	chr1	193668853	193669352	G0s2|chr1:193668853-193669352	0.564780908585403	.	.
chr1	193272880	193273379	chr1	193082243	193082742	G0s2|chr1:193082243-193082742	0.534764845075979	.	.
chr1	193272880	193273379	chr1	193082243	193082742	G0s2|chr1:193082243-193082742	0.53476484507598	.	.
chr1	193370052	193370551	chr1	193082243	193082742	Camk1g|chr1:193082243-193082742	0.462745306940846	.	.
chr1	194222981	194223480	chr1	194341671	194342170	4930503O07Rik|chr1:194341671-194342170	0.670193114409188	.	.
chr1	194222981	194223480	chr1	194481862	194482361	4930503O07Rik|chr1:194481862-194482361	0.600970526059309	.	.
chr1	194222981	194223480	chr1	194482416	194482915	4930503O07Rik|chr1:194482416-194482915	0.474209890608535	.	.
chr1	194976111	194976610	chr1	194816816	194817315	A330023F24Rik|chr1:194816816-194817315	0.601722229253989	.	.
chr1	194976111	194976610	chr1	194816816	194817315	Gm16897|chr1:194816816-194817315	0.601722229253989	.	.
chr1	194976725	194977224	chr1	194879521	194880020	A330023F24Rik|chr1:194879521-194880020	0.505495368404027	.	.
chr1	194976725	194977224	chr1	194879521	194880020	Gm16897|chr1:194879521-194880020	0.505495368404027	.	.
chr1	194977431	194977930	chr1	194816816	194817315	Gm16897|chr1:194816816-194817315	0.60007564068088	.	.
chr1	194977431	194977930	chr1	194816816	194817315	Gm16897|chr1:194816816-194817315	0.600075640680881	.	.
chr1	194977431	194977930	chr1	194879521	194880020	Gm16897|chr1:194879521-194880020	0.508797210106018	.	.
chr1	195176500	195176999	chr1	195232530	195233029	Cr2|chr1:195232530-195233029	0.676955818422135	.	.
chr10	3366298	3366797	chr10	3366890	3367389	Ppp1r14c|chr10:3366890-3367389	0.586339067274466	.	.
chr10	3366298	3366797	chr10	3509705	3510204	Ppp1r14c|chr10:3509705-3510204	0.511016412949328	.	.
chr10	3741065	3741564	chr10	3366890	3367389	Plekhg1|chr10:3366890-3367389	0.516823895425912	.	.
chr10	3973553	3974052	chr10	4113189	4113688	Mthfd1l|chr10:4113189-4113688	0.515490859978847	.	.
chr10	4387235	4387734	chr10	4386733	4387232	Zbtb2|chr10:4386733-4387232	0.660087753590702	.	.
chr10	5550504	5551003	chr10	5367219	5367718	Syne1|chr10:5367219-5367718	0.53667914560023	.	.
chr10	5550504	5551003	chr10	5367219	5367718	Syne1|chr10:5367219-5367718	0.536679145600231	.	.
chr10	5550504	5551003	chr10	5367743	5368242	Syne1|chr10:5367743-5368242	0.560504086344432	.	.
chr10	5550504	5551003	chr10	5368266	5368765	Syne1|chr10:5368266-5368765	0.552524834148375	.	.
chr10	5550504	5551003	chr10	5494410	5494909	Syne1|chr10:5494410-5494909	0.665434580464217	.	.
chr10	5550504	5551003	chr10	5549987	5550486	Syne1|chr10:5549987-5550486	0.790176028646255	.	.
chr10	5550504	5551003	chr10	5853767	5854266	Syne1|chr10:5853767-5854266	0.687705644180821	.	.
chr10	5550504	5551003	chr10	5868026	5868525	Syne1|chr10:5868026-5868525	0.585824185458064	.	.
chr10	5550504	5551003	chr10	5884923	5885422	Syne1|chr10:5884923-5885422	0.473629980476607	.	.
chr10	5805395	5805894	chr10	6035780	6036279	Fbxo5|chr10:6035780-6036279	0.467347636203695	.	.
chr10	5823844	5824343	chr10	5995666	5996165	Mtrf1l|chr10:5995666-5996165	0.588090713406863	.	.
chr10	5823844	5824343	chr10	6035780	6036279	Mtrf1l|chr10:6035780-6036279	0.507468567272993	.	.
chr10	5921342	5921841	chr10	5661867	5662366	Rgs17|chr10:5661867-5662366	0.485388750449825	.	.
chr10	5921342	5921841	chr10	5912713	5913212	Rgs17|chr10:5912713-5913212	0.589753954232962	.	.
chr10	5921342	5921841	chr10	6035780	6036279	Rgs17|chr10:6035780-6036279	0.613989749918018	.	.
chr10	5922199	5922698	chr10	5995666	5996165	Rgs17|chr10:5995666-5996165	0.55806837201467	.	.
chr10	7212004	7212503	chr10	7076118	7076617	Cnksr3|chr10:7076118-7076617	0.772898145803335	.	.
chr10	7212004	7212503	chr10	7124937	7125436	Cnksr3|chr10:7124937-7125436	0.577866390649763	.	.
chr10	7667254	7667753	chr10	7663092	7663591	Nup43|chr10:7663092-7663591	0.487932235774673	.	.
chr10	7667254	7667753	chr10	7928966	7929465	Nup43|chr10:7928966-7929465	0.462455675224711	.	.
chr10	7780721	7781220	chr10	7869826	7870325	B430219N15Rik|chr10:7869826-7870325	0.479871764064602	.	.
chr10	7780721	7781220	chr10	8001543	8002042	B430219N15Rik|chr10:8001543-8002042	0.632515299077627	.	.
chr10	7780721	7781220	chr10	8038478	8038977	B430219N15Rik|chr10:8038478-8038977	0.696740915657392	.	.
chr10	7792631	7793130	chr10	7663092	7663591	Ginm1|chr10:7663092-7663591	0.56231107785239	.	.
chr10	7792631	7793130	chr10	7663092	7663591	Ppil4|chr10:7663092-7663591	0.56231107785239	.	.
chr10	7792631	7793130	chr10	7928966	7929465	Ginm1|chr10:7928966-7929465	0.823393158909526	.	.
chr10	7792631	7793130	chr10	7928966	7929465	Ppil4|chr10:7928966-7929465	0.823393158909526	.	.
chr10	7955534	7956033	chr10	8038478	8038977	Tab2|chr10:8038478-8038977	0.615313896548508	.	.
chr10	8518648	8519147	chr10	8538484	8538983	Ust|chr10:8538484-8538983	0.482919094847194	.	.
chr10	8518648	8519147	chr10	8618665	8619164	Ust|chr10:8618665-8619164	0.50106478872733	.	.
chr10	8518648	8519147	chr10	8752393	8752892	Ust|chr10:8752393-8752892	0.512668032589783	.	.
chr10	8518648	8519147	chr10	8998747	8999246	Ust|chr10:8998747-8999246	0.636876445107263	.	.
chr10	9901801	9902300	chr10	9813806	9814305	Gm46210|chr10:9813806-9814305	0.685983231865247	.	.
chr10	9901801	9902300	chr10	9813806	9814305	Stxbp5|chr10:9813806-9814305	0.685983231865247	.	.
chr10	9901801	9902300	chr10	9830370	9830869	Gm46210|chr10:9830370-9830869	0.514517084910731	.	.
chr10	9901801	9902300	chr10	9830370	9830869	Stxbp5|chr10:9830370-9830869	0.514517084910731	.	.
chr10	10747889	10748388	chr10	10935713	10936212	4930567K20Rik|chr10:10935713-10936212	0.777403457839571	.	.
chr10	11082083	11082582	chr10	10917832	10918331	Grm1|chr10:10917832-10918331	0.563298131904312	.	.
chr10	11082083	11082582	chr10	11352982	11353481	Grm1|chr10:11352982-11353481	0.701706703614354	.	.
chr10	11149164	11149663	chr10	10935713	10936212	Shprh|chr10:10935713-10936212	0.536982460341676	.	.
chr10	11149164	11149663	chr10	11362273	11362772	Shprh|chr10:11362273-11362772	0.667203306175359	.	.
chr10	11149164	11149663	chr10	11362273	11362772	Shprh|chr10:11362273-11362772	0.66720330617536	.	.
chr10	11149164	11149663	chr10	11449856	11450355	Shprh|chr10:11449856-11450355	0.659524829538263	.	.
chr10	11149164	11149663	chr10	11491884	11492383	Shprh|chr10:11491884-11492383	0.553413190208817	.	.
chr10	11280524	11281023	chr10	11362273	11362772	4930432B10Rik|chr10:11362273-11362772	0.505790249135706	.	.
chr10	11280524	11281023	chr10	11362273	11362772	Fbxo30|chr10:11362273-11362772	0.505790249135706	.	.
chr10	11280524	11281023	chr10	11449856	11450355	4930432B10Rik|chr10:11449856-11450355	0.597853086579565	.	.
chr10	11280524	11281023	chr10	11449856	11450355	Fbxo30|chr10:11449856-11450355	0.597853086579565	.	.
chr10	11280524	11281023	chr10	11491884	11492383	4930432B10Rik|chr10:11491884-11492383	0.479238522955806	.	.
chr10	11280524	11281023	chr10	11491884	11492383	Fbxo30|chr10:11491884-11492383	0.479238522955806	.	.
chr10	11280524	11281023	chr10	11646748	11647247	4930432B10Rik|chr10:11646748-11647247	0.575662024106595	.	.
chr10	11280524	11281023	chr10	11646748	11647247	Fbxo30|chr10:11646748-11647247	0.575662024106595	.	.
chr10	11280524	11281023	chr10	11647325	11647824	4930432B10Rik|chr10:11647325-11647824	0.589756963834024	.	.
chr10	11280524	11281023	chr10	11647325	11647824	Fbxo30|chr10:11647325-11647824	0.589756963834024	.	.
chr10	11280524	11281023	chr10	11664009	11664508	4930432B10Rik|chr10:11664009-11664508	0.695399069567303	.	.
chr10	11280524	11281023	chr10	11664009	11664508	Fbxo30|chr10:11664009-11664508	0.695399069567303	.	.
chr10	11280524	11281023	chr10	11729503	11730002	4930432B10Rik|chr10:11729503-11730002	0.579637491368787	.	.
chr10	11280524	11281023	chr10	11729503	11730002	Fbxo30|chr10:11729503-11730002	0.579637491368787	.	.
chr10	11281047	11281546	chr10	11362273	11362772	4930432B10Rik|chr10:11362273-11362772	0.502385792224535	.	.
chr10	11281047	11281546	chr10	11362273	11362772	Fbxo30|chr10:11362273-11362772	0.502385792224535	.	.
chr10	11281047	11281546	chr10	11449856	11450355	4930432B10Rik|chr10:11449856-11450355	0.673509575129048	.	.
chr10	11281047	11281546	chr10	11449856	11450355	Fbxo30|chr10:11449856-11450355	0.673509575129048	.	.
chr10	11281047	11281546	chr10	11491884	11492383	4930432B10Rik|chr10:11491884-11492383	0.521220577868827	.	.
chr10	11281047	11281546	chr10	11491884	11492383	Fbxo30|chr10:11491884-11492383	0.521220577868827	.	.
chr10	11281047	11281546	chr10	11646748	11647247	4930432B10Rik|chr10:11646748-11647247	0.573193424188779	.	.
chr10	11281047	11281546	chr10	11646748	11647247	4930432B10Rik|chr10:11646748-11647247	0.57319342418878	.	.
chr10	11281047	11281546	chr10	11646748	11647247	Fbxo30|chr10:11646748-11647247	0.573193424188779	.	.
chr10	11281047	11281546	chr10	11646748	11647247	Fbxo30|chr10:11646748-11647247	0.57319342418878	.	.
chr10	11281047	11281546	chr10	11647325	11647824	4930432B10Rik|chr10:11647325-11647824	0.610643679386436	.	.
chr10	11281047	11281546	chr10	11647325	11647824	Fbxo30|chr10:11647325-11647824	0.610643679386436	.	.
chr10	11281047	11281546	chr10	11664009	11664508	4930432B10Rik|chr10:11664009-11664508	0.642251101428113	.	.
chr10	11281047	11281546	chr10	11664009	11664508	Fbxo30|chr10:11664009-11664508	0.642251101428113	.	.
chr10	11281047	11281546	chr10	11729503	11730002	4930432B10Rik|chr10:11729503-11730002	0.599468891441503	.	.
chr10	11281047	11281546	chr10	11729503	11730002	Fbxo30|chr10:11729503-11730002	0.599468891441503	.	.
chr10	11343450	11343949	chr10	11352982	11353481	Epm2a|chr10:11352982-11353481	0.491474845328304	.	.
chr10	12922385	12922884	chr10	12574676	12575175	B230208H11Rik|chr10:12574676-12575175	0.671031858779039	.	.
chr10	12922385	12922884	chr10	12612396	12612895	B230208H11Rik|chr10:12612396-12612895	0.795328634827814	.	.
chr10	12922385	12922884	chr10	12614872	12615371	B230208H11Rik|chr10:12614872-12615371	0.74769511062516	.	.
chr10	12922385	12922884	chr10	12724427	12724926	B230208H11Rik|chr10:12724427-12724926	0.60354034879599	.	.
chr10	12922385	12922884	chr10	13090439	13090938	B230208H11Rik|chr10:13090439-13090938	0.496179574910619	.	.
chr10	12922385	12922884	chr10	13232551	13233050	B230208H11Rik|chr10:13232551-13233050	0.545544382724793	.	.
chr10	13192919	13193418	chr10	12860774	12861273	Ltv1|chr10:12860774-12861273	0.645964254662573	.	.
chr10	13192919	13193418	chr10	13008121	13008620	Ltv1|chr10:13008121-13008620	0.618904225307041	.	.
chr10	13473580	13474079	chr10	13564621	13565120	Phactr2|chr10:13564621-13565120	0.576030303109501	.	.
chr10	13473580	13474079	chr10	13587827	13588326	Phactr2|chr10:13587827-13588326	0.743154728519471	.	.
chr10	13473580	13474079	chr10	13625910	13626409	Phactr2|chr10:13625910-13626409	0.507767234532706	.	.
chr10	13474088	13474587	chr10	13043123	13043622	Phactr2|chr10:13043123-13043622	0.533441503192389	.	.
chr10	13474088	13474587	chr10	13300496	13300995	Phactr2|chr10:13300496-13300995	0.718444642654447	.	.
chr10	13474088	13474587	chr10	13564621	13565120	Phactr2|chr10:13564621-13565120	0.50031013190982	.	.
chr10	13474088	13474587	chr10	13625910	13626409	Phactr2|chr10:13625910-13626409	0.498548901631681	.	.
chr10	13552855	13553354	chr10	13323828	13324327	Adat2|chr10:13323828-13324327	0.489863051928952	.	.
chr10	13552855	13553354	chr10	13323828	13324327	Pex3|chr10:13323828-13324327	0.489863051928952	.	.
chr10	13552855	13553354	chr10	13587827	13588326	Adat2|chr10:13587827-13588326	0.608932780776765	.	.
chr10	13552855	13553354	chr10	13587827	13588326	Pex3|chr10:13587827-13588326	0.608932780776765	.	.
chr10	13552855	13553354	chr10	13943598	13944097	Adat2|chr10:13943598-13944097	0.506245859240642	.	.
chr10	13552855	13553354	chr10	13943598	13944097	Pex3|chr10:13943598-13944097	0.506245859240642	.	.
chr10	13552855	13553354	chr10	13982789	13983288	Adat2|chr10:13982789-13983288	0.593921104454507	.	.
chr10	13552855	13553354	chr10	13982789	13983288	Pex3|chr10:13982789-13983288	0.593921104454507	.	.
chr10	13868703	13869202	chr10	13855933	13856432	Aig1|chr10:13855933-13856432	0.4808280712905	.	.
chr10	13965511	13966010	chr10	13564621	13565120	Hivep2|chr10:13564621-13565120	0.639114296490328	.	.
chr10	13965511	13966010	chr10	13587827	13588326	Hivep2|chr10:13587827-13588326	0.692530559098765	.	.
chr10	13965511	13966010	chr10	13625910	13626409	Hivep2|chr10:13625910-13626409	0.776214476813269	.	.
chr10	13965511	13966010	chr10	13943598	13944097	Hivep2|chr10:13943598-13944097	0.942754782799168	.	.
chr10	13965511	13966010	chr10	13943598	13944097	Hivep2|chr10:13943598-13944097	0.942754782799169	.	.
chr10	13965511	13966010	chr10	13967576	13968075	Hivep2|chr10:13967576-13968075	0.694668965496748	.	.
chr10	13965511	13966010	chr10	13982789	13983288	Hivep2|chr10:13982789-13983288	0.584667348969774	.	.
chr10	13966069	13966568	chr10	13587827	13588326	Hivep2|chr10:13587827-13588326	0.599454141399412	.	.
chr10	13966069	13966568	chr10	13625910	13626409	Hivep2|chr10:13625910-13626409	0.486689535475642	.	.
chr10	13966069	13966568	chr10	13943598	13944097	Hivep2|chr10:13943598-13944097	0.630635790182289	.	.
chr10	13966790	13967289	chr10	13500872	13501371	Hivep2|chr10:13500872-13501371	0.530793247338199	.	.
chr10	13966790	13967289	chr10	13967576	13968075	Hivep2|chr10:13967576-13968075	0.469311192986386	.	.
chr10	17795966	17796465	chr10	17930375	17930874	Txlnb|chr10:17930375-17930874	0.475718010891196	.	.
chr10	18022176	18022675	chr10	18453347	18453846	Abracl|chr10:18453347-18453846	0.552019855337394	.	.
chr10	18055292	18055791	chr10	17869893	17870392	Reps1|chr10:17869893-17870392	0.48642667943628	.	.
chr10	18234496	18234995	chr10	18389088	18389587	Ccdc28a|chr10:18389088-18389587	0.477265673070172	.	.
chr10	18234496	18234995	chr10	18389088	18389587	Gm10827|chr10:18389088-18389587	0.477265673070172	.	.
chr10	18235012	18235511	chr10	18388588	18389087	Ccdc28a|chr10:18388588-18389087	0.604953496352955	.	.
chr10	18235012	18235511	chr10	18388588	18389087	Gm10827|chr10:18388588-18389087	0.604953496352955	.	.
chr10	18318455	18318954	chr10	18208176	18208675	Nhsl1|chr10:18208176-18208675	0.53369339640118	.	.
chr10	18318455	18318954	chr10	18526887	18527386	Nhsl1|chr10:18526887-18527386	0.490249018398365	.	.
chr10	18318455	18318954	chr10	18539486	18539985	Nhsl1|chr10:18539486-18539985	0.602270146649101	.	.
chr10	18318455	18318954	chr10	18581794	18582293	Nhsl1|chr10:18581794-18582293	0.665522942794813	.	.
chr10	18545704	18546203	chr10	18329565	18330064	Hebp2|chr10:18329565-18330064	0.527037370911654	.	.
chr10	18545704	18546203	chr10	18581794	18582293	Hebp2|chr10:18581794-18582293	0.479497649818736	.	.
chr10	18545704	18546203	chr10	18602007	18602506	Hebp2|chr10:18602007-18602506	0.568979422648003	.	.
chr10	18886878	18887377	chr10	18526887	18527386	Gm48483|chr10:18526887-18527386	0.475367844151584	.	.
chr10	18886878	18887377	chr10	18539486	18539985	Gm48483|chr10:18539486-18539985	0.474597130231462	.	.
chr10	19591671	19592170	chr10	19835817	19836316	Ifngr1|chr10:19835817-19836316	0.561239760119361	.	.
chr10	19907191	19907690	chr10	19835817	19836316	Pex7|chr10:19835817-19836316	0.669209852448629	.	.
chr10	19907191	19907690	chr10	19836412	19836911	Pex7|chr10:19836412-19836911	0.560713869029086	.	.
chr10	19907191	19907690	chr10	20170432	20170931	Pex7|chr10:20170432-20170931	0.633950204871041	.	.
chr10	19933466	19933965	chr10	19915249	19915748	Map3k5|chr10:19915249-19915748	0.478709905678631	.	.
chr10	19933991	19934490	chr10	19915249	19915748	Map3k5|chr10:19915249-19915748	0.499617996364012	.	.
chr10	19933991	19934490	chr10	19966507	19967006	Map3k5|chr10:19966507-19967006	0.481159000693615	.	.
chr10	19933991	19934490	chr10	19974338	19974837	Map3k5|chr10:19974338-19974837	0.562472559816976	.	.
chr10	19934494	19934993	chr10	20066260	20066759	Map3k5|chr10:20066260-20066759	0.521759347005832	.	.
chr10	20312656	20313155	chr10	20723492	20723991	4933406P04Rik|chr10:20723492-20723991	0.615547584863945	.	.
chr10	20312656	20313155	chr10	20723492	20723991	Bclaf1|chr10:20723492-20723991	0.615547584863945	.	.
chr10	20312656	20313155	chr10	20738848	20739347	4933406P04Rik|chr10:20738848-20739347	0.555164814153335	.	.
chr10	20312656	20313155	chr10	20738848	20739347	Bclaf1|chr10:20738848-20739347	0.555164814153335	.	.
chr10	20347497	20347996	chr10	20046028	20046527	Mtfr2|chr10:20046028-20046527	0.597376690785445	.	.
chr10	20347497	20347996	chr10	20073190	20073689	Mtfr2|chr10:20073190-20073689	0.541676770608665	.	.
chr10	20347497	20347996	chr10	20073190	20073689	Mtfr2|chr10:20073190-20073689	0.541676770608666	.	.
chr10	20347497	20347996	chr10	20181176	20181675	Mtfr2|chr10:20181176-20181675	0.555954795415785	.	.
chr10	20347497	20347996	chr10	20181176	20181675	Mtfr2|chr10:20181176-20181675	0.555954795415786	.	.
chr10	20347497	20347996	chr10	20547953	20548452	Mtfr2|chr10:20547953-20548452	0.461765284635911	.	.
chr10	20347497	20347996	chr10	20556392	20556891	Mtfr2|chr10:20556392-20556891	0.659373767578586	.	.
chr10	20347497	20347996	chr10	20632007	20632506	Mtfr2|chr10:20632007-20632506	0.658814088694291	.	.
chr10	20347497	20347996	chr10	20632544	20633043	Mtfr2|chr10:20632544-20633043	0.548380788315889	.	.
chr10	20724806	20725305	chr10	20723492	20723991	Pde7b|chr10:20723492-20723991	0.467577905496234	.	.
chr10	20724806	20725305	chr10	20738848	20739347	Pde7b|chr10:20738848-20739347	0.56934432553398	.	.
chr10	20724806	20725305	chr10	20944546	20945045	Pde7b|chr10:20944546-20945045	0.725323516200167	.	.
chr10	21295682	21296181	chr10	21327670	21328169	Hbs1l|chr10:21327670-21328169	0.590990766814882	.	.
chr10	21295682	21296181	chr10	21353849	21354348	Hbs1l|chr10:21353849-21354348	0.642477403104478	.	.
chr10	21342244	21342743	chr10	21130855	21131354	4930455C13Rik|chr10:21130855-21131354	0.775363678968026	.	.
chr10	21342244	21342743	chr10	21446702	21447201	4930455C13Rik|chr10:21446702-21447201	0.774119841081046	.	.
chr10	21342244	21342743	chr10	21499713	21500212	4930455C13Rik|chr10:21499713-21500212	0.677858636388542	.	.
chr10	21881933	21882432	chr10	21994360	21994859	Sgk1|chr10:21994360-21994859	0.504838851035983	.	.
chr10	22645129	22645628	chr10	22495968	22496467	Slc2a12|chr10:22495968-22496467	0.57249512272005	.	.
chr10	22645129	22645628	chr10	22701532	22702031	Slc2a12|chr10:22701532-22702031	0.52362529794726	.	.
chr10	23349982	23350481	chr10	23216704	23217203	Eya4|chr10:23216704-23217203	0.469346837122423	.	.
chr10	24595382	24595881	chr10	24625007	24625506	Ccn2|chr10:24625007-24625506	0.686301148266866	.	.
chr10	24595382	24595881	chr10	24970957	24971456	Ccn2|chr10:24970957-24971456	0.705185138796894	.	.
chr10	24597631	24598130	chr10	24311997	24312496	Gm15270|chr10:24311997-24312496	0.592039211613208	.	.
chr10	24597631	24598130	chr10	24487718	24488217	Gm15270|chr10:24487718-24488217	0.568802694165985	.	.
chr10	24597631	24598130	chr10	24577817	24578316	Gm15270|chr10:24577817-24578316	0.518900373871767	.	.
chr10	24597631	24598130	chr10	24630618	24631117	Gm15270|chr10:24630618-24631117	0.510920973120131	.	.
chr10	24597631	24598130	chr10	24789665	24790164	Gm15270|chr10:24789665-24790164	0.538830324617507	.	.
chr10	24597631	24598130	chr10	24811215	24811714	Gm15270|chr10:24811215-24811714	0.603321574824531	.	.
chr10	24711736	24712235	chr10	24577817	24578316	Enpp1|chr10:24577817-24578316	0.766990849689475	.	.
chr10	24869684	24870183	chr10	24630618	24631117	Med23|chr10:24630618-24631117	0.515295275286554	.	.
chr10	25359501	25360000	chr10	25028250	25028749	Epb41l2|chr10:25028250-25028749	0.710475843924465	.	.
chr10	25359501	25360000	chr10	25028766	25029265	Epb41l2|chr10:25028766-25029265	0.594439327472415	.	.
chr10	25359501	25360000	chr10	25051417	25051916	Epb41l2|chr10:25051417-25051916	0.47929849426979	.	.
chr10	25359501	25360000	chr10	25145327	25145826	Epb41l2|chr10:25145327-25145826	0.564385542912032	.	.
chr10	25359501	25360000	chr10	25145842	25146341	Epb41l2|chr10:25145842-25146341	0.840898952669467	.	.
chr10	25359501	25360000	chr10	25571787	25572286	Epb41l2|chr10:25571787-25572286	0.659626391040035	.	.
chr10	26077668	26078167	chr10	26020845	26021344	Gm9767|chr10:26020845-26021344	0.537108137262564	.	.
chr10	26077668	26078167	chr10	26327653	26328152	Gm9767|chr10:26327653-26328152	0.565129146182071	.	.
chr10	26695050	26695549	chr10	26327653	26328152	Gm48893|chr10:26327653-26328152	0.72360809817967	.	.
chr10	26695050	26695549	chr10	26540164	26540663	Gm48893|chr10:26540164-26540663	0.725212235814814	.	.
chr10	26695050	26695549	chr10	26710532	26711031	Gm48893|chr10:26710532-26711031	0.607747131335192	.	.
chr10	26695050	26695549	chr10	26772164	26772663	Gm48893|chr10:26772164-26772663	0.551043595646548	.	.
chr10	26695050	26695549	chr10	26772852	26773351	Gm48893|chr10:26772852-26773351	0.466303349421848	.	.
chr10	26695050	26695549	chr10	26773391	26773890	Gm48893|chr10:26773391-26773890	0.460788412097873	.	.
chr10	26752501	26753000	chr10	26540164	26540663	Arhgap18|chr10:26540164-26540663	0.487422902799925	.	.
chr10	26752501	26753000	chr10	26710532	26711031	Arhgap18|chr10:26710532-26711031	0.542012130631542	.	.
chr10	26752501	26753000	chr10	26710532	26711031	Arhgap18|chr10:26710532-26711031	0.542012130631543	.	.
chr10	26752501	26753000	chr10	26772164	26772663	Arhgap18|chr10:26772164-26772663	0.509433068070285	.	.
chr10	26752501	26753000	chr10	26772852	26773351	Arhgap18|chr10:26772852-26773351	0.705226926918482	.	.
chr10	26752501	26753000	chr10	27103782	27104281	Arhgap18|chr10:27103782-27104281	0.611606606732009	.	.
chr10	26752501	26753000	chr10	27133091	27133590	Arhgap18|chr10:27133091-27133590	0.493842115830815	.	.
chr10	28985861	28986360	chr10	28696009	28696508	2310057J18Rik|chr10:28696009-28696508	0.914347518275371	.	.
chr10	28985861	28986360	chr10	28730087	28730586	2310057J18Rik|chr10:28730087-28730586	0.630879577260752	.	.
chr10	28985861	28986360	chr10	28788225	28788724	2310057J18Rik|chr10:28788225-28788724	0.844993936632358	.	.
chr10	29535581	29536080	chr10	29368735	29369234	Rspo3|chr10:29368735-29369234	0.651657466186447	.	.
chr10	30600453	30600952	chr10	30587016	30587515	Trmt11|chr10:30587016-30587515	0.510805096782137	.	.
chr10	30802619	30803118	chr10	30618199	30618698	Ncoa7|chr10:30618199-30618698	0.641859443410564	.	.
chr10	30803126	30803625	chr10	30778012	30778511	Ncoa7|chr10:30778012-30778511	0.688625445167251	.	.
chr10	30842620	30843119	chr10	30618199	30618698	Hey2|chr10:30618199-30618698	0.652929586783788	.	.
chr10	31445701	31446200	chr10	31009910	31010409	Tpd52l1|chr10:31009910-31010409	0.511334060197397	.	.
chr10	31445701	31446200	chr10	31128959	31129458	Tpd52l1|chr10:31128959-31129458	0.688736844280379	.	.
chr10	31445701	31446200	chr10	31299140	31299639	Tpd52l1|chr10:31299140-31299639	0.550441626849339	.	.
chr10	33904718	33905217	chr10	33800841	33801340	Rsph4a|chr10:33800841-33801340	0.477519427646397	.	.
chr10	33904718	33905217	chr10	34070989	34071488	Rsph4a|chr10:34070989-34071488	0.626484755458628	.	.
chr10	34019491	34019990	chr10	33800841	33801340	Gm48045|chr10:33800841-33801340	0.501246178709037	.	.
chr10	34019491	34019990	chr10	33800841	33801340	Rwdd1|chr10:33800841-33801340	0.501246178709037	.	.
chr10	34019491	34019990	chr10	33986736	33987235	Gm48045|chr10:33986736-33987235	0.627260578069505	.	.
chr10	34019491	34019990	chr10	33986736	33987235	Rwdd1|chr10:33986736-33987235	0.627260578069505	.	.
chr10	34019491	34019990	chr10	34070989	34071488	Gm48045|chr10:34070989-34071488	0.507614894803821	.	.
chr10	34019491	34019990	chr10	34070989	34071488	Rwdd1|chr10:34070989-34071488	0.507614894803821	.	.
chr10	34127449	34127948	chr10	33800841	33801340	Calhm6|chr10:33800841-33801340	0.578530945487744	.	.
chr10	34127449	34127948	chr10	34070989	34071488	Calhm6|chr10:34070989-34071488	0.536334016789541	.	.
chr10	34206579	34207078	chr10	33800841	33801340	Dse|chr10:33800841-33801340	0.516937944495807	.	.
chr10	34206579	34207078	chr10	34070989	34071488	Dse|chr10:34070989-34071488	0.551778724359786	.	.
chr10	34207257	34207756	chr10	33800841	33801340	Dse|chr10:33800841-33801340	0.559363027302619	.	.
chr10	34207257	34207756	chr10	34070989	34071488	Dse|chr10:34070989-34071488	0.542172026426792	.	.
chr10	34297174	34297673	chr10	34326656	34327155	Tspyl4|chr10:34326656-34327155	0.580717178622581	.	.
chr10	34297174	34297673	chr10	34328221	34328720	Tspyl4|chr10:34328221-34328720	0.48037516576229	.	.
chr10	36974002	36974501	chr10	36695948	36696447	Hdac2|chr10:36695948-36696447	0.49886387112521	.	.
chr10	36974613	36975112	chr10	36567264	36567763	Hdac2|chr10:36567264-36567763	0.498343851999157	.	.
chr10	39133692	39134191	chr10	39239839	39240338	Fam229b|chr10:39239839-39240338	0.514025743348512	.	.
chr10	39133692	39134191	chr10	39239839	39240338	Tube1|chr10:39239839-39240338	0.514025743348512	.	.
chr10	39133692	39134191	chr10	39348668	39349167	Fam229b|chr10:39348668-39349167	0.465705692550561	.	.
chr10	39133692	39134191	chr10	39348668	39349167	Tube1|chr10:39348668-39349167	0.465705692550561	.	.
chr10	39369440	39369939	chr10	39171636	39172135	Fyn|chr10:39171636-39172135	0.58220890417235	.	.
chr10	39369440	39369939	chr10	39370202	39370701	Fyn|chr10:39370202-39370701	0.570562100904398	.	.
chr10	39369440	39369939	chr10	39471654	39472153	Fyn|chr10:39471654-39472153	0.463135691070197	.	.
chr10	39369440	39369939	chr10	39472263	39472762	Fyn|chr10:39472263-39472762	0.544579715769388	.	.
chr10	39613705	39614204	chr10	39960047	39960546	Gm16364|chr10:39960047-39960546	0.461625740290792	.	.
chr10	39731403	39731902	chr10	39541524	39542023	E130307A14Rik|chr10:39541524-39542023	0.545743517751953	.	.
chr10	39731403	39731902	chr10	39541524	39542023	Rev3l|chr10:39541524-39542023	0.545743517751953	.	.
chr10	40025041	40025540	chr10	40069162	40069661	Mfsd4b1|chr10:40069162-40069661	0.55802609119432	.	.
chr10	40025041	40025540	chr10	40084277	40084776	Mfsd4b1|chr10:40084277-40084776	0.535365240122418	.	.
chr10	40246833	40247332	chr10	39960047	39960546	Rpf2|chr10:39960047-39960546	0.481293433461075	.	.
chr10	40246833	40247332	chr10	40036661	40037160	Rpf2|chr10:40036661-40037160	0.534377452296381	.	.
chr10	40246833	40247332	chr10	40440768	40441267	Rpf2|chr10:40440768-40441267	0.472442246039907	.	.
chr10	40246833	40247332	chr10	40448335	40448834	Rpf2|chr10:40448335-40448834	0.550089395942357	.	.
chr10	40246833	40247332	chr10	40492854	40493353	Rpf2|chr10:40492854-40493353	0.582019246846817	.	.
chr10	40246833	40247332	chr10	40499723	40500222	Rpf2|chr10:40499723-40500222	0.492023981528677	.	.
chr10	40257484	40257983	chr10	40036661	40037160	Gtf3c6|chr10:40036661-40037160	0.471807038513831	.	.
chr10	40257484	40257983	chr10	40140889	40141388	Gtf3c6|chr10:40140889-40141388	0.548515780176273	.	.
chr10	40257484	40257983	chr10	40492854	40493353	Gtf3c6|chr10:40492854-40493353	0.553806920478725	.	.
chr10	40257484	40257983	chr10	40726595	40727094	Gtf3c6|chr10:40726595-40727094	0.549090622471229	.	.
chr10	40258264	40258763	chr10	40300650	40301149	Gtf3c6|chr10:40300650-40301149	0.573500300938916	.	.
chr10	40348905	40349404	chr10	40069162	40069661	Cdk19os|chr10:40069162-40069661	0.669705366384398	.	.
chr10	40348905	40349404	chr10	40084277	40084776	Cdk19os|chr10:40084277-40084776	0.698428674880717	.	.
chr10	40683470	40683969	chr10	40398809	40399308	Mettl24|chr10:40398809-40399308	0.522219441245349	.	.
chr10	40683470	40683969	chr10	40420625	40421124	Mettl24|chr10:40420625-40421124	0.594851255019326	.	.
chr10	40683470	40683969	chr10	40499723	40500222	Mettl24|chr10:40499723-40500222	0.552506450029064	.	.
chr10	40683470	40683969	chr10	40500235	40500734	Mettl24|chr10:40500235-40500734	0.483815473017894	.	.
chr10	40683470	40683969	chr10	40521428	40521927	Mettl24|chr10:40521428-40521927	0.504166269460518	.	.
chr10	40683470	40683969	chr10	40884487	40884986	Mettl24|chr10:40884487-40884986	0.651631273140514	.	.
chr10	40883216	40883715	chr10	40500235	40500734	Cdc40|chr10:40500235-40500734	0.486825286180878	.	.
chr10	40883216	40883715	chr10	40500235	40500734	Wasf1|chr10:40500235-40500734	0.486825286180878	.	.
chr10	40883975	40884474	chr10	40499723	40500222	Cdc40|chr10:40499723-40500222	0.705081341937379	.	.
chr10	40883975	40884474	chr10	40499723	40500222	Wasf1|chr10:40499723-40500222	0.705081341937379	.	.
chr10	40883975	40884474	chr10	40500235	40500734	Cdc40|chr10:40500235-40500734	0.660904250281976	.	.
chr10	40883975	40884474	chr10	40500235	40500734	Wasf1|chr10:40500235-40500734	0.660904250281976	.	.
chr10	40883975	40884474	chr10	40521428	40521927	Cdc40|chr10:40521428-40521927	0.478730968109806	.	.
chr10	40883975	40884474	chr10	40521428	40521927	Wasf1|chr10:40521428-40521927	0.478730968109806	.	.
chr10	40883975	40884474	chr10	40762627	40763126	Cdc40|chr10:40762627-40763126	0.49411483260129	.	.
chr10	40883975	40884474	chr10	40762627	40763126	Wasf1|chr10:40762627-40763126	0.49411483260129	.	.
chr10	40883975	40884474	chr10	40884487	40884986	Cdc40|chr10:40884487-40884986	0.822799529625653	.	.
chr10	40883975	40884474	chr10	40884487	40884986	Wasf1|chr10:40884487-40884986	0.822799529625653	.	.
chr10	41303028	41303527	chr10	41004323	41004822	Ak9|chr10:41004323-41004822	0.549691325007982	.	.
chr10	41303028	41303527	chr10	41004323	41004822	Fig4|chr10:41004323-41004822	0.549691325007982	.	.
chr10	41303028	41303527	chr10	41500831	41501330	Ak9|chr10:41500831-41501330	0.795887620668321	.	.
chr10	41303028	41303527	chr10	41500831	41501330	Fig4|chr10:41500831-41501330	0.795887620668321	.	.
chr10	41303028	41303527	chr10	41505407	41505906	Ak9|chr10:41505407-41505906	0.4857476143904	.	.
chr10	41303028	41303527	chr10	41505407	41505906	Fig4|chr10:41505407-41505906	0.4857476143904	.	.
chr10	41303669	41304168	chr10	41500831	41501330	Ak9|chr10:41500831-41501330	0.577460226210348	.	.
chr10	41303669	41304168	chr10	41500831	41501330	Fig4|chr10:41500831-41501330	0.577460226210348	.	.
chr10	41553207	41553706	chr10	41601964	41602463	Gm17196|chr10:41601964-41602463	0.618286726516006	.	.
chr10	41553207	41553706	chr10	41678789	41679288	Gm17196|chr10:41678789-41679288	0.716999668986517	.	.
chr10	41553207	41553706	chr10	41934594	41935093	Gm17196|chr10:41934594-41935093	0.666197518168646	.	.
chr10	42276537	42277036	chr10	42070591	42071090	Foxo3|chr10:42070591-42071090	0.590525762408964	.	.
chr10	42478381	42478880	chr10	42210172	42210671	Afg1l|chr10:42210172-42210671	0.477323131749549	.	.
chr10	42501588	42502087	chr10	42308048	42308547	Snx3|chr10:42308048-42308547	0.519624690780964	.	.
chr10	42501588	42502087	chr10	42308048	42308547	Snx3|chr10:42308048-42308547	0.519624690780965	.	.
chr10	42501588	42502087	chr10	42308548	42309047	Snx3|chr10:42308548-42309047	0.596526002161252	.	.
chr10	42501588	42502087	chr10	42534708	42535207	Snx3|chr10:42534708-42535207	0.478228871719786	.	.
chr10	42501588	42502087	chr10	42941844	42942343	Snx3|chr10:42941844-42942343	0.55111312641519	.	.
chr10	42860008	42860507	chr10	42534708	42535207	Scml4|chr10:42534708-42535207	0.691019556041897	.	.
chr10	42860008	42860507	chr10	42941844	42942343	Scml4|chr10:42941844-42942343	0.692887037908712	.	.
chr10	42860008	42860507	chr10	43043273	43043772	Scml4|chr10:43043273-43043772	0.568947941262485	.	.
chr10	42860528	42861027	chr10	42534708	42535207	Scml4|chr10:42534708-42535207	0.676953371873109	.	.
chr10	42860528	42861027	chr10	42941844	42942343	Scml4|chr10:42941844-42942343	0.628009270781842	.	.
chr10	42860528	42861027	chr10	43043273	43043772	Scml4|chr10:43043273-43043772	0.51022085843077	.	.
chr10	42863983	42864482	chr10	42534708	42535207	Gm34006|chr10:42534708-42535207	0.484007767120659	.	.
chr10	43174324	43174823	chr10	42917271	42917770	9030612E09Rik|chr10:42917271-42917770	0.46207800145614	.	.
chr10	43174324	43174823	chr10	42917271	42917770	Sobp|chr10:42917271-42917770	0.46207800145614	.	.
chr10	43174324	43174823	chr10	43021397	43021896	9030612E09Rik|chr10:43021397-43021896	0.482003498616232	.	.
chr10	43174324	43174823	chr10	43021397	43021896	Sobp|chr10:43021397-43021896	0.482003498616232	.	.
chr10	43221102	43221601	chr10	42917271	42917770	Pdss2|chr10:42917271-42917770	0.47441393448496	.	.
chr10	43478691	43479190	chr10	43378247	43378746	Bend3|chr10:43378247-43378746	0.514565780873522	.	.
chr10	43479312	43479811	chr10	43043273	43043772	Bend3|chr10:43043273-43043772	0.557822396797423	.	.
chr10	43479312	43479811	chr10	43579650	43580149	Bend3|chr10:43579650-43580149	0.560575417159566	.	.
chr10	43540736	43541235	chr10	43294430	43294929	1700021F05Rik|chr10:43294430-43294929	0.597682317871343	.	.
chr10	43540736	43541235	chr10	43322300	43322799	1700021F05Rik|chr10:43322300-43322799	0.497522230484428	.	.
chr10	43540736	43541235	chr10	43322813	43323312	1700021F05Rik|chr10:43322813-43323312	0.555742381976591	.	.
chr10	43540736	43541235	chr10	43452371	43452870	1700021F05Rik|chr10:43452371-43452870	0.529436360898964	.	.
chr10	43578869	43579368	chr10	43516637	43517136	Cd24a|chr10:43516637-43517136	0.610823051879099	.	.
chr10	43578869	43579368	chr10	43579650	43580149	Cd24a|chr10:43579650-43580149	0.916860623918792	.	.
chr10	43578869	43579368	chr10	43629125	43629624	Cd24a|chr10:43629125-43629624	0.503791836644498	.	.
chr10	43578869	43579368	chr10	43887749	43888248	Cd24a|chr10:43887749-43888248	0.852418947508446	.	.
chr10	43578869	43579368	chr10	43918944	43919443	Cd24a|chr10:43918944-43919443	0.65826307452905	.	.
chr10	45066851	45067350	chr10	45051034	45051533	Prep|chr10:45051034-45051533	0.751236247415931	.	.
chr10	45066851	45067350	chr10	45051034	45051533	Prep|chr10:45051034-45051533	0.751236247415932	.	.
chr10	45066851	45067350	chr10	45103172	45103671	Prep|chr10:45103172-45103671	0.700553322578356	.	.
chr10	45066851	45067350	chr10	45137530	45138029	Prep|chr10:45137530-45138029	0.770742406510911	.	.
chr10	45066851	45067350	chr10	45138064	45138563	Prep|chr10:45138064-45138563	0.709063805448818	.	.
chr10	45289129	45289628	chr10	45138064	45138563	Gm15934|chr10:45138064-45138563	0.492732126163983	.	.
chr10	45335421	45335920	chr10	45103172	45103671	Bves|chr10:45103172-45103671	0.4765319712418	.	.
chr10	45335421	45335920	chr10	45711324	45711823	Bves|chr10:45711324-45711823	0.465083716271668	.	.
chr10	45335958	45336457	chr10	45103172	45103671	Bves|chr10:45103172-45103671	0.630625197307807	.	.
chr10	45335958	45336457	chr10	45138064	45138563	Bves|chr10:45138064-45138563	0.500055821774707	.	.
chr10	45485562	45486061	chr10	45051034	45051533	Lin28b|chr10:45051034-45051533	0.52478473345776	.	.
chr10	45485562	45486061	chr10	45137530	45138029	Lin28b|chr10:45137530-45138029	0.577668080270241	.	.
chr10	45485562	45486061	chr10	45138064	45138563	Lin28b|chr10:45138064-45138563	0.638146753052836	.	.
chr10	45486237	45486736	chr10	45051034	45051533	Lin28b|chr10:45051034-45051533	0.494308963985674	.	.
chr10	45486237	45486736	chr10	45711324	45711823	Lin28b|chr10:45711324-45711823	0.465588035804481	.	.
chr10	45577590	45578089	chr10	45711324	45711823	Hace1|chr10:45711324-45711823	0.596520471597654	.	.
chr10	49788557	49789056	chr10	49752588	49753087	Grik2|chr10:49752588-49753087	0.472830018568694	.	.
chr10	50592385	50592884	chr10	50356520	50357019	Ascc3|chr10:50356520-50357019	0.757842302206264	.	.
chr10	52381975	52382474	chr10	52471563	52472062	Gopc|chr10:52471563-52472062	0.52123892891054	.	.
chr10	52381975	52382474	chr10	52704503	52705002	Gopc|chr10:52704503-52705002	0.54313704014684	.	.
chr10	52381975	52382474	chr10	52705014	52705513	Gopc|chr10:52705014-52705513	0.478138000855457	.	.
chr10	52690218	52690717	chr10	52577766	52578265	Slc35f1|chr10:52577766-52578265	0.647395220339669	.	.
chr10	52690218	52690717	chr10	52926262	52926761	Slc35f1|chr10:52926262-52926761	0.78978099499081	.	.
chr10	52690801	52691300	chr10	52577766	52578265	Slc35f1|chr10:52577766-52578265	0.4814253134694	.	.
chr10	52690801	52691300	chr10	52691301	52691800	Slc35f1|chr10:52691301-52691800	0.60753960696532	.	.
chr10	52690801	52691300	chr10	52926262	52926761	Slc35f1|chr10:52926262-52926761	0.583712337889493	.	.
chr10	53181319	53181818	chr10	52790049	52790548	Gm40649|chr10:52790049-52790548	0.556590665790186	.	.
chr10	53181319	53181818	chr10	52848958	52849457	Gm40649|chr10:52848958-52849457	0.760391180695741	.	.
chr10	53181319	53181818	chr10	52856476	52856975	Gm40649|chr10:52856476-52856975	0.478928104071104	.	.
chr10	53181319	53181818	chr10	53241566	53242065	Gm40649|chr10:53241566-53242065	0.737634894838934	.	.
chr10	53181319	53181818	chr10	53260810	53261309	Gm40649|chr10:53260810-53261309	0.692342247624178	.	.
chr10	53181319	53181818	chr10	53260810	53261309	Gm40649|chr10:53260810-53261309	0.692342247624179	.	.
chr10	53181319	53181818	chr10	53348201	53348700	Gm40649|chr10:53348201-53348700	0.472568121390397	.	.
chr10	53181319	53181818	chr10	53400698	53401197	Gm40649|chr10:53400698-53401197	0.731358487670648	.	.
chr10	53181319	53181818	chr10	53400698	53401197	Gm40649|chr10:53400698-53401197	0.731358487670649	.	.
chr10	53596436	53596935	chr10	53260810	53261309	Asf1a|chr10:53260810-53261309	0.699632628862501	.	.
chr10	53596436	53596935	chr10	53400698	53401197	Asf1a|chr10:53400698-53401197	0.503065205906154	.	.
chr10	53596436	53596935	chr10	53509054	53509553	Asf1a|chr10:53509054-53509553	0.579158314052923	.	.
chr10	53750991	53751490	chr10	53509054	53509553	Fam184a|chr10:53509054-53509553	0.592820935418674	.	.
chr10	53750991	53751490	chr10	54059613	54060112	Fam184a|chr10:54059613-54060112	0.477918593103931	.	.
chr10	54075590	54076089	chr10	53925406	53925905	Gm16998|chr10:53925406-53925905	0.49040487324749	.	.
chr10	54075590	54076089	chr10	53925406	53925905	Man1a|chr10:53925406-53925905	0.49040487324749	.	.
chr10	54075590	54076089	chr10	54340907	54341406	Gm16998|chr10:54340907-54341406	0.610918162392034	.	.
chr10	54075590	54076089	chr10	54340907	54341406	Man1a|chr10:54340907-54341406	0.610918162392034	.	.
chr10	54075590	54076089	chr10	54355903	54356402	Gm16998|chr10:54355903-54356402	0.681749592417925	.	.
chr10	54075590	54076089	chr10	54355903	54356402	Man1a|chr10:54355903-54356402	0.681749592417925	.	.
chr10	56106501	56107000	chr10	56482186	56482685	Msl3l2|chr10:56482186-56482685	0.616651741903271	.	.
chr10	56228732	56229231	chr10	56482186	56482685	Tbc1d32|chr10:56482186-56482685	0.633054602570194	.	.
chr10	58446597	58447096	chr10	58383254	58383753	Ranbp2|chr10:58383254-58383753	0.560597279767283	.	.
chr10	58446597	58447096	chr10	58383254	58383753	Ranbp2|chr10:58383254-58383753	0.560597279767284	.	.
chr10	58446597	58447096	chr10	58477133	58477632	Ranbp2|chr10:58477133-58477632	0.817615721279334	.	.
chr10	58497623	58498122	chr10	58383254	58383753	Ccdc138|chr10:58383254-58383753	0.602363450789274	.	.
chr10	58497623	58498122	chr10	58477133	58477632	Ccdc138|chr10:58477133-58477632	0.465671835288559	.	.
chr10	58497623	58498122	chr10	58627619	58628118	Ccdc138|chr10:58627619-58628118	0.544377572714745	.	.
[truncated: 18,178 more rows]
