# Supplementary material for: Single-cell analysis of chromatin accessibility in the adult mouse brain
Source: Nature. 2023 Dec 13;624(7991):378–89. doi: 10.1038/s41586-023-06824-9 (PMC10719105; doi:10.1038/s41586-023-06824-9)
Supplement: Supplementary file 3 — Supplementary Tables 1–25 and their legends. [file 41586_2023_6824_MOESM3_ESM.zip › 2023-03-05453B-s3/SI Tables/SI Table 13 Summary of all the gene-cCRE correlations/sa2subclass.PCG-PRNr_Vsx2_Nkx6-1_Glut.pdc.bedpe]

chr1	3466260	3466759	chr1	3449240	3449739	Gm1992|chr1:3449240-3449739	0.159083413547742	.	.
chr1	3670775	3671274	chr1	3913641	3914140	Xkr4|chr1:3913641-3914140	0.137329522698541	.	.
chr1	4785497	4785996	chr1	5018611	5019110	Mrpl15|chr1:5018611-5019110	0.170775139175998	.	.
chr1	4785497	4785996	chr1	5019201	5019700	Mrpl15|chr1:5019201-5019700	0.103083122859982	.	.
chr1	4785497	4785996	chr1	5082818	5083317	Mrpl15|chr1:5082818-5083317	0.1163370448314	.	.
chr1	4785497	4785996	chr1	5170387	5170886	Mrpl15|chr1:5170387-5170886	0.112192442299755	.	.
chr1	4807592	4808091	chr1	4926263	4926762	Lypla1|chr1:4926263-4926762	0.124476109071339	.	.
chr1	4807592	4808091	chr1	5082818	5083317	Lypla1|chr1:5082818-5083317	0.106901616981261	.	.
chr1	4857480	4857979	chr1	4516478	4516977	Tcea1|chr1:4516478-4516977	0.153163087054687	.	.
chr1	4857480	4857979	chr1	5170387	5170886	Tcea1|chr1:5170387-5170886	0.169402819863703	.	.
chr1	4858123	4858622	chr1	4780007	4780506	Tcea1|chr1:4780007-4780506	0.117864839664357	.	.
chr1	5070122	5070621	chr1	5018611	5019110	Atp6v1h|chr1:5018611-5019110	0.137319116739034	.	.
chr1	5070122	5070621	chr1	5018611	5019110	Rgs20|chr1:5018611-5019110	0.137319116739034	.	.
chr1	5070122	5070621	chr1	5082818	5083317	Atp6v1h|chr1:5082818-5083317	0.107960886020318	.	.
chr1	5070122	5070621	chr1	5082818	5083317	Rgs20|chr1:5082818-5083317	0.107960886020318	.	.
chr1	5588179	5588678	chr1	5285112	5285611	Oprk1|chr1:5285112-5285611	0.164243450799397	.	.
chr1	5588179	5588678	chr1	5894403	5894902	Oprk1|chr1:5894403-5894902	0.172725526942379	.	.
chr1	5588179	5588678	chr1	5915307	5915806	Oprk1|chr1:5915307-5915806	0.114913954790632	.	.
chr1	5588820	5589319	chr1	5285112	5285611	Oprk1|chr1:5285112-5285611	0.280039759704336	.	.
chr1	5916575	5917074	chr1	5894403	5894902	Npbwr1|chr1:5894403-5894902	0.148540879645947	.	.
chr1	5916575	5917074	chr1	5915307	5915806	Npbwr1|chr1:5915307-5915806	0.219171666066033	.	.
chr1	5917179	5917678	chr1	5915307	5915806	Npbwr1|chr1:5915307-5915806	0.226979655034548	.	.
chr1	6214386	6214885	chr1	6049043	6049542	4732440D04Rik|chr1:6049043-6049542	0.122293072807604	.	.
chr1	6214386	6214885	chr1	6049552	6050051	4732440D04Rik|chr1:6049552-6050051	0.156173117095843	.	.
chr1	6214386	6214885	chr1	6134983	6135482	4732440D04Rik|chr1:6134983-6135482	0.107425238608808	.	.
chr1	6214899	6215398	chr1	5894403	5894902	4732440D04Rik|chr1:5894403-5894902	0.111205807383407	.	.
chr1	6214899	6215398	chr1	5915307	5915806	4732440D04Rik|chr1:5915307-5915806	0.348263109683631	.	.
chr1	6214899	6215398	chr1	6272212	6272711	4732440D04Rik|chr1:6272212-6272711	0.135713065665639	.	.
chr1	7088594	7089093	chr1	6761338	6761837	Pcmtd1|chr1:6761338-6761837	0.180200783856831	.	.
chr1	7088594	7089093	chr1	6820891	6821390	Pcmtd1|chr1:6820891-6821390	0.0961877588330668	.	.
chr1	7088594	7089093	chr1	7111444	7111943	Pcmtd1|chr1:7111444-7111943	0.129647244808481	.	.
chr1	7088594	7089093	chr1	7206575	7207074	Pcmtd1|chr1:7206575-7207074	0.113498403314518	.	.
chr1	7397174	7397673	chr1	7010156	7010655	Gm26901|chr1:7010156-7010655	0.199399039622634	.	.
chr1	7397174	7397673	chr1	7111444	7111943	Gm26901|chr1:7111444-7111943	0.135251058538712	.	.
chr1	7397174	7397673	chr1	7204719	7205218	Gm26901|chr1:7204719-7205218	0.099552751384476	.	.
chr1	7397837	7398336	chr1	7138562	7139061	Gm26901|chr1:7138562-7139061	0.151940441282186	.	.
chr1	7397837	7398336	chr1	7678452	7678951	Gm26901|chr1:7678452-7678951	0.148201791130116	.	.
chr1	9298975	9299474	chr1	9298270	9298769	Sntg1|chr1:9298270-9298769	0.279442499159003	.	.
chr1	9299496	9299995	chr1	9298270	9298769	Sntg1|chr1:9298270-9298769	0.131154280196685	.	.
chr1	9299496	9299995	chr1	9573148	9573647	Sntg1|chr1:9573148-9573647	0.0949852235956831	.	.
chr1	9545922	9546421	chr1	9573148	9573647	Rrs1|chr1:9573148-9573647	0.110759241320105	.	.
chr1	9600949	9601448	chr1	9541113	9541612	Vxn|chr1:9541113-9541612	0.194770339492191	.	.
chr1	9601474	9601973	chr1	9541113	9541612	Vxn|chr1:9541113-9541612	0.0978654959716533	.	.
chr1	9700259	9700758	chr1	9298270	9298769	Mybl1|chr1:9298270-9298769	0.189655219954895	.	.
chr1	9700259	9700758	chr1	9573148	9573647	Mybl1|chr1:9573148-9573647	0.215426081780777	.	.
chr1	10993243	10993742	chr1	10694037	10694536	Prex2|chr1:10694037-10694536	0.10858067988873	.	.
chr1	10993243	10993742	chr1	10835602	10836101	Prex2|chr1:10835602-10836101	0.11974734373144	.	.
chr1	10993243	10993742	chr1	11045682	11046181	Prex2|chr1:11045682-11046181	0.145973000861685	.	.
chr1	10993243	10993742	chr1	11139848	11140347	Prex2|chr1:11139848-11140347	0.114500752404214	.	.
chr1	10993243	10993742	chr1	11179847	11180346	Prex2|chr1:11179847-11180346	0.127644103226182	.	.
chr1	10993243	10993742	chr1	11233822	11234321	Prex2|chr1:11233822-11234321	0.0949788979776027	.	.
chr1	10993772	10994271	chr1	10759501	10760000	Prex2|chr1:10759501-10760000	0.193457288999471	.	.
chr1	10993772	10994271	chr1	11139848	11140347	Prex2|chr1:11139848-11140347	0.142389023224195	.	.
chr1	10993772	10994271	chr1	11233822	11234321	Prex2|chr1:11233822-11234321	0.198831663185747	.	.
chr1	13660314	13660813	chr1	13531462	13531961	Lactb2|chr1:13531462-13531961	0.139367806714117	.	.
chr1	13660314	13660813	chr1	13784344	13784843	Lactb2|chr1:13784344-13784843	0.111819492602429	.	.
chr1	13660314	13660813	chr1	13870553	13871052	Lactb2|chr1:13870553-13871052	0.147622153844156	.	.
chr1	14755218	14755717	chr1	14635842	14636341	Msc|chr1:14635842-14636341	0.112768307811413	.	.
chr1	14755218	14755717	chr1	14738247	14738746	Msc|chr1:14738247-14738746	0.127613635594146	.	.
chr1	14755218	14755717	chr1	15007624	15008123	Msc|chr1:15007624-15008123	0.105364757553161	.	.
chr1	14755218	14755717	chr1	15037971	15038470	Msc|chr1:15037971-15038470	0.181898469888601	.	.
chr1	14918622	14919121	chr1	14739996	14740495	Trpa1|chr1:14739996-14740495	0.280688546052663	.	.
chr1	14918622	14919121	chr1	14862298	14862797	Trpa1|chr1:14862298-14862797	0.0919023886851783	.	.
chr1	15805340	15805839	chr1	16135760	16136259	Terf1|chr1:16135760-16136259	0.0977828247357393	.	.
chr1	15892493	15892992	chr1	16135760	16136259	Sbspon|chr1:16135760-16136259	0.157081286812518	.	.
chr1	16093096	16093595	chr1	16135760	16136259	4930444P10Rik|chr1:16135760-16136259	0.0987416591573515	.	.
chr1	16103947	16104446	chr1	16216324	16216823	Rpl7|chr1:16216324-16216823	0.106341115928893	.	.
chr1	16104999	16105498	chr1	15791827	15792326	Rdh10|chr1:15791827-15792326	0.105600085326278	.	.
chr1	16104999	16105498	chr1	15791827	15792326	Rpl7|chr1:15791827-15792326	0.105600085326278	.	.
chr1	16104999	16105498	chr1	16135760	16136259	Rdh10|chr1:16135760-16136259	0.133180703222794	.	.
chr1	16104999	16105498	chr1	16135760	16136259	Rpl7|chr1:16135760-16136259	0.133180703222794	.	.
chr1	16104999	16105498	chr1	16215669	16216168	Rdh10|chr1:16215669-16216168	0.188969035670137	.	.
chr1	16104999	16105498	chr1	16215669	16216168	Rpl7|chr1:16215669-16216168	0.188969035670137	.	.
chr1	16104999	16105498	chr1	16216324	16216823	Rdh10|chr1:16216324-16216823	0.0984776588926101	.	.
chr1	16104999	16105498	chr1	16216324	16216823	Rpl7|chr1:16216324-16216823	0.0984776588926101	.	.
chr1	16105563	16106062	chr1	16135760	16136259	Rdh10|chr1:16135760-16136259	0.117563465650974	.	.
chr1	16519761	16520260	chr1	16798252	16798751	Stau2|chr1:16798252-16798751	0.113324357991884	.	.
chr1	16664905	16665404	chr1	16518345	16518844	Tmem70|chr1:16518345-16518844	0.140945787936881	.	.
chr1	16688506	16689005	chr1	16798252	16798751	Ly96|chr1:16798252-16798751	0.254676423039972	.	.
chr1	17097078	17097577	chr1	17096566	17097065	Jph1|chr1:17096566-17097065	0.39296548950837	.	.
chr1	17097665	17098164	chr1	16798252	16798751	Jph1|chr1:16798252-16798751	0.228690942029289	.	.
chr1	17727070	17727569	chr1	17718466	17718965	Crispld1|chr1:17718466-17718965	0.111586697832773	.	.
chr1	17727070	17727569	chr1	17718466	17718965	Gm16070|chr1:17718466-17718965	0.111586697832773	.	.
chr1	17727070	17727569	chr1	17735428	17735927	Crispld1|chr1:17735428-17735927	0.16046311712319	.	.
chr1	17727070	17727569	chr1	17735428	17735927	Gm16070|chr1:17735428-17735927	0.16046311712319	.	.
chr1	17727070	17727569	chr1	17873370	17873869	Crispld1|chr1:17873370-17873869	0.124396646954867	.	.
chr1	17727070	17727569	chr1	17873370	17873869	Gm16070|chr1:17873370-17873869	0.124396646954867	.	.
chr1	17727608	17728107	chr1	17718466	17718965	Crispld1|chr1:17718466-17718965	0.157268775869608	.	.
chr1	17727608	17728107	chr1	17718466	17718965	Gm16070|chr1:17718466-17718965	0.157268775869608	.	.
chr1	17727608	17728107	chr1	17735428	17735927	Crispld1|chr1:17735428-17735927	0.246124531322382	.	.
chr1	17727608	17728107	chr1	17735428	17735927	Gm16070|chr1:17735428-17735927	0.246124531322382	.	.
chr1	18057998	18058497	chr1	17873370	17873869	Gm28756|chr1:17873370-17873869	0.126692833170099	.	.
chr1	18057998	18058497	chr1	17980561	17981060	Gm28756|chr1:17980561-17981060	0.275037419909411	.	.
chr1	18057998	18058497	chr1	18106146	18106645	Gm28756|chr1:18106146-18106645	0.23970007587164	.	.
chr1	18057998	18058497	chr1	18106689	18107188	Gm28756|chr1:18106689-18107188	0.0969983543122051	.	.
chr1	18058553	18059052	chr1	18106146	18106645	Gm28756|chr1:18106146-18106645	0.11323806441895	.	.
chr1	20820187	20820686	chr1	20612697	20613196	Mcm3|chr1:20612697-20613196	0.108247995903594	.	.
chr1	20890311	20890810	chr1	20801628	20802127	6720483E21Rik|chr1:20801628-20802127	0.26394796840399	.	.
chr1	20890311	20890810	chr1	20801628	20802127	Paqr8|chr1:20801628-20802127	0.26394796840399	.	.
chr1	20890311	20890810	chr1	20933361	20933860	6720483E21Rik|chr1:20933361-20933860	0.117244122550748	.	.
chr1	20890311	20890810	chr1	20933361	20933860	Paqr8|chr1:20933361-20933860	0.117244122550748	.	.
chr1	20890857	20891356	chr1	20612697	20613196	6720483E21Rik|chr1:20612697-20613196	0.15325938349289	.	.
chr1	20890857	20891356	chr1	20612697	20613196	Paqr8|chr1:20612697-20613196	0.15325938349289	.	.
chr1	20890857	20891356	chr1	20738421	20738920	6720483E21Rik|chr1:20738421-20738920	0.13520711770282	.	.
chr1	20890857	20891356	chr1	20738421	20738920	Paqr8|chr1:20738421-20738920	0.13520711770282	.	.
chr1	20890857	20891356	chr1	20801628	20802127	6720483E21Rik|chr1:20801628-20802127	0.122503314610976	.	.
chr1	20890857	20891356	chr1	20801628	20802127	Paqr8|chr1:20801628-20802127	0.122503314610976	.	.
chr1	20890857	20891356	chr1	20921118	20921617	6720483E21Rik|chr1:20921118-20921617	0.128446634773675	.	.
chr1	20890857	20891356	chr1	20921118	20921617	Paqr8|chr1:20921118-20921617	0.128446634773675	.	.
chr1	20890857	20891356	chr1	20933361	20933860	6720483E21Rik|chr1:20933361-20933860	0.117290186866466	.	.
chr1	20890857	20891356	chr1	20933361	20933860	Paqr8|chr1:20933361-20933860	0.117290186866466	.	.
chr1	20951400	20951899	chr1	20938964	20939463	Efhc1|chr1:20938964-20939463	0.195824219438128	.	.
chr1	25829930	25830429	chr1	25749694	25750193	Adgrb3|chr1:25749694-25750193	0.0955871373230664	.	.
chr1	30872795	30873294	chr1	30554023	30554522	Phf3|chr1:30554023-30554522	0.17701290560546	.	.
chr1	30872795	30873294	chr1	30751054	30751553	Phf3|chr1:30751054-30751553	0.120264533473154	.	.
chr1	30873430	30873929	chr1	30503190	30503689	Phf3|chr1:30503190-30503689	0.232897456659056	.	.
chr1	30873430	30873929	chr1	30554023	30554522	Phf3|chr1:30554023-30554522	0.101358748492715	.	.
chr1	30873430	30873929	chr1	30751054	30751553	Phf3|chr1:30751054-30751553	0.168872096816106	.	.
chr1	30873430	30873929	chr1	30808259	30808758	Phf3|chr1:30808259-30808758	0.130677021309016	.	.
chr1	30873942	30874441	chr1	30554023	30554522	Phf3|chr1:30554023-30554522	0.127774834714173	.	.
chr1	30873942	30874441	chr1	30808259	30808758	Phf3|chr1:30808259-30808758	0.106812548054668	.	.
chr1	30949080	30949579	chr1	30776088	30776587	Ptp4a1|chr1:30776088-30776587	0.158601444061105	.	.
chr1	30949582	30950081	chr1	30740784	30741283	Ptp4a1|chr1:30740784-30741283	0.143225213757886	.	.
chr1	30949582	30950081	chr1	30776088	30776587	Ptp4a1|chr1:30776088-30776587	0.105627225721293	.	.
chr1	30949582	30950081	chr1	30930527	30931026	Ptp4a1|chr1:30930527-30931026	0.158599642850374	.	.
chr1	32172459	32172958	chr1	31808000	31808499	Khdrbs2|chr1:31808000-31808499	0.252343237238179	.	.
chr1	42229631	42230130	chr1	41810267	41810766	Gm9915|chr1:41810267-41810766	0.235650734156059	.	.
chr1	42229631	42230130	chr1	41897760	41898259	Gm9915|chr1:41897760-41898259	0.252612713674579	.	.
chr1	42229631	42230130	chr1	42070023	42070522	Gm9915|chr1:42070023-42070522	0.14272510361789	.	.
chr1	42229631	42230130	chr1	42098027	42098526	Gm9915|chr1:42098027-42098526	0.0982066620753643	.	.
chr1	42229631	42230130	chr1	42243790	42244289	Gm9915|chr1:42243790-42244289	0.0963037389807583	.	.
chr1	44119144	44119643	chr1	44459127	44459626	Bivm|chr1:44459127-44459626	0.168824712597767	.	.
chr1	44119144	44119643	chr1	44459127	44459626	Poglut2|chr1:44459127-44459626	0.168824712597767	.	.
chr1	44119663	44120162	chr1	44228990	44229489	Bivm|chr1:44228990-44229489	0.138884009537361	.	.
chr1	44119663	44120162	chr1	44459127	44459626	Bivm|chr1:44459127-44459626	0.150725241762627	.	.
chr1	44147693	44148192	chr1	44041766	44042265	Ercc5|chr1:44041766-44042265	0.136654043382739	.	.
chr1	44147693	44148192	chr1	44198134	44198633	Ercc5|chr1:44198134-44198633	0.18638303017755	.	.
chr1	44551396	44551895	chr1	44584753	44585252	Gulp1|chr1:44584753-44585252	0.28645083600496	.	.
chr1	44552204	44552703	chr1	44459127	44459626	Gulp1|chr1:44459127-44459626	0.181922659922945	.	.
chr1	44552204	44552703	chr1	44584753	44585252	Gulp1|chr1:44584753-44585252	0.351936468512084	.	.
chr1	44552204	44552703	chr1	44621921	44622420	Gulp1|chr1:44621921-44622420	0.134396653866638	.	.
chr1	44552204	44552703	chr1	44741191	44741690	Gulp1|chr1:44741191-44741690	0.118302382870288	.	.
chr1	45795197	45795696	chr1	45766100	45766599	Wdr75|chr1:45766100-45766599	0.126782510068684	.	.
chr1	45795197	45795696	chr1	45905047	45905546	Wdr75|chr1:45905047-45905546	0.147548296168768	.	.
chr1	45925424	45925923	chr1	45905047	45905546	Slc40a1|chr1:45905047-45905546	0.249924211449976	.	.
chr1	46066566	46067065	chr1	45859740	45860239	Dnah7b|chr1:45859740-45860239	0.11800055765436	.	.
chr1	46066566	46067065	chr1	45905047	45905546	Dnah7b|chr1:45905047-45905546	0.11772236893281	.	.
chr1	46425176	46425675	chr1	46018316	46018815	Dnah7c|chr1:46018316-46018815	0.160161795223027	.	.
chr1	46425176	46425675	chr1	46202727	46203226	Dnah7c|chr1:46202727-46203226	0.316834135597583	.	.
chr1	52816845	52817344	chr1	52799343	52799842	Inpp1|chr1:52799343-52799842	0.152709338631378	.	.
chr1	52816845	52817344	chr1	52951458	52951957	Inpp1|chr1:52951458-52951957	0.162931113499087	.	.
chr1	52816845	52817344	chr1	53010963	53011462	Inpp1|chr1:53010963-53011462	0.24292503539519	.	.
chr1	52816845	52817344	chr1	53032502	53033001	Inpp1|chr1:53032502-53033001	0.104930017675187	.	.
chr1	52816845	52817344	chr1	53062527	53063026	Inpp1|chr1:53062527-53063026	0.263301826926084	.	.
chr1	52816845	52817344	chr1	53063065	53063564	Inpp1|chr1:53063065-53063564	0.123883582307747	.	.
chr1	52817513	52818012	chr1	52951458	52951957	Inpp1|chr1:52951458-52951957	0.156873775518217	.	.
chr1	52817513	52818012	chr1	52953081	52953580	Inpp1|chr1:52953081-52953580	0.162896053213619	.	.
chr1	52817513	52818012	chr1	53010963	53011462	Inpp1|chr1:53010963-53011462	0.364451888322694	.	.
chr1	52817513	52818012	chr1	53032502	53033001	Inpp1|chr1:53032502-53033001	0.13550905825062	.	.
chr1	52817513	52818012	chr1	53062527	53063026	Inpp1|chr1:53062527-53063026	0.125510382174946	.	.
chr1	52844734	52845233	chr1	53032502	53033001	Hibch|chr1:53032502-53033001	0.12168103370467	.	.
chr1	52845579	52846078	chr1	52799343	52799842	Hibch|chr1:52799343-52799842	0.163549068441916	.	.
chr1	52845579	52846078	chr1	52952486	52952985	Hibch|chr1:52952486-52952985	0.171958701264472	.	.
chr1	53061825	53062324	chr1	52951458	52951957	Mstn|chr1:52951458-52951957	0.0928889889602854	.	.
chr1	53061825	53062324	chr1	52952486	52952985	Mstn|chr1:52952486-52952985	0.107300806847418	.	.
chr1	53061825	53062324	chr1	53010963	53011462	Mstn|chr1:53010963-53011462	0.207588550222439	.	.
chr1	53061825	53062324	chr1	53062527	53063026	Mstn|chr1:53062527-53063026	0.419080474891477	.	.
chr1	53061825	53062324	chr1	53063065	53063564	Mstn|chr1:53063065-53063564	0.301588377047929	.	.
chr1	53313399	53313898	chr1	53272612	53273111	Osgepl1|chr1:53272612-53273111	0.123113525933905	.	.
chr1	54250459	54250958	chr1	54578469	54578968	Ccdc150|chr1:54578469-54578968	0.115642281389778	.	.
chr1	54250459	54250958	chr1	54707058	54707557	Ccdc150|chr1:54707058-54707557	0.157926776430878	.	.
chr1	54250459	54250958	chr1	54734870	54735369	Ccdc150|chr1:54734870-54735369	0.149139615873892	.	.
chr1	54250459	54250958	chr1	54749473	54749972	Ccdc150|chr1:54749473-54749972	0.103477899668422	.	.
chr1	54438767	54439266	chr1	54690573	54691072	Gtf3c3|chr1:54690573-54691072	0.104677476970129	.	.
chr1	54556498	54556997	chr1	54614925	54615424	Pgap1|chr1:54614925-54615424	0.194373269467913	.	.
chr1	54556498	54556997	chr1	54707058	54707557	Pgap1|chr1:54707058-54707557	0.126279891372195	.	.
chr1	54557443	54557942	chr1	54578469	54578968	Pgap1|chr1:54578469-54578968	0.171476018901534	.	.
chr1	54557443	54557942	chr1	54707058	54707557	Pgap1|chr1:54707058-54707557	0.125689528516887	.	.
chr1	54557443	54557942	chr1	54734870	54735369	Pgap1|chr1:54734870-54735369	0.182964868963861	.	.
chr1	54557443	54557942	chr1	54735435	54735934	Pgap1|chr1:54735435-54735934	0.171151475674309	.	.
chr1	54557443	54557942	chr1	54749473	54749972	Pgap1|chr1:54749473-54749972	0.120561458411557	.	.
chr1	55027198	55027697	chr1	55012469	55012968	Sf3b1|chr1:55012469-55012968	0.0949067227315103	.	.
chr1	55087395	55087894	chr1	55404316	55404815	Hspd1|chr1:55404316-55404815	0.169776041282842	.	.
chr1	55087395	55087894	chr1	55404316	55404815	Hspe1|chr1:55404316-55404815	0.169776041282842	.	.
chr1	55087908	55088407	chr1	55404316	55404815	Hspd1|chr1:55404316-55404815	0.0933654076100434	.	.
chr1	55087908	55088407	chr1	55404316	55404815	Hspe1|chr1:55404316-55404815	0.0933654076100434	.	.
chr1	55087908	55088407	chr1	55462215	55462714	Hspd1|chr1:55462215-55462714	0.177430376271041	.	.
chr1	55087908	55088407	chr1	55462215	55462714	Hspe1|chr1:55462215-55462714	0.177430376271041	.	.
chr1	55130908	55131407	chr1	55012469	55012968	Mob4|chr1:55012469-55012968	0.126572235420423	.	.
chr1	55130908	55131407	chr1	55404316	55404815	Mob4|chr1:55404316-55404815	0.149842723056603	.	.
chr1	55131471	55131970	chr1	55012469	55012968	Mob4|chr1:55012469-55012968	0.130533149517479	.	.
chr1	55131471	55131970	chr1	55404316	55404815	Mob4|chr1:55404316-55404815	0.0920488663871395	.	.
chr1	55236881	55237380	chr1	55012469	55012968	Mars2|chr1:55012469-55012968	0.135633140265069	.	.
chr1	55237741	55238240	chr1	55192060	55192559	Mars2|chr1:55192060-55192559	0.0998970228198124	.	.
chr1	55237741	55238240	chr1	55192060	55192559	Mars2|chr1:55192060-55192559	0.0998970228198125	.	.
chr1	55363229	55363728	chr1	55383081	55383580	Boll|chr1:55383081-55383580	0.232629911046602	.	.
chr1	55363229	55363728	chr1	55404316	55404815	Boll|chr1:55404316-55404815	0.101360521922787	.	.
chr1	55363229	55363728	chr1	55462215	55462714	Boll|chr1:55462215-55462714	0.19228158599989	.	.
chr1	55405572	55406071	chr1	55192060	55192559	Plcl1|chr1:55192060-55192559	0.157927769249659	.	.
chr1	55405572	55406071	chr1	55383081	55383580	Plcl1|chr1:55383081-55383580	0.124052653289172	.	.
chr1	55405572	55406071	chr1	55462215	55462714	Plcl1|chr1:55462215-55462714	0.188236867832553	.	.
chr1	55406395	55406894	chr1	55192060	55192559	Plcl1|chr1:55192060-55192559	0.238267238130317	.	.
chr1	55406395	55406894	chr1	55404316	55404815	Plcl1|chr1:55404316-55404815	0.0970266732330946	.	.
chr1	56972152	56972651	chr1	56972961	56973460	9130024F11Rik|chr1:56972961-56973460	0.258442128372421	.	.
chr1	57377988	57378487	chr1	57423605	57424104	1700066M21Rik|chr1:57423605-57424104	0.20053645867739	.	.
chr1	57377988	57378487	chr1	57423605	57424104	4930558J18Rik|chr1:57423605-57424104	0.20053645867739	.	.
chr1	58504734	58505233	chr1	58712890	58713389	Gm15834|chr1:58712890-58713389	0.102315515127152	.	.
chr1	58504734	58505233	chr1	58712890	58713389	Orc2|chr1:58712890-58713389	0.102315515127152	.	.
chr1	58585324	58585823	chr1	58746853	58747352	Fam126b|chr1:58746853-58747352	0.0990463246410819	.	.
chr1	58585324	58585823	chr1	58746853	58747352	Ndufb3|chr1:58746853-58747352	0.0990463246410819	.	.
chr1	58586034	58586533	chr1	58746853	58747352	Fam126b|chr1:58746853-58747352	0.119380533678326	.	.
chr1	58586034	58586533	chr1	58746853	58747352	Ndufb3|chr1:58746853-58747352	0.119380533678326	.	.
chr1	58586034	58586533	chr1	58959005	58959504	Fam126b|chr1:58959005-58959504	0.09363778274867	.	.
chr1	58586034	58586533	chr1	58959005	58959504	Ndufb3|chr1:58959005-58959504	0.09363778274867	.	.
chr1	58586034	58586533	chr1	58993707	58994206	Fam126b|chr1:58993707-58994206	0.261151195845423	.	.
chr1	58586034	58586533	chr1	58993707	58994206	Ndufb3|chr1:58993707-58994206	0.261151195845423	.	.
chr1	58586552	58587051	chr1	58697550	58698049	Fam126b|chr1:58697550-58698049	0.104805187331571	.	.
chr1	58586552	58587051	chr1	58697550	58698049	Ndufb3|chr1:58697550-58698049	0.104805187331571	.	.
chr1	58586552	58587051	chr1	58993707	58994206	Fam126b|chr1:58993707-58994206	0.116123180873496	.	.
chr1	58586552	58587051	chr1	58993707	58994206	Ndufb3|chr1:58993707-58994206	0.116123180873496	.	.
chr1	58710970	58711469	chr1	58652543	58653042	Cflar|chr1:58652543-58653042	0.130949203550408	.	.
chr1	58710970	58711469	chr1	58697550	58698049	Cflar|chr1:58697550-58698049	0.135987734927779	.	.
chr1	58711489	58711988	chr1	58712890	58713389	Cflar|chr1:58712890-58713389	0.109418540164487	.	.
chr1	58711489	58711988	chr1	58746853	58747352	Cflar|chr1:58746853-58747352	0.353142430351953	.	.
chr1	58711489	58711988	chr1	58897489	58897988	Cflar|chr1:58897489-58897988	0.120721566967725	.	.
chr1	58711489	58711988	chr1	58959005	58959504	Cflar|chr1:58959005-58959504	0.145015891392874	.	.
chr1	58973284	58973783	chr1	58712890	58713389	Stradb|chr1:58712890-58713389	0.172313314767377	.	.
chr1	58973284	58973783	chr1	58712890	58713389	Trak2|chr1:58712890-58713389	0.172313314767377	.	.
chr1	58973284	58973783	chr1	58937868	58938367	Stradb|chr1:58937868-58938367	0.129444110915438	.	.
chr1	58973284	58973783	chr1	58937868	58938367	Trak2|chr1:58937868-58938367	0.129444110915438	.	.
chr1	59119578	59120077	chr1	58770010	58770509	G730003C15Rik|chr1:58770010-58770509	0.160476512740298	.	.
chr1	59119578	59120077	chr1	58770010	58770509	Tmem237|chr1:58770010-58770509	0.160476512740298	.	.
chr1	59162883	59163382	chr1	58770010	58770509	Mpp4|chr1:58770010-58770509	0.12304486179282	.	.
chr1	59162883	59163382	chr1	59067948	59068447	Mpp4|chr1:59067948-59068447	0.228483314748695	.	.
chr1	59162883	59163382	chr1	59205579	59206078	Mpp4|chr1:59205579-59206078	0.247990712652878	.	.
chr1	59237006	59237505	chr1	58959005	58959504	Als2|chr1:58959005-58959504	0.15675094113136	.	.
chr1	59237895	59238394	chr1	58959005	58959504	Als2|chr1:58959005-58959504	0.211084650765463	.	.
chr1	59237895	59238394	chr1	58993707	58994206	Als2|chr1:58993707-58994206	0.136171431499893	.	.
chr1	59912662	59913161	chr1	59788955	59789454	Fam117b|chr1:59788955-59789454	0.115616503460585	.	.
chr1	59913211	59913710	chr1	59788955	59789454	Fam117b|chr1:59788955-59789454	0.218442080113551	.	.
chr1	59913211	59913710	chr1	59883669	59884168	Fam117b|chr1:59883669-59884168	0.136235167171259	.	.
chr1	60042935	60043434	chr1	59883669	59884168	Ica1l|chr1:59883669-59884168	0.0950382180175006	.	.
chr1	60097393	60097892	chr1	60272439	60272938	Carf|chr1:60272439-60272938	0.143319780869227	.	.
chr1	60097393	60097892	chr1	60469405	60469904	Carf|chr1:60469405-60469904	0.148196837422797	.	.
chr1	60097980	60098479	chr1	59764494	59764993	Carf|chr1:59764494-59764993	0.0997265831674787	.	.
chr1	60097980	60098479	chr1	59764494	59764993	Wdr12|chr1:59764494-59764993	0.0997265831674787	.	.
chr1	60098487	60098986	chr1	59788955	59789454	Carf|chr1:59788955-59789454	0.168612396168508	.	.
chr1	60098487	60098986	chr1	59788955	59789454	Wdr12|chr1:59788955-59789454	0.168612396168508	.	.
chr1	60180257	60180756	chr1	59788955	59789454	Nbeal1|chr1:59788955-59789454	0.334790276478094	.	.
chr1	60180257	60180756	chr1	59883669	59884168	Nbeal1|chr1:59883669-59884168	0.157415367429433	.	.
chr1	60180257	60180756	chr1	60158400	60158899	Nbeal1|chr1:60158400-60158899	0.139942895288856	.	.
chr1	60343314	60343813	chr1	60158400	60158899	Cyp20a1|chr1:60158400-60158899	0.0941999916693217	.	.
chr1	60343314	60343813	chr1	60158400	60158899	Cyp20a1|chr1:60158400-60158899	0.0941999916693218	.	.
chr1	60409462	60409961	chr1	60469405	60469904	Abi2|chr1:60469405-60469904	0.257348537186631	.	.
chr1	65122893	65123392	chr1	65179041	65179540	D630023F18Rik|chr1:65179041-65179540	0.10304044991161	.	.
chr1	65186396	65186895	chr1	65129584	65130083	Idh1|chr1:65129584-65130083	0.226885583628732	.	.
chr1	65186396	65186895	chr1	65129584	65130083	Pikfyve|chr1:65129584-65130083	0.226885583628732	.	.
chr1	65186396	65186895	chr1	65311469	65311968	Idh1|chr1:65311469-65311968	0.14043657633768	.	.
chr1	65186396	65186895	chr1	65311469	65311968	Pikfyve|chr1:65311469-65311968	0.14043657633768	.	.
chr1	65186396	65186895	chr1	65312053	65312552	Idh1|chr1:65312053-65312552	0.116750256334262	.	.
chr1	65186396	65186895	chr1	65312053	65312552	Pikfyve|chr1:65312053-65312552	0.116750256334262	.	.
chr1	69687151	69687650	chr1	69688924	69689423	Ikzf2|chr1:69688924-69689423	0.128055767131673	.	.
chr1	69687151	69687650	chr1	69759552	69760051	Ikzf2|chr1:69759552-69760051	0.121055745940752	.	.
chr1	70724978	70725477	chr1	70316336	70316835	Vwc2l|chr1:70316336-70316835	0.172728013400901	.	.
chr1	70724978	70725477	chr1	70692535	70693034	Vwc2l|chr1:70692535-70693034	0.144183077327484	.	.
chr1	70725497	70725996	chr1	70316336	70316835	Vwc2l|chr1:70316336-70316835	0.13055823934359	.	.
chr1	74505730	74506229	chr1	74787775	74788274	Cnot9|chr1:74787775-74788274	0.182916937093482	.	.
chr1	74505730	74506229	chr1	74802933	74803432	Cnot9|chr1:74802933-74803432	0.242680901799834	.	.
chr1	74505730	74506229	chr1	74858307	74858806	Cnot9|chr1:74858307-74858806	0.207242801199834	.	.
chr1	74505730	74506229	chr1	74880737	74881236	Cnot9|chr1:74880737-74881236	0.222015261781429	.	.
chr1	74505730	74506229	chr1	74964428	74964927	Cnot9|chr1:74964428-74964927	0.127682781498688	.	.
chr1	74506443	74506942	chr1	74763029	74763528	Cnot9|chr1:74763029-74763528	0.10073911682272	.	.
chr1	74506443	74506942	chr1	74772969	74773468	Cnot9|chr1:74772969-74773468	0.152470624982392	.	.
chr1	74587962	74588461	chr1	74787775	74788274	Bcs1l|chr1:74787775-74788274	0.20659264325467	.	.
chr1	74587962	74588461	chr1	74787775	74788274	Zfp142|chr1:74787775-74788274	0.20659264325467	.	.
chr1	74587962	74588461	chr1	74802933	74803432	Bcs1l|chr1:74802933-74803432	0.223068332902786	.	.
chr1	74587962	74588461	chr1	74802933	74803432	Zfp142|chr1:74802933-74803432	0.223068332902786	.	.
chr1	74587962	74588461	chr1	74806444	74806943	Bcs1l|chr1:74806444-74806943	0.117960562492455	.	.
chr1	74587962	74588461	chr1	74806444	74806943	Zfp142|chr1:74806444-74806943	0.117960562492455	.	.
chr1	74587962	74588461	chr1	74816731	74817230	Bcs1l|chr1:74816731-74817230	0.183616570111478	.	.
chr1	74587962	74588461	chr1	74816731	74817230	Zfp142|chr1:74816731-74817230	0.183616570111478	.	.
chr1	74587962	74588461	chr1	74858307	74858806	Bcs1l|chr1:74858307-74858806	0.277439011790282	.	.
chr1	74587962	74588461	chr1	74858307	74858806	Zfp142|chr1:74858307-74858806	0.277439011790282	.	.
chr1	74587962	74588461	chr1	74948735	74949234	Bcs1l|chr1:74948735-74949234	0.104385660946471	.	.
chr1	74587962	74588461	chr1	74948735	74949234	Zfp142|chr1:74948735-74949234	0.104385660946471	.	.
chr1	74601175	74601674	chr1	74816731	74817230	Rnf25|chr1:74816731-74817230	0.198527709552432	.	.
chr1	74601175	74601674	chr1	74816731	74817230	Stk36|chr1:74816731-74817230	0.198527709552432	.	.
chr1	74601175	74601674	chr1	74872216	74872715	Rnf25|chr1:74872216-74872715	0.118786545451818	.	.
chr1	74601175	74601674	chr1	74872216	74872715	Stk36|chr1:74872216-74872715	0.118786545451818	.	.
chr1	74661495	74661994	chr1	74806444	74806943	Ttll4|chr1:74806444-74806943	0.138854991357794	.	.
chr1	74661495	74661994	chr1	74806952	74807451	Ttll4|chr1:74806952-74807451	0.178019165294896	.	.
chr1	74661495	74661994	chr1	74808065	74808564	Ttll4|chr1:74808065-74808564	0.126773694131432	.	.
chr1	74854708	74855207	chr1	74802933	74803432	Cdk5r2|chr1:74802933-74803432	0.147274325220242	.	.
chr1	74854708	74855207	chr1	74808065	74808564	Cdk5r2|chr1:74808065-74808564	0.101123809898284	.	.
chr1	74854708	74855207	chr1	74816731	74817230	Cdk5r2|chr1:74816731-74817230	0.172470532514118	.	.
chr1	74854708	74855207	chr1	74858307	74858806	Cdk5r2|chr1:74858307-74858806	0.245494312252887	.	.
chr1	74854708	74855207	chr1	74880737	74881236	Cdk5r2|chr1:74880737-74881236	0.21526769743975	.	.
chr1	74854708	74855207	chr1	75141393	75141892	Cdk5r2|chr1:75141393-75141892	0.126097804608176	.	.
chr1	74854708	74855207	chr1	75218312	75218811	Cdk5r2|chr1:75218312-75218811	0.162981423485748	.	.
chr1	74893408	74893907	chr1	74926640	74927139	Cryba2|chr1:74926640-74927139	0.121867619764134	.	.
chr1	74935357	74935856	chr1	74787775	74788274	Cfap65|chr1:74787775-74788274	0.217049477442718	.	.
chr1	74935357	74935856	chr1	74858307	74858806	Cfap65|chr1:74858307-74858806	0.140397929863	.	.
chr1	74935357	74935856	chr1	74894978	74895477	Cfap65|chr1:74894978-74895477	0.0948565990225818	.	.
chr1	74935357	74935856	chr1	75218312	75218811	Cfap65|chr1:75218312-75218811	0.129570417078794	.	.
chr1	75124760	75125259	chr1	74787775	74788274	Nhej1|chr1:74787775-74788274	0.215765817656656	.	.
chr1	75124760	75125259	chr1	74802933	74803432	Nhej1|chr1:74802933-74803432	0.118728172170928	.	.
chr1	75124760	75125259	chr1	74806952	74807451	Nhej1|chr1:74806952-74807451	0.112908216843726	.	.
chr1	75124760	75125259	chr1	74808065	74808564	Nhej1|chr1:74808065-74808564	0.10574398473694	.	.
chr1	75124760	75125259	chr1	74816731	74817230	Nhej1|chr1:74816731-74817230	0.147156428994191	.	.
chr1	75124760	75125259	chr1	74964428	74964927	Nhej1|chr1:74964428-74964927	0.23979106481025	.	.
chr1	75124760	75125259	chr1	75052015	75052514	Nhej1|chr1:75052015-75052514	0.099592591853585	.	.
chr1	75142499	75142998	chr1	74894978	74895477	Cnppd1|chr1:74894978-74895477	0.16192926077072	.	.
chr1	75142499	75142998	chr1	74894978	74895477	Retreg2|chr1:74894978-74895477	0.16192926077072	.	.
chr1	75142499	75142998	chr1	75218312	75218811	Cnppd1|chr1:75218312-75218811	0.10879166568609	.	.
chr1	75142499	75142998	chr1	75218312	75218811	Retreg2|chr1:75218312-75218811	0.10879166568609	.	.
chr1	75168424	75168923	chr1	74763029	74763528	Zfand2b|chr1:74763029-74763528	0.205734271149135	.	.
chr1	75168424	75168923	chr1	74802933	74803432	Zfand2b|chr1:74802933-74803432	0.26883591968576	.	.
chr1	75168424	75168923	chr1	74806444	74806943	Zfand2b|chr1:74806444-74806943	0.191932476559754	.	.
chr1	75168424	75168923	chr1	74806952	74807451	Zfand2b|chr1:74806952-74807451	0.282109409205807	.	.
chr1	75168424	75168923	chr1	74816731	74817230	Zfand2b|chr1:74816731-74817230	0.13452262293471	.	.
chr1	75168424	75168923	chr1	74880737	74881236	Zfand2b|chr1:74880737-74881236	0.100876088349082	.	.
chr1	75168424	75168923	chr1	74964428	74964927	Zfand2b|chr1:74964428-74964927	0.149732069045521	.	.
chr1	75168424	75168923	chr1	75052015	75052514	Zfand2b|chr1:75052015-75052514	0.276994946556797	.	.
chr1	75168424	75168923	chr1	75244823	75245322	Zfand2b|chr1:75244823-75245322	0.099182857124086	.	.
chr1	75180079	75180578	chr1	74763029	74763528	Abcb6|chr1:74763029-74763528	0.144566183989873	.	.
chr1	75180079	75180578	chr1	74787775	74788274	Abcb6|chr1:74787775-74788274	0.160749261187564	.	.
chr1	75180079	75180578	chr1	74802933	74803432	Abcb6|chr1:74802933-74803432	0.157853930879344	.	.
chr1	75180079	75180578	chr1	74858307	74858806	Abcb6|chr1:74858307-74858806	0.190852132957946	.	.
chr1	75180079	75180578	chr1	74882110	74882609	Abcb6|chr1:74882110-74882609	0.118798340079008	.	.
chr1	75180079	75180578	chr1	74964428	74964927	Abcb6|chr1:74964428-74964927	0.162486401682213	.	.
chr1	75180079	75180578	chr1	75016818	75017317	Abcb6|chr1:75016818-75017317	0.277626485091405	.	.
chr1	75180079	75180578	chr1	75218312	75218811	Abcb6|chr1:75218312-75218811	0.300522461193324	.	.
chr1	75180079	75180578	chr1	75218312	75218811	Abcb6|chr1:75218312-75218811	0.300522461193325	.	.
chr1	75191753	75192252	chr1	74806444	74806943	Ankzf1|chr1:74806444-74806943	0.114699258048434	.	.
chr1	75191753	75192252	chr1	74806444	74806943	Atg9a|chr1:74806444-74806943	0.114699258048434	.	.
chr1	75191753	75192252	chr1	74806952	74807451	Ankzf1|chr1:74806952-74807451	0.188449062261984	.	.
chr1	75191753	75192252	chr1	74806952	74807451	Atg9a|chr1:74806952-74807451	0.188449062261984	.	.
chr1	75191753	75192252	chr1	74808065	74808564	Ankzf1|chr1:74808065-74808564	0.170138486730596	.	.
chr1	75191753	75192252	chr1	74808065	74808564	Atg9a|chr1:74808065-74808564	0.170138486730596	.	.
chr1	75191753	75192252	chr1	74858307	74858806	Ankzf1|chr1:74858307-74858806	0.146968265543934	.	.
chr1	75191753	75192252	chr1	74858307	74858806	Atg9a|chr1:74858307-74858806	0.146968265543934	.	.
chr1	75191753	75192252	chr1	75052015	75052514	Ankzf1|chr1:75052015-75052514	0.281838953930399	.	.
chr1	75191753	75192252	chr1	75052015	75052514	Atg9a|chr1:75052015-75052514	0.281838953930399	.	.
chr1	75192415	75192914	chr1	74802933	74803432	Ankzf1|chr1:74802933-74803432	0.290142742222312	.	.
chr1	75192415	75192914	chr1	74802933	74803432	Atg9a|chr1:74802933-74803432	0.290142742222312	.	.
chr1	75192415	75192914	chr1	74806444	74806943	Ankzf1|chr1:74806444-74806943	0.0929518053633156	.	.
chr1	75192415	75192914	chr1	74806444	74806943	Atg9a|chr1:74806444-74806943	0.0929518053633156	.	.
chr1	75192415	75192914	chr1	74858307	74858806	Ankzf1|chr1:74858307-74858806	0.119298575856585	.	.
chr1	75192415	75192914	chr1	74858307	74858806	Atg9a|chr1:74858307-74858806	0.119298575856585	.	.
chr1	75192415	75192914	chr1	75141393	75141892	Ankzf1|chr1:75141393-75141892	0.143892689555143	.	.
chr1	75192415	75192914	chr1	75141393	75141892	Atg9a|chr1:75141393-75141892	0.143892689555143	.	.
chr1	75210546	75211045	chr1	74802933	74803432	Glb1l|chr1:74802933-74803432	0.179593186649833	.	.
chr1	75210546	75211045	chr1	74802933	74803432	Stk16|chr1:74802933-74803432	0.179593186649833	.	.
chr1	75210546	75211045	chr1	74858307	74858806	Glb1l|chr1:74858307-74858806	0.192414966188395	.	.
chr1	75210546	75211045	chr1	74858307	74858806	Glb1l|chr1:74858307-74858806	0.192414966188396	.	.
chr1	75210546	75211045	chr1	74858307	74858806	Stk16|chr1:74858307-74858806	0.192414966188395	.	.
chr1	75210546	75211045	chr1	74858307	74858806	Stk16|chr1:74858307-74858806	0.192414966188396	.	.
chr1	75210546	75211045	chr1	74926640	74927139	Glb1l|chr1:74926640-74927139	0.0996904974632955	.	.
chr1	75210546	75211045	chr1	74926640	74927139	Stk16|chr1:74926640-74927139	0.0996904974632955	.	.
chr1	75210546	75211045	chr1	75141393	75141892	Glb1l|chr1:75141393-75141892	0.133149622427222	.	.
chr1	75210546	75211045	chr1	75141393	75141892	Stk16|chr1:75141393-75141892	0.133149622427222	.	.
chr1	75219086	75219585	chr1	74808065	74808564	Tuba4a|chr1:74808065-74808564	0.282893546641822	.	.
chr1	75219086	75219585	chr1	74894978	74895477	Tuba4a|chr1:74894978-74895477	0.0950215737090351	.	.
chr1	75219086	75219585	chr1	74948735	74949234	Tuba4a|chr1:74948735-74949234	0.235746105740891	.	.
chr1	75236144	75236643	chr1	74787775	74788274	Dnajb2|chr1:74787775-74788274	0.219823932701663	.	.
chr1	75236144	75236643	chr1	74802933	74803432	Dnajb2|chr1:74802933-74803432	0.279524876638744	.	.
chr1	75236144	75236643	chr1	74802933	74803432	Dnajb2|chr1:74802933-74803432	0.279524876638745	.	.
chr1	75236144	75236643	chr1	74858307	74858806	Dnajb2|chr1:74858307-74858806	0.258545414740082	.	.
chr1	75236144	75236643	chr1	74894978	74895477	Dnajb2|chr1:74894978-74895477	0.11290438060961	.	.
chr1	75236144	75236643	chr1	75218312	75218811	Dnajb2|chr1:75218312-75218811	0.113133800019813	.	.
chr1	75236144	75236643	chr1	75234571	75235070	Dnajb2|chr1:75234571-75235070	0.174678278027524	.	.
chr1	75236651	75237150	chr1	74808065	74808564	Dnajb2|chr1:74808065-74808564	0.240027175087141	.	.
chr1	75236651	75237150	chr1	74872216	74872715	Dnajb2|chr1:74872216-74872715	0.133235536853723	.	.
chr1	75236651	75237150	chr1	75052015	75052514	Dnajb2|chr1:75052015-75052514	0.238206721345648	.	.
chr1	75236651	75237150	chr1	75218312	75218811	Dnajb2|chr1:75218312-75218811	0.136839850783928	.	.
chr1	78310032	78310531	chr1	78217089	78217588	Sgpp2|chr1:78217089-78217588	0.309397111506016	.	.
chr1	78310032	78310531	chr1	78355094	78355593	Sgpp2|chr1:78355094-78355593	0.116511930913947	.	.
chr1	78310032	78310531	chr1	78357374	78357873	Sgpp2|chr1:78357374-78357873	0.321665636218832	.	.
chr1	78310032	78310531	chr1	78357937	78358436	Sgpp2|chr1:78357937-78358436	0.31530258658278	.	.
chr1	78310032	78310531	chr1	78419495	78419994	Sgpp2|chr1:78419495-78419994	0.116749075395985	.	.
chr1	78310032	78310531	chr1	78425895	78426394	Sgpp2|chr1:78425895-78426394	0.185383185397845	.	.
chr1	78310032	78310531	chr1	78454635	78455134	Sgpp2|chr1:78454635-78455134	0.159903217417779	.	.
chr1	78310931	78311430	chr1	78355094	78355593	Sgpp2|chr1:78355094-78355593	0.1769477401579	.	.
chr1	78310931	78311430	chr1	78357937	78358436	Sgpp2|chr1:78357937-78358436	0.11519439502311	.	.
chr1	84839165	84839664	chr1	84838531	84839030	Fbxo36|chr1:84838531-84839030	0.147153209157906	.	.
chr1	84839165	84839664	chr1	84941716	84942215	Fbxo36|chr1:84941716-84942215	0.190232541549056	.	.
chr1	84839165	84839664	chr1	85114670	85115169	Fbxo36|chr1:85114670-85115169	0.148112461273004	.	.
chr1	84839808	84840307	chr1	84838531	84839030	Fbxo36|chr1:84838531-84839030	0.132732215780427	.	.
chr1	84839808	84840307	chr1	84838531	84839030	Trip12|chr1:84838531-84839030	0.132732215780427	.	.
chr1	84839808	84840307	chr1	84933383	84933882	Fbxo36|chr1:84933383-84933882	0.107391214385612	.	.
chr1	84839808	84840307	chr1	84933383	84933882	Trip12|chr1:84933383-84933882	0.107391214385612	.	.
chr1	84839808	84840307	chr1	84941716	84942215	Fbxo36|chr1:84941716-84942215	0.140608638130085	.	.
chr1	84839808	84840307	chr1	84941716	84942215	Trip12|chr1:84941716-84942215	0.140608638130085	.	.
chr1	84934371	84934870	chr1	84838531	84839030	Slc16a14|chr1:84838531-84839030	0.109825791525102	.	.
chr1	84934371	84934870	chr1	84941716	84942215	Slc16a14|chr1:84941716-84942215	0.171299195440226	.	.
chr1	84934883	84935382	chr1	84838531	84839030	Slc16a14|chr1:84838531-84839030	0.132757040777352	.	.
chr1	84934883	84935382	chr1	84941716	84942215	Slc16a14|chr1:84941716-84942215	0.26345505757079	.	.
chr1	84935649	84936148	chr1	84838531	84839030	Slc16a14|chr1:84838531-84839030	0.273963026396921	.	.
chr1	84935649	84936148	chr1	84881481	84881980	Slc16a14|chr1:84881481-84881980	0.140518952757058	.	.
chr1	84935649	84936148	chr1	84941716	84942215	Slc16a14|chr1:84941716-84942215	0.176644883697897	.	.
chr1	87755700	87756199	chr1	87925537	87926036	Atg16l1|chr1:87925537-87926036	0.0984975852278076	.	.
chr1	87755700	87756199	chr1	87993478	87993977	Atg16l1|chr1:87993478-87993977	0.097654035788001	.	.
chr1	87853009	87853508	chr1	87880181	87880680	Dgkd|chr1:87880181-87880680	0.129110199456295	.	.
chr1	87853973	87854472	chr1	87798300	87798799	Dgkd|chr1:87798300-87798799	0.10103415593078	.	.
chr1	87853973	87854472	chr1	87798300	87798799	Gm19582|chr1:87798300-87798799	0.10103415593078	.	.
chr1	87853973	87854472	chr1	87813063	87813562	Dgkd|chr1:87813063-87813562	0.104162623371404	.	.
chr1	87853973	87854472	chr1	87813063	87813562	Gm19582|chr1:87813063-87813562	0.104162623371404	.	.
chr1	88007504	88008003	chr1	87880181	87880680	Usp40|chr1:87880181-87880680	0.154623142818253	.	.
chr1	93305687	93306186	chr1	93445454	93445953	Gm28535|chr1:93445454-93445953	0.162066018990044	.	.
chr1	93305687	93306186	chr1	93445454	93445953	Mterf4|chr1:93445454-93445953	0.162066018990044	.	.
chr1	93342619	93343118	chr1	93668682	93669181	Pask|chr1:93668682-93669181	0.109252795033754	.	.
chr1	93342619	93343118	chr1	93668682	93669181	Ppp1r7|chr1:93668682-93669181	0.109252795033754	.	.
chr1	93343358	93343857	chr1	93668682	93669181	Pask|chr1:93668682-93669181	0.0977824924462814	.	.
chr1	93343358	93343857	chr1	93668682	93669181	Ppp1r7|chr1:93668682-93669181	0.0977824924462814	.	.
chr1	93478107	93478606	chr1	93444675	93445174	Hdlbp|chr1:93444675-93445174	0.149444849658265	.	.
chr1	93478107	93478606	chr1	93444675	93445174	Sept2|chr1:93444675-93445174	0.149444849658265	.	.
chr1	93478107	93478606	chr1	93445454	93445953	Hdlbp|chr1:93445454-93445953	0.21376850654017	.	.
chr1	93478107	93478606	chr1	93445454	93445953	Sept2|chr1:93445454-93445953	0.21376850654017	.	.
chr1	93478622	93479121	chr1	93445454	93445953	Hdlbp|chr1:93445454-93445953	0.158103861831325	.	.
chr1	93478622	93479121	chr1	93445454	93445953	Sept2|chr1:93445454-93445953	0.158103861831325	.	.
chr1	93478622	93479121	chr1	93506953	93507452	Hdlbp|chr1:93506953-93507452	0.179321730729215	.	.
chr1	93478622	93479121	chr1	93506953	93507452	Sept2|chr1:93506953-93507452	0.179321730729215	.	.
chr1	93635550	93636049	chr1	93445454	93445953	Gm28536|chr1:93445454-93445953	0.231978386427414	.	.
chr1	93635550	93636049	chr1	93506953	93507452	Gm28536|chr1:93506953-93507452	0.131380151519102	.	.
chr1	93685241	93685740	chr1	93506953	93507452	Bok|chr1:93506953-93507452	0.141229490399394	.	.
chr1	93731754	93732253	chr1	93832963	93833462	Gm10550|chr1:93832963-93833462	0.133774109031536	.	.
chr1	93754617	93755116	chr1	93506953	93507452	Thap4|chr1:93506953-93507452	0.187570420368536	.	.
chr1	93754617	93755116	chr1	93761646	93762145	Thap4|chr1:93761646-93762145	0.128755278751237	.	.
chr1	93754617	93755116	chr1	94079039	94079538	Thap4|chr1:94079039-94079538	0.168128130688499	.	.
chr1	93801756	93802255	chr1	94027601	94028100	Dtymk|chr1:94027601-94028100	0.103670152539126	.	.
chr1	93803720	93804219	chr1	93506953	93507452	Ing5|chr1:93506953-93507452	0.107903168543709	.	.
chr1	93824318	93824817	chr1	93761646	93762145	D2hgdh|chr1:93761646-93762145	0.19023780045481	.	.
chr1	93824318	93824817	chr1	94027601	94028100	D2hgdh|chr1:94027601-94028100	0.155670190885488	.	.
chr1	93824318	93824817	chr1	94147120	94147619	D2hgdh|chr1:94147120-94147619	0.280683325322505	.	.
chr1	93825281	93825780	chr1	93506953	93507452	D2hgdh|chr1:93506953-93507452	0.209603794717649	.	.
chr1	93825281	93825780	chr1	93761646	93762145	D2hgdh|chr1:93761646-93762145	0.153155864281481	.	.
chr1	93825281	93825780	chr1	94027601	94028100	D2hgdh|chr1:94027601-94028100	0.215425075272953	.	.
chr1	93825281	93825780	chr1	94035198	94035697	D2hgdh|chr1:94035198-94035697	0.124771343391557	.	.
chr1	95313333	95313832	chr1	95223122	95223621	Fam174a|chr1:95223122-95223621	0.185790213462832	.	.
chr1	95313333	95313832	chr1	95293062	95293561	Fam174a|chr1:95293062-95293561	0.138547069066573	.	.
chr1	95313851	95314350	chr1	95223122	95223621	Fam174a|chr1:95223122-95223621	0.0977988136783704	.	.
chr1	95313851	95314350	chr1	95293062	95293561	Fam174a|chr1:95293062-95293561	0.131430602494797	.	.
chr1	95313851	95314350	chr1	95451739	95452238	Fam174a|chr1:95451739-95452238	0.126256481611938	.	.
chr1	95667416	95667915	chr1	95591593	95592092	St8sia4|chr1:95591593-95592092	0.126626745267749	.	.
chr1	95667416	95667915	chr1	95628028	95628527	St8sia4|chr1:95628028-95628527	0.208444018204576	.	.
chr1	95667416	95667915	chr1	95665260	95665759	St8sia4|chr1:95665260-95665759	0.145713032816737	.	.
chr1	96871948	96872447	chr1	96603342	96603841	Slco4c1|chr1:96603342-96603841	0.123971272339948	.	.
chr1	96871948	96872447	chr1	96635136	96635635	Slco4c1|chr1:96635136-96635635	0.197775597381419	.	.
chr1	96871948	96872447	chr1	97018908	97019407	Slco4c1|chr1:97018908-97019407	0.0920714063239643	.	.
chr1	97661204	97661703	chr1	97552882	97553381	D1Ertd622e|chr1:97552882-97553381	0.187443764614446	.	.
chr1	97661204	97661703	chr1	97630417	97630916	D1Ertd622e|chr1:97630417-97630916	0.105274743870728	.	.
chr1	97661204	97661703	chr1	97660435	97660934	D1Ertd622e|chr1:97660435-97660934	0.133251959399676	.	.
chr1	97661800	97662299	chr1	97688696	97689195	D1Ertd622e|chr1:97688696-97689195	0.0954872172550777	.	.
chr1	97661800	97662299	chr1	97688696	97689195	D1Ertd622e|chr1:97688696-97689195	0.0954872172550778	.	.
chr1	109982394	109982893	chr1	109530628	109531127	Cdh7|chr1:109530628-109531127	0.0969827074128154	.	.
chr1	109982394	109982893	chr1	109985362	109985861	Cdh7|chr1:109985362-109985861	0.177162235955957	.	.
chr1	109982394	109982893	chr1	109993775	109994274	Cdh7|chr1:109993775-109994274	0.102286315853826	.	.
chr1	109982994	109983493	chr1	109530628	109531127	Cdh7|chr1:109530628-109531127	0.362926840711374	.	.
chr1	109982994	109983493	chr1	109537659	109538158	Cdh7|chr1:109537659-109538158	0.104169692156287	.	.
chr1	109982994	109983493	chr1	109985362	109985861	Cdh7|chr1:109985362-109985861	0.215757284034378	.	.
chr1	109982994	109983493	chr1	110162909	110163408	Cdh7|chr1:110162909-110163408	0.181150687530841	.	.
chr1	115684447	115684946	chr1	115686455	115686954	Cntnap5a|chr1:115686455-115686954	0.180285956320371	.	.
chr1	115685264	115685763	chr1	115524172	115524671	Cntnap5a|chr1:115524172-115524671	0.168281201935365	.	.
chr1	115685264	115685763	chr1	115524821	115525320	Cntnap5a|chr1:115524821-115525320	0.150112882461758	.	.
chr1	115685264	115685763	chr1	115658610	115659109	Cntnap5a|chr1:115658610-115659109	0.273639415603002	.	.
chr1	115685264	115685763	chr1	115677949	115678448	Cntnap5a|chr1:115677949-115678448	0.216183928535659	.	.
chr1	115685264	115685763	chr1	115685774	115686273	Cntnap5a|chr1:115685774-115686273	0.322770205617066	.	.
chr1	115685264	115685763	chr1	115686455	115686954	Cntnap5a|chr1:115686455-115686954	0.132939397700161	.	.
chr1	115685264	115685763	chr1	115745518	115746017	Cntnap5a|chr1:115745518-115746017	0.137433270205783	.	.
chr1	118310992	118311491	chr1	118434883	118435382	Tsn|chr1:118434883-118435382	0.191973545636865	.	.
chr1	118310992	118311491	chr1	118481738	118482237	Tsn|chr1:118481738-118482237	0.114941534851839	.	.
chr1	118388033	118388532	chr1	118275095	118275594	Clasp1|chr1:118275095-118275594	0.180555212274815	.	.
chr1	118388033	118388532	chr1	118492751	118493250	Clasp1|chr1:118492751-118493250	0.145666099273125	.	.
chr1	118389052	118389551	chr1	118335765	118336264	Clasp1|chr1:118335765-118336264	0.204692171511463	.	.
chr1	118389052	118389551	chr1	118434883	118435382	Clasp1|chr1:118434883-118435382	0.244662802943499	.	.
chr1	118459308	118459807	chr1	118434883	118435382	2900060B14Rik|chr1:118434883-118435382	0.162754197045639	.	.
chr1	120340287	120340786	chr1	120538173	120538672	C1ql2|chr1:120538173-120538672	0.268131441414857	.	.
chr1	120340287	120340786	chr1	120549866	120550365	C1ql2|chr1:120549866-120550365	0.248133938124934	.	.
chr1	120340287	120340786	chr1	120594518	120595017	C1ql2|chr1:120594518-120595017	0.0996315471015897	.	.
chr1	120340860	120341359	chr1	120538173	120538672	C1ql2|chr1:120538173-120538672	0.259134668743294	.	.
chr1	120340860	120341359	chr1	120549866	120550365	C1ql2|chr1:120549866-120550365	0.124808315211493	.	.
chr1	120602767	120603266	chr1	120538173	120538672	En1|chr1:120538173-120538672	0.113001873914084	.	.
chr1	120602767	120603266	chr1	120603467	120603966	En1|chr1:120603467-120603966	0.15431849900637	.	.
chr1	120602767	120603266	chr1	120655115	120655614	En1|chr1:120655115-120655614	0.0931596755230104	.	.
chr1	130462505	130463004	chr1	130715647	130716146	Cd55|chr1:130715647-130716146	0.0951370455700399	.	.
chr1	130462505	130463004	chr1	130715647	130716146	Gm16083|chr1:130715647-130716146	0.0951370455700399	.	.
chr1	130717229	130717728	chr1	130350205	130350704	Yod1|chr1:130350205-130350704	0.111341479546624	.	.
chr1	130717229	130717728	chr1	130372076	130372575	Yod1|chr1:130372076-130372575	0.132874175081195	.	.
chr1	130717229	130717728	chr1	130576286	130576785	Yod1|chr1:130576286-130576785	0.105524957863822	.	.
chr1	130717229	130717728	chr1	130715647	130716146	Yod1|chr1:130715647-130716146	0.242396976723455	.	.
chr1	130717229	130717728	chr1	130979420	130979919	Yod1|chr1:130979420-130979919	0.0948367590239283	.	.
chr1	130911586	130912085	chr1	130878312	130878811	Il20|chr1:130878312-130878811	0.131165413071182	.	.
chr1	139454477	139454976	chr1	139267783	139268282	Aspm|chr1:139267783-139268282	0.104957987231925	.	.
chr1	139454477	139454976	chr1	139478820	139479319	Aspm|chr1:139478820-139479319	0.183053412975355	.	.
chr1	140245186	140245685	chr1	140339188	140339687	Kcnt2|chr1:140339188-140339687	0.119987654717265	.	.
chr1	140245186	140245685	chr1	140444583	140445082	Kcnt2|chr1:140444583-140445082	0.107112915693613	.	.
chr1	140246413	140246912	chr1	140444583	140445082	Kcnt2|chr1:140444583-140445082	0.122526776946939	.	.
chr1	143640493	143640992	chr1	143502217	143502716	B3galt2|chr1:143502217-143502716	0.0953993898011628	.	.
chr1	143641020	143641519	chr1	143308396	143308895	B3galt2|chr1:143308396-143308895	0.112682564530317	.	.
chr1	143641020	143641519	chr1	143318379	143318878	B3galt2|chr1:143318379-143318878	0.115356777700503	.	.
chr1	143641020	143641519	chr1	143562995	143563494	B3galt2|chr1:143562995-143563494	0.139111937546151	.	.
chr1	143641020	143641519	chr1	143644121	143644620	B3galt2|chr1:143644121-143644620	0.115167037446999	.	.
chr1	143701942	143702441	chr1	143308932	143309431	Cdc73|chr1:143308932-143309431	0.107510959217047	.	.
chr1	143701942	143702441	chr1	143380122	143380621	Cdc73|chr1:143380122-143380621	0.0971973588986473	.	.
chr1	143701942	143702441	chr1	143562995	143563494	Cdc73|chr1:143562995-143563494	0.14875127718447	.	.
chr1	143701942	143702441	chr1	143739248	143739747	Cdc73|chr1:143739248-143739747	0.14298847934985	.	.
chr1	143702603	143703102	chr1	143379609	143380108	Cdc73|chr1:143379609-143380108	0.100359510342761	.	.
chr1	143702603	143703102	chr1	143597119	143597618	Cdc73|chr1:143597119-143597618	0.277160161992487	.	.
chr1	143702603	143703102	chr1	143739248	143739747	Cdc73|chr1:143739248-143739747	0.23623722563346	.	.
chr1	143702603	143703102	chr1	143739932	143740431	Cdc73|chr1:143739932-143740431	0.109692103751327	.	.
chr1	146494826	146495325	chr1	146497757	146498256	Brinp3|chr1:146497757-146498256	0.10680776221635	.	.
chr1	146494826	146495325	chr1	146497757	146498256	Gm29514|chr1:146497757-146498256	0.10680776221635	.	.
chr1	146494826	146495325	chr1	146498409	146498908	Brinp3|chr1:146498409-146498908	0.181495476241341	.	.
chr1	146494826	146495325	chr1	146498409	146498908	Gm29514|chr1:146498409-146498908	0.181495476241341	.	.
chr1	146495368	146495867	chr1	146479905	146480404	Brinp3|chr1:146479905-146480404	0.103044717915466	.	.
chr1	146495368	146495867	chr1	146479905	146480404	Gm29514|chr1:146479905-146480404	0.103044717915466	.	.
chr1	146841091	146841590	chr1	146648075	146648574	Gm15584|chr1:146648075-146648574	0.204504863114039	.	.
chr1	146841091	146841590	chr1	146848754	146849253	Gm15584|chr1:146848754-146849253	0.249259480263837	.	.
chr1	146841091	146841590	chr1	147023243	147023742	Gm15584|chr1:147023243-147023742	0.120329860943891	.	.
chr1	146841091	146841590	chr1	147023805	147024304	Gm15584|chr1:147023805-147024304	0.10856456566181	.	.
chr1	150099643	150100142	chr1	149832907	149833406	Ptgs2|chr1:149832907-149833406	0.186290571694646	.	.
chr1	150099643	150100142	chr1	149832907	149833406	Ptgs2os|chr1:149832907-149833406	0.186290571694646	.	.
chr1	150099643	150100142	chr1	150260209	150260708	Ptgs2|chr1:150260209-150260708	0.11233355819944	.	.
chr1	150099643	150100142	chr1	150260209	150260708	Ptgs2os|chr1:150260209-150260708	0.11233355819944	.	.
chr1	150392883	150393382	chr1	150260209	150260708	Odr4|chr1:150260209-150260708	0.111490129775143	.	.
chr1	150392883	150393382	chr1	150260209	150260708	Tpr|chr1:150260209-150260708	0.111490129775143	.	.
chr1	150392883	150393382	chr1	150512333	150512832	Odr4|chr1:150512333-150512832	0.215828395540145	.	.
chr1	150392883	150393382	chr1	150512333	150512832	Tpr|chr1:150512333-150512832	0.215828395540145	.	.
chr1	150392883	150393382	chr1	150681421	150681920	Odr4|chr1:150681421-150681920	0.194290742550995	.	.
chr1	150392883	150393382	chr1	150681421	150681920	Tpr|chr1:150681421-150681920	0.194290742550995	.	.
chr1	155812620	155813119	chr1	156043002	156043501	Qsox1|chr1:156043002-156043501	0.172412647699222	.	.
chr1	155973115	155973614	chr1	156040577	156041076	Cep350|chr1:156040577-156041076	0.103705854514888	.	.
chr1	155973115	155973614	chr1	156043002	156043501	Cep350|chr1:156043002-156043501	0.155688109633056	.	.
chr1	155973115	155973614	chr1	156085751	156086250	Cep350|chr1:156085751-156086250	0.103522728917482	.	.
chr1	155973115	155973614	chr1	156247880	156248379	Cep350|chr1:156247880-156248379	0.098254196954787	.	.
chr1	155973668	155974167	chr1	156043002	156043501	Cep350|chr1:156043002-156043501	0.106520286290985	.	.
chr1	156035878	156036377	chr1	156183175	156183674	Tor1aip1|chr1:156183175-156183674	0.202376017787788	.	.
chr1	156035878	156036377	chr1	156183175	156183674	Tor1aip2|chr1:156183175-156183674	0.202376017787788	.	.
chr1	156035878	156036377	chr1	156270379	156270878	Tor1aip1|chr1:156270379-156270878	0.106192461033611	.	.
chr1	156035878	156036377	chr1	156270379	156270878	Tor1aip2|chr1:156270379-156270878	0.106192461033611	.	.
chr1	156035878	156036377	chr1	156271559	156272058	Tor1aip1|chr1:156271559-156272058	0.0931321527738832	.	.
chr1	156035878	156036377	chr1	156271559	156272058	Tor1aip2|chr1:156271559-156272058	0.0931321527738832	.	.
chr1	156204775	156205274	chr1	155784767	155785266	Fam163a|chr1:155784767-155785266	0.161865688502527	.	.
chr1	156204775	156205274	chr1	156183175	156183674	Fam163a|chr1:156183175-156183674	0.212972633018337	.	.
chr1	156204775	156205274	chr1	156221667	156222166	Fam163a|chr1:156221667-156222166	0.126389354408819	.	.
chr1	156204775	156205274	chr1	156230632	156231131	Fam163a|chr1:156230632-156231131	0.110728641483035	.	.
chr1	156204775	156205274	chr1	156263255	156263754	Fam163a|chr1:156263255-156263754	0.124934847502254	.	.
chr1	156204775	156205274	chr1	156270379	156270878	Fam163a|chr1:156270379-156270878	0.0957741762478945	.	.
chr1	156204775	156205274	chr1	156270379	156270878	Fam163a|chr1:156270379-156270878	0.0957741762478946	.	.
chr1	156303125	156303624	chr1	156040577	156041076	4930518J20Rik|chr1:156040577-156041076	0.234830357919609	.	.
chr1	156303125	156303624	chr1	156040577	156041076	Tdrd5|chr1:156040577-156041076	0.234830357919609	.	.
chr1	156303125	156303624	chr1	156043002	156043501	4930518J20Rik|chr1:156043002-156043501	0.141185825421499	.	.
chr1	156303125	156303624	chr1	156043002	156043501	Tdrd5|chr1:156043002-156043501	0.141185825421499	.	.
chr1	156303125	156303624	chr1	156241652	156242151	4930518J20Rik|chr1:156241652-156242151	0.104027655801248	.	.
chr1	156303125	156303624	chr1	156241652	156242151	Tdrd5|chr1:156241652-156242151	0.104027655801248	.	.
chr1	156420903	156421402	chr1	156040577	156041076	Axdnd1|chr1:156040577-156041076	0.139638676138123	.	.
chr1	156420903	156421402	chr1	156043002	156043501	Axdnd1|chr1:156043002-156043501	0.11844878652744	.	.
chr1	156420903	156421402	chr1	156085751	156086250	Axdnd1|chr1:156085751-156086250	0.1242912034169	.	.
chr1	159231368	159231867	chr1	158864486	158864985	Cop1|chr1:158864486-158864985	0.103273825024156	.	.
chr1	159231368	159231867	chr1	158912459	158912958	Cop1|chr1:158912459-158912958	0.120472360642232	.	.
chr1	159231368	159231867	chr1	159290160	159290659	Cop1|chr1:159290160-159290659	0.193314101115657	.	.
chr1	159231368	159231867	chr1	159389979	159390478	Cop1|chr1:159389979-159390478	0.135272628382083	.	.
chr1	159231368	159231867	chr1	159393211	159393710	Cop1|chr1:159393211-159393710	0.107409723048097	.	.
chr1	159231368	159231867	chr1	159415579	159416078	Cop1|chr1:159415579-159416078	0.455170389910539	.	.
chr1	159231910	159232409	chr1	158864486	158864985	Cop1|chr1:158864486-158864985	0.15106511177907	.	.
chr1	159231910	159232409	chr1	158953431	158953930	Cop1|chr1:158953431-158953930	0.104068930579491	.	.
chr1	159231910	159232409	chr1	159415579	159416078	Cop1|chr1:159415579-159416078	0.116000996260971	.	.
chr1	166253817	166254316	chr1	166282640	166283139	Ildr2|chr1:166282640-166283139	0.104372623699621	.	.
chr1	166253817	166254316	chr1	166344303	166344802	Ildr2|chr1:166344303-166344802	0.0922681112556449	.	.
chr1	166254415	166254914	chr1	166282640	166283139	Ildr2|chr1:166282640-166283139	0.160883023195545	.	.
chr1	166254415	166254914	chr1	166344303	166344802	Ildr2|chr1:166344303-166344802	0.103427128569936	.	.
chr1	166309200	166309699	chr1	166344303	166344802	5330438I03Rik|chr1:166344303-166344802	0.0961317081444858	.	.
chr1	166379002	166379501	chr1	166282640	166283139	Tada1|chr1:166282640-166283139	0.115323541233654	.	.
chr1	166379002	166379501	chr1	166343030	166343529	Tada1|chr1:166343030-166343529	0.190339986614499	.	.
chr1	166379002	166379501	chr1	166344303	166344802	Tada1|chr1:166344303-166344802	0.127463556921778	.	.
chr1	166379863	166380362	chr1	166319038	166319537	Gm15853|chr1:166319038-166319537	0.116896418022529	.	.
chr1	166408940	166409439	chr1	166360121	166360620	Pogk|chr1:166360121-166360620	0.130002532570678	.	.
chr1	166409578	166410077	chr1	166282640	166283139	Pogk|chr1:166282640-166283139	0.237362231166109	.	.
chr1	166409578	166410077	chr1	166343030	166343529	Pogk|chr1:166343030-166343529	0.150986471360064	.	.
chr1	166409578	166410077	chr1	166343030	166343529	Pogk|chr1:166343030-166343529	0.150986471360065	.	.
chr1	166409578	166410077	chr1	166344303	166344802	Pogk|chr1:166344303-166344802	0.138656749004774	.	.
chr1	173349883	173350382	chr1	173323777	173324276	Aim2|chr1:173323777-173324276	0.110048640628073	.	.
chr1	173366644	173367143	chr1	173339459	173339958	Cadm3|chr1:173339459-173339958	0.144971959302154	.	.
chr1	173366644	173367143	chr1	173339459	173339958	Cadm3|chr1:173339459-173339958	0.144971959302155	.	.
chr1	173366644	173367143	chr1	173389447	173389946	Cadm3|chr1:173389447-173389946	0.219272532679312	.	.
chr1	173367390	173367889	chr1	173377444	173377943	Cadm3|chr1:173377444-173377943	0.125985173924563	.	.
chr1	173367390	173367889	chr1	173390016	173390515	Cadm3|chr1:173390016-173390515	0.253203045732714	.	.
chr1	177795766	177796265	chr1	178219602	178220101	Adss|chr1:178219602-178220101	0.184033446498022	.	.
chr1	178187311	178187810	chr1	178242116	178242615	Desi2|chr1:178242116-178242615	0.210532022222757	.	.
chr1	178276142	178276641	chr1	178219602	178220101	4930527J03Rik|chr1:178219602-178220101	0.314759447138402	.	.
chr1	178276142	178276641	chr1	178448418	178448917	4930527J03Rik|chr1:178448418-178448917	0.120310684471212	.	.
chr1	178276142	178276641	chr1	178449116	178449615	4930527J03Rik|chr1:178449116-178449615	0.111973652648659	.	.
chr1	178317988	178318487	chr1	178242116	178242615	B230369F24Rik|chr1:178242116-178242615	0.116017747958417	.	.
chr1	178317988	178318487	chr1	178242116	178242615	Cox20|chr1:178242116-178242615	0.116017747958417	.	.
chr1	178317988	178318487	chr1	178368821	178369320	B230369F24Rik|chr1:178368821-178369320	0.100264474776592	.	.
chr1	178317988	178318487	chr1	178368821	178369320	Cox20|chr1:178368821-178369320	0.100264474776592	.	.
chr1	178318532	178319031	chr1	178336353	178336852	B230369F24Rik|chr1:178336353-178336852	0.105509813847736	.	.
chr1	178318532	178319031	chr1	178336353	178336852	Cox20|chr1:178336353-178336852	0.105509813847736	.	.
chr1	178318532	178319031	chr1	178368821	178369320	B230369F24Rik|chr1:178368821-178369320	0.121410293095886	.	.
chr1	178318532	178319031	chr1	178368821	178369320	Cox20|chr1:178368821-178369320	0.121410293095886	.	.
chr1	178318532	178319031	chr1	178448418	178448917	B230369F24Rik|chr1:178448418-178448917	0.194931996559327	.	.
chr1	178318532	178319031	chr1	178448418	178448917	Cox20|chr1:178448418-178448917	0.194931996559327	.	.
chr1	178337559	178338058	chr1	178242116	178242615	Hnrnpu|chr1:178242116-178242615	0.0992495723240256	.	.
chr1	178337559	178338058	chr1	178336353	178336852	Hnrnpu|chr1:178336353-178336852	0.125440705831351	.	.
chr1	178405450	178405949	chr1	178336353	178336852	Efcab2|chr1:178336353-178336852	0.178823311272265	.	.
chr1	178406170	178406669	chr1	178303332	178303831	Efcab2|chr1:178303332-178303831	0.215549021634258	.	.
chr1	178406170	178406669	chr1	178336353	178336852	Efcab2|chr1:178336353-178336852	0.107865301561379	.	.
chr1	178406170	178406669	chr1	178463658	178464157	Efcab2|chr1:178463658-178464157	0.138340921406218	.	.
chr1	194938639	194939138	chr1	194816816	194817315	Cd34|chr1:194816816-194817315	0.277582445662386	.	.
chr1	194938639	194939138	chr1	194836673	194837172	Cd34|chr1:194836673-194837172	0.0966609011930104	.	.
chr1	194938639	194939138	chr1	194839176	194839675	Cd34|chr1:194839176-194839675	0.157670508189773	.	.
chr1	194938639	194939138	chr1	194879521	194880020	Cd34|chr1:194879521-194880020	0.140781259644487	.	.
chr1	194938639	194939138	chr1	194977967	194978466	Cd34|chr1:194977967-194978466	0.146111578530146	.	.
chr1	194976111	194976610	chr1	194761366	194761865	A330023F24Rik|chr1:194761366-194761865	0.150887149376318	.	.
chr1	194976111	194976610	chr1	194761366	194761865	Gm16897|chr1:194761366-194761865	0.150887149376318	.	.
chr1	194976111	194976610	chr1	194977967	194978466	A330023F24Rik|chr1:194977967-194978466	0.251215230404561	.	.
chr1	194976111	194976610	chr1	194977967	194978466	Gm16897|chr1:194977967-194978466	0.251215230404561	.	.
chr1	194976111	194976610	chr1	195016706	195017205	A330023F24Rik|chr1:195016706-195017205	0.166278740307902	.	.
chr1	194976111	194976610	chr1	195016706	195017205	Gm16897|chr1:195016706-195017205	0.166278740307902	.	.
chr1	194976725	194977224	chr1	194761366	194761865	A330023F24Rik|chr1:194761366-194761865	0.105197781718117	.	.
chr1	194976725	194977224	chr1	194761366	194761865	Gm16897|chr1:194761366-194761865	0.105197781718117	.	.
chr1	194976725	194977224	chr1	194816816	194817315	A330023F24Rik|chr1:194816816-194817315	0.153767940549504	.	.
chr1	194976725	194977224	chr1	194816816	194817315	Gm16897|chr1:194816816-194817315	0.153767940549504	.	.
chr1	194976725	194977224	chr1	194839176	194839675	A330023F24Rik|chr1:194839176-194839675	0.229024356448335	.	.
chr1	194976725	194977224	chr1	194839176	194839675	Gm16897|chr1:194839176-194839675	0.229024356448335	.	.
chr1	194977431	194977930	chr1	194879521	194880020	Gm16897|chr1:194879521-194880020	0.247695090909384	.	.
chr1	194977431	194977930	chr1	194950868	194951367	Gm16897|chr1:194950868-194951367	0.151059385347667	.	.
chr1	194977431	194977930	chr1	194977967	194978466	Gm16897|chr1:194977967-194978466	0.50205464425224	.	.
chr1	195018071	195018570	chr1	194761366	194761865	Gm37027|chr1:194761366-194761865	0.127492150083634	.	.
chr1	195018071	195018570	chr1	194879521	194880020	Gm37027|chr1:194879521-194880020	0.105314486654942	.	.
chr1	195018071	195018570	chr1	194977967	194978466	Gm37027|chr1:194977967-194978466	0.125911085345061	.	.
chr1	195018071	195018570	chr1	195016706	195017205	Gm37027|chr1:195016706-195017205	0.193980346234174	.	.
chr1	195092132	195092631	chr1	194977967	194978466	Cd46|chr1:194977967-194978466	0.250746081727502	.	.
chr1	195092132	195092631	chr1	195016706	195017205	Cd46|chr1:195016706-195017205	0.195673220441885	.	.
chr1	195130829	195131328	chr1	194839176	194839675	Cr1l|chr1:194839176-194839675	0.099441712710184	.	.
chr1	195130829	195131328	chr1	195016706	195017205	Cr1l|chr1:195016706-195017205	0.0959674822375313	.	.
chr1	195130829	195131328	chr1	195040386	195040885	Cr1l|chr1:195040386-195040885	0.113581582600577	.	.
chr1	195176500	195176999	chr1	194753135	194753634	Cr2|chr1:194753135-194753634	0.138002150044419	.	.
chr1	195176500	195176999	chr1	195018996	195019495	Cr2|chr1:195018996-195019495	0.0991994159261307	.	.
chr10	3366298	3366797	chr10	3332842	3333341	Ppp1r14c|chr10:3332842-3333341	0.143078829730207	.	.
chr10	3366298	3366797	chr10	3366890	3367389	Ppp1r14c|chr10:3366890-3367389	0.258494384025836	.	.
chr10	3366298	3366797	chr10	3416492	3416991	Ppp1r14c|chr10:3416492-3416991	0.139972648389976	.	.
chr10	3740116	3740615	chr10	3332842	3333341	Plekhg1|chr10:3332842-3333341	0.25842296631081	.	.
chr10	3740116	3740615	chr10	3427660	3428159	Plekhg1|chr10:3427660-3428159	0.125554550591172	.	.
chr10	3972861	3973360	chr10	3531321	3531820	Mthfd1l|chr10:3531321-3531820	0.0983929411872913	.	.
chr10	5550504	5551003	chr10	5634278	5634777	Syne1|chr10:5634278-5634777	0.254933781088505	.	.
chr10	5550504	5551003	chr10	5841371	5841870	Syne1|chr10:5841371-5841870	0.233023535419498	.	.
chr10	5805395	5805894	chr10	5600051	5600550	Fbxo5|chr10:5600051-5600550	0.139014291330902	.	.
chr10	5805395	5805894	chr10	5866066	5866565	Fbxo5|chr10:5866066-5866565	0.0941302500473477	.	.
chr10	5823844	5824343	chr10	5549987	5550486	Mtrf1l|chr10:5549987-5550486	0.105761686663702	.	.
chr10	5823844	5824343	chr10	6035780	6036279	Mtrf1l|chr10:6035780-6036279	0.101079228509468	.	.
chr10	5921342	5921841	chr10	5846889	5847388	Rgs17|chr10:5846889-5847388	0.145842004151096	.	.
chr10	5921342	5921841	chr10	5868026	5868525	Rgs17|chr10:5868026-5868525	0.179797509983327	.	.
chr10	5921342	5921841	chr10	5912713	5913212	Rgs17|chr10:5912713-5913212	0.156073682397695	.	.
chr10	5922199	5922698	chr10	5549987	5550486	Rgs17|chr10:5549987-5550486	0.154448110353865	.	.
chr10	5922199	5922698	chr10	5554911	5555410	Rgs17|chr10:5554911-5555410	0.0928882745770105	.	.
chr10	5922199	5922698	chr10	5756071	5756570	Rgs17|chr10:5756071-5756570	0.140160224806649	.	.
chr10	5922199	5922698	chr10	5846889	5847388	Rgs17|chr10:5846889-5847388	0.118947916165851	.	.
chr10	5922199	5922698	chr10	5853238	5853737	Rgs17|chr10:5853238-5853737	0.166193552438603	.	.
chr10	5922199	5922698	chr10	5868026	5868525	Rgs17|chr10:5868026-5868525	0.139831280342654	.	.
chr10	5922199	5922698	chr10	6035780	6036279	Rgs17|chr10:6035780-6036279	0.190867078030161	.	.
chr10	5923047	5923546	chr10	5846889	5847388	Rgs17|chr10:5846889-5847388	0.155632347632939	.	.
chr10	5923047	5923546	chr10	5976944	5977443	Rgs17|chr10:5976944-5977443	0.122673902267771	.	.
chr10	7052495	7052994	chr10	7085261	7085760	Ipcef1|chr10:7085261-7085760	0.24304663652485	.	.
chr10	7211500	7211999	chr10	7085261	7085760	Cnksr3|chr10:7085261-7085760	0.131283085376687	.	.
chr10	7211500	7211999	chr10	7210985	7211484	Cnksr3|chr10:7210985-7211484	0.238248189641493	.	.
chr10	7590117	7590616	chr10	7600611	7601110	Lrp11|chr10:7600611-7601110	0.155394850635168	.	.
chr10	7667254	7667753	chr10	7333209	7333708	Nup43|chr10:7333209-7333708	0.0953519274425981	.	.
chr10	7667254	7667753	chr10	7390606	7391105	Nup43|chr10:7390606-7391105	0.11200406992392	.	.
chr10	7667254	7667753	chr10	7469964	7470463	Nup43|chr10:7469964-7470463	0.175070897577919	.	.
chr10	7667254	7667753	chr10	7663092	7663591	Nup43|chr10:7663092-7663591	0.0990924307354929	.	.
chr10	7680943	7681442	chr10	7260251	7260750	Lats1|chr10:7260251-7260750	0.139183081506328	.	.
chr10	7680943	7681442	chr10	7260251	7260750	Pcmt1|chr10:7260251-7260750	0.139183081506328	.	.
chr10	7680943	7681442	chr10	7390606	7391105	Lats1|chr10:7390606-7391105	0.127485494049623	.	.
chr10	7680943	7681442	chr10	7390606	7391105	Pcmt1|chr10:7390606-7391105	0.127485494049623	.	.
chr10	7680943	7681442	chr10	7883479	7883978	Lats1|chr10:7883479-7883978	0.116825005639925	.	.
chr10	7680943	7681442	chr10	7883479	7883978	Pcmt1|chr10:7883479-7883978	0.116825005639925	.	.
chr10	7680943	7681442	chr10	7911145	7911644	Lats1|chr10:7911145-7911644	0.0954048270509453	.	.
chr10	7680943	7681442	chr10	7911145	7911644	Pcmt1|chr10:7911145-7911644	0.0954048270509453	.	.
chr10	7681670	7682169	chr10	7260251	7260750	Lats1|chr10:7260251-7260750	0.127151517497672	.	.
chr10	7681670	7682169	chr10	7260251	7260750	Pcmt1|chr10:7260251-7260750	0.127151517497672	.	.
chr10	7681670	7682169	chr10	7390606	7391105	Lats1|chr10:7390606-7391105	0.214996074280519	.	.
chr10	7681670	7682169	chr10	7390606	7391105	Pcmt1|chr10:7390606-7391105	0.214996074280519	.	.
chr10	7681670	7682169	chr10	7911145	7911644	Lats1|chr10:7911145-7911644	0.331380979236978	.	.
chr10	7681670	7682169	chr10	7911145	7911644	Pcmt1|chr10:7911145-7911644	0.331380979236978	.	.
chr10	7725685	7726184	chr10	7600611	7601110	Katna1|chr10:7600611-7601110	0.110018373597248	.	.
chr10	7725685	7726184	chr10	7663092	7663591	Katna1|chr10:7663092-7663591	0.116886849067422	.	.
chr10	7725685	7726184	chr10	7883479	7883978	Katna1|chr10:7883479-7883978	0.101499462387541	.	.
chr10	7725685	7726184	chr10	7911145	7911644	Katna1|chr10:7911145-7911644	0.226779544726641	.	.
chr10	7780097	7780596	chr10	7911145	7911644	B430219N15Rik|chr10:7911145-7911644	0.161967423475177	.	.
chr10	7780721	7781220	chr10	7663092	7663591	B430219N15Rik|chr10:7663092-7663591	0.120165820611026	.	.
chr10	7780721	7781220	chr10	7911145	7911644	B430219N15Rik|chr10:7911145-7911644	0.134017727855891	.	.
chr10	7792631	7793130	chr10	7600611	7601110	Ginm1|chr10:7600611-7601110	0.163651488737549	.	.
chr10	7792631	7793130	chr10	7600611	7601110	Ppil4|chr10:7600611-7601110	0.163651488737549	.	.
chr10	7792631	7793130	chr10	7663092	7663591	Ginm1|chr10:7663092-7663591	0.272199720616484	.	.
chr10	7792631	7793130	chr10	7663092	7663591	Ppil4|chr10:7663092-7663591	0.272199720616484	.	.
chr10	7792631	7793130	chr10	7883479	7883978	Ginm1|chr10:7883479-7883978	0.0916173726311353	.	.
chr10	7792631	7793130	chr10	7883479	7883978	Ppil4|chr10:7883479-7883978	0.0916173726311353	.	.
chr10	7792631	7793130	chr10	7928966	7929465	Ginm1|chr10:7928966-7929465	0.127736571554188	.	.
chr10	7792631	7793130	chr10	7928966	7929465	Ppil4|chr10:7928966-7929465	0.127736571554188	.	.
chr10	7955534	7956033	chr10	7600611	7601110	Tab2|chr10:7600611-7601110	0.105542304696274	.	.
chr10	7955534	7956033	chr10	7663092	7663591	Tab2|chr10:7663092-7663591	0.135968944544376	.	.
chr10	7955534	7956033	chr10	7883479	7883978	Tab2|chr10:7883479-7883978	0.115829735780579	.	.
chr10	7955534	7956033	chr10	7928966	7929465	Tab2|chr10:7928966-7929465	0.211009370288172	.	.
chr10	7956090	7956589	chr10	7663092	7663591	Tab2|chr10:7663092-7663591	0.116650177622556	.	.
chr10	7956090	7956589	chr10	7928966	7929465	Tab2|chr10:7928966-7929465	0.103223567470123	.	.
chr10	14705323	14705822	chr10	14789913	14790412	Nmbr|chr10:14789913-14790412	0.11936925215366	.	.
chr10	14705323	14705822	chr10	14789913	14790412	Vta1|chr10:14789913-14790412	0.11936925215366	.	.
chr10	14759884	14760383	chr10	14789913	14790412	B230364G03Rik|chr10:14789913-14790412	0.0944829127491388	.	.
chr10	14759884	14760383	chr10	14790457	14790956	B230364G03Rik|chr10:14790457-14790956	0.16454780062502	.	.
chr10	14759884	14760383	chr10	14795319	14795818	B230364G03Rik|chr10:14795319-14795818	0.211340613916955	.	.
chr10	14759884	14760383	chr10	14816992	14817491	B230364G03Rik|chr10:14816992-14817491	0.131960655948921	.	.
chr10	14759884	14760383	chr10	14977646	14978145	B230364G03Rik|chr10:14977646-14978145	0.161183052682715	.	.
chr10	14759884	14760383	chr10	15046195	15046694	B230364G03Rik|chr10:15046195-15046694	0.234808502156865	.	.
chr10	14759884	14760383	chr10	15046195	15046694	B230364G03Rik|chr10:15046195-15046694	0.234808502156866	.	.
chr10	14759884	14760383	chr10	15122990	15123489	B230364G03Rik|chr10:15122990-15123489	0.182410958625697	.	.
chr10	14759884	14760383	chr10	15172500	15172999	B230364G03Rik|chr10:15172500-15172999	0.344389866269495	.	.
chr10	15300071	15300570	chr10	15122990	15123489	Gm47710|chr10:15122990-15123489	0.0938989527705198	.	.
chr10	15759897	15760396	chr10	15746756	15747255	Gm40604|chr10:15746756-15747255	0.262471821514749	.	.
chr10	15759897	15760396	chr10	16170309	16170808	Gm40604|chr10:16170309-16170808	0.152949853143389	.	.
chr10	19014684	19015183	chr10	19157996	19158495	Tnfaip3|chr10:19157996-19158495	0.117375057481608	.	.
chr10	19015270	19015769	chr10	19185903	19186402	Tnfaip3|chr10:19185903-19186402	0.251322791936103	.	.
chr10	19015270	19015769	chr10	19239936	19240435	Tnfaip3|chr10:19239936-19240435	0.159331074073386	.	.
chr10	19591671	19592170	chr10	19693066	19693565	Ifngr1|chr10:19693066-19693565	0.092190584567225	.	.
chr10	19592561	19593060	chr10	19578316	19578815	Ifngr1|chr10:19578316-19578815	0.136266877615186	.	.
chr10	21881933	21882432	chr10	21957803	21958302	Sgk1|chr10:21957803-21958302	0.332613937789301	.	.
chr10	21881933	21882432	chr10	21962926	21963425	Sgk1|chr10:21962926-21963425	0.128918537059622	.	.
chr10	21881933	21882432	chr10	21962926	21963425	Sgk1|chr10:21962926-21963425	0.128918537059623	.	.
chr10	21881933	21882432	chr10	21994360	21994859	Sgk1|chr10:21994360-21994859	0.129329763816895	.	.
chr10	21881933	21882432	chr10	22007748	22008247	Sgk1|chr10:22007748-22008247	0.205717459525205	.	.
chr10	21881933	21882432	chr10	22036209	22036708	Sgk1|chr10:22036209-22036708	0.100099807544382	.	.
chr10	21881933	21882432	chr10	22058487	22058986	Sgk1|chr10:22058487-22058986	0.226636181937644	.	.
chr10	21882814	21883313	chr10	21883505	21884004	Sgk1|chr10:21883505-21884004	0.240092688360784	.	.
chr10	21882814	21883313	chr10	21923542	21924041	Sgk1|chr10:21923542-21924041	0.177134258702257	.	.
chr10	21882814	21883313	chr10	21924043	21924542	Sgk1|chr10:21924043-21924542	0.182693815198769	.	.
chr10	21882814	21883313	chr10	21949944	21950443	Sgk1|chr10:21949944-21950443	0.18316605450429	.	.
chr10	21882814	21883313	chr10	21994360	21994859	Sgk1|chr10:21994360-21994859	0.110027360344938	.	.
chr10	21882814	21883313	chr10	22058487	22058986	Sgk1|chr10:22058487-22058986	0.0928675024725876	.	.
chr10	22645129	22645628	chr10	22479767	22480266	Slc2a12|chr10:22479767-22480266	0.175218170430855	.	.
chr10	22645129	22645628	chr10	22491597	22492096	Slc2a12|chr10:22491597-22492096	0.114634444273483	.	.
chr10	22645129	22645628	chr10	22569182	22569681	Slc2a12|chr10:22569182-22569681	0.177796209753352	.	.
chr10	22645129	22645628	chr10	22579377	22579876	Slc2a12|chr10:22579377-22579876	0.0998811572321187	.	.
chr10	22730224	22730723	chr10	22491597	22492096	AC166256.1|chr10:22491597-22492096	0.194106750450125	.	.
chr10	22730224	22730723	chr10	22569973	22570472	AC166256.1|chr10:22569973-22570472	0.130358851609898	.	.
chr10	22730224	22730723	chr10	22714849	22715348	AC166256.1|chr10:22714849-22715348	0.0950077367789922	.	.
chr10	22731152	22731651	chr10	22479767	22480266	AC166256.1|chr10:22479767-22480266	0.119961930154344	.	.
chr10	22731152	22731651	chr10	22479767	22480266	Tbpl1|chr10:22479767-22480266	0.119961930154344	.	.
chr10	22731681	22732180	chr10	22569182	22569681	AC166256.1|chr10:22569182-22569681	0.1267314149253	.	.
chr10	22731681	22732180	chr10	22569182	22569681	Tbpl1|chr10:22569182-22569681	0.1267314149253	.	.
chr10	26374914	26375413	chr10	26564421	26564920	L3mbtl3|chr10:26564421-26564920	0.124554918102422	.	.
chr10	26375759	26376258	chr10	26303433	26303932	L3mbtl3|chr10:26303433-26303932	0.121337627293646	.	.
chr10	26375759	26376258	chr10	26630133	26630632	L3mbtl3|chr10:26630133-26630632	0.0931131759987003	.	.
chr10	26695050	26695549	chr10	26303433	26303932	Gm48893|chr10:26303433-26303932	0.199882407354036	.	.
chr10	26695050	26695549	chr10	26345887	26346386	Gm48893|chr10:26345887-26346386	0.0929033047407813	.	.
chr10	29211439	29211938	chr10	28870661	28871160	9330159F19Rik|chr10:28870661-28871160	0.137526583115521	.	.
chr10	29211439	29211938	chr10	29106909	29107408	9330159F19Rik|chr10:29106909-29107408	0.142092176321849	.	.
chr10	29211439	29211938	chr10	29177959	29178458	9330159F19Rik|chr10:29177959-29178458	0.0930049057869489	.	.
chr10	29313161	29313660	chr10	29106909	29107408	Echdc1|chr10:29106909-29107408	0.104736986644272	.	.
chr10	29313161	29313660	chr10	29106909	29107408	Gm46218|chr10:29106909-29107408	0.104736986644272	.	.
chr10	29313161	29313660	chr10	29148055	29148554	Echdc1|chr10:29148055-29148554	0.0917384458587809	.	.
chr10	29313161	29313660	chr10	29148055	29148554	Gm46218|chr10:29148055-29148554	0.0917384458587809	.	.
chr10	29313161	29313660	chr10	29532753	29533252	Echdc1|chr10:29532753-29533252	0.156692870364019	.	.
chr10	29313161	29313660	chr10	29532753	29533252	Gm46218|chr10:29532753-29533252	0.156692870364019	.	.
chr10	29361838	29362337	chr10	29338603	29339102	Rnf146|chr10:29338603-29339102	0.0924251750674423	.	.
chr10	29534063	29534562	chr10	29532753	29533252	Gm48159|chr10:29532753-29533252	0.307336410118404	.	.
chr10	29534063	29534562	chr10	29777894	29778393	Gm48159|chr10:29777894-29778393	0.180038542779089	.	.
chr10	29534063	29534562	chr10	29778426	29778925	Gm48159|chr10:29778426-29778925	0.216188129184632	.	.
chr10	29534706	29535205	chr10	29532753	29533252	Gm48159|chr10:29532753-29533252	0.196257275027879	.	.
chr10	29534706	29535205	chr10	29532753	29533252	Rspo3|chr10:29532753-29533252	0.196257275027879	.	.
chr10	29534706	29535205	chr10	29777894	29778393	Gm48159|chr10:29777894-29778393	0.111158484066982	.	.
chr10	29534706	29535205	chr10	29777894	29778393	Rspo3|chr10:29777894-29778393	0.111158484066982	.	.
chr10	29535581	29536080	chr10	29532753	29533252	Rspo3|chr10:29532753-29533252	0.175306495283547	.	.
chr10	29535581	29536080	chr10	29777894	29778393	Rspo3|chr10:29777894-29778393	0.289594456394029	.	.
chr10	29535581	29536080	chr10	29778426	29778925	Rspo3|chr10:29778426-29778925	0.277054899888541	.	.
chr10	30200346	30200845	chr10	29778426	29778925	Cenpw|chr10:29778426-29778925	0.175010934726134	.	.
chr10	30802619	30803118	chr10	30778012	30778511	Ncoa7|chr10:30778012-30778511	0.187178731119684	.	.
chr10	30802619	30803118	chr10	30801947	30802446	Ncoa7|chr10:30801947-30802446	0.28450085394909	.	.
chr10	30802619	30803118	chr10	30810769	30811268	Ncoa7|chr10:30810769-30811268	0.129369566334177	.	.
chr10	30803126	30803625	chr10	30801947	30802446	Ncoa7|chr10:30801947-30802446	0.176498737300085	.	.
chr10	30803126	30803625	chr10	30810769	30811268	Ncoa7|chr10:30810769-30811268	0.10469077291597	.	.
chr10	30803126	30803625	chr10	30992733	30993232	Ncoa7|chr10:30992733-30993232	0.0939534551106136	.	.
chr10	30803126	30803625	chr10	31026379	31026878	Ncoa7|chr10:31026379-31026878	0.118151155978364	.	.
chr10	30842620	30843119	chr10	30801947	30802446	Hey2|chr10:30801947-30802446	0.204552383735816	.	.
chr10	31609486	31609985	chr10	31504123	31504622	Rnf217|chr10:31504123-31504622	0.150554299693112	.	.
chr10	31609486	31609985	chr10	31742380	31742879	Rnf217|chr10:31742380-31742879	0.123954972937945	.	.
chr10	31609486	31609985	chr10	31784977	31785476	Rnf217|chr10:31784977-31785476	0.123427806441113	.	.
chr10	32889817	32890316	chr10	33136500	33136999	Nkain2|chr10:33136500-33136999	0.127006041254569	.	.
chr10	33623953	33624452	chr10	33703373	33703872	Clvs2|chr10:33703373-33703872	0.104134229171082	.	.
chr10	33623953	33624452	chr10	33703373	33703872	Gm15939|chr10:33703373-33703872	0.104134229171082	.	.
chr10	34019491	34019990	chr10	33986736	33987235	Gm48045|chr10:33986736-33987235	0.166036476849898	.	.
chr10	34019491	34019990	chr10	33986736	33987235	Rwdd1|chr10:33986736-33987235	0.166036476849898	.	.
chr10	34036511	34037010	chr10	34070989	34071488	Trappc3l|chr10:34070989-34071488	0.240480018493386	.	.
chr10	34095347	34095846	chr10	33986736	33987235	Calhm5|chr10:33986736-33987235	0.0951360611462608	.	.
chr10	34095347	34095846	chr10	34033850	34034349	Calhm5|chr10:34033850-34034349	0.124181190440643	.	.
chr10	34095347	34095846	chr10	34070989	34071488	Calhm5|chr10:34070989-34071488	0.133108837774732	.	.
chr10	34096225	34096724	chr10	33986736	33987235	Calhm5|chr10:33986736-33987235	0.135485151210333	.	.
chr10	34127449	34127948	chr10	34091720	34092219	Calhm6|chr10:34091720-34092219	0.123168196756473	.	.
chr10	34206579	34207078	chr10	34033850	34034349	Dse|chr10:34033850-34034349	0.158882260523553	.	.
chr10	34281970	34282469	chr10	34328221	34328720	Tspyl1|chr10:34328221-34328720	0.0920405814071584	.	.
chr10	34281970	34282469	chr10	34592283	34592782	Tspyl1|chr10:34592283-34592782	0.124266343827409	.	.
chr10	34282484	34282983	chr10	34368075	34368574	Tspyl1|chr10:34368075-34368574	0.234474598910564	.	.
chr10	34297174	34297673	chr10	34280491	34280990	Tspyl4|chr10:34280491-34280990	0.232122083523605	.	.
chr10	34297174	34297673	chr10	34592283	34592782	Tspyl4|chr10:34592283-34592782	0.175235318920195	.	.
chr10	34418335	34418834	chr10	34280491	34280990	Nt5dc1|chr10:34280491-34280990	0.187699833617734	.	.
chr10	34418335	34418834	chr10	34592283	34592782	Nt5dc1|chr10:34592283-34592782	0.121209702562029	.	.
chr10	34418335	34418834	chr10	34617147	34617646	Nt5dc1|chr10:34617147-34617646	0.103328337379477	.	.
chr10	36505968	36506467	chr10	36535151	36535650	Hs3st5|chr10:36535151-36535650	0.164548212505062	.	.
chr10	36505968	36506467	chr10	36566760	36567259	Hs3st5|chr10:36566760-36567259	0.370573322072493	.	.
chr10	36505968	36506467	chr10	36567264	36567763	Hs3st5|chr10:36567264-36567763	0.435476978016646	.	.
chr10	36505968	36506467	chr10	36567869	36568368	Hs3st5|chr10:36567869-36568368	0.188092499687984	.	.
chr10	36505968	36506467	chr10	36608625	36609124	Hs3st5|chr10:36608625-36609124	0.104284354396592	.	.
chr10	36506584	36507083	chr10	36566760	36567259	Hs3st5|chr10:36566760-36567259	0.14530713396762	.	.
chr10	36506584	36507083	chr10	36567264	36567763	Hs3st5|chr10:36567264-36567763	0.309919116616759	.	.
chr10	36506584	36507083	chr10	36567869	36568368	Hs3st5|chr10:36567869-36568368	0.20147464288288	.	.
chr10	36506584	36507083	chr10	36692859	36693358	Hs3st5|chr10:36692859-36693358	0.134619394007914	.	.
chr10	36507177	36507676	chr10	36567264	36567763	Hs3st5|chr10:36567264-36567763	0.138338416140142	.	.
chr10	36507177	36507676	chr10	36567869	36568368	Hs3st5|chr10:36567869-36568368	0.152453980814071	.	.
chr10	36507177	36507676	chr10	36692859	36693358	Hs3st5|chr10:36692859-36693358	0.200327685231396	.	.
chr10	45289129	45289628	chr10	45273132	45273631	Gm15934|chr10:45273132-45273631	0.243785018025694	.	.
chr10	45289129	45289628	chr10	45736520	45737019	Gm15934|chr10:45736520-45737019	0.207898598081955	.	.
chr10	45335421	45335920	chr10	45273132	45273631	Bves|chr10:45273132-45273631	0.216321339337032	.	.
chr10	45335421	45335920	chr10	45381821	45382320	Bves|chr10:45381821-45382320	0.104036298793414	.	.
chr10	45335421	45335920	chr10	45736520	45737019	Bves|chr10:45736520-45737019	0.2683417067003	.	.
chr10	45335421	45335920	chr10	45736520	45737019	Bves|chr10:45736520-45737019	0.268341706700301	.	.
chr10	45335958	45336457	chr10	45273132	45273631	Bves|chr10:45273132-45273631	0.299473250693133	.	.
chr10	45335958	45336457	chr10	45373235	45373734	Bves|chr10:45373235-45373734	0.0953778558836365	.	.
chr10	45335958	45336457	chr10	45736520	45737019	Bves|chr10:45736520-45737019	0.261493790805032	.	.
chr10	45485562	45486061	chr10	45653970	45654469	Lin28b|chr10:45653970-45654469	0.164270255279886	.	.
chr10	45485562	45486061	chr10	45711324	45711823	Lin28b|chr10:45711324-45711823	0.213450093644156	.	.
chr10	45486237	45486736	chr10	45658545	45659044	Lin28b|chr10:45658545-45659044	0.102850482425365	.	.
chr10	45486237	45486736	chr10	45659067	45659566	Lin28b|chr10:45659067-45659566	0.201321413220448	.	.
chr10	45577590	45578089	chr10	45711324	45711823	Hace1|chr10:45711324-45711823	0.127540303450773	.	.
chr10	49788557	49789056	chr10	49673321	49673820	Grik2|chr10:49673321-49673820	0.13643813846167	.	.
chr10	49788557	49789056	chr10	49783245	49783744	Grik2|chr10:49783245-49783744	0.196378167326161	.	.
chr10	49788557	49789056	chr10	50169056	50169555	Grik2|chr10:50169056-50169555	0.0980487706878447	.	.
chr10	49788557	49789056	chr10	50199870	50200369	Grik2|chr10:50199870-50200369	0.151994613665241	.	.
chr10	50592385	50592884	chr10	50704180	50704679	Ascc3|chr10:50704180-50704679	0.107160526621956	.	.
chr10	52022446	52022945	chr10	52072508	52073007	Vgll2|chr10:52072508-52073007	0.138965589253722	.	.
chr10	52022446	52022945	chr10	52106115	52106614	Vgll2|chr10:52106115-52106614	0.139476373449908	.	.
chr10	52233867	52234366	chr10	52072508	52073007	Dcbld1|chr10:52072508-52073007	0.092751766342149	.	.
chr10	52381975	52382474	chr10	52216726	52217225	Gopc|chr10:52216726-52217225	0.117181579127731	.	.
chr10	52381975	52382474	chr10	52703990	52704489	Gopc|chr10:52703990-52704489	0.256009107007273	.	.
chr10	52417238	52417737	chr10	52703990	52704489	Nus1|chr10:52703990-52704489	0.104749827809465	.	.
chr10	52418019	52418518	chr10	52027420	52027919	Nus1|chr10:52027420-52027919	0.163122702854992	.	.
chr10	52690218	52690717	chr10	52330961	52331460	Slc35f1|chr10:52330961-52331460	0.120394360094948	.	.
chr10	52690218	52690717	chr10	52691301	52691800	Slc35f1|chr10:52691301-52691800	0.113620155501274	.	.
chr10	52690801	52691300	chr10	52691301	52691800	Slc35f1|chr10:52691301-52691800	0.362657197172714	.	.
chr10	56228732	56229231	chr10	56198995	56199494	Tbc1d32|chr10:56198995-56199494	0.265427573755062	.	.
chr10	56431168	56431667	chr10	56165636	56166135	Gm36595|chr10:56165636-56166135	0.170297923017746	.	.
chr10	56431168	56431667	chr10	56611561	56612060	Gm36595|chr10:56611561-56612060	0.194119987759134	.	.
chr10	56431168	56431667	chr10	56612090	56612589	Gm36595|chr10:56612090-56612589	0.117049254910462	.	.
chr10	56431764	56432263	chr10	56165636	56166135	Gm36595|chr10:56165636-56166135	0.103717603796155	.	.
chr10	56431764	56432263	chr10	56369070	56369569	Gm36595|chr10:56369070-56369569	0.115864266344605	.	.
chr10	56431764	56432263	chr10	56611561	56612060	Gm36595|chr10:56611561-56612060	0.238546254900623	.	.
chr10	56431764	56432263	chr10	56612090	56612589	Gm36595|chr10:56612090-56612589	0.204475061328299	.	.
chr10	57486054	57486553	chr10	57162427	57162926	4930467K11Rik|chr10:57162427-57162926	0.107581792907698	.	.
chr10	57486054	57486553	chr10	57162427	57162926	Hsf2|chr10:57162427-57162926	0.107581792907698	.	.
chr10	57486054	57486553	chr10	57317064	57317563	4930467K11Rik|chr10:57317064-57317563	0.189337328229181	.	.
chr10	57486054	57486553	chr10	57317064	57317563	Hsf2|chr10:57317064-57317563	0.189337328229181	.	.
chr10	57486054	57486553	chr10	57447879	57448378	4930467K11Rik|chr10:57447879-57448378	0.106027361928625	.	.
chr10	57486054	57486553	chr10	57447879	57448378	Hsf2|chr10:57447879-57448378	0.106027361928625	.	.
chr10	57486054	57486553	chr10	57743482	57743981	4930467K11Rik|chr10:57743482-57743981	0.133916102847263	.	.
chr10	57486054	57486553	chr10	57743482	57743981	Hsf2|chr10:57743482-57743981	0.133916102847263	.	.
chr10	57532304	57532803	chr10	57447879	57448378	Serinc1|chr10:57447879-57448378	0.200882930186199	.	.
chr10	57532304	57532803	chr10	57744060	57744559	Serinc1|chr10:57744060-57744559	0.142939980992219	.	.
chr10	57631815	57632314	chr10	57463283	57463782	Pkib|chr10:57463283-57463782	0.179828562797499	.	.
chr10	57632515	57633014	chr10	57463283	57463782	Pkib|chr10:57463283-57463782	0.135459470045959	.	.
chr10	57632515	57633014	chr10	57743482	57743981	Pkib|chr10:57743482-57743981	0.203177336415394	.	.
chr10	57632515	57633014	chr10	57744060	57744559	Pkib|chr10:57744060-57744559	0.191430658415052	.	.
chr10	57632515	57633014	chr10	57848308	57848807	Pkib|chr10:57848308-57848807	0.17709865481741	.	.
chr10	57784508	57785007	chr10	57795519	57796018	Fabp7|chr10:57795519-57796018	0.0967556492560743	.	.
chr10	57794436	57794935	chr10	57743482	57743981	Smpdl3a|chr10:57743482-57743981	0.167243445007693	.	.
chr10	57794436	57794935	chr10	57841830	57842329	Smpdl3a|chr10:57841830-57842329	0.0919928337840952	.	.
chr10	57794436	57794935	chr10	57841830	57842329	Smpdl3a|chr10:57841830-57842329	0.0919928337840953	.	.
chr10	57794939	57795438	chr10	57743482	57743981	Smpdl3a|chr10:57743482-57743981	0.146870978968251	.	.
chr10	57794939	57795438	chr10	57744060	57744559	Smpdl3a|chr10:57744060-57744559	0.160824005650243	.	.
chr10	57794939	57795438	chr10	57841830	57842329	Smpdl3a|chr10:57841830-57842329	0.275181561647634	.	.
chr10	58255194	58255693	chr10	58384035	58384534	Gcc2|chr10:58384035-58384534	0.117735847720613	.	.
chr10	58255194	58255693	chr10	58401851	58402350	Gcc2|chr10:58401851-58402350	0.164672913740296	.	.
chr10	58323065	58323564	chr10	58338241	58338740	Lims1|chr10:58338241-58338740	0.122584192404151	.	.
chr10	58323065	58323564	chr10	58382517	58383016	Lims1|chr10:58382517-58383016	0.0986365823051576	.	.
chr10	58446597	58447096	chr10	58338241	58338740	Ranbp2|chr10:58338241-58338740	0.112165270255574	.	.
chr10	58446597	58447096	chr10	58384035	58384534	Ranbp2|chr10:58384035-58384534	0.184627905762154	.	.
chr10	58497623	58498122	chr10	58371409	58371908	Ccdc138|chr10:58371409-58371908	0.284773196322788	.	.
chr10	62231026	62231525	chr10	62055333	62055832	Tspan15|chr10:62055333-62055832	0.0977915755806262	.	.
chr10	62231026	62231525	chr10	62186811	62187310	Tspan15|chr10:62186811-62187310	0.151434811055697	.	.
chr10	62231026	62231525	chr10	62410887	62411386	Tspan15|chr10:62410887-62411386	0.123370408039418	.	.
chr10	62340040	62340539	chr10	62101434	62101933	Hk1os|chr10:62101434-62101933	0.144673520296051	.	.
chr10	62340040	62340539	chr10	62110799	62111298	Hk1os|chr10:62110799-62111298	0.184888930620905	.	.
chr10	62340040	62340539	chr10	62182988	62183487	Hk1os|chr10:62182988-62183487	0.0920189732417376	.	.
chr10	62340040	62340539	chr10	62410887	62411386	Hk1os|chr10:62410887-62411386	0.123282952055383	.	.
chr10	62340040	62340539	chr10	62590203	62590702	Hk1os|chr10:62590203-62590702	0.0954463731861846	.	.
chr10	62449224	62449723	chr10	62101434	62101933	4930507D05Rik|chr10:62101434-62101933	0.122202454618971	.	.
chr10	62449224	62449723	chr10	62101434	62101933	Supv3l1|chr10:62101434-62101933	0.122202454618971	.	.
chr10	62449224	62449723	chr10	62110799	62111298	4930507D05Rik|chr10:62110799-62111298	0.185620645981916	.	.
chr10	62449224	62449723	chr10	62110799	62111298	Supv3l1|chr10:62110799-62111298	0.185620645981916	.	.
chr10	62449224	62449723	chr10	62186811	62187310	4930507D05Rik|chr10:62186811-62187310	0.145320080426927	.	.
chr10	62449224	62449723	chr10	62186811	62187310	Supv3l1|chr10:62186811-62187310	0.145320080426927	.	.
chr10	62449224	62449723	chr10	62260971	62261470	4930507D05Rik|chr10:62260971-62261470	0.199034549759442	.	.
chr10	62449224	62449723	chr10	62260971	62261470	Supv3l1|chr10:62260971-62261470	0.199034549759442	.	.
chr10	62449224	62449723	chr10	62282647	62283146	4930507D05Rik|chr10:62282647-62283146	0.178888761800323	.	.
chr10	62449224	62449723	chr10	62282647	62283146	Supv3l1|chr10:62282647-62283146	0.178888761800323	.	.
chr10	62449224	62449723	chr10	62332391	62332890	4930507D05Rik|chr10:62332391-62332890	0.13672966256549	.	.
chr10	62449224	62449723	chr10	62332391	62332890	Supv3l1|chr10:62332391-62332890	0.13672966256549	.	.
chr10	62449224	62449723	chr10	62500120	62500619	4930507D05Rik|chr10:62500120-62500619	0.185531228802608	.	.
chr10	62449224	62449723	chr10	62500120	62500619	Supv3l1|chr10:62500120-62500619	0.185531228802608	.	.
chr10	62449766	62450265	chr10	62055333	62055832	4930507D05Rik|chr10:62055333-62055832	0.161350790094593	.	.
chr10	62449766	62450265	chr10	62055333	62055832	Supv3l1|chr10:62055333-62055832	0.161350790094593	.	.
chr10	62449766	62450265	chr10	62101434	62101933	4930507D05Rik|chr10:62101434-62101933	0.34903924915319	.	.
chr10	62449766	62450265	chr10	62101434	62101933	Supv3l1|chr10:62101434-62101933	0.34903924915319	.	.
chr10	62449766	62450265	chr10	62110799	62111298	4930507D05Rik|chr10:62110799-62111298	0.138536095699285	.	.
chr10	62449766	62450265	chr10	62110799	62111298	Supv3l1|chr10:62110799-62111298	0.138536095699285	.	.
chr10	62449766	62450265	chr10	62186811	62187310	4930507D05Rik|chr10:62186811-62187310	0.194897448306305	.	.
chr10	62449766	62450265	chr10	62186811	62187310	Supv3l1|chr10:62186811-62187310	0.194897448306305	.	.
chr10	62449766	62450265	chr10	62332391	62332890	4930507D05Rik|chr10:62332391-62332890	0.211342905750137	.	.
chr10	62449766	62450265	chr10	62332391	62332890	Supv3l1|chr10:62332391-62332890	0.211342905750137	.	.
chr10	62449766	62450265	chr10	62500120	62500619	4930507D05Rik|chr10:62500120-62500619	0.0960460661766191	.	.
chr10	62449766	62450265	chr10	62500120	62500619	Supv3l1|chr10:62500120-62500619	0.0960460661766191	.	.
chr10	62486629	62487128	chr10	62101434	62101933	Vps26a|chr10:62101434-62101933	0.115780421918164	.	.
chr10	62486629	62487128	chr10	62110799	62111298	Vps26a|chr10:62110799-62111298	0.144537288678678	.	.
chr10	62577623	62578122	chr10	62850934	62851433	4933428P19Rik|chr10:62850934-62851433	0.112653642390611	.	.
chr10	62577623	62578122	chr10	62850934	62851433	Kif1bp|chr10:62850934-62851433	0.112653642390611	.	.
chr10	62577623	62578122	chr10	62856650	62857149	4933428P19Rik|chr10:62856650-62857149	0.192607355248361	.	.
chr10	62577623	62578122	chr10	62856650	62857149	Kif1bp|chr10:62856650-62857149	0.192607355248361	.	.
chr10	62577623	62578122	chr10	62865210	62865709	4933428P19Rik|chr10:62865210-62865709	0.104638528903981	.	.
chr10	62577623	62578122	chr10	62865210	62865709	Kif1bp|chr10:62865210-62865709	0.104638528903981	.	.
chr10	62578211	62578710	chr10	62300269	62300768	4933428P19Rik|chr10:62300269-62300768	0.172958863873547	.	.
chr10	62578211	62578710	chr10	62300269	62300768	Kif1bp|chr10:62300269-62300768	0.172958863873547	.	.
chr10	62578211	62578710	chr10	62410887	62411386	4933428P19Rik|chr10:62410887-62411386	0.133241884592534	.	.
chr10	62578211	62578710	chr10	62410887	62411386	Kif1bp|chr10:62410887-62411386	0.133241884592534	.	.
chr10	62578211	62578710	chr10	62500120	62500619	4933428P19Rik|chr10:62500120-62500619	0.123169056732725	.	.
chr10	62578211	62578710	chr10	62500120	62500619	Kif1bp|chr10:62500120-62500619	0.123169056732725	.	.
chr10	62578211	62578710	chr10	62674652	62675151	4933428P19Rik|chr10:62674652-62675151	0.105457765881523	.	.
chr10	62578211	62578710	chr10	62674652	62675151	Kif1bp|chr10:62674652-62675151	0.105457765881523	.	.
chr10	62578211	62578710	chr10	62865210	62865709	4933428P19Rik|chr10:62865210-62865709	0.259950698387698	.	.
chr10	62578211	62578710	chr10	62865210	62865709	Kif1bp|chr10:62865210-62865709	0.259950698387698	.	.
chr10	62602059	62602558	chr10	62294061	62294560	Ddx21|chr10:62294061-62294560	0.124318085059363	.	.
chr10	62602059	62602558	chr10	62294061	62294560	Gm47257|chr10:62294061-62294560	0.124318085059363	.	.
chr10	62602059	62602558	chr10	62332391	62332890	Ddx21|chr10:62332391-62332890	0.0993182803752012	.	.
chr10	62602059	62602558	chr10	62332391	62332890	Gm47257|chr10:62332391-62332890	0.0993182803752012	.	.
chr10	62602059	62602558	chr10	62500120	62500619	Ddx21|chr10:62500120-62500619	0.184517497350339	.	.
chr10	62602059	62602558	chr10	62500120	62500619	Gm47257|chr10:62500120-62500619	0.184517497350339	.	.
chr10	62602059	62602558	chr10	62590203	62590702	Ddx21|chr10:62590203-62590702	0.126598347873963	.	.
chr10	62602059	62602558	chr10	62590203	62590702	Gm47257|chr10:62590203-62590702	0.126598347873963	.	.
chr10	62602059	62602558	chr10	62674652	62675151	Ddx21|chr10:62674652-62675151	0.118481864305563	.	.
chr10	62602059	62602558	chr10	62674652	62675151	Gm47257|chr10:62674652-62675151	0.118481864305563	.	.
chr10	62602059	62602558	chr10	62865210	62865709	Ddx21|chr10:62865210-62865709	0.227585336612608	.	.
chr10	62602059	62602558	chr10	62865210	62865709	Gm47257|chr10:62865210-62865709	0.227585336612608	.	.
chr10	62651098	62651597	chr10	62294061	62294560	Ddx50|chr10:62294061-62294560	0.155321633711566	.	.
chr10	62651098	62651597	chr10	62332391	62332890	Ddx50|chr10:62332391-62332890	0.161971862350819	.	.
chr10	62651098	62651597	chr10	62674652	62675151	Ddx50|chr10:62674652-62675151	0.103045688590378	.	.
chr10	62651098	62651597	chr10	62843720	62844219	Ddx50|chr10:62843720-62844219	0.120190837980579	.	.
chr10	62651098	62651597	chr10	62856650	62857149	Ddx50|chr10:62856650-62857149	0.210781476803431	.	.
chr10	62651098	62651597	chr10	62856650	62857149	Ddx50|chr10:62856650-62857149	0.210781476803432	.	.
chr10	62651098	62651597	chr10	62865210	62865709	Ddx50|chr10:62865210-62865709	0.238066738169792	.	.
chr10	62725538	62726037	chr10	62300269	62300768	Stox1|chr10:62300269-62300768	0.275720779957892	.	.
chr10	62725538	62726037	chr10	62590203	62590702	Stox1|chr10:62590203-62590702	0.174234826728745	.	.
chr10	62725538	62726037	chr10	62865210	62865709	Stox1|chr10:62865210-62865709	0.17333679732868	.	.
chr10	62725538	62726037	chr10	62865795	62866294	Stox1|chr10:62865795-62866294	0.10089962100754	.	.
chr10	62726313	62726812	chr10	62260971	62261470	Stox1|chr10:62260971-62261470	0.125988454608671	.	.
chr10	62726313	62726812	chr10	62857169	62857668	Stox1|chr10:62857169-62857668	0.106201525498633	.	.
chr10	62726313	62726812	chr10	62865210	62865709	Stox1|chr10:62865210-62865709	0.289514670991807	.	.
chr10	62791593	62792092	chr10	62843720	62844219	Ccar1|chr10:62843720-62844219	0.161310642171186	.	.
chr10	62791593	62792092	chr10	62865795	62866294	Ccar1|chr10:62865795-62866294	0.120182684157558	.	.
chr10	62919701	62920200	chr10	62850934	62851433	Slc25a16|chr10:62850934-62851433	0.104943176725123	.	.
chr10	62919701	62920200	chr10	62856650	62857149	Slc25a16|chr10:62856650-62857149	0.148605058143261	.	.
chr10	62920395	62920894	chr10	62500120	62500619	Slc25a16|chr10:62500120-62500619	0.114009614700132	.	.
chr10	62920395	62920894	chr10	62857169	62857668	Slc25a16|chr10:62857169-62857668	0.175223254894042	.	.
chr10	62920395	62920894	chr10	62865210	62865709	Slc25a16|chr10:62865210-62865709	0.158783566358603	.	.
chr10	62946840	62947339	chr10	62549665	62550164	Dna2|chr10:62549665-62550164	0.132112688872792	.	.
chr10	62946840	62947339	chr10	62850934	62851433	Dna2|chr10:62850934-62851433	0.138522897565982	.	.
chr10	62946840	62947339	chr10	62856650	62857149	Dna2|chr10:62856650-62857149	0.0963747362571834	.	.
chr10	62946840	62947339	chr10	62857169	62857668	Dna2|chr10:62857169-62857668	0.123570538938832	.	.
chr10	62979983	62980482	chr10	62856650	62857149	Rufy2|chr10:62856650-62857149	0.194309823676713	.	.
chr10	62979983	62980482	chr10	62857169	62857668	Rufy2|chr10:62857169-62857668	0.146108907400085	.	.
chr10	62979983	62980482	chr10	62865210	62865709	Rufy2|chr10:62865210-62865709	0.135473983805082	.	.
chr10	72026284	72026783	chr10	71895499	71895998	Gm34609|chr10:71895499-71895998	0.27449349450086	.	.
chr10	72026284	72026783	chr10	72322037	72322536	Gm34609|chr10:72322037-72322536	0.113542427762474	.	.
chr10	72026284	72026783	chr10	72350083	72350582	Gm34609|chr10:72350083-72350582	0.217719650637863	.	.
chr10	72026284	72026783	chr10	72484283	72484782	Gm34609|chr10:72484283-72484782	0.177556683011172	.	.
chr10	72654602	72655101	chr10	72322037	72322536	Zwint|chr10:72322037-72322536	0.19598270211301	.	.
chr10	72654602	72655101	chr10	72403182	72403681	Zwint|chr10:72403182-72403681	0.0949557946730753	.	.
chr10	72654602	72655101	chr10	72403182	72403681	Zwint|chr10:72403182-72403681	0.0949557946730754	.	.
chr10	72654602	72655101	chr10	72450070	72450569	Zwint|chr10:72450070-72450569	0.127365604374718	.	.
chr10	72654602	72655101	chr10	72830299	72830798	Zwint|chr10:72830299-72830798	0.204881655394414	.	.
chr10	72655128	72655627	chr10	72350083	72350582	Zwint|chr10:72350083-72350582	0.115974037800356	.	.
chr10	72655128	72655627	chr10	72403182	72403681	Zwint|chr10:72403182-72403681	0.126621058529363	.	.
chr10	72655128	72655627	chr10	72894251	72894750	Zwint|chr10:72894251-72894750	0.108041823281961	.	.
chr10	75773277	75773776	chr10	75872865	75873364	Ddt|chr10:75872865-75873364	0.127527914535301	.	.
chr10	75797531	75798030	chr10	75790810	75791309	Gstt1|chr10:75790810-75791309	0.175083515425099	.	.
chr10	75797531	75798030	chr10	76203887	76204386	Gstt1|chr10:76203887-76204386	0.112666037841727	.	.
chr10	75797531	75798030	chr10	76203887	76204386	Gstt1|chr10:76203887-76204386	0.112666037841728	.	.
chr10	75798331	75798830	chr10	76203887	76204386	Gstt1|chr10:76203887-76204386	0.144746421485851	.	.
chr10	75837242	75837741	chr10	75853409	75853908	Gstt2|chr10:75853409-75853908	0.143122491047724	.	.
chr10	75837242	75837741	chr10	76203887	76204386	Gstt2|chr10:76203887-76204386	0.1860885769554	.	.
chr10	75859343	75859842	chr10	76203887	76204386	Mif|chr10:76203887-76204386	0.138470148675022	.	.
chr10	75860073	75860572	chr10	75790810	75791309	Mif|chr10:75790810-75791309	0.107837076297678	.	.
chr10	75860073	75860572	chr10	75873531	75874030	Mif|chr10:75873531-75874030	0.104726378161148	.	.
chr10	75893088	75893587	chr10	75872865	75873364	Derl3|chr10:75872865-75873364	0.170263983859013	.	.
chr10	75893088	75893587	chr10	75950691	75951190	Derl3|chr10:75950691-75951190	0.14408580763413	.	.
chr10	75893088	75893587	chr10	75951750	75952249	Derl3|chr10:75951750-75952249	0.13333962811519	.	.
chr10	75932278	75932777	chr10	75872865	75873364	Chchd10|chr10:75872865-75873364	0.155075516408324	.	.
chr10	75935571	75936070	chr10	75834209	75834708	Mmp11|chr10:75834209-75834708	0.131335793402969	.	.
chr10	75935571	75936070	chr10	75873531	75874030	Mmp11|chr10:75873531-75874030	0.114023422503372	.	.
chr10	75935571	75936070	chr10	75950691	75951190	Mmp11|chr10:75950691-75951190	0.174697175900547	.	.
chr10	76032290	76032789	chr10	75951750	75952249	Zfp280b|chr10:75951750-75952249	0.0992214109387299	.	.
chr10	76032290	76032789	chr10	76260344	76260843	Zfp280b|chr10:76260344-76260843	0.0979213040671341	.	.
chr10	76032290	76032789	chr10	76391682	76392181	Zfp280b|chr10:76391682-76392181	0.100866614155431	.	.
chr10	76032290	76032789	chr10	76455222	76455721	Zfp280b|chr10:76455222-76455721	0.129337853860937	.	.
chr10	76237626	76238125	chr10	75883039	75883538	Prmt2|chr10:75883039-75883538	0.163873834340758	.	.
chr10	76237626	76238125	chr10	75951750	75952249	Prmt2|chr10:75951750-75952249	0.100370216577678	.	.
chr10	76237626	76238125	chr10	76203887	76204386	Prmt2|chr10:76203887-76204386	0.10896772361387	.	.
chr10	76253541	76254040	chr10	76260344	76260843	S100b|chr10:76260344-76260843	0.0967186229665347	.	.
chr10	76253541	76254040	chr10	76316560	76317059	S100b|chr10:76316560-76317059	0.133699988384701	.	.
chr10	76345090	76345589	chr10	76271186	76271685	Dip2a|chr10:76271186-76271685	0.129845889691601	.	.
chr10	76468680	76469179	chr10	76316560	76317059	Mcm3ap|chr10:76316560-76317059	0.11530917980216	.	.
chr10	76468680	76469179	chr10	76316560	76317059	Ybey|chr10:76316560-76317059	0.11530917980216	.	.
chr10	76468680	76469179	chr10	76391682	76392181	Mcm3ap|chr10:76391682-76392181	0.0965714690526169	.	.
chr10	76468680	76469179	chr10	76391682	76392181	Mcm3ap|chr10:76391682-76392181	0.096571469052617	.	.
chr10	76468680	76469179	chr10	76391682	76392181	Ybey|chr10:76391682-76392181	0.0965714690526169	.	.
chr10	76468680	76469179	chr10	76391682	76392181	Ybey|chr10:76391682-76392181	0.096571469052617	.	.
chr10	76531225	76531724	chr10	76733248	76733747	Lss|chr10:76733248-76733747	0.143497313276205	.	.
chr10	76531225	76531724	chr10	76840705	76841204	Lss|chr10:76840705-76841204	0.1721645608455	.	.
chr10	76531225	76531724	chr10	76841244	76841743	Lss|chr10:76841244-76841743	0.251440805624365	.	.
chr10	76623163	76623662	chr10	76809931	76810430	Col6a2|chr10:76809931-76810430	0.106442434740218	.	.
chr10	76961928	76962427	chr10	76513129	76513628	Pcbp3|chr10:76513129-76513628	0.138946040413032	.	.
chr10	76961928	76962427	chr10	76733248	76733747	Pcbp3|chr10:76733248-76733747	0.267137799155405	.	.
chr10	76961928	76962427	chr10	76815986	76816485	Pcbp3|chr10:76815986-76816485	0.101524488036673	.	.
chr10	76961928	76962427	chr10	76816491	76816990	Pcbp3|chr10:76816491-76816990	0.109647861644346	.	.
chr10	76961928	76962427	chr10	76835726	76836225	Pcbp3|chr10:76835726-76836225	0.121190618907603	.	.
chr10	76961928	76962427	chr10	76840705	76841204	Pcbp3|chr10:76840705-76841204	0.143272363723767	.	.
chr10	76961928	76962427	chr10	76841244	76841743	Pcbp3|chr10:76841244-76841743	0.257073048658762	.	.
chr10	76961928	76962427	chr10	76939676	76940175	Pcbp3|chr10:76939676-76940175	0.103834368948045	.	.
chr10	78574182	78574681	chr10	78787724	78788223	Ilvbl|chr10:78787724-78788223	0.110599824002905	.	.
chr10	78574182	78574681	chr10	78812600	78813099	Ilvbl|chr10:78812600-78813099	0.122001968034956	.	.
chr10	78574691	78575190	chr10	78812600	78813099	Ilvbl|chr10:78812600-78813099	0.105655590043709	.	.
chr10	78746859	78747358	chr10	78787724	78788223	Gm30400|chr10:78787724-78788223	0.14629174760607	.	.
chr10	78746859	78747358	chr10	78812600	78813099	Gm30400|chr10:78812600-78813099	0.106662633361129	.	.
chr10	78752339	78752838	chr10	78787067	78787566	Ccdc105|chr10:78787067-78787566	0.132923305175394	.	.
chr10	78752339	78752838	chr10	78787724	78788223	Ccdc105|chr10:78787724-78788223	0.247733117999936	.	.
chr10	78752863	78753362	chr10	78686751	78687250	Ccdc105|chr10:78686751-78687250	0.16328275066901	.	.
chr10	78779460	78779959	chr10	78787724	78788223	Slc1a6|chr10:78787724-78788223	0.173156067237201	.	.
chr10	78780051	78780550	chr10	78787724	78788223	Slc1a6|chr10:78787724-78788223	0.125831487617171	.	.
chr10	78780607	78781106	chr10	78632261	78632760	Slc1a6|chr10:78632261-78632760	0.1365352146668	.	.
chr10	78781232	78781731	chr10	78787724	78788223	Slc1a6|chr10:78787724-78788223	0.141725151558626	.	.
chr10	79097368	79097867	chr10	78787724	78788223	2610008E11Rik|chr10:78787724-78788223	0.218250276819742	.	.
chr10	79533559	79534058	chr10	79695112	79695611	Plpp2|chr10:79695112-79695611	0.117986580209814	.	.
chr10	79554336	79554835	chr10	79738147	79738646	Mier2|chr10:79738147-79738646	0.0943055737528593	.	.
chr10	79554879	79555378	chr10	79717959	79718458	Mier2|chr10:79717959-79718458	0.165652603181746	.	.
chr10	79613886	79614385	chr10	79595188	79595687	C2cd4c|chr10:79595188-79595687	0.10682772078027	.	.
chr10	79637007	79637506	chr10	79712388	79712887	Gm47163|chr10:79712388-79712887	0.123624332274895	.	.
chr10	79637007	79637506	chr10	79712388	79712887	Shc2|chr10:79712388-79712887	0.123624332274895	.	.
chr10	79637658	79638157	chr10	79649318	79649817	Gm47163|chr10:79649318-79649817	0.112642178067989	.	.
chr10	79637658	79638157	chr10	79649318	79649817	Shc2|chr10:79649318-79649817	0.112642178067989	.	.
chr10	79663935	79664434	chr10	79638841	79639340	Madcam1|chr10:79638841-79639340	0.0949870094145435	.	.
chr10	79668658	79669157	chr10	79654793	79655292	Tpgs1|chr10:79654793-79655292	0.155708668264343	.	.
chr10	79668658	79669157	chr10	79655302	79655801	Tpgs1|chr10:79655302-79655801	0.143945944468928	.	.
chr10	79668658	79669157	chr10	79717959	79718458	Tpgs1|chr10:79717959-79718458	0.108940396650308	.	.
chr10	79669185	79669684	chr10	79595188	79595687	Tpgs1|chr10:79595188-79595687	0.1771503982929	.	.
chr10	79669185	79669684	chr10	79717959	79718458	Tpgs1|chr10:79717959-79718458	0.110670323080734	.	.
chr10	79669743	79670242	chr10	79695112	79695611	Tpgs1|chr10:79695112-79695611	0.150353838763048	.	.
chr10	79669743	79670242	chr10	79712388	79712887	Tpgs1|chr10:79712388-79712887	0.106795991103226	.	.
chr10	79669743	79670242	chr10	79717959	79718458	Tpgs1|chr10:79717959-79718458	0.176157098074031	.	.
chr10	79681760	79682259	chr10	79654793	79655292	Cdc34|chr10:79654793-79655292	0.173875586808996	.	.
chr10	79681760	79682259	chr10	79717959	79718458	Cdc34|chr10:79717959-79718458	0.264695462479364	.	.
chr10	79704113	79704612	chr10	79595188	79595687	Bsg|chr10:79595188-79595687	0.126320169863146	.	.
chr10	79704113	79704612	chr10	79717959	79718458	Bsg|chr10:79717959-79718458	0.108598915262637	.	.
chr10	79716415	79716914	chr10	79695112	79695611	Hcn2|chr10:79695112-79695611	0.105243923531443	.	.
chr10	79717010	79717509	chr10	79654793	79655292	Hcn2|chr10:79654793-79655292	0.265146672438888	.	.
chr10	79717010	79717509	chr10	79655302	79655801	Hcn2|chr10:79655302-79655801	0.121025682488318	.	.
chr10	79717010	79717509	chr10	79712388	79712887	Hcn2|chr10:79712388-79712887	0.17319733282294	.	.
chr10	79717010	79717509	chr10	79717959	79718458	Hcn2|chr10:79717959-79718458	0.142008395196883	.	.
chr10	79746371	79746870	chr10	79638841	79639340	Polrmt|chr10:79638841-79639340	0.172149606894514	.	.
chr10	81252204	81252703	chr10	81407442	81407941	Matk|chr10:81407442-81407941	0.125393384232233	.	.
chr10	81252204	81252703	chr10	81413787	81414286	Matk|chr10:81413787-81414286	0.204496054934307	.	.
chr10	81252204	81252703	chr10	81426092	81426591	Matk|chr10:81426092-81426591	0.138867775619547	.	.
chr10	81252204	81252703	chr10	81430157	81430656	Matk|chr10:81430157-81430656	0.143604673123704	.	.
chr10	81252204	81252703	chr10	81551522	81552021	Matk|chr10:81551522-81552021	0.188301302357734	.	.
chr10	81252204	81252703	chr10	81571498	81571997	Matk|chr10:81571498-81571997	0.0992994987296577	.	.
chr10	81252204	81252703	chr10	81571498	81571997	Matk|chr10:81571498-81571997	0.0992994987296578	.	.
chr10	81253019	81253518	chr10	81257213	81257712	Matk|chr10:81257213-81257712	0.102538832466235	.	.
chr10	81253019	81253518	chr10	81285670	81286169	Matk|chr10:81285670-81286169	0.109667062038021	.	.
chr10	81253019	81253518	chr10	81346675	81347174	Matk|chr10:81346675-81347174	0.109729555039098	.	.
chr10	81253019	81253518	chr10	81407442	81407941	Matk|chr10:81407442-81407941	0.251521600669993	.	.
chr10	81253019	81253518	chr10	81430157	81430656	Matk|chr10:81430157-81430656	0.244029509039091	.	.
chr10	81253019	81253518	chr10	81432821	81433320	Matk|chr10:81432821-81433320	0.11054830930095	.	.
chr10	81253019	81253518	chr10	81472805	81473304	Matk|chr10:81472805-81473304	0.316226034746068	.	.
chr10	81253019	81253518	chr10	81472805	81473304	Matk|chr10:81472805-81473304	0.316226034746069	.	.
chr10	81253019	81253518	chr10	81551522	81552021	Matk|chr10:81551522-81552021	0.154351512177189	.	.
chr10	81253019	81253518	chr10	81633421	81633920	Matk|chr10:81633421-81633920	0.211746686987538	.	.
chr10	81253019	81253518	chr10	81643405	81643904	Matk|chr10:81643405-81643904	0.0976300706636978	.	.
chr10	81266395	81266894	chr10	81416888	81417387	Apba3|chr10:81416888-81417387	0.0950503441951112	.	.
chr10	81266395	81266894	chr10	81416888	81417387	Mrpl54|chr10:81416888-81417387	0.0950503441951112	.	.
chr10	81266395	81266894	chr10	81426092	81426591	Apba3|chr10:81426092-81426591	0.128499279870273	.	.
chr10	81266395	81266894	chr10	81426092	81426591	Mrpl54|chr10:81426092-81426591	0.128499279870273	.	.
chr10	81266395	81266894	chr10	81430157	81430656	Apba3|chr10:81430157-81430656	0.112491330676918	.	.
chr10	81266395	81266894	chr10	81430157	81430656	Mrpl54|chr10:81430157-81430656	0.112491330676918	.	.
chr10	81266395	81266894	chr10	81518478	81518977	Apba3|chr10:81518478-81518977	0.190393341842497	.	.
chr10	81266395	81266894	chr10	81518478	81518977	Mrpl54|chr10:81518478-81518977	0.190393341842497	.	.
chr10	81266395	81266894	chr10	81551522	81552021	Apba3|chr10:81551522-81552021	0.1246297080105	.	.
chr10	81266395	81266894	chr10	81551522	81552021	Mrpl54|chr10:81551522-81552021	0.1246297080105	.	.
chr10	81266395	81266894	chr10	81633421	81633920	Apba3|chr10:81633421-81633920	0.154596594331888	.	.
chr10	81266395	81266894	chr10	81633421	81633920	Mrpl54|chr10:81633421-81633920	0.154596594331888	.	.
chr10	81292618	81293117	chr10	81346675	81347174	Pip5k1c|chr10:81346675-81347174	0.147687578855101	.	.
chr10	81292618	81293117	chr10	81430157	81430656	Pip5k1c|chr10:81430157-81430656	0.130493103228676	.	.
chr10	81292618	81293117	chr10	81430826	81431325	Pip5k1c|chr10:81430826-81431325	0.160885516458158	.	.
chr10	81292618	81293117	chr10	81432821	81433320	Pip5k1c|chr10:81432821-81433320	0.145898512702811	.	.
chr10	81292618	81293117	chr10	81472805	81473304	Pip5k1c|chr10:81472805-81473304	0.126785421786468	.	.
chr10	81292618	81293117	chr10	81518478	81518977	Pip5k1c|chr10:81518478-81518977	0.1868427702813	.	.
chr10	81292618	81293117	chr10	81633421	81633920	Pip5k1c|chr10:81633421-81633920	0.284525094829009	.	.
chr10	81292618	81293117	chr10	81643405	81643904	Pip5k1c|chr10:81643405-81643904	0.171561299732533	.	.
chr10	81320497	81320996	chr10	81257213	81257712	Cactin|chr10:81257213-81257712	0.123896797007469	.	.
chr10	81320497	81320996	chr10	81285670	81286169	Cactin|chr10:81285670-81286169	0.0954067681698139	.	.
chr10	81320497	81320996	chr10	81426902	81427401	Cactin|chr10:81426902-81427401	0.11842535898075	.	.
chr10	81320497	81320996	chr10	81432821	81433320	Cactin|chr10:81432821-81433320	0.196183438396947	.	.
chr10	81320497	81320996	chr10	81484387	81484886	Cactin|chr10:81484387-81484886	0.184712395462835	.	.
chr10	81320497	81320996	chr10	81518478	81518977	Cactin|chr10:81518478-81518977	0.0957883653426674	.	.
chr10	81320497	81320996	chr10	81570705	81571204	Cactin|chr10:81570705-81571204	0.124438090321486	.	.
chr10	81320497	81320996	chr10	81571498	81571997	Cactin|chr10:81571498-81571997	0.161127255237608	.	.
chr10	81350327	81350826	chr10	81416888	81417387	Hmg20b|chr10:81416888-81417387	0.130603627955771	.	.
chr10	81350327	81350826	chr10	81426092	81426591	Hmg20b|chr10:81426092-81426591	0.150466517869299	.	.
chr10	81350327	81350826	chr10	81450104	81450603	Hmg20b|chr10:81450104-81450603	0.0925865078142434	.	.
chr10	81350327	81350826	chr10	81502626	81503125	Hmg20b|chr10:81502626-81503125	0.187650938396325	.	.
chr10	81350327	81350826	chr10	81518478	81518977	Hmg20b|chr10:81518478-81518977	0.134862404004823	.	.
chr10	81350327	81350826	chr10	81643405	81643904	Hmg20b|chr10:81643405-81643904	0.123135991301346	.	.
chr10	81357211	81357710	chr10	81267945	81268444	Mfsd12|chr10:81267945-81268444	0.112609654159318	.	.
chr10	81357211	81357710	chr10	81407442	81407941	Mfsd12|chr10:81407442-81407941	0.268046539347975	.	.
chr10	81357211	81357710	chr10	81426902	81427401	Mfsd12|chr10:81426902-81427401	0.130136578386416	.	.
chr10	81357211	81357710	chr10	81518478	81518977	Mfsd12|chr10:81518478-81518977	0.160796137682265	.	.
chr10	81378395	81378894	chr10	81346675	81347174	Fzr1|chr10:81346675-81347174	0.39780463464178	.	.
chr10	81378395	81378894	chr10	81416888	81417387	Fzr1|chr10:81416888-81417387	0.128549413701307	.	.
chr10	81378395	81378894	chr10	81526637	81527136	Fzr1|chr10:81526637-81527136	0.122564216340558	.	.
chr10	81378395	81378894	chr10	81570705	81571204	Fzr1|chr10:81570705-81571204	0.1794965813366	.	.
chr10	81378395	81378894	chr10	81605015	81605514	Fzr1|chr10:81605015-81605514	0.127528205413393	.	.
chr10	81378395	81378894	chr10	81643405	81643904	Fzr1|chr10:81643405-81643904	0.285614080563505	.	.
chr10	81384063	81384562	chr10	81257213	81257712	Dohh|chr10:81257213-81257712	0.138305059497756	.	.
chr10	81384063	81384562	chr10	81285670	81286169	Dohh|chr10:81285670-81286169	0.120783949587569	.	.
chr10	81384063	81384562	chr10	81346675	81347174	Dohh|chr10:81346675-81347174	0.103228364431596	.	.
chr10	81384063	81384562	chr10	81405809	81406308	Dohh|chr10:81405809-81406308	0.229938117887204	.	.
chr10	81384063	81384562	chr10	81416888	81417387	Dohh|chr10:81416888-81417387	0.235678577165316	.	.
chr10	81384063	81384562	chr10	81426092	81426591	Dohh|chr10:81426092-81426591	0.177979025965405	.	.
chr10	81384063	81384562	chr10	81430157	81430656	Dohh|chr10:81430157-81430656	0.165234925893289	.	.
chr10	81384063	81384562	chr10	81430826	81431325	Dohh|chr10:81430826-81431325	0.151031240821295	.	.
chr10	81384063	81384562	chr10	81518478	81518977	Dohh|chr10:81518478-81518977	0.0946516052070587	.	.
chr10	81384063	81384562	chr10	81570705	81571204	Dohh|chr10:81570705-81571204	0.116705892367684	.	.
chr10	81384063	81384562	chr10	81571498	81571997	Dohh|chr10:81571498-81571997	0.154020435296177	.	.
chr10	81384063	81384562	chr10	81605015	81605514	Dohh|chr10:81605015-81605514	0.11527428270069	.	.
chr10	81384063	81384562	chr10	81643405	81643904	Dohh|chr10:81643405-81643904	0.169743109749695	.	.
chr10	81389740	81390239	chr10	81405809	81406308	Gm48552|chr10:81405809-81406308	0.218180385738758	.	.
chr10	81389740	81390239	chr10	81502626	81503125	Gm48552|chr10:81502626-81503125	0.0971976947792599	.	.
chr10	81389740	81390239	chr10	81643405	81643904	Gm48552|chr10:81643405-81643904	0.111766229643866	.	.
chr10	81408701	81409200	chr10	81407442	81407941	Gm16104|chr10:81407442-81407941	0.247270234014145	.	.
chr10	81408701	81409200	chr10	81518478	81518977	Gm16104|chr10:81518478-81518977	0.105183013818495	.	.
chr10	81408701	81409200	chr10	81551522	81552021	Gm16104|chr10:81551522-81552021	0.0934933280705764	.	.
chr10	81408701	81409200	chr10	81605015	81605514	Gm16104|chr10:81605015-81605514	0.122794016759209	.	.
chr10	81481874	81482373	chr10	81257213	81257712	Celf5|chr10:81257213-81257712	0.130046504392513	.	.
chr10	81481874	81482373	chr10	81285670	81286169	Celf5|chr10:81285670-81286169	0.0996536934432943	.	.
chr10	81481874	81482373	chr10	81346675	81347174	Celf5|chr10:81346675-81347174	0.241940479179741	.	.
chr10	81481874	81482373	chr10	81416888	81417387	Celf5|chr10:81416888-81417387	0.0990969188060589	.	.
chr10	81481874	81482373	chr10	81426902	81427401	Celf5|chr10:81426902-81427401	0.163090904728182	.	.
chr10	81481874	81482373	chr10	81484387	81484886	Celf5|chr10:81484387-81484886	0.143048597987665	.	.
chr10	81481874	81482373	chr10	81571498	81571997	Celf5|chr10:81571498-81571997	0.110940640710949	.	.
chr10	81481874	81482373	chr10	81633421	81633920	Celf5|chr10:81633421-81633920	0.122575188771458	.	.
chr10	81482441	81482940	chr10	81285670	81286169	Celf5|chr10:81285670-81286169	0.207358549302025	.	.
chr10	81482441	81482940	chr10	81346675	81347174	Celf5|chr10:81346675-81347174	0.115035225134138	.	.
chr10	81482441	81482940	chr10	81405809	81406308	Celf5|chr10:81405809-81406308	0.107618244331914	.	.
chr10	81482441	81482940	chr10	81416888	81417387	Celf5|chr10:81416888-81417387	0.14319744617692	.	.
chr10	81482441	81482940	chr10	81430826	81431325	Celf5|chr10:81430826-81431325	0.218615373764443	.	.
chr10	81482441	81482940	chr10	81570705	81571204	Celf5|chr10:81570705-81571204	0.122350557275445	.	.
chr10	81482441	81482940	chr10	81571498	81571997	Celf5|chr10:81571498-81571997	0.220984495445628	.	.
chr10	81482441	81482940	chr10	81643405	81643904	Celf5|chr10:81643405-81643904	0.102775510655046	.	.
chr10	81496231	81496730	chr10	81285670	81286169	Ncln|chr10:81285670-81286169	0.138229378777021	.	.
chr10	81496231	81496730	chr10	81407442	81407941	Ncln|chr10:81407442-81407941	0.107526609848154	.	.
chr10	81496231	81496730	chr10	81426092	81426591	Ncln|chr10:81426092-81426591	0.100059851475644	.	.
chr10	81496231	81496730	chr10	81430157	81430656	Ncln|chr10:81430157-81430656	0.238024659248893	.	.
chr10	81496231	81496730	chr10	81518478	81518977	Ncln|chr10:81518478-81518977	0.112793982415627	.	.
chr10	81496231	81496730	chr10	81551522	81552021	Ncln|chr10:81551522-81552021	0.103422435654746	.	.
chr10	81496231	81496730	chr10	81571498	81571997	Ncln|chr10:81571498-81571997	0.253601589125091	.	.
chr10	81496231	81496730	chr10	81643405	81643904	Ncln|chr10:81643405-81643904	0.182488335546199	.	.
chr10	81545004	81545503	chr10	81346675	81347174	Gna11|chr10:81346675-81347174	0.288282961598799	.	.
chr10	81545004	81545503	chr10	81413787	81414286	Gna11|chr10:81413787-81414286	0.11833752003279	.	.
chr10	81545004	81545503	chr10	81430157	81430656	Gna11|chr10:81430157-81430656	0.158581494864034	.	.
chr10	81545004	81545503	chr10	81430826	81431325	Gna11|chr10:81430826-81431325	0.31109674291456	.	.
chr10	81545004	81545503	chr10	81432821	81433320	Gna11|chr10:81432821-81433320	0.146101564587165	.	.
chr10	81545004	81545503	chr10	81472805	81473304	Gna11|chr10:81472805-81473304	0.130911860739714	.	.
chr10	81545004	81545503	chr10	81570705	81571204	Gna11|chr10:81570705-81571204	0.159276146305606	.	.
chr10	81545004	81545503	chr10	81571498	81571997	Gna11|chr10:81571498-81571997	0.197555164788666	.	.
chr10	81545004	81545503	chr10	81643405	81643904	Gna11|chr10:81643405-81643904	0.342585811980067	.	.
chr10	81559200	81559699	chr10	81346675	81347174	Tle5|chr10:81346675-81347174	0.105809970715495	.	.
chr10	81559200	81559699	chr10	81416888	81417387	Tle5|chr10:81416888-81417387	0.19701823612207	.	.
chr10	81559200	81559699	chr10	81450104	81450603	Tle5|chr10:81450104-81450603	0.144681544769734	.	.
chr10	81559200	81559699	chr10	81570705	81571204	Tle5|chr10:81570705-81571204	0.146314428625867	.	.
chr10	81559200	81559699	chr10	81571498	81571997	Tle5|chr10:81571498-81571997	0.108365954537603	.	.
chr10	81560176	81560675	chr10	81257213	81257712	Tle5|chr10:81257213-81257712	0.0931738667076848	.	.
chr10	81560176	81560675	chr10	81285670	81286169	Tle5|chr10:81285670-81286169	0.257948420400998	.	.
chr10	81560176	81560675	chr10	81346675	81347174	Tle5|chr10:81346675-81347174	0.15289414906709	.	.
chr10	81560176	81560675	chr10	81405809	81406308	Tle5|chr10:81405809-81406308	0.0980471735071817	.	.
chr10	81560176	81560675	chr10	81416888	81417387	Tle5|chr10:81416888-81417387	0.213561365484249	.	.
chr10	81560176	81560675	chr10	81426092	81426591	Tle5|chr10:81426092-81426591	0.140644610494732	.	.
chr10	81560176	81560675	chr10	81430157	81430656	Tle5|chr10:81430157-81430656	0.194867877940343	.	.
chr10	81560176	81560675	chr10	81472805	81473304	Tle5|chr10:81472805-81473304	0.126363600277062	.	.
chr10	81560176	81560675	chr10	81502626	81503125	Tle5|chr10:81502626-81503125	0.14110964282479	.	.
chr10	81560176	81560675	chr10	81518478	81518977	Tle5|chr10:81518478-81518977	0.0996767526462526	.	.
chr10	81560176	81560675	chr10	81570705	81571204	Tle5|chr10:81570705-81571204	0.28820986167205	.	.
chr10	81560176	81560675	chr10	81571498	81571997	Tle5|chr10:81571498-81571997	0.106127908121589	.	.
chr10	81560176	81560675	chr10	81643405	81643904	Tle5|chr10:81643405-81643904	0.0935853488576562	.	.
chr10	81600731	81601230	chr10	81257213	81257712	Tle6|chr10:81257213-81257712	0.0920390118133985	.	.
chr10	81600731	81601230	chr10	81285670	81286169	Tle6|chr10:81285670-81286169	0.152801260604404	.	.
chr10	81600731	81601230	chr10	81346675	81347174	Tle6|chr10:81346675-81347174	0.107116091451096	.	.
chr10	81600731	81601230	chr10	81426902	81427401	Tle6|chr10:81426902-81427401	0.118703545155243	.	.
chr10	81600731	81601230	chr10	81432821	81433320	Tle6|chr10:81432821-81433320	0.184865884220961	.	.
chr10	81600731	81601230	chr10	81484387	81484886	Tle6|chr10:81484387-81484886	0.0921563312241538	.	.
chr10	81600731	81601230	chr10	81571498	81571997	Tle6|chr10:81571498-81571997	0.14772488557507	.	.
chr10	81600731	81601230	chr10	81605015	81605514	Tle6|chr10:81605015-81605514	0.117097866754387	.	.
chr10	81600731	81601230	chr10	81643405	81643904	Tle6|chr10:81643405-81643904	0.115678161826627	.	.
chr10	81605948	81606447	chr10	81285670	81286169	BC025920|chr10:81285670-81286169	0.184130792537146	.	.
chr10	81605948	81606447	chr10	81430157	81430656	BC025920|chr10:81430157-81430656	0.109284152460647	.	.
chr10	81605948	81606447	chr10	81430826	81431325	BC025920|chr10:81430826-81431325	0.110067421673426	.	.
chr10	81605948	81606447	chr10	81472805	81473304	BC025920|chr10:81472805-81473304	0.113013403582715	.	.
chr10	81605948	81606447	chr10	81484387	81484886	BC025920|chr10:81484387-81484886	0.131258859434436	.	.
chr10	81605948	81606447	chr10	81571498	81571997	BC025920|chr10:81571498-81571997	0.306736109646414	.	.
chr10	81605948	81606447	chr10	81633421	81633920	BC025920|chr10:81633421-81633920	0.174473173549677	.	.
chr10	81605948	81606447	chr10	81643405	81643904	BC025920|chr10:81643405-81643904	0.182363182501174	.	.
chr10	81627379	81627878	chr10	81285670	81286169	Ankrd24|chr10:81285670-81286169	0.162547305608801	.	.
chr10	81627379	81627878	chr10	81285670	81286169	Sirt6|chr10:81285670-81286169	0.162547305608801	.	.
chr10	81627379	81627878	chr10	81426902	81427401	Ankrd24|chr10:81426902-81427401	0.109569032808627	.	.
chr10	81627379	81627878	chr10	81426902	81427401	Sirt6|chr10:81426902-81427401	0.109569032808627	.	.
chr10	81627379	81627878	chr10	81430826	81431325	Ankrd24|chr10:81430826-81431325	0.0997121679472447	.	.
chr10	81627379	81627878	chr10	81430826	81431325	Sirt6|chr10:81430826-81431325	0.0997121679472447	.	.
chr10	81627379	81627878	chr10	81518478	81518977	Ankrd24|chr10:81518478-81518977	0.178332038649311	.	.
chr10	81627379	81627878	chr10	81518478	81518977	Sirt6|chr10:81518478-81518977	0.178332038649311	.	.
chr10	81627379	81627878	chr10	81571498	81571997	Ankrd24|chr10:81571498-81571997	0.120079495404885	.	.
chr10	81627379	81627878	chr10	81571498	81571997	Sirt6|chr10:81571498-81571997	0.120079495404885	.	.
chr10	81627379	81627878	chr10	81605015	81605514	Ankrd24|chr10:81605015-81605514	0.135752916364772	.	.
chr10	81627379	81627878	chr10	81605015	81605514	Sirt6|chr10:81605015-81605514	0.135752916364772	.	.
chr10	81627379	81627878	chr10	81643405	81643904	Ankrd24|chr10:81643405-81643904	0.143533191028322	.	.
chr10	81627379	81627878	chr10	81643405	81643904	Sirt6|chr10:81643405-81643904	0.143533191028322	.	.
chr10	81648748	81649247	chr10	81407442	81407941	Gm10778|chr10:81407442-81407941	0.13929696162001	.	.
chr10	81648748	81649247	chr10	81430157	81430656	Gm10778|chr10:81430157-81430656	0.204035869670556	.	.
chr10	81648748	81649247	chr10	81518478	81518977	Gm10778|chr10:81518478-81518977	0.144888981936965	.	.
chr10	81648748	81649247	chr10	81570705	81571204	Gm10778|chr10:81570705-81571204	0.124371686086431	.	.
chr10	81648748	81649247	chr10	81571498	81571997	Gm10778|chr10:81571498-81571997	0.0974927187803677	.	.
chr10	81648748	81649247	chr10	81643405	81643904	Gm10778|chr10:81643405-81643904	0.231041864166564	.	.
chr10	82353950	82354449	chr10	82646149	82646648	Gm4924|chr10:82646149-82646648	0.172422084175511	.	.
chr10	82353950	82354449	chr10	82698823	82699322	Gm4924|chr10:82698823-82699322	0.184786720011076	.	.
chr10	82354542	82355041	chr10	82666399	82666898	Gm4924|chr10:82666399-82666898	0.120600749567457	.	.
chr10	82622905	82623404	chr10	82646149	82646648	1190007I07Rik|chr10:82646149-82646648	0.199158579107531	.	.
chr10	82622905	82623404	chr10	82698823	82699322	1190007I07Rik|chr10:82698823-82699322	0.158266441768439	.	.
chr10	82622905	82623404	chr10	82860253	82860752	1190007I07Rik|chr10:82860253-82860752	0.187707475704927	.	.
chr10	82622905	82623404	chr10	82900594	82901093	1190007I07Rik|chr10:82900594-82901093	0.173097642634326	.	.
chr10	82629507	82630006	chr10	82698823	82699322	Tdg|chr10:82698823-82699322	0.132941232934384	.	.
chr10	82629507	82630006	chr10	82900594	82901093	Tdg|chr10:82900594-82901093	0.14105840011038	.	.
chr10	82690486	82690985	chr10	82844712	82845211	Glt8d2|chr10:82844712-82845211	0.180761579909864	.	.
chr10	82763329	82763828	chr10	82795313	82795812	Nfyb|chr10:82795313-82795812	0.137805232092354	.	.
chr10	82763329	82763828	chr10	82795313	82795812	Nfyb|chr10:82795313-82795812	0.137805232092355	.	.
chr10	82763329	82763828	chr10	82860253	82860752	Nfyb|chr10:82860253-82860752	0.128323280485674	.	.
chr10	82763329	82763828	chr10	82909239	82909738	Nfyb|chr10:82909239-82909738	0.226491161936976	.	.
chr10	82763879	82764378	chr10	82698823	82699322	Nfyb|chr10:82698823-82699322	0.28325594126654	.	.
chr10	82763879	82764378	chr10	82860253	82860752	Nfyb|chr10:82860253-82860752	0.230736650787988	.	.
chr10	82763879	82764378	chr10	82909239	82909738	Nfyb|chr10:82909239-82909738	0.259429446674391	.	.
chr10	82811778	82812277	chr10	82698823	82699322	1700028I16Rik|chr10:82698823-82699322	0.164836652634658	.	.
chr10	82858893	82859392	chr10	82844712	82845211	Gm38560|chr10:82844712-82845211	0.228768829124118	.	.
chr10	82985064	82985563	chr10	82698823	82699322	Chst11|chr10:82698823-82699322	0.254243285753089	.	.
chr10	82985064	82985563	chr10	82860253	82860752	Chst11|chr10:82860253-82860752	0.123487067686335	.	.
chr10	82985064	82985563	chr10	82909239	82909738	Chst11|chr10:82909239-82909738	0.161405807146674	.	.
chr10	82985754	82986253	chr10	82698823	82699322	Chst11|chr10:82698823-82699322	0.150697604422042	.	.
chr10	82985754	82986253	chr10	82860253	82860752	Chst11|chr10:82860253-82860752	0.186102256830866	.	.
chr10	82985754	82986253	chr10	82909239	82909738	Chst11|chr10:82909239-82909738	0.163521949447733	.	.
chr10	85829194	85829693	chr10	85591978	85592477	Pwp1|chr10:85591978-85592477	0.181910877085205	.	.
chr10	85829194	85829693	chr10	85599059	85599558	Pwp1|chr10:85599059-85599558	0.160911629785624	.	.
chr10	85829194	85829693	chr10	85871543	85872042	Pwp1|chr10:85871543-85872042	0.136607484971531	.	.
chr10	85916334	85916833	chr10	85591978	85592477	Prdm4|chr10:85591978-85592477	0.168227218612563	.	.
chr10	85916334	85916833	chr10	85871543	85872042	Prdm4|chr10:85871543-85872042	0.132791072834676	.	.
chr10	85916334	85916833	chr10	85928481	85928980	Prdm4|chr10:85928481-85928980	0.276047240466048	.	.
chr10	85916863	85917362	chr10	85525552	85526051	Prdm4|chr10:85525552-85526051	0.0983608265810484	.	.
chr10	85916863	85917362	chr10	85526114	85526613	Prdm4|chr10:85526114-85526613	0.0993720939135316	.	.
chr10	85916863	85917362	chr10	85539511	85540010	Prdm4|chr10:85539511-85540010	0.136985626869482	.	.
chr10	85916863	85917362	chr10	85540044	85540543	Prdm4|chr10:85540044-85540543	0.164253768409258	.	.
chr10	85916863	85917362	chr10	85591978	85592477	Prdm4|chr10:85591978-85592477	0.142729764704591	.	.
chr10	85916863	85917362	chr10	85678556	85679055	Prdm4|chr10:85678556-85679055	0.149319757937089	.	.
chr10	85916863	85917362	chr10	85871543	85872042	Prdm4|chr10:85871543-85872042	0.158097913891469	.	.
chr10	85916863	85917362	chr10	85928481	85928980	Prdm4|chr10:85928481-85928980	0.249710111917985	.	.
chr10	85957553	85958052	chr10	85624915	85625414	Rtcb|chr10:85624915-85625414	0.203478029814294	.	.
chr10	87007688	87008187	chr10	87494579	87495078	Stab2|chr10:87494579-87495078	0.191862268428069	.	.
chr10	87008232	87008731	chr10	87494579	87495078	Stab2|chr10:87494579-87495078	0.164910223956965	.	.
chr10	87057424	87057923	chr10	87024821	87025320	1700113H08Rik|chr10:87024821-87025320	0.146305695607815	.	.
chr10	87057424	87057923	chr10	87094225	87094724	1700113H08Rik|chr10:87094225-87094724	0.104925447397411	.	.
chr10	87057424	87057923	chr10	87485409	87485908	1700113H08Rik|chr10:87485409-87485908	0.196965518377063	.	.
chr10	87058237	87058736	chr10	87333233	87333732	1700113H08Rik|chr10:87333233-87333732	0.140055934312276	.	.
chr10	87492598	87493097	chr10	87024821	87025320	Ascl1|chr10:87024821-87025320	0.0920481817376816	.	.
chr10	87492598	87493097	chr10	87094225	87094724	Ascl1|chr10:87094225-87094724	0.237040076169532	.	.
chr10	87492598	87493097	chr10	87153637	87154136	Ascl1|chr10:87153637-87154136	0.0936729380048634	.	.
chr10	87492598	87493097	chr10	87333233	87333732	Ascl1|chr10:87333233-87333732	0.157267391001333	.	.
chr10	87492598	87493097	chr10	87494579	87495078	Ascl1|chr10:87494579-87495078	0.289206466008886	.	.
chr10	87493100	87493599	chr10	87024821	87025320	Ascl1|chr10:87024821-87025320	0.129751517648492	.	.
chr10	87493100	87493599	chr10	87094225	87094724	Ascl1|chr10:87094225-87094724	0.1444080608308	.	.
chr10	87493100	87493599	chr10	87153637	87154136	Ascl1|chr10:87153637-87154136	0.139245375946543	.	.
chr10	87493100	87493599	chr10	87308900	87309399	Ascl1|chr10:87308900-87309399	0.192671440094492	.	.
chr10	87493100	87493599	chr10	87309671	87310170	Ascl1|chr10:87309671-87310170	0.187942047967381	.	.
chr10	87493100	87493599	chr10	87333233	87333732	Ascl1|chr10:87333233-87333732	0.157062597784602	.	.
chr10	87493100	87493599	chr10	87485409	87485908	Ascl1|chr10:87485409-87485908	0.162900350238981	.	.
chr10	87493100	87493599	chr10	87489656	87490155	Ascl1|chr10:87489656-87490155	0.23691768417814	.	.
chr10	87493100	87493599	chr10	87494579	87495078	Ascl1|chr10:87494579-87495078	0.249336821817217	.	.
chr10	87493609	87494108	chr10	87094225	87094724	Ascl1|chr10:87094225-87094724	0.135908235808769	.	.
chr10	87493609	87494108	chr10	87308900	87309399	Ascl1|chr10:87308900-87309399	0.208711185192363	.	.
chr10	87493609	87494108	chr10	87309671	87310170	Ascl1|chr10:87309671-87310170	0.105580443920276	.	.
chr10	87493609	87494108	chr10	87485409	87485908	Ascl1|chr10:87485409-87485908	0.181686904703657	.	.
chr10	87493609	87494108	chr10	87489656	87490155	Ascl1|chr10:87489656-87490155	0.208842184715228	.	.
chr10	87493609	87494108	chr10	87494579	87495078	Ascl1|chr10:87494579-87495078	0.250597622090531	.	.
chr10	88503789	88504288	chr10	88738951	88739450	Chpt1|chr10:88738951-88739450	0.316436464202139	.	.
chr10	97966895	97967394	chr10	97791528	97792027	Gm10754|chr10:97791528-97792027	0.315184004898685	.	.
chr10	97966895	97967394	chr10	97842533	97843032	Gm10754|chr10:97842533-97843032	0.115077547265129	.	.
chr10	97966895	97967394	chr10	98006982	98007481	Gm10754|chr10:98006982-98007481	0.167416670931157	.	.
chr10	97966895	97967394	chr10	98147200	98147699	Gm10754|chr10:98147200-98147699	0.183676897770975	.	.
chr10	97966895	97967394	chr10	98199551	98200050	Gm10754|chr10:98199551-98200050	0.156347648783609	.	.
chr10	97966895	97967394	chr10	98231413	98231912	Gm10754|chr10:98231413-98231912	0.154960953063239	.	.
chr10	100015452	100015951	chr10	100201244	100201743	Kitl|chr10:100201244-100201743	0.324152958377747	.	.
chr10	100015452	100015951	chr10	100449036	100449535	Kitl|chr10:100449036-100449535	0.193796518224177	.	.
chr10	100016298	100016797	chr10	100054115	100054614	Kitl|chr10:100054115-100054614	0.271940168314893	.	.
chr10	100016298	100016797	chr10	100186234	100186733	Kitl|chr10:100186234-100186733	0.155273452873061	.	.
chr10	100016298	100016797	chr10	100186790	100187289	Kitl|chr10:100186790-100187289	0.139199083491236	.	.
chr10	100741264	100741763	chr10	100612875	100613374	Gm35722|chr10:100612875-100613374	0.220124716057245	.	.
chr10	100741264	100741763	chr10	100619605	100620104	Gm35722|chr10:100619605-100620104	0.0995703093931908	.	.
chr10	100741264	100741763	chr10	100629708	100630207	Gm35722|chr10:100629708-100630207	0.103170302379653	.	.
chr10	100741264	100741763	chr10	100665812	100666311	Gm35722|chr10:100665812-100666311	0.146291092135751	.	.
chr10	100741264	100741763	chr10	100718465	100718964	Gm35722|chr10:100718465-100718964	0.167381118075009	.	.
chr10	100742024	100742523	chr10	100449036	100449535	Gm35722|chr10:100449036-100449535	0.111374556942368	.	.
chr10	100742024	100742523	chr10	100629708	100630207	Gm35722|chr10:100629708-100630207	0.144214196388327	.	.
chr10	100742024	100742523	chr10	100670909	100671408	Gm35722|chr10:100670909-100671408	0.152570825577375	.	.
chr10	101681454	101681953	chr10	101294821	101295320	Mgat4c|chr10:101294821-101295320	0.133325410786963	.	.
chr10	101681454	101681953	chr10	101555090	101555589	Mgat4c|chr10:101555090-101555589	0.152977234558805	.	.
chr10	101681454	101681953	chr10	101641024	101641523	Mgat4c|chr10:101641024-101641523	0.117825484832011	.	.
chr10	101681454	101681953	chr10	101682769	101683268	Mgat4c|chr10:101682769-101683268	0.100779767136273	.	.
chr10	101681454	101681953	chr10	101816863	101817362	Mgat4c|chr10:101816863-101817362	0.101721415284472	.	.
chr10	102435035	102435534	chr10	102491725	102492224	Gm47101|chr10:102491725-102492224	0.174227797388991	.	.
chr10	102435035	102435534	chr10	102701677	102702176	Gm47101|chr10:102701677-102702176	0.243399784857026	.	.
chr10	103236075	103236574	chr10	103427698	103428197	Lrriq1|chr10:103427698-103428197	0.126060516940555	.	.
chr10	103236075	103236574	chr10	103443007	103443506	Lrriq1|chr10:103443007-103443506	0.130039853128494	.	.
chr10	103367473	103367972	chr10	103253781	103254280	Slc6a15|chr10:103253781-103254280	0.107213901209064	.	.
chr10	103367473	103367972	chr10	103369009	103369508	Slc6a15|chr10:103369009-103369508	0.123322871567564	.	.
chr10	103367473	103367972	chr10	103402151	103402650	Slc6a15|chr10:103402151-103402650	0.163004002672077	.	.
chr10	103367473	103367972	chr10	103731421	103731920	Slc6a15|chr10:103731421-103731920	0.109369671805424	.	.
chr10	103368022	103368521	chr10	103369009	103369508	Slc6a15|chr10:103369009-103369508	0.126243659265786	.	.
chr10	105841096	105841595	chr10	105774364	105774863	Ccdc59|chr10:105774364-105774863	0.221244944990572	.	.
chr10	105841096	105841595	chr10	105774364	105774863	Mettl25|chr10:105774364-105774863	0.221244944990572	.	.
chr10	105841096	105841595	chr10	105955262	105955761	Ccdc59|chr10:105955262-105955761	0.0917644193133792	.	.
chr10	105841096	105841595	chr10	105955262	105955761	Mettl25|chr10:105955262-105955761	0.0917644193133792	.	.
chr10	105841096	105841595	chr10	105999445	105999944	Ccdc59|chr10:105999445-105999944	0.276716295354909	.	.
chr10	105841096	105841595	chr10	105999445	105999944	Mettl25|chr10:105999445-105999944	0.276716295354909	.	.
chr10	106469497	106469996	chr10	106468917	106469416	Ppfia2|chr10:106468917-106469416	0.110220572489003	.	.
chr10	112928805	112929304	chr10	112619685	112620184	Atxn7l3b|chr10:112619685-112620184	0.121977044863749	.	.
chr10	112928805	112929304	chr10	112801514	112802013	Atxn7l3b|chr10:112801514-112802013	0.095873742570155	.	.
chr10	118141391	118141890	chr10	118087849	118088348	Mdm1|chr10:118087849-118088348	0.131316987117664	.	.
chr10	118141391	118141890	chr10	118110038	118110537	Mdm1|chr10:118110038-118110537	0.125946635995723	.	.
chr10	120857657	120858156	chr10	120876144	120876643	Gm15910|chr10:120876144-120876643	0.171119241132608	.	.
chr10	120978126	120978625	chr10	120882734	120883233	Lemd3|chr10:120882734-120883233	0.241510027489608	.	.
chr10	120978656	120979155	chr10	120882734	120883233	Lemd3|chr10:120882734-120883233	0.0957774699721139	.	.
chr10	121033004	121033503	chr10	120876144	120876643	Wif1|chr10:120876144-120876643	0.113867023548905	.	.
chr10	121033004	121033503	chr10	121206515	121207014	Wif1|chr10:121206515-121207014	0.0998671382799257	.	.
chr10	121033677	121034176	chr10	121206515	121207014	Wif1|chr10:121206515-121207014	0.125846897635793	.	.
chr10	122047104	122047603	chr10	122038523	122039022	Srgap1|chr10:122038523-122039022	0.193248033816061	.	.
chr10	122047104	122047603	chr10	122069150	122069649	Srgap1|chr10:122069150-122069649	0.143184556118139	.	.
chr10	122047104	122047603	chr10	122120828	122121327	Srgap1|chr10:122120828-122121327	0.202545392492875	.	.
chr10	122047104	122047603	chr10	122288658	122289157	Srgap1|chr10:122288658-122289157	0.114319105465261	.	.
chr10	122047104	122047603	chr10	122430530	122431029	Srgap1|chr10:122430530-122431029	0.172875057994996	.	.
chr10	122097114	122097613	chr10	122145600	122146099	Rxylt1|chr10:122145600-122146099	0.100135833020644	.	.
chr10	122097114	122097613	chr10	122288658	122289157	Rxylt1|chr10:122288658-122289157	0.117686055329819	.	.
chr10	122448406	122448905	chr10	122038523	122039022	Avpr1a|chr10:122038523-122039022	0.157680249719188	.	.
chr10	122448406	122448905	chr10	122182979	122183478	Avpr1a|chr10:122182979-122183478	0.158019503885066	.	.
chr10	122448406	122448905	chr10	122319686	122320185	Avpr1a|chr10:122319686-122320185	0.178922317342006	.	.
chr10	122448406	122448905	chr10	122430530	122431029	Avpr1a|chr10:122430530-122431029	0.32155717714041	.	.
chr10	122448406	122448905	chr10	122447221	122447720	Avpr1a|chr10:122447221-122447720	0.208867631725903	.	.
chr10	122449084	122449583	chr10	122145600	122146099	Avpr1a|chr10:122145600-122146099	0.127414781193786	.	.
chr10	122449084	122449583	chr10	122182979	122183478	Avpr1a|chr10:122182979-122183478	0.119854786853192	.	.
chr10	122449084	122449583	chr10	122319686	122320185	Avpr1a|chr10:122319686-122320185	0.193632607655763	.	.
chr10	122449084	122449583	chr10	122430530	122431029	Avpr1a|chr10:122430530-122431029	0.382610288723607	.	.
chr10	122449084	122449583	chr10	122447221	122447720	Avpr1a|chr10:122447221-122447720	0.139711971636479	.	.
chr10	128008199	128008698	chr10	127750299	127750798	Hsd17b6|chr10:127750299-127750798	0.135110097131596	.	.
chr10	128014912	128015411	chr10	127917194	127917693	Prim1|chr10:127917194-127917693	0.267235669723307	.	.
chr10	128014912	128015411	chr10	128096604	128097103	Prim1|chr10:128096604-128097103	0.113606979117345	.	.
chr10	128035316	128035815	chr10	128176400	128176899	Naca|chr10:128176400-128176899	0.100467366879412	.	.
chr10	128035316	128035815	chr10	128409597	128410096	Naca|chr10:128409597-128410096	0.148626657733907	.	.
chr10	128036012	128036511	chr10	128358690	128359189	Naca|chr10:128358690-128359189	0.137277643524981	.	.
chr10	128058600	128059099	chr10	127750299	127750798	Ptges3|chr10:127750299-127750798	0.154171983253378	.	.
chr10	128058600	128059099	chr10	127917194	127917693	Ptges3|chr10:127917194-127917693	0.0978879446481898	.	.
chr10	128058600	128059099	chr10	128092468	128092967	Ptges3|chr10:128092468-128092967	0.237914773406123	.	.
chr10	128058600	128059099	chr10	128096604	128097103	Ptges3|chr10:128096604-128097103	0.0937296715232635	.	.
chr10	128058600	128059099	chr10	128096604	128097103	Ptges3|chr10:128096604-128097103	0.0937296715232636	.	.
chr10	128058600	128059099	chr10	128133921	128134420	Ptges3|chr10:128133921-128134420	0.104278689721106	.	.
chr10	128058600	128059099	chr10	128344708	128345207	Ptges3|chr10:128344708-128345207	0.16110049576332	.	.
chr10	128058600	128059099	chr10	128358690	128359189	Ptges3|chr10:128358690-128359189	0.121253097277433	.	.
chr10	128058600	128059099	chr10	128440394	128440893	Ptges3|chr10:128440394-128440893	0.162566104331099	.	.
chr10	128058600	128059099	chr10	128455230	128455729	Ptges3|chr10:128455230-128455729	0.164103459277514	.	.
chr10	128059140	128059639	chr10	127750299	127750798	Ptges3|chr10:127750299-127750798	0.122296806379685	.	.
chr10	128059140	128059639	chr10	128344708	128345207	Ptges3|chr10:128344708-128345207	0.20036888332841	.	.
chr10	128059140	128059639	chr10	128455230	128455729	Ptges3|chr10:128455230-128455729	0.111818071741878	.	.
chr10	128082998	128083497	chr10	128092468	128092967	Atp5b|chr10:128092468-128092967	0.28072480895113	.	.
chr10	128082998	128083497	chr10	128092468	128092967	Gm47438|chr10:128092468-128092967	0.28072480895113	.	.
chr10	128082998	128083497	chr10	128096604	128097103	Atp5b|chr10:128096604-128097103	0.143769379948926	.	.
chr10	128082998	128083497	chr10	128096604	128097103	Gm47438|chr10:128096604-128097103	0.143769379948926	.	.
chr10	128082998	128083497	chr10	128344708	128345207	Atp5b|chr10:128344708-128345207	0.24606259693024	.	.
chr10	128082998	128083497	chr10	128344708	128345207	Gm47438|chr10:128344708-128345207	0.24606259693024	.	.
chr10	128082998	128083497	chr10	128409597	128410096	Atp5b|chr10:128409597-128410096	0.110950279945867	.	.
chr10	128082998	128083497	chr10	128409597	128410096	Gm47438|chr10:128409597-128410096	0.110950279945867	.	.
chr10	128082998	128083497	chr10	128455230	128455729	Atp5b|chr10:128455230-128455729	0.09764613573198	.	.
chr10	128082998	128083497	chr10	128455230	128455729	Gm47438|chr10:128455230-128455729	0.09764613573198	.	.
chr10	128090792	128091291	chr10	128092468	128092967	Baz2a|chr10:128092468-128092967	0.174002308095688	.	.
chr10	128090792	128091291	chr10	128237698	128238197	Baz2a|chr10:128237698-128238197	0.100063445531544	.	.
chr10	128090792	128091291	chr10	128409597	128410096	Baz2a|chr10:128409597-128410096	0.148568833267944	.	.
chr10	128090792	128091291	chr10	128440394	128440893	Baz2a|chr10:128440394-128440893	0.142691149750185	.	.
chr10	128090792	128091291	chr10	128455230	128455729	Baz2a|chr10:128455230-128455729	0.136871383989085	.	.
chr10	128091322	128091821	chr10	127750299	127750798	Baz2a|chr10:127750299-127750798	0.264478622590031	.	.
chr10	128194133	128194632	chr10	128092468	128092967	Gls2|chr10:128092468-128092967	0.166957991920262	.	.
chr10	128194133	128194632	chr10	128096604	128097103	Gls2|chr10:128096604-128097103	0.106119721829105	.	.
chr10	128194133	128194632	chr10	128133921	128134420	Gls2|chr10:128133921-128134420	0.245705871596657	.	.
chr10	128194133	128194632	chr10	128188437	128188936	Gls2|chr10:128188437-128188936	0.120041312742004	.	.
chr10	128194133	128194632	chr10	128455230	128455729	Gls2|chr10:128455230-128455729	0.113515390049778	.	.
chr10	128195155	128195654	chr10	128092468	128092967	AC135859.1|chr10:128092468-128092967	0.140028417921731	.	.
chr10	128195155	128195654	chr10	128092468	128092967	Gls2|chr10:128092468-128092967	0.140028417921731	.	.
chr10	128195155	128195654	chr10	128133921	128134420	AC135859.1|chr10:128133921-128134420	0.095039943417237	.	.
chr10	128195155	128195654	chr10	128133921	128134420	Gls2|chr10:128133921-128134420	0.095039943417237	.	.
chr10	128195155	128195654	chr10	128212738	128213237	AC135859.1|chr10:128212738-128213237	0.0933857366679262	.	.
chr10	128195155	128195654	chr10	128212738	128213237	Gls2|chr10:128212738-128213237	0.0933857366679262	.	.
chr10	128195155	128195654	chr10	128237698	128238197	AC135859.1|chr10:128237698-128238197	0.100946180313994	.	.
chr10	128195155	128195654	chr10	128237698	128238197	Gls2|chr10:128237698-128238197	0.100946180313994	.	.
chr10	128195155	128195654	chr10	128283593	128284092	AC135859.1|chr10:128283593-128284092	0.346613556952328	.	.
chr10	128195155	128195654	chr10	128283593	128284092	Gls2|chr10:128283593-128284092	0.346613556952328	.	.
chr10	128211581	128212080	chr10	127750299	127750798	Spryd4|chr10:127750299-127750798	0.180114888059099	.	.
chr10	128211581	128212080	chr10	128092468	128092967	Spryd4|chr10:128092468-128092967	0.203330125557133	.	.
chr10	128211581	128212080	chr10	128344708	128345207	Spryd4|chr10:128344708-128345207	0.179219257853061	.	.
chr10	128211581	128212080	chr10	128409597	128410096	Spryd4|chr10:128409597-128410096	0.0987895573363334	.	.
chr10	128211581	128212080	chr10	128440394	128440893	Spryd4|chr10:128440394-128440893	0.109413997091353	.	.
chr10	128232067	128232566	chr10	127750299	127750798	Timeless|chr10:127750299-127750798	0.132596076864512	.	.
chr10	128232067	128232566	chr10	127945472	127945971	Timeless|chr10:127945472-127945971	0.105602978085589	.	.
chr10	128232067	128232566	chr10	128092468	128092967	Timeless|chr10:128092468-128092967	0.185461250753372	.	.
chr10	128232067	128232566	chr10	128176400	128176899	Timeless|chr10:128176400-128176899	0.0972878320251599	.	.
chr10	128232067	128232566	chr10	128344708	128345207	Timeless|chr10:128344708-128345207	0.269463828525442	.	.
chr10	128232067	128232566	chr10	128440394	128440893	Timeless|chr10:128440394-128440893	0.122406988807309	.	.
chr10	128232586	128233085	chr10	128036654	128037153	Timeless|chr10:128036654-128037153	0.0922775270168165	.	.
chr10	128232586	128233085	chr10	128409597	128410096	Timeless|chr10:128409597-128410096	0.097212338723013	.	.
chr10	128270187	128270686	chr10	128092468	128092967	Stat2|chr10:128092468-128092967	0.234711829568147	.	.
chr10	128270187	128270686	chr10	128096604	128097103	Stat2|chr10:128096604-128097103	0.13746510667187	.	.
chr10	128270187	128270686	chr10	128133921	128134420	Stat2|chr10:128133921-128134420	0.132905704126734	.	.
chr10	128270187	128270686	chr10	128344708	128345207	Stat2|chr10:128344708-128345207	0.436260894896656	.	.
chr10	128270187	128270686	chr10	128440394	128440893	Stat2|chr10:128440394-128440893	0.176103990523458	.	.
chr10	128270187	128270686	chr10	128455230	128455729	Stat2|chr10:128455230-128455729	0.17194973868366	.	.
chr10	128270187	128270686	chr10	128536166	128536665	Stat2|chr10:128536166-128536665	0.210662359554309	.	.
chr10	128270187	128270686	chr10	128743509	128744008	Stat2|chr10:128743509-128744008	0.178365415333134	.	.
chr10	128303050	128303549	chr10	128092468	128092967	Pan2|chr10:128092468-128092967	0.234872116611278	.	.
chr10	128303050	128303549	chr10	128344708	128345207	Pan2|chr10:128344708-128345207	0.128734438455559	.	.
chr10	128303050	128303549	chr10	128455230	128455729	Pan2|chr10:128455230-128455729	0.200487529306341	.	.
chr10	128322161	128322660	chr10	128092468	128092967	Cnpy2|chr10:128092468-128092967	0.164660921402289	.	.
chr10	128322161	128322660	chr10	128133921	128134420	Cnpy2|chr10:128133921-128134420	0.134561807854305	.	.
chr10	128322161	128322660	chr10	128176400	128176899	Cnpy2|chr10:128176400-128176899	0.115923605169431	.	.
chr10	128322161	128322660	chr10	128344708	128345207	Cnpy2|chr10:128344708-128345207	0.143401471743851	.	.
chr10	128322676	128323175	chr10	128092468	128092967	Cnpy2|chr10:128092468-128092967	0.236157178808816	.	.
chr10	128322676	128323175	chr10	128133921	128134420	Cnpy2|chr10:128133921-128134420	0.123966357231039	.	.
chr10	128322676	128323175	chr10	128176400	128176899	Cnpy2|chr10:128176400-128176899	0.150537987230759	.	.
chr10	128322676	128323175	chr10	128344708	128345207	Cnpy2|chr10:128344708-128345207	0.21467284566069	.	.
chr10	128322676	128323175	chr10	128743509	128744008	Cnpy2|chr10:128743509-128744008	0.107653818460062	.	.
chr10	128337438	128337937	chr10	128092468	128092967	Cs|chr10:128092468-128092967	0.167148530894631	.	.
chr10	128337438	128337937	chr10	128096604	128097103	Cs|chr10:128096604-128097103	0.122324159264247	.	.
chr10	128337438	128337937	chr10	128133921	128134420	Cs|chr10:128133921-128134420	0.126442919591325	.	.
chr10	128337438	128337937	chr10	128344708	128345207	Cs|chr10:128344708-128345207	0.202328021467926	.	.
chr10	128337438	128337937	chr10	128358690	128359189	Cs|chr10:128358690-128359189	0.131564580444794	.	.
chr10	128337438	128337937	chr10	128409597	128410096	Cs|chr10:128409597-128410096	0.101560793926532	.	.
chr10	128368518	128369017	chr10	128092468	128092967	Coq10a|chr10:128092468-128092967	0.13872157610465	.	.
chr10	128368518	128369017	chr10	128096604	128097103	Coq10a|chr10:128096604-128097103	0.117587841719785	.	.
chr10	128368518	128369017	chr10	128133921	128134420	Coq10a|chr10:128133921-128134420	0.272522354357487	.	.
chr10	128368518	128369017	chr10	128176400	128176899	Coq10a|chr10:128176400-128176899	0.119696393148444	.	.
chr10	128368518	128369017	chr10	128409597	128410096	Coq10a|chr10:128409597-128410096	0.131465956785643	.	.
chr10	128458309	128458808	chr10	128036654	128037153	Smarcc2|chr10:128036654-128037153	0.134603332489838	.	.
chr10	128458309	128458808	chr10	128612569	128613068	Smarcc2|chr10:128612569-128613068	0.130867879422578	.	.
chr10	128458968	128459467	chr10	128092468	128092967	Smarcc2|chr10:128092468-128092967	0.135062497395174	.	.
chr10	128458968	128459467	chr10	128176400	128176899	Smarcc2|chr10:128176400-128176899	0.156207215170492	.	.
chr10	128458968	128459467	chr10	128188437	128188936	Smarcc2|chr10:128188437-128188936	0.0935772602637739	.	.
chr10	128458968	128459467	chr10	128344708	128345207	Smarcc2|chr10:128344708-128345207	0.142974040610706	.	.
chr10	128458968	128459467	chr10	128536166	128536665	Smarcc2|chr10:128536166-128536665	0.144350014809738	.	.
chr10	128458968	128459467	chr10	128612569	128613068	Smarcc2|chr10:128612569-128613068	0.129282856472065	.	.
chr10	128459530	128460029	chr10	128176400	128176899	Smarcc2|chr10:128176400-128176899	0.106753087145963	.	.
chr10	128493613	128494112	chr10	128092468	128092967	Myl6|chr10:128092468-128092967	0.156805207655372	.	.
chr10	128493613	128494112	chr10	128096604	128097103	Myl6|chr10:128096604-128097103	0.1001736544248	.	.
chr10	128493613	128494112	chr10	128133921	128134420	Myl6|chr10:128133921-128134420	0.102695556329508	.	.
chr10	128493613	128494112	chr10	128212738	128213237	Myl6|chr10:128212738-128213237	0.123254151387408	.	.
chr10	128498636	128499135	chr10	128176400	128176899	Myl6b|chr10:128176400-128176899	0.121002788601064	.	.
chr10	128498636	128499135	chr10	128188437	128188936	Myl6b|chr10:128188437-128188936	0.176326350382583	.	.
chr10	128498636	128499135	chr10	128743509	128744008	Myl6b|chr10:128743509-128744008	0.115981845109726	.	.
chr10	128499359	128499858	chr10	128092468	128092967	Myl6b|chr10:128092468-128092967	0.164690487875833	.	.
chr10	128499359	128499858	chr10	128133921	128134420	Myl6b|chr10:128133921-128134420	0.167274350313706	.	.
chr10	128499359	128499858	chr10	128176400	128176899	Myl6b|chr10:128176400-128176899	0.218398670970335	.	.
chr10	128499359	128499858	chr10	128344708	128345207	Myl6b|chr10:128344708-128345207	0.170262781497722	.	.
chr10	128499359	128499858	chr10	128409597	128410096	Myl6b|chr10:128409597-128410096	0.141052117360802	.	.
chr10	128499359	128499858	chr10	128440394	128440893	Myl6b|chr10:128440394-128440893	0.120470741427428	.	.
chr10	128524971	128525470	chr10	128283593	128284092	Esyt1|chr10:128283593-128284092	0.213356710732326	.	.
chr10	128524971	128525470	chr10	128344708	128345207	Esyt1|chr10:128344708-128345207	0.0965315351872779	.	.
chr10	128524971	128525470	chr10	128455230	128455729	Esyt1|chr10:128455230-128455729	0.110339642816603	.	.
chr10	128524971	128525470	chr10	128913212	128913711	Esyt1|chr10:128913212-128913711	0.119087464337131	.	.
chr10	128524971	128525470	chr10	128977436	128977935	Esyt1|chr10:128977436-128977935	0.116068579230435	.	.
chr10	128525706	128526205	chr10	128455230	128455729	Esyt1|chr10:128455230-128455729	0.147124173133931	.	.
chr10	128525706	128526205	chr10	128805195	128805694	Esyt1|chr10:128805195-128805694	0.197506568164263	.	.
chr10	128525706	128526205	chr10	128913212	128913711	Esyt1|chr10:128913212-128913711	0.116548314259647	.	.
chr10	128547478	128547977	chr10	128440394	128440893	Zc3h10|chr10:128440394-128440893	0.168548197881681	.	.
chr10	128547478	128547977	chr10	128805195	128805694	Zc3h10|chr10:128805195-128805694	0.124272383335665	.	.
chr10	128547478	128547977	chr10	128909639	128910138	Zc3h10|chr10:128909639-128910138	0.209331175729189	.	.
chr10	128548928	128549427	chr10	128805195	128805694	Rpl41|chr10:128805195-128805694	0.121632812457717	.	.
chr10	128565862	128566361	chr10	128283593	128284092	Pa2g4|chr10:128283593-128284092	0.100191383527106	.	.
chr10	128565862	128566361	chr10	128805195	128805694	Pa2g4|chr10:128805195-128805694	0.140325086313277	.	.
chr10	128590336	128590835	chr10	128805195	128805694	Erbb3|chr10:128805195-128805694	0.0960992981988313	.	.
chr10	128590336	128590835	chr10	128895386	128895885	Erbb3|chr10:128895386-128895885	0.106499009927545	.	.
chr10	128626582	128627081	chr10	128344708	128345207	Rps26|chr10:128344708-128345207	0.162774818307647	.	.
chr10	128626582	128627081	chr10	128455230	128455729	Rps26|chr10:128455230-128455729	0.113822383542607	.	.
chr10	128626582	128627081	chr10	128536166	128536665	Rps26|chr10:128536166-128536665	0.101261093545572	.	.
chr10	128626582	128627081	chr10	128909639	128910138	Rps26|chr10:128909639-128910138	0.14724666085598	.	.
chr10	128645519	128646018	chr10	128409597	128410096	Gm26876|chr10:128409597-128410096	0.113250383130977	.	.
chr10	128645519	128646018	chr10	128455230	128455729	Gm26876|chr10:128455230-128455729	0.112464943851387	.	.
chr10	128645519	128646018	chr10	128612569	128613068	Gm26876|chr10:128612569-128613068	0.108697001186344	.	.
chr10	128646026	128646525	chr10	128440394	128440893	Gm26876|chr10:128440394-128440893	0.0993058321473107	.	.
chr10	128646026	128646525	chr10	128909639	128910138	Gm26876|chr10:128909639-128910138	0.121174853963592	.	.
chr10	128646026	128646525	chr10	128913212	128913711	Gm26876|chr10:128913212-128913711	0.112315894309826	.	.
chr10	128646613	128647112	chr10	128612569	128613068	Gm26876|chr10:128612569-128613068	0.107277691687905	.	.
chr10	128646613	128647112	chr10	128913212	128913711	Gm26876|chr10:128913212-128913711	0.0972606503832462	.	.
chr10	128646613	128647112	chr10	128913212	128913711	Gm26876|chr10:128913212-128913711	0.0972606503832463	.	.
chr10	128668336	128668835	chr10	128909639	128910138	Ikzf4|chr10:128909639-128910138	0.0986896507661147	.	.
chr10	128669128	128669627	chr10	128909639	128910138	Ikzf4|chr10:128909639-128910138	0.110246697940886	.	.
chr10	128673679	128674178	chr10	128440394	128440893	Suox|chr10:128440394-128440893	0.0940385069726816	.	.
chr10	128673679	128674178	chr10	128743509	128744008	Suox|chr10:128743509-128744008	0.142407062700543	.	.
chr10	128674560	128675059	chr10	128358690	128359189	Suox|chr10:128358690-128359189	0.0942349609192583	.	.
chr10	128674560	128675059	chr10	128805195	128805694	Suox|chr10:128805195-128805694	0.133915467074211	.	.
chr10	128674560	128675059	chr10	128909639	128910138	Suox|chr10:128909639-128910138	0.135762968539024	.	.
chr10	128695638	128696137	chr10	128344708	128345207	Rab5b|chr10:128344708-128345207	0.132110332046266	.	.
chr10	128695638	128696137	chr10	128409597	128410096	Rab5b|chr10:128409597-128410096	0.217767561521719	.	.
chr10	128695638	128696137	chr10	128455230	128455729	Rab5b|chr10:128455230-128455729	0.290289883997792	.	.
chr10	128695638	128696137	chr10	128743509	128744008	Rab5b|chr10:128743509-128744008	0.172132142948676	.	.
chr10	128695638	128696137	chr10	128805195	128805694	Rab5b|chr10:128805195-128805694	0.127923686632064	.	.
chr10	128695638	128696137	chr10	128909639	128910138	Rab5b|chr10:128909639-128910138	0.160559276134064	.	.
chr10	128696211	128696710	chr10	128805195	128805694	Rab5b|chr10:128805195-128805694	0.358966183023352	.	.
chr10	128704864	128705363	chr10	128283593	128284092	Cdk2|chr10:128283593-128284092	0.136121289665032	.	.
chr10	128704864	128705363	chr10	128283593	128284092	Pmel|chr10:128283593-128284092	0.136121289665032	.	.
chr10	128704864	128705363	chr10	128358690	128359189	Cdk2|chr10:128358690-128359189	0.167468171383332	.	.
chr10	128704864	128705363	chr10	128358690	128359189	Pmel|chr10:128358690-128359189	0.167468171383332	.	.
chr10	128747460	128747959	chr10	128805195	128805694	Pym1|chr10:128805195-128805694	0.115809839222543	.	.
chr10	128804210	128804709	chr10	128895386	128895885	Dnajc14|chr10:128895386-128895885	0.140720869108393	.	.
chr10	128804210	128804709	chr10	128895386	128895885	Tmem198b|chr10:128895386-128895885	0.140720869108393	.	.
chr10	128804210	128804709	chr10	128977436	128977935	Dnajc14|chr10:128977436-128977935	0.175348723092115	.	.
chr10	128804210	128804709	chr10	128977436	128977935	Tmem198b|chr10:128977436-128977935	0.175348723092115	.	.
chr10	128821529	128822028	chr10	128805195	128805694	Ormdl2|chr10:128805195-128805694	0.14272155412348	.	.
chr10	128821529	128822028	chr10	129025948	129026447	Ormdl2|chr10:129025948-129026447	0.109593461875868	.	.
chr10	128821529	128822028	chr10	129025948	129026447	Ormdl2|chr10:129025948-129026447	0.109593461875869	.	.
chr10	128891038	128891537	chr10	128805195	128805694	Gdf11|chr10:128805195-128805694	0.155851569518033	.	.
chr10	128891683	128892182	chr10	128536166	128536665	Gdf11|chr10:128536166-128536665	0.109802221089954	.	.
chr10	128922870	128923369	chr10	128977436	128977935	Bloc1s1|chr10:128977436-128977935	0.104513850030163	.	.
chr10	128922870	128923369	chr10	128977436	128977935	Rdh5|chr10:128977436-128977935	0.104513850030163	.	.
chr10	128923385	128923884	chr10	128805195	128805694	Bloc1s1|chr10:128805195-128805694	0.0966195191885602	.	.
chr10	128923385	128923884	chr10	128805195	128805694	Rdh5|chr10:128805195-128805694	0.0966195191885602	.	.
chr10	128923385	128923884	chr10	128909639	128910138	Bloc1s1|chr10:128909639-128910138	0.0976530170612409	.	.
chr10	128923385	128923884	chr10	128909639	128910138	Bloc1s1|chr10:128909639-128910138	0.097653017061241	.	.
chr10	128923385	128923884	chr10	128909639	128910138	Rdh5|chr10:128909639-128910138	0.0976530170612409	.	.
chr10	128923385	128923884	chr10	128909639	128910138	Rdh5|chr10:128909639-128910138	0.097653017061241	.	.
chr10	130542081	130542580	chr10	130470391	130470890	Gm31793|chr10:130470391-130470890	0.114520175172696	.	.
chr11	3202390	3202889	chr11	3221479	3221978	Eif4enif1|chr11:3221479-3221978	0.224143748402058	.	.
chr11	3202390	3202889	chr11	3289935	3290434	Eif4enif1|chr11:3289935-3290434	0.194036638039175	.	.
chr11	3202390	3202889	chr11	3347023	3347522	Eif4enif1|chr11:3347023-3347522	0.0995477424629889	.	.
chr11	3266213	3266712	chr11	3147333	3147832	Drg1|chr11:3147333-3147832	0.126106952572482	.	.
chr11	3266213	3266712	chr11	3221479	3221978	Drg1|chr11:3221479-3221978	0.193532574955243	.	.
chr11	3266213	3266712	chr11	3289935	3290434	Drg1|chr11:3289935-3290434	0.171066351808615	.	.
chr11	3266213	3266712	chr11	3332133	3332632	Drg1|chr11:3332133-3332632	0.0951312955911559	.	.
chr11	3266213	3266712	chr11	3371193	3371692	Drg1|chr11:3371193-3371692	0.111467774986148	.	.
chr11	3266213	3266712	chr11	3386996	3387495	Drg1|chr11:3386996-3387495	0.333928254847116	.	.
chr11	3289366	3289865	chr11	3159383	3159882	Patz1|chr11:3159383-3159882	0.191151781714723	.	.
chr11	3289366	3289865	chr11	3221479	3221978	Patz1|chr11:3221479-3221978	0.0992164622351808	.	.
chr11	3330389	3330888	chr11	3290569	3291068	Gm12592|chr11:3290569-3291068	0.113099524169	.	.
chr11	3330389	3330888	chr11	3290569	3291068	Pik3ip1|chr11:3290569-3291068	0.113099524169	.	.
chr11	3330389	3330888	chr11	3332133	3332632	Gm12592|chr11:3332133-3332632	0.106326110643047	.	.
chr11	3330389	3330888	chr11	3332133	3332632	Pik3ip1|chr11:3332133-3332632	0.106326110643047	.	.
chr11	3330389	3330888	chr11	3386996	3387495	Gm12592|chr11:3386996-3387495	0.186260130248363	.	.
chr11	3330389	3330888	chr11	3386996	3387495	Pik3ip1|chr11:3386996-3387495	0.186260130248363	.	.
chr11	3408986	3409485	chr11	3290569	3291068	Limk2|chr11:3290569-3291068	0.143482988239974	.	.
chr11	3408986	3409485	chr11	3472448	3472947	Limk2|chr11:3472448-3472947	0.139371769064652	.	.
chr11	3451515	3452014	chr11	3347023	3347522	8430429K09Rik|chr11:3347023-3347522	0.0923312020678778	.	.
chr11	3451515	3452014	chr11	3347023	3347522	Rnf185|chr11:3347023-3347522	0.0923312020678778	.	.
chr11	3452086	3452585	chr11	3221479	3221978	8430429K09Rik|chr11:3221479-3221978	0.102953114123696	.	.
chr11	3452086	3452585	chr11	3221479	3221978	Rnf185|chr11:3221479-3221978	0.102953114123696	.	.
chr11	3452086	3452585	chr11	3289935	3290434	8430429K09Rik|chr11:3289935-3290434	0.227491371005042	.	.
chr11	3452086	3452585	chr11	3289935	3290434	Rnf185|chr11:3289935-3290434	0.227491371005042	.	.
chr11	3452086	3452585	chr11	3371193	3371692	8430429K09Rik|chr11:3371193-3371692	0.101459611195183	.	.
chr11	3452086	3452585	chr11	3371193	3371692	Rnf185|chr11:3371193-3371692	0.101459611195183	.	.
chr11	3452086	3452585	chr11	3386996	3387495	8430429K09Rik|chr11:3386996-3387495	0.209221975235202	.	.
chr11	3452086	3452585	chr11	3386996	3387495	Rnf185|chr11:3386996-3387495	0.209221975235202	.	.
chr11	5261501	5262000	chr11	5415504	5416003	Kremen1|chr11:5415504-5416003	0.171430386953724	.	.
chr11	5261501	5262000	chr11	5474061	5474560	Kremen1|chr11:5474061-5474560	0.179961215327389	.	.
chr11	5261501	5262000	chr11	5691652	5692151	Kremen1|chr11:5691652-5692151	0.0976698507378093	.	.
chr11	5261501	5262000	chr11	5707491	5707990	Kremen1|chr11:5707491-5707990	0.140396622388282	.	.
chr11	5261501	5262000	chr11	5729889	5730388	Kremen1|chr11:5729889-5730388	0.170979331979179	.	.
chr11	5261501	5262000	chr11	5740921	5741420	Kremen1|chr11:5740921-5741420	0.133131912835067	.	.
chr11	5444680	5445179	chr11	5415504	5416003	Znrf3|chr11:5415504-5416003	0.0999865856039343	.	.
chr11	5444680	5445179	chr11	5474061	5474560	Znrf3|chr11:5474061-5474560	0.104203059900467	.	.
chr11	5444680	5445179	chr11	5521967	5522466	Znrf3|chr11:5521967-5522466	0.118752513873726	.	.
chr11	5520703	5521202	chr11	5290637	5291136	Xbp1|chr11:5290637-5291136	0.109260366463361	.	.
chr11	5520703	5521202	chr11	5485226	5485725	Xbp1|chr11:5485226-5485725	0.106526801124408	.	.
chr11	5520703	5521202	chr11	5691652	5692151	Xbp1|chr11:5691652-5692151	0.13946738107507	.	.
chr11	5520703	5521202	chr11	5901921	5902420	Xbp1|chr11:5901921-5902420	0.143147006302906	.	.
chr11	5520703	5521202	chr11	5991199	5991698	Xbp1|chr11:5991199-5991698	0.130917043567112	.	.
chr11	5520703	5521202	chr11	5995902	5996401	Xbp1|chr11:5995902-5996401	0.178171748378359	.	.
chr11	5521396	5521895	chr11	5415504	5416003	Xbp1|chr11:5415504-5416003	0.122163537929757	.	.
chr11	5521396	5521895	chr11	5521967	5522466	Xbp1|chr11:5521967-5522466	0.112069441461269	.	.
chr11	5521396	5521895	chr11	5729889	5730388	Xbp1|chr11:5729889-5730388	0.16336771290534	.	.
chr11	5521396	5521895	chr11	5991199	5991698	Xbp1|chr11:5991199-5991698	0.22290225520709	.	.
chr11	5521396	5521895	chr11	5995902	5996401	Xbp1|chr11:5995902-5996401	0.0922038859307066	.	.
chr11	5542005	5542504	chr11	5421777	5422276	Ccdc117|chr11:5421777-5422276	0.10474275737536	.	.
chr11	5542005	5542504	chr11	5521967	5522466	Ccdc117|chr11:5521967-5522466	0.259331525985133	.	.
chr11	5542005	5542504	chr11	5995902	5996401	Ccdc117|chr11:5995902-5996401	0.15205508375201	.	.
chr11	5761618	5762117	chr11	5691652	5692151	Urgcp|chr11:5691652-5692151	0.115574986920355	.	.
chr11	5761618	5762117	chr11	5901921	5902420	Urgcp|chr11:5901921-5902420	0.19625098167519	.	.
chr11	5761618	5762117	chr11	5965827	5966326	Urgcp|chr11:5965827-5966326	0.165126998942117	.	.
chr11	5762152	5762651	chr11	5691652	5692151	Urgcp|chr11:5691652-5692151	0.239242210399494	.	.
chr11	5762152	5762651	chr11	5707491	5707990	Urgcp|chr11:5707491-5707990	0.144280236442394	.	.
chr11	5762152	5762651	chr11	5901921	5902420	Urgcp|chr11:5901921-5902420	0.142898907926227	.	.
chr11	5762152	5762651	chr11	5965827	5966326	Urgcp|chr11:5965827-5966326	0.106994681160998	.	.
chr11	5762152	5762651	chr11	5991199	5991698	Urgcp|chr11:5991199-5991698	0.0927258499779764	.	.
chr11	5788237	5788736	chr11	5901921	5902420	Dbnl|chr11:5901921-5902420	0.268145014740266	.	.
chr11	5837178	5837677	chr11	5886153	5886652	Polm|chr11:5886153-5886652	0.10063526216027	.	.
chr11	5837806	5838305	chr11	5521967	5522466	Polm|chr11:5521967-5522466	0.220184455607182	.	.
chr11	5837806	5838305	chr11	5901921	5902420	Polm|chr11:5901921-5902420	0.11587830491717	.	.
chr11	5837806	5838305	chr11	5995902	5996401	Polm|chr11:5995902-5996401	0.240905433089035	.	.
chr11	5878079	5878578	chr11	5521967	5522466	Pold2|chr11:5521967-5522466	0.116336480953262	.	.
chr11	5878079	5878578	chr11	5901921	5902420	Pold2|chr11:5901921-5902420	0.165213040126665	.	.
chr11	5878079	5878578	chr11	5965827	5966326	Pold2|chr11:5965827-5966326	0.104060453044612	.	.
chr11	5955521	5956020	chr11	5691652	5692151	Ykt6|chr11:5691652-5692151	0.138887153743747	.	.
chr11	5955521	5956020	chr11	5740921	5741420	Ykt6|chr11:5740921-5741420	0.15006930116332	.	.
chr11	5955521	5956020	chr11	5965827	5966326	Ykt6|chr11:5965827-5966326	0.10566661964703	.	.
chr11	5955521	5956020	chr11	5991199	5991698	Ykt6|chr11:5991199-5991698	0.128931081590763	.	.
chr11	9010276	9010775	chr11	9136398	9136897	Hus1|chr11:9136398-9136897	0.137693925536196	.	.
chr11	9010276	9010775	chr11	9471993	9472492	Hus1|chr11:9471993-9472492	0.122573650022108	.	.
chr11	9010962	9011461	chr11	9471993	9472492	Hus1|chr11:9471993-9472492	0.154011878128097	.	.
chr11	9048265	9048764	chr11	9440987	9441486	Gm11992|chr11:9440987-9441486	0.137288859675167	.	.
chr11	9048265	9048764	chr11	9440987	9441486	Sun3|chr11:9440987-9441486	0.137288859675167	.	.
chr11	9048888	9049387	chr11	9432573	9433072	Gm11992|chr11:9432573-9433072	0.100367808199378	.	.
chr11	9048888	9049387	chr11	9432573	9433072	Sun3|chr11:9432573-9433072	0.100367808199378	.	.
chr11	11113765	11114264	chr11	11116114	11116613	Vwc2|chr11:11116114-11116613	0.0975048739614084	.	.
chr11	11113765	11114264	chr11	11229600	11230099	Vwc2|chr11:11229600-11230099	0.167980298738442	.	.
chr11	11113765	11114264	chr11	11230128	11230627	Vwc2|chr11:11230128-11230627	0.270345430917112	.	.
chr11	11114876	11115375	chr11	11116114	11116613	Vwc2|chr11:11116114-11116613	0.126749417091439	.	.
chr11	11114876	11115375	chr11	11131662	11132161	Vwc2|chr11:11131662-11132161	0.0978618426274161	.	.
chr11	11114876	11115375	chr11	11176626	11177125	Vwc2|chr11:11176626-11177125	0.328190811844264	.	.
chr11	11461833	11462332	chr11	11218811	11219310	Spata48|chr11:11218811-11219310	0.147748334454297	.	.
chr11	11461833	11462332	chr11	11218811	11219310	Zpbp|chr11:11218811-11219310	0.147748334454297	.	.
chr11	16256797	16257296	chr11	16260660	16261159	Vstm2a|chr11:16260660-16261159	0.1205140984907	.	.
chr11	16256797	16257296	chr11	16412586	16413085	Vstm2a|chr11:16412586-16413085	0.18186460611312	.	.
chr11	16257496	16257995	chr11	16260660	16261159	Vstm2a|chr11:16260660-16261159	0.211957190831505	.	.
chr11	16257496	16257995	chr11	16422529	16423028	Vstm2a|chr11:16422529-16423028	0.128841348072354	.	.
chr11	16507927	16508426	chr11	16261167	16261666	Sec61g|chr11:16261167-16261666	0.297382695418872	.	.
chr11	17052106	17052605	chr11	17279822	17280321	Cnrip1|chr11:17279822-17280321	0.25246525583937	.	.
chr11	17052106	17052605	chr11	17279822	17280321	Plek|chr11:17279822-17280321	0.25246525583937	.	.
chr11	17052630	17053129	chr11	17279822	17280321	Plek|chr11:17279822-17280321	0.129493891161981	.	.
chr11	17159610	17160109	chr11	17045699	17046198	Ppp3r1|chr11:17045699-17046198	0.0973700371860074	.	.
chr11	17159610	17160109	chr11	17160193	17160692	Ppp3r1|chr11:17160193-17160692	0.528154870848095	.	.
chr11	17159610	17160109	chr11	17460010	17460509	Ppp3r1|chr11:17460010-17460509	0.124318015587699	.	.
chr11	17211097	17211596	chr11	17045699	17046198	Pno1|chr11:17045699-17046198	0.191840221951493	.	.
chr11	17211097	17211596	chr11	17279822	17280321	Pno1|chr11:17279822-17280321	0.119672631392204	.	.
chr11	17211097	17211596	chr11	17305907	17306406	Pno1|chr11:17305907-17306406	0.100645420225657	.	.
chr11	17211097	17211596	chr11	17460010	17460509	Pno1|chr11:17460010-17460509	0.151047869537627	.	.
chr11	17211641	17212140	chr11	17460010	17460509	Pno1|chr11:17460010-17460509	0.250431304419241	.	.
chr11	17257330	17257829	chr11	17045699	17046198	C1d|chr11:17045699-17046198	0.130165247353968	.	.
chr11	17257330	17257829	chr11	17279822	17280321	C1d|chr11:17279822-17280321	0.11962468015813	.	.
chr11	17257330	17257829	chr11	17680933	17681432	C1d|chr11:17680933-17681432	0.120667550739308	.	.
chr11	17257929	17258428	chr11	17082914	17083413	C1d|chr11:17082914-17083413	0.13963298059147	.	.
chr11	17257929	17258428	chr11	17160193	17160692	C1d|chr11:17160193-17160692	0.18899352639029	.	.
chr11	17257929	17258428	chr11	17727182	17727681	C1d|chr11:17727182-17727681	0.123133781759364	.	.
chr11	19018819	19019318	chr11	18877408	18877907	Meis1|chr11:18877408-18877907	0.286132019486552	.	.
chr11	19018819	19019318	chr11	18931237	18931736	Meis1|chr11:18931237-18931736	0.251232696964679	.	.
chr11	19018819	19019318	chr11	19020212	19020711	Meis1|chr11:19020212-19020711	0.498717350775392	.	.
chr11	19018819	19019318	chr11	19024387	19024886	Meis1|chr11:19024387-19024886	0.289432709935429	.	.
chr11	19018819	19019318	chr11	19026199	19026698	Meis1|chr11:19026199-19026698	0.280339644811753	.	.
chr11	19018819	19019318	chr11	19027012	19027511	Meis1|chr11:19027012-19027511	0.278618790024687	.	.
chr11	19019445	19019944	chr11	18877408	18877907	Meis1|chr11:18877408-18877907	0.155117058277969	.	.
chr11	19019445	19019944	chr11	19020212	19020711	Meis1|chr11:19020212-19020711	0.330816404762017	.	.
chr11	19019445	19019944	chr11	19024387	19024886	Meis1|chr11:19024387-19024886	0.163601592083944	.	.
chr11	19019445	19019944	chr11	19026199	19026698	Meis1|chr11:19026199-19026698	0.332696605642458	.	.
chr11	19019445	19019944	chr11	19027012	19027511	Meis1|chr11:19027012-19027511	0.254298727977746	.	.
chr11	21370350	21370849	chr11	21658912	21659411	Gm12043|chr11:21658912-21659411	0.193368914970093	.	.
chr11	21370350	21370849	chr11	21658912	21659411	Ugp2|chr11:21658912-21659411	0.193368914970093	.	.
chr11	22512298	22512797	chr11	22286837	22287336	Tmem17|chr11:22286837-22287336	0.273531758607339	.	.
chr11	22512298	22512797	chr11	22584318	22584817	Tmem17|chr11:22584318-22584817	0.12791805139476	.	.
chr11	22512298	22512797	chr11	22672055	22672554	Tmem17|chr11:22672055-22672554	0.29156110020855	.	.
chr11	22617528	22618027	chr11	22437445	22437944	Gm12052|chr11:22437445-22437944	0.131087828208913	.	.
chr11	22617528	22618027	chr11	22698999	22699498	Gm12052|chr11:22698999-22699498	0.11282272587387	.	.
chr11	23007555	23008054	chr11	23124342	23124841	Fam161a|chr11:23124342-23124841	0.185237850529181	.	.
chr11	23007555	23008054	chr11	23271994	23272493	Fam161a|chr11:23271994-23272493	0.107245864299174	.	.
chr11	23008099	23008598	chr11	23271994	23272493	Fam161a|chr11:23271994-23272493	0.0999831715843613	.	.
chr11	23008099	23008598	chr11	23489557	23490056	Fam161a|chr11:23489557-23490056	0.152046495489809	.	.
chr11	23067612	23068111	chr11	23155383	23155882	Gm12059|chr11:23155383-23155882	0.0949880751268181	.	.
chr11	23067612	23068111	chr11	23155383	23155882	Gm12059|chr11:23155383-23155882	0.0949880751268182	.	.
chr11	23067612	23068111	chr11	23362266	23362765	Gm12059|chr11:23362266-23362765	0.131427237222518	.	.
chr11	23254930	23255429	chr11	23149716	23150215	Xpo1|chr11:23149716-23150215	0.102400315758757	.	.
chr11	23254930	23255429	chr11	23489557	23490056	Xpo1|chr11:23489557-23490056	0.330223823361432	.	.
chr11	23254930	23255429	chr11	23489557	23490056	Xpo1|chr11:23489557-23490056	0.330223823361433	.	.
chr11	23255618	23256117	chr11	23489557	23490056	Xpo1|chr11:23489557-23490056	0.0941616293993087	.	.
chr11	23306661	23307160	chr11	23155383	23155882	Usp34|chr11:23155383-23155882	0.127511606110286	.	.
chr11	23307251	23307750	chr11	23271994	23272493	Usp34|chr11:23271994-23272493	0.150033228979358	.	.
chr11	23497257	23497756	chr11	23124342	23124841	1700030C12Rik|chr11:23124342-23124841	0.112631681603467	.	.
chr11	23497257	23497756	chr11	23124342	23124841	Ahsa2|chr11:23124342-23124841	0.112631681603467	.	.
chr11	23497762	23498261	chr11	23489557	23490056	1700030C12Rik|chr11:23489557-23490056	0.10147130164474	.	.
chr11	23497762	23498261	chr11	23489557	23490056	Ahsa2|chr11:23489557-23490056	0.10147130164474	.	.
chr11	23665750	23666249	chr11	23574463	23574962	Pex13|chr11:23574463-23574962	0.124041083610535	.	.
chr11	23665750	23666249	chr11	23574463	23574962	Pus10|chr11:23574463-23574962	0.124041083610535	.	.
chr11	23665750	23666249	chr11	23855325	23855824	Pex13|chr11:23855325-23855824	0.135933380370725	.	.
chr11	23665750	23666249	chr11	23855325	23855824	Pus10|chr11:23855325-23855824	0.135933380370725	.	.
chr11	23665750	23666249	chr11	23954322	23954821	Pex13|chr11:23954322-23954821	0.205514188508739	.	.
chr11	23665750	23666249	chr11	23954322	23954821	Pus10|chr11:23954322-23954821	0.205514188508739	.	.
chr11	23770813	23771312	chr11	23954322	23954821	Rel|chr11:23954322-23954821	0.199922899279927	.	.
chr11	26592945	26593444	chr11	26807127	26807626	Vrk2|chr11:26807127-26807626	0.183677055978956	.	.
chr11	26593447	26593946	chr11	26490052	26490551	Vrk2|chr11:26490052-26490551	0.139242123560173	.	.
chr11	29373366	29373865	chr11	29718420	29718919	Ccdc88a|chr11:29718420-29718919	0.125801025266181	.	.
chr11	29373877	29374376	chr11	29694010	29694509	Ccdc88a|chr11:29694010-29694509	0.0985490215365143	.	.
chr11	29373877	29374376	chr11	29718420	29718919	Ccdc88a|chr11:29718420-29718919	0.155008401691101	.	.
chr11	29547417	29547916	chr11	29718420	29718919	Clhc1|chr11:29718420-29718919	0.14761800036448	.	.
chr11	29547417	29547916	chr11	29718420	29718919	Rps27a|chr11:29718420-29718919	0.14761800036448	.	.
chr11	29547982	29548481	chr11	29718420	29718919	Clhc1|chr11:29718420-29718919	0.185062678175712	.	.
chr11	29547982	29548481	chr11	29718420	29718919	Rps27a|chr11:29718420-29718919	0.185062678175712	.	.
chr11	29692664	29693163	chr11	29694010	29694509	Rtn4|chr11:29694010-29694509	0.123518610006701	.	.
chr11	29692664	29693163	chr11	29718420	29718919	Rtn4|chr11:29718420-29718919	0.163071067332417	.	.
chr11	29693483	29693982	chr11	29267797	29268296	Rtn4|chr11:29267797-29268296	0.10055181801401	.	.
chr11	29693483	29693982	chr11	29694010	29694509	Rtn4|chr11:29694010-29694509	0.425275556843888	.	.
chr11	30267372	30267871	chr11	30676047	30676546	Gm8098|chr11:30676047-30676546	0.10931957176431	.	.
chr11	30267372	30267871	chr11	30676047	30676546	Sptbn1|chr11:30676047-30676546	0.10931957176431	.	.
chr11	30267892	30268391	chr11	30676047	30676546	Gm8098|chr11:30676047-30676546	0.106118885069041	.	.
chr11	30267892	30268391	chr11	30676047	30676546	Sptbn1|chr11:30676047-30676546	0.106118885069041	.	.
chr11	30648973	30649472	chr11	30754917	30755416	Acyp2|chr11:30754917-30755416	0.145880735645941	.	.
chr11	30772221	30772720	chr11	30754917	30755416	Psme4|chr11:30754917-30755416	0.113389821911014	.	.
chr11	30772221	30772720	chr11	30888059	30888558	Psme4|chr11:30888059-30888558	0.135068719678033	.	.
chr11	30772221	30772720	chr11	31169173	31169672	Psme4|chr11:31169173-31169672	0.179120200944823	.	.
chr11	30885150	30885649	chr11	30676047	30676546	Asb3|chr11:30676047-30676546	0.128246698221919	.	.
chr11	30885150	30885649	chr11	30676047	30676546	Gpr75|chr11:30676047-30676546	0.128246698221919	.	.
chr11	30953645	30954144	chr11	30657058	30657557	Erlec1|chr11:30657058-30657557	0.106974827318742	.	.
chr11	30953645	30954144	chr11	30888059	30888558	Erlec1|chr11:30888059-30888558	0.243242954839145	.	.
chr11	30954161	30954660	chr11	30754917	30755416	Erlec1|chr11:30754917-30755416	0.190714609529475	.	.
chr11	30986154	30986653	chr11	30888059	30888558	Chac2|chr11:30888059-30888558	0.127139612407231	.	.
chr11	31369857	31370356	chr11	31169173	31169672	Stc2|chr11:31169173-31169672	0.105453657936527	.	.
chr11	33147016	33147515	chr11	33078000	33078499	Fgf18|chr11:33078000-33078499	0.117349456351945	.	.
chr11	33147604	33148103	chr11	33096254	33096753	Fgf18|chr11:33096254-33096753	0.228456564499936	.	.
chr11	33147604	33148103	chr11	33218330	33218829	Fgf18|chr11:33218330-33218829	0.100152173440402	.	.
chr11	33162136	33162635	chr11	33005261	33005760	Npm1|chr11:33005261-33005760	0.125494415101683	.	.
chr11	33162136	33162635	chr11	33148287	33148786	Npm1|chr11:33148287-33148786	0.0954486587442557	.	.
chr11	33162905	33163404	chr11	33176507	33177006	Npm1|chr11:33176507-33177006	0.107062832189213	.	.
chr11	33162905	33163404	chr11	33218330	33218829	Npm1|chr11:33218330-33218829	0.23486742960519	.	.
chr11	34833438	34833937	chr11	34518522	34519021	Spdl1|chr11:34518522-34519021	0.114861418753359	.	.
chr11	40755146	40755645	chr11	40890207	40890706	Ccng1|chr11:40890207-40890706	0.136179203766022	.	.
chr11	40755146	40755645	chr11	41159144	41159643	Ccng1|chr11:41159144-41159643	0.145901443946591	.	.
chr11	48799792	48800291	chr11	48557139	48557638	Rack1|chr11:48557139-48557638	0.162257199991412	.	.
chr11	48799792	48800291	chr11	48855390	48855889	Rack1|chr11:48855390-48855889	0.0966995913237542	.	.
chr11	48799792	48800291	chr11	48856814	48857313	Rack1|chr11:48856814-48857313	0.133475428552561	.	.
chr11	48799792	48800291	chr11	49169250	49169749	Rack1|chr11:49169250-49169749	0.130823948138413	.	.
chr11	48800315	48800814	chr11	48855390	48855889	Rack1|chr11:48855390-48855889	0.228586906050239	.	.
chr11	48800315	48800814	chr11	48856814	48857313	Rack1|chr11:48856814-48857313	0.179535063024741	.	.
chr11	48816857	48817356	chr11	48771618	48772117	Trim41|chr11:48771618-48772117	0.0983836380495462	.	.
chr11	48816857	48817356	chr11	48856814	48857313	Trim41|chr11:48856814-48857313	0.112054821619746	.	.
chr11	48816857	48817356	chr11	48859798	48860297	Trim41|chr11:48859798-48860297	0.113487183731312	.	.
chr11	48825828	48826327	chr11	48557139	48557638	Gm12184|chr11:48557139-48557638	0.241411347962591	.	.
chr11	48825828	48826327	chr11	48557139	48557638	Trim7|chr11:48557139-48557638	0.241411347962591	.	.
chr11	48825828	48826327	chr11	48771618	48772117	Gm12184|chr11:48771618-48772117	0.102378659010847	.	.
chr11	48825828	48826327	chr11	48771618	48772117	Trim7|chr11:48771618-48772117	0.102378659010847	.	.
chr11	48825828	48826327	chr11	48788591	48789090	Gm12184|chr11:48788591-48789090	0.170933746197433	.	.
chr11	48825828	48826327	chr11	48788591	48789090	Trim7|chr11:48788591-48789090	0.170933746197433	.	.
chr11	48825828	48826327	chr11	48790215	48790714	Gm12184|chr11:48790215-48790714	0.112160833213665	.	.
chr11	48825828	48826327	chr11	48790215	48790714	Trim7|chr11:48790215-48790714	0.112160833213665	.	.
chr11	48825828	48826327	chr11	48837257	48837756	Gm12184|chr11:48837257-48837756	0.102421434194701	.	.
chr11	48825828	48826327	chr11	48837257	48837756	Trim7|chr11:48837257-48837756	0.102421434194701	.	.
chr11	48825828	48826327	chr11	48837777	48838276	Gm12184|chr11:48837777-48838276	0.158455968367533	.	.
chr11	48825828	48826327	chr11	48837777	48838276	Trim7|chr11:48837777-48838276	0.158455968367533	.	.
chr11	48825828	48826327	chr11	48856073	48856572	Gm12184|chr11:48856073-48856572	0.0972262780846613	.	.
chr11	48825828	48826327	chr11	48856073	48856572	Trim7|chr11:48856073-48856572	0.0972262780846613	.	.
chr11	48825828	48826327	chr11	48856814	48857313	Gm12184|chr11:48856814-48857313	0.109118255533182	.	.
chr11	48825828	48826327	chr11	48856814	48857313	Trim7|chr11:48856814-48857313	0.109118255533182	.	.
chr11	48825828	48826327	chr11	49169250	49169749	Gm12184|chr11:49169250-49169749	0.100046462274158	.	.
chr11	48825828	48826327	chr11	49169250	49169749	Trim7|chr11:49169250-49169749	0.100046462274158	.	.
chr11	48826330	48826829	chr11	48557139	48557638	Gm12184|chr11:48557139-48557638	0.219940304306845	.	.
chr11	48826330	48826829	chr11	48557139	48557638	Trim7|chr11:48557139-48557638	0.219940304306845	.	.
chr11	48826330	48826829	chr11	48788591	48789090	Gm12184|chr11:48788591-48789090	0.102975426237887	.	.
chr11	48826330	48826829	chr11	48788591	48789090	Trim7|chr11:48788591-48789090	0.102975426237887	.	.
chr11	48826330	48826829	chr11	48790215	48790714	Gm12184|chr11:48790215-48790714	0.149653603400525	.	.
chr11	48826330	48826829	chr11	48790215	48790714	Trim7|chr11:48790215-48790714	0.149653603400525	.	.
chr11	48826330	48826829	chr11	48807245	48807744	Gm12184|chr11:48807245-48807744	0.151009494776666	.	.
chr11	48826330	48826829	chr11	48807245	48807744	Trim7|chr11:48807245-48807744	0.151009494776666	.	.
chr11	48826330	48826829	chr11	48837777	48838276	Gm12184|chr11:48837777-48838276	0.128866517239499	.	.
chr11	48826330	48826829	chr11	48837777	48838276	Trim7|chr11:48837777-48838276	0.128866517239499	.	.
chr11	48826330	48826829	chr11	48856073	48856572	Gm12184|chr11:48856073-48856572	0.325623385900094	.	.
chr11	48826330	48826829	chr11	48856073	48856572	Trim7|chr11:48856073-48856572	0.325623385900094	.	.
chr11	48826330	48826829	chr11	48856814	48857313	Gm12184|chr11:48856814-48857313	0.14050353850459	.	.
chr11	48826330	48826829	chr11	48856814	48857313	Trim7|chr11:48856814-48857313	0.14050353850459	.	.
chr11	48853382	48853881	chr11	48588765	48589264	Gm16170|chr11:48588765-48589264	0.109737183653402	.	.
chr11	48853382	48853881	chr11	48823505	48824004	Gm16170|chr11:48823505-48824004	0.231180840605422	.	.
chr11	48853382	48853881	chr11	48837777	48838276	Gm16170|chr11:48837777-48838276	0.0968467860427275	.	.
chr11	48853382	48853881	chr11	48856814	48857313	Gm16170|chr11:48856814-48857313	0.163701488724968	.	.
chr11	48853382	48853881	chr11	49103228	49103727	Gm16170|chr11:49103228-49103727	0.170267254176854	.	.
chr11	48871161	48871660	chr11	48557139	48557638	Irgm1|chr11:48557139-48557638	0.201716666816506	.	.
chr11	48871161	48871660	chr11	48771618	48772117	Irgm1|chr11:48771618-48772117	0.199817142310947	.	.
chr11	48871161	48871660	chr11	48790215	48790714	Irgm1|chr11:48790215-48790714	0.103976248703754	.	.
chr11	48871161	48871660	chr11	48837257	48837756	Irgm1|chr11:48837257-48837756	0.133108708659209	.	.
chr11	48871161	48871660	chr11	48837777	48838276	Irgm1|chr11:48837777-48838276	0.162882534709583	.	.
chr11	48871161	48871660	chr11	48856073	48856572	Irgm1|chr11:48856073-48856572	0.139065773164646	.	.
chr11	48871161	48871660	chr11	49169250	49169749	Irgm1|chr11:49169250-49169749	0.165641569332543	.	.
chr11	48872175	48872674	chr11	48557139	48557638	Irgm1|chr11:48557139-48557638	0.114946766092505	.	.
chr11	48872175	48872674	chr11	48774647	48775146	Irgm1|chr11:48774647-48775146	0.270160602034055	.	.
chr11	48872175	48872674	chr11	48834168	48834667	Irgm1|chr11:48834168-48834667	0.0938071307082613	.	.
chr11	48872175	48872674	chr11	48856073	48856572	Irgm1|chr11:48856073-48856572	0.23784741919889	.	.
chr11	48872175	48872674	chr11	48856814	48857313	Irgm1|chr11:48856814-48857313	0.131090709256699	.	.
chr11	48872175	48872674	chr11	48874421	48874920	Irgm1|chr11:48874421-48874920	0.203460743137455	.	.
chr11	49203185	49203684	chr11	48790215	48790714	Zfp62|chr11:48790215-48790714	0.0963623892396477	.	.
chr11	49203185	49203684	chr11	48834168	48834667	Zfp62|chr11:48834168-48834667	0.2259606781391	.	.
chr11	49203185	49203684	chr11	48837257	48837756	Zfp62|chr11:48837257-48837756	0.114522771155389	.	.
chr11	49203185	49203684	chr11	48837777	48838276	Zfp62|chr11:48837777-48838276	0.208472832533462	.	.
chr11	49203185	49203684	chr11	48856814	48857313	Zfp62|chr11:48856814-48857313	0.140665784149563	.	.
chr11	49203185	49203684	chr11	48859798	48860297	Zfp62|chr11:48859798-48860297	0.176464006268271	.	.
chr11	49203185	49203684	chr11	49259790	49260289	Zfp62|chr11:49259790-49260289	0.137220888632006	.	.
chr11	49203185	49203684	chr11	49274101	49274600	Zfp62|chr11:49274101-49274600	0.0942711100697283	.	.
chr11	49203185	49203684	chr11	49274101	49274600	Zfp62|chr11:49274101-49274600	0.0942711100697284	.	.
chr11	49203772	49204271	chr11	48790215	48790714	Zfp62|chr11:48790215-48790714	0.0934832559727881	.	.
chr11	49203772	49204271	chr11	48807245	48807744	Zfp62|chr11:48807245-48807744	0.120920427333533	.	.
chr11	49203772	49204271	chr11	48834168	48834667	Zfp62|chr11:48834168-48834667	0.180717912222548	.	.
chr11	49243866	49244365	chr11	48790215	48790714	Mgat1|chr11:48790215-48790714	0.0923713466994517	.	.
chr11	49243866	49244365	chr11	48837257	48837756	Mgat1|chr11:48837257-48837756	0.208789068131626	.	.
chr11	49243866	49244365	chr11	48837777	48838276	Mgat1|chr11:48837777-48838276	0.215616298036035	.	.
chr11	49243866	49244365	chr11	48856814	48857313	Mgat1|chr11:48856814-48857313	0.187548268054093	.	.
chr11	49243866	49244365	chr11	49169250	49169749	Mgat1|chr11:49169250-49169749	0.119728246936325	.	.
chr11	49712561	49713060	chr11	49259790	49260289	Cnot6|chr11:49259790-49260289	0.142526778615195	.	.
chr11	50826870	50827369	chr11	50769375	50769874	Zfp354c|chr11:50769375-50769874	0.251188400857563	.	.
chr11	50841323	50841822	chr11	50769375	50769874	Zfp879|chr11:50769375-50769874	0.25621736123281	.	.
chr11	50841323	50841822	chr11	50952287	50952786	Zfp879|chr11:50952287-50952786	0.17143064115418	.	.
chr11	50915869	50916368	chr11	50769375	50769874	Zfp2|chr11:50769375-50769874	0.125394506091927	.	.
chr11	50915869	50916368	chr11	50930246	50930745	Zfp2|chr11:50930246-50930745	0.13010667192134	.	.
chr11	50915869	50916368	chr11	50952287	50952786	Zfp2|chr11:50952287-50952786	0.141826650900658	.	.
chr11	50930921	50931420	chr11	50930246	50930745	Zfp354b|chr11:50930246-50930745	0.151710916356926	.	.
chr11	51058989	51059488	chr11	50930246	50930745	Zfp354a|chr11:50930246-50930745	0.160358780587202	.	.
chr11	51058989	51059488	chr11	50939868	50940367	Zfp354a|chr11:50939868-50940367	0.0965126313303108	.	.
chr11	51059648	51060147	chr11	50930246	50930745	Zfp354a|chr11:50930246-50930745	0.118617462787357	.	.
chr11	51763403	51763902	chr11	52143607	52144106	Sar1b|chr11:52143607-52144106	0.113203280936393	.	.
chr11	51763403	51763902	chr11	52143607	52144106	Sec24a|chr11:52143607-52144106	0.113203280936393	.	.
chr11	51856924	51857423	chr11	51805139	51805638	Jade2|chr11:51805139-51805638	0.140015584375033	.	.
chr11	51856924	51857423	chr11	51858736	51859235	Jade2|chr11:51858736-51859235	0.11295009316459	.	.
chr11	51857661	51858160	chr11	51855397	51855896	Jade2|chr11:51855397-51855896	0.223557376176009	.	.
chr11	51857661	51858160	chr11	51856134	51856633	Jade2|chr11:51856134-51856633	0.170955470009926	.	.
chr11	51967401	51967900	chr11	51756283	51756782	Cdkn2aipnl|chr11:51756283-51756782	0.20232786876233	.	.
chr11	51967401	51967900	chr11	51855397	51855896	Cdkn2aipnl|chr11:51855397-51855896	0.154628178663345	.	.
chr11	51967401	51967900	chr11	51943114	51943613	Cdkn2aipnl|chr11:51943114-51943613	0.121217257452189	.	.
chr11	51967401	51967900	chr11	52086506	52087005	Cdkn2aipnl|chr11:52086506-52087005	0.164181856480632	.	.
chr11	51999945	52000444	chr11	51756283	51756782	Gm12204|chr11:51756283-51756782	0.111446223693516	.	.
chr11	51999945	52000444	chr11	51756283	51756782	Ube2b|chr11:51756283-51756782	0.111446223693516	.	.
chr11	51999945	52000444	chr11	52343092	52343591	Gm12204|chr11:52343092-52343591	0.206220004612467	.	.
chr11	51999945	52000444	chr11	52343092	52343591	Ube2b|chr11:52343092-52343591	0.206220004612467	.	.
chr11	52000555	52001054	chr11	51756283	51756782	Gm12204|chr11:51756283-51756782	0.105996131007948	.	.
chr11	52000555	52001054	chr11	51756283	51756782	Ube2b|chr11:51756283-51756782	0.105996131007948	.	.
chr11	52000555	52001054	chr11	51855397	51855896	Gm12204|chr11:51855397-51855896	0.248027345894351	.	.
chr11	52000555	52001054	chr11	51855397	51855896	Ube2b|chr11:51855397-51855896	0.248027345894351	.	.
chr11	52000555	52001054	chr11	51856134	51856633	Gm12204|chr11:51856134-51856633	0.215691591704563	.	.
chr11	52000555	52001054	chr11	51856134	51856633	Ube2b|chr11:51856134-51856633	0.215691591704563	.	.
chr11	52000555	52001054	chr11	51858736	51859235	Gm12204|chr11:51858736-51859235	0.124009993111034	.	.
chr11	52000555	52001054	chr11	51858736	51859235	Ube2b|chr11:51858736-51859235	0.124009993111034	.	.
chr11	52000555	52001054	chr11	51943114	51943613	Gm12204|chr11:51943114-51943613	0.0988396880672273	.	.
chr11	52000555	52001054	chr11	51943114	51943613	Ube2b|chr11:51943114-51943613	0.0988396880672273	.	.
chr11	52000555	52001054	chr11	51945350	51945849	Gm12204|chr11:51945350-51945849	0.127006002348416	.	.
chr11	52000555	52001054	chr11	51945350	51945849	Ube2b|chr11:51945350-51945849	0.127006002348416	.	.
chr11	52000555	52001054	chr11	52037572	52038071	Gm12204|chr11:52037572-52038071	0.0951183352509778	.	.
chr11	52000555	52001054	chr11	52037572	52038071	Gm12204|chr11:52037572-52038071	0.0951183352509779	.	.
chr11	52000555	52001054	chr11	52037572	52038071	Ube2b|chr11:52037572-52038071	0.0951183352509778	.	.
chr11	52000555	52001054	chr11	52037572	52038071	Ube2b|chr11:52037572-52038071	0.0951183352509779	.	.
chr11	52000555	52001054	chr11	52086506	52087005	Gm12204|chr11:52086506-52087005	0.1822154181	.	.
chr11	52000555	52001054	chr11	52086506	52087005	Ube2b|chr11:52086506-52087005	0.1822154181	.	.
chr11	52000555	52001054	chr11	52129085	52129584	Gm12204|chr11:52129085-52129584	0.0949625256242832	.	.
chr11	52000555	52001054	chr11	52129085	52129584	Ube2b|chr11:52129085-52129584	0.0949625256242832	.	.
chr11	52000555	52001054	chr11	52253862	52254361	Gm12204|chr11:52253862-52254361	0.0966558557870738	.	.
chr11	52000555	52001054	chr11	52253862	52254361	Ube2b|chr11:52253862-52254361	0.0966558557870738	.	.
chr11	52000555	52001054	chr11	52297304	52297803	Gm12204|chr11:52297304-52297803	0.0947872792508867	.	.
chr11	52000555	52001054	chr11	52297304	52297803	Ube2b|chr11:52297304-52297803	0.0947872792508867	.	.
chr11	52000555	52001054	chr11	52488499	52488998	Gm12204|chr11:52488499-52488998	0.148989895253292	.	.
chr11	52000555	52001054	chr11	52488499	52488998	Ube2b|chr11:52488499-52488998	0.148989895253292	.	.
chr11	52003968	52004467	chr11	51855397	51855896	Cdkl3|chr11:51855397-51855896	0.17160826699245	.	.
chr11	52003968	52004467	chr11	51856134	51856633	Cdkl3|chr11:51856134-51856633	0.272267368882376	.	.
chr11	52003968	52004467	chr11	52086506	52087005	Cdkl3|chr11:52086506-52087005	0.187620444300779	.	.
chr11	52098497	52098996	chr11	51756283	51756782	Ppp2ca|chr11:51756283-51756782	0.119919019340283	.	.
chr11	52098497	52098996	chr11	51943114	51943613	Ppp2ca|chr11:51943114-51943613	0.192621979565542	.	.
chr11	52098497	52098996	chr11	52374300	52374799	Ppp2ca|chr11:52374300-52374799	0.123047609394396	.	.
chr11	52099118	52099617	chr11	51805139	51805638	Ppp2ca|chr11:51805139-51805638	0.109419350782104	.	.
chr11	52099118	52099617	chr11	52313969	52314468	Ppp2ca|chr11:52313969-52314468	0.125021218211015	.	.
chr11	52231721	52232220	chr11	51756283	51756782	Skp1a|chr11:51756283-51756782	0.314226929621314	.	.
chr11	52231721	52232220	chr11	51855397	51855896	Skp1a|chr11:51855397-51855896	0.102181959307062	.	.
chr11	52231721	52232220	chr11	51943114	51943613	Skp1a|chr11:51943114-51943613	0.145804265645893	.	.
chr11	52231721	52232220	chr11	52421410	52421909	Skp1a|chr11:52421410-52421909	0.240271094991913	.	.
chr11	52283195	52283694	chr11	52253862	52254361	Tcf7|chr11:52253862-52254361	0.101930496369308	.	.
chr11	52283195	52283694	chr11	52345887	52346386	Tcf7|chr11:52345887-52346386	0.20568665432258	.	.
chr11	52360124	52360623	chr11	52037572	52038071	Vdac1|chr11:52037572-52038071	0.093998697751754	.	.
chr11	52360124	52360623	chr11	52086506	52087005	Vdac1|chr11:52086506-52087005	0.156139934488843	.	.
chr11	52360124	52360623	chr11	52143607	52144106	Vdac1|chr11:52143607-52144106	0.113914935544426	.	.
chr11	52360124	52360623	chr11	52313969	52314468	Vdac1|chr11:52313969-52314468	0.0937237409215771	.	.
chr11	52360764	52361263	chr11	52037572	52038071	Vdac1|chr11:52037572-52038071	0.204567042202475	.	.
chr11	52360764	52361263	chr11	52086506	52087005	Vdac1|chr11:52086506-52087005	0.330888839833162	.	.
chr11	52360764	52361263	chr11	52313969	52314468	Vdac1|chr11:52313969-52314468	0.13456066831763	.	.
chr11	52361439	52361938	chr11	52143607	52144106	Vdac1|chr11:52143607-52144106	0.204143816151873	.	.
chr11	52361439	52361938	chr11	52345887	52346386	Vdac1|chr11:52345887-52346386	0.157496991425702	.	.
chr11	52396175	52396674	chr11	52086506	52087005	9530068E07Rik|chr11:52086506-52087005	0.146189740790855	.	.
chr11	54303873	54304372	chr11	54307369	54307868	Acsl6|chr11:54307369-54307868	0.126504688827895	.	.
chr11	54303873	54304372	chr11	54413011	54413510	Acsl6|chr11:54413011-54413510	0.155384484795482	.	.
chr11	54303873	54304372	chr11	54595867	54596366	Acsl6|chr11:54595867-54596366	0.142111905814287	.	.
chr11	54303873	54304372	chr11	54615896	54616395	Acsl6|chr11:54615896-54616395	0.128465249685272	.	.
chr11	54303873	54304372	chr11	54718008	54718507	Acsl6|chr11:54718008-54718507	0.0986245029669953	.	.
chr11	54303873	54304372	chr11	54718572	54719071	Acsl6|chr11:54718572-54719071	0.142676327018817	.	.
chr11	54437826	54438325	chr11	54596494	54596993	Fnip1|chr11:54596494-54596993	0.136563107387505	.	.
chr11	55460969	55461468	chr11	55386408	55386907	Atox1|chr11:55386408-55386907	0.192478242065469	.	.
chr11	55460969	55461468	chr11	55583746	55584245	Atox1|chr11:55583746-55584245	0.342727670483071	.	.
chr11	55469134	55469633	chr11	55389729	55390228	G3bp1|chr11:55389729-55390228	0.100519090831604	.	.
chr11	55469134	55469633	chr11	55402600	55403099	G3bp1|chr11:55402600-55403099	0.161523645461832	.	.
chr11	55469134	55469633	chr11	55444722	55445221	G3bp1|chr11:55444722-55445221	0.102399291769985	.	.
chr11	55469134	55469633	chr11	55583746	55584245	G3bp1|chr11:55583746-55584245	0.0951431926193894	.	.
chr11	55469713	55470212	chr11	55402600	55403099	G3bp1|chr11:55402600-55403099	0.281743807710438	.	.
chr11	55469713	55470212	chr11	55511287	55511786	G3bp1|chr11:55511287-55511786	0.141147467412046	.	.
chr11	55469713	55470212	chr11	55583746	55584245	G3bp1|chr11:55583746-55584245	0.143190616532599	.	.
chr11	55607008	55607507	chr11	55389729	55390228	Glra1|chr11:55389729-55390228	0.140011286310582	.	.
chr11	55607008	55607507	chr11	55583746	55584245	Glra1|chr11:55583746-55584245	0.114764747733642	.	.
chr11	55607008	55607507	chr11	55681117	55681616	Glra1|chr11:55681117-55681616	0.0947472320093119	.	.
chr11	55607728	55608227	chr11	55583746	55584245	Glra1|chr11:55583746-55584245	0.145236398309017	.	.
chr11	55608465	55608964	chr11	55518735	55519234	Glra1|chr11:55518735-55519234	0.124761644325889	.	.
chr11	55608465	55608964	chr11	55518735	55519234	Glra1|chr11:55518735-55519234	0.12476164432589	.	.
chr11	55608465	55608964	chr11	55571131	55571630	Glra1|chr11:55571131-55571630	0.184261308320167	.	.
chr11	55608465	55608964	chr11	55589228	55589727	Glra1|chr11:55589228-55589727	0.179258294143388	.	.
chr11	55608465	55608964	chr11	55589741	55590240	Glra1|chr11:55589741-55590240	0.132265590382255	.	.
chr11	55608465	55608964	chr11	55681117	55681616	Glra1|chr11:55681117-55681616	0.284854684783915	.	.
chr11	58008513	58009012	chr11	58057420	58057919	Larp1|chr11:58057420-58057919	0.107515344974773	.	.
chr11	58008513	58009012	chr11	58301163	58301662	Larp1|chr11:58301163-58301662	0.112438936601417	.	.
chr11	58008513	58009012	chr11	58301694	58302193	Larp1|chr11:58301694-58302193	0.162420369471428	.	.
chr11	58008513	58009012	chr11	58402057	58402556	Larp1|chr11:58402057-58402556	0.10049655854732	.	.
chr11	58009181	58009680	chr11	58057420	58057919	Larp1|chr11:58057420-58057919	0.0944265406523773	.	.
chr11	58009181	58009680	chr11	58302580	58303079	Larp1|chr11:58302580-58303079	0.156953997001369	.	.
chr11	58009181	58009680	chr11	58302580	58303079	Larp1|chr11:58302580-58303079	0.15695399700137	.	.
chr11	58009181	58009680	chr11	58402057	58402556	Larp1|chr11:58402057-58402556	0.0942630885511622	.	.
chr11	58009181	58009680	chr11	58499238	58499737	Larp1|chr11:58499238-58499737	0.123692328970723	.	.
chr11	58009711	58010210	chr11	58018233	58018732	Larp1|chr11:58018233-58018732	0.185591358851616	.	.
chr11	58009711	58010210	chr11	58038967	58039466	Larp1|chr11:58038967-58039466	0.154670435728767	.	.
chr11	58103758	58104257	chr11	58302580	58303079	Cnot8|chr11:58302580-58303079	0.16702010518989	.	.
chr11	58103758	58104257	chr11	58402057	58402556	Cnot8|chr11:58402057-58402556	0.0924008590767214	.	.
chr11	58126290	58126789	chr11	58038967	58039466	Gm12246|chr11:58038967-58039466	0.103277137468157	.	.
chr11	58126290	58126789	chr11	58098257	58098756	Gm12246|chr11:58098257-58098756	0.102125917188482	.	.
chr11	58126290	58126789	chr11	58225527	58226026	Gm12246|chr11:58225527-58226026	0.106634232678039	.	.
chr11	58126290	58126789	chr11	58271614	58272113	Gm12246|chr11:58271614-58272113	0.105392924866521	.	.
chr11	58126290	58126789	chr11	58402057	58402556	Gm12246|chr11:58402057-58402556	0.113336632206171	.	.
chr11	58126290	58126789	chr11	58499238	58499737	Gm12246|chr11:58499238-58499737	0.143117980906197	.	.
chr11	58168278	58168777	chr11	58301694	58302193	Gemin5|chr11:58301694-58302193	0.234918321254265	.	.
chr11	58168278	58168777	chr11	58302580	58303079	Gemin5|chr11:58302580-58303079	0.283991334073853	.	.
chr11	58171472	58171971	chr11	58018233	58018732	Mrpl22|chr11:58018233-58018732	0.120356915079988	.	.
chr11	58171472	58171971	chr11	58038967	58039466	Mrpl22|chr11:58038967-58039466	0.137052294569381	.	.
chr11	58171472	58171971	chr11	58057420	58057919	Mrpl22|chr11:58057420-58057919	0.117713204615695	.	.
chr11	58171472	58171971	chr11	58302580	58303079	Mrpl22|chr11:58302580-58303079	0.128976421837988	.	.
chr11	58171472	58171971	chr11	58402057	58402556	Mrpl22|chr11:58402057-58402556	0.100072001954711	.	.
chr11	58306797	58307296	chr11	58038967	58039466	Zfp692|chr11:58038967-58039466	0.222943704715513	.	.
chr11	58306797	58307296	chr11	58302580	58303079	Zfp692|chr11:58302580-58303079	0.240211612523996	.	.
chr11	58307549	58308048	chr11	58057420	58057919	Zfp692|chr11:58057420-58057919	0.152157769110043	.	.
chr11	58307549	58308048	chr11	58225527	58226026	Zfp692|chr11:58225527-58226026	0.171319216963818	.	.
chr11	58322621	58323120	chr11	58097173	58097672	1700047K16Rik|chr11:58097173-58097672	0.0920882766273278	.	.
chr11	58322621	58323120	chr11	58179510	58180009	1700047K16Rik|chr11:58179510-58180009	0.238648652800325	.	.
chr11	58322621	58323120	chr11	58225527	58226026	1700047K16Rik|chr11:58225527-58226026	0.101385511207965	.	.
chr11	58323135	58323634	chr11	58018233	58018732	1700047K16Rik|chr11:58018233-58018732	0.133458495485082	.	.
chr11	58329854	58330353	chr11	58301694	58302193	Sh3bp5l|chr11:58301694-58302193	0.190630830991104	.	.
chr11	58329854	58330353	chr11	58301694	58302193	Zfp672|chr11:58301694-58302193	0.190630830991104	.	.
chr11	58329854	58330353	chr11	58302580	58303079	Sh3bp5l|chr11:58302580-58303079	0.102685553493981	.	.
chr11	58329854	58330353	chr11	58302580	58303079	Zfp672|chr11:58302580-58303079	0.102685553493981	.	.
chr11	58330424	58330923	chr11	58057420	58057919	Sh3bp5l|chr11:58057420-58057919	0.155442869126533	.	.
chr11	58330424	58330923	chr11	58057420	58057919	Zfp672|chr11:58057420-58057919	0.155442869126533	.	.
chr11	58330424	58330923	chr11	58179510	58180009	Sh3bp5l|chr11:58179510-58180009	0.188259576264438	.	.
chr11	58330424	58330923	chr11	58179510	58180009	Zfp672|chr11:58179510-58180009	0.188259576264438	.	.
chr11	58330424	58330923	chr11	58302580	58303079	Sh3bp5l|chr11:58302580-58303079	0.362600492163168	.	.
chr11	58330424	58330923	chr11	58302580	58303079	Zfp672|chr11:58302580-58303079	0.362600492163168	.	.
chr11	58640299	58640798	chr11	58402057	58402556	Trim58|chr11:58402057-58402556	0.184363705215555	.	.
chr11	58640299	58640798	chr11	58955473	58955972	Trim58|chr11:58955473-58955972	0.122136835268768	.	.
chr11	58801810	58802309	chr11	58789494	58789993	Fam183b|chr11:58789494-58789993	0.26461502956109	.	.
chr11	58846859	58847358	chr11	58981819	58982318	Gm12258|chr11:58981819-58982318	0.0948954988531546	.	.
chr11	58866990	58867489	chr11	58955473	58955972	2810021J22Rik|chr11:58955473-58955972	0.0967389567754262	.	.
chr11	58866990	58867489	chr11	59209071	59209570	2810021J22Rik|chr11:59209071-59209570	0.219426402262918	.	.
chr11	58903534	58904033	chr11	58931320	58931819	Gm12257|chr11:58931320-58931819	0.223182784381486	.	.
chr11	58903534	58904033	chr11	58931320	58931819	Zfp39|chr11:58931320-58931819	0.223182784381486	.	.
chr11	58904043	58904542	chr11	58981819	58982318	Gm12257|chr11:58981819-58982318	0.181161566974641	.	.
chr11	58904043	58904542	chr11	58981819	58982318	Zfp39|chr11:58981819-58982318	0.181161566974641	.	.
chr11	58938679	58939178	chr11	58981819	58982318	Rnf187|chr11:58981819-58982318	0.23504532523765	.	.
chr11	58938679	58939178	chr11	59209071	59209570	Rnf187|chr11:59209071-59209570	0.164239892231217	.	.
chr11	58948024	58948523	chr11	58931320	58931819	Hist3h2ba|chr11:58931320-58931819	0.187307079724864	.	.
chr11	58948531	58949030	chr11	58959825	58960324	Hist3h2ba|chr11:58959825-58960324	0.0960597316706085	.	.
chr11	58949416	58949915	chr11	58914522	58915021	Hist3h2ba|chr11:58914522-58915021	0.118790321675425	.	.
chr11	58954353	58954852	chr11	58994394	58994893	Hist3h2a|chr11:58994394-58994893	0.166107861206031	.	.
chr11	58954353	58954852	chr11	58994394	58994893	Trim17|chr11:58994394-58994893	0.166107861206031	.	.
chr11	58954353	58954852	chr11	59209071	59209570	Hist3h2a|chr11:59209071-59209570	0.193713830252406	.	.
chr11	58954353	58954852	chr11	59209071	59209570	Trim17|chr11:59209071-59209570	0.193713830252406	.	.
chr11	58954862	58955361	chr11	58981819	58982318	Hist3h2a|chr11:58981819-58982318	0.0959318980921012	.	.
chr11	58954862	58955361	chr11	58981819	58982318	Trim17|chr11:58981819-58982318	0.0959318980921012	.	.
chr11	58977851	58978350	chr11	58789494	58789993	2310058D17Rik|chr11:58789494-58789993	0.145230144797007	.	.
chr11	58977851	58978350	chr11	58789494	58789993	Trim11|chr11:58789494-58789993	0.145230144797007	.	.
chr11	58977851	58978350	chr11	58914522	58915021	2310058D17Rik|chr11:58914522-58915021	0.124164215179245	.	.
chr11	58977851	58978350	chr11	58914522	58915021	Trim11|chr11:58914522-58915021	0.124164215179245	.	.
chr11	58977851	58978350	chr11	58994394	58994893	2310058D17Rik|chr11:58994394-58994893	0.289805755786808	.	.
chr11	58977851	58978350	chr11	58994394	58994893	Trim11|chr11:58994394-58994893	0.289805755786808	.	.
chr11	58977851	58978350	chr11	59209071	59209570	2310058D17Rik|chr11:59209071-59209570	0.123995641635875	.	.
chr11	58977851	58978350	chr11	59209071	59209570	Trim11|chr11:59209071-59209570	0.123995641635875	.	.
chr11	59163194	59163693	chr11	59209071	59209570	Iba57|chr11:59209071-59209570	0.109803969372983	.	.
chr11	59183774	59184273	chr11	58931320	58931819	Gjc2|chr11:58931320-58931819	0.174691997239392	.	.
[truncated: 24,070 more rows]
