# Supplementary material for: Single-cell analysis of chromatin accessibility in the adult mouse brain
Source: Nature. 2023 Dec 13;624(7991):378–89. doi: 10.1038/s41586-023-06824-9 (PMC10719105; doi:10.1038/s41586-023-06824-9)
Supplement: Supplementary file 3 — Supplementary Tables 1–25 and their legends. [file 41586_2023_6824_MOESM3_ESM.zip › 2023-03-05453B-s3/SI Tables/SI Table 13 Summary of all the gene-cCRE correlations/sa2subclass.PDTg-PCG_Pax6_Gaba.pdc.bedpe]

chr1	4785497	4785996	chr1	5082818	5083317	Mrpl15|chr1:5082818-5083317	0.423482371898584	.	.
chr1	4807592	4808091	chr1	5082818	5083317	Lypla1|chr1:5082818-5083317	0.429801152890383	.	.
chr1	4857480	4857979	chr1	5019201	5019700	Tcea1|chr1:5019201-5019700	0.297075677400383	.	.
chr1	6214386	6214885	chr1	5915307	5915806	4732440D04Rik|chr1:5915307-5915806	0.467335407988557	.	.
chr1	9299496	9299995	chr1	9573148	9573647	Sntg1|chr1:9573148-9573647	0.34676467004848	.	.
chr1	9545042	9545541	chr1	9564420	9564919	Rrs1|chr1:9564420-9564919	0.286573849183544	.	.
chr1	9600949	9601448	chr1	9658870	9659369	Vxn|chr1:9658870-9659369	0.620036838932501	.	.
chr1	9601474	9601973	chr1	9658870	9659369	Vxn|chr1:9658870-9659369	0.348777903499817	.	.
chr1	9630048	9630547	chr1	9564420	9564919	2610203C22Rik|chr1:9564420-9564919	0.338001183320595	.	.
chr1	9798078	9798577	chr1	10089475	10089974	Sgk3|chr1:10089475-10089974	0.428101968859732	.	.
chr1	9908384	9908883	chr1	9658870	9659369	Mcmdc2|chr1:9658870-9659369	0.510855874226379	.	.
chr1	9943920	9944419	chr1	10039501	10040000	Snhg6|chr1:10039501-10040000	0.364436463217228	.	.
chr1	10008928	10009427	chr1	9772700	9773199	Ppp1r42|chr1:9772700-9773199	0.677060153567378	.	.
chr1	10037697	10038196	chr1	10039501	10040000	Cops5|chr1:10039501-10040000	0.313143315057711	.	.
chr1	10037697	10038196	chr1	10039501	10040000	Cspp1|chr1:10039501-10040000	0.313143315057711	.	.
chr1	10037697	10038196	chr1	10089475	10089974	Cops5|chr1:10089475-10089974	0.519436330619445	.	.
chr1	10037697	10038196	chr1	10089475	10089974	Cspp1|chr1:10089475-10089974	0.519436330619445	.	.
chr1	10993772	10994271	chr1	10835602	10836101	Prex2|chr1:10835602-10836101	0.399492633558019	.	.
chr1	10993772	10994271	chr1	11177671	11178170	Prex2|chr1:11177671-11178170	0.339626412332876	.	.
chr1	11413910	11414409	chr1	11045682	11046181	A830018L16Rik|chr1:11045682-11046181	0.341877659583325	.	.
chr1	12991973	12992472	chr1	12718098	12718597	Slco5a1|chr1:12718098-12718597	0.359749657582924	.	.
chr1	12992497	12992996	chr1	12718098	12718597	Slco5a1|chr1:12718098-12718597	0.446812333141162	.	.
chr1	13372876	13373375	chr1	13372290	13372789	Ncoa2|chr1:13372290-13372789	0.362860194579648	.	.
chr1	14755218	14755717	chr1	14739996	14740495	Msc|chr1:14739996-14740495	0.343708746067379	.	.
chr1	15286608	15287107	chr1	15483457	15483956	Kcnb2|chr1:15483457-15483956	0.725963753403478	.	.
chr1	16103947	16104446	chr1	16468660	16469159	Rpl7|chr1:16468660-16469159	0.40917789794699	.	.
chr1	16519035	16519534	chr1	16798252	16798751	Stau2|chr1:16798252-16798751	0.411443339332597	.	.
chr1	16618483	16618982	chr1	16433354	16433853	Ube2w|chr1:16433354-16433853	0.484859991390364	.	.
chr1	16656744	16657243	chr1	16433354	16433853	D030040B21Rik|chr1:16433354-16433853	0.316782231075186	.	.
chr1	16656744	16657243	chr1	16433354	16433853	Eloc|chr1:16433354-16433853	0.316782231075186	.	.
chr1	16657258	16657757	chr1	16433354	16433853	D030040B21Rik|chr1:16433354-16433853	0.534646239283023	.	.
chr1	16657258	16657757	chr1	16433354	16433853	Eloc|chr1:16433354-16433853	0.534646239283023	.	.
chr1	16688506	16689005	chr1	16468660	16469159	Ly96|chr1:16468660-16469159	0.554949842781586	.	.
chr1	20820187	20820686	chr1	21014419	21014918	Mcm3|chr1:21014419-21014918	0.322976733007803	.	.
chr1	20820187	20820686	chr1	21014419	21014918	Mcm3|chr1:21014419-21014918	0.322976733007804	.	.
chr1	20820187	20820686	chr1	21166203	21166702	Mcm3|chr1:21166203-21166702	0.414895284464229	.	.
chr1	20890311	20890810	chr1	21014419	21014918	6720483E21Rik|chr1:21014419-21014918	0.299581601835249	.	.
chr1	20890311	20890810	chr1	21014419	21014918	Paqr8|chr1:21014419-21014918	0.299581601835249	.	.
chr1	20951400	20951899	chr1	20905651	20906150	Efhc1|chr1:20905651-20906150	0.427396395304809	.	.
chr1	21218543	21219042	chr1	21101196	21101695	Tmem14a|chr1:21101196-21101695	0.331841494494449	.	.
chr1	21218543	21219042	chr1	21166203	21166702	Tmem14a|chr1:21166203-21166702	0.302361551905312	.	.
chr1	23762292	23762791	chr1	23705548	23706047	B3gat2|chr1:23705548-23706047	0.508859429572463	.	.
chr1	23922128	23922627	chr1	23705548	23706047	Smap1|chr1:23705548-23706047	0.312724572097244	.	.
chr1	23922128	23922627	chr1	23705548	23706047	Smap1|chr1:23705548-23706047	0.312724572097245	.	.
chr1	23922128	23922627	chr1	23762798	23763297	Smap1|chr1:23762798-23763297	0.281854269859098	.	.
chr1	23922128	23922627	chr1	23821578	23822077	Smap1|chr1:23821578-23822077	0.436306729778154	.	.
chr1	24099649	24100148	chr1	23821578	23822077	Fam135a|chr1:23821578-23822077	0.367188677237918	.	.
chr1	24100186	24100685	chr1	23821578	23822077	Fam135a|chr1:23821578-23822077	0.381626086328886	.	.
chr1	24587149	24587648	chr1	24349664	24350163	Col19a1|chr1:24349664-24350163	0.43191274284288	.	.
chr1	24587149	24587648	chr1	24882944	24883443	Col19a1|chr1:24882944-24883443	0.452721361021201	.	.
chr1	24678265	24678764	chr1	24611656	24612155	Lmbrd1|chr1:24611656-24612155	0.585710424354273	.	.
chr1	24678265	24678764	chr1	24613347	24613846	Lmbrd1|chr1:24613347-24613846	0.497396761433227	.	.
chr1	24678265	24678764	chr1	24614093	24614592	Lmbrd1|chr1:24614093-24614592	0.536836536854975	.	.
chr1	24678265	24678764	chr1	24614797	24615296	Lmbrd1|chr1:24614797-24615296	0.452458341658241	.	.
chr1	24678265	24678764	chr1	24615721	24616220	Lmbrd1|chr1:24615721-24616220	0.505349835942847	.	.
chr1	30872795	30873294	chr1	30636014	30636513	Phf3|chr1:30636014-30636513	0.329180088764741	.	.
chr1	30873942	30874441	chr1	31153918	31154417	Phf3|chr1:31153918-31154417	0.358550922353987	.	.
chr1	30949582	30950081	chr1	30835457	30835956	Ptp4a1|chr1:30835457-30835956	0.514265711592437	.	.
chr1	33719875	33720374	chr1	33480320	33480819	Rab23|chr1:33480320-33480819	0.404369743353342	.	.
chr1	34579442	34579941	chr1	34867150	34867649	1700101I19Rik|chr1:34867150-34867649	0.338881855372277	.	.
chr1	34579442	34579941	chr1	34867150	34867649	Amer3|chr1:34867150-34867649	0.338881855372277	.	.
chr1	34842804	34843303	chr1	34696475	34696974	Fam168b|chr1:34696475-34696974	0.391653330513567	.	.
chr1	34842804	34843303	chr1	34752832	34753331	Fam168b|chr1:34752832-34753331	0.346105822700944	.	.
chr1	34842804	34843303	chr1	34982952	34983451	Fam168b|chr1:34982952-34983451	0.291778861585445	.	.
chr1	34849768	34850267	chr1	34696475	34696974	Plekhb2|chr1:34696475-34696974	0.512192404549089	.	.
chr1	34849768	34850267	chr1	34982952	34983451	Plekhb2|chr1:34982952-34983451	0.419867060380116	.	.
chr1	34849768	34850267	chr1	35003146	35003645	Plekhb2|chr1:35003146-35003645	0.386079407642359	.	.
chr1	35879549	35880048	chr1	36030321	36030820	1110002O04Rik|chr1:36030321-36030820	0.299859916550948	.	.
chr1	36068061	36068560	chr1	35869575	35870074	Hs6st1|chr1:35869575-35870074	0.316685794143531	.	.
chr1	36307414	36307913	chr1	36252765	36253264	Arid5a|chr1:36252765-36253264	0.38137213158877	.	.
chr1	36368963	36369462	chr1	36303259	36303758	Kansl3|chr1:36303259-36303758	0.445477307318705	.	.
chr1	36511549	36512048	chr1	36684036	36684535	Cnnm3|chr1:36684036-36684535	0.413147274302447	.	.
chr1	36512158	36512657	chr1	36684036	36684535	Cnnm3|chr1:36684036-36684535	0.352305939056415	.	.
chr1	36557336	36557835	chr1	36252765	36253264	D430040D24Rik|chr1:36252765-36253264	0.35016515540906	.	.
chr1	36557336	36557835	chr1	36252765	36253264	Sema4c|chr1:36252765-36253264	0.35016515540906	.	.
chr1	36709882	36710381	chr1	36684036	36684535	4933424G06Rik|chr1:36684036-36684535	0.287454850679737	.	.
chr1	37540354	37540853	chr1	37639092	37639591	Mgat4a|chr1:37639092-37639591	0.332417192768227	.	.
chr1	37540354	37540853	chr1	37725725	37726224	Mgat4a|chr1:37725725-37726224	0.30764265313994	.	.
chr1	37865263	37865762	chr1	38218077	38218576	Gm26805|chr1:38218077-38218576	0.544669945200284	.	.
chr1	37865263	37865762	chr1	38218077	38218576	Tsga10|chr1:38218077-38218576	0.544669945200284	.	.
chr1	37871955	37872454	chr1	37742623	37743122	Lipt1|chr1:37742623-37743122	0.351867659198246	.	.
chr1	37871955	37872454	chr1	38198432	38198931	Lipt1|chr1:38198432-38198931	0.313185438220534	.	.
chr1	37890241	37890740	chr1	37586074	37586573	Mitd1|chr1:37586074-37586573	0.303211542452825	.	.
chr1	37890241	37890740	chr1	37586074	37586573	Mrpl30|chr1:37586074-37586573	0.303211542452825	.	.
chr1	37997082	37997581	chr1	37698784	37699283	Eif5b|chr1:37698784-37699283	0.344560509599169	.	.
chr1	37997082	37997581	chr1	37698784	37699283	Txndc9|chr1:37698784-37699283	0.344560509599169	.	.
chr1	37997082	37997581	chr1	37742623	37743122	Eif5b|chr1:37742623-37743122	0.35066071614554	.	.
chr1	37997082	37997581	chr1	37742623	37743122	Txndc9|chr1:37742623-37743122	0.35066071614554	.	.
chr1	37997082	37997581	chr1	37959295	37959794	Eif5b|chr1:37959295-37959794	0.311629945609032	.	.
chr1	37997082	37997581	chr1	37959295	37959794	Txndc9|chr1:37959295-37959794	0.311629945609032	.	.
chr1	37997778	37998277	chr1	37959295	37959794	Eif5b|chr1:37959295-37959794	0.421171405058917	.	.
chr1	37997778	37998277	chr1	37959295	37959794	Txndc9|chr1:37959295-37959794	0.421171405058917	.	.
chr1	38129526	38130025	chr1	37872597	37873096	Rev1|chr1:37872597-37873096	0.346944925872593	.	.
chr1	39193901	39194400	chr1	39340678	39341177	Npas2|chr1:39340678-39341177	0.362063842736556	.	.
chr1	39478529	39479028	chr1	39105471	39105970	Tbc1d8|chr1:39105471-39105970	0.33812282499542	.	.
chr1	39478529	39479028	chr1	39455173	39455672	Tbc1d8|chr1:39455173-39455672	0.304086984672135	.	.
chr1	40085635	40086134	chr1	40266363	40266862	Gm16894|chr1:40266363-40266862	0.293210637234432	.	.
chr1	40085635	40086134	chr1	40419561	40420060	Gm16894|chr1:40419561-40420060	0.578390509076381	.	.
chr1	40681063	40681562	chr1	40681655	40682154	Slc9a2|chr1:40681655-40682154	0.471618337065564	.	.
chr1	40681063	40681562	chr1	40694350	40694849	Slc9a2|chr1:40694350-40694849	0.442227531953909	.	.
chr1	40681063	40681562	chr1	40797275	40797774	Slc9a2|chr1:40797275-40797774	0.288608743014735	.	.
chr1	40681063	40681562	chr1	40844577	40845076	Slc9a2|chr1:40844577-40845076	0.428875123412917	.	.
chr1	40790447	40790946	chr1	40844577	40845076	Mfsd9|chr1:40844577-40845076	0.305428895691176	.	.
chr1	40790447	40790946	chr1	41026905	41027404	Mfsd9|chr1:41026905-41027404	0.287322286068328	.	.
chr1	40790447	40790946	chr1	41138020	41138519	Mfsd9|chr1:41138020-41138519	0.450571153862612	.	.
chr1	42229631	42230130	chr1	41993901	41994400	Gm9915|chr1:41993901-41994400	0.287334764983455	.	.
chr1	42850995	42851494	chr1	42684717	42685216	Mrps9|chr1:42684717-42685216	0.287489139477153	.	.
chr1	42850995	42851494	chr1	43051900	43052399	Mrps9|chr1:43051900-43052399	0.379184633436467	.	.
chr1	42952608	42953107	chr1	43163711	43164210	Gpr45|chr1:43163711-43164210	0.351550320807519	.	.
chr1	42953132	42953631	chr1	42814824	42815323	Gpr45|chr1:42814824-42815323	0.534135352593263	.	.
chr1	42953132	42953631	chr1	42815389	42815888	Gpr45|chr1:42815389-42815888	0.385970544083458	.	.
chr1	43098457	43098956	chr1	43005906	43006405	AI597479|chr1:43005906-43006405	0.536926448303209	.	.
chr1	43098457	43098956	chr1	43005906	43006405	Tgfbrap1|chr1:43005906-43006405	0.536926448303209	.	.
chr1	43098457	43098956	chr1	43042147	43042646	AI597479|chr1:43042147-43042646	0.295643573642606	.	.
chr1	43098457	43098956	chr1	43042147	43042646	Tgfbrap1|chr1:43042147-43042646	0.295643573642606	.	.
chr1	43827102	43827601	chr1	43898955	43899454	Uxs1|chr1:43898955-43899454	0.411520994254524	.	.
chr1	43933698	43934197	chr1	43694756	43695255	Tpp2|chr1:43694756-43695255	0.366267817398102	.	.
chr1	43933698	43934197	chr1	44041766	44042265	Tpp2|chr1:44041766-44042265	0.351772469022422	.	.
chr1	44118638	44119137	chr1	43822331	43822830	Bivm|chr1:43822331-43822830	0.439969963331513	.	.
chr1	44118638	44119137	chr1	43822331	43822830	Poglut2|chr1:43822331-43822830	0.439969963331513	.	.
chr1	44147693	44148192	chr1	43898955	43899454	Ercc5|chr1:43898955-43899454	0.438164721017557	.	.
chr1	44147693	44148192	chr1	44041766	44042265	Ercc5|chr1:44041766-44042265	0.377210179693212	.	.
chr1	51148359	51148858	chr1	51089772	51090271	Gm28320|chr1:51089772-51090271	0.531107735895489	.	.
chr1	51915731	51916230	chr1	51845614	51846113	Myo1b|chr1:51845614-51846113	0.35806318025413	.	.
chr1	52233098	52233597	chr1	52362919	52363418	Gls|chr1:52362919-52363418	0.594031516584131	.	.
chr1	52630383	52630882	chr1	52362919	52363418	Nemp2|chr1:52362919-52363418	0.333235619740073	.	.
chr1	52630383	52630882	chr1	52903595	52904094	Nemp2|chr1:52903595-52904094	0.364867969148207	.	.
chr1	52726267	52726766	chr1	52952486	52952985	Mfsd6|chr1:52952486-52952985	0.293433611638636	.	.
chr1	52726931	52727430	chr1	52362919	52363418	Mfsd6|chr1:52362919-52363418	0.293680245949979	.	.
chr1	52726931	52727430	chr1	52751910	52752409	Mfsd6|chr1:52751910-52752409	0.309076876974525	.	.
chr1	52726931	52727430	chr1	52903595	52904094	Mfsd6|chr1:52903595-52904094	0.336413077297967	.	.
chr1	52816845	52817344	chr1	52597200	52597699	Inpp1|chr1:52597200-52597699	0.349737904324686	.	.
chr1	52816845	52817344	chr1	52903595	52904094	Inpp1|chr1:52903595-52904094	0.330982442092489	.	.
chr1	54194947	54195446	chr1	54381234	54381733	Hecw2|chr1:54381234-54381733	0.37100104146386	.	.
chr1	55087908	55088407	chr1	54896345	54896844	Hspd1|chr1:54896345-54896844	0.393344096269865	.	.
chr1	55087908	55088407	chr1	54896345	54896844	Hspe1|chr1:54896345-54896844	0.393344096269865	.	.
chr1	55130908	55131407	chr1	54896345	54896844	Mob4|chr1:54896345-54896844	0.527008998978155	.	.
chr1	55131471	55131970	chr1	54832673	54833172	Mob4|chr1:54832673-54833172	0.319581528629389	.	.
chr1	55236881	55237380	chr1	54853436	54853935	Mars2|chr1:54853436-54853935	0.612409711570707	.	.
chr1	55236881	55237380	chr1	54853955	54854454	Mars2|chr1:54853955-54854454	0.522539286738128	.	.
chr1	55236881	55237380	chr1	55221300	55221799	Mars2|chr1:55221300-55221799	0.394826442209625	.	.
chr1	55405572	55406071	chr1	55192060	55192559	Plcl1|chr1:55192060-55192559	0.288296224838378	.	.
chr1	55405572	55406071	chr1	55221300	55221799	Plcl1|chr1:55221300-55221799	0.430656539339685	.	.
chr1	57406767	57407266	chr1	57436901	57437400	Maip1|chr1:57436901-57437400	0.316454031469987	.	.
chr1	57406767	57407266	chr1	57436901	57437400	Tyw5|chr1:57436901-57437400	0.316454031469987	.	.
chr1	58030475	58030974	chr1	58144639	58145138	Aox1|chr1:58144639-58145138	0.29911409563826	.	.
chr1	58210207	58210706	chr1	58144639	58145138	Aox4|chr1:58144639-58145138	0.319977861320183	.	.
chr1	58392818	58393317	chr1	58296260	58296759	Bzw1|chr1:58296260-58296759	0.476263590874847	.	.
chr1	58392818	58393317	chr1	58652543	58653042	Bzw1|chr1:58652543-58653042	0.536701779977406	.	.
chr1	58393482	58393981	chr1	58296260	58296759	Bzw1|chr1:58296260-58296759	0.331439267989392	.	.
chr1	58393482	58393981	chr1	58652543	58653042	Bzw1|chr1:58652543-58653042	0.322547585835276	.	.
chr1	58423825	58424324	chr1	58056144	58056643	Clk1|chr1:58056144-58056643	0.467932589800548	.	.
chr1	58423825	58424324	chr1	58056821	58057320	Clk1|chr1:58056821-58057320	0.305829000148528	.	.
chr1	58445384	58445883	chr1	58652543	58653042	Nif3l1|chr1:58652543-58653042	0.464876813044373	.	.
chr1	58445384	58445883	chr1	58652543	58653042	Ppil3|chr1:58652543-58653042	0.464876813044373	.	.
chr1	58586034	58586533	chr1	58652543	58653042	Fam126b|chr1:58652543-58653042	0.383017076244904	.	.
chr1	58586034	58586533	chr1	58652543	58653042	Ndufb3|chr1:58652543-58653042	0.383017076244904	.	.
chr1	58710970	58711469	chr1	58296260	58296759	Cflar|chr1:58296260-58296759	0.476536603956843	.	.
chr1	58710970	58711469	chr1	58652543	58653042	Cflar|chr1:58652543-58653042	0.465556711727736	.	.
chr1	58711489	58711988	chr1	58296260	58296759	Cflar|chr1:58296260-58296759	0.381586014904254	.	.
chr1	58711489	58711988	chr1	58652543	58653042	Cflar|chr1:58652543-58653042	0.49354811149778	.	.
chr1	59256605	59257104	chr1	59009165	59009664	Cdk15|chr1:59009165-59009664	0.406935395558091	.	.
chr1	59256605	59257104	chr1	59613787	59614286	Cdk15|chr1:59613787-59614286	0.376326629775729	.	.
chr1	59684706	59685205	chr1	59584561	59585060	Nop58|chr1:59584561-59585060	0.323374624937033	.	.
chr1	59912662	59913161	chr1	59623298	59623797	Fam117b|chr1:59623298-59623797	0.467329477980274	.	.
chr1	59912662	59913161	chr1	59913763	59914262	Fam117b|chr1:59913763-59914262	0.422032302159385	.	.
chr1	60042424	60042923	chr1	59913763	59914262	Ica1l|chr1:59913763-59914262	0.412820162293118	.	.
chr1	60097980	60098479	chr1	59913763	59914262	Carf|chr1:59913763-59914262	0.399252328413022	.	.
chr1	60097980	60098479	chr1	59913763	59914262	Wdr12|chr1:59913763-59914262	0.399252328413022	.	.
chr1	60566593	60567092	chr1	60860552	60861051	Raph1|chr1:60860552-60861051	0.584417927368471	.	.
chr1	60566593	60567092	chr1	60868356	60868855	Raph1|chr1:60868356-60868855	0.338108747576277	.	.
chr1	60715645	60716144	chr1	60804114	60804613	Cd28|chr1:60804114-60804613	0.433713381733989	.	.
chr1	60715645	60716144	chr1	60861285	60861784	Cd28|chr1:60861285-60861784	0.304612070919388	.	.
chr1	61638558	61639057	chr1	61359222	61359721	Pard3b|chr1:61359222-61359721	0.568320810836884	.	.
chr1	62703034	62703533	chr1	62749641	62750140	Nrp2|chr1:62749641-62750140	0.440816258728544	.	.
chr1	63114071	63114570	chr1	63153005	63153504	Ino80d|chr1:63153005-63153504	0.43549547291216	.	.
chr1	63114071	63114570	chr1	63367905	63368404	Ino80d|chr1:63367905-63368404	0.534583183933082	.	.
chr1	63176509	63177008	chr1	63367905	63368404	Eef1b2|chr1:63367905-63368404	0.331191243078543	.	.
chr1	63176509	63177008	chr1	63367905	63368404	Ndufs1|chr1:63367905-63368404	0.331191243078543	.	.
chr1	63272985	63273484	chr1	63520120	63520619	Gm11608|chr1:63520120-63520619	0.508499976131757	.	.
chr1	63272985	63273484	chr1	63520120	63520619	Zdbf2|chr1:63520120-63520619	0.508499976131757	.	.
chr1	63445105	63445604	chr1	63533788	63534287	Adam23|chr1:63533788-63534287	0.317245083877922	.	.
chr1	64121506	64122005	chr1	64066856	64067355	Klf7|chr1:64066856-64067355	0.41162618203156	.	.
chr1	64121506	64122005	chr1	64408684	64409183	Klf7|chr1:64408684-64409183	0.31899621066637	.	.
chr1	64121506	64122005	chr1	64408684	64409183	Klf7|chr1:64408684-64409183	0.318996210666371	.	.
chr1	64122089	64122588	chr1	64255947	64256446	Klf7|chr1:64255947-64256446	0.334970634091649	.	.
chr1	64122089	64122588	chr1	64445949	64446448	Klf7|chr1:64445949-64446448	0.34819131091405	.	.
chr1	64532547	64533046	chr1	64289060	64289559	Creb1|chr1:64289060-64289559	0.431875657038683	.	.
chr1	64532547	64533046	chr1	64445949	64446448	Creb1|chr1:64445949-64446448	0.355452782404203	.	.
chr1	64617495	64617994	chr1	64255139	64255638	Gm28982|chr1:64255139-64255638	0.370379623023251	.	.
chr1	64617495	64617994	chr1	64255139	64255638	Mettl21a|chr1:64255139-64255638	0.370379623023251	.	.
chr1	64690474	64690973	chr1	64409207	64409706	2810408I11Rik|chr1:64409207-64409706	0.337060655975701	.	.
chr1	64690474	64690973	chr1	64409207	64409706	Ccnyl1|chr1:64409207-64409706	0.337060655975701	.	.
chr1	64690474	64690973	chr1	64445949	64446448	2810408I11Rik|chr1:64445949-64446448	0.384461804132468	.	.
chr1	64690474	64690973	chr1	64445949	64446448	Ccnyl1|chr1:64445949-64446448	0.384461804132468	.	.
chr1	64956569	64957068	chr1	65178123	65178622	Plekhm3|chr1:65178123-65178622	0.388863723793459	.	.
chr1	64956569	64957068	chr1	65179041	65179540	Plekhm3|chr1:65179041-65179540	0.349314778615924	.	.
chr1	65122893	65123392	chr1	65178123	65178622	D630023F18Rik|chr1:65178123-65178622	0.500734951452062	.	.
chr1	65122893	65123392	chr1	65179041	65179540	D630023F18Rik|chr1:65179041-65179540	0.37211536919476	.	.
chr1	66700587	66701086	chr1	66895631	66896130	Rpe|chr1:66895631-66896130	0.371053326938482	.	.
chr1	66817441	66817940	chr1	66895631	66896130	Kansl1l|chr1:66895631-66896130	0.407934031215406	.	.
chr1	69106800	69107299	chr1	69085755	69086254	Gm16076|chr1:69085755-69086254	0.562620943312013	.	.
chr1	72640885	72641384	chr1	72886727	72887226	Gm39662|chr1:72886727-72887226	0.532977483871585	.	.
chr1	72711014	72711513	chr1	72870991	72871490	Rpl37a|chr1:72870991-72871490	0.416575002010107	.	.
chr1	72824488	72824987	chr1	72885732	72886231	Igfbp2|chr1:72885732-72886231	0.34825852256984	.	.
chr1	72824488	72824987	chr1	72966310	72966809	Igfbp2|chr1:72966310-72966809	0.369902241296724	.	.
chr1	74236196	74236695	chr1	74027466	74027965	Arpc2|chr1:74027466-74027965	0.290295260871996	.	.
chr1	74236196	74236695	chr1	74036907	74037406	Arpc2|chr1:74036907-74037406	0.570750683323285	.	.
chr1	74236196	74236695	chr1	74332262	74332761	Arpc2|chr1:74332262-74332761	0.285289264706668	.	.
chr1	74505730	74506229	chr1	74386756	74387255	Cnot9|chr1:74386756-74387255	0.284396073062705	.	.
chr1	74505730	74506229	chr1	74397348	74397847	Cnot9|chr1:74397348-74397847	0.360821260484454	.	.
chr1	74505730	74506229	chr1	74808065	74808564	Cnot9|chr1:74808065-74808564	0.421635705950678	.	.
chr1	74542596	74543095	chr1	74386756	74387255	Plcd4|chr1:74386756-74387255	0.482617177663969	.	.
chr1	74587962	74588461	chr1	74808065	74808564	Bcs1l|chr1:74808065-74808564	0.433802858326559	.	.
chr1	74587962	74588461	chr1	74808065	74808564	Zfp142|chr1:74808065-74808564	0.433802858326559	.	.
chr1	74587962	74588461	chr1	74858307	74858806	Bcs1l|chr1:74858307-74858806	0.383370522108881	.	.
chr1	74587962	74588461	chr1	74858307	74858806	Zfp142|chr1:74858307-74858806	0.383370522108881	.	.
chr1	74587962	74588461	chr1	74882110	74882609	Bcs1l|chr1:74882110-74882609	0.356289479004359	.	.
chr1	74587962	74588461	chr1	74882110	74882609	Zfp142|chr1:74882110-74882609	0.356289479004359	.	.
chr1	74601175	74601674	chr1	74802933	74803432	Rnf25|chr1:74802933-74803432	0.460414024220464	.	.
chr1	74601175	74601674	chr1	74802933	74803432	Stk36|chr1:74802933-74803432	0.460414024220464	.	.
chr1	74601175	74601674	chr1	74816731	74817230	Rnf25|chr1:74816731-74817230	0.406961549782378	.	.
chr1	74601175	74601674	chr1	74816731	74817230	Stk36|chr1:74816731-74817230	0.406961549782378	.	.
chr1	74661495	74661994	chr1	74882110	74882609	Ttll4|chr1:74882110-74882609	0.317757590413045	.	.
chr1	74661495	74661994	chr1	74882110	74882609	Ttll4|chr1:74882110-74882609	0.317757590413046	.	.
chr1	75124760	75125259	chr1	74808065	74808564	Nhej1|chr1:74808065-74808564	0.415944215474887	.	.
chr1	75124760	75125259	chr1	75218312	75218811	Nhej1|chr1:75218312-75218811	0.285911881087854	.	.
chr1	75180079	75180578	chr1	74808065	74808564	Abcb6|chr1:74808065-74808564	0.33537610818392	.	.
chr1	75180079	75180578	chr1	74858307	74858806	Abcb6|chr1:74858307-74858806	0.417218314990105	.	.
chr1	75180079	75180578	chr1	75016818	75017317	Abcb6|chr1:75016818-75017317	0.303931565632003	.	.
chr1	75180079	75180578	chr1	75381822	75382321	Abcb6|chr1:75381822-75382321	0.318864715754901	.	.
chr1	75180079	75180578	chr1	75487834	75488333	Abcb6|chr1:75487834-75488333	0.307476672476359	.	.
chr1	75191753	75192252	chr1	74858307	74858806	Ankzf1|chr1:74858307-74858806	0.400017691009144	.	.
chr1	75191753	75192252	chr1	74858307	74858806	Atg9a|chr1:74858307-74858806	0.400017691009144	.	.
chr1	75191753	75192252	chr1	74964428	74964927	Ankzf1|chr1:74964428-74964927	0.313777442220822	.	.
chr1	75191753	75192252	chr1	74964428	74964927	Atg9a|chr1:74964428-74964927	0.313777442220822	.	.
chr1	75191753	75192252	chr1	75289863	75290362	Ankzf1|chr1:75289863-75290362	0.464465905706066	.	.
chr1	75191753	75192252	chr1	75289863	75290362	Atg9a|chr1:75289863-75290362	0.464465905706066	.	.
chr1	75191753	75192252	chr1	75381822	75382321	Ankzf1|chr1:75381822-75382321	0.303648578498417	.	.
chr1	75191753	75192252	chr1	75381822	75382321	Atg9a|chr1:75381822-75382321	0.303648578498417	.	.
chr1	75191753	75192252	chr1	75467494	75467993	Ankzf1|chr1:75467494-75467993	0.343461774388068	.	.
chr1	75191753	75192252	chr1	75467494	75467993	Atg9a|chr1:75467494-75467993	0.343461774388068	.	.
chr1	75192415	75192914	chr1	74858307	74858806	Ankzf1|chr1:74858307-74858806	0.289447023053467	.	.
chr1	75192415	75192914	chr1	74858307	74858806	Atg9a|chr1:74858307-74858806	0.289447023053467	.	.
chr1	75192415	75192914	chr1	74964428	74964927	Ankzf1|chr1:74964428-74964927	0.413355368406746	.	.
chr1	75192415	75192914	chr1	74964428	74964927	Atg9a|chr1:74964428-74964927	0.413355368406746	.	.
chr1	75192415	75192914	chr1	75289863	75290362	Ankzf1|chr1:75289863-75290362	0.300056242569071	.	.
chr1	75192415	75192914	chr1	75289863	75290362	Atg9a|chr1:75289863-75290362	0.300056242569071	.	.
chr1	75210546	75211045	chr1	74808065	74808564	Glb1l|chr1:74808065-74808564	0.427912256373935	.	.
chr1	75210546	75211045	chr1	74808065	74808564	Stk16|chr1:74808065-74808564	0.427912256373935	.	.
chr1	75210546	75211045	chr1	74882110	74882609	Glb1l|chr1:74882110-74882609	0.348032721347365	.	.
chr1	75210546	75211045	chr1	74882110	74882609	Stk16|chr1:74882110-74882609	0.348032721347365	.	.
chr1	75210546	75211045	chr1	75218312	75218811	Glb1l|chr1:75218312-75218811	0.430480315261303	.	.
chr1	75210546	75211045	chr1	75218312	75218811	Stk16|chr1:75218312-75218811	0.430480315261303	.	.
chr1	75219086	75219585	chr1	75487302	75487801	Tuba4a|chr1:75487302-75487801	0.359043765196127	.	.
chr1	75219086	75219585	chr1	75487834	75488333	Tuba4a|chr1:75487834-75488333	0.446479781309041	.	.
chr1	75236144	75236643	chr1	75263237	75263736	Dnajb2|chr1:75263237-75263736	0.316176317568393	.	.
chr1	75236144	75236643	chr1	75289342	75289841	Dnajb2|chr1:75289342-75289841	0.379762776780713	.	.
chr1	75236144	75236643	chr1	75458368	75458867	Dnajb2|chr1:75458368-75458867	0.285460447584149	.	.
chr1	75236651	75237150	chr1	74802933	74803432	Dnajb2|chr1:74802933-74803432	0.4537101287056	.	.
chr1	75236651	75237150	chr1	74816731	74817230	Dnajb2|chr1:74816731-74817230	0.4096325208503	.	.
chr1	75236651	75237150	chr1	75263237	75263736	Dnajb2|chr1:75263237-75263736	0.562952303003079	.	.
chr1	75236651	75237150	chr1	75289342	75289841	Dnajb2|chr1:75289342-75289841	0.525258863102271	.	.
chr1	75236651	75237150	chr1	75290547	75291046	Dnajb2|chr1:75290547-75291046	0.316249924947997	.	.
chr1	75236651	75237150	chr1	75311654	75312153	Dnajb2|chr1:75311654-75312153	0.279842753983039	.	.
chr1	75236651	75237150	chr1	75458368	75458867	Dnajb2|chr1:75458368-75458867	0.410705453275897	.	.
chr1	75264008	75264507	chr1	75263237	75263736	Ptprn|chr1:75263237-75263736	0.397514070653814	.	.
chr1	75264008	75264507	chr1	75289342	75289841	Ptprn|chr1:75289342-75289841	0.571964463652982	.	.
chr1	75264008	75264507	chr1	75289342	75289841	Ptprn|chr1:75289342-75289841	0.571964463652983	.	.
chr1	75264008	75264507	chr1	75290547	75291046	Ptprn|chr1:75290547-75291046	0.533617829687814	.	.
chr1	75264008	75264507	chr1	75311654	75312153	Ptprn|chr1:75311654-75312153	0.405421305435321	.	.
chr1	75264008	75264507	chr1	75458368	75458867	Ptprn|chr1:75458368-75458867	0.600442779849475	.	.
chr1	75264008	75264507	chr1	75467494	75467993	Ptprn|chr1:75467494-75467993	0.52326342109007	.	.
chr1	75278167	75278666	chr1	75467494	75467993	Resp18|chr1:75467494-75467993	0.317432187044129	.	.
chr1	75278167	75278666	chr1	75487834	75488333	Resp18|chr1:75487834-75488333	0.339568559923278	.	.
chr1	75317346	75317845	chr1	75381822	75382321	Dnpep|chr1:75381822-75382321	0.319993079881864	.	.
chr1	75479156	75479655	chr1	75487834	75488333	Chpf|chr1:75487834-75488333	0.326698479339332	.	.
chr1	75479156	75479655	chr1	75487834	75488333	Tmem198|chr1:75487834-75488333	0.326698479339332	.	.
chr1	75505376	75505875	chr1	75652505	75653004	Obsl1|chr1:75652505-75653004	0.285083590088082	.	.
chr1	75505376	75505875	chr1	75653752	75654251	Obsl1|chr1:75653752-75654251	0.303318744026008	.	.
chr1	75505376	75505875	chr1	75925739	75926238	Obsl1|chr1:75925739-75926238	0.333968221000952	.	.
chr1	75506139	75506638	chr1	75652505	75653004	Inha|chr1:75652505-75653004	0.441428813613087	.	.
chr1	75506139	75506638	chr1	75652505	75653004	Obsl1|chr1:75652505-75653004	0.441428813613087	.	.
chr1	75546261	75546760	chr1	75749709	75750208	Slc4a3|chr1:75749709-75750208	0.312095705601437	.	.
chr1	78488900	78489399	chr1	78525118	78525617	Farsb|chr1:78525118-78525617	0.397281141154323	.	.
chr1	78488900	78489399	chr1	78724400	78724899	Farsb|chr1:78724400-78724899	0.329925518357768	.	.
chr1	78657540	78658039	chr1	78525118	78525617	Acsl3|chr1:78525118-78525617	0.363798152452487	.	.
chr1	78657540	78658039	chr1	78525118	78525617	Utp14b|chr1:78525118-78525617	0.363798152452487	.	.
chr1	79439807	79440306	chr1	79580908	79581407	Scg2|chr1:79580908-79581407	0.414291508555982	.	.
chr1	79439807	79440306	chr1	79581417	79581916	Scg2|chr1:79581417-79581916	0.296348332640379	.	.
chr1	79775809	79776308	chr1	79580908	79581407	Mrpl44|chr1:79580908-79581407	0.281991750086529	.	.
chr1	79775809	79776308	chr1	79580908	79581407	Wdfy1|chr1:79580908-79581407	0.281991750086529	.	.
chr1	79775809	79776308	chr1	80180986	80181485	Mrpl44|chr1:80180986-80181485	0.468165734470318	.	.
chr1	79775809	79776308	chr1	80180986	80181485	Wdfy1|chr1:80180986-80181485	0.468165734470318	.	.
chr1	81076257	81076756	chr1	80854286	80854785	Nyap2|chr1:80854286-80854785	0.371552874691945	.	.
chr1	82290681	82291180	chr1	82199924	82200423	Irs1|chr1:82199924-82200423	0.430886810913575	.	.
chr1	82290681	82291180	chr1	82358886	82359385	Irs1|chr1:82358886-82359385	0.284578971776105	.	.
chr1	82291243	82291742	chr1	82283141	82283640	Irs1|chr1:82283141-82283640	0.411393343661339	.	.
chr1	82291243	82291742	chr1	82358886	82359385	Irs1|chr1:82358886-82359385	0.348491445018654	.	.
chr1	82316361	82316860	chr1	82283141	82283640	Rhbdd1|chr1:82283141-82283640	0.5530954001408	.	.
chr1	82316361	82316860	chr1	82358330	82358829	Rhbdd1|chr1:82358330-82358829	0.430269378076999	.	.
chr1	82725115	82725614	chr1	82433306	82433805	C430014B12Rik|chr1:82433306-82433805	0.398220737339076	.	.
chr1	82725115	82725614	chr1	82433306	82433805	Mff|chr1:82433306-82433805	0.398220737339076	.	.
chr1	83407918	83408417	chr1	83237579	83238078	Sphkap|chr1:83237579-83238078	0.579178617007544	.	.
chr1	83407918	83408417	chr1	83631750	83632249	Sphkap|chr1:83631750-83632249	0.643969185919536	.	.
chr1	83407918	83408417	chr1	83745995	83746494	Sphkap|chr1:83745995-83746494	0.357008735095431	.	.
chr1	84839165	84839664	chr1	84838531	84839030	Fbxo36|chr1:84838531-84839030	0.728800073647664	.	.
chr1	84839808	84840307	chr1	84838531	84839030	Fbxo36|chr1:84838531-84839030	0.616218112966757	.	.
chr1	84839808	84840307	chr1	84838531	84839030	Trip12|chr1:84838531-84839030	0.616218112966757	.	.
chr1	84934371	84934870	chr1	84838531	84839030	Slc16a14|chr1:84838531-84839030	0.297864105160933	.	.
chr1	85793160	85793659	chr1	85703519	85704018	Cab39|chr1:85703519-85704018	0.551193962266255	.	.
chr1	85894274	85894773	chr1	85853262	85853761	Itm2c|chr1:85853262-85853761	0.402782770963195	.	.
chr1	85894274	85894773	chr1	85922384	85922883	Itm2c|chr1:85922384-85922883	0.301073340089495	.	.
chr1	85928201	85928700	chr1	85703519	85704018	4933407L21Rik|chr1:85703519-85704018	0.299663548945243	.	.
chr1	86046083	86046582	chr1	86409381	86409880	2810459M11Rik|chr1:86409381-86409880	0.406366515621397	.	.
chr1	86046083	86046582	chr1	86409922	86410421	2810459M11Rik|chr1:86409922-86410421	0.393539092402695	.	.
chr1	86064385	86064884	chr1	86018323	86018822	Psmd1|chr1:86018323-86018822	0.347547221334945	.	.
chr1	86154471	86154970	chr1	86059359	86059858	Armc9|chr1:86059359-86059858	0.386923444920304	.	.
chr1	86154471	86154970	chr1	86434501	86435000	Armc9|chr1:86434501-86435000	0.29883159380772	.	.
chr1	86154471	86154970	chr1	86442428	86442927	Armc9|chr1:86442428-86442927	0.45392548344548	.	.
chr1	86154471	86154970	chr1	86487143	86487642	Armc9|chr1:86487143-86487642	0.41299568548349	.	.
chr1	86358737	86359236	chr1	86433961	86434460	C130036L24Rik|chr1:86433961-86434460	0.294891563699603	.	.
chr1	86358737	86359236	chr1	86433961	86434460	Ncl|chr1:86433961-86434460	0.294891563699603	.	.
chr1	86358737	86359236	chr1	86434501	86435000	C130036L24Rik|chr1:86434501-86435000	0.404946010578634	.	.
chr1	86358737	86359236	chr1	86434501	86435000	Ncl|chr1:86434501-86435000	0.404946010578634	.	.
chr1	86358737	86359236	chr1	86442428	86442927	C130036L24Rik|chr1:86442428-86442927	0.302180141744831	.	.
chr1	86358737	86359236	chr1	86442428	86442927	Ncl|chr1:86442428-86442927	0.302180141744831	.	.
chr1	86358737	86359236	chr1	86487143	86487642	C130036L24Rik|chr1:86487143-86487642	0.295045652989798	.	.
chr1	86358737	86359236	chr1	86487143	86487642	Ncl|chr1:86487143-86487642	0.295045652989798	.	.
chr1	86358737	86359236	chr1	86503968	86504467	C130036L24Rik|chr1:86503968-86504467	0.33274743545239	.	.
chr1	86358737	86359236	chr1	86503968	86504467	Ncl|chr1:86503968-86504467	0.33274743545239	.	.
chr1	86358737	86359236	chr1	86528114	86528613	C130036L24Rik|chr1:86528114-86528613	0.426266574901033	.	.
chr1	86358737	86359236	chr1	86528114	86528613	Ncl|chr1:86528114-86528613	0.426266574901033	.	.
chr1	86359268	86359767	chr1	86032144	86032643	C130036L24Rik|chr1:86032144-86032643	0.335388056189855	.	.
chr1	86359268	86359767	chr1	86032144	86032643	Ncl|chr1:86032144-86032643	0.335388056189855	.	.
chr1	86359268	86359767	chr1	86053131	86053630	C130036L24Rik|chr1:86053131-86053630	0.298211048653836	.	.
chr1	86359268	86359767	chr1	86053131	86053630	Ncl|chr1:86053131-86053630	0.298211048653836	.	.
chr1	86359268	86359767	chr1	86433961	86434460	C130036L24Rik|chr1:86433961-86434460	0.58702231547465	.	.
chr1	86359268	86359767	chr1	86433961	86434460	Ncl|chr1:86433961-86434460	0.58702231547465	.	.
chr1	86359268	86359767	chr1	86434501	86435000	C130036L24Rik|chr1:86434501-86435000	0.40176895631967	.	.
chr1	86359268	86359767	chr1	86434501	86435000	Ncl|chr1:86434501-86435000	0.40176895631967	.	.
chr1	86359268	86359767	chr1	86503968	86504467	C130036L24Rik|chr1:86503968-86504467	0.28309846996326	.	.
chr1	86359268	86359767	chr1	86503968	86504467	Ncl|chr1:86503968-86504467	0.28309846996326	.	.
chr1	86359268	86359767	chr1	86528114	86528613	C130036L24Rik|chr1:86528114-86528613	0.340062895731455	.	.
chr1	86359268	86359767	chr1	86528114	86528613	Ncl|chr1:86528114-86528613	0.340062895731455	.	.
chr1	86359268	86359767	chr1	86546750	86547249	C130036L24Rik|chr1:86546750-86547249	0.359144954308413	.	.
chr1	86359268	86359767	chr1	86546750	86547249	Ncl|chr1:86546750-86547249	0.359144954308413	.	.
chr1	86526360	86526859	chr1	86433961	86434460	Ptma|chr1:86433961-86434460	0.357841746937567	.	.
chr1	86526360	86526859	chr1	86434501	86435000	Ptma|chr1:86434501-86435000	0.366878207348934	.	.
chr1	86526360	86526859	chr1	86440464	86440963	Ptma|chr1:86440464-86440963	0.647075753290939	.	.
chr1	86526360	86526859	chr1	86442428	86442927	Ptma|chr1:86442428-86442927	0.304950857037576	.	.
chr1	86526360	86526859	chr1	86546750	86547249	Ptma|chr1:86546750-86547249	0.567498491915043	.	.
chr1	86582078	86582577	chr1	86433961	86434460	Cops7b|chr1:86433961-86434460	0.288155275594762	.	.
chr1	86582078	86582577	chr1	86433961	86434460	Pde6d|chr1:86433961-86434460	0.288155275594762	.	.
chr1	86582078	86582577	chr1	86434501	86435000	Cops7b|chr1:86434501-86435000	0.310406247321205	.	.
chr1	86582078	86582577	chr1	86434501	86435000	Pde6d|chr1:86434501-86435000	0.310406247321205	.	.
chr1	86582078	86582577	chr1	86472164	86472663	Cops7b|chr1:86472164-86472663	0.303238415504884	.	.
chr1	86582078	86582577	chr1	86472164	86472663	Pde6d|chr1:86472164-86472663	0.303238415504884	.	.
chr1	86582078	86582577	chr1	86487143	86487642	Cops7b|chr1:86487143-86487642	0.393277300154731	.	.
chr1	86582078	86582577	chr1	86487143	86487642	Pde6d|chr1:86487143-86487642	0.393277300154731	.	.
chr1	86582078	86582577	chr1	86525204	86525703	Cops7b|chr1:86525204-86525703	0.378390191852391	.	.
chr1	86582078	86582577	chr1	86525204	86525703	Pde6d|chr1:86525204-86525703	0.378390191852391	.	.
chr1	86582603	86583102	chr1	86440464	86440963	Cops7b|chr1:86440464-86440963	0.346940281477132	.	.
chr1	86582603	86583102	chr1	86440464	86440963	Pde6d|chr1:86440464-86440963	0.346940281477132	.	.
chr1	86582603	86583102	chr1	86442428	86442927	Cops7b|chr1:86442428-86442927	0.326357037344186	.	.
chr1	86582603	86583102	chr1	86442428	86442927	Pde6d|chr1:86442428-86442927	0.326357037344186	.	.
chr1	86582603	86583102	chr1	86546750	86547249	Cops7b|chr1:86546750-86547249	0.324114701270246	.	.
chr1	86582603	86583102	chr1	86546750	86547249	Pde6d|chr1:86546750-86547249	0.324114701270246	.	.
chr1	86670393	86670892	chr1	86441795	86442294	Nppc|chr1:86441795-86442294	0.597181253169189	.	.
chr1	86703565	86704064	chr1	86503968	86504467	Dis3l2|chr1:86503968-86504467	0.321995723177957	.	.
chr1	86703565	86704064	chr1	86528114	86528613	Dis3l2|chr1:86528114-86528613	0.323053267300817	.	.
chr1	87155856	87156355	chr1	87186473	87186972	Ecel1|chr1:87186473-87186972	0.297651408675964	.	.
chr1	87155856	87156355	chr1	87186978	87187477	Ecel1|chr1:87186978-87187477	0.281766311765758	.	.
chr1	87213673	87214172	chr1	87142332	87142831	Eif4e2|chr1:87142332-87142831	0.300288587447659	.	.
chr1	87326698	87327197	chr1	87059634	87060133	Gigyf2|chr1:87059634-87060133	0.283290661344017	.	.
chr1	87510023	87510522	chr1	87607713	87608212	Neu2|chr1:87607713-87608212	0.28800700972555	.	.
chr1	88701944	88702443	chr1	88658097	88658596	Arl4c|chr1:88658097-88658596	0.370719320174889	.	.
chr1	88701944	88702443	chr1	88745219	88745718	Arl4c|chr1:88745219-88745718	0.302023406452635	.	.
chr1	89069980	89070479	chr1	89235275	89235774	Sh3bp4|chr1:89235275-89235774	0.587970212322485	.	.
chr1	89069980	89070479	chr1	89302546	89303045	Sh3bp4|chr1:89302546-89303045	0.339605331314313	.	.
chr1	89454554	89455053	chr1	89235275	89235774	Agap1|chr1:89235275-89235774	0.333925166022487	.	.
chr1	90603129	90603628	chr1	90733403	90733902	Cops8|chr1:90733403-90733902	0.306436437277919	.	.
chr1	90974937	90975436	chr1	90588307	90588806	Gm28199|chr1:90588307-90588806	0.403548692288869	.	.
chr1	90998483	90998982	chr1	90849829	90850328	Lrrfip1|chr1:90849829-90850328	0.307930510156125	.	.
chr1	90998483	90998982	chr1	91209764	91210263	Lrrfip1|chr1:91209764-91210263	0.303736508395947	.	.
chr1	92910928	92911427	chr1	93100465	93100964	5033417F24Rik|chr1:93100465-93100964	0.303958068138636	.	.
chr1	92910928	92911427	chr1	93100465	93100964	Rnpepl1|chr1:93100465-93100964	0.303958068138636	.	.
chr1	93101696	93102195	chr1	93128625	93129124	Kif1a|chr1:93128625-93129124	0.348223320267172	.	.
chr1	93235496	93235995	chr1	93217024	93217523	Sned1|chr1:93217024-93217523	0.281210538462567	.	.
chr1	93305687	93306186	chr1	93128625	93129124	Gm28535|chr1:93128625-93129124	0.406459289285118	.	.
chr1	93305687	93306186	chr1	93128625	93129124	Mterf4|chr1:93128625-93129124	0.406459289285118	.	.
chr1	93754617	93755116	chr1	94035198	94035697	Thap4|chr1:94035198-94035697	0.319727776293267	.	.
chr1	93754617	93755116	chr1	94035198	94035697	Thap4|chr1:94035198-94035697	0.319727776293268	.	.
chr1	93825281	93825780	chr1	94035198	94035697	D2hgdh|chr1:94035198-94035697	0.345861585317578	.	.
chr1	97661800	97662299	chr1	97660435	97660934	D1Ertd622e|chr1:97660435-97660934	0.377331229822436	.	.
chr1	99772082	99772581	chr1	100005945	100006444	Cntnap5b|chr1:100005945-100006444	0.386176998652857	.	.
chr1	99772082	99772581	chr1	100159842	100160341	Cntnap5b|chr1:100159842-100160341	0.37183593201743	.	.
chr1	99772082	99772581	chr1	99774058	99774557	Cntnap5b|chr1:99774058-99774557	0.48862816155927	.	.
chr1	105356312	105356811	chr1	105205838	105206337	Gm17634|chr1:105205838-105206337	0.445913169414353	.	.
chr1	105356312	105356811	chr1	105205838	105206337	Rnf152|chr1:105205838-105206337	0.445913169414353	.	.
chr1	105780395	105780894	chr1	105844184	105844683	Tnfrsf11a|chr1:105844184-105844683	0.344781153433514	.	.
chr1	105780395	105780894	chr1	105906389	105906888	Tnfrsf11a|chr1:105906389-105906888	0.371207073222914	.	.
chr1	105990273	105990772	chr1	105829070	105829569	Gm7160|chr1:105829070-105829569	0.38394953255943	.	.
chr1	105990273	105990772	chr1	105829070	105829569	Zcchc2|chr1:105829070-105829569	0.38394953255943	.	.
chr1	106759529	106760028	chr1	106650411	106650910	Kdsr|chr1:106650411-106650910	0.279371635947183	.	.
chr1	118310992	118311491	chr1	118498277	118498776	Tsn|chr1:118498277-118498776	0.303337187077548	.	.
chr1	118321592	118322091	chr1	118270039	118270538	Nifk|chr1:118270039-118270538	0.612368718595446	.	.
chr1	118389052	118389551	chr1	118294981	118295480	Clasp1|chr1:118294981-118295480	0.33264478721637	.	.
chr1	118459862	118460361	chr1	118270039	118270538	2900060B14Rik|chr1:118270039-118270538	0.395792938350921	.	.
chr1	118627626	118628125	chr1	118358883	118359382	Tfcp2l1|chr1:118358883-118359382	0.385640458863391	.	.
chr1	119053430	119053929	chr1	118758999	118759498	Gli2|chr1:118758999-118759498	0.357804459530677	.	.
chr1	119053430	119053929	chr1	118976427	118976926	Gli2|chr1:118976427-118976926	0.367926981975573	.	.
chr1	119328885	119329384	chr1	119201888	119202387	Gm29455|chr1:119201888-119202387	0.312052884491817	.	.
chr1	119328885	119329384	chr1	119292201	119292700	Gm29455|chr1:119292201-119292700	0.536661576478192	.	.
chr1	119421524	119422023	chr1	119202438	119202937	Inhbb|chr1:119202438-119202937	0.37949006777363	.	.
chr1	119421524	119422023	chr1	119419998	119420497	Inhbb|chr1:119419998-119420497	0.421553059621749	.	.
chr1	119421524	119422023	chr1	119491974	119492473	Inhbb|chr1:119491974-119492473	0.288639478133886	.	.
chr1	119525867	119526366	chr1	119419998	119420497	Gm27184|chr1:119419998-119420497	0.295027773395279	.	.
chr1	119525867	119526366	chr1	119419998	119420497	Tmem185b|chr1:119419998-119420497	0.295027773395279	.	.
chr1	119836618	119837117	chr1	119878890	119879389	Ptpn4|chr1:119878890-119879389	0.280259715845856	.	.
chr1	119836618	119837117	chr1	119878890	119879389	Ptpn4|chr1:119878890-119879389	0.280259715845857	.	.
chr1	119836618	119837117	chr1	120231291	120231790	Ptpn4|chr1:120231291-120231790	0.390458857571663	.	.
chr1	120602016	120602515	chr1	120643353	120643852	En1|chr1:120643353-120643852	0.674272387314338	.	.
chr1	125435289	125435788	chr1	125336998	125337497	Actr3|chr1:125336998-125337497	0.300488339083244	.	.
chr1	125561216	125561715	chr1	125372763	125373262	Slc35f5|chr1:125372763-125373262	0.449138074697043	.	.
chr1	125561216	125561715	chr1	125759866	125760365	Slc35f5|chr1:125759866-125760365	0.597586328903105	.	.
chr1	127204681	127205180	chr1	126925446	126925945	Mgat5|chr1:126925446-126925945	0.425317157997905	.	.
chr1	127205210	127205709	chr1	126925446	126925945	Mgat5|chr1:126925446-126925945	0.30890414940763	.	.
chr1	128103473	128103972	chr1	128466786	128467285	R3hdm1|chr1:128466786-128467285	0.298545710648794	.	.
chr1	128103473	128103972	chr1	128466786	128467285	Zranb3|chr1:128466786-128467285	0.298545710648794	.	.
chr1	128359460	128359959	chr1	128472408	128472907	Mcm6|chr1:128472408-128472907	0.359775208354902	.	.
chr1	128359460	128359959	chr1	128738149	128738648	Mcm6|chr1:128738149-128738648	0.292693001764255	.	.
chr1	128417141	128417640	chr1	128472408	128472907	Dars|chr1:128472408-128472907	0.295756518901554	.	.
chr1	128417141	128417640	chr1	128578378	128578877	Dars|chr1:128578378-128578877	0.434231987309885	.	.
chr1	130717229	130717728	chr1	130715647	130716146	Yod1|chr1:130715647-130716146	0.378318921591261	.	.
chr1	130717229	130717728	chr1	130796901	130797400	Yod1|chr1:130796901-130797400	0.430221063134064	.	.
chr1	130717229	130717728	chr1	130848396	130848895	Yod1|chr1:130848396-130848895	0.385270025975676	.	.
chr1	131827667	131828166	chr1	132157329	132157828	Slc41a1|chr1:132157329-132157828	0.396334635289384	.	.
chr1	131866958	131867457	chr1	131765519	131766018	Rab29|chr1:131765519-131766018	0.302772757001902	.	.
chr1	131866958	131867457	chr1	132121195	132121694	Rab29|chr1:132121195-132121694	0.308601570689139	.	.
chr1	131866958	131867457	chr1	132190118	132190617	Rab29|chr1:132190118-132190617	0.375182863577933	.	.
chr1	131866958	131867457	chr1	132237474	132237973	Rab29|chr1:132237474-132237973	0.288807955020666	.	.
chr1	131910162	131910661	chr1	132121195	132121694	Nucks1|chr1:132121195-132121694	0.341406467844981	.	.
chr1	131910162	131910661	chr1	132208097	132208596	Nucks1|chr1:132208097-132208596	0.315567268494904	.	.
chr1	131910162	131910661	chr1	132222145	132222644	Nucks1|chr1:132222145-132222644	0.405165277211205	.	.
chr1	131910666	131911165	chr1	131658033	131658532	Nucks1|chr1:131658033-131658532	0.383110872713416	.	.
chr1	131910666	131911165	chr1	131708290	131708789	Nucks1|chr1:131708290-131708789	0.360114573426471	.	.
chr1	131910666	131911165	chr1	131846134	131846633	Nucks1|chr1:131846134-131846633	0.577868455198537	.	.
chr1	131910666	131911165	chr1	132208097	132208596	Nucks1|chr1:132208097-132208596	0.357595893839993	.	.
chr1	132007294	132007793	chr1	131765519	131766018	Elk4|chr1:131765519-131766018	0.409900375361474	.	.
chr1	132007294	132007793	chr1	132237474	132237973	Elk4|chr1:132237474-132237973	0.381907767827318	.	.
chr1	132007800	132008299	chr1	132208097	132208596	Elk4|chr1:132208097-132208596	0.298171002398927	.	.
chr1	132067653	132068152	chr1	132046327	132046826	Mfsd4a|chr1:132046327-132046826	0.373365271336201	.	.
chr1	132067653	132068152	chr1	132190118	132190617	Mfsd4a|chr1:132190118-132190617	0.336625035822475	.	.
chr1	133424176	133424675	chr1	133414997	133415496	Sox13|chr1:133414997-133415496	0.33867645506893	.	.
chr1	133609585	133610084	chr1	133854179	133854678	Snrpe|chr1:133854179-133854678	0.295276644714827	.	.
chr1	133609585	133610084	chr1	133854685	133855184	Snrpe|chr1:133854685-133855184	0.353899563914331	.	.
chr1	133610089	133610588	chr1	133414997	133415496	Snrpe|chr1:133414997-133415496	0.332404550717522	.	.
chr1	133661173	133661672	chr1	133825536	133826035	Gm38394|chr1:133825536-133826035	0.456244827607886	.	.
chr1	133661173	133661672	chr1	133825536	133826035	Zbed6|chr1:133825536-133826035	0.456244827607886	.	.
chr1	133661173	133661672	chr1	133825536	133826035	Zc3h11a|chr1:133825536-133826035	0.456244827607886	.	.
chr1	133661173	133661672	chr1	133896218	133896717	Gm38394|chr1:133896218-133896717	0.395292308847529	.	.
chr1	133661173	133661672	chr1	133896218	133896717	Zbed6|chr1:133896218-133896717	0.395292308847529	.	.
chr1	133661173	133661672	chr1	133896218	133896717	Zc3h11a|chr1:133896218-133896717	0.395292308847529	.	.
chr1	133661173	133661672	chr1	133978068	133978567	Gm38394|chr1:133978068-133978567	0.314806176741131	.	.
chr1	133661173	133661672	chr1	133978068	133978567	Zbed6|chr1:133978068-133978567	0.314806176741131	.	.
chr1	133661173	133661672	chr1	133978068	133978567	Zc3h11a|chr1:133978068-133978567	0.314806176741131	.	.
chr1	133661173	133661672	chr1	133978642	133979141	Gm38394|chr1:133978642-133979141	0.457716300737169	.	.
chr1	133661173	133661672	chr1	133978642	133979141	Zbed6|chr1:133978642-133979141	0.457716300737169	.	.
chr1	133661173	133661672	chr1	133978642	133979141	Zc3h11a|chr1:133978642-133979141	0.457716300737169	.	.
chr1	133908258	133908757	chr1	133908815	133909314	Optc|chr1:133908815-133909314	0.33639233555167	.	.
chr1	134078899	134079398	chr1	134244113	134244612	Btg2|chr1:134244113-134244612	0.351665036858576	.	.
chr1	134234747	134235246	chr1	134234151	134234650	Adora1|chr1:134234151-134234650	0.359449955091593	.	.
chr1	134234747	134235246	chr1	134406354	134406853	Adora1|chr1:134406354-134406853	0.46162919850959	.	.
chr1	134235374	134235873	chr1	134205270	134205769	Adora1|chr1:134205270-134205769	0.61831828181775	.	.
chr1	134235374	134235873	chr1	134234151	134234650	Adora1|chr1:134234151-134234650	0.36191556654725	.	.
chr1	134235374	134235873	chr1	134344509	134345008	Adora1|chr1:134344509-134345008	0.379126953719985	.	.
chr1	134332671	134333170	chr1	134092834	134093333	Ppfia4|chr1:134092834-134093333	0.341508921593835	.	.
chr1	134332671	134333170	chr1	134099100	134099599	Ppfia4|chr1:134099100-134099599	0.35750374728652	.	.
chr1	134332671	134333170	chr1	134234151	134234650	Ppfia4|chr1:134234151-134234650	0.321086757898584	.	.
chr1	134332671	134333170	chr1	134406354	134406853	Ppfia4|chr1:134406354-134406853	0.306905385763644	.	.
chr1	134361764	134362263	chr1	134709018	134709517	Tmem183a|chr1:134709018-134709517	0.300025110604619	.	.
chr1	134405737	134406236	chr1	134060782	134061281	Cyb5r1|chr1:134060782-134061281	0.527652898572625	.	.
chr1	134405737	134406236	chr1	134099100	134099599	Cyb5r1|chr1:134099100-134099599	0.37684656417913	.	.
chr1	134405737	134406236	chr1	134556771	134557270	Cyb5r1|chr1:134556771-134557270	0.516529038490069	.	.
chr1	134455268	134455767	chr1	134234151	134234650	Klhl12|chr1:134234151-134234650	0.333681173483467	.	.
chr1	134494334	134494833	chr1	134244113	134244612	Rabif|chr1:134244113-134244612	0.325611267713199	.	.
chr1	134494927	134495426	chr1	134060782	134061281	Rabif|chr1:134060782-134061281	0.312928374844664	.	.
chr1	134494927	134495426	chr1	134556771	134557270	Rabif|chr1:134556771-134557270	0.44772835648819	.	.
chr1	134559917	134560416	chr1	134556771	134557270	Kdm5b|chr1:134556771-134557270	0.494883440961259	.	.
chr1	134962267	134962766	chr1	134987558	134988057	Ube2t|chr1:134987558-134988057	0.62545659120963	.	.
chr1	135147293	135147792	chr1	134909447	134909946	Arl8a|chr1:134909447-134909946	0.318054074930134	.	.
chr1	135147293	135147792	chr1	134987558	134988057	Arl8a|chr1:134987558-134988057	0.413838775981465	.	.
chr1	135147293	135147792	chr1	135385135	135385634	Arl8a|chr1:135385135-135385634	0.402956610714183	.	.
chr1	135248334	135248833	chr1	135181727	135182226	Gm26642|chr1:135181727-135182226	0.310308542123825	.	.
chr1	135248334	135248833	chr1	135385135	135385634	Gm26642|chr1:135385135-135385634	0.350547829007628	.	.
chr1	135283732	135284231	chr1	135385135	135385634	Rnpep|chr1:135385135-135385634	0.420645651284943	.	.
chr1	135313568	135314067	chr1	135368172	135368671	Timm17a|chr1:135368172-135368671	0.295059059676731	.	.
chr1	135374611	135375110	chr1	135154328	135154827	Shisa4|chr1:135154328-135154827	0.357073287997259	.	.
chr1	135374611	135375110	chr1	135181727	135182226	Shisa4|chr1:135181727-135182226	0.464184810292413	.	.
chr1	135375176	135375675	chr1	135368172	135368671	Shisa4|chr1:135368172-135368671	0.560605546152127	.	.
chr1	136260203	136260702	chr1	136550851	136551350	Gpr25|chr1:136550851-136551350	0.315852218979192	.	.
chr1	136345905	136346404	chr1	136381098	136381597	Camsap2|chr1:136381098-136381597	0.436018767037438	.	.
chr1	136466035	136466534	chr1	136381098	136381597	Kif14|chr1:136381098-136381597	0.350976478646826	.	.
chr1	136541476	136541975	chr1	136527075	136527574	Gm37799|chr1:136527075-136527574	0.298007030893898	.	.
chr1	136624613	136625112	chr1	136381098	136381597	Platr23|chr1:136381098-136381597	0.335344112899127	.	.
chr1	136624613	136625112	chr1	136381098	136381597	Zfp281|chr1:136381098-136381597	0.335344112899127	.	.
chr1	138515350	138515849	chr1	138345359	138345858	Gm28501|chr1:138345359-138345858	0.361504235884051	.	.
chr1	138515350	138515849	chr1	138345972	138346471	Gm28501|chr1:138345972-138346471	0.469258433304816	.	.
chr1	138515350	138515849	chr1	138617900	138618399	Gm28501|chr1:138617900-138618399	0.353085741616304	.	.
chr1	138515350	138515849	chr1	138901789	138902288	Gm28501|chr1:138901789-138902288	0.353598469742104	.	.
chr1	138619514	138620013	chr1	138345972	138346471	Nek7|chr1:138345972-138346471	0.297708167454737	.	.
chr1	138619514	138620013	chr1	138617900	138618399	Nek7|chr1:138617900-138618399	0.421697822119098	.	.
chr1	138856629	138857128	chr1	138992363	138992862	2310009B15Rik|chr1:138992363-138992862	0.375730177818035	.	.
chr1	138963753	138964252	chr1	138992363	138992862	Dennd1b|chr1:138992363-138992862	0.406069953300573	.	.
chr1	139421972	139422471	chr1	139346540	139347039	Zbtb41|chr1:139346540-139347039	0.419054114383777	.	.
chr1	143640493	143640992	chr1	143938546	143939045	B3galt2|chr1:143938546-143939045	0.311797292217179	.	.
chr1	143777394	143777893	chr1	143672547	143673046	Gm29170|chr1:143672547-143673046	0.421990098788368	.	.
chr1	143777394	143777893	chr1	143672547	143673046	Ro60|chr1:143672547-143673046	0.421990098788368	.	.
chr1	143777394	143777893	chr1	143672547	143673046	Uchl5|chr1:143672547-143673046	0.421990098788368	.	.
chr1	143777394	143777893	chr1	143739248	143739747	Gm29170|chr1:143739248-143739747	0.609608370622496	.	.
chr1	143777394	143777893	chr1	143739248	143739747	Ro60|chr1:143739248-143739747	0.609608370622496	.	.
chr1	143777394	143777893	chr1	143739248	143739747	Uchl5|chr1:143739248-143739747	0.609608370622496	.	.
chr1	143777394	143777893	chr1	143938546	143939045	Gm29170|chr1:143938546-143939045	0.409645702248046	.	.
chr1	143777394	143777893	chr1	143938546	143939045	Ro60|chr1:143938546-143939045	0.409645702248046	.	.
chr1	143777394	143777893	chr1	143938546	143939045	Uchl5|chr1:143938546-143939045	0.409645702248046	.	.
chr1	144004041	144004540	chr1	143878214	143878713	Rgs2|chr1:143878214-143878713	0.292592033497477	.	.
chr1	144004041	144004540	chr1	143917535	143918034	Rgs2|chr1:143917535-143918034	0.533147634666813	.	.
chr1	144004041	144004540	chr1	143917535	143918034	Rgs2|chr1:143917535-143918034	0.533147634666814	.	.
chr1	144004041	144004540	chr1	143938546	143939045	Rgs2|chr1:143938546-143939045	0.341403570944443	.	.
chr1	144004041	144004540	chr1	144197633	144198132	Rgs2|chr1:144197633-144198132	0.2984941846134	.	.
chr1	151138226	151138725	chr1	151102914	151103413	C730036E19Rik|chr1:151102914-151103413	0.503806439913437	.	.
chr1	151138226	151138725	chr1	151125709	151126208	C730036E19Rik|chr1:151125709-151126208	0.49057538709641	.	.
chr1	151500739	151501238	chr1	151706042	151706541	Rnf2|chr1:151706042-151706541	0.425607294289262	.	.
chr1	151571134	151571633	chr1	151719730	151720229	Fam129a|chr1:151719730-151720229	0.305091756372164	.	.
chr1	152090109	152090608	chr1	152287781	152288280	1700025G04Rik|chr1:152287781-152288280	0.343057016453477	.	.
chr1	153652792	153653291	chr1	153531610	153532109	Rgs8|chr1:153531610-153532109	0.417353966062456	.	.
chr1	153740057	153740556	chr1	153531610	153532109	Rgs16|chr1:153531610-153532109	0.279675668406365	.	.
chr1	154006021	154006520	chr1	153751790	153752289	Gm29291|chr1:153751790-153752289	0.536812419609097	.	.
chr1	154006021	154006520	chr1	153753900	153754399	Gm29291|chr1:153753900-153754399	0.280355501408303	.	.
chr1	154006021	154006520	chr1	154150104	154150603	Gm29291|chr1:154150104-154150603	0.311425229089888	.	.
chr1	154006021	154006520	chr1	154202568	154203067	Gm29291|chr1:154202568-154203067	0.381768094077855	.	.
chr1	155812620	155813119	chr1	155564688	155565187	Qsox1|chr1:155564688-155565187	0.364542879153348	.	.
chr1	156204775	156205274	chr1	155784767	155785266	Fam163a|chr1:155784767-155785266	0.43352902324077	.	.
chr1	156204775	156205274	chr1	155785863	155786362	Fam163a|chr1:155785863-155786362	0.718422459885141	.	.
chr1	156204775	156205274	chr1	156241652	156242151	Fam163a|chr1:156241652-156242151	0.362537180573778	.	.
chr1	156204775	156205274	chr1	156270379	156270878	Fam163a|chr1:156270379-156270878	0.740827786556879	.	.
chr1	156204775	156205274	chr1	156309241	156309740	Fam163a|chr1:156309241-156309740	0.604919927361818	.	.
chr1	156719393	156719892	chr1	156270379	156270878	Fam20b|chr1:156270379-156270878	0.468602141213857	.	.
chr1	156719393	156719892	chr1	156309241	156309740	Fam20b|chr1:156309241-156309740	0.409491588232011	.	.
chr1	156719393	156719892	chr1	156565326	156565825	Fam20b|chr1:156565326-156565825	0.378441936658641	.	.
chr1	157411887	157412386	chr1	157275912	157276411	Rasal2|chr1:157275912-157276411	0.291322774332698	.	.
chr1	160194792	160195291	chr1	160351869	160352368	Mrps14|chr1:160351869-160352368	0.397935299444956	.	.
chr1	160212750	160213249	chr1	160184477	160184976	Cacybp|chr1:160184477-160184976	0.645294448584168	.	.
chr1	160212750	160213249	chr1	160351869	160352368	Cacybp|chr1:160351869-160352368	0.598758291964501	.	.
chr1	160792667	160793166	chr1	160693058	160693557	Rabgap1l|chr1:160693058-160693557	0.300261098170681	.	.
chr1	160906055	160906554	chr1	160534828	160535327	Rc3h1|chr1:160534828-160535327	0.36084325413846	.	.
chr1	160906592	160907091	chr1	160534828	160535327	Rc3h1|chr1:160534828-160535327	0.417419375250659	.	.
chr1	161034286	161034785	chr1	161170609	161171108	Gas5|chr1:161170609-161171108	0.377482168621874	.	.
chr1	161034286	161034785	chr1	161170609	161171108	Zbtb37|chr1:161170609-161171108	0.377482168621874	.	.
chr1	161131254	161131753	chr1	161170609	161171108	Klhl20|chr1:161170609-161171108	0.41258745707687	.	.
chr1	161968972	161969471	chr1	161962922	161963421	Gm38304|chr1:161962922-161963421	0.308036982402227	.	.
chr1	161968972	161969471	chr1	161962922	161963421	Pigc|chr1:161962922-161963421	0.308036982402227	.	.
chr1	161968972	161969471	chr1	162094325	162094824	Gm38304|chr1:162094325-162094824	0.311512009937521	.	.
chr1	161968972	161969471	chr1	162094325	162094824	Pigc|chr1:162094325-162094824	0.311512009937521	.	.
chr1	162548386	162548885	chr1	162509778	162510277	Eef1aknmt|chr1:162509778-162510277	0.435877252904048	.	.
chr1	162739851	162740350	chr1	162324216	162324715	Prrc2c|chr1:162324216-162324715	0.471310589006163	.	.
chr1	162740352	162740851	chr1	162324216	162324715	Prrc2c|chr1:162324216-162324715	0.425073501015881	.	.
chr1	162740352	162740851	chr1	162509243	162509742	Prrc2c|chr1:162509243-162509742	0.442919282152308	.	.
chr1	162740352	162740851	chr1	162509778	162510277	Prrc2c|chr1:162509778-162510277	0.361622303012251	.	.
chr1	163403421	163403920	chr1	163576368	163576867	Gorab|chr1:163576368-163576867	0.379662394374167	.	.
chr1	163779331	163779830	chr1	163576368	163576867	Kifap3|chr1:163576368-163576867	0.371636557616097	.	.
chr1	163994642	163995141	chr1	164138556	164139055	BC055324|chr1:164138556-164139055	0.603394969632207	.	.
chr1	163994642	163995141	chr1	164138556	164139055	Mettl18|chr1:164138556-164139055	0.603394969632207	.	.
chr1	164150843	164151342	chr1	164334527	164335026	F5|chr1:164334527-164335026	0.449789232878413	.	.
chr1	164307370	164307869	chr1	164261462	164261961	Blzf1|chr1:164261462-164261961	0.364846300481871	.	.
chr1	164458666	164459165	chr1	164040513	164041012	Atp1b1|chr1:164040513-164041012	0.373191571894498	.	.
chr1	164458666	164459165	chr1	164138556	164139055	Atp1b1|chr1:164138556-164139055	0.328979479319872	.	.
chr1	164458666	164459165	chr1	164334527	164335026	Atp1b1|chr1:164334527-164335026	0.390229748660462	.	.
chr1	164458666	164459165	chr1	164544718	164545217	Atp1b1|chr1:164544718-164545217	0.401227098213417	.	.
chr1	164898957	164899456	chr1	165084130	165084629	Gm32569|chr1:165084130-165084629	0.341177280166592	.	.
chr1	164898957	164899456	chr1	165104544	165105043	Gm32569|chr1:165104544-165105043	0.436121956856213	.	.
chr1	164899648	164900147	chr1	164544718	164545217	Gm32569|chr1:164544718-164545217	0.827844047192301	.	.
chr1	164899648	164900147	chr1	164787699	164788198	Gm32569|chr1:164787699-164788198	0.636319434853771	.	.
chr1	164899648	164900147	chr1	164926693	164927192	Gm32569|chr1:164926693-164927192	0.53880089053221	.	.
chr1	164899648	164900147	chr1	165084130	165084629	Gm32569|chr1:165084130-165084629	0.346924180676817	.	.
chr1	164899648	164900147	chr1	165085623	165086122	Gm32569|chr1:165085623-165086122	0.604718917329333	.	.
chr1	164899648	164900147	chr1	165179003	165179502	Gm32569|chr1:165179003-165179502	0.31730064341843	.	.
chr1	164900160	164900659	chr1	164544718	164545217	Gm32569|chr1:164544718-164545217	0.284418430582449	.	.
chr1	165091724	165092223	chr1	165046493	165046992	4930568G15Rik|chr1:165046493-165046992	0.30473193702312	.	.
chr1	165236724	165237223	chr1	165084130	165084629	Tiprl|chr1:165084130-165084629	0.293410463541415	.	.
chr1	165236724	165237223	chr1	165104544	165105043	Tiprl|chr1:165104544-165105043	0.492143233794189	.	.
chr1	165236724	165237223	chr1	165281633	165282132	Tiprl|chr1:165281633-165282132	0.351940257260838	.	.
chr1	165460313	165460812	chr1	165018673	165019172	Dcaf6|chr1:165018673-165019172	0.422455771477236	.	.
chr1	165460313	165460812	chr1	165018673	165019172	Mpc2|chr1:165018673-165019172	0.422455771477236	.	.
chr1	165460313	165460812	chr1	165104544	165105043	Dcaf6|chr1:165104544-165105043	0.394044102961655	.	.
chr1	165460313	165460812	chr1	165104544	165105043	Mpc2|chr1:165104544-165105043	0.394044102961655	.	.
chr1	165460922	165461421	chr1	165046493	165046992	Dcaf6|chr1:165046493-165046992	0.279573043244575	.	.
chr1	165460922	165461421	chr1	165046493	165046992	Mpc2|chr1:165046493-165046992	0.279573043244575	.	.
chr1	165460922	165461421	chr1	165120312	165120811	Dcaf6|chr1:165120312-165120811	0.416596162555442	.	.
chr1	165460922	165461421	chr1	165120312	165120811	Mpc2|chr1:165120312-165120811	0.416596162555442	.	.
chr1	165460922	165461421	chr1	165302728	165303227	Dcaf6|chr1:165302728-165303227	0.376442976079735	.	.
chr1	165460922	165461421	chr1	165302728	165303227	Mpc2|chr1:165302728-165303227	0.376442976079735	.	.
chr1	165460922	165461421	chr1	165641351	165641850	Dcaf6|chr1:165641351-165641850	0.332841127503268	.	.
chr1	165460922	165461421	chr1	165641351	165641850	Mpc2|chr1:165641351-165641850	0.332841127503268	.	.
chr1	165634316	165634815	chr1	165583511	165584010	Mpzl1|chr1:165583511-165584010	0.358958413851421	.	.
chr1	165634316	165634815	chr1	165642102	165642601	Mpzl1|chr1:165642102-165642601	0.574465294064507	.	.
chr1	166002418	166002917	chr1	165913969	165914468	Gm26665|chr1:165913969-165914468	0.605088215226905	.	.
chr1	166002418	166002917	chr1	165913969	165914468	Pou2f1|chr1:165913969-165914468	0.605088215226905	.	.
chr1	166002418	166002917	chr1	165935010	165935509	Gm26665|chr1:165935010-165935509	0.436967445817055	.	.
chr1	166002418	166002917	chr1	165935010	165935509	Pou2f1|chr1:165935010-165935509	0.436967445817055	.	.
chr1	166002418	166002917	chr1	166343030	166343529	Gm26665|chr1:166343030-166343529	0.392718088343048	.	.
chr1	166002418	166002917	chr1	166343030	166343529	Pou2f1|chr1:166343030-166343529	0.392718088343048	.	.
chr1	166002418	166002917	chr1	166401992	166402491	Gm26665|chr1:166401992-166402491	0.432945173186415	.	.
chr1	166002418	166002917	chr1	166401992	166402491	Pou2f1|chr1:166401992-166402491	0.432945173186415	.	.
chr1	166003176	166003675	chr1	165913969	165914468	Gm26665|chr1:165913969-165914468	0.503723910541787	.	.
chr1	166003176	166003675	chr1	165913969	165914468	Pou2f1|chr1:165913969-165914468	0.503723910541787	.	.
chr1	166003176	166003675	chr1	165935010	165935509	Gm26665|chr1:165935010-165935509	0.346488263539073	.	.
chr1	166003176	166003675	chr1	165935010	165935509	Pou2f1|chr1:165935010-165935509	0.346488263539073	.	.
chr1	166253817	166254316	chr1	166160566	166161065	Ildr2|chr1:166160566-166161065	0.313952096773518	.	.
chr1	166253817	166254316	chr1	166360121	166360620	Ildr2|chr1:166360121-166360620	0.324232038181859	.	.
chr1	166309200	166309699	chr1	166319038	166319537	5330438I03Rik|chr1:166319038-166319537	0.439274554666337	.	.
chr1	166309200	166309699	chr1	166343030	166343529	5330438I03Rik|chr1:166343030-166343529	0.325670056011583	.	.
chr1	166379002	166379501	chr1	166360121	166360620	Tada1|chr1:166360121-166360620	0.298478686834405	.	.
chr1	167284101	167284600	chr1	167457646	167458145	Gm2453|chr1:167457646-167458145	0.366487244150837	.	.
chr1	167284101	167284600	chr1	167457646	167458145	Uck2|chr1:167457646-167458145	0.366487244150837	.	.
chr1	167284101	167284600	chr1	167660629	167661128	Gm2453|chr1:167660629-167661128	0.557463453401118	.	.
chr1	167284101	167284600	chr1	167660629	167661128	Uck2|chr1:167660629-167661128	0.557463453401118	.	.
chr1	167284924	167285423	chr1	167369851	167370350	Gm2453|chr1:167369851-167370350	0.320175520016321	.	.
chr1	167284924	167285423	chr1	167369851	167370350	Uck2|chr1:167369851-167370350	0.320175520016321	.	.
chr1	167284924	167285423	chr1	167620125	167620624	Gm2453|chr1:167620125-167620624	0.358130030921626	.	.
chr1	167284924	167285423	chr1	167620125	167620624	Uck2|chr1:167620125-167620624	0.358130030921626	.	.
chr1	167308418	167308917	chr1	167660629	167661128	Tmco1|chr1:167660629-167661128	0.288721986460723	.	.
chr1	167393588	167394087	chr1	167718216	167718715	Mgst3|chr1:167718216-167718715	0.282319915539283	.	.
chr1	167597755	167598254	chr1	167644841	167645340	Rxrg|chr1:167644841-167645340	0.305345968368884	.	.
chr1	167598393	167598892	chr1	167261705	167262204	Rxrg|chr1:167261705-167262204	0.380775620817591	.	.
chr1	167598393	167598892	chr1	167644841	167645340	Rxrg|chr1:167644841-167645340	0.319021240271676	.	.
chr1	168432123	168432622	chr1	168708836	168709335	Pbx1|chr1:168708836-168709335	0.293675724898492	.	.
chr1	169747461	169747960	chr1	169485073	169485572	Rgs4|chr1:169485073-169485572	0.492258970090472	.	.
chr1	169747461	169747960	chr1	169485578	169486077	Rgs4|chr1:169485578-169486077	0.559681758432238	.	.
chr1	169747461	169747960	chr1	169816496	169816995	Rgs4|chr1:169816496-169816995	0.373478144414093	.	.
chr1	169747461	169747960	chr1	169817032	169817531	Rgs4|chr1:169817032-169817531	0.378373670724413	.	.
chr1	170174840	170175339	chr1	170136286	170136785	Gm37748|chr1:170136286-170136785	0.39898290599049	.	.
chr1	170174840	170175339	chr1	170136286	170136785	Uap1|chr1:170136286-170136785	0.39898290599049	.	.
chr1	170215136	170215635	chr1	170292438	170292937	4930500M09Rik|chr1:170292438-170292937	0.626700473333318	.	.
chr1	170215136	170215635	chr1	170292438	170292937	Uhmk1|chr1:170292438-170292937	0.626700473333318	.	.
chr1	170589545	170590044	chr1	170538290	170538789	Nos1ap|chr1:170538290-170538789	0.283874652581365	.	.
chr1	170589545	170590044	chr1	170538817	170539316	Nos1ap|chr1:170538817-170539316	0.468746814809938	.	.
chr1	170589545	170590044	chr1	170632341	170632840	Nos1ap|chr1:170632341-170632840	0.694788833693466	.	.
chr1	170589545	170590044	chr1	170664879	170665378	Nos1ap|chr1:170664879-170665378	0.350238203059916	.	.
chr1	170589545	170590044	chr1	170901528	170902027	Nos1ap|chr1:170901528-170902027	0.477246925485079	.	.
chr1	170589545	170590044	chr1	170907216	170907715	Nos1ap|chr1:170907216-170907715	0.45520100539317	.	.
chr1	170589545	170590044	chr1	170907734	170908233	Nos1ap|chr1:170907734-170908233	0.507365605197029	.	.
chr1	170867049	170867548	chr1	170907734	170908233	Atf6|chr1:170907734-170908233	0.28651203889858	.	.
chr1	170868410	170868909	chr1	170549051	170549550	Atf6|chr1:170549051-170549550	0.30506832261542	.	.
chr1	170868410	170868909	chr1	170549051	170549550	Gm9929|chr1:170549051-170549550	0.30506832261542	.	.
chr1	170885252	170885751	chr1	170538817	170539316	Dusp12|chr1:170538817-170539316	0.406064917710549	.	.
chr1	170885252	170885751	chr1	170538817	170539316	Gm26620|chr1:170538817-170539316	0.406064917710549	.	.
chr1	170885252	170885751	chr1	170632341	170632840	Dusp12|chr1:170632341-170632840	0.404253690847521	.	.
chr1	170885252	170885751	chr1	170632341	170632840	Gm26620|chr1:170632341-170632840	0.404253690847521	.	.
chr1	170885252	170885751	chr1	170901528	170902027	Dusp12|chr1:170901528-170902027	0.342878386175774	.	.
chr1	170885252	170885751	chr1	170901528	170902027	Gm26620|chr1:170901528-170902027	0.342878386175774	.	.
chr1	170885252	170885751	chr1	170907216	170907715	Dusp12|chr1:170907216-170907715	0.423071686892693	.	.
chr1	170885252	170885751	chr1	170907216	170907715	Gm26620|chr1:170907216-170907715	0.423071686892693	.	.
chr1	170885252	170885751	chr1	170907734	170908233	Dusp12|chr1:170907734-170908233	0.433445890103352	.	.
chr1	170885252	170885751	chr1	170907734	170908233	Gm26620|chr1:170907734-170908233	0.433445890103352	.	.
chr1	170885252	170885751	chr1	171044266	171044765	Dusp12|chr1:171044266-171044765	0.437570947955182	.	.
chr1	170885252	170885751	chr1	171044266	171044765	Gm26620|chr1:171044266-171044765	0.437570947955182	.	.
chr1	170885252	170885751	chr1	171247027	171247526	Dusp12|chr1:171247027-171247526	0.309307720238981	.	.
chr1	170885252	170885751	chr1	171247027	171247526	Gm26620|chr1:171247027-171247526	0.309307720238981	.	.
chr1	171150371	171150870	chr1	170901528	170902027	Mpz|chr1:170901528-170902027	0.509143324011781	.	.
chr1	171150371	171150870	chr1	170901528	170902027	Sdhc|chr1:170901528-170902027	0.509143324011781	.	.
chr1	171150371	171150870	chr1	170907216	170907715	Mpz|chr1:170907216-170907715	0.453194202348442	.	.
chr1	171150371	171150870	chr1	170907216	170907715	Sdhc|chr1:170907216-170907715	0.453194202348442	.	.
chr1	171150371	171150870	chr1	170907734	170908233	Mpz|chr1:170907734-170908233	0.527446403435962	.	.
chr1	171150371	171150870	chr1	170907734	170908233	Sdhc|chr1:170907734-170908233	0.527446403435962	.	.
chr1	171222404	171222903	chr1	171101659	171102158	Tomm40l|chr1:171101659-171102158	0.279997770796087	.	.
chr1	171222404	171222903	chr1	171102488	171102987	Tomm40l|chr1:171102488-171102987	0.40973329429773	.	.
chr1	171270057	171270556	chr1	171044266	171044765	B4galt3|chr1:171044266-171044765	0.454077794707278	.	.
chr1	171281054	171281553	chr1	171101659	171102158	Ppox|chr1:171101659-171102158	0.54581464206667	.	.
chr1	171281054	171281553	chr1	171584484	171584983	Ppox|chr1:171584484-171584983	0.610369991859375	.	.
chr1	171287719	171288218	chr1	171044776	171045275	Usp21|chr1:171044776-171045275	0.379336285643911	.	.
chr1	171287719	171288218	chr1	171263038	171263537	Usp21|chr1:171263038-171263537	0.361389360856922	.	.
chr1	171294566	171295065	chr1	171044266	171044765	Ufc1|chr1:171044266-171044765	0.340845428964373	.	.
chr1	171294566	171295065	chr1	171584484	171584983	Ufc1|chr1:171584484-171584983	0.337822149329939	.	.
chr1	171328705	171329204	chr1	171584484	171584983	Dedd|chr1:171584484-171584983	0.292821900741852	.	.
chr1	171329206	171329705	chr1	171584484	171584983	Dedd|chr1:171584484-171584983	0.310414853119509	.	.
chr1	171360576	171361075	chr1	171101659	171102158	Klhdc9|chr1:171101659-171102158	0.406887869093812	.	.
chr1	171360576	171361075	chr1	171584484	171584983	Klhdc9|chr1:171584484-171584983	0.333181898980472	.	.
chr1	171361088	171361587	chr1	171102488	171102987	Klhdc9|chr1:171102488-171102987	0.357572071978089	.	.
chr1	171411068	171411567	chr1	171101659	171102158	Usf1|chr1:171101659-171102158	0.440247063199413	.	.
chr1	171411068	171411567	chr1	171102488	171102987	Usf1|chr1:171102488-171102987	0.360464094820632	.	.
chr1	171411068	171411567	chr1	171584484	171584983	Usf1|chr1:171584484-171584983	0.464749887095388	.	.
chr1	171437234	171437733	chr1	171658362	171658861	F11r|chr1:171658362-171658861	0.583908771193922	.	.
chr1	171503198	171503697	chr1	171584484	171584983	Alyref2|chr1:171584484-171584983	0.330111573193047	.	.
chr1	171503198	171503697	chr1	171584484	171584983	B930036N10Rik|chr1:171584484-171584983	0.330111573193047	.	.
chr1	171503848	171504347	chr1	171379865	171380364	Alyref2|chr1:171379865-171380364	0.410460337516453	.	.
chr1	171503848	171504347	chr1	171379865	171380364	B930036N10Rik|chr1:171379865-171380364	0.410460337516453	.	.
chr1	171503848	171504347	chr1	171658362	171658861	Alyref2|chr1:171658362-171658861	0.489606113020425	.	.
chr1	171503848	171504347	chr1	171658362	171658861	B930036N10Rik|chr1:171658362-171658861	0.489606113020425	.	.
chr1	172027641	172028140	chr1	172025967	172026466	Vangl2|chr1:172025967-172026466	0.347372285149144	.	.
chr1	172027641	172028140	chr1	172217086	172217585	Vangl2|chr1:172217086-172217585	0.553692871447267	.	.
chr1	172126494	172126993	chr1	172217086	172217585	Pex19|chr1:172217086-172217585	0.444854527523312	.	.
chr1	172147848	172148347	chr1	172053841	172054340	Dcaf8|chr1:172053841-172054340	0.291985782899984	.	.
chr1	172206038	172206537	chr1	172025967	172026466	Pea15a|chr1:172025967-172026466	0.411323208902819	.	.
chr1	172206038	172206537	chr1	172049276	172049775	Pea15a|chr1:172049276-172049775	0.400012395228222	.	.
chr1	172206038	172206537	chr1	172217086	172217585	Pea15a|chr1:172217086-172217585	0.53482071600765	.	.
chr1	172520879	172521378	chr1	172513885	172514384	Cfap45|chr1:172513885-172514384	0.324926493756786	.	.
chr1	172520879	172521378	chr1	172528665	172529164	Cfap45|chr1:172528665-172529164	0.36541651182784	.	.
chr1	172520879	172521378	chr1	172562878	172563377	Cfap45|chr1:172562878-172563377	0.382883698418619	.	.
chr1	172520879	172521378	chr1	172563382	172563881	Cfap45|chr1:172563382-172563881	0.289276704103344	.	.
chr1	172632827	172633326	chr1	172526646	172527145	Dusp23|chr1:172526646-172527145	0.498828052676284	.	.
chr1	175692503	175693002	chr1	175936373	175936872	Chml|chr1:175936373-175936872	0.369164649121449	.	.
chr1	175692503	175693002	chr1	175936373	175936872	Opn3|chr1:175936373-175936872	0.369164649121449	.	.
chr1	177257580	177258079	chr1	177640159	177640658	Akt3|chr1:177640159-177640658	0.428550514481725	.	.
chr1	177258176	177258675	chr1	177175422	177175921	Akt3|chr1:177175422-177175921	0.330501694620073	.	.
chr1	177258678	177259177	chr1	177175422	177175921	Akt3|chr1:177175422-177175921	0.314747439264729	.	.
chr1	177258678	177259177	chr1	177573280	177573779	Akt3|chr1:177573280-177573779	0.402008695347948	.	.
chr1	178187311	178187810	chr1	178368821	178369320	Desi2|chr1:178368821-178369320	0.376805402246247	.	.
chr1	178276142	178276641	chr1	178336353	178336852	4930527J03Rik|chr1:178336353-178336852	0.450766556931134	.	.
chr1	178337559	178338058	chr1	178463658	178464157	Hnrnpu|chr1:178463658-178464157	0.352486988428525	.	.
chr1	178405450	178405949	chr1	178626839	178627338	Efcab2|chr1:178626839-178627338	0.466187869370214	.	.
chr1	179517784	179518283	chr1	179645628	179646127	Smyd3|chr1:179645628-179646127	0.505829428313888	.	.
chr1	179802857	179803356	chr1	180195828	180196327	Ahctf1|chr1:180195828-180196327	0.344951706082241	.	.
chr1	179802857	179803356	chr1	180195828	180196327	Gm10518|chr1:180195828-180196327	0.344951706082241	.	.
chr1	179959653	179960152	chr1	180195828	180196327	Cdc42bpa|chr1:180195828-180196327	0.312407850106425	.	.
chr1	180255556	180256055	chr1	180407339	180407838	Gm31728|chr1:180407339-180407838	0.460005242684887	.	.
chr1	180256056	180256555	chr1	180407339	180407838	Gm31728|chr1:180407339-180407838	0.390241512132493	.	.
chr1	180483928	180484427	chr1	180365065	180365564	Stum|chr1:180365065-180365564	0.308516105621628	.	.
chr1	180568576	180569075	chr1	180249956	180250455	Parp1|chr1:180249956-180250455	0.318678782955792	.	.
chr1	180640407	180640906	chr1	180387432	180387931	Lin9|chr1:180387432-180387931	0.352668394227068	.	.
chr1	180640407	180640906	chr1	180387432	180387931	Lin9|chr1:180387432-180387931	0.352668394227069	.	.
chr1	180725789	180726288	chr1	180365065	180365564	Acbd3|chr1:180365065-180365564	0.300603175284155	.	.
chr1	180725789	180726288	chr1	180420754	180421253	Acbd3|chr1:180420754-180421253	0.416386806267476	.	.
chr1	181143487	181143986	chr1	180778088	180778587	Cnih4|chr1:180778088-180778587	0.298045007544717	.	.
chr1	181143487	181143986	chr1	180778088	180778587	Nvl|chr1:180778088-180778587	0.298045007544717	.	.
chr1	181143487	181143986	chr1	181150665	181151164	Cnih4|chr1:181150665-181151164	0.311875537106567	.	.
chr1	181143487	181143986	chr1	181150665	181151164	Nvl|chr1:181150665-181151164	0.311875537106567	.	.
chr1	181143487	181143986	chr1	181272868	181273367	Cnih4|chr1:181272868-181273367	0.778415711190638	.	.
chr1	181143487	181143986	chr1	181272868	181273367	Nvl|chr1:181272868-181273367	0.778415711190638	.	.
chr1	181144061	181144560	chr1	180763866	180764365	Cnih4|chr1:180763866-180764365	0.342532985868154	.	.
chr1	181144061	181144560	chr1	180763866	180764365	Nvl|chr1:180763866-180764365	0.342532985868154	.	.
chr1	181144061	181144560	chr1	181150665	181151164	Cnih4|chr1:181150665-181151164	0.552592168618489	.	.
chr1	181144061	181144560	chr1	181150665	181151164	Nvl|chr1:181150665-181151164	0.552592168618489	.	.
chr1	181144061	181144560	chr1	181272868	181273367	Cnih4|chr1:181272868-181273367	0.510236550267527	.	.
chr1	181144061	181144560	chr1	181272868	181273367	Nvl|chr1:181272868-181273367	0.510236550267527	.	.
chr1	182019253	182019752	chr1	182081947	182082446	Enah|chr1:182081947-182082446	0.362737846793534	.	.
chr1	182019822	182020321	chr1	182489705	182490204	Enah|chr1:182489705-182490204	0.291906666588804	.	.
chr1	182020341	182020840	chr1	181888749	181889248	Enah|chr1:181888749-181889248	0.367955657193737	.	.
chr1	182124497	182124996	chr1	182081947	182082446	Srp9|chr1:182081947-182082446	0.285197233164089	.	.
chr1	182124497	182124996	chr1	182489705	182490204	Srp9|chr1:182489705-182490204	0.464813730185589	.	.
chr1	182282007	182282506	chr1	182489705	182490204	Degs1|chr1:182489705-182490204	0.665570219755423	.	.
chr1	182282558	182283057	chr1	182140320	182140819	Degs1|chr1:182140320-182140819	0.305347102731856	.	.
chr1	182341398	182341897	chr1	182237302	182237801	Fbxo28|chr1:182237302-182237801	0.287789617299753	.	.
chr1	182408896	182409395	chr1	182081947	182082446	Trp53bp2|chr1:182081947-182082446	0.488099491579737	.	.
chr1	183221261	183221760	chr1	183442295	183442794	Disp1|chr1:183442295-183442794	0.486472365047426	.	.
chr1	183297516	183298015	chr1	183662543	183663042	Brox|chr1:183662543-183663042	0.388157048213696	.	.
chr1	183369413	183369912	chr1	183345255	183345754	Mia3|chr1:183345255-183345754	0.45913478619902	.	.
chr1	183388644	183389143	chr1	183316300	183316799	Taf1a|chr1:183316300-183316799	0.38873999284133	.	.
chr1	183388644	183389143	chr1	183720201	183720700	Taf1a|chr1:183720201-183720700	0.342924695869665	.	.
chr1	183562987	183563486	chr1	183669579	183670078	Gm33973|chr1:183669579-183670078	0.303658307068392	.	.
chr1	183563560	183564059	chr1	183521453	183521952	Gm33973|chr1:183521453-183521952	0.40335901503632	.	.
chr1	183563560	183564059	chr1	183662543	183663042	Gm33973|chr1:183662543-183663042	0.34631617307242	.	.
chr1	183563560	183564059	chr1	183981984	183982483	Gm33973|chr1:183981984-183982483	0.290371571590582	.	.
chr1	183563560	183564059	chr1	183982493	183982992	Gm33973|chr1:183982493-183982992	0.389006272372683	.	.
chr1	184033370	184033869	chr1	183982493	183982992	1700056E22Rik|chr1:183982493-183982992	0.436713634678676	.	.
chr1	184845644	184846143	chr1	184941531	184942030	Marc2|chr1:184941531-184942030	0.36068893428403	.	.
chr1	185331876	185332375	chr1	185261989	185262488	Bpnt1|chr1:185261989-185262488	0.448177734596364	.	.
chr1	185455175	185455674	chr1	185262489	185262988	Gm2061|chr1:185262489-185262988	0.288246657745987	.	.
chr1	185455175	185455674	chr1	185262489	185262988	Slc30a10|chr1:185262489-185262988	0.288246657745987	.	.
chr1	186705157	186705656	chr1	186358083	186358582	Gm29491|chr1:186358083-186358582	0.284043767535702	.	.
chr1	186705157	186705656	chr1	186358083	186358582	Tgfb2|chr1:186358083-186358582	0.284043767535702	.	.
chr1	186705157	186705656	chr1	186392951	186393450	Gm29491|chr1:186392951-186393450	0.291268958260172	.	.
chr1	186705157	186705656	chr1	186392951	186393450	Tgfb2|chr1:186392951-186393450	0.291268958260172	.	.
chr1	186705157	186705656	chr1	186401281	186401780	Gm29491|chr1:186401281-186401780	0.403587706987033	.	.
chr1	186705157	186705656	chr1	186401281	186401780	Tgfb2|chr1:186401281-186401780	0.403587706987033	.	.
chr1	186705157	186705656	chr1	186448710	186449209	Gm29491|chr1:186448710-186449209	0.34223745873269	.	.
chr1	186705157	186705656	chr1	186448710	186449209	Tgfb2|chr1:186448710-186449209	0.34223745873269	.	.
chr1	186705157	186705656	chr1	186540630	186541129	Gm29491|chr1:186540630-186541129	0.31441079285015	.	.
chr1	186705157	186705656	chr1	186540630	186541129	Tgfb2|chr1:186540630-186541129	0.31441079285015	.	.
chr1	186705157	186705656	chr1	186550419	186550918	Gm29491|chr1:186550419-186550918	0.318697409237956	.	.
chr1	186705157	186705656	chr1	186550419	186550918	Tgfb2|chr1:186550419-186550918	0.318697409237956	.	.
chr1	186705157	186705656	chr1	186627518	186628017	Gm29491|chr1:186627518-186628017	0.324931679685503	.	.
chr1	186705157	186705656	chr1	186627518	186628017	Tgfb2|chr1:186627518-186628017	0.324931679685503	.	.
chr1	186705157	186705656	chr1	186630936	186631435	Gm29491|chr1:186630936-186631435	0.481959530995241	.	.
chr1	186705157	186705656	chr1	186630936	186631435	Tgfb2|chr1:186630936-186631435	0.481959530995241	.	.
chr1	186749156	186749655	chr1	186460742	186461241	A430105J06Rik|chr1:186460742-186461241	0.433971904887907	.	.
chr1	186749156	186749655	chr1	186460742	186461241	Rrp15|chr1:186460742-186461241	0.433971904887907	.	.
chr1	186749156	186749655	chr1	186474810	186475309	A430105J06Rik|chr1:186474810-186475309	0.417776545797339	.	.
chr1	186749156	186749655	chr1	186474810	186475309	A430105J06Rik|chr1:186474810-186475309	0.41777654579734	.	.
chr1	186749156	186749655	chr1	186474810	186475309	Rrp15|chr1:186474810-186475309	0.417776545797339	.	.
chr1	186749156	186749655	chr1	186474810	186475309	Rrp15|chr1:186474810-186475309	0.41777654579734	.	.
chr1	186749156	186749655	chr1	186550419	186550918	A430105J06Rik|chr1:186550419-186550918	0.665700569191141	.	.
chr1	186749156	186749655	chr1	186550419	186550918	Rrp15|chr1:186550419-186550918	0.665700569191141	.	.
chr1	186749156	186749655	chr1	186627518	186628017	A430105J06Rik|chr1:186627518-186628017	0.367151348756265	.	.
chr1	186749156	186749655	chr1	186627518	186628017	Rrp15|chr1:186627518-186628017	0.367151348756265	.	.
chr1	189343635	189344134	chr1	189228632	189229131	A430027H14Rik|chr1:189228632-189229131	0.403904535887418	.	.
chr1	189687923	189688422	chr1	189645268	189645767	Cenpf|chr1:189645268-189645767	0.424504818283344	.	.
chr1	189727928	189728427	chr1	189429522	189430021	Ptpn14|chr1:189429522-189430021	0.443549613982738	.	.
chr1	189727928	189728427	chr1	189597319	189597818	Ptpn14|chr1:189597319-189597818	0.545655322052069	.	.
chr1	189727928	189728427	chr1	189597319	189597818	Ptpn14|chr1:189597319-189597818	0.54565532205207	.	.
chr1	189727928	189728427	chr1	189628734	189629233	Ptpn14|chr1:189628734-189629233	0.459237407533531	.	.
chr1	189727928	189728427	chr1	189768570	189769069	Ptpn14|chr1:189768570-189769069	0.485773767110244	.	.
chr1	189727928	189728427	chr1	189887431	189887930	Ptpn14|chr1:189887431-189887930	0.279442929086609	.	.
chr1	189922073	189922572	chr1	189887431	189887930	Smyd2|chr1:189887431-189887930	0.550213161623089	.	.
chr1	191026045	191026544	chr1	191242232	191242731	A230020J21Rik|chr1:191242232-191242731	0.434180690348223	.	.
chr1	191026045	191026544	chr1	191242232	191242731	Flvcr1|chr1:191242232-191242731	0.434180690348223	.	.
chr1	191224177	191224676	chr1	191183196	191183695	D730003I15Rik|chr1:191183196-191183695	0.430733476294799	.	.
chr1	191325660	191326159	chr1	191183196	191183695	Pacc1|chr1:191183196-191183695	0.305955796376747	.	.
chr1	191575408	191575907	chr1	191397049	191397548	Dtl|chr1:191397049-191397548	0.402949808413613	.	.
chr1	191575408	191575907	chr1	191397049	191397548	Ints7|chr1:191397049-191397548	0.402949808413613	.	.
chr1	191717568	191718067	chr1	191397049	191397548	Lpgat1|chr1:191397049-191397548	0.342642006999596	.	.
chr1	191718068	191718567	chr1	191397049	191397548	Lpgat1|chr1:191397049-191397548	0.504155746386579	.	.
chr1	191821104	191821603	chr1	191817776	191818275	Gm38037|chr1:191817776-191818275	0.293950131676571	.	.
chr1	191821104	191821603	chr1	191817776	191818275	Nek2|chr1:191817776-191818275	0.293950131676571	.	.
chr1	192092422	192092921	chr1	191894316	191894815	Gm26879|chr1:191894316-191894815	0.426916926486649	.	.
chr1	192092422	192092921	chr1	191894316	191894815	Traf5|chr1:191894316-191894815	0.426916926486649	.	.
chr1	192136426	192136925	chr1	191964106	191964605	Gm10516|chr1:191964106-191964605	0.409679458092004	.	.
chr1	192137818	192138317	chr1	191965032	191965531	Rcor3|chr1:191965032-191965531	0.300397801619425	.	.
chr1	192770423	192770922	chr1	192834606	192835105	Hhat|chr1:192834606-192835105	0.302183460457026	.	.
chr1	192770423	192770922	chr1	192835357	192835856	Hhat|chr1:192835357-192835856	0.41622502279281	.	.
chr1	192855482	192855981	chr1	192835357	192835856	Gm15867|chr1:192835357-192835856	0.480320641672648	.	.
chr1	192855482	192855981	chr1	192835357	192835856	Sertad4|chr1:192835357-192835856	0.480320641672648	.	.
chr1	195018071	195018570	chr1	194885701	194886200	Gm37027|chr1:194885701-194886200	0.293047132404468	.	.
chr1	195176500	195176999	chr1	195016706	195017205	Cr2|chr1:195016706-195017205	0.30592313551555	.	.
chr10	3366298	3366797	chr10	3696855	3697354	Ppp1r14c|chr10:3696855-3697354	0.373615825100079	.	.
chr10	3972861	3973360	chr10	3696855	3697354	Mthfd1l|chr10:3696855-3697354	0.360099398041857	.	.
chr10	4387235	4387734	chr10	4386733	4387232	Zbtb2|chr10:4386733-4387232	0.599276910200793	.	.
chr10	4387235	4387734	chr10	4712513	4713012	Zbtb2|chr10:4712513-4713012	0.619804016264653	.	.
chr10	4432192	4432691	chr10	4386733	4387232	Armt1|chr10:4386733-4387232	0.368294798095289	.	.
chr10	4432192	4432691	chr10	4386733	4387232	Rmnd1|chr10:4386733-4387232	0.368294798095289	.	.
chr10	4432192	4432691	chr10	4712513	4713012	Armt1|chr10:4712513-4713012	0.585231057995164	.	.
chr10	4432192	4432691	chr10	4712513	4713012	Rmnd1|chr10:4712513-4713012	0.585231057995164	.	.
chr10	5550504	5551003	chr10	5600051	5600550	Syne1|chr10:5600051-5600550	0.454903196589308	.	.
chr10	5805395	5805894	chr10	5600051	5600550	Fbxo5|chr10:5600051-5600550	0.393201149298708	.	.
chr10	5805395	5805894	chr10	6151873	6152372	Fbxo5|chr10:6151873-6152372	0.287277156051556	.	.
chr10	5823844	5824343	chr10	6035780	6036279	Mtrf1l|chr10:6035780-6036279	0.343277410116286	.	.
chr10	5922199	5922698	chr10	5600051	5600550	Rgs17|chr10:5600051-5600550	0.450392753436622	.	.
chr10	7211500	7211999	chr10	7333209	7333708	Cnksr3|chr10:7333209-7333708	0.525410276487349	.	.
chr10	7589567	7590066	chr10	7333209	7333708	Lrp11|chr10:7333209-7333708	0.417289268511919	.	.
chr10	7589567	7590066	chr10	7390606	7391105	Lrp11|chr10:7390606-7391105	0.282810482164423	.	.
chr10	7667254	7667753	chr10	7333209	7333708	Nup43|chr10:7333209-7333708	0.493060219579825	.	.
chr10	8176701	8177200	chr10	7911145	7911644	Gm30906|chr10:7911145-7911644	0.305276966797963	.	.
chr10	8176701	8177200	chr10	8196246	8196745	Gm30906|chr10:8196246-8196745	0.385595494710987	.	.
chr10	10557986	10558485	chr10	10950495	10950994	Rab32|chr10:10950495-10950994	0.307960149335931	.	.
chr10	11082083	11082582	chr10	11491884	11492383	Grm1|chr10:11491884-11492383	0.362513569781884	.	.
chr10	11149164	11149663	chr10	11045398	11045897	Shprh|chr10:11045398-11045897	0.304875606995261	.	.
chr10	11281047	11281546	chr10	11438348	11438847	4930432B10Rik|chr10:11438348-11438847	0.377397540104539	.	.
chr10	11281047	11281546	chr10	11438348	11438847	Fbxo30|chr10:11438348-11438847	0.377397540104539	.	.
chr10	11281047	11281546	chr10	11729503	11730002	4930432B10Rik|chr10:11729503-11730002	0.396955884089289	.	.
chr10	11281047	11281546	chr10	11729503	11730002	Fbxo30|chr10:11729503-11730002	0.396955884089289	.	.
chr10	12868974	12869473	chr10	12874824	12875323	Utrn|chr10:12874824-12875323	0.307245596018615	.	.
chr10	12922385	12922884	chr10	13090439	13090938	B230208H11Rik|chr10:13090439-13090938	0.28204847113373	.	.
chr10	12922927	12923426	chr10	13090439	13090938	B230208H11Rik|chr10:13090439-13090938	0.3487423394112	.	.
chr10	13192919	13193418	chr10	13008121	13008620	Ltv1|chr10:13008121-13008620	0.316000489601964	.	.
chr10	13473580	13474079	chr10	13412096	13412595	Phactr2|chr10:13412096-13412595	0.466541969163049	.	.
chr10	13474088	13474587	chr10	13412096	13412595	Phactr2|chr10:13412096-13412595	0.680076940912225	.	.
chr10	13474088	13474587	chr10	13446723	13447222	Phactr2|chr10:13446723-13447222	0.399410514461348	.	.
chr10	13552855	13553354	chr10	13311884	13312383	Adat2|chr10:13311884-13312383	0.385544515884551	.	.
chr10	13552855	13553354	chr10	13311884	13312383	Pex3|chr10:13311884-13312383	0.385544515884551	.	.
chr10	13552855	13553354	chr10	13388671	13389170	Adat2|chr10:13388671-13389170	0.324823180565716	.	.
chr10	13552855	13553354	chr10	13388671	13389170	Pex3|chr10:13388671-13389170	0.324823180565716	.	.
chr10	13552855	13553354	chr10	13429701	13430200	Adat2|chr10:13429701-13430200	0.485225198866131	.	.
chr10	13552855	13553354	chr10	13429701	13430200	Pex3|chr10:13429701-13430200	0.485225198866131	.	.
chr10	17722198	17722697	chr10	17330872	17331371	Cited2|chr10:17330872-17331371	0.297681584752735	.	.
chr10	18022176	18022675	chr10	18407368	18407867	Abracl|chr10:18407368-18407867	0.316820980800896	.	.
chr10	18022923	18023422	chr10	17869893	17870392	Abracl|chr10:17869893-17870392	0.330180367203006	.	.
chr10	18022923	18023422	chr10	18407368	18407867	Abracl|chr10:18407368-18407867	0.378596904187089	.	.
chr10	18055292	18055791	chr10	18430883	18431382	Reps1|chr10:18430883-18431382	0.287237243201394	.	.
chr10	18055292	18055791	chr10	18453347	18453846	Reps1|chr10:18453347-18453846	0.312695434127018	.	.
chr10	18210578	18211077	chr10	18407368	18407867	Ect2l|chr10:18407368-18407867	0.305861324457964	.	.
chr10	18235012	18235511	chr10	18400963	18401462	Ccdc28a|chr10:18400963-18401462	0.309502997568908	.	.
chr10	18235012	18235511	chr10	18400963	18401462	Gm10827|chr10:18400963-18401462	0.309502997568908	.	.
chr10	18235012	18235511	chr10	18475080	18475579	Ccdc28a|chr10:18475080-18475579	0.351439890449104	.	.
chr10	18235012	18235511	chr10	18475080	18475579	Gm10827|chr10:18475080-18475579	0.351439890449104	.	.
chr10	18886878	18887377	chr10	18790015	18790514	Gm48483|chr10:18790015-18790514	0.52937770462467	.	.
chr10	18886878	18887377	chr10	18876063	18876562	Gm48483|chr10:18876063-18876562	0.506279987907345	.	.
chr10	18886878	18887377	chr10	19004293	19004792	Gm48483|chr10:19004293-19004792	0.506191568176263	.	.
chr10	18886878	18887377	chr10	19163359	19163858	Gm48483|chr10:19163359-19163858	0.554437317249019	.	.
chr10	19712255	19712754	chr10	19779077	19779576	Il20ra|chr10:19779077-19779576	0.370835858865035	.	.
chr10	19850487	19850986	chr10	19915249	19915748	Slc35d3|chr10:19915249-19915748	0.283730596692717	.	.
chr10	19850487	19850986	chr10	19966507	19967006	Slc35d3|chr10:19966507-19967006	0.420816986484475	.	.
chr10	19851070	19851569	chr10	19915249	19915748	Slc35d3|chr10:19915249-19915748	0.355901611316002	.	.
chr10	19851070	19851569	chr10	19966507	19967006	Slc35d3|chr10:19966507-19967006	0.390068129672837	.	.
chr10	19933991	19934490	chr10	19967073	19967572	Map3k5|chr10:19967073-19967572	0.359002154788743	.	.
chr10	19934494	19934993	chr10	19915249	19915748	Map3k5|chr10:19915249-19915748	0.308435961202655	.	.
chr10	19934494	19934993	chr10	19915249	19915748	Map3k5|chr10:19915249-19915748	0.308435961202656	.	.
chr10	20724806	20725305	chr10	20361820	20362319	Pde7b|chr10:20361820-20362319	0.510868190884364	.	.
chr10	20724806	20725305	chr10	20935232	20935731	Pde7b|chr10:20935232-20935731	0.420216305861044	.	.
chr10	20724806	20725305	chr10	20954126	20954625	Pde7b|chr10:20954126-20954625	0.339515303431345	.	.
chr10	20951753	20952252	chr10	20854873	20855372	Ahi1|chr10:20854873-20855372	0.624179442128129	.	.
chr10	20951753	20952252	chr10	20966007	20966506	Ahi1|chr10:20966007-20966506	0.409260389943583	.	.
chr10	20951753	20952252	chr10	20992590	20993089	Ahi1|chr10:20992590-20993089	0.350460075968892	.	.
chr10	20952322	20952821	chr10	20854873	20855372	Ahi1|chr10:20854873-20855372	0.370234542749101	.	.
chr10	20952322	20952821	chr10	20934613	20935112	Ahi1|chr10:20934613-20935112	0.347373180259114	.	.
chr10	21160806	21161305	chr10	20854873	20855372	Myb|chr10:20854873-20855372	0.388180567883196	.	.
chr10	21160806	21161305	chr10	20854873	20855372	Myb|chr10:20854873-20855372	0.388180567883197	.	.
chr10	21160806	21161305	chr10	20966007	20966506	Myb|chr10:20966007-20966506	0.41465813627745	.	.
chr10	21160806	21161305	chr10	20992590	20993089	Myb|chr10:20992590-20993089	0.372966049054908	.	.
chr10	21844403	21844902	chr10	21992970	21993469	Platr6|chr10:21992970-21993469	0.392977797200342	.	.
chr10	21844403	21844902	chr10	21994360	21994859	Platr6|chr10:21994360-21994859	0.33435837416091	.	.
chr10	21844403	21844902	chr10	22058487	22058986	Platr6|chr10:22058487-22058986	0.331957216748763	.	.
chr10	22645129	22645628	chr10	22579377	22579876	Slc2a12|chr10:22579377-22579876	0.428573316031122	.	.
chr10	22731152	22731651	chr10	22609034	22609533	AC166256.1|chr10:22609034-22609533	0.590724850000183	.	.
chr10	22731152	22731651	chr10	22609034	22609533	Tbpl1|chr10:22609034-22609533	0.590724850000183	.	.
chr10	23787039	23787538	chr10	23554265	23554764	Rps12|chr10:23554265-23554764	0.345510596496514	.	.
chr10	23787039	23787538	chr10	23674670	23675169	Rps12|chr10:23674670-23675169	0.317184162564329	.	.
chr10	23787039	23787538	chr10	24006373	24006872	Rps12|chr10:24006373-24006872	0.324872353076095	.	.
chr10	23796872	23797371	chr10	23554265	23554764	Slc18b1|chr10:23554265-23554764	0.506146096996617	.	.
chr10	23796872	23797371	chr10	23674670	23675169	Slc18b1|chr10:23674670-23675169	0.434955177552071	.	.
chr10	23796872	23797371	chr10	24006373	24006872	Slc18b1|chr10:24006373-24006872	0.40387216954324	.	.
chr10	24131389	24131888	chr10	24462240	24462739	Gm40614|chr10:24462240-24462739	0.281988748923919	.	.
chr10	24131389	24131888	chr10	24482179	24482678	Gm40614|chr10:24482179-24482678	0.301705664438226	.	.
chr10	24149016	24149515	chr10	24462240	24462739	Stx7|chr10:24462240-24462739	0.325888239972525	.	.
chr10	24149016	24149515	chr10	24482179	24482678	Stx7|chr10:24482179-24482678	0.337229813325958	.	.
chr10	24595382	24595881	chr10	24482179	24482678	Ccn2|chr10:24482179-24482678	0.344256803563256	.	.
chr10	24595382	24595881	chr10	24783261	24783760	Ccn2|chr10:24783261-24783760	0.409788097505171	.	.
chr10	24595382	24595881	chr10	24836592	24837091	Ccn2|chr10:24836592-24837091	0.355039972103126	.	.
chr10	24711736	24712235	chr10	24485436	24485935	Enpp1|chr10:24485436-24485935	0.40727797582491	.	.
chr10	24711736	24712235	chr10	24625007	24625506	Enpp1|chr10:24625007-24625506	0.554178514457079	.	.
chr10	24711736	24712235	chr10	24767749	24768248	Enpp1|chr10:24767749-24768248	0.580650857255734	.	.
chr10	24711736	24712235	chr10	24836592	24837091	Enpp1|chr10:24836592-24837091	0.382901802095291	.	.
chr10	24869684	24870183	chr10	24984897	24985396	Med23|chr10:24984897-24985396	0.448961507701316	.	.
chr10	25621404	25621903	chr10	25675368	25675867	Gm36908|chr10:25675368-25675867	0.287450610204564	.	.
chr10	26077668	26078167	chr10	26119393	26119892	Gm9767|chr10:26119393-26119892	0.474130999959263	.	.
chr10	26078173	26078672	chr10	26119393	26119892	Gm9767|chr10:26119393-26119892	0.560650150832001	.	.
chr10	26078173	26078672	chr10	26119393	26119892	Tmem200a|chr10:26119393-26119892	0.560650150832001	.	.
chr10	26375759	26376258	chr10	26119393	26119892	L3mbtl3|chr10:26119393-26119892	0.355932157752502	.	.
chr10	26375759	26376258	chr10	26679772	26680271	L3mbtl3|chr10:26679772-26680271	0.35967509331281	.	.
chr10	26695050	26695549	chr10	26313577	26314076	Gm48893|chr10:26313577-26314076	0.324529171156838	.	.
chr10	26695050	26695549	chr10	26314314	26314813	Gm48893|chr10:26314314-26314813	0.333698182667154	.	.
chr10	26695050	26695549	chr10	26912402	26912901	Gm48893|chr10:26912402-26912901	0.350113518435854	.	.
chr10	28075129	28075628	chr10	28090085	28090584	Ptprk|chr10:28090085-28090584	0.342980347488755	.	.
chr10	30600453	30600952	chr10	30810769	30811268	Trmt11|chr10:30810769-30811268	0.47028911972454	.	.
chr10	30600453	30600952	chr10	30824988	30825487	Trmt11|chr10:30824988-30825487	0.447071812427861	.	.
chr10	30802619	30803118	chr10	30537972	30538471	Ncoa7|chr10:30537972-30538471	0.317724479269323	.	.
chr10	30802619	30803118	chr10	30541279	30541778	Ncoa7|chr10:30541279-30541778	0.373076181919328	.	.
chr10	30802619	30803118	chr10	30618199	30618698	Ncoa7|chr10:30618199-30618698	0.307396409863836	.	.
chr10	30803126	30803625	chr10	30537972	30538471	Ncoa7|chr10:30537972-30538471	0.398750144349929	.	.
chr10	30803126	30803625	chr10	30541279	30541778	Ncoa7|chr10:30541279-30541778	0.703617959691918	.	.
chr10	30803126	30803625	chr10	30992142	30992641	Ncoa7|chr10:30992142-30992641	0.530426880947812	.	.
chr10	30803126	30803625	chr10	30992733	30993232	Ncoa7|chr10:30992733-30993232	0.38705254029398	.	.
chr10	30842620	30843119	chr10	30810769	30811268	Hey2|chr10:30810769-30811268	0.330939068963648	.	.
chr10	30842620	30843119	chr10	30824988	30825487	Hey2|chr10:30824988-30825487	0.315402487236322	.	.
chr10	30842620	30843119	chr10	30992142	30992641	Hey2|chr10:30992142-30992641	0.43692319760839	.	.
chr10	31445701	31446200	chr10	31390464	31390963	Tpd52l1|chr10:31390464-31390963	0.319253981111825	.	.
chr10	31445701	31446200	chr10	31390980	31391479	Tpd52l1|chr10:31390980-31391479	0.44085284046703	.	.
chr10	31445701	31446200	chr10	31504123	31504622	Tpd52l1|chr10:31504123-31504622	0.313801366783951	.	.
chr10	31608520	31609019	chr10	31784977	31785476	Rnf217|chr10:31784977-31785476	0.328072077163487	.	.
chr10	31609486	31609985	chr10	31784977	31785476	Rnf217|chr10:31784977-31785476	0.348679420598664	.	.
chr10	31609486	31609985	chr10	31812487	31812986	Rnf217|chr10:31812487-31812986	0.619986646612773	.	.
chr10	34019491	34019990	chr10	34033850	34034349	Gm48045|chr10:34033850-34034349	0.335633098276105	.	.
chr10	34019491	34019990	chr10	34033850	34034349	Rwdd1|chr10:34033850-34034349	0.335633098276105	.	.
chr10	34206579	34207078	chr10	34033850	34034349	Dse|chr10:34033850-34034349	0.29868843737477	.	.
chr10	34207257	34207756	chr10	34328221	34328720	Dse|chr10:34328221-34328720	0.367684343412011	.	.
chr10	34297971	34298470	chr10	34316363	34316862	Gm47512|chr10:34316363-34316862	0.315244239376281	.	.
chr10	34297971	34298470	chr10	34316363	34316862	Tspyl4|chr10:34316363-34316862	0.315244239376281	.	.
chr10	36507177	36507676	chr10	36811738	36812237	Hs3st5|chr10:36811738-36812237	0.305358774057709	.	.
chr10	36974613	36975112	chr10	36608000	36608499	Hdac2|chr10:36608000-36608499	0.52500834112686	.	.
chr10	36974613	36975112	chr10	36791758	36792257	Hdac2|chr10:36791758-36792257	0.381438017502785	.	.
chr10	36974613	36975112	chr10	36811738	36812237	Hdac2|chr10:36811738-36812237	0.488140632229259	.	.
chr10	36974613	36975112	chr10	36964505	36965004	Hdac2|chr10:36964505-36965004	0.61901146992363	.	.
chr10	37138712	37139211	chr10	37357673	37358172	5930403N24Rik|chr10:37357673-37358172	0.474828582321572	.	.
chr10	37138712	37139211	chr10	37357673	37358172	Marcks|chr10:37357673-37358172	0.474828582321572	.	.
chr10	38965296	38965795	chr10	39171636	39172135	Lama4|chr10:39171636-39172135	0.557292797447803	.	.
chr10	38965296	38965795	chr10	39209125	39209624	Lama4|chr10:39209125-39209624	0.303070086707836	.	.
chr10	40024417	40024916	chr10	39926586	39927085	Mfsd4b1|chr10:39926586-39927085	0.300088762054873	.	.
chr10	40024417	40024916	chr10	40416821	40417320	Mfsd4b1|chr10:40416821-40417320	0.390712338665739	.	.
chr10	40142083	40142582	chr10	40300650	40301149	Slc16a10|chr10:40300650-40301149	0.293682034445924	.	.
chr10	40246833	40247332	chr10	39960047	39960546	Rpf2|chr10:39960047-39960546	0.557063226540801	.	.
chr10	40301364	40301863	chr10	40069162	40069661	Amd1|chr10:40069162-40069661	0.369091477501195	.	.
chr10	40348905	40349404	chr10	40008710	40009209	Cdk19os|chr10:40008710-40009209	0.306379148792836	.	.
chr10	40348905	40349404	chr10	40041278	40041777	Cdk19os|chr10:40041278-40041777	0.569993292426978	.	.
chr10	40348905	40349404	chr10	40372248	40372747	Cdk19os|chr10:40372248-40372747	0.283024895091203	.	.
chr10	40683470	40683969	chr10	40597090	40597589	Mettl24|chr10:40597090-40597589	0.314715415202554	.	.
chr10	40883216	40883715	chr10	40985282	40985781	Cdc40|chr10:40985282-40985781	0.321363729855813	.	.
chr10	40883216	40883715	chr10	40985282	40985781	Wasf1|chr10:40985282-40985781	0.321363729855813	.	.
chr10	40883216	40883715	chr10	41015647	41016146	Cdc40|chr10:41015647-41016146	0.32977374060989	.	.
chr10	40883216	40883715	chr10	41015647	41016146	Wasf1|chr10:41015647-41016146	0.32977374060989	.	.
chr10	41071321	41071820	chr10	40985282	40985781	Gpr6|chr10:40985282-40985781	0.343180310935423	.	.
chr10	41303028	41303527	chr10	41505407	41505906	Ak9|chr10:41505407-41505906	0.340311297974606	.	.
chr10	41303028	41303527	chr10	41505407	41505906	Fig4|chr10:41505407-41505906	0.340311297974606	.	.
chr10	41450048	41450547	chr10	41015647	41016146	Zbtb24|chr10:41015647-41016146	0.39323375248054	.	.
chr10	41490156	41490655	chr10	41209028	41209527	Ppil6|chr10:41209028-41209527	0.551718003365839	.	.
chr10	41490156	41490655	chr10	41209028	41209527	Smpd2|chr10:41209028-41209527	0.551718003365839	.	.
chr10	41518365	41518864	chr10	41678789	41679288	Cd164|chr10:41678789-41679288	0.429271282306757	.	.
chr10	41518902	41519401	chr10	41678789	41679288	Cd164|chr10:41678789-41679288	0.299017075837656	.	.
chr10	42018185	42018684	chr10	41887125	41887624	1700016J18Rik|chr10:41887125-41887624	0.369145604897424	.	.
chr10	42018185	42018684	chr10	41887125	41887624	Armc2|chr10:41887125-41887624	0.369145604897424	.	.
chr10	42018185	42018684	chr10	41980671	41981170	1700016J18Rik|chr10:41980671-41981170	0.527973634409855	.	.
chr10	42018185	42018684	chr10	41980671	41981170	Armc2|chr10:41980671-41981170	0.527973634409855	.	.
chr10	42018185	42018684	chr10	42277563	42278062	1700016J18Rik|chr10:42277563-42278062	0.349387795402951	.	.
chr10	42018185	42018684	chr10	42277563	42278062	Armc2|chr10:42277563-42278062	0.349387795402951	.	.
chr10	42018185	42018684	chr10	42410671	42411170	1700016J18Rik|chr10:42410671-42411170	0.330360348620442	.	.
chr10	42018185	42018684	chr10	42410671	42411170	Armc2|chr10:42410671-42411170	0.330360348620442	.	.
chr10	42276537	42277036	chr10	42277563	42278062	Foxo3|chr10:42277563-42278062	0.346162313735718	.	.
chr10	42276537	42277036	chr10	42410671	42411170	Foxo3|chr10:42410671-42411170	0.384094289610108	.	.
chr10	42501588	42502087	chr10	42277563	42278062	Snx3|chr10:42277563-42278062	0.354967280990745	.	.
chr10	42761268	42761767	chr10	42958099	42958598	Sec63|chr10:42958099-42958598	0.625695802533336	.	.
chr10	42761769	42762268	chr10	42678656	42679155	Sec63|chr10:42678656-42679155	0.386698469784595	.	.
chr10	42761769	42762268	chr10	42941844	42942343	Sec63|chr10:42941844-42942343	0.289988785167216	.	.
chr10	42860008	42860507	chr10	42941844	42942343	Scml4|chr10:42941844-42942343	0.311956127709204	.	.
chr10	45066851	45067350	chr10	45104010	45104509	Prep|chr10:45104010-45104509	0.432246684295188	.	.
chr10	45335421	45335920	chr10	45584200	45584699	Bves|chr10:45584200-45584699	0.532025721511909	.	.
chr10	45485562	45486061	chr10	45092618	45093117	Lin28b|chr10:45092618-45093117	0.30515703747168	.	.
chr10	45486237	45486736	chr10	45373235	45373734	Lin28b|chr10:45373235-45373734	0.694625089009031	.	.
chr10	45486237	45486736	chr10	45584200	45584699	Lin28b|chr10:45584200-45584699	0.325585826572456	.	.
chr10	52233366	52233865	chr10	52106115	52106614	Dcbld1|chr10:52106115-52106614	0.352690289768016	.	.
chr10	52233366	52233865	chr10	52274336	52274835	Dcbld1|chr10:52274336-52274835	0.550329099866301	.	.
chr10	52233366	52233865	chr10	52274921	52275420	Dcbld1|chr10:52274921-52275420	0.429435118811475	.	.
chr10	52233867	52234366	chr10	52216726	52217225	Dcbld1|chr10:52216726-52217225	0.460972894924474	.	.
chr10	52381975	52382474	chr10	52106115	52106614	Gopc|chr10:52106115-52106614	0.312705471288057	.	.
chr10	52381975	52382474	chr10	52274336	52274835	Gopc|chr10:52274336-52274835	0.383232165469771	.	.
chr10	52381975	52382474	chr10	52691301	52691800	Gopc|chr10:52691301-52691800	0.383290966124637	.	.
chr10	52417238	52417737	chr10	52704503	52705002	Nus1|chr10:52704503-52705002	0.515794404804459	.	.
chr10	52690218	52690717	chr10	52691301	52691800	Slc35f1|chr10:52691301-52691800	0.316631013041542	.	.
chr10	52690801	52691300	chr10	52274336	52274835	Slc35f1|chr10:52274336-52274835	0.48114509712424	.	.
chr10	52690801	52691300	chr10	52274336	52274835	Slc35f1|chr10:52274336-52274835	0.481145097124241	.	.
chr10	52690801	52691300	chr10	52274921	52275420	Slc35f1|chr10:52274921-52275420	0.304549716682117	.	.
chr10	52690801	52691300	chr10	52691301	52691800	Slc35f1|chr10:52691301-52691800	0.482299334191146	.	.
chr10	53596436	53596935	chr10	53528299	53528798	Asf1a|chr10:53528299-53528798	0.498823208586349	.	.
chr10	53629199	53629698	chr10	53795897	53796396	Mcm9|chr10:53795897-53796396	0.414042493897769	.	.
chr10	53629896	53630395	chr10	53509054	53509553	Mcm9|chr10:53509054-53509553	0.323436468290904	.	.
chr10	53629896	53630395	chr10	53528299	53528798	Mcm9|chr10:53528299-53528798	0.318653229340314	.	.
chr10	56913982	56914481	chr10	56932918	56933417	Gm48053|chr10:56932918-56933417	0.422517804906448	.	.
chr10	56914505	56915004	chr10	56643190	56643689	Gm48053|chr10:56643190-56643689	0.358157559104203	.	.
chr10	56914505	56915004	chr10	56932918	56933417	Gm48053|chr10:56932918-56933417	0.645899613583344	.	.
chr10	57486054	57486553	chr10	57447879	57448378	4930467K11Rik|chr10:57447879-57448378	0.33579550485682	.	.
chr10	57486054	57486553	chr10	57447879	57448378	Hsf2|chr10:57447879-57448378	0.33579550485682	.	.
chr10	57532304	57532803	chr10	57447879	57448378	Serinc1|chr10:57447879-57448378	0.342936943185936	.	.
chr10	57532304	57532803	chr10	57822486	57822985	Serinc1|chr10:57822486-57822985	0.302126412428145	.	.
chr10	58323065	58323564	chr10	58601430	58601929	Lims1|chr10:58601430-58601929	0.311515255865023	.	.
chr10	58323065	58323564	chr10	58663286	58663785	Lims1|chr10:58663286-58663785	0.423681386842661	.	.
chr10	58323065	58323564	chr10	58663286	58663785	Lims1|chr10:58663286-58663785	0.423681386842662	.	.
chr10	58323065	58323564	chr10	58663813	58664312	Lims1|chr10:58663813-58664312	0.422256674581134	.	.
chr10	58446597	58447096	chr10	58663286	58663785	Ranbp2|chr10:58663286-58663785	0.423134209055076	.	.
chr10	58446597	58447096	chr10	58663813	58664312	Ranbp2|chr10:58663813-58664312	0.542873115131752	.	.
chr10	58447107	58447606	chr10	58601430	58601929	Ranbp2|chr10:58601430-58601929	0.416328076246266	.	.
chr10	58447107	58447606	chr10	58663286	58663785	Ranbp2|chr10:58663286-58663785	0.489628786746296	.	.
chr10	58447107	58447606	chr10	58663813	58664312	Ranbp2|chr10:58663813-58664312	0.429835418019981	.	.
chr10	58675506	58676005	chr10	58601430	58601929	Edar|chr10:58601430-58601929	0.460114756030816	.	.
chr10	58675506	58676005	chr10	58663286	58663785	Edar|chr10:58663286-58663785	0.38749056645358	.	.
chr10	58675506	58676005	chr10	58663813	58664312	Edar|chr10:58663813-58664312	0.322970256589518	.	.
chr10	58813051	58813550	chr10	58596457	58596956	Sh3rf3|chr10:58596457-58596956	0.305817402739215	.	.
chr10	58813051	58813550	chr10	59072902	59073401	Sh3rf3|chr10:59072902-59073401	0.415708887040524	.	.
chr10	59323556	59324055	chr10	59539373	59539872	P4ha1|chr10:59539373-59539872	0.286819447221061	.	.
chr10	59616480	59616979	chr10	59517200	59517699	Gm10322|chr10:59517200-59517699	0.361305656190552	.	.
chr10	59616480	59616979	chr10	59517200	59517699	Mcu|chr10:59517200-59517699	0.361305656190552	.	.
chr10	60696889	60697388	chr10	60737216	60737715	Cdh23|chr10:60737216-60737715	0.364104779054061	.	.
chr10	60831386	60831885	chr10	60687431	60687930	Unc5b|chr10:60687431-60687930	0.449453506452144	.	.
chr10	60831386	60831885	chr10	60760360	60760859	Unc5b|chr10:60760360-60760859	0.360440893083617	.	.
chr10	61089138	61089637	chr10	61254716	61255215	Pcbd1|chr10:61254716-61255215	0.569091039888265	.	.
chr10	61146924	61147423	chr10	60858687	60859186	Sgpl1|chr10:60858687-60859186	0.374253956836228	.	.
chr10	61475458	61475957	chr10	61625504	61626003	Lrrc20|chr10:61625504-61626003	0.383710092717815	.	.
chr10	61680030	61680529	chr10	61254716	61255215	1700022H01Rik|chr10:61254716-61255215	0.354672772435119	.	.
chr10	61680030	61680529	chr10	61254716	61255215	Sar1a|chr10:61254716-61255215	0.354672772435119	.	.
chr10	61680030	61680529	chr10	61624995	61625494	1700022H01Rik|chr10:61624995-61625494	0.362430527545474	.	.
chr10	61680030	61680529	chr10	61624995	61625494	Sar1a|chr10:61624995-61625494	0.362430527545474	.	.
chr10	61783021	61783520	chr10	61624995	61625494	H2afy2|chr10:61624995-61625494	0.384253840266372	.	.
chr10	61783689	61784188	chr10	61624995	61625494	H2afy2|chr10:61624995-61625494	0.516405982566429	.	.
chr10	62231026	62231525	chr10	62332391	62332890	Tspan15|chr10:62332391-62332890	0.34512858828972	.	.
chr10	62231026	62231525	chr10	62411417	62411916	Tspan15|chr10:62411417-62411916	0.3255506061575	.	.
chr10	62340040	62340539	chr10	62518750	62519249	Hk1os|chr10:62518750-62519249	0.449177096624557	.	.
chr10	62449766	62450265	chr10	62110799	62111298	4930507D05Rik|chr10:62110799-62111298	0.367746458312601	.	.
chr10	62449766	62450265	chr10	62110799	62111298	Supv3l1|chr10:62110799-62111298	0.367746458312601	.	.
chr10	62486129	62486628	chr10	62055333	62055832	Vps26a|chr10:62055333-62055832	0.299162076904583	.	.
chr10	62486129	62486628	chr10	62294061	62294560	Vps26a|chr10:62294061-62294560	0.369564073899534	.	.
chr10	62486129	62486628	chr10	62590203	62590702	Vps26a|chr10:62590203-62590702	0.289436483201695	.	.
chr10	62486629	62487128	chr10	62101434	62101933	Vps26a|chr10:62101434-62101933	0.316920951961381	.	.
chr10	62486629	62487128	chr10	62110799	62111298	Vps26a|chr10:62110799-62111298	0.432349493419352	.	.
chr10	62577623	62578122	chr10	62549665	62550164	4933428P19Rik|chr10:62549665-62550164	0.322556193090453	.	.
chr10	62577623	62578122	chr10	62549665	62550164	Kif1bp|chr10:62549665-62550164	0.322556193090453	.	.
chr10	62578211	62578710	chr10	62294061	62294560	4933428P19Rik|chr10:62294061-62294560	0.358656527541549	.	.
chr10	62578211	62578710	chr10	62294061	62294560	Kif1bp|chr10:62294061-62294560	0.358656527541549	.	.
chr10	62578211	62578710	chr10	62518750	62519249	4933428P19Rik|chr10:62518750-62519249	0.346622678654953	.	.
chr10	62578211	62578710	chr10	62518750	62519249	Kif1bp|chr10:62518750-62519249	0.346622678654953	.	.
chr10	62578211	62578710	chr10	62590203	62590702	4933428P19Rik|chr10:62590203-62590702	0.685442808231581	.	.
chr10	62578211	62578710	chr10	62590203	62590702	Kif1bp|chr10:62590203-62590702	0.685442808231581	.	.
chr10	62602059	62602558	chr10	62549665	62550164	Ddx21|chr10:62549665-62550164	0.323799479345508	.	.
chr10	62602059	62602558	chr10	62549665	62550164	Gm47257|chr10:62549665-62550164	0.323799479345508	.	.
chr10	62651098	62651597	chr10	62411417	62411916	Ddx50|chr10:62411417-62411916	0.290157676778763	.	.
chr10	62651098	62651597	chr10	62518750	62519249	Ddx50|chr10:62518750-62519249	0.464273064248499	.	.
chr10	62725538	62726037	chr10	62518750	62519249	Stox1|chr10:62518750-62519249	0.306284025010892	.	.
chr10	62792172	62792671	chr10	62856650	62857149	Ccar1|chr10:62856650-62857149	0.45541658136972	.	.
chr10	62920395	62920894	chr10	62850934	62851433	Slc25a16|chr10:62850934-62851433	0.461043766163209	.	.
chr10	62920395	62920894	chr10	62865210	62865709	Slc25a16|chr10:62865210-62865709	0.282434259094948	.	.
chr10	62979983	62980482	chr10	62518750	62519249	Rufy2|chr10:62518750-62519249	0.386924496339709	.	.
chr10	63023688	63024187	chr10	63338814	63339313	Hnrnph3|chr10:63338814-63339313	0.457552033696509	.	.
chr10	63023688	63024187	chr10	63338814	63339313	Pbld2|chr10:63338814-63339313	0.457552033696509	.	.
chr10	63099999	63100498	chr10	62850934	62851433	Atoh7|chr10:62850934-62851433	0.296735966688658	.	.
chr10	63099999	63100498	chr10	63065948	63066447	Atoh7|chr10:63065948-63066447	0.311072402369045	.	.
chr10	63099999	63100498	chr10	63338211	63338710	Atoh7|chr10:63338211-63338710	0.432518311355728	.	.
chr10	63243618	63244117	chr10	62856650	62857149	1700120B22Rik|chr10:62856650-62857149	0.375111930049457	.	.
chr10	63243618	63244117	chr10	62856650	62857149	Herc4|chr10:62856650-62857149	0.375111930049457	.	.
chr10	63243618	63244117	chr10	63377381	63377880	1700120B22Rik|chr10:63377381-63377880	0.281923661168623	.	.
chr10	63243618	63244117	chr10	63377381	63377880	Herc4|chr10:63377381-63377880	0.281923661168623	.	.
chr10	63429313	63429812	chr10	63338211	63338710	Ctnna3|chr10:63338211-63338710	0.307325631402648	.	.
chr10	63429957	63430456	chr10	63065948	63066447	Ctnna3|chr10:63065948-63066447	0.415073591685779	.	.
chr10	64090014	64090513	chr10	63880279	63880778	Lrrtm3|chr10:63880279-63880778	0.372417038307993	.	.
chr10	66920360	66920859	chr10	66807532	66808031	1110002J07Rik|chr10:66807532-66808031	0.316228845256611	.	.
chr10	66920360	66920859	chr10	66807532	66808031	Gm26576|chr10:66807532-66808031	0.316228845256611	.	.
chr10	66920360	66920859	chr10	67185423	67185922	1110002J07Rik|chr10:67185423-67185922	0.284913685760739	.	.
chr10	66920360	66920859	chr10	67185423	67185922	Gm26576|chr10:67185423-67185922	0.284913685760739	.	.
chr10	67096187	67096686	chr10	67076445	67076944	Jmjd1c|chr10:67076445-67076944	0.334453957443414	.	.
chr10	67096187	67096686	chr10	67076445	67076944	Reep3|chr10:67076445-67076944	0.334453957443414	.	.
chr10	67096716	67097215	chr10	67185423	67185922	Jmjd1c|chr10:67185423-67185922	0.359320861869746	.	.
chr10	67096716	67097215	chr10	67185423	67185922	Reep3|chr10:67185423-67185922	0.359320861869746	.	.
chr10	67285073	67285572	chr10	67076445	67076944	Nrbf2|chr10:67076445-67076944	0.382738602604873	.	.
chr10	67535893	67536392	chr10	67807582	67808081	Egr2|chr10:67807582-67808081	0.297763379858707	.	.
chr10	67535893	67536392	chr10	67998042	67998541	Egr2|chr10:67998042-67998541	0.379731417332484	.	.
chr10	67548797	67549296	chr10	67807582	67808081	Ado|chr10:67807582-67808081	0.323040454987924	.	.
chr10	67911879	67912378	chr10	67998042	67998541	Zfp365|chr10:67998042-67998541	0.327050868090435	.	.
chr10	67912421	67912920	chr10	68051269	68051768	Zfp365|chr10:68051269-68051768	0.314042126104598	.	.
chr10	67912421	67912920	chr10	68182230	68182729	Zfp365|chr10:68182230-68182729	0.411359989003094	.	.
chr10	67979231	67979730	chr10	68146773	68147272	Rtkn2|chr10:68146773-68147272	0.300243746303168	.	.
chr10	69033479	69033978	chr10	68902620	68903119	Gm33035|chr10:68902620-68903119	0.316334767701537	.	.
chr10	69033479	69033978	chr10	68909072	68909571	Gm33035|chr10:68909072-68909571	0.524744323075048	.	.
chr10	69033479	69033978	chr10	69044108	69044607	Gm33035|chr10:69044108-69044607	0.621357504829392	.	.
chr10	69033479	69033978	chr10	69044108	69044607	Gm33035|chr10:69044108-69044607	0.621357504829393	.	.
chr10	69033479	69033978	chr10	69069635	69070134	Gm33035|chr10:69069635-69070134	0.401524364953326	.	.
chr10	69033479	69033978	chr10	69101920	69102419	Gm33035|chr10:69101920-69102419	0.313023020262883	.	.
chr10	69033479	69033978	chr10	69400347	69400846	Gm33035|chr10:69400347-69400846	0.576357034602999	.	.
chr10	69034240	69034739	chr10	68902620	68903119	Gm33035|chr10:68902620-68903119	0.38991674293357	.	.
chr10	69034240	69034739	chr10	68909072	68909571	Gm33035|chr10:68909072-68909571	0.646804013396818	.	.
chr10	69034240	69034739	chr10	69044108	69044607	Gm33035|chr10:69044108-69044607	0.765890187287276	.	.
chr10	69034240	69034739	chr10	69069635	69070134	Gm33035|chr10:69069635-69070134	0.494922115986906	.	.
chr10	69034240	69034739	chr10	69101920	69102419	Gm33035|chr10:69101920-69102419	0.385834656781356	.	.
chr10	69034240	69034739	chr10	69400347	69400846	Gm33035|chr10:69400347-69400846	0.710422250870911	.	.
chr10	69352755	69353254	chr10	69465475	69465974	Cdk1|chr10:69465475-69465974	0.351788372953669	.	.
chr10	74966773	74967272	chr10	75007344	75007843	Gnaz|chr10:75007344-75007843	0.286189018393072	.	.
chr10	75032331	75032830	chr10	74922859	74923358	Rsph14|chr10:74922859-74923358	0.585895862175524	.	.
chr10	75032331	75032830	chr10	74925300	74925799	Rsph14|chr10:74925300-74925799	0.357314987213525	.	.
chr10	75036948	75037447	chr10	75151144	75151643	Rab36|chr10:75151144-75151643	0.726990139375516	.	.
chr10	75211769	75212268	chr10	74922859	74923358	Specc1l|chr10:74922859-74923358	0.416991155782617	.	.
chr10	75517195	75517694	chr10	75693698	75694197	Gucd1|chr10:75693698-75694197	0.324307255192163	.	.
chr10	75517195	75517694	chr10	75693698	75694197	Snrpd3|chr10:75693698-75694197	0.324307255192163	.	.
chr10	75517195	75517694	chr10	75704087	75704586	Gucd1|chr10:75704087-75704586	0.308102621994686	.	.
chr10	75517195	75517694	chr10	75704087	75704586	Snrpd3|chr10:75704087-75704586	0.308102621994686	.	.
chr10	75559925	75560424	chr10	75586177	75586676	Lrrc75b|chr10:75586177-75586676	0.285355537236858	.	.
chr10	75559925	75560424	chr10	75647442	75647941	Lrrc75b|chr10:75647442-75647941	0.464964010431498	.	.
chr10	75559925	75560424	chr10	75667316	75667815	Lrrc75b|chr10:75667316-75667815	0.285245411377859	.	.
chr10	75559925	75560424	chr10	75667832	75668331	Lrrc75b|chr10:75667832-75668331	0.313777209643373	.	.
chr10	75559925	75560424	chr10	75720052	75720551	Lrrc75b|chr10:75720052-75720551	0.329694217820144	.	.
chr10	75643576	75644075	chr10	75677854	75678353	Susd2|chr10:75677854-75678353	0.309553558415724	.	.
chr10	75764120	75764619	chr10	75647442	75647941	Cabin1|chr10:75647442-75647941	0.399446929689534	.	.
chr10	75764120	75764619	chr10	75667316	75667815	Cabin1|chr10:75667316-75667815	0.34312193205227	.	.
chr10	75764120	75764619	chr10	75667832	75668331	Cabin1|chr10:75667832-75668331	0.299319597889177	.	.
chr10	75764120	75764619	chr10	75693698	75694197	Cabin1|chr10:75693698-75694197	0.352822854593303	.	.
chr10	75764120	75764619	chr10	75704087	75704586	Cabin1|chr10:75704087-75704586	0.415538277693829	.	.
chr10	75773277	75773776	chr10	75585676	75586175	Ddt|chr10:75585676-75586175	0.309444076496363	.	.
chr10	75837242	75837741	chr10	75667832	75668331	Gstt2|chr10:75667832-75668331	0.480126534215051	.	.
chr10	75837242	75837741	chr10	75720052	75720551	Gstt2|chr10:75720052-75720551	0.357903496349704	.	.
chr10	75893088	75893587	chr10	75585676	75586175	Derl3|chr10:75585676-75586175	0.624618493947438	.	.
chr10	75893088	75893587	chr10	75586177	75586676	Derl3|chr10:75586177-75586676	0.5617988036923	.	.
chr10	75893088	75893587	chr10	75647442	75647941	Derl3|chr10:75647442-75647941	0.364276073661561	.	.
chr10	75921379	75921878	chr10	75647442	75647941	Smarcb1|chr10:75647442-75647941	0.282751375594522	.	.
chr10	76032290	76032789	chr10	76174820	76175319	Zfp280b|chr10:76174820-76175319	0.289529594704432	.	.
chr10	76345090	76345589	chr10	76174820	76175319	Dip2a|chr10:76174820-76175319	0.31832295753264	.	.
chr10	76345090	76345589	chr10	76513129	76513628	Dip2a|chr10:76513129-76513628	0.331578002758719	.	.
chr10	76442556	76443055	chr10	76174820	76175319	Pcnt|chr10:76174820-76175319	0.31821358626752	.	.
chr10	77032927	77033426	chr10	77021332	77021831	Slc19a1|chr10:77021332-77021831	0.581925141671598	.	.
chr10	77901787	77902286	chr10	77984634	77985133	Lrrc3|chr10:77984634-77985133	0.395258186765199	.	.
chr10	77902814	77903313	chr10	78159856	78160355	Lrrc3|chr10:78159856-78160355	0.401010556794311	.	.
chr10	78352152	78352651	chr10	78334755	78335254	Agpat3|chr10:78334755-78335254	0.281521505352626	.	.
chr10	78352152	78352651	chr10	78334755	78335254	Gm40709|chr10:78334755-78335254	0.281521505352626	.	.
chr10	78425391	78425890	chr10	78686751	78687250	Cstb|chr10:78686751-78687250	0.291488297750353	.	.
chr10	78464708	78465207	chr10	78438115	78438614	Pdxk|chr10:78438115-78438614	0.392718283142921	.	.
chr10	78464708	78465207	chr10	78632261	78632760	Pdxk|chr10:78632261-78632760	0.317070917057141	.	.
chr10	78464708	78465207	chr10	78686751	78687250	Pdxk|chr10:78686751-78687250	0.367746918011213	.	.
chr10	78574691	78575190	chr10	78632261	78632760	Ilvbl|chr10:78632261-78632760	0.471827480798855	.	.
chr10	78574691	78575190	chr10	78686751	78687250	Ilvbl|chr10:78686751-78687250	0.341348314644692	.	.
chr10	78591753	78592252	chr10	78323378	78323877	Syde1|chr10:78323378-78323877	0.776755181228235	.	.
chr10	78591753	78592252	chr10	78334755	78335254	Syde1|chr10:78334755-78335254	0.288893473184171	.	.
chr10	78591753	78592252	chr10	78438115	78438614	Syde1|chr10:78438115-78438614	0.319286034742348	.	.
chr10	78746859	78747358	chr10	78481893	78482392	Gm30400|chr10:78481893-78482392	0.420920328216246	.	.
chr10	78746859	78747358	chr10	78632261	78632760	Gm30400|chr10:78632261-78632760	0.384102580640639	.	.
chr10	78746859	78747358	chr10	78787724	78788223	Gm30400|chr10:78787724-78788223	0.324723824235692	.	.
chr10	78747414	78747913	chr10	78481893	78482392	Gm30400|chr10:78481893-78482392	0.480763161458619	.	.
chr10	78747414	78747913	chr10	78632261	78632760	Gm30400|chr10:78632261-78632760	0.281086126677668	.	.
chr10	78747414	78747913	chr10	78787724	78788223	Gm30400|chr10:78787724-78788223	0.522824674064046	.	.
chr10	78752339	78752838	chr10	78632261	78632760	Ccdc105|chr10:78632261-78632760	0.373334479048435	.	.
chr10	78752339	78752838	chr10	78787724	78788223	Ccdc105|chr10:78787724-78788223	0.37166498401842	.	.
chr10	78780051	78780550	chr10	78787724	78788223	Slc1a6|chr10:78787724-78788223	0.562148172659343	.	.
chr10	79554879	79555378	chr10	79597022	79597521	Mier2|chr10:79597022-79597521	0.381624179301027	.	.
chr10	79554879	79555378	chr10	79597022	79597521	Mier2|chr10:79597022-79597521	0.381624179301028	.	.
chr10	79554879	79555378	chr10	79655302	79655801	Mier2|chr10:79655302-79655801	0.417705233978471	.	.
chr10	79637007	79637506	chr10	79597022	79597521	Gm47163|chr10:79597022-79597521	0.318714804573337	.	.
chr10	79637007	79637506	chr10	79597022	79597521	Shc2|chr10:79597022-79597521	0.318714804573337	.	.
chr10	79637658	79638157	chr10	79597022	79597521	Gm47163|chr10:79597022-79597521	0.349569787221255	.	.
chr10	79637658	79638157	chr10	79597022	79597521	Shc2|chr10:79597022-79597521	0.349569787221255	.	.
chr10	79663935	79664434	chr10	79695112	79695611	Madcam1|chr10:79695112-79695611	0.330088738379128	.	.
chr10	79668658	79669157	chr10	79597022	79597521	Tpgs1|chr10:79597022-79597521	0.43781350088293	.	.
chr10	79668658	79669157	chr10	79654793	79655292	Tpgs1|chr10:79654793-79655292	0.383727044253649	.	.
chr10	79668658	79669157	chr10	79655302	79655801	Tpgs1|chr10:79655302-79655801	0.483102734084278	.	.
chr10	79669743	79670242	chr10	79597022	79597521	Tpgs1|chr10:79597022-79597521	0.32636869970888	.	.
chr10	79681760	79682259	chr10	79654793	79655292	Cdc34|chr10:79654793-79655292	0.370545671155162	.	.
chr10	79681760	79682259	chr10	79695112	79695611	Cdc34|chr10:79695112-79695611	0.348062995854556	.	.
chr10	79704113	79704612	chr10	79597022	79597521	Bsg|chr10:79597022-79597521	0.435411567466985	.	.
chr10	79716415	79716914	chr10	79638841	79639340	Hcn2|chr10:79638841-79639340	0.292352654401727	.	.
chr10	80039610	80040109	chr10	80142013	80142512	Polr2e|chr10:80142013-80142512	0.282777865762437	.	.
chr10	80039610	80040109	chr10	80413126	80413625	Polr2e|chr10:80413126-80413625	0.345727609500735	.	.
chr10	80115299	80115798	chr10	80142013	80142512	Stk11|chr10:80142013-80142512	0.340487226917375	.	.
chr10	80115855	80116354	chr10	80167470	80167969	Stk11|chr10:80167470-80167969	0.436421796338379	.	.
chr10	80141214	80141713	chr10	80142013	80142512	Cbarp|chr10:80142013-80142512	0.468176891125101	.	.
chr10	80141214	80141713	chr10	80167470	80167969	Cbarp|chr10:80167470-80167969	0.338007453230588	.	.
chr10	80148538	80149037	chr10	80167470	80167969	Midn|chr10:80167470-80167969	0.329839841161262	.	.
chr10	80179406	80179905	chr10	80053303	80053802	Efna2|chr10:80053303-80053802	0.329275688311551	.	.
chr10	80179406	80179905	chr10	80159857	80160356	Efna2|chr10:80159857-80160356	0.608865749221064	.	.
chr10	80179406	80179905	chr10	80376086	80376585	Efna2|chr10:80376086-80376585	0.316649630137567	.	.
chr10	80226253	80226752	chr10	80298753	80299252	Pwwp3a|chr10:80298753-80299252	0.394519150420158	.	.
chr10	80226757	80227256	chr10	80142013	80142512	Pwwp3a|chr10:80142013-80142512	0.285886330845449	.	.
chr10	80260827	80261326	chr10	80676201	80676700	Dazap1|chr10:80676201-80676700	0.281143787408141	.	.
chr10	80260827	80261326	chr10	80676201	80676700	Gamt|chr10:80676201-80676700	0.281143787408141	.	.
chr10	80292185	80292684	chr10	80142013	80142512	Rps15|chr10:80142013-80142512	0.397569727347715	.	.
chr10	80292185	80292684	chr10	80676201	80676700	Rps15|chr10:80676201-80676700	0.34184118654689	.	.
chr10	80320339	80320838	chr10	80142013	80142512	2310011J03Rik|chr10:80142013-80142512	0.290491710910865	.	.
chr10	80320339	80320838	chr10	80167470	80167969	2310011J03Rik|chr10:80167470-80167969	0.544059236101196	.	.
chr10	80329684	80330183	chr10	80167470	80167969	Pcsk4|chr10:80167470-80167969	0.405416286435411	.	.
chr10	80329684	80330183	chr10	80167470	80167969	Reep6|chr10:80167470-80167969	0.405416286435411	.	.
chr10	80329684	80330183	chr10	80298753	80299252	Pcsk4|chr10:80298753-80299252	0.425202384054459	.	.
chr10	80329684	80330183	chr10	80298753	80299252	Reep6|chr10:80298753-80299252	0.425202384054459	.	.
chr10	80329684	80330183	chr10	80376086	80376585	Pcsk4|chr10:80376086-80376585	0.33098540318644	.	.
chr10	80329684	80330183	chr10	80376086	80376585	Reep6|chr10:80376086-80376585	0.33098540318644	.	.
chr10	80329684	80330183	chr10	80475205	80475704	Pcsk4|chr10:80475205-80475704	0.315033634382283	.	.
chr10	80329684	80330183	chr10	80475205	80475704	Reep6|chr10:80475205-80475704	0.315033634382283	.	.
chr10	80371246	80371745	chr10	80149272	80149771	Gm15123|chr10:80149272-80149771	0.431424581852703	.	.
chr10	80371246	80371745	chr10	80149272	80149771	Gm15124|chr10:80149272-80149771	0.431424581852703	.	.
chr10	80371246	80371745	chr10	80167470	80167969	Gm15123|chr10:80167470-80167969	0.448814650744347	.	.
chr10	80371246	80371745	chr10	80167470	80167969	Gm15124|chr10:80167470-80167969	0.448814650744347	.	.
chr10	80387533	80388032	chr10	80102436	80102935	Mex3d|chr10:80102436-80102935	0.28280543608871	.	.
chr10	80399367	80399866	chr10	80298753	80299252	Mbd3|chr10:80298753-80299252	0.289810504567592	.	.
chr10	80406595	80407094	chr10	80102436	80102935	Uqcr11|chr10:80102436-80102935	0.298901217434028	.	.
chr10	80433784	80434283	chr10	80159857	80160356	Tcf3|chr10:80159857-80160356	0.328300583304661	.	.
chr10	80433784	80434283	chr10	80298753	80299252	Tcf3|chr10:80298753-80299252	0.303390535496062	.	.
chr10	80561559	80562058	chr10	80298753	80299252	Rexo1|chr10:80298753-80299252	0.346132391783358	.	.
chr10	80561559	80562058	chr10	80446153	80446652	Rexo1|chr10:80446153-80446652	0.343761552745738	.	.
chr10	80561559	80562058	chr10	80475205	80475704	Rexo1|chr10:80475205-80475704	0.355748334503837	.	.
chr10	80561559	80562058	chr10	80807167	80807666	Rexo1|chr10:80807167-80807666	0.513795923502794	.	.
chr10	80561559	80562058	chr10	80999806	81000305	Rexo1|chr10:80999806-81000305	0.550780853378001	.	.
chr10	80577192	80577691	chr10	80413126	80413625	Klf16|chr10:80413126-80413625	0.285417513629947	.	.
chr10	80590198	80590697	chr10	80298753	80299252	Abhd17a|chr10:80298753-80299252	0.323521322010066	.	.
chr10	80590198	80590697	chr10	80298753	80299252	Gm29093|chr10:80298753-80299252	0.323521322010066	.	.
chr10	80590198	80590697	chr10	80475205	80475704	Abhd17a|chr10:80475205-80475704	0.313892286908081	.	.
chr10	80590198	80590697	chr10	80475205	80475704	Gm29093|chr10:80475205-80475704	0.313892286908081	.	.
chr10	80590198	80590697	chr10	80774521	80775020	Abhd17a|chr10:80774521-80775020	0.361750659820656	.	.
chr10	80590198	80590697	chr10	80774521	80775020	Gm29093|chr10:80774521-80775020	0.361750659820656	.	.
chr10	80590198	80590697	chr10	80807167	80807666	Abhd17a|chr10:80807167-80807666	0.324239497149056	.	.
chr10	80590198	80590697	chr10	80807167	80807666	Gm29093|chr10:80807167-80807666	0.324239497149056	.	.
chr10	80621853	80622352	chr10	80676201	80676700	Csnk1g2|chr10:80676201-80676700	0.496678278868209	.	.
chr10	80621853	80622352	chr10	80807167	80807666	Csnk1g2|chr10:80807167-80807666	0.528389009520657	.	.
chr10	80622360	80622859	chr10	80676201	80676700	Csnk1g2|chr10:80676201-80676700	0.520660223141303	.	.
chr10	80622360	80622859	chr10	80928413	80928912	Csnk1g2|chr10:80928413-80928912	0.289415278951183	.	.
chr10	80702672	80703171	chr10	80298753	80299252	Izumo4|chr10:80298753-80299252	0.358358243385588	.	.
chr10	80702672	80703171	chr10	80298753	80299252	Mob3a|chr10:80298753-80299252	0.358358243385588	.	.
chr10	80702672	80703171	chr10	80774521	80775020	Izumo4|chr10:80774521-80775020	0.295198327634018	.	.
chr10	80702672	80703171	chr10	80774521	80775020	Mob3a|chr10:80774521-80775020	0.295198327634018	.	.
chr10	80702672	80703171	chr10	80807167	80807666	Izumo4|chr10:80807167-80807666	0.585260040773182	.	.
chr10	80702672	80703171	chr10	80807167	80807666	Mob3a|chr10:80807167-80807666	0.585260040773182	.	.
chr10	80702672	80703171	chr10	80999806	81000305	Izumo4|chr10:80999806-81000305	0.411749497070169	.	.
chr10	80702672	80703171	chr10	80999806	81000305	Mob3a|chr10:80999806-81000305	0.411749497070169	.	.
chr10	80742110	80742609	chr10	80807167	80807666	Ap3d1|chr10:80807167-80807666	0.43788331475327	.	.
chr10	80742110	80742609	chr10	80999806	81000305	Ap3d1|chr10:80999806-81000305	0.29031393375113	.	.
chr10	80754853	80755352	chr10	80939597	80940096	Dot1l|chr10:80939597-80940096	0.390970023954533	.	.
chr10	80754853	80755352	chr10	81192202	81192701	Dot1l|chr10:81192202-81192701	0.456008044348048	.	.
chr10	80798353	80798852	chr10	80939597	80940096	Plekhj1|chr10:80939597-80940096	0.279257726024182	.	.
chr10	80798353	80798852	chr10	80939597	80940096	Sf3a2|chr10:80939597-80940096	0.279257726024182	.	.
chr10	80798353	80798852	chr10	81192202	81192701	Plekhj1|chr10:81192202-81192701	0.507317246157288	.	.
chr10	80798353	80798852	chr10	81192202	81192701	Sf3a2|chr10:81192202-81192701	0.507317246157288	.	.
chr10	80843833	80844332	chr10	80676201	80676700	Lingo3|chr10:80676201-80676700	0.468851593493155	.	.
chr10	80843833	80844332	chr10	81137227	81137726	Lingo3|chr10:81137227-81137726	0.399205202511657	.	.
chr10	80918033	80918532	chr10	81027252	81027751	Lmnb2|chr10:81027252-81027751	0.687748334280756	.	.
chr10	80929771	80930270	chr10	80807167	80807666	Gadd45b|chr10:80807167-80807666	0.394480895582809	.	.
chr10	80929771	80930270	chr10	81137227	81137726	Gadd45b|chr10:81137227-81137726	0.616918494280878	.	.
chr10	81014811	81015310	chr10	80807167	80807666	Gng7|chr10:80807167-80807666	0.291771034918331	.	.
chr10	81014811	81015310	chr10	80995122	80995621	Gng7|chr10:80995122-80995621	0.383256829297884	.	.
chr10	81014811	81015310	chr10	80999806	81000305	Gng7|chr10:80999806-81000305	0.279148502155288	.	.
chr10	81014811	81015310	chr10	81137227	81137726	Gng7|chr10:81137227-81137726	0.530310925105087	.	.
chr10	81014811	81015310	chr10	81137227	81137726	Gng7|chr10:81137227-81137726	0.530310925105088	.	.
chr10	81014811	81015310	chr10	81430157	81430656	Gng7|chr10:81430157-81430656	0.530349096189304	.	.
chr10	81014811	81015310	chr10	81432821	81433320	Gng7|chr10:81432821-81433320	0.526927404283307	.	.
chr10	81014811	81015310	chr10	81432821	81433320	Gng7|chr10:81432821-81433320	0.526927404283308	.	.
chr10	81014811	81015310	chr10	81472805	81473304	Gng7|chr10:81472805-81473304	0.605377608251221	.	.
chr10	81025158	81025657	chr10	80774521	80775020	Diras1|chr10:80774521-80775020	0.291073370960996	.	.
chr10	81025158	81025657	chr10	80774521	80775020	Gm16099|chr10:80774521-80775020	0.291073370960996	.	.
chr10	81025158	81025657	chr10	81285670	81286169	Diras1|chr10:81285670-81286169	0.357690231798357	.	.
chr10	81025158	81025657	chr10	81285670	81286169	Gm16099|chr10:81285670-81286169	0.357690231798357	.	.
chr10	81025158	81025657	chr10	81413787	81414286	Diras1|chr10:81413787-81414286	0.374699763498799	.	.
chr10	81025158	81025657	chr10	81413787	81414286	Gm16099|chr10:81413787-81414286	0.374699763498799	.	.
chr10	81037087	81037586	chr10	80807167	80807666	Slc39a3|chr10:80807167-80807666	0.294432182035381	.	.
chr10	81037087	81037586	chr10	80999806	81000305	Slc39a3|chr10:80999806-81000305	0.331918795037343	.	.
chr10	81037087	81037586	chr10	81137227	81137726	Slc39a3|chr10:81137227-81137726	0.396432029095909	.	.
chr10	81037087	81037586	chr10	81430157	81430656	Slc39a3|chr10:81430157-81430656	0.331017912495162	.	.
chr10	81037087	81037586	chr10	81432821	81433320	Slc39a3|chr10:81432821-81433320	0.504604792360645	.	.
chr10	81037087	81037586	chr10	81472805	81473304	Slc39a3|chr10:81472805-81473304	0.342379531160792	.	.
chr10	81060133	81060632	chr10	81192202	81192701	Sgta|chr10:81192202-81192701	0.319391944135842	.	.
chr10	81105647	81106146	chr10	80774521	80775020	Map2k2|chr10:80774521-80775020	0.507366255502237	.	.
chr10	81105647	81106146	chr10	81192202	81192701	Map2k2|chr10:81192202-81192701	0.421262138081229	.	.
chr10	81105647	81106146	chr10	81432821	81433320	Map2k2|chr10:81432821-81433320	0.563821476322769	.	.
chr10	81105647	81106146	chr10	81472805	81473304	Map2k2|chr10:81472805-81473304	0.328030390652981	.	.
chr10	81167584	81168083	chr10	80807167	80807666	Pias4|chr10:80807167-80807666	0.431313641101955	.	.
chr10	81167584	81168083	chr10	80999806	81000305	Pias4|chr10:80999806-81000305	0.366262260612716	.	.
chr10	81167584	81168083	chr10	81137227	81137726	Pias4|chr10:81137227-81137726	0.352105952659629	.	.
chr10	81167584	81168083	chr10	81432821	81433320	Pias4|chr10:81432821-81433320	0.630458472024201	.	.
chr10	81167584	81168083	chr10	81472805	81473304	Pias4|chr10:81472805-81473304	0.598380938936681	.	.
chr10	81176243	81176742	chr10	81430157	81430656	Eef2|chr10:81430157-81430656	0.468227502933198	.	.
chr10	81176825	81177324	chr10	80774521	80775020	Eef2|chr10:80774521-80775020	0.354947457641799	.	.
chr10	81176825	81177324	chr10	81192202	81192701	Eef2|chr10:81192202-81192701	0.42100335113996	.	.
chr10	81182587	81183086	chr10	80774521	80775020	Dapk3|chr10:80774521-80775020	0.426292194825139	.	.
chr10	81182587	81183086	chr10	80807167	80807666	Dapk3|chr10:80807167-80807666	0.318042413756123	.	.
chr10	81182587	81183086	chr10	81192202	81192701	Dapk3|chr10:81192202-81192701	0.315545881742624	.	.
chr10	81182587	81183086	chr10	81432821	81433320	Dapk3|chr10:81432821-81433320	0.321816498192579	.	.
chr10	81182587	81183086	chr10	81472805	81473304	Dapk3|chr10:81472805-81473304	0.447187074168653	.	.
chr10	81253019	81253518	chr10	81137227	81137726	Matk|chr10:81137227-81137726	0.466610319566927	.	.
chr10	81253019	81253518	chr10	81192202	81192701	Matk|chr10:81192202-81192701	0.28945264688689	.	.
chr10	81253019	81253518	chr10	81430157	81430656	Matk|chr10:81430157-81430656	0.370894767257184	.	.
chr10	81253019	81253518	chr10	81432821	81433320	Matk|chr10:81432821-81433320	0.327419964827059	.	.
chr10	81266395	81266894	chr10	81192202	81192701	Apba3|chr10:81192202-81192701	0.367678620947784	.	.
chr10	81266395	81266894	chr10	81192202	81192701	Mrpl54|chr10:81192202-81192701	0.367678620947784	.	.
chr10	81266395	81266894	chr10	81413787	81414286	Apba3|chr10:81413787-81414286	0.32102306794873	.	.
chr10	81266395	81266894	chr10	81413787	81414286	Mrpl54|chr10:81413787-81414286	0.32102306794873	.	.
chr10	81266395	81266894	chr10	81570705	81571204	Apba3|chr10:81570705-81571204	0.350837996225859	.	.
chr10	81266395	81266894	chr10	81570705	81571204	Mrpl54|chr10:81570705-81571204	0.350837996225859	.	.
chr10	81266395	81266894	chr10	81571498	81571997	Apba3|chr10:81571498-81571997	0.392338515845587	.	.
chr10	81266395	81266894	chr10	81571498	81571997	Mrpl54|chr10:81571498-81571997	0.392338515845587	.	.
chr10	81292618	81293117	chr10	80999806	81000305	Pip5k1c|chr10:80999806-81000305	0.486981604855509	.	.
chr10	81292618	81293117	chr10	81137227	81137726	Pip5k1c|chr10:81137227-81137726	0.53723536784246	.	.
chr10	81292618	81293117	chr10	81192202	81192701	Pip5k1c|chr10:81192202-81192701	0.381761681938315	.	.
chr10	81292618	81293117	chr10	81244521	81245020	Pip5k1c|chr10:81244521-81245020	0.284765138504033	.	.
chr10	81292618	81293117	chr10	81430157	81430656	Pip5k1c|chr10:81430157-81430656	0.297290897519828	.	.
chr10	81292618	81293117	chr10	81432821	81433320	Pip5k1c|chr10:81432821-81433320	0.638924495862191	.	.
chr10	81292618	81293117	chr10	81472805	81473304	Pip5k1c|chr10:81472805-81473304	0.447446130768803	.	.
chr10	81292618	81293117	chr10	81643405	81643904	Pip5k1c|chr10:81643405-81643904	0.659220515412613	.	.
chr10	81320497	81320996	chr10	80999806	81000305	Cactin|chr10:80999806-81000305	0.43559948767923	.	.
chr10	81320497	81320996	chr10	81137227	81137726	Cactin|chr10:81137227-81137726	0.330164924932101	.	.
chr10	81320497	81320996	chr10	81192202	81192701	Cactin|chr10:81192202-81192701	0.2794288376243	.	.
chr10	81320497	81320996	chr10	81432821	81433320	Cactin|chr10:81432821-81433320	0.28147922158677	.	.
chr10	81320497	81320996	chr10	81472805	81473304	Cactin|chr10:81472805-81473304	0.416759795979326	.	.
chr10	81320497	81320996	chr10	81643405	81643904	Cactin|chr10:81643405-81643904	0.298993137039021	.	.
chr10	81350327	81350826	chr10	80999806	81000305	Hmg20b|chr10:80999806-81000305	0.297093470203367	.	.
chr10	81350327	81350826	chr10	81137227	81137726	Hmg20b|chr10:81137227-81137726	0.468336173949706	.	.
chr10	81350327	81350826	chr10	81430157	81430656	Hmg20b|chr10:81430157-81430656	0.316862275541074	.	.
chr10	81350327	81350826	chr10	81432821	81433320	Hmg20b|chr10:81432821-81433320	0.378275885605612	.	.
chr10	81350327	81350826	chr10	81472805	81473304	Hmg20b|chr10:81472805-81473304	0.39202063642234	.	.
chr10	81357211	81357710	chr10	80999806	81000305	Mfsd12|chr10:80999806-81000305	0.456915092312427	.	.
chr10	81357211	81357710	chr10	81137227	81137726	Mfsd12|chr10:81137227-81137726	0.439587079838917	.	.
chr10	81357211	81357710	chr10	81430157	81430656	Mfsd12|chr10:81430157-81430656	0.513821438610357	.	.
chr10	81357211	81357710	chr10	81432821	81433320	Mfsd12|chr10:81432821-81433320	0.376714940177251	.	.
chr10	81357211	81357710	chr10	81472805	81473304	Mfsd12|chr10:81472805-81473304	0.365417324621313	.	.
chr10	81357211	81357710	chr10	81643405	81643904	Mfsd12|chr10:81643405-81643904	0.280149497420915	.	.
chr10	81378395	81378894	chr10	80999806	81000305	Fzr1|chr10:80999806-81000305	0.351075801132745	.	.
chr10	81378395	81378894	chr10	81137227	81137726	Fzr1|chr10:81137227-81137726	0.290223957435291	.	.
chr10	81378395	81378894	chr10	81430157	81430656	Fzr1|chr10:81430157-81430656	0.367559832609443	.	.
chr10	81378395	81378894	chr10	81432821	81433320	Fzr1|chr10:81432821-81433320	0.451693142666048	.	.
chr10	81378395	81378894	chr10	81472805	81473304	Fzr1|chr10:81472805-81473304	0.519531490477491	.	.
chr10	81378395	81378894	chr10	81643405	81643904	Fzr1|chr10:81643405-81643904	0.337916828403243	.	.
chr10	81384063	81384562	chr10	81430157	81430656	Dohh|chr10:81430157-81430656	0.314000594703231	.	.
chr10	81384063	81384562	chr10	81432821	81433320	Dohh|chr10:81432821-81433320	0.410841118846602	.	.
chr10	81384063	81384562	chr10	81472805	81473304	Dohh|chr10:81472805-81473304	0.413516013934041	.	.
chr10	81384063	81384562	chr10	81643405	81643904	Dohh|chr10:81643405-81643904	0.311053657710881	.	.
chr10	81482441	81482940	chr10	81192202	81192701	Celf5|chr10:81192202-81192701	0.480471506400799	.	.
chr10	81482441	81482940	chr10	81570705	81571204	Celf5|chr10:81570705-81571204	0.377277130137639	.	.
chr10	81545004	81545503	chr10	81432821	81433320	Gna11|chr10:81432821-81433320	0.63943947467591	.	.
chr10	81545004	81545503	chr10	81472805	81473304	Gna11|chr10:81472805-81473304	0.36366283292271	.	.
chr10	81545004	81545503	chr10	81643405	81643904	Gna11|chr10:81643405-81643904	0.396449170746446	.	.
chr10	81559200	81559699	chr10	81285670	81286169	Tle5|chr10:81285670-81286169	0.330443417458926	.	.
chr10	81559200	81559699	chr10	81413787	81414286	Tle5|chr10:81413787-81414286	0.311684138618053	.	.
chr10	81559200	81559699	chr10	81416888	81417387	Tle5|chr10:81416888-81417387	0.358147954254523	.	.
chr10	81559200	81559699	chr10	81551522	81552021	Tle5|chr10:81551522-81552021	0.292059829153155	.	.
chr10	81559200	81559699	chr10	81570705	81571204	Tle5|chr10:81570705-81571204	0.418322613251147	.	.
chr10	81559200	81559699	chr10	81571498	81571997	Tle5|chr10:81571498-81571997	0.441775713759191	.	.
chr10	81559200	81559699	chr10	81633421	81633920	Tle5|chr10:81633421-81633920	0.485636650060098	.	.
chr10	81600731	81601230	chr10	81285670	81286169	Tle6|chr10:81285670-81286169	0.297421653202116	.	.
chr10	81600731	81601230	chr10	81413787	81414286	Tle6|chr10:81413787-81414286	0.396554997599468	.	.
chr10	81600731	81601230	chr10	81570705	81571204	Tle6|chr10:81570705-81571204	0.533647663580896	.	.
chr10	81600731	81601230	chr10	81571498	81571997	Tle6|chr10:81571498-81571997	0.48400389658841	.	.
chr10	81600731	81601230	chr10	81633421	81633920	Tle6|chr10:81633421-81633920	0.398350392167647	.	.
chr10	81605948	81606447	chr10	81413787	81414286	BC025920|chr10:81413787-81414286	0.294276330941925	.	.
chr10	81605948	81606447	chr10	81472805	81473304	BC025920|chr10:81472805-81473304	0.303157325263703	.	.
chr10	81605948	81606447	chr10	81643405	81643904	BC025920|chr10:81643405-81643904	0.431179446874851	.	.
chr10	82353950	82354449	chr10	82666399	82666898	Gm4924|chr10:82666399-82666898	0.330177417745734	.	.
chr10	82690486	82690985	chr10	82795313	82795812	Glt8d2|chr10:82795313-82795812	0.311074991695786	.	.
chr10	82985064	82985563	chr10	82860253	82860752	Chst11|chr10:82860253-82860752	0.592902493265372	.	.
chr10	83337299	83337798	chr10	83624779	83625278	Slc41a2|chr10:83624779-83625278	0.45361010594734	.	.
chr10	83359854	83360353	chr10	83711660	83712159	D10Wsu102e|chr10:83711660-83712159	0.747116629649084	.	.
chr10	83543701	83544200	chr10	83711660	83712159	Washc4|chr10:83711660-83712159	0.289493683885738	.	.
chr10	83722616	83723115	chr10	83285328	83285827	1500009L16Rik|chr10:83285328-83285827	0.315975912845829	.	.
chr10	84488936	84489435	chr10	84061113	84061612	4930463O16Rik|chr10:84061113-84061612	0.361839873296621	.	.
chr10	84488936	84489435	chr10	84357725	84358224	4930463O16Rik|chr10:84357725-84358224	0.516240837651591	.	.
chr10	84488936	84489435	chr10	84358283	84358782	4930463O16Rik|chr10:84358283-84358782	0.338331663792507	.	.
chr10	85102355	85102854	chr10	85220868	85221367	Fhl4|chr10:85220868-85221367	0.399542835881692	.	.
chr10	85102355	85102854	chr10	85220868	85221367	Tmem263|chr10:85220868-85221367	0.399542835881692	.	.
chr10	85102355	85102854	chr10	85221714	85222213	Fhl4|chr10:85221714-85222213	0.292871090911983	.	.
chr10	85102355	85102854	chr10	85221714	85222213	Tmem263|chr10:85221714-85222213	0.292871090911983	.	.
chr10	85127846	85128345	chr10	85482070	85482569	Mterf2|chr10:85482070-85482569	0.348526107618113	.	.
chr10	85184578	85185077	chr10	85473587	85474086	Cry1|chr10:85473587-85474086	0.348011554988157	.	.
chr10	85185139	85185638	chr10	85473587	85474086	Cry1|chr10:85473587-85474086	0.391977317821928	.	.
chr10	85386593	85387092	chr10	85221714	85222213	Btbd11|chr10:85221714-85222213	0.310350346679284	.	.
chr10	85386593	85387092	chr10	85473587	85474086	Btbd11|chr10:85473587-85474086	0.288612552253955	.	.
chr10	85829194	85829693	chr10	85871543	85872042	Pwp1|chr10:85871543-85872042	0.42688437751126	.	.
chr10	85829194	85829693	chr10	85928481	85928980	Pwp1|chr10:85928481-85928980	0.445864980948164	.	.
chr10	85829194	85829693	chr10	85929024	85929523	Pwp1|chr10:85929024-85929523	0.626284886860307	.	.
chr10	85829194	85829693	chr10	86064837	86065336	Pwp1|chr10:86064837-86065336	0.422656909511351	.	.
chr10	85829194	85829693	chr10	86100110	86100609	Pwp1|chr10:86100110-86100609	0.362723864659219	.	.
chr10	85829194	85829693	chr10	86100641	86101140	Pwp1|chr10:86100641-86101140	0.42471545512503	.	.
chr10	85829743	85830242	chr10	85928481	85928980	Pwp1|chr10:85928481-85928980	0.492656976352478	.	.
chr10	85829743	85830242	chr10	85928481	85928980	Pwp1|chr10:85928481-85928980	0.492656976352479	.	.
chr10	85829743	85830242	chr10	85929024	85929523	Pwp1|chr10:85929024-85929523	0.738392953864225	.	.
chr10	85829743	85830242	chr10	86064837	86065336	Pwp1|chr10:86064837-86065336	0.365712708983131	.	.
chr10	85829743	85830242	chr10	86100641	86101140	Pwp1|chr10:86100641-86101140	0.321025729377201	.	.
chr10	85829743	85830242	chr10	86247946	86248445	Pwp1|chr10:86247946-86248445	0.306571485806886	.	.
chr10	85916334	85916833	chr10	85928481	85928980	Prdm4|chr10:85928481-85928980	0.359471041783707	.	.
chr10	85916334	85916833	chr10	85929024	85929523	Prdm4|chr10:85929024-85929523	0.440657867326926	.	.
chr10	85916863	85917362	chr10	85928481	85928980	Prdm4|chr10:85928481-85928980	0.392283524456872	.	.
chr10	85916863	85917362	chr10	85929024	85929523	Prdm4|chr10:85929024-85929523	0.28143892659118	.	.
chr10	85916863	85917362	chr10	86247946	86248445	Prdm4|chr10:86247946-86248445	0.396708460324066	.	.
chr10	85957553	85958052	chr10	85604558	85605057	Rtcb|chr10:85604558-85605057	0.32453030415025	.	.
chr10	85957553	85958052	chr10	85871543	85872042	Rtcb|chr10:85871543-85872042	0.349488085230691	.	.
chr10	85957553	85958052	chr10	85871543	85872042	Rtcb|chr10:85871543-85872042	0.349488085230692	.	.
chr10	86021662	86022161	chr10	85871543	85872042	A230060F14Rik|chr10:85871543-85872042	0.69013644742769	.	.
chr10	86021662	86022161	chr10	85871543	85872042	Fbxo7|chr10:85871543-85872042	0.69013644742769	.	.
chr10	86021662	86022161	chr10	85928481	85928980	A230060F14Rik|chr10:85928481-85928980	0.459491330510185	.	.
chr10	86021662	86022161	chr10	85928481	85928980	Fbxo7|chr10:85928481-85928980	0.459491330510185	.	.
chr10	86021662	86022161	chr10	85929024	85929523	A230060F14Rik|chr10:85929024-85929523	0.558014414541493	.	.
chr10	86021662	86022161	chr10	85929024	85929523	Fbxo7|chr10:85929024-85929523	0.558014414541493	.	.
chr10	86021662	86022161	chr10	86100110	86100609	A230060F14Rik|chr10:86100110-86100609	0.586803059791617	.	.
chr10	86021662	86022161	chr10	86100110	86100609	Fbxo7|chr10:86100110-86100609	0.586803059791617	.	.
chr10	86021662	86022161	chr10	86100641	86101140	A230060F14Rik|chr10:86100641-86101140	0.578281427168391	.	.
chr10	86021662	86022161	chr10	86100641	86101140	Fbxo7|chr10:86100641-86101140	0.578281427168391	.	.
chr10	86498647	86499146	chr10	86370737	86371236	Syn3|chr10:86370737-86371236	0.317180522621181	.	.
chr10	86705281	86705780	chr10	86302510	86303009	Hsp90b1|chr10:86302510-86303009	0.51474865408554	.	.
chr10	86705281	86705780	chr10	86302510	86303009	Ttc41|chr10:86302510-86303009	0.51474865408554	.	.
chr10	86705281	86705780	chr10	86376425	86376924	Hsp90b1|chr10:86376425-86376924	0.303057731467452	.	.
chr10	86705281	86705780	chr10	86376425	86376924	Ttc41|chr10:86376425-86376924	0.303057731467452	.	.
chr10	86705281	86705780	chr10	86685259	86685758	Hsp90b1|chr10:86685259-86685758	0.330489849394681	.	.
chr10	86705281	86705780	chr10	86685259	86685758	Ttc41|chr10:86685259-86685758	0.330489849394681	.	.
chr10	86705811	86706310	chr10	86302510	86303009	Hsp90b1|chr10:86302510-86303009	0.385843432685024	.	.
chr10	86705811	86706310	chr10	86302510	86303009	Ttc41|chr10:86302510-86303009	0.385843432685024	.	.
chr10	86705811	86706310	chr10	86370737	86371236	Hsp90b1|chr10:86370737-86371236	0.376070571214097	.	.
chr10	86705811	86706310	chr10	86370737	86371236	Ttc41|chr10:86370737-86371236	0.376070571214097	.	.
chr10	86705811	86706310	chr10	86376425	86376924	Hsp90b1|chr10:86376425-86376924	0.385133105904235	.	.
chr10	86705811	86706310	chr10	86376425	86376924	Ttc41|chr10:86376425-86376924	0.385133105904235	.	.
chr10	86705811	86706310	chr10	86685259	86685758	Hsp90b1|chr10:86685259-86685758	0.385796429872534	.	.
chr10	86705811	86706310	chr10	86685259	86685758	Ttc41|chr10:86685259-86685758	0.385796429872534	.	.
chr10	86778694	86779193	chr10	86685259	86685758	Nt5dc3|chr10:86685259-86685758	0.456024754344146	.	.
chr10	87058237	87058736	chr10	87037023	87037522	1700113H08Rik|chr10:87037023-87037522	0.419613994117803	.	.
chr10	87058237	87058736	chr10	87473190	87473689	1700113H08Rik|chr10:87473190-87473689	0.413269486650056	.	.
chr10	87058237	87058736	chr10	87473716	87474215	1700113H08Rik|chr10:87473716-87474215	0.392080768681053	.	.
chr10	87492598	87493097	chr10	87024821	87025320	Ascl1|chr10:87024821-87025320	0.33013247921967	.	.
chr10	87492598	87493097	chr10	87473190	87473689	Ascl1|chr10:87473190-87473689	0.518981467191294	.	.
chr10	87492598	87493097	chr10	87473716	87474215	Ascl1|chr10:87473716-87474215	0.4057489608543	.	.
chr10	87492598	87493097	chr10	87477823	87478322	Ascl1|chr10:87477823-87478322	0.314324576343568	.	.
chr10	87493100	87493599	chr10	87037023	87037522	Ascl1|chr10:87037023-87037522	0.364751583379845	.	.
chr10	87493100	87493599	chr10	87473190	87473689	Ascl1|chr10:87473190-87473689	0.53896162025592	.	.
chr10	87493100	87493599	chr10	87473716	87474215	Ascl1|chr10:87473716-87474215	0.604601708607094	.	.
chr10	87493100	87493599	chr10	87477823	87478322	Ascl1|chr10:87477823-87478322	0.320388372754963	.	.
chr10	87493100	87493599	chr10	87494579	87495078	Ascl1|chr10:87494579-87495078	0.385788354099196	.	.
chr10	88201358	88201857	chr10	88056893	88057392	Washc3|chr10:88056893-88057392	0.3333777692811	.	.
chr10	88378931	88379430	chr10	88056893	88057392	Dram1|chr10:88056893-88057392	0.330699358528995	.	.
chr10	88378931	88379430	chr10	88056893	88057392	Gnptab|chr10:88056893-88057392	0.330699358528995	.	.
chr10	88378931	88379430	chr10	88327377	88327876	Dram1|chr10:88327377-88327876	0.339516595011602	.	.
chr10	88378931	88379430	chr10	88327377	88327876	Gnptab|chr10:88327377-88327876	0.339516595011602	.	.
chr10	88826571	88827070	chr10	88738951	88739450	Utp20|chr10:88738951-88739450	0.306148716875866	.	.
chr10	89344955	89345454	chr10	89256545	89257044	Ano4|chr10:89256545-89257044	0.281574519048779	.	.
chr10	89344955	89345454	chr10	89256545	89257044	Ano4|chr10:89256545-89257044	0.28157451904878	.	.
chr10	89344955	89345454	chr10	89257359	89257858	Ano4|chr10:89257359-89257858	0.316906741491161	.	.
chr10	89344955	89345454	chr10	89383405	89383904	Ano4|chr10:89383405-89383904	0.292119381905208	.	.
chr10	89344955	89345454	chr10	89413972	89414471	Ano4|chr10:89413972-89414471	0.492815841213954	.	.
chr10	89344955	89345454	chr10	89592803	89593302	Ano4|chr10:89592803-89593302	0.423080358076297	.	.
chr10	89443015	89443514	chr10	89450401	89450900	Gas2l3|chr10:89450401-89450900	0.362243082061665	.	.
chr10	89443677	89444176	chr10	89256545	89257044	Gas2l3|chr10:89256545-89257044	0.638767894557333	.	.
chr10	89443677	89444176	chr10	89630017	89630516	Gas2l3|chr10:89630017-89630516	0.481995241619356	.	.
chr10	89686076	89686575	chr10	89257359	89257858	1500026H17Rik|chr10:89257359-89257858	0.420913756556681	.	.
chr10	89686076	89686575	chr10	89257359	89257858	Scyl2|chr10:89257359-89257858	0.420913756556681	.	.
chr10	89686076	89686575	chr10	89326818	89327317	1500026H17Rik|chr10:89326818-89327317	0.355238525332914	.	.
chr10	89686076	89686575	chr10	89326818	89327317	Scyl2|chr10:89326818-89327317	0.355238525332914	.	.
chr10	89686076	89686575	chr10	89383405	89383904	1500026H17Rik|chr10:89383405-89383904	0.33438078032956	.	.
chr10	89686076	89686575	chr10	89383405	89383904	Scyl2|chr10:89383405-89383904	0.33438078032956	.	.
chr10	89686076	89686575	chr10	89413972	89414471	1500026H17Rik|chr10:89413972-89414471	0.459677668878971	.	.
chr10	89686076	89686575	chr10	89413972	89414471	Scyl2|chr10:89413972-89414471	0.459677668878971	.	.
chr10	89732079	89732578	chr10	89450401	89450900	Actr6|chr10:89450401-89450900	0.476718374586015	.	.
chr10	89732079	89732578	chr10	89461774	89462273	Actr6|chr10:89461774-89462273	0.392585153036059	.	.
chr10	89744704	89745203	chr10	89383405	89383904	Uhrf1bp1l|chr10:89383405-89383904	0.290403569384115	.	.
chr10	91123242	91123741	chr10	91060664	91061163	Slc25a3|chr10:91060664-91061163	0.384156216258432	.	.
chr10	91123242	91123741	chr10	91384280	91384779	Slc25a3|chr10:91384280-91384779	0.325365009964226	.	.
chr10	91123779	91124278	chr10	91170494	91170993	Slc25a3|chr10:91170494-91170993	0.356786182245948	.	.
chr10	91123779	91124278	chr10	91171389	91171888	Slc25a3|chr10:91171389-91171888	0.366323328768374	.	.
chr10	91181390	91181889	chr10	91060664	91061163	Tmpo|chr10:91060664-91061163	0.345681992093132	.	.
chr10	91181390	91181889	chr10	91297736	91298235	Tmpo|chr10:91297736-91298235	0.402036208828079	.	.
chr10	91181390	91181889	chr10	91440079	91440578	Tmpo|chr10:91440079-91440578	0.471550394499841	.	.
chr10	93453094	93453593	chr10	93276361	93276860	Lta4h|chr10:93276361-93276860	0.495818324041803	.	.
chr10	93588750	93589249	chr10	93273032	93273531	4933408J17Rik|chr10:93273032-93273531	0.544701877250976	.	.
chr10	93588750	93589249	chr10	93273032	93273531	Snrpf|chr10:93273032-93273531	0.544701877250976	.	.
chr10	93588750	93589249	chr10	93276361	93276860	4933408J17Rik|chr10:93276361-93276860	0.437707966096506	.	.
chr10	93588750	93589249	chr10	93276361	93276860	Snrpf|chr10:93276361-93276860	0.437707966096506	.	.
chr10	93588750	93589249	chr10	93548961	93549460	4933408J17Rik|chr10:93548961-93549460	0.525325758236588	.	.
chr10	93588750	93589249	chr10	93548961	93549460	Snrpf|chr10:93548961-93549460	0.525325758236588	.	.
chr10	93588750	93589249	chr10	93611330	93611829	4933408J17Rik|chr10:93611330-93611829	0.372552678849776	.	.
chr10	93588750	93589249	chr10	93611330	93611829	Snrpf|chr10:93611330-93611829	0.372552678849776	.	.
chr10	93588750	93589249	chr10	93818609	93819108	4933408J17Rik|chr10:93818609-93819108	0.403234054710266	.	.
chr10	93588750	93589249	chr10	93818609	93819108	Snrpf|chr10:93818609-93819108	0.403234054710266	.	.
chr10	93589426	93589925	chr10	93273032	93273531	4933408J17Rik|chr10:93273032-93273531	0.61704385622726	.	.
chr10	93589426	93589925	chr10	93273032	93273531	Snrpf|chr10:93273032-93273531	0.61704385622726	.	.
chr10	93589426	93589925	chr10	93276361	93276860	4933408J17Rik|chr10:93276361-93276860	0.490776763747366	.	.
chr10	93589426	93589925	chr10	93276361	93276860	Snrpf|chr10:93276361-93276860	0.490776763747366	.	.
chr10	93589426	93589925	chr10	93548961	93549460	4933408J17Rik|chr10:93548961-93549460	0.42227481231783	.	.
chr10	93589426	93589925	chr10	93548961	93549460	Snrpf|chr10:93548961-93549460	0.42227481231783	.	.
chr10	93589426	93589925	chr10	93611330	93611829	4933408J17Rik|chr10:93611330-93611829	0.501529806410729	.	.
chr10	93589426	93589925	chr10	93611330	93611829	Snrpf|chr10:93611330-93611829	0.501529806410729	.	.
chr10	93589426	93589925	chr10	93818609	93819108	4933408J17Rik|chr10:93818609-93819108	0.416028702615859	.	.
chr10	93589426	93589925	chr10	93818609	93819108	Snrpf|chr10:93818609-93819108	0.416028702615859	.	.
chr10	93589426	93589925	chr10	93889551	93890050	4933408J17Rik|chr10:93889551-93890050	0.280621081052571	.	.
chr10	93589426	93589925	chr10	93889551	93890050	Snrpf|chr10:93889551-93890050	0.280621081052571	.	.
chr10	93641001	93641500	chr10	93273032	93273531	Ntn4|chr10:93273032-93273531	0.437505812222818	.	.
chr10	93641001	93641500	chr10	93276361	93276860	Ntn4|chr10:93276361-93276860	0.359940002884981	.	.
chr10	93641001	93641500	chr10	93548961	93549460	Ntn4|chr10:93548961-93549460	0.318126800119701	.	.
chr10	94035618	94036117	chr10	93771778	93772277	Fgd6|chr10:93771778-93772277	0.301337627398345	.	.
chr10	94035618	94036117	chr10	93771778	93772277	Vezt|chr10:93771778-93772277	0.301337627398345	.	.
chr10	94035618	94036117	chr10	94249533	94250032	Fgd6|chr10:94249533-94250032	0.439635395621634	.	.
chr10	94035618	94036117	chr10	94249533	94250032	Fgd6|chr10:94249533-94250032	0.439635395621635	.	.
chr10	94035618	94036117	chr10	94249533	94250032	Vezt|chr10:94249533-94250032	0.439635395621634	.	.
chr10	94035618	94036117	chr10	94249533	94250032	Vezt|chr10:94249533-94250032	0.439635395621635	.	.
chr10	94147608	94148107	chr10	94230531	94231030	Nr2c1|chr10:94230531-94231030	0.326190695784462	.	.
chr10	95323873	95324372	chr10	95475936	95476435	Cradd|chr10:95475936-95476435	0.372670265218383	.	.
chr10	95323873	95324372	chr10	95611224	95611723	Cradd|chr10:95611224-95611723	0.373714386050723	.	.
chr10	95416569	95417068	chr10	95398596	95399095	5730420D15Rik|chr10:95398596-95399095	0.553075896157573	.	.
chr10	95416569	95417068	chr10	95398596	95399095	Socs2|chr10:95398596-95399095	0.553075896157573	.	.
chr10	95940376	95940875	chr10	95611224	95611723	Eea1|chr10:95611224-95611723	0.317008119720521	.	.
chr10	95940376	95940875	chr10	96077389	96077888	Eea1|chr10:96077389-96077888	0.592672247849192	.	.
chr10	95940876	95941375	chr10	96077389	96077888	Eea1|chr10:96077389-96077888	0.534123357529667	.	.
chr10	99262463	99262962	chr10	99261553	99262052	Dusp6|chr10:99261553-99262052	0.493312298778896	.	.
chr10	99262463	99262962	chr10	99592123	99592622	Dusp6|chr10:99592123-99592622	0.377431241048183	.	.
chr10	99262970	99263469	chr10	99592123	99592622	Dusp6|chr10:99592123-99592622	0.319397112445092	.	.
chr10	100016298	100016797	chr10	99913047	99913546	Kitl|chr10:99913047-99913546	0.478327199415371	.	.
chr10	100487126	100487625	chr10	100111482	100111981	Cep290|chr10:100111482-100111981	0.314554027589025	.	.
chr10	100487126	100487625	chr10	100111482	100111981	Tmtc3|chr10:100111482-100111981	0.314554027589025	.	.
chr10	101681454	101681953	chr10	101614213	101614712	Mgat4c|chr10:101614213-101614712	0.383351380500989	.	.
chr10	105574222	105574721	chr10	105638844	105639343	Gm15663|chr10:105638844-105639343	0.654302740786525	.	.
chr10	105574222	105574721	chr10	105638844	105639343	Tmtc2|chr10:105638844-105639343	0.654302740786525	.	.
chr10	105574222	105574721	chr10	105851040	105851539	Gm15663|chr10:105851040-105851539	0.5449950026925	.	.
chr10	105574222	105574721	chr10	105851040	105851539	Tmtc2|chr10:105851040-105851539	0.5449950026925	.	.
chr10	105575185	105575684	chr10	105638844	105639343	Tmtc2|chr10:105638844-105639343	0.512960549164266	.	.
chr10	105575185	105575684	chr10	105639505	105640004	Tmtc2|chr10:105639505-105640004	0.285612407256768	.	.
chr10	105575185	105575684	chr10	105851040	105851539	Tmtc2|chr10:105851040-105851539	0.483392786485801	.	.
chr10	105841096	105841595	chr10	106195163	106195662	Ccdc59|chr10:106195163-106195662	0.402497630076977	.	.
chr10	105841096	105841595	chr10	106195163	106195662	Mettl25|chr10:106195163-106195662	0.402497630076977	.	.
chr10	106469497	106469996	chr10	106578291	106578790	Ppfia2|chr10:106578291-106578790	0.31813920132064	.	.
chr10	106470005	106470504	chr10	106195163	106195662	Ppfia2|chr10:106195163-106195662	0.458257868834129	.	.
chr10	106470005	106470504	chr10	106509263	106509762	Ppfia2|chr10:106509263-106509762	0.287457960066569	.	.
chr10	106470005	106470504	chr10	106509794	106510293	Ppfia2|chr10:106509794-106510293	0.571089269658868	.	.
chr10	107271570	107272069	chr10	107351532	107352031	Lin7a|chr10:107351532-107352031	0.365706704743139	.	.
chr10	107271570	107272069	chr10	107352059	107352558	Lin7a|chr10:107352059-107352558	0.371600205379408	.	.
chr10	108161813	108162312	chr10	107932358	107932857	Ppp1r12a|chr10:107932358-107932857	0.43508285313067	.	.
chr10	108161813	108162312	chr10	108480393	108480892	Ppp1r12a|chr10:108480393-108480892	0.291470978765976	.	.
chr10	108162386	108162885	chr10	107932358	107932857	Ppp1r12a|chr10:107932358-107932857	0.59825780089855	.	.
chr10	108162386	108162885	chr10	108480393	108480892	Ppp1r12a|chr10:108480393-108480892	0.353180821276554	.	.
chr10	108331797	108332296	chr10	108167758	108168257	Pawr|chr10:108167758-108168257	0.336210577576051	.	.
chr10	108331797	108332296	chr10	108231890	108232389	Pawr|chr10:108231890-108232389	0.356812863986211	.	.
chr10	108331797	108332296	chr10	108333108	108333607	Pawr|chr10:108333108-108333607	0.527785837662585	.	.
chr10	109010805	109011304	chr10	109074255	109074754	Syt1|chr10:109074255-109074754	0.658483385322769	.	.
chr10	109010805	109011304	chr10	109129657	109130156	Syt1|chr10:109129657-109130156	0.327095553954423	.	.
chr10	110745112	110745611	chr10	110477617	110478116	E2f7|chr10:110477617-110478116	0.380242578641672	.	.
chr10	110919959	110920458	chr10	110733303	110733802	Csrp2|chr10:110733303-110733802	0.306979675149928	.	.
chr10	111798796	111799295	chr10	111907789	111908288	Gm47865|chr10:111907789-111908288	0.313843998248514	.	.
chr10	111798796	111799295	chr10	111957677	111958176	Gm47865|chr10:111957677-111958176	0.613237308762775	.	.
chr10	112059424	112059923	chr10	111925446	111925945	Glipr1l1|chr10:111925446-111925945	0.307608667940358	.	.
chr10	112059933	112060432	chr10	111907789	111908288	Glipr1l1|chr10:111907789-111908288	0.328453344132556	.	.
chr10	112059933	112060432	chr10	111925446	111925945	Glipr1l1|chr10:111925446-111925945	0.353044252990151	.	.
chr10	112059933	112060432	chr10	112138513	112139012	Glipr1l1|chr10:112138513-112139012	0.383851788259462	.	.
chr10	112160072	112160571	chr10	111907789	111908288	Glipr1l3|chr10:111907789-111908288	0.318004440662206	.	.
chr10	112160072	112160571	chr10	112138513	112139012	Glipr1l3|chr10:112138513-112139012	0.394990702068806	.	.
chr10	112163351	112163850	chr10	112203407	112203906	Caps2|chr10:112203407-112203906	0.441237797442364	.	.
chr10	112928298	112928797	chr10	113007947	113008446	Atxn7l3b|chr10:113007947-113008446	0.28787856452153	.	.
chr10	112928805	112929304	chr10	113007947	113008446	Atxn7l3b|chr10:113007947-113008446	0.588151593507611	.	.
chr10	115251206	115251705	chr10	115617453	115617952	Tbc1d15|chr10:115617453-115617952	0.400165246664739	.	.
chr10	115315382	115315881	chr10	115175652	115176151	Rab21|chr10:115175652-115176151	0.452822792468746	.	.
chr10	115384020	115384519	chr10	115175652	115176151	Thap2|chr10:115175652-115176151	0.514014648630405	.	.
chr10	115384020	115384519	chr10	115175652	115176151	Zfc3h1|chr10:115175652-115176151	0.514014648630405	.	.
chr10	117063108	117063607	chr10	117094369	117094868	Cct2|chr10:117094369-117094868	0.482277794595134	.	.
chr10	117063108	117063607	chr10	117376790	117377289	Cct2|chr10:117376790-117377289	0.454644103301658	.	.
chr10	117063108	117063607	chr10	117417293	117417792	Cct2|chr10:117417293-117417792	0.451416259575947	.	.
chr10	117063108	117063607	chr10	117417892	117418391	Cct2|chr10:117417892-117418391	0.36694047224846	.	.
chr10	117063671	117064170	chr10	117417293	117417792	Cct2|chr10:117417293-117417792	0.388035472378364	.	.
chr10	117148327	117148826	chr10	117478060	117478559	Frs2|chr10:117478060-117478559	0.281275410020368	.	.
chr10	117223978	117224477	chr10	117094872	117095371	Gm48772|chr10:117094872-117095371	0.302222046473307	.	.
chr10	117223978	117224477	chr10	117094872	117095371	Yeats4|chr10:117094872-117095371	0.302222046473307	.	.
chr10	117223978	117224477	chr10	117417892	117418391	Gm48772|chr10:117417892-117418391	0.298484239768281	.	.
chr10	117223978	117224477	chr10	117417892	117418391	Yeats4|chr10:117417892-117418391	0.298484239768281	.	.
chr10	117223978	117224477	chr10	117425802	117426301	Gm48772|chr10:117425802-117426301	0.336158035094569	.	.
chr10	117223978	117224477	chr10	117425802	117426301	Yeats4|chr10:117425802-117426301	0.336158035094569	.	.
chr10	117746155	117746654	chr10	117277959	117278458	Slc35e3|chr10:117277959-117278458	0.370612043867015	.	.
chr10	117746155	117746654	chr10	117278477	117278976	Slc35e3|chr10:117278477-117278976	0.442168201221553	.	.
chr10	117746155	117746654	chr10	117435311	117435810	Slc35e3|chr10:117435311-117435810	0.283507119071702	.	.
chr10	117792609	117793108	chr10	118121841	118122340	Nup107|chr10:118121841-118122340	0.312569109579793	.	.
chr10	117845812	117846311	chr10	118129360	118129859	Rap1b|chr10:118129360-118129859	0.310255195954973	.	.
chr10	118869300	118869799	chr10	118758643	118759142	Dyrk2|chr10:118758643-118759142	0.501675318497871	.	.
chr10	119453212	119453711	chr10	119008376	119008875	Grip1|chr10:119008376-119008875	0.283650724449081	.	.
chr10	120226758	120227257	chr10	120421962	120422461	Llph|chr10:120421962-120422461	0.331323444077482	.	.
chr10	121033677	121034176	chr10	120875620	120876119	Wif1|chr10:120875620-120876119	0.47353893632349	.	.
chr10	121033677	121034176	chr10	120876144	120876643	Wif1|chr10:120876144-120876643	0.281381106409741	.	.
chr10	121364796	121365295	chr10	121206515	121207014	Gns|chr10:121206515-121207014	0.530987348241223	.	.
chr10	121364796	121365295	chr10	121310802	121311301	Gns|chr10:121310802-121311301	0.539553187403981	.	.
chr10	121476095	121476594	chr10	121432397	121432896	Rassf3|chr10:121432397-121432896	0.389198815611703	.	.
chr10	121476095	121476594	chr10	121432982	121433481	Rassf3|chr10:121432982-121433481	0.344225800201262	.	.
chr10	122097114	122097613	chr10	121765098	121765597	Rxylt1|chr10:121765098-121765597	0.332454262225994	.	.
chr10	122097114	122097613	chr10	122447221	122447720	Rxylt1|chr10:122447221-122447720	0.343014231861823	.	.
chr10	126957144	126957643	chr10	126844711	126845210	Gm49335|chr10:126844711-126845210	0.284717218878726	.	.
chr10	126957144	126957643	chr10	126919031	126919530	Gm49335|chr10:126919031-126919530	0.418056818571287	.	.
chr10	126957645	126958144	chr10	126844711	126845210	Gm49335|chr10:126844711-126845210	0.433251082921718	.	.
chr10	126957645	126958144	chr10	126919031	126919530	Gm49335|chr10:126919031-126919530	0.507292350815255	.	.
chr10	126957645	126958144	chr10	126928205	126928704	Gm49335|chr10:126928205-126928704	0.399336447707331	.	.
chr10	127676744	127677243	chr10	127512055	127512554	Gm16230|chr10:127512055-127512554	0.408633539319285	.	.
chr10	127739224	127739723	chr10	127512055	127512554	Zbtb39|chr10:127512055-127512554	0.302390885674011	.	.
chr10	128337438	128337937	chr10	128409597	128410096	Cs|chr10:128409597-128410096	0.443830755239786	.	.
chr10	128368518	128369017	chr10	128409597	128410096	Coq10a|chr10:128409597-128410096	0.381578067759017	.	.
chr10	128458968	128459467	chr10	128536166	128536665	Smarcc2|chr10:128536166-128536665	0.391964632329746	.	.
chr10	128525706	128526205	chr10	128409597	128410096	Esyt1|chr10:128409597-128410096	0.570478158617852	.	.
chr10	128547478	128547977	chr10	128409597	128410096	Zc3h10|chr10:128409597-128410096	0.356008869057468	.	.
chr10	128548928	128549427	chr10	128805195	128805694	Rpl41|chr10:128805195-128805694	0.473710699645792	.	.
chr10	128645519	128646018	chr10	128909639	128910138	Gm26876|chr10:128909639-128910138	0.413577816462496	.	.
chr10	128669128	128669627	chr10	128409597	128410096	Ikzf4|chr10:128409597-128410096	0.535785415120208	.	.
chr10	128695638	128696137	chr10	128805195	128805694	Rab5b|chr10:128805195-128805694	0.338446641527971	.	.
chr10	128704864	128705363	chr10	128409597	128410096	Cdk2|chr10:128409597-128410096	0.633776727154876	.	.
chr10	128704864	128705363	chr10	128409597	128410096	Pmel|chr10:128409597-128410096	0.633776727154876	.	.
chr10	128891683	128892182	chr10	128536166	128536665	Gdf11|chr10:128536166-128536665	0.310329469373253	.	.
chr11	3408986	3409485	chr11	3123799	3124298	Limk2|chr11:3123799-3124298	0.412275734603099	.	.
chr11	3408986	3409485	chr11	3332133	3332632	Limk2|chr11:3332133-3332632	0.319291235833492	.	.
chr11	3408986	3409485	chr11	3539001	3539500	Limk2|chr11:3539001-3539500	0.450654534538157	.	.
chr11	3452086	3452585	chr11	3535285	3535784	8430429K09Rik|chr11:3535285-3535784	0.391954175928863	.	.
chr11	3452086	3452585	chr11	3535285	3535784	Rnf185|chr11:3535285-3535784	0.391954175928863	.	.
chr11	3504555	3505054	chr11	3289935	3290434	Inpp5j|chr11:3289935-3290434	0.314701776955405	.	.
chr11	3504555	3505054	chr11	3332133	3332632	Inpp5j|chr11:3332133-3332632	0.419355873067428	.	.
chr11	3504555	3505054	chr11	3539001	3539500	Inpp5j|chr11:3539001-3539500	0.404595268175684	.	.
chr11	3504555	3505054	chr11	3774785	3775284	Inpp5j|chr11:3774785-3775284	0.568142606434766	.	.
chr11	3504555	3505054	chr11	3853391	3853890	Inpp5j|chr11:3853391-3853890	0.326516252376257	.	.
chr11	3514597	3515096	chr11	3289935	3290434	Selenom|chr11:3289935-3290434	0.28618313758462	.	.
chr11	3514597	3515096	chr11	3774785	3775284	Selenom|chr11:3774785-3775284	0.405996455964922	.	.
chr11	3649414	3649913	chr11	3332133	3332632	Morc2a|chr11:3332133-3332632	0.288729878621957	.	.
chr11	3649414	3649913	chr11	3332133	3332632	Tug1|chr11:3332133-3332632	0.288729878621957	.	.
chr11	3649414	3649913	chr11	3853391	3853890	Morc2a|chr11:3853391-3853890	0.345936119193012	.	.
chr11	3649414	3649913	chr11	3853391	3853890	Tug1|chr11:3853391-3853890	0.345936119193012	.	.
chr11	3894412	3894911	chr11	3853391	3853890	4921536K21Rik|chr11:3853391-3853890	0.335019793416772	.	.
chr11	3894412	3894911	chr11	3853391	3853890	Dusp18|chr11:3853391-3853890	0.335019793416772	.	.
chr11	3894412	3894911	chr11	4118067	4118566	4921536K21Rik|chr11:4118067-4118566	0.408945838196132	.	.
chr11	3894412	3894911	chr11	4118067	4118566	Dusp18|chr11:4118067-4118566	0.408945838196132	.	.
chr11	3913534	3914033	chr11	4121657	4122156	Slc35e4|chr11:4121657-4122156	0.338265632593217	.	.
chr11	3983350	3983849	chr11	3539001	3539500	Gal3st1|chr11:3539001-3539500	0.397483580392745	.	.
chr11	3983350	3983849	chr11	4118067	4118566	Gal3st1|chr11:4118067-4118566	0.327734027301695	.	.
chr11	4135417	4135916	chr11	3774785	3775284	Rnf215|chr11:3774785-3775284	0.347044976523537	.	.
chr11	4135417	4135916	chr11	3853391	3853890	Rnf215|chr11:3853391-3853890	0.385484229378388	.	.
chr11	4135417	4135916	chr11	4118067	4118566	Rnf215|chr11:4118067-4118566	0.456852457209089	.	.
chr11	4135417	4135916	chr11	4118576	4119075	Rnf215|chr11:4118576-4119075	0.291035419823131	.	.
chr11	4160019	4160518	chr11	3774785	3775284	Ccdc157|chr11:3774785-3775284	0.407402457541838	.	.
chr11	4160019	4160518	chr11	3774785	3775284	Sf3a1|chr11:3774785-3775284	0.407402457541838	.	.
chr11	4160019	4160518	chr11	4118067	4118566	Ccdc157|chr11:4118067-4118566	0.390655976122843	.	.
chr11	4160019	4160518	chr11	4118067	4118566	Sf3a1|chr11:4118067-4118566	0.390655976122843	.	.
chr11	4186479	4186978	chr11	4121657	4122156	Tbc1d10a|chr11:4121657-4122156	0.418542058489769	.	.
chr11	4895108	4895607	chr11	4966908	4967407	Thoc5|chr11:4966908-4967407	0.345800372307074	.	.
chr11	4947846	4948345	chr11	4604342	4604841	Nefh|chr11:4604342-4604841	0.410760920040948	.	.
chr11	4947846	4948345	chr11	4720314	4720813	Nefh|chr11:4720314-4720813	0.451693329038753	.	.
chr11	4947846	4948345	chr11	4720821	4721320	Nefh|chr11:4720821-4721320	0.333122437048526	.	.
chr11	4947846	4948345	chr11	4822421	4822920	Nefh|chr11:4822421-4822920	0.297184146389659	.	.
chr11	4947846	4948345	chr11	4966908	4967407	Nefh|chr11:4966908-4967407	0.33839288634247	.	.
chr11	5520703	5521202	chr11	5901921	5902420	Xbp1|chr11:5901921-5902420	0.332028926011953	.	.
chr11	5761618	5762117	chr11	5740921	5741420	Urgcp|chr11:5740921-5741420	0.340173377096568	.	.
chr11	5761618	5762117	chr11	6030578	6031077	Urgcp|chr11:6030578-6031077	0.603624010167225	.	.
chr11	5761618	5762117	chr11	6120450	6120949	Urgcp|chr11:6120450-6120949	0.338533029481104	.	.
chr11	5761618	5762117	chr11	6187730	6188229	Urgcp|chr11:6187730-6188229	0.377463566380684	.	.
chr11	5762152	5762651	chr11	5912555	5913054	Urgcp|chr11:5912555-5913054	0.321454828428825	.	.
chr11	5762152	5762651	chr11	6120450	6120949	Urgcp|chr11:6120450-6120949	0.374406408171965	.	.
chr11	5762152	5762651	chr11	6174777	6175276	Urgcp|chr11:6174777-6175276	0.297742569738328	.	.
chr11	5788237	5788736	chr11	6119150	6119649	Dbnl|chr11:6119150-6119649	0.302116541863733	.	.
chr11	5878079	5878578	chr11	6030578	6031077	Pold2|chr11:6030578-6031077	0.50824079175501	.	.
chr11	6065410	6065909	chr11	6120450	6120949	Camk2b|chr11:6120450-6120949	0.322668908967812	.	.
chr11	6065410	6065909	chr11	6406154	6406653	Camk2b|chr11:6406154-6406653	0.286704963889734	.	.
chr11	6267557	6268056	chr11	6030578	6031077	Ddx56|chr11:6030578-6031077	0.410825981509705	.	.
chr11	6267557	6268056	chr11	6187730	6188229	Ddx56|chr11:6187730-6188229	0.368491176085173	.	.
chr11	6274682	6275181	chr11	6154069	6154568	Tmed4|chr11:6154069-6154568	0.394598480539204	.	.
chr11	6291660	6292159	chr11	6000282	6000781	Ogdh|chr11:6000282-6000781	0.286660355130106	.	.
chr11	6291660	6292159	chr11	6120450	6120949	Ogdh|chr11:6120450-6120949	0.443541976178725	.	.
chr11	6291660	6292159	chr11	6154069	6154568	Ogdh|chr11:6154069-6154568	0.384755661801845	.	.
chr11	6291660	6292159	chr11	6406154	6406653	Ogdh|chr11:6406154-6406653	0.347963536215664	.	.
chr11	6415494	6415993	chr11	6261633	6262132	Ppia|chr11:6261633-6262132	0.28218384258474	.	.
chr11	6416022	6416521	chr11	6489173	6489672	Ppia|chr11:6489173-6489672	0.388747774476298	.	.
chr11	6443458	6443957	chr11	6154069	6154568	H2afv|chr11:6154069-6154568	0.300688986496408	.	.
chr11	6528620	6529119	chr11	6406154	6406653	Snhg15|chr11:6406154-6406653	0.430719511953786	.	.
chr11	6605340	6605839	chr11	6261633	6262132	Nacad|chr11:6261633-6262132	0.325053119763944	.	.
chr11	6605340	6605839	chr11	6952804	6953303	Nacad|chr11:6952804-6953303	0.364821905821261	.	.
chr11	6625867	6626366	chr11	6952804	6953303	Tbrg4|chr11:6952804-6953303	0.354766341256543	.	.
chr11	7063206	7063705	chr11	7056040	7056539	Adcy1|chr11:7056040-7056539	0.364638680207225	.	.
chr11	9010962	9011461	chr11	8751809	8752308	Hus1|chr11:8751809-8752308	0.292179817025885	.	.
chr11	9010962	9011461	chr11	8915989	8916488	Hus1|chr11:8915989-8916488	0.335908989387443	.	.
chr11	9010962	9011461	chr11	8958451	8958950	Hus1|chr11:8958451-8958950	0.375981461350956	.	.
chr11	9010962	9011461	chr11	9294618	9295117	Hus1|chr11:9294618-9295117	0.303027281249829	.	.
chr11	9048265	9048764	chr11	8795740	8796239	Gm11992|chr11:8795740-8796239	0.360428863353952	.	.
chr11	9048265	9048764	chr11	8795740	8796239	Sun3|chr11:8795740-8796239	0.360428863353952	.	.
chr11	9048265	9048764	chr11	9481461	9481960	Gm11992|chr11:9481461-9481960	0.289885331528936	.	.
chr11	9048265	9048764	chr11	9481461	9481960	Sun3|chr11:9481461-9481960	0.289885331528936	.	.
chr11	11113765	11114264	chr11	11115591	11116090	Vwc2|chr11:11115591-11116090	0.30355659491182	.	.
chr11	11113765	11114264	chr11	11175864	11176363	Vwc2|chr11:11175864-11176363	0.486006554275747	.	.
chr11	11461833	11462332	chr11	11115591	11116090	Spata48|chr11:11115591-11116090	0.348576856125327	.	.
chr11	11461833	11462332	chr11	11115591	11116090	Zpbp|chr11:11115591-11116090	0.348576856125327	.	.
chr11	11461833	11462332	chr11	11175864	11176363	Spata48|chr11:11175864-11176363	0.427084601412924	.	.
chr11	11461833	11462332	chr11	11175864	11176363	Zpbp|chr11:11175864-11176363	0.427084601412924	.	.
chr11	11685393	11685892	chr11	11821573	11822072	Gm11999|chr11:11821573-11822072	0.372290227905726	.	.
chr11	11685393	11685892	chr11	11821573	11822072	Ikzf1|chr11:11821573-11822072	0.372290227905726	.	.
chr11	11685930	11686429	chr11	11821573	11822072	Gm11999|chr11:11821573-11822072	0.300197603491143	.	.
chr11	11867820	11868319	chr11	11821573	11822072	1700042O10Rik|chr11:11821573-11822072	0.459581624021293	.	.
chr11	16257496	16257995	chr11	16403596	16404095	Vstm2a|chr11:16403596-16404095	0.330136971774009	.	.
chr11	16257496	16257995	chr11	16591885	16592384	Vstm2a|chr11:16591885-16592384	0.335175394739962	.	.
chr11	17052106	17052605	chr11	17086001	17086500	Cnrip1|chr11:17086001-17086500	0.438446803501928	.	.
chr11	17052106	17052605	chr11	17086001	17086500	Plek|chr11:17086001-17086500	0.438446803501928	.	.
chr11	17158989	17159488	chr11	16941368	16941867	Ppp3r1|chr11:16941368-16941867	0.39507352573935	.	.
chr11	17158989	17159488	chr11	17393901	17394400	Ppp3r1|chr11:17393901-17394400	0.476038549456691	.	.
chr11	17211097	17211596	chr11	16832134	16832633	Pno1|chr11:16832134-16832633	0.289432953699535	.	.
chr11	17211097	17211596	chr11	17086001	17086500	Pno1|chr11:17086001-17086500	0.414426528386232	.	.
chr11	17211097	17211596	chr11	17306408	17306907	Pno1|chr11:17306408-17306907	0.321600402636788	.	.
chr11	17211097	17211596	chr11	17393901	17394400	Pno1|chr11:17393901-17394400	0.516421734569995	.	.
chr11	17211641	17212140	chr11	16870973	16871472	Pno1|chr11:16870973-16871472	0.388788180769813	.	.
chr11	17211641	17212140	chr11	16941368	16941867	Pno1|chr11:16941368-16941867	0.366962095522022	.	.
chr11	17211641	17212140	chr11	17306408	17306907	Pno1|chr11:17306408-17306907	0.396378928809672	.	.
chr11	17211641	17212140	chr11	17393901	17394400	Pno1|chr11:17393901-17394400	0.422841746935904	.	.
chr11	17257330	17257829	chr11	17086001	17086500	C1d|chr11:17086001-17086500	0.434257409792683	.	.
chr11	17257330	17257829	chr11	17727182	17727681	C1d|chr11:17727182-17727681	0.288485128452788	.	.
chr11	17953107	17953606	chr11	17727182	17727681	Etaa1|chr11:17727182-17727681	0.319266283404844	.	.
chr11	17953107	17953606	chr11	17727182	17727681	Etaa1os|chr11:17727182-17727681	0.319266283404844	.	.
chr11	19018819	19019318	chr11	18877408	18877907	Meis1|chr11:18877408-18877907	0.500085191155086	.	.
chr11	19018819	19019318	chr11	18957721	18958220	Meis1|chr11:18957721-18958220	0.290716659212095	.	.
chr11	19924013	19924512	chr11	19947577	19948076	Spred2|chr11:19947577-19948076	0.543163992766452	.	.
chr11	19924574	19925073	chr11	19947577	19948076	Spred2|chr11:19947577-19948076	0.301165798269529	.	.
chr11	20112677	20113176	chr11	20456269	20456768	Actr2|chr11:20456269-20456768	0.410030611651019	.	.
chr11	20201041	20201540	chr11	20454941	20455440	Rab1a|chr11:20454941-20455440	0.373739087538647	.	.
chr11	20249230	20249729	chr11	20454941	20455440	Cep68|chr11:20454941-20455440	0.426509822061144	.	.
chr11	20332570	20333069	chr11	20690952	20691451	Slc1a4|chr11:20690952-20691451	0.537013920478573	.	.
chr11	20542743	20543242	chr11	20631609	20632108	Sertad2|chr11:20631609-20632108	0.539560353006258	.	.
chr11	20542743	20543242	chr11	20690952	20691451	Sertad2|chr11:20690952-20691451	0.509162830905266	.	.
chr11	20542743	20543242	chr11	20987655	20988154	Sertad2|chr11:20987655-20988154	0.587008376142517	.	.
chr11	20741392	20741891	chr11	20372553	20373052	Aftph|chr11:20372553-20373052	0.585818374304826	.	.
chr11	20741392	20741891	chr11	20454941	20455440	Aftph|chr11:20454941-20455440	0.305835328579857	.	.
chr11	20741392	20741891	chr11	20477337	20477836	Aftph|chr11:20477337-20477836	0.39658394892125	.	.
chr11	20741392	20741891	chr11	20690952	20691451	Aftph|chr11:20690952-20691451	0.40900485435081	.	.
chr11	20741392	20741891	chr11	20987091	20987590	Aftph|chr11:20987091-20987590	0.309986466171209	.	.
chr11	20741392	20741891	chr11	20987655	20988154	Aftph|chr11:20987655-20988154	0.497516308120217	.	.
chr11	21091027	21091526	chr11	20987091	20987590	Peli1|chr11:20987091-20987590	0.378511901115169	.	.
chr11	21091027	21091526	chr11	20987655	20988154	Peli1|chr11:20987655-20988154	0.533644522720606	.	.
chr11	21238489	21238988	chr11	20987091	20987590	Vps54|chr11:20987091-20987590	0.330411369740421	.	.
chr11	21370350	21370849	chr11	21414738	21415237	Gm12043|chr11:21414738-21415237	0.290630787174307	.	.
chr11	21370350	21370849	chr11	21414738	21415237	Ugp2|chr11:21414738-21415237	0.290630787174307	.	.
chr11	22512298	22512797	chr11	22286837	22287336	Tmem17|chr11:22286837-22287336	0.332387315796422	.	.
chr11	22512298	22512797	chr11	22719551	22720050	Tmem17|chr11:22719551-22720050	0.283290174329059	.	.
chr11	22617528	22618027	chr11	22376543	22377042	Gm12052|chr11:22376543-22377042	0.374592224248462	.	.
chr11	22617528	22618027	chr11	22440529	22441028	Gm12052|chr11:22440529-22441028	0.476874547389281	.	.
chr11	22617528	22618027	chr11	22540537	22541036	Gm12052|chr11:22540537-22541036	0.287123909057428	.	.
chr11	22617528	22618027	chr11	22698999	22699498	Gm12052|chr11:22698999-22699498	0.467804497396599	.	.
chr11	23894432	23894931	chr11	24080853	24081352	Gm12061|chr11:24080853-24081352	0.45876994382249	.	.
chr11	23894432	23894931	chr11	24080853	24081352	Gm12061|chr11:24080853-24081352	0.458769943822491	.	.
chr11	23894432	23894931	chr11	24080853	24081352	Papolg|chr11:24080853-24081352	0.45876994382249	.	.
chr11	23894432	23894931	chr11	24080853	24081352	Papolg|chr11:24080853-24081352	0.458769943822491	.	.
chr11	23895039	23895538	chr11	24061785	24062284	Gm12061|chr11:24061785-24062284	0.303100576226961	.	.
chr11	23895039	23895538	chr11	24061785	24062284	Papolg|chr11:24061785-24062284	0.303100576226961	.	.
chr11	29373366	29373865	chr11	29718420	29718919	Ccdc88a|chr11:29718420-29718919	0.406620200434738	.	.
chr11	29514834	29515333	chr11	29788745	29789244	Gm12089|chr11:29788745-29789244	0.321961908158383	.	.
chr11	29514834	29515333	chr11	29788745	29789244	Prorsd1|chr11:29788745-29789244	0.321961908158383	.	.
chr11	29547417	29547916	chr11	29788745	29789244	Clhc1|chr11:29788745-29789244	0.31289569084533	.	.
chr11	29547417	29547916	chr11	29788745	29789244	Rps27a|chr11:29788745-29789244	0.31289569084533	.	.
chr11	29547982	29548481	chr11	29718420	29718919	Clhc1|chr11:29718420-29718919	0.392533173884747	.	.
chr11	29547982	29548481	chr11	29718420	29718919	Rps27a|chr11:29718420-29718919	0.392533173884747	.	.
chr11	30648973	30649472	chr11	30657058	30657557	Acyp2|chr11:30657058-30657557	0.362795804616722	.	.
chr11	30648973	30649472	chr11	30888059	30888558	Acyp2|chr11:30888059-30888558	0.45673453026678	.	.
chr11	30771490	30771989	chr11	30754917	30755416	Psme4|chr11:30754917-30755416	0.306681123334148	.	.
chr11	30954161	30954660	chr11	30888059	30888558	Erlec1|chr11:30888059-30888558	0.284835438391714	.	.
chr11	33147604	33148103	chr11	32864627	32865126	Fgf18|chr11:32864627-32865126	0.311965747105608	.	.
chr11	33147604	33148103	chr11	33148287	33148786	Fgf18|chr11:33148287-33148786	0.419422766805949	.	.
chr11	34833438	34833937	chr11	34939000	34939499	Spdl1|chr11:34939000-34939499	0.419659253995834	.	.
chr11	40755146	40755645	chr11	40692427	40692926	Ccng1|chr11:40692427-40692926	0.295880048227365	.	.
chr11	43528548	43529047	chr11	43710092	43710591	Ccnjl|chr11:43710092-43710591	0.350729949763683	.	.
chr11	43681550	43682049	chr11	43626186	43626685	Pwwp2a|chr11:43626186-43626685	0.310092244935601	.	.
chr11	43682467	43682966	chr11	43710092	43710591	Pwwp2a|chr11:43710092-43710591	0.428718457151028	.	.
chr11	43682467	43682966	chr11	43836331	43836830	Pwwp2a|chr11:43836331-43836830	0.494430106974653	.	.
chr11	44398888	44399387	chr11	44323265	44323764	Il12b|chr11:44323265-44323764	0.280350172071871	.	.
chr11	44470279	44470778	chr11	44323265	44323764	Ublcp1|chr11:44323265-44323764	0.304053609899209	.	.
chr11	44470279	44470778	chr11	44618170	44618669	Ublcp1|chr11:44618170-44618669	0.53984225888573	.	.
chr11	44616972	44617471	chr11	44519859	44520358	Ebf1|chr11:44519859-44520358	0.398886636209835	.	.
chr11	44616972	44617471	chr11	44520369	44520868	Ebf1|chr11:44520369-44520868	0.337702265248906	.	.
chr11	44616972	44617471	chr11	44610856	44611355	Ebf1|chr11:44610856-44611355	0.415807738739398	.	.
chr11	45851687	45852186	chr11	45539417	45539916	Clint1|chr11:45539417-45539916	0.38698794800284	.	.
chr11	45851687	45852186	chr11	45926729	45927228	Clint1|chr11:45926729-45927228	0.525783456124254	.	.
chr11	45944230	45944729	chr11	45539417	45539916	Lsm11|chr11:45539417-45539916	0.515404785273119	.	.
chr11	45955275	45955774	chr11	45539417	45539916	Thg1l|chr11:45539417-45539916	0.393610202455546	.	.
chr11	46312118	46312617	chr11	46251909	46252408	Cyfip2|chr11:46251909-46252408	0.404426976910515	.	.
chr11	46436683	46437182	chr11	46287198	46287697	Med7|chr11:46287198-46287697	0.32259572218992	.	.
chr11	47989188	47989687	chr11	47804024	47804523	Sgcd|chr11:47804024-47804523	0.315696885105514	.	.
chr11	48800315	48800814	chr11	48588765	48589264	Rack1|chr11:48588765-48589264	0.479031340706909	.	.
chr11	48816307	48816806	chr11	48774647	48775146	Trim41|chr11:48774647-48775146	0.369805702709056	.	.
chr11	48826330	48826829	chr11	48834168	48834667	Gm12184|chr11:48834168-48834667	0.44611427017197	.	.
chr11	48826330	48826829	chr11	48834168	48834667	Trim7|chr11:48834168-48834667	0.44611427017197	.	.
chr11	49203185	49203684	chr11	48774647	48775146	Zfp62|chr11:48774647-48775146	0.586470271715112	.	.
chr11	49203185	49203684	chr11	48788591	48789090	Zfp62|chr11:48788591-48789090	0.51027399931333	.	.
chr11	49203185	49203684	chr11	48790215	48790714	Zfp62|chr11:48790215-48790714	0.433098009226049	.	.
chr11	49203185	49203684	chr11	48833647	48834146	Zfp62|chr11:48833647-48834146	0.461913691083007	.	.
chr11	49203185	49203684	chr11	49271212	49271711	Zfp62|chr11:49271212-49271711	0.28214916364007	.	.
chr11	49203772	49204271	chr11	48790215	48790714	Zfp62|chr11:48790215-48790714	0.308913231346369	.	.
chr11	49243866	49244365	chr11	48790215	48790714	Mgat1|chr11:48790215-48790714	0.346773878389943	.	.
chr11	49846412	49846911	chr11	49818795	49819294	Mapk9|chr11:49818795-49819294	0.303345489992986	.	.
chr11	50292140	50292639	chr11	50678704	50679203	Maml1|chr11:50678704-50679203	0.54514662492308	.	.
chr11	50430591	50431090	chr11	50678704	50679203	Rufy1|chr11:50678704-50679203	0.290852868768369	.	.
chr11	50887467	50887966	chr11	50678704	50679203	Zfp454|chr11:50678704-50679203	0.347956695605638	.	.
chr11	50915869	50916368	chr11	50769375	50769874	Zfp2|chr11:50769375-50769874	0.303836592655609	.	.
chr11	50930921	50931420	chr11	50769375	50769874	Zfp354b|chr11:50769375-50769874	0.339755053276719	.	.
chr11	50931438	50931937	chr11	50540039	50540538	Zfp354b|chr11:50540039-50540538	0.337347173676923	.	.
chr11	51584494	51584993	chr11	51855397	51855896	Phykpl|chr11:51855397-51855896	0.382948673226294	.	.
chr11	51584494	51584993	chr11	51856134	51856633	Phykpl|chr11:51856134-51856633	0.506895983353142	.	.
chr11	51605794	51606293	chr11	51855397	51855896	Hnrnpab|chr11:51855397-51855896	0.523859706293457	.	.
chr11	51605794	51606293	chr11	51856134	51856633	Hnrnpab|chr11:51856134-51856633	0.301480484341849	.	.
chr11	51619481	51619980	chr11	51855397	51855896	Nhp2|chr11:51855397-51855896	0.497315482492839	.	.
chr11	51619481	51619980	chr11	51856134	51856633	Nhp2|chr11:51856134-51856633	0.284652399219595	.	.
chr11	51688541	51689040	chr11	51855397	51855896	0610009B22Rik|chr11:51855397-51855896	0.464374220403721	.	.
chr11	51688541	51689040	chr11	51874188	51874687	0610009B22Rik|chr11:51874188-51874687	0.365729219765734	.	.
chr11	51763403	51763902	chr11	51539560	51540059	Sar1b|chr11:51539560-51540059	0.389849835118717	.	.
chr11	51763403	51763902	chr11	51539560	51540059	Sec24a|chr11:51539560-51540059	0.389849835118717	.	.
chr11	51763403	51763902	chr11	51681505	51682004	Sar1b|chr11:51681505-51682004	0.379936022705792	.	.
chr11	51763403	51763902	chr11	51681505	51682004	Sec24a|chr11:51681505-51682004	0.379936022705792	.	.
chr11	51763403	51763902	chr11	52143607	52144106	Sar1b|chr11:52143607-52144106	0.376959685069926	.	.
chr11	51763403	51763902	chr11	52143607	52144106	Sec24a|chr11:52143607-52144106	0.376959685069926	.	.
chr11	51999945	52000444	chr11	51658702	51659201	Gm12204|chr11:51658702-51659201	0.353668712438354	.	.
chr11	51999945	52000444	chr11	51658702	51659201	Ube2b|chr11:51658702-51659201	0.353668712438354	.	.
chr11	51999945	52000444	chr11	51945350	51945849	Gm12204|chr11:51945350-51945849	0.359345220727015	.	.
chr11	51999945	52000444	chr11	51945350	51945849	Ube2b|chr11:51945350-51945849	0.359345220727015	.	.
chr11	51999945	52000444	chr11	52086506	52087005	Gm12204|chr11:52086506-52087005	0.47620542636655	.	.
chr11	51999945	52000444	chr11	52086506	52087005	Ube2b|chr11:52086506-52087005	0.47620542636655	.	.
chr11	52000555	52001054	chr11	51832401	51832900	Gm12204|chr11:51832401-51832900	0.350637998079167	.	.
chr11	52000555	52001054	chr11	51832401	51832900	Ube2b|chr11:51832401-51832900	0.350637998079167	.	.
chr11	52000555	52001054	chr11	51855397	51855896	Gm12204|chr11:51855397-51855896	0.434157664604459	.	.
chr11	52000555	52001054	chr11	51855397	51855896	Ube2b|chr11:51855397-51855896	0.434157664604459	.	.
chr11	52000555	52001054	chr11	51856134	51856633	Gm12204|chr11:51856134-51856633	0.492635530107592	.	.
chr11	52000555	52001054	chr11	51856134	51856633	Ube2b|chr11:51856134-51856633	0.492635530107592	.	.
chr11	52000555	52001054	chr11	52333587	52334086	Gm12204|chr11:52333587-52334086	0.583019689395431	.	.
chr11	52000555	52001054	chr11	52333587	52334086	Ube2b|chr11:52333587-52334086	0.583019689395431	.	.
chr11	52003968	52004467	chr11	51832401	51832900	Cdkl3|chr11:51832401-51832900	0.458635316155907	.	.
chr11	52764443	52764942	chr11	52889299	52889798	Fstl4|chr11:52889299-52889798	0.430116837193083	.	.
chr11	53300322	53300821	chr11	53478489	53478988	Hspa4|chr11:53478489-53478988	0.540461328838958	.	.
chr11	53300322	53300821	chr11	53479015	53479514	Hspa4|chr11:53479015-53479514	0.568986179209725	.	.
chr11	53300322	53300821	chr11	53479015	53479514	Hspa4|chr11:53479015-53479514	0.568986179209726	.	.
chr11	53300322	53300821	chr11	53529008	53529507	Hspa4|chr11:53529008-53529507	0.305147954193067	.	.
chr11	53324374	53324873	chr11	53057546	53058045	Zcchc10|chr11:53057546-53058045	0.297898374408275	.	.
chr11	53350427	53350926	chr11	53057546	53058045	Aff4|chr11:53057546-53058045	0.416129819991452	.	.
chr11	53350427	53350926	chr11	53252287	53252786	Aff4|chr11:53252287-53252786	0.59680912692377	.	.
chr11	53350931	53351430	chr11	53057546	53058045	Aff4|chr11:53057546-53058045	0.293448407694011	.	.
chr11	53430286	53430785	chr11	53032302	53032801	Gdf9|chr11:53032302-53032801	0.327671532471739	.	.
chr11	53430286	53430785	chr11	53032302	53032801	Uqcrq|chr11:53032302-53032801	0.327671532471739	.	.
chr11	53431010	53431509	chr11	53057546	53058045	Gdf9|chr11:53057546-53058045	0.367610783176629	.	.
chr11	53431010	53431509	chr11	53057546	53058045	Uqcrq|chr11:53057546-53058045	0.367610783176629	.	.
chr11	53519552	53520051	chr11	53487640	53488139	Sept8|chr11:53487640-53488139	0.321324545958705	.	.
chr11	53519552	53520051	chr11	53520056	53520555	Sept8|chr11:53520056-53520555	0.285612661837998	.	.
chr11	53567090	53567589	chr11	53520056	53520555	A430108G06Rik|chr11:53520056-53520555	0.377265766387934	.	.
chr11	53567090	53567589	chr11	53520056	53520555	Kif3a|chr11:53520056-53520555	0.377265766387934	.	.
chr11	53567090	53567589	chr11	53627817	53628316	A430108G06Rik|chr11:53627817-53628316	0.3520039462068	.	.
chr11	53567090	53567589	chr11	53627817	53628316	Kif3a|chr11:53627817-53628316	0.3520039462068	.	.
chr11	53707052	53707551	chr11	53487640	53488139	Rad50|chr11:53487640-53488139	0.363898524858141	.	.
chr11	53707052	53707551	chr11	53487640	53488139	Rad50|chr11:53487640-53488139	0.363898524858142	.	.
chr11	53707052	53707551	chr11	53763473	53763972	Rad50|chr11:53763473-53763972	0.32042928393224	.	.
chr11	53769713	53770212	chr11	54112961	54113460	Irf1|chr11:54112961-54113460	0.41538645913351	.	.
chr11	53769713	53770212	chr11	54122826	54123325	Irf1|chr11:54122826-54123325	0.328504825807222	.	.
chr11	53891550	53892049	chr11	54122258	54122757	Slc22a5|chr11:54122258-54122757	0.307265367146637	.	.
chr11	53980083	53980582	chr11	54002632	54003131	Slc22a21|chr11:54002632-54003131	0.516799594970265	.	.
chr11	54100189	54100688	chr11	54122258	54122757	P4ha2|chr11:54122258-54122757	0.405281851056851	.	.
chr11	54100707	54101206	chr11	54122258	54122757	P4ha2|chr11:54122258-54122757	0.567699775578821	.	.
chr11	54303873	54304372	chr11	54054184	54054683	Acsl6|chr11:54054184-54054683	0.347508577233397	.	.
chr11	54303873	54304372	chr11	54112961	54113460	Acsl6|chr11:54112961-54113460	0.393150581000445	.	.
chr11	54303873	54304372	chr11	54615896	54616395	Acsl6|chr11:54615896-54616395	0.290083453512798	.	.
chr11	54522599	54523098	chr11	54955884	54956383	Rapgef6|chr11:54955884-54956383	0.344036156210407	.	.
chr11	54786763	54787262	chr11	54615896	54616395	Cdc42se2|chr11:54615896-54616395	0.320726850046394	.	.
chr11	54786763	54787262	chr11	54826733	54827232	Cdc42se2|chr11:54826733-54827232	0.416658028841871	.	.
chr11	54786763	54787262	chr11	54879330	54879829	Cdc42se2|chr11:54879330-54879829	0.320854658794076	.	.
chr11	54786763	54787262	chr11	54927667	54928166	Cdc42se2|chr11:54927667-54928166	0.377730202092174	.	.
chr11	54860391	54860890	chr11	54955884	54956383	Lyrm7|chr11:54955884-54956383	0.383263240650729	.	.
chr11	54902654	54903153	chr11	54930311	54930810	Gpx3|chr11:54930311-54930810	0.32987416845709	.	.
chr11	55033230	55033729	chr11	54955884	54956383	Anxa6|chr11:54955884-54956383	0.342682224709891	.	.
chr11	55033230	55033729	chr11	55240519	55241018	Anxa6|chr11:55240519-55241018	0.296853413135547	.	.
chr11	55033230	55033729	chr11	55446542	55447041	Anxa6|chr11:55446542-55447041	0.3716362633254	.	.
chr11	55077886	55078385	chr11	55446542	55447041	Ccdc69|chr11:55446542-55447041	0.369351204869075	.	.
chr11	55097594	55098093	chr11	54955884	54956383	Gm2a|chr11:54955884-54956383	0.442064793249462	.	.
chr11	55097594	55098093	chr11	55402600	55403099	Gm2a|chr11:55402600-55403099	0.345912823722949	.	.
chr11	55204077	55204576	chr11	54939483	54939982	Slc36a1|chr11:54939483-54939982	0.62039005557611	.	.
chr11	55460969	55461468	chr11	55518735	55519234	Atox1|chr11:55518735-55519234	0.393520744746142	.	.
chr11	55460969	55461468	chr11	55589741	55590240	Atox1|chr11:55589741-55590240	0.28352294287034	.	.
chr11	55469713	55470212	chr11	55402600	55403099	G3bp1|chr11:55402600-55403099	0.541965086803912	.	.
chr11	55469713	55470212	chr11	55446542	55447041	G3bp1|chr11:55446542-55447041	0.542719808630029	.	.
chr11	55469713	55470212	chr11	55592300	55592799	G3bp1|chr11:55592300-55592799	0.291705758996064	.	.
chr11	55608465	55608964	chr11	55589741	55590240	Glra1|chr11:55589741-55590240	0.455295672332107	.	.
chr11	57518411	57518910	chr11	57531413	57531912	Fam114a2|chr11:57531413-57531912	0.322598189415658	.	.
chr11	57518411	57518910	chr11	57531413	57531912	Mfap3|chr11:57531413-57531912	0.322598189415658	.	.
chr11	57518411	57518910	chr11	57934218	57934717	Fam114a2|chr11:57934218-57934717	0.329316024912895	.	.
chr11	57518411	57518910	chr11	57934218	57934717	Mfap3|chr11:57934218-57934717	0.329316024912895	.	.
chr11	57518411	57518910	chr11	57962745	57963244	Fam114a2|chr11:57962745-57963244	0.329383738574224	.	.
chr11	57518411	57518910	chr11	57962745	57963244	Fam114a2|chr11:57962745-57963244	0.329383738574225	.	.
chr11	57518411	57518910	chr11	57962745	57963244	Mfap3|chr11:57962745-57963244	0.329383738574224	.	.
chr11	57518411	57518910	chr11	57962745	57963244	Mfap3|chr11:57962745-57963244	0.329383738574225	.	.
chr11	57644906	57645405	chr11	57962745	57963244	Galnt10|chr11:57962745-57963244	0.304211753172597	.	.
chr11	57801295	57801794	chr11	57962245	57962744	2010001A14Rik|chr11:57962245-57962744	0.290366593877153	.	.
chr11	57801295	57801794	chr11	57962245	57962744	Sap30l|chr11:57962245-57962744	0.290366593877153	.	.
chr11	57801295	57801794	chr11	58057420	58057919	2010001A14Rik|chr11:58057420-58057919	0.289087195534844	.	.
chr11	57801295	57801794	chr11	58057420	58057919	Sap30l|chr11:58057420-58057919	0.289087195534844	.	.
chr11	57801295	57801794	chr11	58179510	58180009	2010001A14Rik|chr11:58179510-58180009	0.310076639034099	.	.
chr11	57801295	57801794	chr11	58179510	58180009	Sap30l|chr11:58179510-58180009	0.310076639034099	.	.
chr11	58008513	58009012	chr11	58066850	58067349	Larp1|chr11:58066850-58067349	0.805445044559796	.	.
chr11	58008513	58009012	chr11	58067446	58067945	Larp1|chr11:58067446-58067945	0.342026339687865	.	.
chr11	58008513	58009012	chr11	58179510	58180009	Larp1|chr11:58179510-58180009	0.398201838250829	.	.
chr11	58008513	58009012	chr11	58334655	58335154	Larp1|chr11:58334655-58335154	0.404220595452962	.	.
chr11	58008513	58009012	chr11	58499238	58499737	Larp1|chr11:58499238-58499737	0.321597832047918	.	.
chr11	58103758	58104257	chr11	57962245	57962744	Cnot8|chr11:57962245-57962744	0.385218217702511	.	.
chr11	58103758	58104257	chr11	58066850	58067349	Cnot8|chr11:58066850-58067349	0.541731771297599	.	.
chr11	58103758	58104257	chr11	58067446	58067945	Cnot8|chr11:58067446-58067945	0.284487320859621	.	.
chr11	58103758	58104257	chr11	58179510	58180009	Cnot8|chr11:58179510-58180009	0.297328611635008	.	.
chr11	58104268	58104767	chr11	58066850	58067349	Cnot8|chr11:58066850-58067349	0.509624789524418	.	.
chr11	58104268	58104767	chr11	58179510	58180009	Cnot8|chr11:58179510-58180009	0.393536357118448	.	.
chr11	58104268	58104767	chr11	58301694	58302193	Cnot8|chr11:58301694-58302193	0.473186618814198	.	.
chr11	58104268	58104767	chr11	58334655	58335154	Cnot8|chr11:58334655-58335154	0.325798847862802	.	.
chr11	58104268	58104767	chr11	58499238	58499737	Cnot8|chr11:58499238-58499737	0.372992860652325	.	.
chr11	58126290	58126789	chr11	58402057	58402556	Gm12246|chr11:58402057-58402556	0.320699206581224	.	.
chr11	58168278	58168777	chr11	58066850	58067349	Gemin5|chr11:58066850-58067349	0.614405530381117	.	.
chr11	58168278	58168777	chr11	58066850	58067349	Gemin5|chr11:58066850-58067349	0.614405530381118	.	.
chr11	58168278	58168777	chr11	58067446	58067945	Gemin5|chr11:58067446-58067945	0.345791680662787	.	.
chr11	58168278	58168777	chr11	58179510	58180009	Gemin5|chr11:58179510-58180009	0.308921027515338	.	.
chr11	58171472	58171971	chr11	57962245	57962744	Mrpl22|chr11:57962245-57962744	0.373792747183614	.	.
chr11	58171472	58171971	chr11	58066850	58067349	Mrpl22|chr11:58066850-58067349	0.388800774375635	.	.
chr11	58171472	58171971	chr11	58334655	58335154	Mrpl22|chr11:58334655-58335154	0.501967565490043	.	.
chr11	58306797	58307296	chr11	58066850	58067349	Zfp692|chr11:58066850-58067349	0.618654352066808	.	.
chr11	58306797	58307296	chr11	58067446	58067945	Zfp692|chr11:58067446-58067945	0.434666803575621	.	.
chr11	58306797	58307296	chr11	58179510	58180009	Zfp692|chr11:58179510-58180009	0.325951784800142	.	.
chr11	58306797	58307296	chr11	58179510	58180009	Zfp692|chr11:58179510-58180009	0.325951784800143	.	.
chr11	58306797	58307296	chr11	58334655	58335154	Zfp692|chr11:58334655-58335154	0.300884823756697	.	.
chr11	58322621	58323120	chr11	58066850	58067349	1700047K16Rik|chr11:58066850-58067349	0.577537765622573	.	.
chr11	58322621	58323120	chr11	58067446	58067945	1700047K16Rik|chr11:58067446-58067945	0.293112642397437	.	.
chr11	58322621	58323120	chr11	58179510	58180009	1700047K16Rik|chr11:58179510-58180009	0.279612719684922	.	.
chr11	58322621	58323120	chr11	58334655	58335154	1700047K16Rik|chr11:58334655-58335154	0.380984803321783	.	.
chr11	58323135	58323634	chr11	58066850	58067349	1700047K16Rik|chr11:58066850-58067349	0.506926986933561	.	.
chr11	58323135	58323634	chr11	58179510	58180009	1700047K16Rik|chr11:58179510-58180009	0.282132551647575	.	.
chr11	58323135	58323634	chr11	58302580	58303079	1700047K16Rik|chr11:58302580-58303079	0.301176456369834	.	.
chr11	58330424	58330923	chr11	58057420	58057919	Sh3bp5l|chr11:58057420-58057919	0.648463806570787	.	.
chr11	58330424	58330923	chr11	58057420	58057919	Zfp672|chr11:58057420-58057919	0.648463806570787	.	.
chr11	58330424	58330923	chr11	58314042	58314541	Sh3bp5l|chr11:58314042-58314541	0.356439029094683	.	.
chr11	58330424	58330923	chr11	58314042	58314541	Zfp672|chr11:58314042-58314541	0.356439029094683	.	.
chr11	58866990	58867489	chr11	58959825	58960324	2810021J22Rik|chr11:58959825-58960324	0.402796994522295	.	.
chr11	58948531	58949030	chr11	59014954	59015453	Hist3h2ba|chr11:59014954-59015453	0.557806782520833	.	.
chr11	58954353	58954852	chr11	58959825	58960324	Hist3h2a|chr11:58959825-58960324	0.448449072071114	.	.
chr11	58954353	58954852	chr11	58959825	58960324	Trim17|chr11:58959825-58960324	0.448449072071114	.	.
chr11	59163194	59163693	chr11	58959825	58960324	Iba57|chr11:58959825-58960324	0.293936500233463	.	.
chr11	59202207	59202706	chr11	58959825	58960324	2610507I01Rik|chr11:58959825-58960324	0.606791087740204	.	.
chr11	59202207	59202706	chr11	58959825	58960324	Mrpl55|chr11:58959825-58960324	0.606791087740204	.	.
chr11	59208124	59208623	chr11	59307735	59308234	2310033P09Rik|chr11:59307735-59308234	0.297445997152612	.	.
chr11	59449807	59450306	chr11	59662147	59662646	Jmjd4|chr11:59662147-59662646	0.370862229083574	.	.
chr11	59506099	59506598	chr11	59307735	59308234	4933439C10Rik|chr11:59307735-59308234	0.282143433785689	.	.
chr11	59506099	59506598	chr11	59708172	59708671	4933439C10Rik|chr11:59708172-59708671	0.28458361208294	.	.
chr11	59506099	59506598	chr11	59848097	59848596	4933439C10Rik|chr11:59848097-59848596	0.367034787938441	.	.
chr11	59506099	59506598	chr11	59891766	59892265	4933439C10Rik|chr11:59891766-59892265	0.389992940542437	.	.
chr11	59787090	59787589	chr11	59759053	59759552	Pld6|chr11:59759053-59759552	0.371403390007289	.	.
chr11	59787090	59787589	chr11	59899530	59900029	Pld6|chr11:59899530-59900029	0.362215625199037	.	.
chr11	59810041	59810540	chr11	59662147	59662646	Flcn|chr11:59662147-59662646	0.512856973800782	.	.
chr11	59810041	59810540	chr11	59662147	59662646	Gm16062|chr11:59662147-59662646	0.512856973800782	.	.
chr11	59810041	59810540	chr11	59778514	59779013	Flcn|chr11:59778514-59779013	0.38112031713273	.	.
chr11	59810041	59810540	chr11	59778514	59779013	Gm16062|chr11:59778514-59779013	0.38112031713273	.	.
chr11	59810041	59810540	chr11	59848097	59848596	Flcn|chr11:59848097-59848596	0.63160220320367	.	.
chr11	59810041	59810540	chr11	59848097	59848596	Gm16062|chr11:59848097-59848596	0.63160220320367	.	.
chr11	59810041	59810540	chr11	59891766	59892265	Flcn|chr11:59891766-59892265	0.364504369054901	.	.
chr11	59810041	59810540	chr11	59891766	59892265	Gm16062|chr11:59891766-59892265	0.364504369054901	.	.
chr11	59947944	59948443	chr11	59662147	59662646	Med9|chr11:59662147-59662646	0.324072068171414	.	.
chr11	59947944	59948443	chr11	59662147	59662646	Med9os|chr11:59662147-59662646	0.324072068171414	.	.
chr11	60352303	60352802	chr11	60465816	60466315	Drc3|chr11:60465816-60466315	0.419344745872785	.	.
chr11	60352303	60352802	chr11	60465816	60466315	Tom1l2|chr11:60465816-60466315	0.419344745872785	.	.
chr11	60416982	60417481	chr11	60385093	60385592	Gid4|chr11:60385093-60385592	0.417172848877584	.	.
chr11	60416982	60417481	chr11	60537735	60538234	Gid4|chr11:60537735-60538234	0.33953707908388	.	.
chr11	60536988	60537487	chr11	60385093	60385592	Alkbh5|chr11:60385093-60385592	0.313608779293405	.	.
chr11	60699509	60700008	chr11	60537735	60538234	Llgl1|chr11:60537735-60538234	0.329751346790405	.	.
chr11	60727028	60727527	chr11	60385093	60385592	Flii|chr11:60385093-60385592	0.321614917578386	.	.
chr11	60727028	60727527	chr11	60537735	60538234	Flii|chr11:60537735-60538234	0.323600930281492	.	.
chr11	60728149	60728648	chr11	60537735	60538234	Mief2|chr11:60537735-60538234	0.458631765703311	.	.
chr11	60728149	60728648	chr11	60927207	60927706	Mief2|chr11:60927207-60927706	0.579229691134966	.	.
chr11	60830928	60831427	chr11	60537735	60538234	Dhrs7b|chr11:60537735-60538234	0.412531334727636	.	.
chr11	60878582	60879081	chr11	60537735	60538234	Tmem11|chr11:60537735-60538234	0.308176306654402	.	.
chr11	61022551	61023050	chr11	61441736	61442235	Kcnj12|chr11:61441736-61442235	0.406757246594991	.	.
chr11	61267431	61267930	chr11	61714584	61715083	Aldh3a2|chr11:61714584-61715083	0.539794961831651	.	.
chr11	61579487	61579986	chr11	61476975	61477474	Epn2|chr11:61476975-61477474	0.433980800466231	.	.
chr11	61930062	61930561	chr11	62047760	62048259	Akap10|chr11:62047760-62048259	0.400814244267311	.	.
chr11	62281160	62281659	chr11	62047760	62048259	Ttc19|chr11:62047760-62048259	0.31099118927029	.	.
chr11	62281160	62281659	chr11	62047760	62048259	Zswim7|chr11:62047760-62048259	0.31099118927029	.	.
chr11	62281160	62281659	chr11	62613558	62614057	Ttc19|chr11:62613558-62614057	0.477778698619909	.	.
chr11	62281160	62281659	chr11	62613558	62614057	Zswim7|chr11:62613558-62614057	0.477778698619909	.	.
chr11	62458183	62458682	chr11	62457097	62457596	Ncor1|chr11:62457097-62457596	0.375237715618219	.	.
chr11	62458183	62458682	chr11	62457097	62457596	Pigl|chr11:62457097-62457596	0.375237715618219	.	.
chr11	62458183	62458682	chr11	62576127	62576626	Ncor1|chr11:62576127-62576626	0.528150677636336	.	.
chr11	62458183	62458682	chr11	62576127	62576626	Pigl|chr11:62576127-62576626	0.528150677636336	.	.
chr11	62458183	62458682	chr11	62643242	62643741	Ncor1|chr11:62643242-62643741	0.299575329186591	.	.
chr11	62458183	62458682	chr11	62643242	62643741	Pigl|chr11:62643242-62643741	0.299575329186591	.	.
chr11	62458183	62458682	chr11	62675625	62676124	Ncor1|chr11:62675625-62676124	0.324523137781549	.	.
chr11	62458183	62458682	chr11	62675625	62676124	Pigl|chr11:62675625-62676124	0.324523137781549	.	.
chr11	62458183	62458682	chr11	62693244	62693743	Ncor1|chr11:62693244-62693743	0.283405969082532	.	.
chr11	62458183	62458682	chr11	62693244	62693743	Pigl|chr11:62693244-62693743	0.283405969082532	.	.
chr11	62458183	62458682	chr11	62745881	62746380	Ncor1|chr11:62745881-62746380	0.451206674841343	.	.
chr11	62458183	62458682	chr11	62745881	62746380	Pigl|chr11:62745881-62746380	0.451206674841343	.	.
chr11	62538230	62538729	chr11	62457097	62457596	Cenpv|chr11:62457097-62457596	0.323595076436968	.	.
[truncated: 13,081 more rows]
