# Supplementary material for: Single-cell analysis of chromatin accessibility in the adult mouse brain
Source: Nature. 2023 Dec 13;624(7991):378–89. doi: 10.1038/s41586-023-06824-9 (PMC10719105; doi:10.1038/s41586-023-06824-9)
Supplement: Supplementary file 3 — Supplementary Tables 1–25 and their legends. [file 41586_2023_6824_MOESM3_ESM.zip › 2023-03-05453B-s3/SI Tables/SI Table 13 Summary of all the gene-cCRE correlations/sa2subclass.Peri_NN.pdc.bedpe]

chr1	4785497	4785996	chr1	4544028	4544527	Mrpl15|chr1:4544028-4544527	0.115205124854556	.	.
chr1	4785497	4785996	chr1	5170387	5170886	Mrpl15|chr1:5170387-5170886	0.315670188776466	.	.
chr1	4807592	4808091	chr1	4544028	4544527	Lypla1|chr1:4544028-4544527	0.140760363470336	.	.
chr1	4807592	4808091	chr1	5019201	5019700	Lypla1|chr1:5019201-5019700	0.118180089874207	.	.
chr1	4857480	4857979	chr1	4527324	4527823	Tcea1|chr1:4527324-4527823	0.130967661026812	.	.
chr1	6214386	6214885	chr1	6382628	6383127	4732440D04Rik|chr1:6382628-6383127	0.124590541922155	.	.
chr1	9798078	9798577	chr1	10143724	10144223	Sgk3|chr1:10143724-10144223	0.106576578153793	.	.
chr1	9943920	9944419	chr1	10062205	10062704	Snhg6|chr1:10062205-10062704	0.0923926535160625	.	.
chr1	9968004	9968503	chr1	10039501	10040000	Tcf24|chr1:10039501-10040000	0.100673389665452	.	.
chr1	9968004	9968503	chr1	10062205	10062704	Tcf24|chr1:10062205-10062704	0.0952574611095947	.	.
chr1	10008928	10009427	chr1	10039501	10040000	Ppp1r42|chr1:10039501-10040000	0.143756337383776	.	.
chr1	10008928	10009427	chr1	10143724	10144223	Ppp1r42|chr1:10143724-10144223	0.0976082323992947	.	.
chr1	10008928	10009427	chr1	10143724	10144223	Ppp1r42|chr1:10143724-10144223	0.0976082323992948	.	.
chr1	10232855	10233354	chr1	10039501	10040000	Arfgef1|chr1:10039501-10040000	0.0832411510010233	.	.
chr1	12992497	12992996	chr1	12718098	12718597	Slco5a1|chr1:12718098-12718597	0.116916262013567	.	.
chr1	12992497	12992996	chr1	12835919	12836418	Slco5a1|chr1:12835919-12836418	0.198277876468064	.	.
chr1	12992497	12992996	chr1	12850841	12851340	Slco5a1|chr1:12850841-12851340	0.187406399733668	.	.
chr1	13372876	13373375	chr1	13171261	13171760	Ncoa2|chr1:13171261-13171760	0.123253449812362	.	.
chr1	13372876	13373375	chr1	13372290	13372789	Ncoa2|chr1:13372290-13372789	0.0738568378379564	.	.
chr1	13372876	13373375	chr1	13656164	13656663	Ncoa2|chr1:13656164-13656663	0.0846493268723967	.	.
chr1	13373516	13374015	chr1	13171261	13171760	Ncoa2|chr1:13171261-13171760	0.1158587314487	.	.
chr1	13373516	13374015	chr1	13656164	13656663	Ncoa2|chr1:13656164-13656663	0.0698336357187462	.	.
chr1	13589563	13590062	chr1	13425930	13426429	Tram1|chr1:13425930-13426429	0.276599275917379	.	.
chr1	13589563	13590062	chr1	13582805	13583304	Tram1|chr1:13582805-13583304	0.0978014000249963	.	.
chr1	13589563	13590062	chr1	13789111	13789610	Tram1|chr1:13789111-13789610	0.134074445448777	.	.
chr1	13660314	13660813	chr1	13597676	13598175	Lactb2|chr1:13597676-13598175	0.0856790949046481	.	.
chr1	13660314	13660813	chr1	13656164	13656663	Lactb2|chr1:13656164-13656663	0.155011073145404	.	.
chr1	14309549	14310048	chr1	14150554	14151053	Eya1|chr1:14150554-14151053	0.139408325707473	.	.
chr1	14309549	14310048	chr1	14151073	14151572	Eya1|chr1:14151073-14151572	0.168635913399105	.	.
chr1	14309549	14310048	chr1	14464722	14465221	Eya1|chr1:14464722-14465221	0.155676779815163	.	.
chr1	14309549	14310048	chr1	14739996	14740495	Eya1|chr1:14739996-14740495	0.127336302494482	.	.
chr1	14755218	14755717	chr1	14795384	14795883	Msc|chr1:14795384-14795883	0.190769662506646	.	.
chr1	15805340	15805839	chr1	16177516	16178015	Terf1|chr1:16177516-16178015	0.197631228934658	.	.
chr1	16093096	16093595	chr1	16248932	16249431	4930444P10Rik|chr1:16248932-16249431	0.262510843315523	.	.
chr1	16104453	16104952	chr1	16248932	16249431	Rpl7|chr1:16248932-16249431	0.0810464606806929	.	.
chr1	16104453	16104952	chr1	16248932	16249431	Rpl7|chr1:16248932-16249431	0.081046460680693	.	.
chr1	16104453	16104952	chr1	16304858	16305357	Rpl7|chr1:16304858-16305357	0.101293927964851	.	.
chr1	16104999	16105498	chr1	16177516	16178015	Rdh10|chr1:16177516-16178015	0.109872856309055	.	.
chr1	16104999	16105498	chr1	16177516	16178015	Rpl7|chr1:16177516-16178015	0.109872856309055	.	.
chr1	16105563	16106062	chr1	16177516	16178015	Rdh10|chr1:16177516-16178015	0.0781784257344286	.	.
chr1	16228160	16228659	chr1	16177516	16178015	Gm28095|chr1:16177516-16178015	0.16289734421905	.	.
chr1	16228160	16228659	chr1	16248932	16249431	Gm28095|chr1:16248932-16249431	0.07048079841402	.	.
chr1	16228160	16228659	chr1	16248932	16249431	Gm28095|chr1:16248932-16249431	0.0704807984140201	.	.
chr1	16619102	16619601	chr1	16304858	16305357	Ube2w|chr1:16304858-16305357	0.0698332596054012	.	.
chr1	17098192	17098691	chr1	17377480	17377979	Jph1|chr1:17377480-17377979	0.141108898630707	.	.
chr1	17098192	17098691	chr1	17378026	17378525	Jph1|chr1:17378026-17378525	0.0983636866144146	.	.
chr1	20820187	20820686	chr1	21232056	21232555	Mcm3|chr1:21232056-21232555	0.0771114760114511	.	.
chr1	20890311	20890810	chr1	20922285	20922784	6720483E21Rik|chr1:20922285-20922784	0.137416504416702	.	.
chr1	20890311	20890810	chr1	20922285	20922784	Paqr8|chr1:20922285-20922784	0.137416504416702	.	.
chr1	20890311	20890810	chr1	20938964	20939463	6720483E21Rik|chr1:20938964-20939463	0.0859080010142581	.	.
chr1	20890311	20890810	chr1	20938964	20939463	Paqr8|chr1:20938964-20939463	0.0859080010142581	.	.
chr1	20890311	20890810	chr1	21007833	21008332	6720483E21Rik|chr1:21007833-21008332	0.182852029319135	.	.
chr1	20890311	20890810	chr1	21007833	21008332	Paqr8|chr1:21007833-21008332	0.182852029319135	.	.
chr1	20890311	20890810	chr1	21008791	21009290	6720483E21Rik|chr1:21008791-21009290	0.0714840797071009	.	.
chr1	20890311	20890810	chr1	21008791	21009290	Paqr8|chr1:21008791-21009290	0.0714840797071009	.	.
chr1	20890311	20890810	chr1	21076025	21076524	6720483E21Rik|chr1:21076025-21076524	0.1775984823848	.	.
chr1	20890311	20890810	chr1	21076025	21076524	Paqr8|chr1:21076025-21076524	0.1775984823848	.	.
chr1	20951400	20951899	chr1	21010356	21010855	Efhc1|chr1:21010356-21010855	0.0829186740173168	.	.
chr1	20951400	20951899	chr1	21101196	21101695	Efhc1|chr1:21101196-21101695	0.139215969424448	.	.
chr1	21079134	21079633	chr1	20933361	20933860	Gm28287|chr1:20933361-20933860	0.135123338987947	.	.
chr1	21079134	21079633	chr1	20933361	20933860	Tram2|chr1:20933361-20933860	0.135123338987947	.	.
chr1	21079134	21079633	chr1	21007833	21008332	Gm28287|chr1:21007833-21008332	0.152000192371985	.	.
chr1	21079134	21079633	chr1	21007833	21008332	Tram2|chr1:21007833-21008332	0.152000192371985	.	.
chr1	21079134	21079633	chr1	21076025	21076524	Gm28287|chr1:21076025-21076524	0.129391111918866	.	.
chr1	21079134	21079633	chr1	21076025	21076524	Tram2|chr1:21076025-21076524	0.129391111918866	.	.
chr1	21079134	21079633	chr1	21411526	21412025	Gm28287|chr1:21411526-21412025	0.0749166022876744	.	.
chr1	21079134	21079633	chr1	21411526	21412025	Tram2|chr1:21411526-21412025	0.0749166022876744	.	.
chr1	21218543	21219042	chr1	20922285	20922784	Tmem14a|chr1:20922285-20922784	0.134044324821119	.	.
chr1	21218543	21219042	chr1	20922853	20923352	Tmem14a|chr1:20922853-20923352	0.147466941492233	.	.
chr1	21218543	21219042	chr1	21010356	21010855	Tmem14a|chr1:21010356-21010855	0.106293840470678	.	.
chr1	21218543	21219042	chr1	21101196	21101695	Tmem14a|chr1:21101196-21101695	0.0740190193149569	.	.
chr1	21271420	21271919	chr1	21076025	21076524	Gm28836|chr1:21076025-21076524	0.0794469520413245	.	.
chr1	21271420	21271919	chr1	21448185	21448684	Gm28836|chr1:21448185-21448684	0.0996291034232633	.	.
chr1	21271420	21271919	chr1	21499815	21500314	Gm28836|chr1:21499815-21500314	0.0979561422373699	.	.
chr1	21271953	21272452	chr1	21007833	21008332	Gm28836|chr1:21007833-21008332	0.120907101348339	.	.
chr1	21271953	21272452	chr1	21008791	21009290	Gm28836|chr1:21008791-21009290	0.129001748508574	.	.
chr1	21271953	21272452	chr1	21010356	21010855	Gm28836|chr1:21010356-21010855	0.119633207204211	.	.
chr1	21271953	21272452	chr1	21411526	21412025	Gm28836|chr1:21411526-21412025	0.147277984974573	.	.
chr1	21961224	21961723	chr1	21829900	21830399	Kcnq5|chr1:21829900-21830399	0.191473549508252	.	.
chr1	22805771	22806270	chr1	23117320	23117819	Rims1|chr1:23117320-23117819	0.0834726505521406	.	.
chr1	22805771	22806270	chr1	23202917	23203416	Rims1|chr1:23202917-23203416	0.0770905586027591	.	.
chr1	23762292	23762791	chr1	23762798	23763297	B3gat2|chr1:23762798-23763297	0.114788494114608	.	.
chr1	24005456	24005955	chr1	23762798	23763297	Sdhaf4|chr1:23762798-23763297	0.0705164476985102	.	.
chr1	24099649	24100148	chr1	23762798	23763297	Fam135a|chr1:23762798-23763297	0.108387640388524	.	.
chr1	24678265	24678764	chr1	24611656	24612155	Lmbrd1|chr1:24611656-24612155	0.141886310185592	.	.
chr1	24678265	24678764	chr1	24613347	24613846	Lmbrd1|chr1:24613347-24613846	0.220025370238945	.	.
chr1	24678265	24678764	chr1	24613347	24613846	Lmbrd1|chr1:24613347-24613846	0.220025370238946	.	.
chr1	24678265	24678764	chr1	24614093	24614592	Lmbrd1|chr1:24614093-24614592	0.173428213998406	.	.
chr1	24678265	24678764	chr1	24614797	24615296	Lmbrd1|chr1:24614797-24615296	0.149821605788742	.	.
chr1	24678265	24678764	chr1	24615721	24616220	Lmbrd1|chr1:24615721-24616220	0.164839124074817	.	.
chr1	30873430	30873929	chr1	30819061	30819560	Phf3|chr1:30819061-30819560	0.0716703038252695	.	.
chr1	33669575	33670074	chr1	33946901	33947400	Prim2|chr1:33946901-33947400	0.0758970052001087	.	.
chr1	33670156	33670655	chr1	33946901	33947400	Prim2|chr1:33946901-33947400	0.146573045512316	.	.
chr1	33814360	33814859	chr1	33964594	33965093	Zfp451|chr1:33964594-33965093	0.10088527474846	.	.
chr1	33814360	33814859	chr1	33980363	33980862	Zfp451|chr1:33980363-33980862	0.0891941321536131	.	.
chr1	33907308	33907807	chr1	33946901	33947400	Bend6|chr1:33946901-33947400	0.220517344007221	.	.
chr1	33907308	33907807	chr1	33946901	33947400	Dst|chr1:33946901-33947400	0.220517344007221	.	.
chr1	33907935	33908434	chr1	33946901	33947400	Bend6|chr1:33946901-33947400	0.166826625929804	.	.
chr1	33907935	33908434	chr1	33946901	33947400	Dst|chr1:33946901-33947400	0.166826625929804	.	.
chr1	33907935	33908434	chr1	33966318	33966817	Bend6|chr1:33966318-33966817	0.162648761418728	.	.
chr1	33907935	33908434	chr1	33966318	33966817	Dst|chr1:33966318-33966817	0.162648761418728	.	.
chr1	33907935	33908434	chr1	33980363	33980862	Bend6|chr1:33980363-33980862	0.33698518677679	.	.
chr1	33907935	33908434	chr1	33980363	33980862	Dst|chr1:33980363-33980862	0.33698518677679	.	.
chr1	33907935	33908434	chr1	33996464	33996963	Bend6|chr1:33996464-33996963	0.0989020043575512	.	.
chr1	33907935	33908434	chr1	33996464	33996963	Dst|chr1:33996464-33996963	0.0989020043575512	.	.
chr1	34433080	34433579	chr1	34005632	34006131	Gm37233|chr1:34005632-34006131	0.106328048641879	.	.
chr1	34433080	34433579	chr1	34011301	34011800	Gm37233|chr1:34011301-34011800	0.105118954296695	.	.
chr1	34433080	34433579	chr1	34164579	34165078	Gm37233|chr1:34164579-34165078	0.0899456490974571	.	.
chr1	34433080	34433579	chr1	34392953	34393452	Gm37233|chr1:34392953-34393452	0.159844265776976	.	.
chr1	34439491	34439990	chr1	34060293	34060792	Ccdc115|chr1:34060293-34060792	0.0757480900819578	.	.
chr1	34439491	34439990	chr1	34060293	34060792	Imp4|chr1:34060293-34060792	0.0757480900819578	.	.
chr1	34439491	34439990	chr1	34121591	34122090	Ccdc115|chr1:34121591-34122090	0.278789908651945	.	.
chr1	34439491	34439990	chr1	34121591	34122090	Imp4|chr1:34121591-34122090	0.278789908651945	.	.
chr1	34439491	34439990	chr1	34150569	34151068	Ccdc115|chr1:34150569-34151068	0.211576640148619	.	.
chr1	34439491	34439990	chr1	34150569	34151068	Imp4|chr1:34150569-34151068	0.211576640148619	.	.
chr1	34439491	34439990	chr1	34264655	34265154	Ccdc115|chr1:34264655-34265154	0.233216679476179	.	.
chr1	34439491	34439990	chr1	34264655	34265154	Imp4|chr1:34264655-34265154	0.233216679476179	.	.
chr1	34439491	34439990	chr1	34399361	34399860	Ccdc115|chr1:34399361-34399860	0.0824416811623016	.	.
chr1	34439491	34439990	chr1	34399361	34399860	Imp4|chr1:34399361-34399860	0.0824416811623016	.	.
chr1	34459438	34459937	chr1	34042264	34042763	Ptpn18|chr1:34042264-34042763	0.0965763025732024	.	.
chr1	34459438	34459937	chr1	34077432	34077931	Ptpn18|chr1:34077432-34077931	0.0862552079557344	.	.
chr1	34459438	34459937	chr1	34129634	34130133	Ptpn18|chr1:34129634-34130133	0.124936389343451	.	.
chr1	34459438	34459937	chr1	34236361	34236860	Ptpn18|chr1:34236361-34236860	0.232930139514497	.	.
chr1	34459438	34459937	chr1	34392953	34393452	Ptpn18|chr1:34392953-34393452	0.0934069929600909	.	.
chr1	34459438	34459937	chr1	34409815	34410314	Ptpn18|chr1:34409815-34410314	0.209769907892439	.	.
chr1	34472597	34473096	chr1	34392953	34393452	Gm28417|chr1:34392953-34393452	0.0695465179906725	.	.
chr1	34472597	34473096	chr1	34409815	34410314	Gm28417|chr1:34409815-34410314	0.141712778296303	.	.
chr1	34801460	34801959	chr1	34740690	34741189	Arhgef4|chr1:34740690-34741189	0.157385334368315	.	.
chr1	34801460	34801959	chr1	34752832	34753331	Arhgef4|chr1:34752832-34753331	0.10388263133574	.	.
chr1	34801460	34801959	chr1	34827924	34828423	Arhgef4|chr1:34827924-34828423	0.0742385214479523	.	.
chr1	34842804	34843303	chr1	34740690	34741189	Fam168b|chr1:34740690-34741189	0.0950260582231913	.	.
chr1	34842804	34843303	chr1	34836709	34837208	Fam168b|chr1:34836709-34837208	0.0842765399130602	.	.
chr1	34849768	34850267	chr1	34836709	34837208	Plekhb2|chr1:34836709-34837208	0.127892061060204	.	.
chr1	36244101	36244600	chr1	36075445	36075944	Uggt1|chr1:36075445-36075944	0.125213242872871	.	.
chr1	36244101	36244600	chr1	36441070	36441569	Uggt1|chr1:36441070-36441569	0.082369021867217	.	.
chr1	36244101	36244600	chr1	36441070	36441569	Uggt1|chr1:36441070-36441569	0.0823690218672171	.	.
chr1	36307414	36307913	chr1	36075445	36075944	Arid5a|chr1:36075445-36075944	0.127212512997723	.	.
chr1	36307414	36307913	chr1	36082142	36082641	Arid5a|chr1:36082142-36082641	0.124823233510773	.	.
chr1	36307414	36307913	chr1	36254564	36255063	Arid5a|chr1:36254564-36255063	0.0841973711905099	.	.
chr1	36307414	36307913	chr1	36255174	36255673	Arid5a|chr1:36255174-36255673	0.164532845293096	.	.
chr1	36307414	36307913	chr1	36264090	36264589	Arid5a|chr1:36264090-36264589	0.115588356982646	.	.
chr1	36307414	36307913	chr1	36303259	36303758	Arid5a|chr1:36303259-36303758	0.106092604997292	.	.
chr1	36307414	36307913	chr1	36304583	36305082	Arid5a|chr1:36304583-36305082	0.160457533736598	.	.
chr1	36307414	36307913	chr1	36396972	36397471	Arid5a|chr1:36396972-36397471	0.0962054105733086	.	.
chr1	36307414	36307913	chr1	36441070	36441569	Arid5a|chr1:36441070-36441569	0.207086995098403	.	.
chr1	36307414	36307913	chr1	36580272	36580771	Arid5a|chr1:36580272-36580771	0.0840921166804913	.	.
chr1	36307414	36307913	chr1	36580272	36580771	Arid5a|chr1:36580272-36580771	0.0840921166804914	.	.
chr1	36307414	36307913	chr1	36588449	36588948	Arid5a|chr1:36588449-36588948	0.115321482268294	.	.
chr1	36307414	36307913	chr1	36589431	36589930	Arid5a|chr1:36589431-36589930	0.0857751493686181	.	.
chr1	36307414	36307913	chr1	36647514	36648013	Arid5a|chr1:36647514-36648013	0.230155463910519	.	.
chr1	36307414	36307913	chr1	36674818	36675317	Arid5a|chr1:36674818-36675317	0.193514727728717	.	.
chr1	36333238	36333737	chr1	36075445	36075944	4930403P22Rik|chr1:36075445-36075944	0.0979158725265356	.	.
chr1	36333238	36333737	chr1	36264090	36264589	4930403P22Rik|chr1:36264090-36264589	0.246478999134803	.	.
chr1	36333238	36333737	chr1	36303259	36303758	4930403P22Rik|chr1:36303259-36303758	0.0691761213179943	.	.
chr1	36333238	36333737	chr1	36304583	36305082	4930403P22Rik|chr1:36304583-36305082	0.227313270319722	.	.
chr1	36333238	36333737	chr1	36441070	36441569	4930403P22Rik|chr1:36441070-36441569	0.158978042330141	.	.
chr1	36333238	36333737	chr1	36556392	36556891	4930403P22Rik|chr1:36556392-36556891	0.113318027788814	.	.
chr1	36333238	36333737	chr1	36575995	36576494	4930403P22Rik|chr1:36575995-36576494	0.0733794328138781	.	.
chr1	36333238	36333737	chr1	36588449	36588948	4930403P22Rik|chr1:36588449-36588948	0.129537849360366	.	.
chr1	36368963	36369462	chr1	36254564	36255063	Kansl3|chr1:36254564-36255063	0.0955706403682209	.	.
chr1	36368963	36369462	chr1	36255174	36255673	Kansl3|chr1:36255174-36255673	0.0873540918295179	.	.
chr1	36368963	36369462	chr1	36323141	36323640	Kansl3|chr1:36323141-36323640	0.0746024918965771	.	.
chr1	36368963	36369462	chr1	36571530	36572029	Kansl3|chr1:36571530-36572029	0.098493653572329	.	.
chr1	36368963	36369462	chr1	36580272	36580771	Kansl3|chr1:36580272-36580771	0.133682474184543	.	.
chr1	36445084	36445583	chr1	36303259	36303758	Lman2l|chr1:36303259-36303758	0.258502446021838	.	.
chr1	36445084	36445583	chr1	36303259	36303758	Lman2l|chr1:36303259-36303758	0.258502446021839	.	.
chr1	36445084	36445583	chr1	36304583	36305082	Lman2l|chr1:36304583-36305082	0.114740505104103	.	.
chr1	36445084	36445583	chr1	36572651	36573150	Lman2l|chr1:36572651-36573150	0.0709620387632631	.	.
chr1	36445084	36445583	chr1	36612521	36613020	Lman2l|chr1:36612521-36613020	0.156050646480122	.	.
chr1	36445084	36445583	chr1	36674818	36675317	Lman2l|chr1:36674818-36675317	0.157284554710841	.	.
chr1	36471319	36471818	chr1	36082142	36082641	Cnnm4|chr1:36082142-36082641	0.094329234269063	.	.
chr1	36471319	36471818	chr1	36254564	36255063	Cnnm4|chr1:36254564-36255063	0.157557768026451	.	.
chr1	36471319	36471818	chr1	36264090	36264589	Cnnm4|chr1:36264090-36264589	0.251850734850708	.	.
chr1	36471319	36471818	chr1	36324037	36324536	Cnnm4|chr1:36324037-36324536	0.0789421190238925	.	.
chr1	36471319	36471818	chr1	36324037	36324536	Cnnm4|chr1:36324037-36324536	0.0789421190238926	.	.
chr1	36471319	36471818	chr1	36556392	36556891	Cnnm4|chr1:36556392-36556891	0.077334661309509	.	.
chr1	36471319	36471818	chr1	36569686	36570185	Cnnm4|chr1:36569686-36570185	0.155109290082136	.	.
chr1	36471319	36471818	chr1	36575995	36576494	Cnnm4|chr1:36575995-36576494	0.216357468646718	.	.
chr1	36511549	36512048	chr1	36556392	36556891	Cnnm3|chr1:36556392-36556891	0.0723687270385241	.	.
chr1	36511549	36512048	chr1	36568220	36568719	Cnnm3|chr1:36568220-36568719	0.146806732746505	.	.
chr1	36511549	36512048	chr1	36575995	36576494	Cnnm3|chr1:36575995-36576494	0.0698800176251762	.	.
chr1	36511549	36512048	chr1	36596012	36596511	Cnnm3|chr1:36596012-36596511	0.0807987852959362	.	.
chr1	36547105	36547604	chr1	36264090	36264589	Ankrd39|chr1:36264090-36264589	0.0844563589654796	.	.
chr1	36547105	36547604	chr1	36304583	36305082	Ankrd39|chr1:36304583-36305082	0.0972860002435915	.	.
chr1	36547105	36547604	chr1	36441070	36441569	Ankrd39|chr1:36441070-36441569	0.147327178233853	.	.
chr1	36547105	36547604	chr1	36556392	36556891	Ankrd39|chr1:36556392-36556891	0.118826322442792	.	.
chr1	36547105	36547604	chr1	36568220	36568719	Ankrd39|chr1:36568220-36568719	0.0707932826888269	.	.
chr1	36547105	36547604	chr1	36572651	36573150	Ankrd39|chr1:36572651-36573150	0.155200347318353	.	.
chr1	36547105	36547604	chr1	36595086	36595585	Ankrd39|chr1:36595086-36595585	0.116910386354134	.	.
chr1	36547105	36547604	chr1	36674818	36675317	Ankrd39|chr1:36674818-36675317	0.0812849960471279	.	.
chr1	36557336	36557835	chr1	36303259	36303758	D430040D24Rik|chr1:36303259-36303758	0.0821210665642404	.	.
chr1	36557336	36557835	chr1	36303259	36303758	Sema4c|chr1:36303259-36303758	0.0821210665642404	.	.
chr1	36557336	36557835	chr1	36304583	36305082	D430040D24Rik|chr1:36304583-36305082	0.0812920401295635	.	.
chr1	36557336	36557835	chr1	36304583	36305082	Sema4c|chr1:36304583-36305082	0.0812920401295635	.	.
chr1	36557336	36557835	chr1	36324037	36324536	D430040D24Rik|chr1:36324037-36324536	0.123429251921143	.	.
chr1	36557336	36557835	chr1	36324037	36324536	Sema4c|chr1:36324037-36324536	0.123429251921143	.	.
chr1	36557336	36557835	chr1	36568220	36568719	D430040D24Rik|chr1:36568220-36568719	0.224898040901029	.	.
chr1	36557336	36557835	chr1	36568220	36568719	Sema4c|chr1:36568220-36568719	0.224898040901029	.	.
chr1	36557336	36557835	chr1	36569686	36570185	D430040D24Rik|chr1:36569686-36570185	0.207199552562147	.	.
chr1	36557336	36557835	chr1	36569686	36570185	Sema4c|chr1:36569686-36570185	0.207199552562147	.	.
chr1	36557336	36557835	chr1	36571530	36572029	D430040D24Rik|chr1:36571530-36572029	0.150742136677678	.	.
chr1	36557336	36557835	chr1	36571530	36572029	Sema4c|chr1:36571530-36572029	0.150742136677678	.	.
chr1	36557336	36557835	chr1	36596012	36596511	D430040D24Rik|chr1:36596012-36596511	0.257389517849562	.	.
chr1	36557336	36557835	chr1	36596012	36596511	Sema4c|chr1:36596012-36596511	0.257389517849562	.	.
chr1	36557336	36557835	chr1	36684036	36684535	D430040D24Rik|chr1:36684036-36684535	0.170837319597538	.	.
chr1	36557336	36557835	chr1	36684036	36684535	Sema4c|chr1:36684036-36684535	0.170837319597538	.	.
chr1	36558001	36558500	chr1	36254564	36255063	D430040D24Rik|chr1:36254564-36255063	0.1132124749688	.	.
chr1	36558001	36558500	chr1	36254564	36255063	Sema4c|chr1:36254564-36255063	0.1132124749688	.	.
chr1	36558001	36558500	chr1	36556392	36556891	D430040D24Rik|chr1:36556392-36556891	0.0797932308800711	.	.
chr1	36558001	36558500	chr1	36556392	36556891	D430040D24Rik|chr1:36556392-36556891	0.0797932308800712	.	.
chr1	36558001	36558500	chr1	36556392	36556891	Sema4c|chr1:36556392-36556891	0.0797932308800711	.	.
chr1	36558001	36558500	chr1	36556392	36556891	Sema4c|chr1:36556392-36556891	0.0797932308800712	.	.
chr1	36558001	36558500	chr1	36580272	36580771	D430040D24Rik|chr1:36580272-36580771	0.183284346048238	.	.
chr1	36558001	36558500	chr1	36580272	36580771	Sema4c|chr1:36580272-36580771	0.183284346048238	.	.
chr1	36558001	36558500	chr1	36588449	36588948	D430040D24Rik|chr1:36588449-36588948	0.0875986152610708	.	.
chr1	36558001	36558500	chr1	36588449	36588948	Sema4c|chr1:36588449-36588948	0.0875986152610708	.	.
chr1	36691240	36691739	chr1	36396972	36397471	Cox5b|chr1:36396972-36397471	0.123181342847922	.	.
chr1	36691240	36691739	chr1	36539194	36539693	Cox5b|chr1:36539194-36539693	0.152214340344241	.	.
chr1	36691240	36691739	chr1	36556392	36556891	Cox5b|chr1:36556392-36556891	0.149724836870698	.	.
chr1	36691240	36691739	chr1	36569686	36570185	Cox5b|chr1:36569686-36570185	0.109359171379343	.	.
chr1	36691240	36691739	chr1	36589431	36589930	Cox5b|chr1:36589431-36589930	0.239094966070181	.	.
chr1	36709882	36710381	chr1	36255174	36255673	4933424G06Rik|chr1:36255174-36255673	0.190943634929087	.	.
chr1	36709882	36710381	chr1	36572651	36573150	4933424G06Rik|chr1:36572651-36573150	0.104309851841731	.	.
chr1	36709882	36710381	chr1	36575995	36576494	4933424G06Rik|chr1:36575995-36576494	0.116580953864989	.	.
chr1	36709882	36710381	chr1	36634901	36635400	4933424G06Rik|chr1:36634901-36635400	0.120391562208823	.	.
chr1	36709882	36710381	chr1	36647514	36648013	4933424G06Rik|chr1:36647514-36648013	0.10278926177192	.	.
chr1	36709882	36710381	chr1	36647514	36648013	4933424G06Rik|chr1:36647514-36648013	0.102789261771921	.	.
chr1	37299595	37300094	chr1	37029031	37029530	Inpp4a|chr1:37029031-37029530	0.0943702198227753	.	.
chr1	37299595	37300094	chr1	37586074	37586573	Inpp4a|chr1:37586074-37586573	0.187439393196595	.	.
chr1	37300101	37300600	chr1	37600786	37601285	Inpp4a|chr1:37600786-37601285	0.115949602348033	.	.
chr1	37429364	37429863	chr1	37314411	37314910	Coa5|chr1:37314411-37314910	0.192514145443566	.	.
chr1	37429364	37429863	chr1	37314411	37314910	Unc50|chr1:37314411-37314910	0.192514145443566	.	.
chr1	37429364	37429863	chr1	37639092	37639591	Coa5|chr1:37639092-37639591	0.0682553897375667	.	.
chr1	37429364	37429863	chr1	37639092	37639591	Coa5|chr1:37639092-37639591	0.0682553897375668	.	.
chr1	37429364	37429863	chr1	37639092	37639591	Unc50|chr1:37639092-37639591	0.0682553897375667	.	.
chr1	37429364	37429863	chr1	37639092	37639591	Unc50|chr1:37639092-37639591	0.0682553897375668	.	.
chr1	37540864	37541363	chr1	37600786	37601285	Mgat4a|chr1:37600786-37601285	0.0788117799206459	.	.
chr1	37540864	37541363	chr1	37622734	37623233	Mgat4a|chr1:37622734-37623233	0.153869816081404	.	.
chr1	37864699	37865198	chr1	37624223	37624722	Gm26805|chr1:37624223-37624722	0.109396296015606	.	.
chr1	37871955	37872454	chr1	37600786	37601285	Lipt1|chr1:37600786-37601285	0.123904491202387	.	.
chr1	37871955	37872454	chr1	37624223	37624722	Lipt1|chr1:37624223-37624722	0.0706508674372159	.	.
chr1	37871955	37872454	chr1	38081266	38081765	Lipt1|chr1:38081266-38081765	0.102682606336802	.	.
chr1	37890241	37890740	chr1	37622734	37623233	Mitd1|chr1:37622734-37623233	0.0898513758675566	.	.
chr1	37890241	37890740	chr1	37622734	37623233	Mrpl30|chr1:37622734-37623233	0.0898513758675566	.	.
chr1	37997082	37997581	chr1	37639092	37639591	Eif5b|chr1:37639092-37639591	0.123880360530757	.	.
chr1	37997082	37997581	chr1	37639092	37639591	Txndc9|chr1:37639092-37639591	0.123880360530757	.	.
chr1	37997082	37997581	chr1	38222112	38222611	Eif5b|chr1:38222112-38222611	0.0901971292844707	.	.
chr1	37997082	37997581	chr1	38222112	38222611	Txndc9|chr1:38222112-38222611	0.0901971292844707	.	.
chr1	37997778	37998277	chr1	37586074	37586573	Eif5b|chr1:37586074-37586573	0.194564701135374	.	.
chr1	37997778	37998277	chr1	37586074	37586573	Txndc9|chr1:37586074-37586573	0.194564701135374	.	.
chr1	37997778	37998277	chr1	37600786	37601285	Eif5b|chr1:37600786-37601285	0.122539911997666	.	.
chr1	37997778	37998277	chr1	37600786	37601285	Txndc9|chr1:37600786-37601285	0.122539911997666	.	.
chr1	37997778	37998277	chr1	37639092	37639591	Eif5b|chr1:37639092-37639591	0.107792203781169	.	.
chr1	37997778	37998277	chr1	37639092	37639591	Txndc9|chr1:37639092-37639591	0.107792203781169	.	.
chr1	37997778	37998277	chr1	38081266	38081765	Eif5b|chr1:38081266-38081765	0.0815404785606054	.	.
chr1	37997778	37998277	chr1	38081266	38081765	Txndc9|chr1:38081266-38081765	0.0815404785606054	.	.
chr1	37997778	37998277	chr1	38222112	38222611	Eif5b|chr1:38222112-38222611	0.177437083355023	.	.
chr1	37997778	37998277	chr1	38222112	38222611	Txndc9|chr1:38222112-38222611	0.177437083355023	.	.
chr1	39192627	39193126	chr1	39078541	39079040	Npas2|chr1:39078541-39079040	0.127247142792539	.	.
chr1	39192627	39193126	chr1	39394071	39394570	Npas2|chr1:39394071-39394570	0.0739859158743851	.	.
chr1	39192627	39193126	chr1	39396284	39396783	Npas2|chr1:39396284-39396783	0.10369635982621	.	.
chr1	39367561	39368060	chr1	39396284	39396783	Rpl31|chr1:39396284-39396783	0.0739856594309076	.	.
chr1	39367561	39368060	chr1	39598692	39599191	Rpl31|chr1:39598692-39599191	0.0765582649918695	.	.
chr1	39367561	39368060	chr1	39685789	39686288	Rpl31|chr1:39685789-39686288	0.134272366742519	.	.
chr1	39478529	39479028	chr1	39393517	39394016	Tbc1d8|chr1:39393517-39394016	0.088725880064894	.	.
chr1	39478529	39479028	chr1	39685789	39686288	Tbc1d8|chr1:39685789-39686288	0.0855012338736356	.	.
chr1	39478529	39479028	chr1	39713608	39714107	Tbc1d8|chr1:39713608-39714107	0.0977431878290614	.	.
chr1	39478529	39479028	chr1	39735703	39736202	Tbc1d8|chr1:39735703-39736202	0.109178934873566	.	.
chr1	39478529	39479028	chr1	39740894	39741393	Tbc1d8|chr1:39740894-39741393	0.0949838723296338	.	.
chr1	39535425	39535924	chr1	39646342	39646841	Cnot11|chr1:39646342-39646841	0.101853352164549	.	.
chr1	39577299	39577798	chr1	39396284	39396783	Rnf149|chr1:39396284-39396783	0.102329760469121	.	.
chr1	39577299	39577798	chr1	39714137	39714636	Rnf149|chr1:39714137-39714636	0.0696517006121247	.	.
chr1	39577299	39577798	chr1	39740894	39741393	Rnf149|chr1:39740894-39741393	0.207743387607131	.	.
chr1	39650724	39651223	chr1	39740894	39741393	Creg2|chr1:39740894-39741393	0.23207863815167	.	.
chr1	39650724	39651223	chr1	39740894	39741393	D930019O06Rik|chr1:39740894-39741393	0.23207863815167	.	.
chr1	39721229	39721728	chr1	39530164	39530663	Rfx8|chr1:39530164-39530663	0.231557054978507	.	.
chr1	39721229	39721728	chr1	39646342	39646841	Rfx8|chr1:39646342-39646841	0.0960159290248778	.	.
chr1	39721229	39721728	chr1	39713608	39714107	Rfx8|chr1:39713608-39714107	0.101203867627563	.	.
chr1	39900537	39901036	chr1	39758239	39758738	Map4k4|chr1:39758239-39758738	0.158902989058419	.	.
chr1	39900537	39901036	chr1	39761309	39761808	Map4k4|chr1:39761309-39761808	0.160328907741002	.	.
chr1	39900537	39901036	chr1	39761930	39762429	Map4k4|chr1:39761930-39762429	0.0894171442282423	.	.
chr1	39900537	39901036	chr1	39877626	39878125	Map4k4|chr1:39877626-39878125	0.156475634410896	.	.
chr1	39900537	39901036	chr1	39881405	39881904	Map4k4|chr1:39881405-39881904	0.0804413394238454	.	.
chr1	39900537	39901036	chr1	39936433	39936932	Map4k4|chr1:39936433-39936932	0.098298173791672	.	.
chr1	39900537	39901036	chr1	39936433	39936932	Map4k4|chr1:39936433-39936932	0.0982981737916721	.	.
chr1	39901076	39901575	chr1	39758239	39758738	Map4k4|chr1:39758239-39758738	0.221835552763002	.	.
chr1	39901076	39901575	chr1	39877626	39878125	Map4k4|chr1:39877626-39878125	0.197920076063645	.	.
chr1	39901076	39901575	chr1	40151967	40152466	Map4k4|chr1:40151967-40152466	0.251435797371458	.	.
chr1	39901076	39901575	chr1	40230200	40230699	Map4k4|chr1:40230200-40230699	0.221520978325135	.	.
chr1	40085635	40086134	chr1	39867873	39868372	Gm16894|chr1:39867873-39868372	0.0932723041146498	.	.
chr1	40085635	40086134	chr1	40292144	40292643	Gm16894|chr1:40292144-40292643	0.191159667194094	.	.
chr1	40224983	40225482	chr1	39758239	39758738	Il1r1|chr1:39758239-39758738	0.0903295329403645	.	.
chr1	40224983	40225482	chr1	39761930	39762429	Il1r1|chr1:39761930-39762429	0.0773025698286066	.	.
chr1	40224983	40225482	chr1	39812134	39812633	Il1r1|chr1:39812134-39812633	0.0867473443392786	.	.
chr1	40224983	40225482	chr1	39993877	39994376	Il1r1|chr1:39993877-39994376	0.127001775955794	.	.
chr1	40224983	40225482	chr1	40151967	40152466	Il1r1|chr1:40151967-40152466	0.0688028443618692	.	.
chr1	40224983	40225482	chr1	40266363	40266862	Il1r1|chr1:40266363-40266862	0.126737003851217	.	.
chr1	40224983	40225482	chr1	40311067	40311566	Il1r1|chr1:40311067-40311566	0.0869801445212781	.	.
chr1	40324275	40324774	chr1	40116380	40116879	Il1rl2|chr1:40116380-40116879	0.155349222670722	.	.
chr1	40324275	40324774	chr1	40139634	40140133	Il1rl2|chr1:40139634-40140133	0.0827450314211825	.	.
chr1	40324275	40324774	chr1	40151967	40152466	Il1rl2|chr1:40151967-40152466	0.129413666858478	.	.
chr1	40324275	40324774	chr1	40378676	40379175	Il1rl2|chr1:40378676-40379175	0.157759864245939	.	.
chr1	40790447	40790946	chr1	40815271	40815770	Mfsd9|chr1:40815271-40815770	0.209442293197212	.	.
chr1	40790447	40790946	chr1	40874280	40874779	Mfsd9|chr1:40874280-40874779	0.0689518008924094	.	.
chr1	40805326	40805825	chr1	40874280	40874779	Tmem182|chr1:40874280-40874779	0.207260601117763	.	.
chr1	42850995	42851494	chr1	43046713	43047212	Mrps9|chr1:43046713-43047212	0.101348537696825	.	.
chr1	42850995	42851494	chr1	43065778	43066277	Mrps9|chr1:43065778-43066277	0.075246521806932	.	.
chr1	42850995	42851494	chr1	43078875	43079374	Mrps9|chr1:43078875-43079374	0.106266020508129	.	.
chr1	42850995	42851494	chr1	43170944	43171443	Mrps9|chr1:43170944-43171443	0.131275875381455	.	.
chr1	42850995	42851494	chr1	43244930	43245429	Mrps9|chr1:43244930-43245429	0.104827375314957	.	.
chr1	42952608	42953107	chr1	42914971	42915470	Gpr45|chr1:42914971-42915470	0.132026511490256	.	.
chr1	42952608	42953107	chr1	43078875	43079374	Gpr45|chr1:43078875-43079374	0.133279950955533	.	.
chr1	42952608	42953107	chr1	43110492	43110991	Gpr45|chr1:43110492-43110991	0.174564645460526	.	.
chr1	42952608	42953107	chr1	43159426	43159925	Gpr45|chr1:43159426-43159925	0.107346312414161	.	.
chr1	42953132	42953631	chr1	43042147	43042646	Gpr45|chr1:43042147-43042646	0.0762939170816604	.	.
chr1	42953132	42953631	chr1	43159426	43159925	Gpr45|chr1:43159426-43159925	0.089936365889717	.	.
chr1	42953132	42953631	chr1	43163711	43164210	Gpr45|chr1:43163711-43164210	0.21278982850354	.	.
chr1	43092237	43092736	chr1	42914971	42915470	8430432A02Rik|chr1:42914971-42915470	0.0924365960562062	.	.
chr1	43092237	43092736	chr1	43159426	43159925	8430432A02Rik|chr1:43159426-43159925	0.0794350640203378	.	.
chr1	43092237	43092736	chr1	43218060	43218559	8430432A02Rik|chr1:43218060-43218559	0.0682119351507346	.	.
chr1	43098457	43098956	chr1	42867157	42867656	AI597479|chr1:42867157-42867656	0.10889550529654	.	.
chr1	43098457	43098956	chr1	42867157	42867656	Tgfbrap1|chr1:42867157-42867656	0.10889550529654	.	.
chr1	43098457	43098956	chr1	42914971	42915470	AI597479|chr1:42914971-42915470	0.107428390246326	.	.
chr1	43098457	43098956	chr1	42914971	42915470	Tgfbrap1|chr1:42914971-42915470	0.107428390246326	.	.
chr1	43098457	43098956	chr1	43042147	43042646	AI597479|chr1:43042147-43042646	0.195920316855978	.	.
chr1	43098457	43098956	chr1	43042147	43042646	Tgfbrap1|chr1:43042147-43042646	0.195920316855978	.	.
chr1	43098457	43098956	chr1	43150804	43151303	AI597479|chr1:43150804-43151303	0.0923534793646378	.	.
chr1	43098457	43098956	chr1	43150804	43151303	Tgfbrap1|chr1:43150804-43151303	0.0923534793646378	.	.
chr1	43098457	43098956	chr1	43237279	43237778	AI597479|chr1:43237279-43237778	0.0922362943267685	.	.
chr1	43098457	43098956	chr1	43237279	43237778	Tgfbrap1|chr1:43237279-43237778	0.0922362943267685	.	.
chr1	43933698	43934197	chr1	43698465	43698964	Tpp2|chr1:43698465-43698964	0.115727959462005	.	.
chr1	44118638	44119137	chr1	44042471	44042970	Bivm|chr1:44042471-44042970	0.0730526245535788	.	.
chr1	44118638	44119137	chr1	44042471	44042970	Poglut2|chr1:44042471-44042970	0.0730526245535788	.	.
chr1	44551396	44551895	chr1	44892333	44892832	Gulp1|chr1:44892333-44892832	0.165837934777871	.	.
chr1	45502189	45502688	chr1	45299542	45300041	Col5a2|chr1:45299542-45300041	0.0820343852316247	.	.
chr1	45502189	45502688	chr1	45313936	45314435	Col5a2|chr1:45313936-45314435	0.149369273772951	.	.
chr1	45502189	45502688	chr1	45430376	45430875	Col5a2|chr1:45430376-45430875	0.18942349289492	.	.
chr1	45502189	45502688	chr1	45627823	45628322	Col5a2|chr1:45627823-45628322	0.0700035886701094	.	.
chr1	45502189	45502688	chr1	45672672	45673171	Col5a2|chr1:45672672-45673171	0.10310762869414	.	.
chr1	45502189	45502688	chr1	45765454	45765953	Col5a2|chr1:45765454-45765953	0.14965466230721	.	.
chr1	45502189	45502688	chr1	45845435	45845934	Col5a2|chr1:45845435-45845934	0.0946970612754224	.	.
chr1	45502889	45503388	chr1	45298728	45299227	Col5a2|chr1:45298728-45299227	0.081370260602043	.	.
chr1	45502889	45503388	chr1	45299542	45300041	Col5a2|chr1:45299542-45300041	0.312794564897324	.	.
chr1	45502889	45503388	chr1	45316028	45316527	Col5a2|chr1:45316028-45316527	0.0854639982121636	.	.
chr1	45502889	45503388	chr1	45430376	45430875	Col5a2|chr1:45430376-45430875	0.0747055091024937	.	.
chr1	45502889	45503388	chr1	45472713	45473212	Col5a2|chr1:45472713-45473212	0.132401945109929	.	.
chr1	45502889	45503388	chr1	45627823	45628322	Col5a2|chr1:45627823-45628322	0.14208237926929	.	.
chr1	45502889	45503388	chr1	45845435	45845934	Col5a2|chr1:45845435-45845934	0.262910452886225	.	.
chr1	45795197	45795696	chr1	45825095	45825594	Wdr75|chr1:45825095-45825594	0.114860109733578	.	.
chr1	45925424	45925923	chr1	45766100	45766599	Slc40a1|chr1:45766100-45766599	0.252323620784916	.	.
chr1	45925424	45925923	chr1	45825095	45825594	Slc40a1|chr1:45825095-45825594	0.289613808812042	.	.
chr1	46066566	46067065	chr1	45837098	45837597	Dnah7b|chr1:45837098-45837597	0.147959862635422	.	.
chr1	46066566	46067065	chr1	45845435	45845934	Dnah7b|chr1:45845435-45845934	0.0770826536158394	.	.
chr1	46066566	46067065	chr1	45860275	45860774	Dnah7b|chr1:45860275-45860774	0.151417905029956	.	.
chr1	51478239	51478738	chr1	51689822	51690321	Nabp1|chr1:51689822-51690321	0.0770789977647973	.	.
chr1	51478239	51478738	chr1	51697113	51697612	Nabp1|chr1:51697113-51697612	0.101894969757376	.	.
chr1	51478239	51478738	chr1	51710795	51711294	Nabp1|chr1:51710795-51711294	0.110165221805728	.	.
chr1	51478239	51478738	chr1	51728870	51729369	Nabp1|chr1:51728870-51729369	0.0802608108595749	.	.
chr1	51478239	51478738	chr1	51736801	51737300	Nabp1|chr1:51736801-51737300	0.124561706440944	.	.
chr1	51596911	51597410	chr1	51690798	51691297	Gm17767|chr1:51690798-51691297	0.196021158014866	.	.
chr1	51747447	51747946	chr1	51607551	51608050	Gm28055|chr1:51607551-51608050	0.109356024359813	.	.
chr1	51747447	51747946	chr1	51690798	51691297	Gm28055|chr1:51690798-51691297	0.168836451865199	.	.
chr1	51747447	51747946	chr1	51728870	51729369	Gm28055|chr1:51728870-51729369	0.202380649812807	.	.
chr1	51747447	51747946	chr1	51736801	51737300	Gm28055|chr1:51736801-51737300	0.174402003395432	.	.
chr1	51879362	51879861	chr1	51758780	51759279	Gm28323|chr1:51758780-51759279	0.214044189342175	.	.
chr1	51879362	51879861	chr1	51760484	51760983	Gm28323|chr1:51760484-51760983	0.171739784994035	.	.
chr1	51879362	51879861	chr1	51770417	51770916	Gm28323|chr1:51770417-51770916	0.114952207075269	.	.
chr1	51879362	51879861	chr1	51782470	51782969	Gm28323|chr1:51782470-51782969	0.125220715473628	.	.
chr1	51879362	51879861	chr1	51789232	51789731	Gm28323|chr1:51789232-51789731	0.171185178298329	.	.
chr1	51879362	51879861	chr1	51792466	51792965	Gm28323|chr1:51792466-51792965	0.128681659440812	.	.
chr1	51879362	51879861	chr1	51855884	51856383	Gm28323|chr1:51855884-51856383	0.0806291328725311	.	.
chr1	51879362	51879861	chr1	51871133	51871632	Gm28323|chr1:51871133-51871632	0.217469825023001	.	.
chr1	51879362	51879861	chr1	51911164	51911663	Gm28323|chr1:51911164-51911663	0.160369465647201	.	.
chr1	51879362	51879861	chr1	51941697	51942196	Gm28323|chr1:51941697-51942196	0.21702832923784	.	.
chr1	51914906	51915405	chr1	51758780	51759279	Myo1b|chr1:51758780-51759279	0.0683308404195716	.	.
chr1	51914906	51915405	chr1	51760484	51760983	Myo1b|chr1:51760484-51760983	0.0746128824413709	.	.
chr1	51914906	51915405	chr1	51782470	51782969	Myo1b|chr1:51782470-51782969	0.212741077090158	.	.
chr1	51914906	51915405	chr1	51789232	51789731	Myo1b|chr1:51789232-51789731	0.221187241566537	.	.
chr1	51914906	51915405	chr1	51852366	51852865	Myo1b|chr1:51852366-51852865	0.119269886163399	.	.
chr1	51914906	51915405	chr1	51871133	51871632	Myo1b|chr1:51871133-51871632	0.0808391778193103	.	.
chr1	51914906	51915405	chr1	51930552	51931051	Myo1b|chr1:51930552-51931051	0.0970841788412871	.	.
chr1	51914906	51915405	chr1	51936691	51937190	Myo1b|chr1:51936691-51937190	0.132893065621726	.	.
chr1	51914906	51915405	chr1	51941697	51942196	Myo1b|chr1:51941697-51942196	0.154629066699689	.	.
chr1	51915731	51916230	chr1	51821971	51822470	Myo1b|chr1:51821971-51822470	0.119869960646236	.	.
chr1	51915731	51916230	chr1	51871133	51871632	Myo1b|chr1:51871133-51871632	0.0732691208150175	.	.
chr1	51915731	51916230	chr1	51936064	51936563	Myo1b|chr1:51936064-51936563	0.0992543053162467	.	.
chr1	52113595	52114094	chr1	51760484	51760983	Gm31812|chr1:51760484-51760983	0.121468888464223	.	.
chr1	52113595	52114094	chr1	51780255	51780754	Gm31812|chr1:51780255-51780754	0.0809681116055071	.	.
chr1	52113595	52114094	chr1	51837732	51838231	Gm31812|chr1:51837732-51838231	0.0973491328322142	.	.
chr1	52113595	52114094	chr1	51837732	51838231	Gm31812|chr1:51837732-51838231	0.0973491328322143	.	.
chr1	52113595	52114094	chr1	51992581	51993080	Gm31812|chr1:51992581-51993080	0.0919722927287568	.	.
chr1	52113595	52114094	chr1	51998489	51998988	Gm31812|chr1:51998489-51998988	0.0693417640586367	.	.
chr1	52113595	52114094	chr1	52149939	52150438	Gm31812|chr1:52149939-52150438	0.190277459407711	.	.
chr1	52119152	52119651	chr1	51782470	51782969	Stat1|chr1:51782470-51782969	0.0791454258131376	.	.
chr1	52119152	52119651	chr1	51992581	51993080	Stat1|chr1:51992581-51993080	0.102545969349494	.	.
chr1	52233098	52233597	chr1	51758780	51759279	Gls|chr1:51758780-51759279	0.304150882340705	.	.
chr1	52233098	52233597	chr1	51760484	51760983	Gls|chr1:51760484-51760983	0.217085969073501	.	.
chr1	52233098	52233597	chr1	51782470	51782969	Gls|chr1:51782470-51782969	0.0931618193468485	.	.
chr1	52233098	52233597	chr1	51789232	51789731	Gls|chr1:51789232-51789731	0.275893973130724	.	.
chr1	52233098	52233597	chr1	51852366	51852865	Gls|chr1:51852366-51852865	0.0739773396059701	.	.
chr1	52233098	52233597	chr1	51871133	51871632	Gls|chr1:51871133-51871632	0.0821160170098194	.	.
chr1	52233098	52233597	chr1	51911164	51911663	Gls|chr1:51911164-51911663	0.271834687444665	.	.
chr1	52233098	52233597	chr1	51936064	51936563	Gls|chr1:51936064-51936563	0.0948835753644854	.	.
chr1	52233098	52233597	chr1	51936691	51937190	Gls|chr1:51936691-51937190	0.0722141276366473	.	.
chr1	52233098	52233597	chr1	51941697	51942196	Gls|chr1:51941697-51942196	0.227908198353026	.	.
chr1	52500159	52500658	chr1	52648075	52648574	Nab1|chr1:52648075-52648574	0.104212627361093	.	.
chr1	52500159	52500658	chr1	52955615	52956114	Nab1|chr1:52955615-52956114	0.147272026606246	.	.
chr1	52817513	52818012	chr1	52873943	52874442	Inpp1|chr1:52873943-52874442	0.180131799851918	.	.
chr1	53706596	53707095	chr1	53986572	53987071	Dnah7a|chr1:53986572-53987071	0.0907547887206974	.	.
chr1	53785040	53785539	chr1	53875865	53876364	Stk17b|chr1:53875865-53876364	0.0995223109488846	.	.
chr1	53785040	53785539	chr1	53952356	53952855	Stk17b|chr1:53952356-53952855	0.0942232670556328	.	.
chr1	53785040	53785539	chr1	54046897	54047396	Stk17b|chr1:54046897-54047396	0.0917240320703105	.	.
chr1	54194329	54194828	chr1	54039037	54039536	Hecw2|chr1:54039037-54039536	0.241015367679471	.	.
chr1	54194329	54194828	chr1	54193770	54194269	Hecw2|chr1:54193770-54194269	0.192732437597895	.	.
chr1	54194947	54195446	chr1	54039037	54039536	Hecw2|chr1:54039037-54039536	0.116193595663422	.	.
chr1	54194947	54195446	chr1	54193770	54194269	Hecw2|chr1:54193770-54194269	0.122961455299435	.	.
chr1	54250459	54250958	chr1	54747681	54748180	Ccdc150|chr1:54747681-54748180	0.0902997732737041	.	.
chr1	54250459	54250958	chr1	54749473	54749972	Ccdc150|chr1:54749473-54749972	0.172335775576509	.	.
chr1	54250459	54250958	chr1	54749973	54750472	Ccdc150|chr1:54749973-54750472	0.201101729190885	.	.
chr1	54438767	54439266	chr1	54068674	54069173	Gtf3c3|chr1:54068674-54069173	0.247814340475698	.	.
chr1	54438767	54439266	chr1	54734870	54735369	Gtf3c3|chr1:54734870-54735369	0.200792384890685	.	.
chr1	54438767	54439266	chr1	54749473	54749972	Gtf3c3|chr1:54749473-54749972	0.0942337089872994	.	.
chr1	54557443	54557942	chr1	54749473	54749972	Pgap1|chr1:54749473-54749972	0.235240391072419	.	.
chr1	54557443	54557942	chr1	54749973	54750472	Pgap1|chr1:54749973-54750472	0.0699874172172004	.	.
chr1	54557443	54557942	chr1	54765813	54766312	Pgap1|chr1:54765813-54766312	0.200851693780327	.	.
chr1	54557443	54557942	chr1	54803086	54803585	Pgap1|chr1:54803086-54803585	0.109521241295298	.	.
chr1	54557443	54557942	chr1	54830203	54830702	Pgap1|chr1:54830203-54830702	0.0684597189799015	.	.
chr1	54557443	54557942	chr1	54875046	54875545	Pgap1|chr1:54875046-54875545	0.147237329953516	.	.
chr1	54557443	54557942	chr1	54912222	54912721	Pgap1|chr1:54912222-54912721	0.0824427821389534	.	.
chr1	54926155	54926654	chr1	54734870	54735369	Ankrd44|chr1:54734870-54735369	0.0951136854751832	.	.
chr1	54926155	54926654	chr1	54749973	54750472	Ankrd44|chr1:54749973-54750472	0.0731248075577793	.	.
chr1	54926155	54926654	chr1	54826611	54827110	Ankrd44|chr1:54826611-54827110	0.0852424816124105	.	.
chr1	54926155	54926654	chr1	54898507	54899006	Ankrd44|chr1:54898507-54899006	0.181160608345954	.	.
chr1	54926155	54926654	chr1	55202211	55202710	Ankrd44|chr1:55202211-55202710	0.135012938242458	.	.
chr1	55027198	55027697	chr1	54765813	54766312	Sf3b1|chr1:54765813-54766312	0.0690998934482512	.	.
chr1	55027198	55027697	chr1	54852671	54853170	Sf3b1|chr1:54852671-54853170	0.0894021176560831	.	.
chr1	55027198	55027697	chr1	54852671	54853170	Sf3b1|chr1:54852671-54853170	0.0894021176560832	.	.
chr1	55027198	55027697	chr1	54875046	54875545	Sf3b1|chr1:54875046-54875545	0.135710062915799	.	.
chr1	55027198	55027697	chr1	54898507	54899006	Sf3b1|chr1:54898507-54899006	0.112322467630001	.	.
chr1	55027198	55027697	chr1	55193262	55193761	Sf3b1|chr1:55193262-55193761	0.111734838289474	.	.
chr1	55027198	55027697	chr1	55201711	55202210	Sf3b1|chr1:55201711-55202210	0.08647192205901	.	.
chr1	55027198	55027697	chr1	55445606	55446105	Sf3b1|chr1:55445606-55446105	0.15819389912021	.	.
chr1	55052491	55052990	chr1	54765813	54766312	Coq10b|chr1:54765813-54766312	0.283920550457192	.	.
chr1	55052491	55052990	chr1	54802281	54802780	Coq10b|chr1:54802281-54802780	0.120385390779748	.	.
chr1	55052491	55052990	chr1	54852671	54853170	Coq10b|chr1:54852671-54853170	0.197541626629094	.	.
chr1	55052491	55052990	chr1	54887701	54888200	Coq10b|chr1:54887701-54888200	0.103016108169091	.	.
chr1	55052491	55052990	chr1	55193262	55193761	Coq10b|chr1:55193262-55193761	0.192553103926305	.	.
chr1	55052491	55052990	chr1	55201711	55202210	Coq10b|chr1:55201711-55202210	0.232257532212824	.	.
chr1	55087908	55088407	chr1	54815494	54815993	Hspd1|chr1:54815494-54815993	0.15359236386007	.	.
chr1	55087908	55088407	chr1	54815494	54815993	Hspe1|chr1:54815494-54815993	0.15359236386007	.	.
chr1	55087908	55088407	chr1	54867429	54867928	Hspd1|chr1:54867429-54867928	0.0769450495683944	.	.
chr1	55087908	55088407	chr1	54867429	54867928	Hspe1|chr1:54867429-54867928	0.0769450495683944	.	.
chr1	55087908	55088407	chr1	54887701	54888200	Hspd1|chr1:54887701-54888200	0.209368627946862	.	.
chr1	55087908	55088407	chr1	54887701	54888200	Hspe1|chr1:54887701-54888200	0.209368627946862	.	.
chr1	55087908	55088407	chr1	55154876	55155375	Hspd1|chr1:55154876-55155375	0.11837725022329	.	.
chr1	55087908	55088407	chr1	55154876	55155375	Hspe1|chr1:55154876-55155375	0.11837725022329	.	.
chr1	55087908	55088407	chr1	55193262	55193761	Hspd1|chr1:55193262-55193761	0.0780352853985608	.	.
chr1	55087908	55088407	chr1	55193262	55193761	Hspe1|chr1:55193262-55193761	0.0780352853985608	.	.
chr1	55087908	55088407	chr1	55202211	55202710	Hspd1|chr1:55202211-55202710	0.241401455935531	.	.
chr1	55087908	55088407	chr1	55202211	55202710	Hspe1|chr1:55202211-55202710	0.241401455935531	.	.
chr1	55087908	55088407	chr1	55445606	55446105	Hspd1|chr1:55445606-55446105	0.109026558035384	.	.
chr1	55087908	55088407	chr1	55445606	55446105	Hspe1|chr1:55445606-55446105	0.109026558035384	.	.
chr1	55130908	55131407	chr1	54765813	54766312	Mob4|chr1:54765813-54766312	0.104790307349522	.	.
chr1	55130908	55131407	chr1	54802281	54802780	Mob4|chr1:54802281-54802780	0.12398500501407	.	.
chr1	55130908	55131407	chr1	54815494	54815993	Mob4|chr1:54815494-54815993	0.190863253088616	.	.
chr1	55130908	55131407	chr1	54898507	54899006	Mob4|chr1:54898507-54899006	0.0734254235099926	.	.
chr1	55130908	55131407	chr1	54912222	54912721	Mob4|chr1:54912222-54912721	0.0689554649856506	.	.
chr1	55226272	55226771	chr1	54802281	54802780	Gm10561|chr1:54802281-54802780	0.0844680481151631	.	.
chr1	55226272	55226771	chr1	54802281	54802780	Rftn2|chr1:54802281-54802780	0.0844680481151631	.	.
chr1	55226272	55226771	chr1	54867429	54867928	Gm10561|chr1:54867429-54867928	0.243967321596561	.	.
chr1	55226272	55226771	chr1	54867429	54867928	Rftn2|chr1:54867429-54867928	0.243967321596561	.	.
chr1	55226272	55226771	chr1	55202211	55202710	Gm10561|chr1:55202211-55202710	0.166440197385574	.	.
chr1	55226272	55226771	chr1	55202211	55202710	Rftn2|chr1:55202211-55202710	0.166440197385574	.	.
chr1	55226830	55227329	chr1	54826611	54827110	Gm10561|chr1:54826611-54827110	0.102241010488169	.	.
chr1	55226830	55227329	chr1	54826611	54827110	Rftn2|chr1:54826611-54827110	0.102241010488169	.	.
chr1	55226830	55227329	chr1	55193262	55193761	Gm10561|chr1:55193262-55193761	0.159090312160864	.	.
chr1	55226830	55227329	chr1	55193262	55193761	Rftn2|chr1:55193262-55193761	0.159090312160864	.	.
chr1	55226830	55227329	chr1	55201711	55202210	Gm10561|chr1:55201711-55202210	0.0785662678640215	.	.
chr1	55226830	55227329	chr1	55201711	55202210	Rftn2|chr1:55201711-55202210	0.0785662678640215	.	.
chr1	55226830	55227329	chr1	55202211	55202710	Gm10561|chr1:55202211-55202710	0.141441569692174	.	.
chr1	55226830	55227329	chr1	55202211	55202710	Rftn2|chr1:55202211-55202710	0.141441569692174	.	.
chr1	55236881	55237380	chr1	54749973	54750472	Mars2|chr1:54749973-54750472	0.109248230040927	.	.
chr1	55236881	55237380	chr1	54814837	54815336	Mars2|chr1:54814837-54815336	0.121409712473803	.	.
chr1	55236881	55237380	chr1	54815494	54815993	Mars2|chr1:54815494-54815993	0.16893067908244	.	.
chr1	55236881	55237380	chr1	54841779	54842278	Mars2|chr1:54841779-54842278	0.0698459774213098	.	.
chr1	55236881	55237380	chr1	54867429	54867928	Mars2|chr1:54867429-54867928	0.0680225647296589	.	.
chr1	55236881	55237380	chr1	55154876	55155375	Mars2|chr1:55154876-55155375	0.155986664173097	.	.
chr1	55236881	55237380	chr1	55215276	55215775	Mars2|chr1:55215276-55215775	0.150480229528053	.	.
chr1	55363229	55363728	chr1	55193262	55193761	Boll|chr1:55193262-55193761	0.203921943188325	.	.
chr1	55363229	55363728	chr1	55215276	55215775	Boll|chr1:55215276-55215775	0.0764135794580321	.	.
chr1	55405572	55406071	chr1	55201711	55202210	Plcl1|chr1:55201711-55202210	0.155571947693273	.	.
chr1	57377374	57377873	chr1	57436901	57437400	1700066M21Rik|chr1:57436901-57437400	0.133355025437947	.	.
chr1	57377374	57377873	chr1	57436901	57437400	4930558J18Rik|chr1:57436901-57437400	0.133355025437947	.	.
chr1	57377374	57377873	chr1	57601000	57601499	1700066M21Rik|chr1:57601000-57601499	0.124376166634962	.	.
chr1	57377374	57377873	chr1	57601000	57601499	4930558J18Rik|chr1:57601000-57601499	0.124376166634962	.	.
chr1	57377374	57377873	chr1	57704909	57705408	1700066M21Rik|chr1:57704909-57705408	0.107672056236119	.	.
chr1	57377374	57377873	chr1	57704909	57705408	4930558J18Rik|chr1:57704909-57705408	0.107672056236119	.	.
chr1	57406257	57406756	chr1	57430057	57430556	Maip1|chr1:57430057-57430556	0.0764798671581225	.	.
chr1	57406257	57406756	chr1	57430057	57430556	Tyw5|chr1:57430057-57430556	0.0764798671581225	.	.
chr1	57406257	57406756	chr1	57436901	57437400	Maip1|chr1:57436901-57437400	0.209523399300565	.	.
chr1	57406257	57406756	chr1	57436901	57437400	Tyw5|chr1:57436901-57437400	0.209523399300565	.	.
chr1	57406257	57406756	chr1	57438902	57439401	Maip1|chr1:57438902-57439401	0.17968721305026	.	.
chr1	57406257	57406756	chr1	57438902	57439401	Tyw5|chr1:57438902-57439401	0.17968721305026	.	.
chr1	57406257	57406756	chr1	57601000	57601499	Maip1|chr1:57601000-57601499	0.275010268836308	.	.
chr1	57406257	57406756	chr1	57601000	57601499	Tyw5|chr1:57601000-57601499	0.275010268836308	.	.
chr1	57406257	57406756	chr1	57704909	57705408	Maip1|chr1:57704909-57705408	0.186472659591149	.	.
chr1	57406257	57406756	chr1	57704909	57705408	Tyw5|chr1:57704909-57705408	0.186472659591149	.	.
chr1	57406257	57406756	chr1	57713085	57713584	Maip1|chr1:57713085-57713584	0.145436223931165	.	.
chr1	57406257	57406756	chr1	57713085	57713584	Tyw5|chr1:57713085-57713584	0.145436223931165	.	.
chr1	57774846	57775345	chr1	57601000	57601499	Spats2l|chr1:57601000-57601499	0.0912473677675885	.	.
chr1	57774846	57775345	chr1	57713085	57713584	Spats2l|chr1:57713085-57713584	0.191717869779635	.	.
chr1	57774846	57775345	chr1	57758894	57759393	Spats2l|chr1:57758894-57759393	0.165508805862256	.	.
chr1	57774846	57775345	chr1	57775384	57775883	Spats2l|chr1:57775384-57775883	0.286348835001357	.	.
chr1	57995689	57996188	chr1	57594774	57595273	Sgo2a|chr1:57594774-57595273	0.266211544145457	.	.
chr1	57995689	57996188	chr1	57713085	57713584	Sgo2a|chr1:57713085-57713584	0.113033751533332	.	.
chr1	57995689	57996188	chr1	57775384	57775883	Sgo2a|chr1:57775384-57775883	0.0749411981287164	.	.
chr1	57995689	57996188	chr1	57890231	57890730	Sgo2a|chr1:57890231-57890730	0.120646344305728	.	.
chr1	58029447	58029946	chr1	57969827	57970326	Aox1|chr1:57969827-57970326	0.100296403841912	.	.
chr1	58029447	58029946	chr1	58114012	58114511	Aox1|chr1:58114012-58114511	0.14359320414541	.	.
chr1	58029447	58029946	chr1	58169366	58169865	Aox1|chr1:58169366-58169865	0.172922247973828	.	.
chr1	58030475	58030974	chr1	58071067	58071566	Aox1|chr1:58071067-58071566	0.154720603955886	.	.
chr1	58030475	58030974	chr1	58296260	58296759	Aox1|chr1:58296260-58296759	0.069975045141159	.	.
chr1	58112727	58113226	chr1	57969827	57970326	Aox3|chr1:57969827-57970326	0.106290688284152	.	.
chr1	58112727	58113226	chr1	58298289	58298788	Aox3|chr1:58298289-58298788	0.212633516247151	.	.
chr1	58392818	58393317	chr1	58101706	58102205	Bzw1|chr1:58101706-58102205	0.102579308806462	.	.
chr1	58392818	58393317	chr1	58621956	58622455	Bzw1|chr1:58621956-58622455	0.195585052031666	.	.
chr1	58392818	58393317	chr1	58622546	58623045	Bzw1|chr1:58622546-58623045	0.113489710942217	.	.
chr1	58392818	58393317	chr1	58652543	58653042	Bzw1|chr1:58652543-58653042	0.0809841128449811	.	.
chr1	58392818	58393317	chr1	58712342	58712841	Bzw1|chr1:58712342-58712841	0.0708251165043025	.	.
chr1	58423825	58424324	chr1	58114012	58114511	Clk1|chr1:58114012-58114511	0.129240675529496	.	.
chr1	58423825	58424324	chr1	58621956	58622455	Clk1|chr1:58621956-58622455	0.0685962128283582	.	.
chr1	58423825	58424324	chr1	58712342	58712841	Clk1|chr1:58712342-58712841	0.0715317073224802	.	.
chr1	58445384	58445883	chr1	58652543	58653042	Nif3l1|chr1:58652543-58653042	0.0848237858773421	.	.
chr1	58445384	58445883	chr1	58652543	58653042	Ppil3|chr1:58652543-58653042	0.0848237858773421	.	.
chr1	58445384	58445883	chr1	58692722	58693221	Nif3l1|chr1:58692722-58693221	0.133884375155687	.	.
chr1	58445384	58445883	chr1	58692722	58693221	Ppil3|chr1:58692722-58693221	0.133884375155687	.	.
chr1	58445384	58445883	chr1	58712890	58713389	Nif3l1|chr1:58712890-58713389	0.0704728081900981	.	.
chr1	58445384	58445883	chr1	58712890	58713389	Ppil3|chr1:58712890-58713389	0.0704728081900981	.	.
chr1	58504734	58505233	chr1	58692212	58692711	Gm15834|chr1:58692212-58692711	0.0736812261171804	.	.
chr1	58504734	58505233	chr1	58692212	58692711	Orc2|chr1:58692212-58692711	0.0736812261171804	.	.
chr1	58504734	58505233	chr1	58692722	58693221	Gm15834|chr1:58692722-58693221	0.164511051425984	.	.
chr1	58504734	58505233	chr1	58692722	58693221	Orc2|chr1:58692722-58693221	0.164511051425984	.	.
chr1	58504734	58505233	chr1	58712890	58713389	Gm15834|chr1:58712890-58713389	0.0745796323283255	.	.
chr1	58504734	58505233	chr1	58712890	58713389	Orc2|chr1:58712890-58713389	0.0745796323283255	.	.
chr1	58586034	58586533	chr1	58296260	58296759	Fam126b|chr1:58296260-58296759	0.200759411607962	.	.
chr1	58586034	58586533	chr1	58296260	58296759	Ndufb3|chr1:58296260-58296759	0.200759411607962	.	.
chr1	58586034	58586533	chr1	58298289	58298788	Fam126b|chr1:58298289-58298788	0.0805057243700151	.	.
chr1	58586034	58586533	chr1	58298289	58298788	Ndufb3|chr1:58298289-58298788	0.0805057243700151	.	.
chr1	58586034	58586533	chr1	58621956	58622455	Fam126b|chr1:58621956-58622455	0.156629504578074	.	.
chr1	58586034	58586533	chr1	58621956	58622455	Ndufb3|chr1:58621956-58622455	0.156629504578074	.	.
chr1	58586034	58586533	chr1	58652543	58653042	Fam126b|chr1:58652543-58653042	0.155226601395706	.	.
chr1	58586034	58586533	chr1	58652543	58653042	Ndufb3|chr1:58652543-58653042	0.155226601395706	.	.
chr1	58586034	58586533	chr1	58712342	58712841	Fam126b|chr1:58712342-58712841	0.0862246766761983	.	.
chr1	58586034	58586533	chr1	58712342	58712841	Ndufb3|chr1:58712342-58712841	0.0862246766761983	.	.
chr1	58586552	58587051	chr1	58296260	58296759	Fam126b|chr1:58296260-58296759	0.176332949764911	.	.
chr1	58586552	58587051	chr1	58296260	58296759	Ndufb3|chr1:58296260-58296759	0.176332949764911	.	.
chr1	58586552	58587051	chr1	58614393	58614892	Fam126b|chr1:58614393-58614892	0.0801310595858112	.	.
chr1	58586552	58587051	chr1	58614393	58614892	Ndufb3|chr1:58614393-58614892	0.0801310595858112	.	.
chr1	58586552	58587051	chr1	58621956	58622455	Fam126b|chr1:58621956-58622455	0.151123782446056	.	.
chr1	58586552	58587051	chr1	58621956	58622455	Ndufb3|chr1:58621956-58622455	0.151123782446056	.	.
chr1	58586552	58587051	chr1	58652543	58653042	Fam126b|chr1:58652543-58653042	0.210055326054691	.	.
chr1	58586552	58587051	chr1	58652543	58653042	Ndufb3|chr1:58652543-58653042	0.210055326054691	.	.
chr1	58586552	58587051	chr1	58712342	58712841	Fam126b|chr1:58712342-58712841	0.20593895642964	.	.
chr1	58586552	58587051	chr1	58712342	58712841	Ndufb3|chr1:58712342-58712841	0.20593895642964	.	.
chr1	58795175	58795674	chr1	58614393	58614892	Casp8|chr1:58614393-58614892	0.0796553028811306	.	.
chr1	58795175	58795674	chr1	58652543	58653042	Casp8|chr1:58652543-58653042	0.0892247197792343	.	.
chr1	58795175	58795674	chr1	58692212	58692711	Casp8|chr1:58692212-58692711	0.191496547058885	.	.
chr1	58795175	58795674	chr1	58692722	58693221	Casp8|chr1:58692722-58693221	0.0903962463192112	.	.
chr1	58795175	58795674	chr1	58802298	58802797	Casp8|chr1:58802298-58802797	0.140884178987764	.	.
chr1	58795175	58795674	chr1	58957850	58958349	Casp8|chr1:58957850-58958349	0.125118067699063	.	.
chr1	58795175	58795674	chr1	58960902	58961401	Casp8|chr1:58960902-58961401	0.0801069693805523	.	.
chr1	58973284	58973783	chr1	58652543	58653042	Stradb|chr1:58652543-58653042	0.0885173761659415	.	.
chr1	58973284	58973783	chr1	58652543	58653042	Trak2|chr1:58652543-58653042	0.0885173761659415	.	.
chr1	58973284	58973783	chr1	58712342	58712841	Stradb|chr1:58712342-58712841	0.103393564857873	.	.
chr1	58973284	58973783	chr1	58712342	58712841	Trak2|chr1:58712342-58712841	0.103393564857873	.	.
chr1	58973284	58973783	chr1	58712890	58713389	Stradb|chr1:58712890-58713389	0.0872082354929882	.	.
chr1	58973284	58973783	chr1	58712890	58713389	Trak2|chr1:58712890-58713389	0.0872082354929882	.	.
chr1	58973284	58973783	chr1	58802298	58802797	Stradb|chr1:58802298-58802797	0.166739041337804	.	.
chr1	58973284	58973783	chr1	58802298	58802797	Trak2|chr1:58802298-58802797	0.166739041337804	.	.
chr1	58973284	58973783	chr1	58901336	58901835	Stradb|chr1:58901336-58901835	0.0832467247980446	.	.
chr1	58973284	58973783	chr1	58901336	58901835	Trak2|chr1:58901336-58901835	0.0832467247980446	.	.
chr1	58973284	58973783	chr1	59005652	59006151	Stradb|chr1:59005652-59006151	0.0918422164286081	.	.
chr1	58973284	58973783	chr1	59005652	59006151	Trak2|chr1:59005652-59006151	0.0918422164286081	.	.
chr1	59120147	59120646	chr1	58802298	58802797	G730003C15Rik|chr1:58802298-58802797	0.0781303939592351	.	.
chr1	59120147	59120646	chr1	58802298	58802797	Tmem237|chr1:58802298-58802797	0.0781303939592351	.	.
chr1	59120147	59120646	chr1	58951209	58951708	G730003C15Rik|chr1:58951209-58951708	0.119828006024782	.	.
chr1	59120147	59120646	chr1	58951209	58951708	Tmem237|chr1:58951209-58951708	0.119828006024782	.	.
chr1	59120147	59120646	chr1	59005652	59006151	G730003C15Rik|chr1:59005652-59006151	0.0949857951960201	.	.
chr1	59120147	59120646	chr1	59005652	59006151	Tmem237|chr1:59005652-59006151	0.0949857951960201	.	.
chr1	59120147	59120646	chr1	59298189	59298688	G730003C15Rik|chr1:59298189-59298688	0.128753993434389	.	.
chr1	59120147	59120646	chr1	59298189	59298688	Tmem237|chr1:59298189-59298688	0.128753993434389	.	.
chr1	59120147	59120646	chr1	59487512	59488011	G730003C15Rik|chr1:59487512-59488011	0.0763177447976046	.	.
chr1	59120147	59120646	chr1	59487512	59488011	Tmem237|chr1:59487512-59488011	0.0763177447976046	.	.
chr1	59237006	59237505	chr1	58961439	58961938	Als2|chr1:58961439-58961938	0.0945986311752328	.	.
chr1	59237006	59237505	chr1	59332940	59333439	Als2|chr1:59332940-59333439	0.0756672267252502	.	.
chr1	59481835	59482334	chr1	59409643	59410142	Fzd7|chr1:59409643-59410142	0.0709789665004763	.	.
chr1	59481835	59482334	chr1	59507940	59508439	Fzd7|chr1:59507940-59508439	0.0933005384578958	.	.
chr1	59481835	59482334	chr1	59508509	59509008	Fzd7|chr1:59508509-59509008	0.0729564619624431	.	.
chr1	59670565	59671064	chr1	59298189	59298688	Sumo1|chr1:59298189-59298688	0.120415770586802	.	.
chr1	59670565	59671064	chr1	59487512	59488011	Sumo1|chr1:59487512-59488011	0.0895675544636128	.	.
chr1	59670565	59671064	chr1	59942216	59942715	Sumo1|chr1:59942216-59942715	0.117347515097656	.	.
chr1	59670565	59671064	chr1	59944025	59944524	Sumo1|chr1:59944025-59944524	0.178373611396505	.	.
chr1	59684706	59685205	chr1	59507940	59508439	Nop58|chr1:59507940-59508439	0.113548825974227	.	.
chr1	59684706	59685205	chr1	59623298	59623797	Nop58|chr1:59623298-59623797	0.207183802996632	.	.
chr1	59684706	59685205	chr1	59944025	59944524	Nop58|chr1:59944025-59944524	0.137880649779596	.	.
chr1	59763159	59763658	chr1	59771794	59772293	Bmpr2|chr1:59771794-59772293	0.0852281599183057	.	.
chr1	59763681	59764180	chr1	59795299	59795798	Bmpr2|chr1:59795299-59795798	0.0723013198568747	.	.
chr1	59763681	59764180	chr1	59902562	59903061	Bmpr2|chr1:59902562-59903061	0.115881067268774	.	.
chr1	59912662	59913161	chr1	59623298	59623797	Fam117b|chr1:59623298-59623797	0.0817656706472679	.	.
chr1	59912662	59913161	chr1	59719849	59720348	Fam117b|chr1:59719849-59720348	0.100865198701288	.	.
chr1	59912662	59913161	chr1	59942216	59942715	Fam117b|chr1:59942216-59942715	0.0931196061715114	.	.
chr1	59912662	59913161	chr1	60158400	60158899	Fam117b|chr1:60158400-60158899	0.109459928236205	.	.
chr1	60042935	60043434	chr1	60360913	60361412	Ica1l|chr1:60360913-60361412	0.208709632968383	.	.
chr1	60042935	60043434	chr1	60422562	60423061	Ica1l|chr1:60422562-60423061	0.18309153672289	.	.
chr1	60042935	60043434	chr1	60428793	60429292	Ica1l|chr1:60428793-60429292	0.10754869257886	.	.
chr1	60097980	60098479	chr1	59886825	59887324	Carf|chr1:59886825-59887324	0.122311092241477	.	.
chr1	60097980	60098479	chr1	59886825	59887324	Wdr12|chr1:59886825-59887324	0.122311092241477	.	.
chr1	60097980	60098479	chr1	60416718	60417217	Carf|chr1:60416718-60417217	0.0857191700742322	.	.
chr1	60097980	60098479	chr1	60416718	60417217	Wdr12|chr1:60416718-60417217	0.0857191700742322	.	.
chr1	60098487	60098986	chr1	59886825	59887324	Carf|chr1:59886825-59887324	0.0850061434401626	.	.
chr1	60098487	60098986	chr1	59886825	59887324	Wdr12|chr1:59886825-59887324	0.0850061434401626	.	.
chr1	60098487	60098986	chr1	59944025	59944524	Carf|chr1:59944025-59944524	0.0709290852517606	.	.
chr1	60098487	60098986	chr1	59944025	59944524	Wdr12|chr1:59944025-59944524	0.0709290852517606	.	.
chr1	60098487	60098986	chr1	60416718	60417217	Carf|chr1:60416718-60417217	0.140378397579174	.	.
chr1	60098487	60098986	chr1	60416718	60417217	Wdr12|chr1:60416718-60417217	0.140378397579174	.	.
chr1	60098487	60098986	chr1	60469405	60469904	Carf|chr1:60469405-60469904	0.159355782102399	.	.
chr1	60098487	60098986	chr1	60469405	60469904	Wdr12|chr1:60469405-60469904	0.159355782102399	.	.
chr1	60180257	60180756	chr1	59886825	59887324	Nbeal1|chr1:59886825-59887324	0.126472467519947	.	.
chr1	60180257	60180756	chr1	60360913	60361412	Nbeal1|chr1:60360913-60361412	0.119945329562187	.	.
chr1	60180257	60180756	chr1	60416718	60417217	Nbeal1|chr1:60416718-60417217	0.140743556318478	.	.
chr1	60342754	60343253	chr1	60428793	60429292	Cyp20a1|chr1:60428793-60429292	0.110030436745745	.	.
chr1	60342754	60343253	chr1	60463098	60463597	Cyp20a1|chr1:60463098-60463597	0.167849576756192	.	.
chr1	60342754	60343253	chr1	60661581	60662080	Cyp20a1|chr1:60661581-60662080	0.201961374348168	.	.
chr1	60342754	60343253	chr1	60662267	60662766	Cyp20a1|chr1:60662267-60662766	0.199950992360405	.	.
chr1	60342754	60343253	chr1	60668203	60668702	Cyp20a1|chr1:60668203-60668702	0.072671192979599	.	.
chr1	60343314	60343813	chr1	60661581	60662080	Cyp20a1|chr1:60661581-60662080	0.124458138248789	.	.
chr1	60343314	60343813	chr1	60662267	60662766	Cyp20a1|chr1:60662267-60662766	0.108217933042149	.	.
chr1	60343314	60343813	chr1	60735036	60735535	Cyp20a1|chr1:60735036-60735535	0.12677259441037	.	.
chr1	60409462	60409961	chr1	60000360	60000859	Abi2|chr1:60000360-60000859	0.113525674821777	.	.
chr1	60409462	60409961	chr1	60668203	60668702	Abi2|chr1:60668203-60668702	0.150564479334923	.	.
chr1	60409462	60409961	chr1	60699342	60699841	Abi2|chr1:60699342-60699841	0.0827445612288307	.	.
chr1	60566593	60567092	chr1	60868356	60868855	Raph1|chr1:60868356-60868855	0.1577610196844	.	.
chr1	60566593	60567092	chr1	60953021	60953520	Raph1|chr1:60953021-60953520	0.181032860770345	.	.
chr1	60566593	60567092	chr1	60960485	60960984	Raph1|chr1:60960485-60960984	0.0735636070094204	.	.
chr1	60715645	60716144	chr1	60422562	60423061	Cd28|chr1:60422562-60423061	0.117387621860833	.	.
chr1	60715645	60716144	chr1	60428793	60429292	Cd28|chr1:60428793-60429292	0.10728034071601	.	.
chr1	60715645	60716144	chr1	60668203	60668702	Cd28|chr1:60668203-60668702	0.111129074971452	.	.
chr1	60715645	60716144	chr1	60718158	60718657	Cd28|chr1:60718158-60718657	0.16253171754854	.	.
chr1	60715645	60716144	chr1	60745583	60746082	Cd28|chr1:60745583-60746082	0.106832581996868	.	.
chr1	60715645	60716144	chr1	60961039	60961538	Cd28|chr1:60961039-60961538	0.0884507715090757	.	.
chr1	60778539	60779038	chr1	60652600	60653099	2310016D23Rik|chr1:60652600-60653099	0.0966016149318941	.	.
chr1	60778539	60779038	chr1	60652600	60653099	2310016D23Rik|chr1:60652600-60653099	0.0966016149318942	.	.
chr1	60778539	60779038	chr1	60662267	60662766	2310016D23Rik|chr1:60662267-60662766	0.145629026588296	.	.
chr1	60778539	60779038	chr1	60731834	60732333	2310016D23Rik|chr1:60731834-60732333	0.126433886103801	.	.
chr1	60778539	60779038	chr1	60824179	60824678	2310016D23Rik|chr1:60824179-60824678	0.125860905049677	.	.
chr1	60778539	60779038	chr1	60824727	60825226	2310016D23Rik|chr1:60824727-60825226	0.100288714305435	.	.
chr1	60778539	60779038	chr1	60961039	60961538	2310016D23Rik|chr1:60961039-60961538	0.122597663679366	.	.
chr1	62703034	62703533	chr1	62411315	62411814	Nrp2|chr1:62411315-62411814	0.105237864197629	.	.
chr1	62703034	62703533	chr1	62508128	62508627	Nrp2|chr1:62508128-62508627	0.222617607200826	.	.
chr1	62703034	62703533	chr1	62592008	62592507	Nrp2|chr1:62592008-62592507	0.0782328215840552	.	.
chr1	62703034	62703533	chr1	62743241	62743740	Nrp2|chr1:62743241-62743740	0.166697832403142	.	.
chr1	62703034	62703533	chr1	62821339	62821838	Nrp2|chr1:62821339-62821838	0.0735729061854602	.	.
chr1	62703034	62703533	chr1	62951394	62951893	Nrp2|chr1:62951394-62951893	0.222645009252815	.	.
chr1	63176509	63177008	chr1	62774197	62774696	Eef1b2|chr1:62774197-62774696	0.119220266007708	.	.
chr1	63176509	63177008	chr1	62774197	62774696	Ndufs1|chr1:62774197-62774696	0.119220266007708	.	.
chr1	63176509	63177008	chr1	62774814	62775313	Eef1b2|chr1:62774814-62775313	0.118963469170057	.	.
chr1	63176509	63177008	chr1	62774814	62775313	Ndufs1|chr1:62774814-62775313	0.118963469170057	.	.
chr1	63176509	63177008	chr1	62821339	62821838	Eef1b2|chr1:62821339-62821838	0.0721038895051103	.	.
chr1	63176509	63177008	chr1	62821339	62821838	Ndufs1|chr1:62821339-62821838	0.0721038895051103	.	.
chr1	63730384	63730883	chr1	63994542	63995041	Fastkd2|chr1:63994542-63995041	0.104256531775268	.	.
chr1	63730384	63730883	chr1	63994542	63995041	Mdh1b|chr1:63994542-63995041	0.104256531775268	.	.
chr1	63730384	63730883	chr1	63995057	63995556	Fastkd2|chr1:63995057-63995556	0.115415968880055	.	.
chr1	63730384	63730883	chr1	63995057	63995556	Mdh1b|chr1:63995057-63995556	0.115415968880055	.	.
chr1	64078811	64079310	chr1	63995700	63996199	Gm13748|chr1:63995700-63996199	0.131023601627015	.	.
chr1	64078811	64079310	chr1	64041042	64041541	Gm13748|chr1:64041042-64041541	0.0703587507262391	.	.
chr1	64078811	64079310	chr1	64121000	64121499	Gm13748|chr1:64121000-64121499	0.0928535573792121	.	.
chr1	64078811	64079310	chr1	64121000	64121499	Gm13748|chr1:64121000-64121499	0.0928535573792122	.	.
chr1	64078811	64079310	chr1	64295567	64296066	Gm13748|chr1:64295567-64296066	0.0767492677051108	.	.
chr1	64078811	64079310	chr1	64305488	64305987	Gm13748|chr1:64305488-64305987	0.130514155252489	.	.
chr1	64121506	64122005	chr1	64037019	64037518	Klf7|chr1:64037019-64037518	0.102031437562137	.	.
chr1	64121506	64122005	chr1	64042491	64042990	Klf7|chr1:64042491-64042990	0.20603101796255	.	.
chr1	64121506	64122005	chr1	64088547	64089046	Klf7|chr1:64088547-64089046	0.0702510304031487	.	.
chr1	64121506	64122005	chr1	64121000	64121499	Klf7|chr1:64121000-64121499	0.130211409335091	.	.
chr1	64121506	64122005	chr1	64305488	64305987	Klf7|chr1:64305488-64305987	0.287565093542437	.	.
chr1	64121506	64122005	chr1	64445949	64446448	Klf7|chr1:64445949-64446448	0.0796015985394445	.	.
chr1	64122089	64122588	chr1	64018645	64019144	Klf7|chr1:64018645-64019144	0.0971772904428952	.	.
chr1	64122089	64122588	chr1	64087808	64088307	Klf7|chr1:64087808-64088307	0.111339881329794	.	.
chr1	64122089	64122588	chr1	64088547	64089046	Klf7|chr1:64088547-64089046	0.132699121097707	.	.
chr1	64122089	64122588	chr1	64223665	64224164	Klf7|chr1:64223665-64224164	0.0734356582991059	.	.
chr1	64122089	64122588	chr1	64224165	64224664	Klf7|chr1:64224165-64224664	0.142602958918773	.	.
chr1	64532547	64533046	chr1	64455181	64455680	Creb1|chr1:64455181-64455680	0.203126582425428	.	.
chr1	64532547	64533046	chr1	64757717	64758216	Creb1|chr1:64757717-64758216	0.0960310547133796	.	.
chr1	64616950	64617449	chr1	64295567	64296066	Gm28982|chr1:64295567-64296066	0.085325249132718	.	.
chr1	64616950	64617449	chr1	64295567	64296066	Mettl21a|chr1:64295567-64296066	0.085325249132718	.	.
chr1	64616950	64617449	chr1	64374687	64375186	Gm28982|chr1:64374687-64375186	0.109232339815417	.	.
chr1	64616950	64617449	chr1	64374687	64375186	Mettl21a|chr1:64374687-64375186	0.109232339815417	.	.
chr1	64616950	64617449	chr1	64445949	64446448	Gm28982|chr1:64445949-64446448	0.113931107736126	.	.
chr1	64616950	64617449	chr1	64445949	64446448	Mettl21a|chr1:64445949-64446448	0.113931107736126	.	.
chr1	64616950	64617449	chr1	64595715	64596214	Gm28982|chr1:64595715-64596214	0.152572508966023	.	.
chr1	64616950	64617449	chr1	64595715	64596214	Mettl21a|chr1:64595715-64596214	0.152572508966023	.	.
chr1	64616950	64617449	chr1	64805207	64805706	Gm28982|chr1:64805207-64805706	0.107710812872347	.	.
chr1	64616950	64617449	chr1	64805207	64805706	Mettl21a|chr1:64805207-64805706	0.107710812872347	.	.
chr1	64616950	64617449	chr1	64919149	64919648	Gm28982|chr1:64919149-64919648	0.113119561602545	.	.
chr1	64616950	64617449	chr1	64919149	64919648	Mettl21a|chr1:64919149-64919648	0.113119561602545	.	.
chr1	64690474	64690973	chr1	64305488	64305987	2810408I11Rik|chr1:64305488-64305987	0.176556593215558	.	.
chr1	64690474	64690973	chr1	64305488	64305987	Ccnyl1|chr1:64305488-64305987	0.176556593215558	.	.
chr1	64690474	64690973	chr1	64623642	64624141	2810408I11Rik|chr1:64623642-64624141	0.10850588037498	.	.
chr1	64690474	64690973	chr1	64623642	64624141	Ccnyl1|chr1:64623642-64624141	0.10850588037498	.	.
chr1	64690474	64690973	chr1	64676321	64676820	2810408I11Rik|chr1:64676321-64676820	0.0755355960168941	.	.
chr1	64690474	64690973	chr1	64676321	64676820	Ccnyl1|chr1:64676321-64676820	0.0755355960168941	.	.
chr1	64691008	64691507	chr1	64919149	64919648	2810408I11Rik|chr1:64919149-64919648	0.0945794753451523	.	.
chr1	64691008	64691507	chr1	64919149	64919648	Ccnyl1|chr1:64919149-64919648	0.0945794753451523	.	.
chr1	64737642	64738141	chr1	64295567	64296066	Fzd5|chr1:64295567-64296066	0.13308951553487	.	.
chr1	64737642	64738141	chr1	64455181	64455680	Fzd5|chr1:64455181-64455680	0.264525421831592	.	.
chr1	64737642	64738141	chr1	64623642	64624141	Fzd5|chr1:64623642-64624141	0.113512765867096	.	.
chr1	64737642	64738141	chr1	64676321	64676820	Fzd5|chr1:64676321-64676820	0.0687524947006652	.	.
chr1	64956569	64957068	chr1	64623642	64624141	Plekhm3|chr1:64623642-64624141	0.0868157420106243	.	.
chr1	64956569	64957068	chr1	65178123	65178622	Plekhm3|chr1:65178123-65178622	0.0813216758660185	.	.
chr1	65186396	65186895	chr1	65179041	65179540	Idh1|chr1:65179041-65179540	0.175441002454157	.	.
chr1	65186396	65186895	chr1	65179041	65179540	Pikfyve|chr1:65179041-65179540	0.175441002454157	.	.
chr1	66174880	66175379	chr1	65873659	65874158	Map2|chr1:65873659-65874158	0.148720051099053	.	.
chr1	66174880	66175379	chr1	66211343	66211842	Map2|chr1:66211343-66211842	0.142275868324636	.	.
chr1	66700587	66701086	chr1	66831735	66832234	Rpe|chr1:66831735-66832234	0.0902070225069282	.	.
chr1	66816734	66817233	chr1	66896202	66896701	Kansl1l|chr1:66896202-66896701	0.113458512628709	.	.
chr1	66816734	66817233	chr1	67008822	67009321	Kansl1l|chr1:67008822-67009321	0.148256633776318	.	.
chr1	66817441	66817940	chr1	66815919	66816418	Kansl1l|chr1:66815919-66816418	0.112459259237922	.	.
chr1	66817441	66817940	chr1	66960769	66961268	Kansl1l|chr1:66960769-66961268	0.256173132617206	.	.
chr1	66817441	66817940	chr1	67003274	67003773	Kansl1l|chr1:67003274-67003773	0.29384244612748	.	.
chr1	66817441	66817940	chr1	67008822	67009321	Kansl1l|chr1:67008822-67009321	0.0700425053931476	.	.
chr1	66862543	66863042	chr1	66831735	66832234	Acadl|chr1:66831735-66832234	0.161951124511509	.	.
chr1	66863047	66863546	chr1	66960769	66961268	Acadl|chr1:66960769-66961268	0.15724693888916	.	.
chr1	66863047	66863546	chr1	66992790	66993289	Acadl|chr1:66992790-66993289	0.103978648510437	.	.
chr1	66863047	66863546	chr1	67008822	67009321	Acadl|chr1:67008822-67009321	0.109591372040724	.	.
chr1	67038596	67039095	chr1	66815919	66816418	Lancl1|chr1:66815919-66816418	0.1132870554993	.	.
chr1	67038596	67039095	chr1	66895631	66896130	Lancl1|chr1:66895631-66896130	0.131421323198041	.	.
chr1	71556874	71557373	chr1	71799033	71799532	Atic|chr1:71799033-71799532	0.112444301102457	.	.
chr1	71653027	71653526	chr1	71799033	71799532	Apol7d|chr1:71799033-71799532	0.125267593553448	.	.
chr1	71653027	71653526	chr1	71799033	71799532	Fn1|chr1:71799033-71799532	0.125267593553448	.	.
chr1	72211757	72212256	chr1	72182830	72183329	Mreg|chr1:72182830-72183329	0.0918794123271944	.	.
chr1	72211757	72212256	chr1	72225715	72226214	Mreg|chr1:72225715-72226214	0.0710831653638999	.	.
chr1	72582908	72583407	chr1	72254545	72255044	Smarcal1|chr1:72254545-72255044	0.0731806172387635	.	.
chr1	72582908	72583407	chr1	72877787	72878286	Smarcal1|chr1:72877787-72878286	0.262668563639183	.	.
chr1	72582908	72583407	chr1	72963437	72963936	Smarcal1|chr1:72963437-72963936	0.115303522730783	.	.
chr1	72582908	72583407	chr1	72992989	72993488	Smarcal1|chr1:72992989-72993488	0.0720511094925741	.	.
chr1	72711014	72711513	chr1	72813599	72814098	Rpl37a|chr1:72813599-72814098	0.0861029116143611	.	.
chr1	72711014	72711513	chr1	72877787	72878286	Rpl37a|chr1:72877787-72878286	0.0974257715090724	.	.
chr1	72824488	72824987	chr1	72599058	72599557	Igfbp2|chr1:72599058-72599557	0.0719874057418025	.	.
chr1	72824488	72824987	chr1	72877787	72878286	Igfbp2|chr1:72877787-72878286	0.0871903960020891	.	.
chr1	72824488	72824987	chr1	73221657	73222156	Igfbp2|chr1:73221657-73222156	0.163785158727903	.	.
chr1	74123240	74123739	chr1	73822394	73822893	Tns1|chr1:73822394-73822893	0.141569092159141	.	.
chr1	74123240	74123739	chr1	73862686	73863185	Tns1|chr1:73862686-73863185	0.0792036553762494	.	.
chr1	74123240	74123739	chr1	73902299	73902798	Tns1|chr1:73902299-73902798	0.105281484398008	.	.
chr1	74123240	74123739	chr1	73906328	73906827	Tns1|chr1:73906328-73906827	0.0789522936966173	.	.
chr1	74123240	74123739	chr1	73932579	73933078	Tns1|chr1:73932579-73933078	0.130847947653729	.	.
chr1	74123240	74123739	chr1	73962820	73963319	Tns1|chr1:73962820-73963319	0.0978897364557237	.	.
chr1	74123240	74123739	chr1	73966360	73966859	Tns1|chr1:73966360-73966859	0.0861496458068328	.	.
chr1	74123240	74123739	chr1	73966360	73966859	Tns1|chr1:73966360-73966859	0.0861496458068329	.	.
chr1	74123240	74123739	chr1	73987608	73988107	Tns1|chr1:73987608-73988107	0.0996496890994646	.	.
chr1	74123240	74123739	chr1	74000099	74000598	Tns1|chr1:74000099-74000598	0.228352475776848	.	.
chr1	74123240	74123739	chr1	74034678	74035177	Tns1|chr1:74034678-74035177	0.0778982055431868	.	.
chr1	74123240	74123739	chr1	74042296	74042795	Tns1|chr1:74042296-74042795	0.0846592919582634	.	.
chr1	74123240	74123739	chr1	74077366	74077865	Tns1|chr1:74077366-74077865	0.0803326432404166	.	.
chr1	74123240	74123739	chr1	74091102	74091601	Tns1|chr1:74091102-74091601	0.10824680955641	.	.
chr1	74123240	74123739	chr1	74452541	74453040	Tns1|chr1:74452541-74453040	0.0725716238882082	.	.
chr1	74124229	74124728	chr1	73913964	73914463	Tns1|chr1:73913964-73914463	0.100235038245598	.	.
chr1	74124229	74124728	chr1	73932579	73933078	Tns1|chr1:73932579-73933078	0.131782430097877	.	.
chr1	74124229	74124728	chr1	73943500	73943999	Tns1|chr1:73943500-73943999	0.155370360091163	.	.
chr1	74124229	74124728	chr1	73987608	73988107	Tns1|chr1:73987608-73988107	0.0932350105171238	.	.
chr1	74124229	74124728	chr1	74025581	74026080	Tns1|chr1:74025581-74026080	0.245521689301066	.	.
chr1	74124229	74124728	chr1	74047210	74047709	Tns1|chr1:74047210-74047709	0.0962135822205883	.	.
chr1	74124229	74124728	chr1	74368126	74368625	Tns1|chr1:74368126-74368625	0.0722105126768506	.	.
chr1	74124229	74124728	chr1	74423066	74423565	Tns1|chr1:74423066-74423565	0.0884498381064092	.	.
chr1	74236196	74236695	chr1	73942197	73942696	Arpc2|chr1:73942197-73942696	0.176499895845001	.	.
chr1	74236196	74236695	chr1	73943500	73943999	Arpc2|chr1:73943500-73943999	0.0691510374348698	.	.
chr1	74236196	74236695	chr1	73986631	73987130	Arpc2|chr1:73986631-73987130	0.236241014973155	.	.
chr1	74236196	74236695	chr1	74047210	74047709	Arpc2|chr1:74047210-74047709	0.110855868603498	.	.
chr1	74236196	74236695	chr1	74074695	74075194	Arpc2|chr1:74074695-74075194	0.076403168592719	.	.
chr1	74236196	74236695	chr1	74313260	74313759	Arpc2|chr1:74313260-74313759	0.0822146018636271	.	.
chr1	74236196	74236695	chr1	74363319	74363818	Arpc2|chr1:74363319-74363818	0.181623270188219	.	.
chr1	74236196	74236695	chr1	74368126	74368625	Arpc2|chr1:74368126-74368625	0.0747612751554983	.	.
chr1	74236196	74236695	chr1	74397348	74397847	Arpc2|chr1:74397348-74397847	0.133917672197259	.	.
chr1	74236196	74236695	chr1	74452541	74453040	Arpc2|chr1:74452541-74453040	0.088256008564959	.	.
chr1	74284588	74285087	chr1	74025581	74026080	Aamp|chr1:74025581-74026080	0.173767576049133	.	.
chr1	74284588	74285087	chr1	74025581	74026080	Pnkd|chr1:74025581-74026080	0.173767576049133	.	.
chr1	74284588	74285087	chr1	74028810	74029309	Aamp|chr1:74028810-74029309	0.219469014948621	.	.
chr1	74284588	74285087	chr1	74028810	74029309	Pnkd|chr1:74028810-74029309	0.219469014948621	.	.
chr1	74284588	74285087	chr1	74043016	74043515	Aamp|chr1:74043016-74043515	0.282577758713296	.	.
chr1	74284588	74285087	chr1	74043016	74043515	Pnkd|chr1:74043016-74043515	0.282577758713296	.	.
chr1	74284588	74285087	chr1	74077366	74077865	Aamp|chr1:74077366-74077865	0.146743413893529	.	.
chr1	74284588	74285087	chr1	74077366	74077865	Pnkd|chr1:74077366-74077865	0.146743413893529	.	.
chr1	74284588	74285087	chr1	74081612	74082111	Aamp|chr1:74081612-74082111	0.0870141799324182	.	.
chr1	74284588	74285087	chr1	74081612	74082111	Pnkd|chr1:74081612-74082111	0.0870141799324182	.	.
chr1	74284588	74285087	chr1	74303949	74304448	Aamp|chr1:74303949-74304448	0.0823277654579943	.	.
chr1	74284588	74285087	chr1	74303949	74304448	Pnkd|chr1:74303949-74304448	0.0823277654579943	.	.
chr1	74284588	74285087	chr1	74423066	74423565	Aamp|chr1:74423066-74423565	0.173229195415501	.	.
chr1	74284588	74285087	chr1	74423066	74423565	Pnkd|chr1:74423066-74423565	0.173229195415501	.	.
chr1	74284588	74285087	chr1	74452541	74453040	Aamp|chr1:74452541-74453040	0.124574214630161	.	.
chr1	74284588	74285087	chr1	74452541	74453040	Pnkd|chr1:74452541-74453040	0.124574214630161	.	.
chr1	74295625	74296124	chr1	74043016	74043515	Gm29358|chr1:74043016-74043515	0.138726851481327	.	.
chr1	74295625	74296124	chr1	74081612	74082111	Gm29358|chr1:74081612-74082111	0.0730338647926423	.	.
chr1	74295625	74296124	chr1	74091102	74091601	Gm29358|chr1:74091102-74091601	0.155419126941053	.	.
chr1	74295625	74296124	chr1	74091762	74092261	Gm29358|chr1:74091762-74092261	0.188861567710342	.	.
chr1	74295625	74296124	chr1	74303949	74304448	Gm29358|chr1:74303949-74304448	0.0987725113146742	.	.
chr1	74295625	74296124	chr1	74376277	74376776	Gm29358|chr1:74376277-74376776	0.155272568672546	.	.
chr1	74361763	74362262	chr1	74000099	74000598	Catip|chr1:74000099-74000598	0.0923435176981176	.	.
chr1	74361763	74362262	chr1	74025581	74026080	Catip|chr1:74025581-74026080	0.105420841064864	.	.
chr1	74361763	74362262	chr1	74036907	74037406	Catip|chr1:74036907-74037406	0.193052479066433	.	.
chr1	74361763	74362262	chr1	74094474	74094973	Catip|chr1:74094474-74094973	0.111617713483623	.	.
chr1	74361763	74362262	chr1	74316121	74316620	Catip|chr1:74316121-74316620	0.115469565645688	.	.
chr1	74361763	74362262	chr1	74332262	74332761	Catip|chr1:74332262-74332761	0.120232162823506	.	.
chr1	74361763	74362262	chr1	74386756	74387255	Catip|chr1:74386756-74387255	0.0878038077987424	.	.
chr1	74361763	74362262	chr1	74397348	74397847	Catip|chr1:74397348-74397847	0.0816739278893942	.	.
chr1	74391301	74391800	chr1	74034678	74035177	Ctdsp1|chr1:74034678-74035177	0.151042837195247	.	.
chr1	74391301	74391800	chr1	74036907	74037406	Ctdsp1|chr1:74036907-74037406	0.072654740002716	.	.
chr1	74391301	74391800	chr1	74042296	74042795	Ctdsp1|chr1:74042296-74042795	0.0882487844793941	.	.
chr1	74391301	74391800	chr1	74081612	74082111	Ctdsp1|chr1:74081612-74082111	0.246786157624041	.	.
chr1	74391301	74391800	chr1	74091762	74092261	Ctdsp1|chr1:74091762-74092261	0.173021181026211	.	.
chr1	74391301	74391800	chr1	74363319	74363818	Ctdsp1|chr1:74363319-74363818	0.184425355789925	.	.
chr1	74505730	74506229	chr1	74316121	74316620	Cnot9|chr1:74316121-74316620	0.087018446097941	.	.
chr1	74505730	74506229	chr1	74368126	74368625	Cnot9|chr1:74368126-74368625	0.107996303945773	.	.
chr1	74505730	74506229	chr1	74808065	74808564	Cnot9|chr1:74808065-74808564	0.0944141094230312	.	.
chr1	74505730	74506229	chr1	74816731	74817230	Cnot9|chr1:74816731-74817230	0.172489827302457	.	.
chr1	74587962	74588461	chr1	74303949	74304448	Bcs1l|chr1:74303949-74304448	0.365373512762912	.	.
chr1	74587962	74588461	chr1	74303949	74304448	Zfp142|chr1:74303949-74304448	0.365373512762912	.	.
chr1	74587962	74588461	chr1	74397348	74397847	Bcs1l|chr1:74397348-74397847	0.231261096446466	.	.
chr1	74587962	74588461	chr1	74397348	74397847	Zfp142|chr1:74397348-74397847	0.231261096446466	.	.
chr1	74587962	74588461	chr1	74772969	74773468	Bcs1l|chr1:74772969-74773468	0.129327923168411	.	.
chr1	74587962	74588461	chr1	74772969	74773468	Zfp142|chr1:74772969-74773468	0.129327923168411	.	.
chr1	74587962	74588461	chr1	74808065	74808564	Bcs1l|chr1:74808065-74808564	0.0952418850433905	.	.
chr1	74587962	74588461	chr1	74808065	74808564	Zfp142|chr1:74808065-74808564	0.0952418850433905	.	.
chr1	74601175	74601674	chr1	74313260	74313759	Rnf25|chr1:74313260-74313759	0.0862975634851964	.	.
chr1	74601175	74601674	chr1	74313260	74313759	Rnf25|chr1:74313260-74313759	0.0862975634851965	.	.
chr1	74601175	74601674	chr1	74313260	74313759	Stk36|chr1:74313260-74313759	0.0862975634851964	.	.
chr1	74601175	74601674	chr1	74313260	74313759	Stk36|chr1:74313260-74313759	0.0862975634851965	.	.
chr1	74601175	74601674	chr1	74368126	74368625	Rnf25|chr1:74368126-74368625	0.112620747426725	.	.
chr1	74601175	74601674	chr1	74368126	74368625	Stk36|chr1:74368126-74368625	0.112620747426725	.	.
chr1	74601175	74601674	chr1	74376277	74376776	Rnf25|chr1:74376277-74376776	0.0808337980455229	.	.
chr1	74601175	74601674	chr1	74376277	74376776	Stk36|chr1:74376277-74376776	0.0808337980455229	.	.
chr1	74601175	74601674	chr1	74386756	74387255	Rnf25|chr1:74386756-74387255	0.118185710288055	.	.
chr1	74601175	74601674	chr1	74386756	74387255	Stk36|chr1:74386756-74387255	0.118185710288055	.	.
chr1	74601175	74601674	chr1	74772969	74773468	Rnf25|chr1:74772969-74773468	0.168080102048322	.	.
chr1	74601175	74601674	chr1	74772969	74773468	Stk36|chr1:74772969-74773468	0.168080102048322	.	.
chr1	74661495	74661994	chr1	74303949	74304448	Ttll4|chr1:74303949-74304448	0.128247952275392	.	.
chr1	74661495	74661994	chr1	74332815	74333314	Ttll4|chr1:74332815-74333314	0.0809661786454443	.	.
chr1	74661495	74661994	chr1	74363319	74363818	Ttll4|chr1:74363319-74363818	0.107995269762023	.	.
chr1	74712949	74713448	chr1	74332262	74332761	Cyp27a1|chr1:74332262-74332761	0.110532279466836	.	.
chr1	74712949	74713448	chr1	74368126	74368625	Cyp27a1|chr1:74368126-74368625	0.0746492215227531	.	.
chr1	74712949	74713448	chr1	74397348	74397847	Cyp27a1|chr1:74397348-74397847	0.182035202330164	.	.
chr1	74712949	74713448	chr1	74808065	74808564	Cyp27a1|chr1:74808065-74808564	0.111085816534806	.	.
chr1	74713683	74714182	chr1	74368126	74368625	Cyp27a1|chr1:74368126-74368625	0.0882368917717938	.	.
chr1	74713683	74714182	chr1	74423066	74423565	Cyp27a1|chr1:74423066-74423565	0.113645625871918	.	.
chr1	75124760	75125259	chr1	75289342	75289841	Nhej1|chr1:75289342-75289841	0.144760807687034	.	.
chr1	75124760	75125259	chr1	75344255	75344754	Nhej1|chr1:75344255-75344754	0.0911836379887272	.	.
chr1	75124760	75125259	chr1	75357330	75357829	Nhej1|chr1:75357330-75357829	0.082645078318231	.	.
chr1	75124760	75125259	chr1	75382615	75383114	Nhej1|chr1:75382615-75383114	0.0720735784849272	.	.
chr1	75124760	75125259	chr1	75399854	75400353	Nhej1|chr1:75399854-75400353	0.115373195639491	.	.
chr1	75124760	75125259	chr1	75422827	75423326	Nhej1|chr1:75422827-75423326	0.120262433800904	.	.
chr1	75124760	75125259	chr1	75431871	75432370	Nhej1|chr1:75431871-75432370	0.0691072090484436	.	.
chr1	75124760	75125259	chr1	75487302	75487801	Nhej1|chr1:75487302-75487801	0.0796807682448167	.	.
chr1	75124760	75125259	chr1	75487302	75487801	Nhej1|chr1:75487302-75487801	0.0796807682448168	.	.
chr1	75142499	75142998	chr1	74808065	74808564	Cnppd1|chr1:74808065-74808564	0.179161619969931	.	.
chr1	75142499	75142998	chr1	74808065	74808564	Retreg2|chr1:74808065-74808564	0.179161619969931	.	.
chr1	75142499	75142998	chr1	74816731	74817230	Cnppd1|chr1:74816731-74817230	0.0918207033198336	.	.
chr1	75142499	75142998	chr1	74816731	74817230	Retreg2|chr1:74816731-74817230	0.0918207033198336	.	.
chr1	75142499	75142998	chr1	75344255	75344754	Cnppd1|chr1:75344255-75344754	0.110083381075495	.	.
chr1	75142499	75142998	chr1	75344255	75344754	Retreg2|chr1:75344255-75344754	0.110083381075495	.	.
chr1	75142499	75142998	chr1	75357330	75357829	Cnppd1|chr1:75357330-75357829	0.0853898572904822	.	.
chr1	75142499	75142998	chr1	75357330	75357829	Retreg2|chr1:75357330-75357829	0.0853898572904822	.	.
chr1	75142499	75142998	chr1	75399854	75400353	Cnppd1|chr1:75399854-75400353	0.163423038486959	.	.
chr1	75142499	75142998	chr1	75399854	75400353	Retreg2|chr1:75399854-75400353	0.163423038486959	.	.
chr1	75142499	75142998	chr1	75457742	75458241	Cnppd1|chr1:75457742-75458241	0.103411861633401	.	.
chr1	75142499	75142998	chr1	75457742	75458241	Retreg2|chr1:75457742-75458241	0.103411861633401	.	.
chr1	75142499	75142998	chr1	75487302	75487801	Cnppd1|chr1:75487302-75487801	0.0955233372885089	.	.
chr1	75142499	75142998	chr1	75487302	75487801	Retreg2|chr1:75487302-75487801	0.0955233372885089	.	.
chr1	75168424	75168923	chr1	74948735	74949234	Zfand2b|chr1:74948735-74949234	0.0736005093704314	.	.
chr1	75168424	75168923	chr1	75357330	75357829	Zfand2b|chr1:75357330-75357829	0.141525086513327	.	.
chr1	75168424	75168923	chr1	75422827	75423326	Zfand2b|chr1:75422827-75423326	0.176823190669987	.	.
chr1	75168424	75168923	chr1	75467494	75467993	Zfand2b|chr1:75467494-75467993	0.261340517584175	.	.
chr1	75168424	75168923	chr1	75487302	75487801	Zfand2b|chr1:75487302-75487801	0.266123679575226	.	.
chr1	75168424	75168923	chr1	75487834	75488333	Zfand2b|chr1:75487834-75488333	0.206553820356939	.	.
chr1	75180079	75180578	chr1	74948735	74949234	Abcb6|chr1:74948735-74949234	0.13735219330652	.	.
chr1	75180079	75180578	chr1	75041132	75041631	Abcb6|chr1:75041132-75041631	0.0778882482679	.	.
chr1	75180079	75180578	chr1	75289342	75289841	Abcb6|chr1:75289342-75289841	0.12141005688273	.	.
chr1	75180079	75180578	chr1	75292766	75293265	Abcb6|chr1:75292766-75293265	0.0874714984999051	.	.
chr1	75180079	75180578	chr1	75357330	75357829	Abcb6|chr1:75357330-75357829	0.192292610425965	.	.
chr1	75180079	75180578	chr1	75361665	75362164	Abcb6|chr1:75361665-75362164	0.176182461488703	.	.
chr1	75180079	75180578	chr1	75381822	75382321	Abcb6|chr1:75381822-75382321	0.11239436806062	.	.
chr1	75180079	75180578	chr1	75382615	75383114	Abcb6|chr1:75382615-75383114	0.0944084684291302	.	.
chr1	75180079	75180578	chr1	75457742	75458241	Abcb6|chr1:75457742-75458241	0.0998925921391289	.	.
chr1	75180079	75180578	chr1	75487302	75487801	Abcb6|chr1:75487302-75487801	0.0856614744515476	.	.
chr1	75180079	75180578	chr1	75487834	75488333	Abcb6|chr1:75487834-75488333	0.16961724195654	.	.
chr1	75191753	75192252	chr1	74772969	74773468	Ankzf1|chr1:74772969-74773468	0.0866981478192952	.	.
chr1	75191753	75192252	chr1	74772969	74773468	Atg9a|chr1:74772969-74773468	0.0866981478192952	.	.
chr1	75191753	75192252	chr1	75041132	75041631	Ankzf1|chr1:75041132-75041631	0.136445680199171	.	.
chr1	75191753	75192252	chr1	75041132	75041631	Atg9a|chr1:75041132-75041631	0.136445680199171	.	.
chr1	75191753	75192252	chr1	75141393	75141892	Ankzf1|chr1:75141393-75141892	0.0924997220703094	.	.
chr1	75191753	75192252	chr1	75141393	75141892	Atg9a|chr1:75141393-75141892	0.0924997220703094	.	.
chr1	75191753	75192252	chr1	75292766	75293265	Ankzf1|chr1:75292766-75293265	0.110684524333969	.	.
chr1	75191753	75192252	chr1	75292766	75293265	Atg9a|chr1:75292766-75293265	0.110684524333969	.	.
chr1	75191753	75192252	chr1	75310893	75311392	Ankzf1|chr1:75310893-75311392	0.0799669336180379	.	.
chr1	75191753	75192252	chr1	75310893	75311392	Ankzf1|chr1:75310893-75311392	0.079966933618038	.	.
chr1	75191753	75192252	chr1	75310893	75311392	Atg9a|chr1:75310893-75311392	0.0799669336180379	.	.
chr1	75191753	75192252	chr1	75310893	75311392	Atg9a|chr1:75310893-75311392	0.079966933618038	.	.
chr1	75191753	75192252	chr1	75361665	75362164	Ankzf1|chr1:75361665-75362164	0.118700297014194	.	.
chr1	75191753	75192252	chr1	75361665	75362164	Atg9a|chr1:75361665-75362164	0.118700297014194	.	.
chr1	75191753	75192252	chr1	75422827	75423326	Ankzf1|chr1:75422827-75423326	0.0785126539902681	.	.
chr1	75191753	75192252	chr1	75422827	75423326	Atg9a|chr1:75422827-75423326	0.0785126539902681	.	.
chr1	75191753	75192252	chr1	75445624	75446123	Ankzf1|chr1:75445624-75446123	0.116403169399544	.	.
chr1	75191753	75192252	chr1	75445624	75446123	Atg9a|chr1:75445624-75446123	0.116403169399544	.	.
chr1	75191753	75192252	chr1	75467494	75467993	Ankzf1|chr1:75467494-75467993	0.113443141806884	.	.
chr1	75191753	75192252	chr1	75467494	75467993	Atg9a|chr1:75467494-75467993	0.113443141806884	.	.
chr1	75191753	75192252	chr1	75487302	75487801	Ankzf1|chr1:75487302-75487801	0.0770473418138486	.	.
chr1	75191753	75192252	chr1	75487302	75487801	Atg9a|chr1:75487302-75487801	0.0770473418138486	.	.
chr1	75210546	75211045	chr1	74772969	74773468	Glb1l|chr1:74772969-74773468	0.119277534708921	.	.
chr1	75210546	75211045	chr1	74772969	74773468	Stk16|chr1:74772969-74773468	0.119277534708921	.	.
chr1	75210546	75211045	chr1	74948735	74949234	Glb1l|chr1:74948735-74949234	0.0830991814947719	.	.
chr1	75210546	75211045	chr1	74948735	74949234	Stk16|chr1:74948735-74949234	0.0830991814947719	.	.
chr1	75210546	75211045	chr1	75467494	75467993	Glb1l|chr1:75467494-75467993	0.11587085135052	.	.
chr1	75210546	75211045	chr1	75467494	75467993	Stk16|chr1:75467494-75467993	0.11587085135052	.	.
chr1	75236144	75236643	chr1	74948735	74949234	Dnajb2|chr1:74948735-74949234	0.214481853620599	.	.
chr1	75236144	75236643	chr1	75247991	75248490	Dnajb2|chr1:75247991-75248490	0.0718580713249926	.	.
chr1	75236144	75236643	chr1	75289342	75289841	Dnajb2|chr1:75289342-75289841	0.096451861289725	.	.
chr1	75236144	75236643	chr1	75292766	75293265	Dnajb2|chr1:75292766-75293265	0.203202518436785	.	.
chr1	75236144	75236643	chr1	75344255	75344754	Dnajb2|chr1:75344255-75344754	0.0963358243706251	.	.
chr1	75236144	75236643	chr1	75398631	75399130	Dnajb2|chr1:75398631-75399130	0.120906156062485	.	.
chr1	75236144	75236643	chr1	75458368	75458867	Dnajb2|chr1:75458368-75458867	0.128920916720558	.	.
chr1	75236144	75236643	chr1	75487834	75488333	Dnajb2|chr1:75487834-75488333	0.130589652372163	.	.
chr1	75236651	75237150	chr1	74808065	74808564	Dnajb2|chr1:74808065-74808564	0.150596249723166	.	.
chr1	75236651	75237150	chr1	74816731	74817230	Dnajb2|chr1:74816731-74817230	0.108347439639799	.	.
chr1	75236651	75237150	chr1	75247991	75248490	Dnajb2|chr1:75247991-75248490	0.127443465558051	.	.
chr1	75236651	75237150	chr1	75382615	75383114	Dnajb2|chr1:75382615-75383114	0.116937282312146	.	.
chr1	75236651	75237150	chr1	75398631	75399130	Dnajb2|chr1:75398631-75399130	0.0826312913076735	.	.
chr1	75236651	75237150	chr1	75422827	75423326	Dnajb2|chr1:75422827-75423326	0.0944687666255819	.	.
chr1	75251521	75252020	chr1	75422827	75423326	Gm28294|chr1:75422827-75423326	0.152069031990846	.	.
chr1	75251521	75252020	chr1	75431871	75432370	Gm28294|chr1:75431871-75432370	0.074284274535018	.	.
chr1	75251521	75252020	chr1	75445624	75446123	Gm28294|chr1:75445624-75446123	0.0854261368575126	.	.
chr1	75317346	75317845	chr1	75041132	75041631	Dnpep|chr1:75041132-75041631	0.0978549036880774	.	.
chr1	75317346	75317845	chr1	75247991	75248490	Dnpep|chr1:75247991-75248490	0.0688543043364991	.	.
chr1	75317346	75317845	chr1	75292766	75293265	Dnpep|chr1:75292766-75293265	0.142371850598154	.	.
chr1	75317346	75317845	chr1	75398631	75399130	Dnpep|chr1:75398631-75399130	0.108865431609345	.	.
chr1	75317346	75317845	chr1	75447581	75448080	Dnpep|chr1:75447581-75448080	0.147553515289172	.	.
chr1	75317346	75317845	chr1	75457742	75458241	Dnpep|chr1:75457742-75458241	0.081267923139102	.	.
chr1	75317346	75317845	chr1	75487302	75487801	Dnpep|chr1:75487302-75487801	0.0772147052335006	.	.
chr1	75359983	75360482	chr1	75141393	75141892	Des|chr1:75141393-75141892	0.0877667271024347	.	.
chr1	75359983	75360482	chr1	75344255	75344754	Des|chr1:75344255-75344754	0.191699860994342	.	.
chr1	75359983	75360482	chr1	75356741	75357240	Des|chr1:75356741-75357240	0.192475828888421	.	.
chr1	75359983	75360482	chr1	75357330	75357829	Des|chr1:75357330-75357829	0.163649032729212	.	.
chr1	75359983	75360482	chr1	75467494	75467993	Des|chr1:75467494-75467993	0.180068936601158	.	.
chr1	75359983	75360482	chr1	75487302	75487801	Des|chr1:75487302-75487801	0.149977835587024	.	.
chr1	75359983	75360482	chr1	75487834	75488333	Des|chr1:75487834-75488333	0.305214907038933	.	.
chr1	75478598	75479097	chr1	75289342	75289841	Chpf|chr1:75289342-75289841	0.143906594670758	.	.
chr1	75478598	75479097	chr1	75289342	75289841	Tmem198|chr1:75289342-75289841	0.143906594670758	.	.
chr1	75479156	75479655	chr1	75247991	75248490	Chpf|chr1:75247991-75248490	0.135101414126287	.	.
chr1	75479156	75479655	chr1	75247991	75248490	Tmem198|chr1:75247991-75248490	0.135101414126287	.	.
chr1	75479156	75479655	chr1	75361665	75362164	Chpf|chr1:75361665-75362164	0.145695302999573	.	.
chr1	75479156	75479655	chr1	75361665	75362164	Tmem198|chr1:75361665-75362164	0.145695302999573	.	.
chr1	75479156	75479655	chr1	75370249	75370748	Chpf|chr1:75370249-75370748	0.111644382105776	.	.
chr1	75479156	75479655	chr1	75370249	75370748	Tmem198|chr1:75370249-75370748	0.111644382105776	.	.
chr1	75479156	75479655	chr1	75381822	75382321	Chpf|chr1:75381822-75382321	0.181728067585514	.	.
chr1	75479156	75479655	chr1	75381822	75382321	Tmem198|chr1:75381822-75382321	0.181728067585514	.	.
chr1	75479156	75479655	chr1	75422827	75423326	Chpf|chr1:75422827-75423326	0.122269682515005	.	.
chr1	75479156	75479655	chr1	75422827	75423326	Tmem198|chr1:75422827-75423326	0.122269682515005	.	.
chr1	75479156	75479655	chr1	75559353	75559852	Chpf|chr1:75559353-75559852	0.196888762810947	.	.
chr1	75479156	75479655	chr1	75559353	75559852	Tmem198|chr1:75559353-75559852	0.196888762810947	.	.
chr1	75505376	75505875	chr1	75458368	75458867	Obsl1|chr1:75458368-75458867	0.0886629615975845	.	.
chr1	75505376	75505875	chr1	75467494	75467993	Obsl1|chr1:75467494-75467993	0.118854898934496	.	.
chr1	75505376	75505875	chr1	75936535	75937034	Obsl1|chr1:75936535-75937034	0.120128504808357	.	.
chr1	75506139	75506638	chr1	75381822	75382321	Inha|chr1:75381822-75382321	0.212553675856675	.	.
chr1	75506139	75506638	chr1	75381822	75382321	Obsl1|chr1:75381822-75382321	0.212553675856675	.	.
chr1	75506139	75506638	chr1	75422827	75423326	Inha|chr1:75422827-75423326	0.0968969147028769	.	.
chr1	75506139	75506638	chr1	75422827	75423326	Obsl1|chr1:75422827-75423326	0.0968969147028769	.	.
chr1	75506139	75506638	chr1	75445624	75446123	Inha|chr1:75445624-75446123	0.176840543625469	.	.
chr1	75506139	75506638	chr1	75445624	75446123	Obsl1|chr1:75445624-75446123	0.176840543625469	.	.
chr1	75506139	75506638	chr1	75487302	75487801	Inha|chr1:75487302-75487801	0.22220731325153	.	.
chr1	75506139	75506638	chr1	75487302	75487801	Obsl1|chr1:75487302-75487801	0.22220731325153	.	.
chr1	75506139	75506638	chr1	75559353	75559852	Inha|chr1:75559353-75559852	0.117088240936843	.	.
chr1	75506139	75506638	chr1	75559353	75559852	Obsl1|chr1:75559353-75559852	0.117088240936843	.	.
chr1	75506139	75506638	chr1	75705165	75705664	Inha|chr1:75705165-75705664	0.0689416016223033	.	.
chr1	75506139	75506638	chr1	75705165	75705664	Obsl1|chr1:75705165-75705664	0.0689416016223033	.	.
chr1	75506139	75506638	chr1	75925739	75926238	Inha|chr1:75925739-75926238	0.12922770961277	.	.
chr1	75506139	75506638	chr1	75925739	75926238	Obsl1|chr1:75925739-75926238	0.12922770961277	.	.
chr1	75521240	75521739	chr1	75289342	75289841	Stk11ip|chr1:75289342-75289841	0.139882185600761	.	.
chr1	75521240	75521739	chr1	75344255	75344754	Stk11ip|chr1:75344255-75344754	0.0880269952884763	.	.
chr1	75521240	75521739	chr1	75381822	75382321	Stk11ip|chr1:75381822-75382321	0.107436429489176	.	.
chr1	75521240	75521739	chr1	75398631	75399130	Stk11ip|chr1:75398631-75399130	0.100902124669304	.	.
chr1	75521240	75521739	chr1	75399854	75400353	Stk11ip|chr1:75399854-75400353	0.134050334523499	.	.
chr1	75521240	75521739	chr1	75431871	75432370	Stk11ip|chr1:75431871-75432370	0.127354213148713	.	.
chr1	75521240	75521739	chr1	75559353	75559852	Stk11ip|chr1:75559353-75559852	0.113155572880555	.	.
chr1	75521240	75521739	chr1	75936016	75936515	Stk11ip|chr1:75936016-75936515	0.178245046040471	.	.
chr1	75521240	75521739	chr1	75995332	75995831	Stk11ip|chr1:75995332-75995831	0.149031627105998	.	.
chr1	75546261	75546760	chr1	75356741	75357240	Slc4a3|chr1:75356741-75357240	0.17769220344029	.	.
chr1	75546261	75546760	chr1	75370249	75370748	Slc4a3|chr1:75370249-75370748	0.128486845541808	.	.
chr1	75546261	75546760	chr1	75382615	75383114	Slc4a3|chr1:75382615-75383114	0.0718085169930884	.	.
chr1	75546261	75546760	chr1	75398631	75399130	Slc4a3|chr1:75398631-75399130	0.0879325422019268	.	.
chr1	75546261	75546760	chr1	75447581	75448080	Slc4a3|chr1:75447581-75448080	0.192301183637253	.	.
chr1	75546261	75546760	chr1	75487834	75488333	Slc4a3|chr1:75487834-75488333	0.1289663823117	.	.
chr1	75546261	75546760	chr1	75704605	75705104	Slc4a3|chr1:75704605-75705104	0.0865137880645749	.	.
chr1	77514939	77515438	chr1	77450139	77450638	Epha4|chr1:77450139-77450638	0.223180444724712	.	.
chr1	77514939	77515438	chr1	77450139	77450638	Gm28386|chr1:77450139-77450638	0.223180444724712	.	.
chr1	77514939	77515438	chr1	77496760	77497259	Epha4|chr1:77496760-77497259	0.0851013836822343	.	.
chr1	77514939	77515438	chr1	77496760	77497259	Gm28386|chr1:77496760-77497259	0.0851013836822343	.	.
chr1	77516009	77516508	chr1	77441346	77441845	Gm28386|chr1:77441346-77441845	0.125550251324499	.	.
chr1	78488387	78488886	chr1	78674552	78675051	Farsb|chr1:78674552-78675051	0.155785697468979	.	.
chr1	78488387	78488886	chr1	78675078	78675577	Farsb|chr1:78675078-78675577	0.157034517993993	.	.
chr1	78488387	78488886	chr1	78734517	78735016	Farsb|chr1:78734517-78735016	0.215046633644787	.	.
chr1	78488900	78489399	chr1	78536720	78537219	Farsb|chr1:78536720-78537219	0.164113834788073	.	.
chr1	78488900	78489399	chr1	78674552	78675051	Farsb|chr1:78674552-78675051	0.0864045831398631	.	.
chr1	78488900	78489399	chr1	78675078	78675577	Farsb|chr1:78675078-78675577	0.156321860631294	.	.
chr1	78657540	78658039	chr1	78536720	78537219	Acsl3|chr1:78536720-78537219	0.151212029603787	.	.
chr1	78657540	78658039	chr1	78536720	78537219	Utp14b|chr1:78536720-78537219	0.151212029603787	.	.
chr1	78657540	78658039	chr1	78724400	78724899	Acsl3|chr1:78724400-78724899	0.0837261211318742	.	.
chr1	78657540	78658039	chr1	78724400	78724899	Utp14b|chr1:78724400-78724899	0.0837261211318742	.	.
chr1	78657540	78658039	chr1	78745265	78745764	Acsl3|chr1:78745265-78745764	0.18381652433349	.	.
chr1	78657540	78658039	chr1	78745265	78745764	Utp14b|chr1:78745265-78745764	0.18381652433349	.	.
chr1	78657540	78658039	chr1	78809780	78810279	Acsl3|chr1:78809780-78810279	0.205248209853498	.	.
chr1	78657540	78658039	chr1	78809780	78810279	Utp14b|chr1:78809780-78810279	0.205248209853498	.	.
chr1	78657540	78658039	chr1	78863825	78864324	Acsl3|chr1:78863825-78864324	0.122582026221925	.	.
chr1	78657540	78658039	chr1	78863825	78864324	Utp14b|chr1:78863825-78864324	0.122582026221925	.	.
chr1	78657540	78658039	chr1	78907933	78908432	Acsl3|chr1:78907933-78908432	0.148362217766044	.	.
chr1	78657540	78658039	chr1	78907933	78908432	Utp14b|chr1:78907933-78908432	0.148362217766044	.	.
chr1	78816734	78817233	chr1	78726496	78726995	Kcne4|chr1:78726496-78726995	0.137443315619085	.	.
chr1	78816734	78817233	chr1	78809780	78810279	Kcne4|chr1:78809780-78810279	0.212603782597382	.	.
chr1	78816734	78817233	chr1	78863825	78864324	Kcne4|chr1:78863825-78864324	0.125582332023621	.	.
chr1	78816734	78817233	chr1	78895759	78896258	Kcne4|chr1:78895759-78896258	0.0794963120559951	.	.
chr1	78821063	78821562	chr1	78675078	78675577	Gm29187|chr1:78675078-78675577	0.171175740183849	.	.
chr1	78821063	78821562	chr1	78726496	78726995	Gm29187|chr1:78726496-78726995	0.146208414975645	.	.
chr1	78821063	78821562	chr1	78734517	78735016	Gm29187|chr1:78734517-78735016	0.174226518176459	.	.
chr1	78821063	78821562	chr1	78819576	78820075	Gm29187|chr1:78819576-78820075	0.159398428789337	.	.
chr1	78821063	78821562	chr1	78846440	78846939	Gm29187|chr1:78846440-78846939	0.147600104551738	.	.
chr1	78821063	78821562	chr1	78974374	78974873	Gm29187|chr1:78974374-78974873	0.161664464850827	.	.
chr1	78822000	78822499	chr1	78745265	78745764	Gm29187|chr1:78745265-78745764	0.089316371187682	.	.
chr1	78822000	78822499	chr1	78809780	78810279	Gm29187|chr1:78809780-78810279	0.0788393588705022	.	.
chr1	79775809	79776308	chr1	79711170	79711669	Mrpl44|chr1:79711170-79711669	0.103160790277063	.	.
chr1	79775809	79776308	chr1	79711170	79711669	Wdfy1|chr1:79711170-79711669	0.103160790277063	.	.
chr1	79775809	79776308	chr1	79823442	79823941	Mrpl44|chr1:79823442-79823941	0.119577356100564	.	.
chr1	79775809	79776308	chr1	79823442	79823941	Wdfy1|chr1:79823442-79823941	0.119577356100564	.	.
chr1	79775809	79776308	chr1	79832654	79833153	Mrpl44|chr1:79832654-79833153	0.196736008385079	.	.
chr1	79775809	79776308	chr1	79832654	79833153	Wdfy1|chr1:79832654-79833153	0.196736008385079	.	.
chr1	79775809	79776308	chr1	79858406	79858905	Mrpl44|chr1:79858406-79858905	0.0728988562093295	.	.
chr1	79775809	79776308	chr1	79858406	79858905	Wdfy1|chr1:79858406-79858905	0.0728988562093295	.	.
chr1	79775809	79776308	chr1	79917407	79917906	Mrpl44|chr1:79917407-79917906	0.112126141841986	.	.
chr1	79775809	79776308	chr1	79917407	79917906	Wdfy1|chr1:79917407-79917906	0.112126141841986	.	.
chr1	79775809	79776308	chr1	79918636	79919135	Mrpl44|chr1:79918636-79919135	0.10615007120722	.	.
chr1	79775809	79776308	chr1	79918636	79919135	Wdfy1|chr1:79918636-79919135	0.10615007120722	.	.
chr1	79775809	79776308	chr1	80177883	80178382	Mrpl44|chr1:80177883-80178382	0.114600043067573	.	.
chr1	79775809	79776308	chr1	80177883	80178382	Wdfy1|chr1:80177883-80178382	0.114600043067573	.	.
chr1	80339971	80340470	chr1	80074277	80074776	Cul3|chr1:80074277-80074776	0.0759331267157069	.	.
chr1	80339971	80340470	chr1	80656299	80656798	Cul3|chr1:80656299-80656798	0.0848820150173756	.	.
chr1	80339971	80340470	chr1	80709218	80709717	Cul3|chr1:80709218-80709717	0.0919283904898344	.	.
chr1	80339971	80340470	chr1	80709885	80710384	Cul3|chr1:80709885-80710384	0.156764131990567	.	.
chr1	80340736	80341235	chr1	80010595	80011094	Cul3|chr1:80010595-80011094	0.0777608404491537	.	.
chr1	80340736	80341235	chr1	80010595	80011094	Cul3|chr1:80010595-80011094	0.0777608404491538	.	.
chr1	80340736	80341235	chr1	80091331	80091830	Cul3|chr1:80091331-80091830	0.0834473175252678	.	.
chr1	80340736	80341235	chr1	80213748	80214247	Cul3|chr1:80213748-80214247	0.0821387239995764	.	.
chr1	80340736	80341235	chr1	80718868	80719367	Cul3|chr1:80718868-80719367	0.198727155024337	.	.
chr1	80340736	80341235	chr1	80719373	80719872	Cul3|chr1:80719373-80719872	0.13092472773324	.	.
chr1	80460989	80461488	chr1	80106260	80106759	Gm45261|chr1:80106260-80106759	0.142437246926873	.	.
chr1	80460989	80461488	chr1	80709218	80709717	Gm45261|chr1:80709218-80709717	0.181318829443757	.	.
chr1	80460989	80461488	chr1	80718868	80719367	Gm45261|chr1:80718868-80719367	0.123417085042031	.	.
chr1	80460989	80461488	chr1	80719373	80719872	Gm45261|chr1:80719373-80719872	0.0973989959693987	.	.
chr1	80757803	80758302	chr1	80709885	80710384	Dock10|chr1:80709885-80710384	0.0762742289044598	.	.
chr1	80757803	80758302	chr1	80719373	80719872	Dock10|chr1:80719373-80719872	0.107118231575986	.	.
chr1	80758332	80758831	chr1	80664402	80664901	Dock10|chr1:80664402-80664901	0.117550715041082	.	.
chr1	80758332	80758831	chr1	80709218	80709717	Dock10|chr1:80709218-80709717	0.148791858769271	.	.
chr1	80758332	80758831	chr1	80709885	80710384	Dock10|chr1:80709885-80710384	0.304862869512638	.	.
chr1	82291243	82291742	chr1	82172304	82172803	Irs1|chr1:82172304-82172803	0.181509497110518	.	.
chr1	82291243	82291742	chr1	82199924	82200423	Irs1|chr1:82199924-82200423	0.101301939594497	.	.
chr1	82291243	82291742	chr1	82253764	82254263	Irs1|chr1:82253764-82254263	0.100657318943825	.	.
chr1	82291243	82291742	chr1	82274209	82274708	Irs1|chr1:82274209-82274708	0.159069662493831	.	.
chr1	82291243	82291742	chr1	82283141	82283640	Irs1|chr1:82283141-82283640	0.139632546081024	.	.
chr1	82291243	82291742	chr1	82385110	82385609	Irs1|chr1:82385110-82385609	0.0876917869676299	.	.
chr1	82291243	82291742	chr1	82554287	82554786	Irs1|chr1:82554287-82554786	0.0803353564515854	.	.
chr1	82291243	82291742	chr1	82579898	82580397	Irs1|chr1:82579898-82580397	0.29008144605667	.	.
chr1	82291243	82291742	chr1	82641615	82642114	Irs1|chr1:82641615-82642114	0.185077051393322	.	.
chr1	82316361	82316860	chr1	82150794	82151293	Rhbdd1|chr1:82150794-82151293	0.144905978346974	.	.
chr1	82316361	82316860	chr1	82476674	82477173	Rhbdd1|chr1:82476674-82477173	0.111610075802241	.	.
chr1	82316361	82316860	chr1	82641615	82642114	Rhbdd1|chr1:82641615-82642114	0.0752227504339621	.	.
chr1	82316361	82316860	chr1	82641615	82642114	Rhbdd1|chr1:82641615-82642114	0.0752227504339622	.	.
chr1	82586578	82587077	chr1	82253764	82254263	Col4a3|chr1:82253764-82254263	0.0937037375970134	.	.
chr1	82586578	82587077	chr1	82253764	82254263	Col4a4|chr1:82253764-82254263	0.0937037375970134	.	.
chr1	82586578	82587077	chr1	82476122	82476621	Col4a3|chr1:82476122-82476621	0.194472937274436	.	.
chr1	82586578	82587077	chr1	82476122	82476621	Col4a4|chr1:82476122-82476621	0.194472937274436	.	.
chr1	82587101	82587600	chr1	82253764	82254263	Col4a3|chr1:82253764-82254263	0.069220474015554	.	.
chr1	82587101	82587600	chr1	82253764	82254263	Col4a4|chr1:82253764-82254263	0.069220474015554	.	.
chr1	82587101	82587600	chr1	82267365	82267864	Col4a3|chr1:82267365-82267864	0.144691251330339	.	.
chr1	82587101	82587600	chr1	82267365	82267864	Col4a4|chr1:82267365-82267864	0.144691251330339	.	.
chr1	82587101	82587600	chr1	82274209	82274708	Col4a3|chr1:82274209-82274708	0.12804799076425	.	.
chr1	82587101	82587600	chr1	82274209	82274708	Col4a4|chr1:82274209-82274708	0.12804799076425	.	.
chr1	82587101	82587600	chr1	82608468	82608967	Col4a3|chr1:82608468-82608967	0.0806662680654993	.	.
chr1	82587101	82587600	chr1	82608468	82608967	Col4a4|chr1:82608468-82608967	0.0806662680654993	.	.
chr1	82724600	82725099	chr1	82274209	82274708	C430014B12Rik|chr1:82274209-82274708	0.143125858495893	.	.
chr1	82724600	82725099	chr1	82274209	82274708	Mff|chr1:82274209-82274708	0.143125858495893	.	.
chr1	82724600	82725099	chr1	82433306	82433805	C430014B12Rik|chr1:82433306-82433805	0.177848664339768	.	.
chr1	82724600	82725099	chr1	82433306	82433805	Mff|chr1:82433306-82433805	0.177848664339768	.	.
chr1	82724600	82725099	chr1	82476122	82476621	C430014B12Rik|chr1:82476122-82476621	0.18579669634564	.	.
chr1	82724600	82725099	chr1	82476122	82476621	Mff|chr1:82476122-82476621	0.18579669634564	.	.
chr1	82724600	82725099	chr1	82476674	82477173	C430014B12Rik|chr1:82476674-82477173	0.119104156304758	.	.
chr1	82724600	82725099	chr1	82476674	82477173	Mff|chr1:82476674-82477173	0.119104156304758	.	.
chr1	82724600	82725099	chr1	82554287	82554786	C430014B12Rik|chr1:82554287-82554786	0.139001631129462	.	.
chr1	82724600	82725099	chr1	82554287	82554786	Mff|chr1:82554287-82554786	0.139001631129462	.	.
chr1	82724600	82725099	chr1	82641615	82642114	C430014B12Rik|chr1:82641615-82642114	0.127793360754794	.	.
chr1	82724600	82725099	chr1	82641615	82642114	Mff|chr1:82641615-82642114	0.127793360754794	.	.
chr1	82724600	82725099	chr1	82745803	82746302	C430014B12Rik|chr1:82745803-82746302	0.10629225924299	.	.
chr1	82724600	82725099	chr1	82745803	82746302	Mff|chr1:82745803-82746302	0.10629225924299	.	.
chr1	82724600	82725099	chr1	82787312	82787811	C430014B12Rik|chr1:82787312-82787811	0.127225870454768	.	.
chr1	82724600	82725099	chr1	82787312	82787811	Mff|chr1:82787312-82787811	0.127225870454768	.	.
chr1	82725115	82725614	chr1	82433306	82433805	C430014B12Rik|chr1:82433306-82433805	0.204400036605285	.	.
chr1	82725115	82725614	chr1	82433306	82433805	Mff|chr1:82433306-82433805	0.204400036605285	.	.
chr1	82725115	82725614	chr1	82476122	82476621	C430014B12Rik|chr1:82476122-82476621	0.140368796206136	.	.
chr1	82725115	82725614	chr1	82476122	82476621	Mff|chr1:82476122-82476621	0.140368796206136	.	.
chr1	82725115	82725614	chr1	82476674	82477173	C430014B12Rik|chr1:82476674-82477173	0.183726293869374	.	.
chr1	82725115	82725614	chr1	82476674	82477173	Mff|chr1:82476674-82477173	0.183726293869374	.	.
chr1	82725115	82725614	chr1	82554287	82554786	C430014B12Rik|chr1:82554287-82554786	0.249007372549573	.	.
chr1	82725115	82725614	chr1	82554287	82554786	Mff|chr1:82554287-82554786	0.249007372549573	.	.
chr1	82725115	82725614	chr1	82596786	82597285	C430014B12Rik|chr1:82596786-82597285	0.161686733600255	.	.
chr1	82725115	82725614	chr1	82596786	82597285	Mff|chr1:82596786-82597285	0.161686733600255	.	.
chr1	82725115	82725614	chr1	82641615	82642114	C430014B12Rik|chr1:82641615-82642114	0.09344223693778	.	.
chr1	82725115	82725614	chr1	82641615	82642114	Mff|chr1:82641615-82642114	0.09344223693778	.	.
chr1	82725115	82725614	chr1	82745803	82746302	C430014B12Rik|chr1:82745803-82746302	0.155808963783771	.	.
chr1	82725115	82725614	chr1	82745803	82746302	Mff|chr1:82745803-82746302	0.155808963783771	.	.
chr1	82725115	82725614	chr1	82787312	82787811	C430014B12Rik|chr1:82787312-82787811	0.138674704380601	.	.
chr1	82725115	82725614	chr1	82787312	82787811	Mff|chr1:82787312-82787811	0.138674704380601	.	.
chr1	82839194	82839693	chr1	82608468	82608967	Agfg1|chr1:82608468-82608967	0.0751630509386741	.	.
chr1	82839194	82839693	chr1	83218179	83218678	Agfg1|chr1:83218179-83218678	0.150793016199923	.	.
chr1	82839865	82840364	chr1	82554287	82554786	Agfg1|chr1:82554287-82554786	0.0736197823343366	.	.
chr1	82839865	82840364	chr1	82596786	82597285	Agfg1|chr1:82596786-82597285	0.0878277876791625	.	.
chr1	82839865	82840364	chr1	82806416	82806915	Agfg1|chr1:82806416-82806915	0.0854889743527182	.	.
chr1	83060677	83061176	chr1	82806416	82806915	Krtap28-13|chr1:82806416-82806915	0.0757404179401403	.	.
chr1	83060677	83061176	chr1	83091199	83091698	Krtap28-13|chr1:83091199-83091698	0.180463118043584	.	.
chr1	85793160	85793659	chr1	85670577	85671076	Cab39|chr1:85670577-85671076	0.131596267853792	.	.
chr1	85793160	85793659	chr1	85901970	85902469	Cab39|chr1:85901970-85902469	0.100025120914217	.	.
chr1	85793160	85793659	chr1	86007691	86008190	Cab39|chr1:86007691-86008190	0.0708681978261032	.	.
chr1	85894955	85895454	chr1	85895455	85895954	Itm2c|chr1:85895455-85895954	0.277690166120427	.	.
chr1	85894955	85895454	chr1	85901970	85902469	Itm2c|chr1:85901970-85902469	0.0734712918804809	.	.
chr1	85894955	85895454	chr1	85933089	85933588	Itm2c|chr1:85933089-85933588	0.0752157613969458	.	.
chr1	85894955	85895454	chr1	85933596	85934095	Itm2c|chr1:85933596-85934095	0.0711556018458109	.	.
chr1	85894955	85895454	chr1	86178901	86179400	Itm2c|chr1:86178901-86179400	0.116497919113612	.	.
chr1	86064385	86064884	chr1	86007691	86008190	Psmd1|chr1:86007691-86008190	0.0948757825810616	.	.
chr1	86064385	86064884	chr1	86371911	86372410	Psmd1|chr1:86371911-86372410	0.10971007249377	.	.
chr1	86064385	86064884	chr1	86403129	86403628	Psmd1|chr1:86403129-86403628	0.174765976847305	.	.
chr1	86064385	86064884	chr1	86406936	86407435	Psmd1|chr1:86406936-86407435	0.166662756412153	.	.
chr1	86064385	86064884	chr1	86433961	86434460	Psmd1|chr1:86433961-86434460	0.116429674025833	.	.
chr1	86064385	86064884	chr1	86443701	86444200	Psmd1|chr1:86443701-86444200	0.079115583566382	.	.
chr1	86064385	86064884	chr1	86498526	86499025	Psmd1|chr1:86498526-86499025	0.0774405975438797	.	.
chr1	86154471	86154970	chr1	85853262	85853761	Armc9|chr1:85853262-85853761	0.0718160091986034	.	.
chr1	86154471	86154970	chr1	86406936	86407435	Armc9|chr1:86406936-86407435	0.0883830466555501	.	.
chr1	86154471	86154970	chr1	86424733	86425232	Armc9|chr1:86424733-86425232	0.162264769223234	.	.
chr1	86154471	86154970	chr1	86433961	86434460	Armc9|chr1:86433961-86434460	0.138934171995453	.	.
chr1	86154471	86154970	chr1	86443701	86444200	Armc9|chr1:86443701-86444200	0.0822093315903425	.	.
chr1	86154471	86154970	chr1	86470639	86471138	Armc9|chr1:86470639-86471138	0.0684018658473821	.	.
chr1	86359268	86359767	chr1	86178901	86179400	C130036L24Rik|chr1:86178901-86179400	0.108352523442704	.	.
chr1	86359268	86359767	chr1	86178901	86179400	Ncl|chr1:86178901-86179400	0.108352523442704	.	.
chr1	86359268	86359767	chr1	86434501	86435000	C130036L24Rik|chr1:86434501-86435000	0.232640258609806	.	.
chr1	86359268	86359767	chr1	86434501	86435000	Ncl|chr1:86434501-86435000	0.232640258609806	.	.
chr1	86359268	86359767	chr1	86440464	86440963	C130036L24Rik|chr1:86440464-86440963	0.10865566214517	.	.
chr1	86359268	86359767	chr1	86440464	86440963	Ncl|chr1:86440464-86440963	0.10865566214517	.	.
chr1	86359268	86359767	chr1	86442428	86442927	C130036L24Rik|chr1:86442428-86442927	0.152651472724287	.	.
chr1	86359268	86359767	chr1	86442428	86442927	Ncl|chr1:86442428-86442927	0.152651472724287	.	.
chr1	86359268	86359767	chr1	86472164	86472663	C130036L24Rik|chr1:86472164-86472663	0.132094600673681	.	.
chr1	86359268	86359767	chr1	86472164	86472663	Ncl|chr1:86472164-86472663	0.132094600673681	.	.
chr1	86359268	86359767	chr1	86487143	86487642	C130036L24Rik|chr1:86487143-86487642	0.112821043593365	.	.
chr1	86359268	86359767	chr1	86487143	86487642	Ncl|chr1:86487143-86487642	0.112821043593365	.	.
chr1	86359268	86359767	chr1	86487725	86488224	C130036L24Rik|chr1:86487725-86488224	0.120405267634821	.	.
chr1	86359268	86359767	chr1	86487725	86488224	Ncl|chr1:86487725-86488224	0.120405267634821	.	.
chr1	86359268	86359767	chr1	86503968	86504467	C130036L24Rik|chr1:86503968-86504467	0.116428724027286	.	.
chr1	86359268	86359767	chr1	86503968	86504467	Ncl|chr1:86503968-86504467	0.116428724027286	.	.
chr1	86359268	86359767	chr1	86532333	86532832	C130036L24Rik|chr1:86532333-86532832	0.0785987500624045	.	.
chr1	86359268	86359767	chr1	86532333	86532832	Ncl|chr1:86532333-86532832	0.0785987500624045	.	.
chr1	86526360	86526859	chr1	86424733	86425232	Ptma|chr1:86424733-86425232	0.235684372112114	.	.
chr1	86526360	86526859	chr1	86434501	86435000	Ptma|chr1:86434501-86435000	0.142992346437207	.	.
chr1	86526360	86526859	chr1	86448180	86448679	Ptma|chr1:86448180-86448679	0.130305064151809	.	.
chr1	86526360	86526859	chr1	86487143	86487642	Ptma|chr1:86487143-86487642	0.119072535844025	.	.
chr1	86526360	86526859	chr1	86503968	86504467	Ptma|chr1:86503968-86504467	0.0817869070481889	.	.
chr1	86526360	86526859	chr1	86528114	86528613	Ptma|chr1:86528114-86528613	0.122180481515947	.	.
chr1	86526360	86526859	chr1	86586879	86587378	Ptma|chr1:86586879-86587378	0.141302440287755	.	.
chr1	86582078	86582577	chr1	86371911	86372410	Cops7b|chr1:86371911-86372410	0.113299663197442	.	.
chr1	86582078	86582577	chr1	86371911	86372410	Pde6d|chr1:86371911-86372410	0.113299663197442	.	.
chr1	86582078	86582577	chr1	86406227	86406726	Cops7b|chr1:86406227-86406726	0.13117233279739	.	.
chr1	86582078	86582577	chr1	86406227	86406726	Pde6d|chr1:86406227-86406726	0.13117233279739	.	.
chr1	86582078	86582577	chr1	86448180	86448679	Cops7b|chr1:86448180-86448679	0.0793333567809942	.	.
chr1	86582078	86582577	chr1	86448180	86448679	Pde6d|chr1:86448180-86448679	0.0793333567809942	.	.
chr1	86582078	86582577	chr1	86487725	86488224	Cops7b|chr1:86487725-86488224	0.10800643517814	.	.
chr1	86582078	86582577	chr1	86487725	86488224	Pde6d|chr1:86487725-86488224	0.10800643517814	.	.
chr1	86582078	86582577	chr1	86509365	86509864	Cops7b|chr1:86509365-86509864	0.117432507791131	.	.
chr1	86582078	86582577	chr1	86509365	86509864	Pde6d|chr1:86509365-86509864	0.117432507791131	.	.
chr1	86582078	86582577	chr1	86586879	86587378	Cops7b|chr1:86586879-86587378	0.203465277435213	.	.
chr1	86582078	86582577	chr1	86586879	86587378	Pde6d|chr1:86586879-86587378	0.203465277435213	.	.
chr1	86582603	86583102	chr1	86371911	86372410	Cops7b|chr1:86371911-86372410	0.164086376673827	.	.
chr1	86582603	86583102	chr1	86371911	86372410	Pde6d|chr1:86371911-86372410	0.164086376673827	.	.
chr1	86582603	86583102	chr1	86403129	86403628	Cops7b|chr1:86403129-86403628	0.0907672810522402	.	.
chr1	86582603	86583102	chr1	86403129	86403628	Pde6d|chr1:86403129-86403628	0.0907672810522402	.	.
chr1	86582603	86583102	chr1	86442428	86442927	Cops7b|chr1:86442428-86442927	0.092876301065793	.	.
chr1	86582603	86583102	chr1	86442428	86442927	Pde6d|chr1:86442428-86442927	0.092876301065793	.	.
chr1	86582603	86583102	chr1	86472164	86472663	Cops7b|chr1:86472164-86472663	0.0731428799925173	.	.
chr1	86582603	86583102	chr1	86472164	86472663	Pde6d|chr1:86472164-86472663	0.0731428799925173	.	.
chr1	86582603	86583102	chr1	86487143	86487642	Cops7b|chr1:86487143-86487642	0.135613218110614	.	.
chr1	86582603	86583102	chr1	86487143	86487642	Pde6d|chr1:86487143-86487642	0.135613218110614	.	.
chr1	86582603	86583102	chr1	86503968	86504467	Cops7b|chr1:86503968-86504467	0.119777311519953	.	.
chr1	86582603	86583102	chr1	86503968	86504467	Pde6d|chr1:86503968-86504467	0.119777311519953	.	.
chr1	86582603	86583102	chr1	86509365	86509864	Cops7b|chr1:86509365-86509864	0.134595655680088	.	.
chr1	86582603	86583102	chr1	86509365	86509864	Pde6d|chr1:86509365-86509864	0.134595655680088	.	.
chr1	86582603	86583102	chr1	86525204	86525703	Cops7b|chr1:86525204-86525703	0.128920520266428	.	.
chr1	86582603	86583102	chr1	86525204	86525703	Pde6d|chr1:86525204-86525703	0.128920520266428	.	.
chr1	86582603	86583102	chr1	86586879	86587378	Cops7b|chr1:86586879-86587378	0.115060421845603	.	.
chr1	86582603	86583102	chr1	86586879	86587378	Pde6d|chr1:86586879-86587378	0.115060421845603	.	.
chr1	86703565	86704064	chr1	86487725	86488224	Dis3l2|chr1:86487725-86488224	0.142396862239595	.	.
chr1	86703565	86704064	chr1	86509365	86509864	Dis3l2|chr1:86509365-86509864	0.0734899188425851	.	.
chr1	86703565	86704064	chr1	86525204	86525703	Dis3l2|chr1:86525204-86525703	0.0977037415271869	.	.
chr1	87264078	87264577	chr1	87010887	87011386	Efhd1|chr1:87010887-87011386	0.118708530331126	.	.
chr1	87264078	87264577	chr1	87010887	87011386	Efhd1os|chr1:87010887-87011386	0.118708530331126	.	.
chr1	87264078	87264577	chr1	87186978	87187477	Efhd1|chr1:87186978-87187477	0.0821887117546017	.	.
chr1	87264078	87264577	chr1	87186978	87187477	Efhd1os|chr1:87186978-87187477	0.0821887117546017	.	.
chr1	87264078	87264577	chr1	87396682	87397181	Efhd1|chr1:87396682-87397181	0.155605753184358	.	.
chr1	87264078	87264577	chr1	87396682	87397181	Efhd1os|chr1:87396682-87397181	0.155605753184358	.	.
chr1	87264078	87264577	chr1	87541543	87542042	Efhd1|chr1:87541543-87542042	0.0853494990140145	.	.
chr1	87264078	87264577	chr1	87541543	87542042	Efhd1os|chr1:87541543-87542042	0.0853494990140145	.	.
chr1	87326698	87327197	chr1	87396682	87397181	Gigyf2|chr1:87396682-87397181	0.0960251215619696	.	.
chr1	87326698	87327197	chr1	87397224	87397723	Gigyf2|chr1:87397224-87397723	0.101255939980143	.	.
chr1	87326698	87327197	chr1	87733143	87733642	Gigyf2|chr1:87733143-87733642	0.130661348129817	.	.
chr1	87510023	87510522	chr1	87580772	87581271	Neu2|chr1:87580772-87581271	0.16061665850826	.	.
chr1	87510023	87510522	chr1	87846806	87847305	Neu2|chr1:87846806-87847305	0.210134498323038	.	.
chr1	87510023	87510522	chr1	87900880	87901379	Neu2|chr1:87900880-87901379	0.0987783699828751	.	.
chr1	87510023	87510522	chr1	87932854	87933353	Neu2|chr1:87932854-87933353	0.130160997734685	.	.
chr1	87755700	87756199	chr1	87829622	87830121	Atg16l1|chr1:87829622-87830121	0.116798465651021	.	.
chr1	87755700	87756199	chr1	87879632	87880131	Atg16l1|chr1:87879632-87880131	0.105023492489759	.	.
chr1	87853009	87853508	chr1	87541543	87542042	Dgkd|chr1:87541543-87542042	0.0818873438178101	.	.
chr1	87853009	87853508	chr1	87580772	87581271	Dgkd|chr1:87580772-87581271	0.0686685956405336	.	.
chr1	87853009	87853508	chr1	87871166	87871665	Dgkd|chr1:87871166-87871665	0.094372451624356	.	.
chr1	87853009	87853508	chr1	87879632	87880131	Dgkd|chr1:87879632-87880131	0.0883888534352039	.	.
chr1	87853009	87853508	chr1	87880902	87881401	Dgkd|chr1:87880902-87881401	0.0747386449399406	.	.
chr1	87853009	87853508	chr1	87880902	87881401	Dgkd|chr1:87880902-87881401	0.0747386449399407	.	.
chr1	87853973	87854472	chr1	87880902	87881401	Dgkd|chr1:87880902-87881401	0.080388528047426	.	.
chr1	87853973	87854472	chr1	87880902	87881401	Gm19582|chr1:87880902-87881401	0.080388528047426	.	.
chr1	87853973	87854472	chr1	87932854	87933353	Dgkd|chr1:87932854-87933353	0.120814345809471	.	.
chr1	87853973	87854472	chr1	87932854	87933353	Gm19582|chr1:87932854-87933353	0.120814345809471	.	.
chr1	88008031	88008530	chr1	87846806	87847305	Usp40|chr1:87846806-87847305	0.136195278803786	.	.
chr1	88008031	88008530	chr1	87880902	87881401	Usp40|chr1:87880902-87881401	0.068314605930544	.	.
chr1	88008031	88008530	chr1	87925537	87926036	Usp40|chr1:87925537-87926036	0.0694853795158746	.	.
chr1	88701944	88702443	chr1	88745219	88745718	Arl4c|chr1:88745219-88745718	0.126673178110322	.	.
chr1	88701944	88702443	chr1	88994968	88995467	Arl4c|chr1:88994968-88995467	0.108711146520594	.	.
chr1	89069980	89070479	chr1	88916264	88916763	Sh3bp4|chr1:88916264-88916763	0.0945283075167442	.	.
chr1	89069980	89070479	chr1	88916264	88916763	Sh3bp4|chr1:88916264-88916763	0.0945283075167443	.	.
chr1	89069980	89070479	chr1	88986996	88987495	Sh3bp4|chr1:88986996-88987495	0.0730456432264521	.	.
chr1	89069980	89070479	chr1	88994968	88995467	Sh3bp4|chr1:88994968-88995467	0.137571897422715	.	.
chr1	89069980	89070479	chr1	89190655	89191154	Sh3bp4|chr1:89190655-89191154	0.15150721474301	.	.
chr1	90153403	90153902	chr1	90161704	90162203	4930434B07Rik|chr1:90161704-90162203	0.0759092825907336	.	.
chr1	90153403	90153902	chr1	90161704	90162203	Iqca|chr1:90161704-90162203	0.0759092825907336	.	.
chr1	90153403	90153902	chr1	90208849	90209348	4930434B07Rik|chr1:90208849-90209348	0.0796382412748512	.	.
chr1	90153403	90153902	chr1	90208849	90209348	Iqca|chr1:90208849-90209348	0.0796382412748512	.	.
chr1	90203739	90204238	chr1	90205210	90205709	Ackr3|chr1:90205210-90205709	0.0817217313454857	.	.
chr1	90203739	90204238	chr1	90208849	90209348	Ackr3|chr1:90208849-90209348	0.150225564380826	.	.
chr1	90203739	90204238	chr1	90209744	90210243	Ackr3|chr1:90209744-90210243	0.09994196575344	.	.
chr1	90203739	90204238	chr1	90311607	90312106	Ackr3|chr1:90311607-90312106	0.0856119971182201	.	.
chr1	90203739	90204238	chr1	90337782	90338281	Ackr3|chr1:90337782-90338281	0.161559801369636	.	.
chr1	90203739	90204238	chr1	90381544	90382043	Ackr3|chr1:90381544-90382043	0.0998637751152432	.	.
chr1	90203739	90204238	chr1	90409173	90409672	Ackr3|chr1:90409173-90409672	0.0769318753127587	.	.
chr1	90603129	90603628	chr1	90289752	90290251	Cops8|chr1:90289752-90290251	0.134314285745758	.	.
chr1	90603129	90603628	chr1	90359210	90359709	Cops8|chr1:90359210-90359709	0.301806908191151	.	.
chr1	90603129	90603628	chr1	90390388	90390887	Cops8|chr1:90390388-90390887	0.0695973229185724	.	.
chr1	90603129	90603628	chr1	90418572	90419071	Cops8|chr1:90418572-90419071	0.100277944876678	.	.
chr1	90603129	90603628	chr1	90896594	90897093	Cops8|chr1:90896594-90897093	0.173836897588973	.	.
chr1	90914754	90915253	chr1	90522192	90522691	Mlph|chr1:90522192-90522691	0.0965046350413041	.	.
chr1	90914754	90915253	chr1	90599253	90599752	Mlph|chr1:90599253-90599752	0.123196778317798	.	.
chr1	90914754	90915253	chr1	90656897	90657396	Mlph|chr1:90656897-90657396	0.112065601008798	.	.
chr1	90914754	90915253	chr1	91017446	91017945	Mlph|chr1:91017446-91017945	0.0780889681012517	.	.
chr1	90953805	90954304	chr1	90903797	90904296	Prlh|chr1:90903797-90904296	0.12886282403285	.	.
chr1	90953805	90954304	chr1	90904328	90904827	Prlh|chr1:90904328-90904827	0.117513077921767	.	.
chr1	90953805	90954304	chr1	90973173	90973672	Prlh|chr1:90973173-90973672	0.102289440608191	.	.
chr1	90953805	90954304	chr1	90980416	90980915	Prlh|chr1:90980416-90980915	0.0708078763825981	.	.
chr1	90953805	90954304	chr1	91037989	91038488	Prlh|chr1:91037989-91038488	0.113196738589139	.	.
chr1	90998483	90998982	chr1	90903797	90904296	Lrrfip1|chr1:90903797-90904296	0.0759470738176476	.	.
chr1	91179778	91180277	chr1	90980416	90980915	Ramp1|chr1:90980416-90980915	0.144174862227158	.	.
chr1	91179778	91180277	chr1	91038587	91039086	Ramp1|chr1:91038587-91039086	0.198829686323383	.	.
chr1	91179778	91180277	chr1	91301625	91302124	Ramp1|chr1:91301625-91302124	0.0875541483753489	.	.
chr1	91179778	91180277	chr1	91436231	91436730	Ramp1|chr1:91436231-91436730	0.109844824224344	.	.
chr1	91179778	91180277	chr1	91446066	91446565	Ramp1|chr1:91446066-91446565	0.087386972852806	.	.
chr1	91249940	91250439	chr1	91017446	91017945	Ube2f|chr1:91017446-91017945	0.12881847183532	.	.
chr1	91249940	91250439	chr1	91080316	91080815	Ube2f|chr1:91080316-91080815	0.107720311250851	.	.
chr1	91249940	91250439	chr1	91080316	91080815	Ube2f|chr1:91080316-91080815	0.107720311250852	.	.
chr1	91249940	91250439	chr1	91313176	91313675	Ube2f|chr1:91313176-91313675	0.145870468643084	.	.
chr1	91249940	91250439	chr1	91436231	91436730	Ube2f|chr1:91436231-91436730	0.212244939737877	.	.
chr1	91249940	91250439	chr1	91446066	91446565	Ube2f|chr1:91446066-91446565	0.0823208311857195	.	.
chr1	91298026	91298525	chr1	91017446	91017945	Scly|chr1:91017446-91017945	0.111738394239431	.	.
chr1	91298026	91298525	chr1	91436231	91436730	Scly|chr1:91436231-91436730	0.149178749570617	.	.
chr1	91398520	91399019	chr1	91016945	91017444	Ilkap|chr1:91016945-91017444	0.10249913627065	.	.
chr1	91398520	91399019	chr1	91080316	91080815	Ilkap|chr1:91080316-91080815	0.083220420223002	.	.
chr1	91398520	91399019	chr1	91436231	91436730	Ilkap|chr1:91436231-91436730	0.217340328225904	.	.
chr1	91398520	91399019	chr1	91436231	91436730	Ilkap|chr1:91436231-91436730	0.217340328225905	.	.
chr1	91413043	91413542	chr1	91016945	91017444	Hes6|chr1:91016945-91017444	0.0723764695101541	.	.
chr1	91413043	91413542	chr1	91037989	91038488	Hes6|chr1:91037989-91038488	0.117406263089145	.	.
chr1	91413043	91413542	chr1	91313176	91313675	Hes6|chr1:91313176-91313675	0.132157663344235	.	.
chr1	91413982	91414481	chr1	91037989	91038488	Hes6|chr1:91037989-91038488	0.169449618647129	.	.
chr1	91413982	91414481	chr1	91080316	91080815	Hes6|chr1:91080316-91080815	0.115703190165387	.	.
chr1	91413982	91414481	chr1	91446066	91446565	Hes6|chr1:91446066-91446565	0.122565546565495	.	.
chr1	91413982	91414481	chr1	91446066	91446565	Hes6|chr1:91446066-91446565	0.122565546565496	.	.
chr1	91459292	91459791	chr1	91016945	91017444	Per2|chr1:91016945-91017444	0.113154289750704	.	.
chr1	91459292	91459791	chr1	91017446	91017945	Per2|chr1:91017446-91017945	0.0747256599914506	.	.
chr1	91459292	91459791	chr1	91052819	91053318	Per2|chr1:91052819-91053318	0.188949160356509	.	.
chr1	91459292	91459791	chr1	91436231	91436730	Per2|chr1:91436231-91436730	0.109238530470211	.	.
chr1	91459292	91459791	chr1	91446066	91446565	Per2|chr1:91446066-91446565	0.20637842824621	.	.
chr1	91483230	91483729	chr1	91052819	91053318	Gm28382|chr1:91052819-91053318	0.0695889755779236	.	.
chr1	91494327	91494826	chr1	91313176	91313675	Traf3ip1|chr1:91313176-91313675	0.0849089313896139	.	.
chr1	91494327	91494826	chr1	91436231	91436730	Traf3ip1|chr1:91436231-91436730	0.09739997868176	.	.
chr1	91494327	91494826	chr1	91436231	91436730	Traf3ip1|chr1:91436231-91436730	0.0973999786817601	.	.
chr1	91540218	91540717	chr1	91446066	91446565	Asb1|chr1:91446066-91446565	0.127419115223414	.	.
chr1	91540218	91540717	chr1	91883068	91883567	Asb1|chr1:91883068-91883567	0.0801883579424535	.	.
chr1	91540218	91540717	chr1	91903556	91904055	Asb1|chr1:91903556-91904055	0.0860185855675854	.	.
chr1	92473544	92474043	chr1	92202600	92203099	Ndufa10|chr1:92202600-92203099	0.0977432719786438	.	.
chr1	92473544	92474043	chr1	92212203	92212702	Ndufa10|chr1:92212203-92212702	0.116740511113289	.	.
chr1	92473544	92474043	chr1	92371533	92372032	Ndufa10|chr1:92371533-92372032	0.138773635037914	.	.
chr1	92473544	92474043	chr1	92378998	92379497	Ndufa10|chr1:92378998-92379497	0.148823286256589	.	.
chr1	92473544	92474043	chr1	92708138	92708637	Ndufa10|chr1:92708138-92708637	0.142503984894682	.	.
chr1	92641765	92642264	chr1	92708138	92708637	Cops9|chr1:92708138-92708637	0.109810579990055	.	.
chr1	92641765	92642264	chr1	92782499	92782998	Cops9|chr1:92782499-92782998	0.0897357177701412	.	.
chr1	92831030	92831529	chr1	92802272	92802771	Gpc1|chr1:92802272-92802771	0.123629850562166	.	.
chr1	92831616	92832115	chr1	92708138	92708637	Gpc1|chr1:92708138-92708637	0.187565747173139	.	.
chr1	92831616	92832115	chr1	92782499	92782998	Gpc1|chr1:92782499-92782998	0.211299326834103	.	.
chr1	92906632	92907131	chr1	92802272	92802771	Dusp28|chr1:92802272-92802771	0.108627064913346	.	.
chr1	92907215	92907714	chr1	92802272	92802771	Dusp28|chr1:92802272-92802771	0.119680650528214	.	.
chr1	92910422	92910921	chr1	92782499	92782998	5033417F24Rik|chr1:92782499-92782998	0.258396338063706	.	.
chr1	92910422	92910921	chr1	92782499	92782998	Rnpepl1|chr1:92782499-92782998	0.258396338063706	.	.
chr1	92910422	92910921	chr1	93210207	93210706	5033417F24Rik|chr1:93210207-93210706	0.079310737452058	.	.
chr1	92910422	92910921	chr1	93210207	93210706	Rnpepl1|chr1:93210207-93210706	0.079310737452058	.	.
chr1	92910928	92911427	chr1	92980909	92981408	5033417F24Rik|chr1:92980909-92981408	0.0896653133395367	.	.
chr1	92910928	92911427	chr1	92980909	92981408	Rnpepl1|chr1:92980909-92981408	0.0896653133395367	.	.
chr1	92910928	92911427	chr1	93210207	93210706	5033417F24Rik|chr1:93210207-93210706	0.0803954365093145	.	.
chr1	92910928	92911427	chr1	93210207	93210706	Rnpepl1|chr1:93210207-93210706	0.0803954365093145	.	.
chr1	92934435	92934934	chr1	92782499	92782998	Capn10|chr1:92782499-92782998	0.154696610780379	.	.
chr1	92934435	92934934	chr1	93176579	93177078	Capn10|chr1:93176579-93177078	0.205441454224632	.	.
chr1	92934435	92934934	chr1	93210207	93210706	Capn10|chr1:93210207-93210706	0.21382116804043	.	.
chr1	93124001	93124500	chr1	92802272	92802771	Gm28086|chr1:92802272-92802771	0.174634706185124	.	.
chr1	93124001	93124500	chr1	93445454	93445953	Gm28086|chr1:93445454-93445953	0.222215583276949	.	.
chr1	93235496	93235995	chr1	93444675	93445174	Sned1|chr1:93444675-93445174	0.0956775049719651	.	.
chr1	93236124	93236623	chr1	93211462	93211961	Sned1|chr1:93211462-93211961	0.163725432026876	.	.
chr1	93236124	93236623	chr1	93444675	93445174	Sned1|chr1:93444675-93445174	0.109901224059525	.	.
chr1	93236124	93236623	chr1	93445454	93445953	Sned1|chr1:93445454-93445953	0.166195350420355	.	.
chr1	93305687	93306186	chr1	93176579	93177078	Gm28535|chr1:93176579-93177078	0.0826593560700219	.	.
chr1	93305687	93306186	chr1	93176579	93177078	Mterf4|chr1:93176579-93177078	0.0826593560700219	.	.
chr1	93305687	93306186	chr1	93210207	93210706	Gm28535|chr1:93210207-93210706	0.155649082076267	.	.
chr1	93305687	93306186	chr1	93210207	93210706	Mterf4|chr1:93210207-93210706	0.155649082076267	.	.
chr1	93305687	93306186	chr1	93444675	93445174	Gm28535|chr1:93444675-93445174	0.18322927844607	.	.
chr1	93305687	93306186	chr1	93444675	93445174	Mterf4|chr1:93444675-93445174	0.18322927844607	.	.
chr1	93305687	93306186	chr1	93445454	93445953	Gm28535|chr1:93445454-93445953	0.117681862600331	.	.
chr1	93305687	93306186	chr1	93445454	93445953	Mterf4|chr1:93445454-93445953	0.117681862600331	.	.
chr1	93305687	93306186	chr1	93721474	93721973	Gm28535|chr1:93721474-93721973	0.300743109463637	.	.
chr1	93305687	93306186	chr1	93721474	93721973	Mterf4|chr1:93721474-93721973	0.300743109463637	.	.
chr1	93342619	93343118	chr1	93210207	93210706	Pask|chr1:93210207-93210706	0.2365209280312	.	.
chr1	93342619	93343118	chr1	93210207	93210706	Ppp1r7|chr1:93210207-93210706	0.2365209280312	.	.
chr1	93342619	93343118	chr1	93267166	93267665	Pask|chr1:93267166-93267665	0.0853560251305286	.	.
chr1	93342619	93343118	chr1	93267166	93267665	Ppp1r7|chr1:93267166-93267665	0.0853560251305286	.	.
chr1	93342619	93343118	chr1	93445454	93445953	Pask|chr1:93445454-93445953	0.087712858010534	.	.
chr1	93342619	93343118	chr1	93445454	93445953	Ppp1r7|chr1:93445454-93445953	0.087712858010534	.	.
chr1	93342619	93343118	chr1	93713200	93713699	Pask|chr1:93713200-93713699	0.0950981415079113	.	.
chr1	93342619	93343118	chr1	93713200	93713699	Ppp1r7|chr1:93713200-93713699	0.0950981415079113	.	.
chr1	93342619	93343118	chr1	93721474	93721973	Pask|chr1:93721474-93721973	0.159544500908861	.	.
chr1	93342619	93343118	chr1	93721474	93721973	Ppp1r7|chr1:93721474-93721973	0.159544500908861	.	.
chr1	93343358	93343857	chr1	93176579	93177078	Pask|chr1:93176579-93177078	0.11813047277655	.	.
chr1	93343358	93343857	chr1	93176579	93177078	Ppp1r7|chr1:93176579-93177078	0.11813047277655	.	.
chr1	93343358	93343857	chr1	93210207	93210706	Pask|chr1:93210207-93210706	0.107896076645509	.	.
chr1	93343358	93343857	chr1	93210207	93210706	Ppp1r7|chr1:93210207-93210706	0.107896076645509	.	.
chr1	93343358	93343857	chr1	93267166	93267665	Pask|chr1:93267166-93267665	0.0812789389806455	.	.
chr1	93343358	93343857	chr1	93267166	93267665	Ppp1r7|chr1:93267166-93267665	0.0812789389806455	.	.
chr1	93478107	93478606	chr1	93210207	93210706	Hdlbp|chr1:93210207-93210706	0.272070389809137	.	.
chr1	93478107	93478606	chr1	93210207	93210706	Sept2|chr1:93210207-93210706	0.272070389809137	.	.
chr1	93478107	93478606	chr1	93267166	93267665	Hdlbp|chr1:93267166-93267665	0.112461451667229	.	.
chr1	93478107	93478606	chr1	93267166	93267665	Sept2|chr1:93267166-93267665	0.112461451667229	.	.
chr1	93478107	93478606	chr1	93697318	93697817	Hdlbp|chr1:93697318-93697817	0.298308897586464	.	.
chr1	93478107	93478606	chr1	93697318	93697817	Sept2|chr1:93697318-93697817	0.298308897586464	.	.
chr1	93478622	93479121	chr1	93210207	93210706	Hdlbp|chr1:93210207-93210706	0.133998923525526	.	.
chr1	93478622	93479121	chr1	93210207	93210706	Sept2|chr1:93210207-93210706	0.133998923525526	.	.
chr1	93478622	93479121	chr1	93211462	93211961	Hdlbp|chr1:93211462-93211961	0.193785103851517	.	.
chr1	93478622	93479121	chr1	93211462	93211961	Sept2|chr1:93211462-93211961	0.193785103851517	.	.
chr1	93478622	93479121	chr1	93267166	93267665	Hdlbp|chr1:93267166-93267665	0.0916254451624723	.	.
chr1	93478622	93479121	chr1	93267166	93267665	Sept2|chr1:93267166-93267665	0.0916254451624723	.	.
chr1	93478622	93479121	chr1	93697318	93697817	Hdlbp|chr1:93697318-93697817	0.255052422761111	.	.
chr1	93478622	93479121	chr1	93697318	93697817	Sept2|chr1:93697318-93697817	0.255052422761111	.	.
chr1	93478622	93479121	chr1	93727334	93727833	Hdlbp|chr1:93727334-93727833	0.103338559802093	.	.
chr1	93478622	93479121	chr1	93727334	93727833	Sept2|chr1:93727334-93727833	0.103338559802093	.	.
chr1	93511801	93512300	chr1	93694846	93695345	Farp2|chr1:93694846-93695345	0.194545616725842	.	.
chr1	93511801	93512300	chr1	93697318	93697817	Farp2|chr1:93697318-93697817	0.0682821918380169	.	.
chr1	93511801	93512300	chr1	93713200	93713699	Farp2|chr1:93713200-93713699	0.0922938335019928	.	.
chr1	93634337	93634836	chr1	93267166	93267665	Gm28536|chr1:93267166-93267665	0.0848212944881859	.	.
chr1	93634337	93634836	chr1	93267166	93267665	Gm28536|chr1:93267166-93267665	0.084821294488186	.	.
chr1	93634337	93634836	chr1	93444675	93445174	Gm28536|chr1:93444675-93445174	0.13780792857425	.	.
chr1	93634337	93634836	chr1	93694846	93695345	Gm28536|chr1:93694846-93695345	0.0885560343600433	.	.
chr1	93634337	93634836	chr1	93713200	93713699	Gm28536|chr1:93713200-93713699	0.218762138253145	.	.
chr1	93634337	93634836	chr1	93721474	93721973	Gm28536|chr1:93721474-93721973	0.126354056465218	.	.
chr1	93635550	93636049	chr1	93694846	93695345	Gm28536|chr1:93694846-93695345	0.229659305068295	.	.
chr1	93635550	93636049	chr1	93713200	93713699	Gm28536|chr1:93713200-93713699	0.103269705591979	.	.
chr1	93685241	93685740	chr1	93444675	93445174	Bok|chr1:93444675-93445174	0.0792458472328518	.	.
chr1	93685241	93685740	chr1	93686883	93687382	Bok|chr1:93686883-93687382	0.0969217691269969	.	.
chr1	93685241	93685740	chr1	93694846	93695345	Bok|chr1:93694846-93695345	0.12370734536674	.	.
chr1	93686360	93686859	chr1	93686883	93687382	Bok|chr1:93686883-93687382	0.183903809222162	.	.
chr1	93731754	93732253	chr1	93694846	93695345	Gm10550|chr1:93694846-93695345	0.0881712350778764	.	.
chr1	93754078	93754577	chr1	93668682	93669181	Thap4|chr1:93668682-93669181	0.0731694781836763	.	.
chr1	93754078	93754577	chr1	93686883	93687382	Thap4|chr1:93686883-93687382	0.113837876371247	.	.
chr1	93754078	93754577	chr1	94079039	94079538	Thap4|chr1:94079039-94079538	0.120728788250075	.	.
chr1	93754617	93755116	chr1	93668682	93669181	Thap4|chr1:93668682-93669181	0.0757241087616182	.	.
chr1	93754617	93755116	chr1	93686883	93687382	Thap4|chr1:93686883-93687382	0.094824119845445	.	.
chr1	93801756	93802255	chr1	93694846	93695345	Dtymk|chr1:93694846-93695345	0.182947888071965	.	.
chr1	93801756	93802255	chr1	93713200	93713699	Dtymk|chr1:93713200-93713699	0.0765944992487271	.	.
chr1	93803720	93804219	chr1	93694846	93695345	Ing5|chr1:93694846-93695345	0.159878009649236	.	.
chr1	93803720	93804219	chr1	93713200	93713699	Ing5|chr1:93713200-93713699	0.127529866149317	.	.
chr1	93803720	93804219	chr1	93721474	93721973	Ing5|chr1:93721474-93721973	0.150162694817505	.	.
chr1	93803720	93804219	chr1	94035198	94035697	Ing5|chr1:94035198-94035697	0.145110565622991	.	.
chr1	93825281	93825780	chr1	94035198	94035697	D2hgdh|chr1:94035198-94035697	0.0946642466190919	.	.
chr1	95313333	95313832	chr1	95268183	95268682	Fam174a|chr1:95268183-95268682	0.116000900707985	.	.
chr1	95313333	95313832	chr1	95315847	95316346	Fam174a|chr1:95315847-95316346	0.166731159448616	.	.
chr1	95313333	95313832	chr1	95445483	95445982	Fam174a|chr1:95445483-95445982	0.249376687810863	.	.
chr1	95313333	95313832	chr1	95691815	95692314	Fam174a|chr1:95691815-95692314	0.0995055065844605	.	.
chr1	95313851	95314350	chr1	95268183	95268682	Fam174a|chr1:95268183-95268682	0.142396709278464	.	.
chr1	95313851	95314350	chr1	95445483	95445982	Fam174a|chr1:95445483-95445982	0.200665728284721	.	.
chr1	95313851	95314350	chr1	95691815	95692314	Fam174a|chr1:95691815-95692314	0.0851621757229028	.	.
chr1	95313851	95314350	chr1	95711680	95712179	Fam174a|chr1:95711680-95712179	0.076443357263045	.	.
chr1	95667416	95667915	chr1	95315847	95316346	St8sia4|chr1:95315847-95316346	0.0925819617326749	.	.
chr1	95667416	95667915	chr1	95445483	95445982	St8sia4|chr1:95445483-95445982	0.346800815670061	.	.
chr1	95667416	95667915	chr1	95454229	95454728	St8sia4|chr1:95454229-95454728	0.200158310503327	.	.
chr1	95667416	95667915	chr1	95618559	95619058	St8sia4|chr1:95618559-95619058	0.236791220486794	.	.
chr1	95667416	95667915	chr1	95691815	95692314	St8sia4|chr1:95691815-95692314	0.10618474806803	.	.
chr1	97661204	97661703	chr1	97660435	97660934	D1Ertd622e|chr1:97660435-97660934	0.129864787107295	.	.
chr1	97661800	97662299	chr1	97943346	97943845	D1Ertd622e|chr1:97943346-97943845	0.0947863103338449	.	.
chr1	97769886	97770385	chr1	98002767	98003266	Gin1|chr1:98002767-98003266	0.184323848434348	.	.
chr1	97769886	97770385	chr1	98002767	98003266	Ppip5k2|chr1:98002767-98003266	0.184323848434348	.	.
chr1	98095430	98095929	chr1	97959905	97960404	Pam|chr1:97959905-97960404	0.103932633978806	.	.
chr1	98095430	98095929	chr1	97960675	97961174	Pam|chr1:97960675-97961174	0.128063469073566	.	.
chr1	98095430	98095929	chr1	97976856	97977355	Pam|chr1:97976856-97977355	0.0794364784725271	.	.
chr1	105355774	105356273	chr1	105123952	105124451	Gm17634|chr1:105123952-105124451	0.158512203381127	.	.
chr1	105355774	105356273	chr1	105123952	105124451	Rnf152|chr1:105123952-105124451	0.158512203381127	.	.
chr1	105355774	105356273	chr1	105541119	105541618	Gm17634|chr1:105541119-105541618	0.144492048030939	.	.
chr1	105355774	105356273	chr1	105541119	105541618	Rnf152|chr1:105541119-105541618	0.144492048030939	.	.
chr1	105356312	105356811	chr1	105169262	105169761	Gm17634|chr1:105169262-105169761	0.11153056673161	.	.
chr1	105356312	105356811	chr1	105169262	105169761	Rnf152|chr1:105169262-105169761	0.11153056673161	.	.
chr1	105356312	105356811	chr1	105179297	105179796	Gm17634|chr1:105179297-105179796	0.118644381137395	.	.
chr1	105356312	105356811	chr1	105179297	105179796	Rnf152|chr1:105179297-105179796	0.118644381137395	.	.
chr1	105356312	105356811	chr1	105188206	105188705	Gm17634|chr1:105188206-105188705	0.130730338551497	.	.
chr1	105356312	105356811	chr1	105188206	105188705	Rnf152|chr1:105188206-105188705	0.130730338551497	.	.
chr1	105356312	105356811	chr1	105384134	105384633	Gm17634|chr1:105384134-105384633	0.243705854911151	.	.
chr1	105356312	105356811	chr1	105384134	105384633	Rnf152|chr1:105384134-105384633	0.243705854911151	.	.
chr1	105356312	105356811	chr1	105541119	105541618	Gm17634|chr1:105541119-105541618	0.198861492223547	.	.
chr1	105356312	105356811	chr1	105541119	105541618	Rnf152|chr1:105541119-105541618	0.198861492223547	.	.
chr1	105663536	105664035	chr1	105993776	105994275	Pign|chr1:105993776-105994275	0.185086245019614	.	.
chr1	105663536	105664035	chr1	105993776	105994275	Relch|chr1:105993776-105994275	0.185086245019614	.	.
chr1	105990273	105990772	chr1	105890977	105891476	Gm7160|chr1:105890977-105891476	0.205109455964761	.	.
chr1	105990273	105990772	chr1	105890977	105891476	Zcchc2|chr1:105890977-105891476	0.205109455964761	.	.
chr1	105990273	105990772	chr1	106039161	106039660	Gm7160|chr1:106039161-106039660	0.133738359402066	.	.
chr1	105990273	105990772	chr1	106039161	106039660	Zcchc2|chr1:106039161-106039660	0.133738359402066	.	.
chr1	105990273	105990772	chr1	106204275	106204774	Gm7160|chr1:106204275-106204774	0.170660887102308	.	.
chr1	105990273	105990772	chr1	106204275	106204774	Zcchc2|chr1:106204275-106204774	0.170660887102308	.	.
chr1	106171270	106171769	chr1	105890977	105891476	Gm20753|chr1:105890977-105891476	0.214603148631179	.	.
chr1	106171270	106171769	chr1	105890977	105891476	Phlpp1|chr1:105890977-105891476	0.214603148631179	.	.
chr1	106171270	106171769	chr1	106039161	106039660	Gm20753|chr1:106039161-106039660	0.108795633632995	.	.
chr1	106171270	106171769	chr1	106039161	106039660	Phlpp1|chr1:106039161-106039660	0.108795633632995	.	.
chr1	106171270	106171769	chr1	106229220	106229719	Gm20753|chr1:106229220-106229719	0.222824089933424	.	.
chr1	106171270	106171769	chr1	106229220	106229719	Gm20753|chr1:106229220-106229719	0.222824089933425	.	.
chr1	106171270	106171769	chr1	106229220	106229719	Phlpp1|chr1:106229220-106229719	0.222824089933424	.	.
chr1	106171270	106171769	chr1	106229220	106229719	Phlpp1|chr1:106229220-106229719	0.222824089933425	.	.
chr1	106171270	106171769	chr1	106242047	106242546	Gm20753|chr1:106242047-106242546	0.147733811243463	.	.
chr1	106171270	106171769	chr1	106242047	106242546	Phlpp1|chr1:106242047-106242546	0.147733811243463	.	.
chr1	106713878	106714377	chr1	106578528	106579027	Bcl2|chr1:106578528-106579027	0.0877305083559173	.	.
chr1	106759529	106760028	chr1	106511518	106512017	Kdsr|chr1:106511518-106512017	0.0755697515317934	.	.
chr1	106759529	106760028	chr1	106513440	106513939	Kdsr|chr1:106513440-106513939	0.134917049637322	.	.
chr1	106759529	106760028	chr1	106570350	106570849	Kdsr|chr1:106570350-106570849	0.0682458489128187	.	.
chr1	106796474	106796973	chr1	106511518	106512017	Vps4b|chr1:106511518-106512017	0.22869769832032	.	.
chr1	106796474	106796973	chr1	106529472	106529971	Vps4b|chr1:106529472-106529971	0.0705432596933529	.	.
chr1	106796474	106796973	chr1	106555544	106556043	Vps4b|chr1:106555544-106556043	0.0727046502382671	.	.
chr1	106796474	106796973	chr1	106708714	106709213	Vps4b|chr1:106708714-106709213	0.122133681309951	.	.
chr1	118310992	118311491	chr1	118402426	118402925	Tsn|chr1:118402426-118402925	0.0982536783000871	.	.
chr1	118310992	118311491	chr1	118409363	118409862	Tsn|chr1:118409363-118409862	0.12331209860032	.	.
chr1	118389052	118389551	chr1	118476824	118477323	Clasp1|chr1:118476824-118477323	0.153609207621314	.	.
chr1	118459308	118459807	chr1	118453594	118454093	2900060B14Rik|chr1:118453594-118454093	0.0862468413296722	.	.
chr1	118459308	118459807	chr1	118476824	118477323	2900060B14Rik|chr1:118476824-118477323	0.156982965113263	.	.
chr1	119053430	119053929	chr1	118878202	118878701	Gli2|chr1:118878202-118878701	0.164998396738634	.	.
chr1	119053430	119053929	chr1	118976427	118976926	Gli2|chr1:118976427-118976926	0.131199314050724	.	.
chr1	119053430	119053929	chr1	119234128	119234627	Gli2|chr1:119234128-119234627	0.143686774980139	.	.
chr1	119053430	119053929	chr1	119458164	119458663	Gli2|chr1:119458164-119458663	0.114814684108907	.	.
chr1	119053430	119053929	chr1	119484418	119484917	Gli2|chr1:119484418-119484917	0.111749623991338	.	.
chr1	119504531	119505030	chr1	119491974	119492473	Ralb|chr1:119491974-119492473	0.142816468274043	.	.
chr1	119504531	119505030	chr1	119493995	119494494	Ralb|chr1:119493995-119494494	0.126775614239012	.	.
chr1	119504531	119505030	chr1	119590006	119590505	Ralb|chr1:119590006-119590505	0.108516540181184	.	.
chr1	119504531	119505030	chr1	119682583	119683082	Ralb|chr1:119682583-119683082	0.249899161807586	.	.
chr1	119504531	119505030	chr1	119818695	119819194	Ralb|chr1:119818695-119819194	0.168048968144733	.	.
chr1	119524945	119525444	chr1	119491974	119492473	Tmem185b|chr1:119491974-119492473	0.10635368658041	.	.
chr1	119524945	119525444	chr1	119682583	119683082	Tmem185b|chr1:119682583-119683082	0.12293056999372	.	.
chr1	119525867	119526366	chr1	119493995	119494494	Gm27184|chr1:119493995-119494494	0.114109132119936	.	.
chr1	119525867	119526366	chr1	119493995	119494494	Tmem185b|chr1:119493995-119494494	0.114109132119936	.	.
chr1	119525867	119526366	chr1	119510796	119511295	Gm27184|chr1:119510796-119511295	0.161571560959406	.	.
chr1	119525867	119526366	chr1	119510796	119511295	Tmem185b|chr1:119510796-119511295	0.161571560959406	.	.
chr1	119525867	119526366	chr1	119590006	119590505	Gm27184|chr1:119590006-119590505	0.0844843942814326	.	.
chr1	119525867	119526366	chr1	119590006	119590505	Tmem185b|chr1:119590006-119590505	0.0844843942814326	.	.
chr1	119525867	119526366	chr1	119818695	119819194	Gm27184|chr1:119818695-119819194	0.169574396511275	.	.
chr1	119525867	119526366	chr1	119818695	119819194	Tmem185b|chr1:119818695-119819194	0.169574396511275	.	.
chr1	119525867	119526366	chr1	119877196	119877695	Gm27184|chr1:119877196-119877695	0.115035870456512	.	.
chr1	119525867	119526366	chr1	119877196	119877695	Tmem185b|chr1:119877196-119877695	0.115035870456512	.	.
chr1	119525867	119526366	chr1	119894904	119895403	Gm27184|chr1:119894904-119895403	0.104907110526213	.	.
chr1	119525867	119526366	chr1	119894904	119895403	Tmem185b|chr1:119894904-119895403	0.104907110526213	.	.
chr1	119837335	119837834	chr1	119590006	119590505	Ptpn4|chr1:119590006-119590505	0.150445054315925	.	.
chr1	119837335	119837834	chr1	119682583	119683082	Ptpn4|chr1:119682583-119683082	0.22262983144627	.	.
chr1	119837335	119837834	chr1	119891119	119891618	Ptpn4|chr1:119891119-119891618	0.116237854409135	.	.
chr1	119837335	119837834	chr1	119894904	119895403	Ptpn4|chr1:119894904-119895403	0.134512479880568	.	.
chr1	119837335	119837834	chr1	120056884	120057383	Ptpn4|chr1:120056884-120057383	0.143999865284603	.	.
chr1	119837335	119837834	chr1	120115666	120116165	Ptpn4|chr1:120115666-120116165	0.158945117419781	.	.
chr1	119837335	119837834	chr1	120207422	120207921	Ptpn4|chr1:120207422-120207921	0.121902495072376	.	.
chr1	119837335	119837834	chr1	120245676	120246175	Ptpn4|chr1:120245676-120246175	0.0989905039707296	.	.
chr1	119837335	119837834	chr1	120248107	120248606	Ptpn4|chr1:120248107-120248606	0.0694742739825694	.	.
chr1	119903251	119903750	chr1	120033031	120033530	Gm28209|chr1:120033031-120033530	0.229477631392751	.	.
chr1	119903251	119903750	chr1	120115666	120116165	Gm28209|chr1:120115666-120116165	0.107345335743069	.	.
chr1	119912947	119913446	chr1	119863504	119864003	Tmem177|chr1:119863504-119864003	0.18655534739103	.	.
chr1	119912947	119913446	chr1	119891119	119891618	Tmem177|chr1:119891119-119891618	0.138158499394108	.	.
chr1	119912947	119913446	chr1	119894904	119895403	Tmem177|chr1:119894904-119895403	0.0864317002733992	.	.
chr1	119912947	119913446	chr1	120093463	120093962	Tmem177|chr1:120093463-120093962	0.080034465668487	.	.
chr1	119912947	119913446	chr1	120207422	120207921	Tmem177|chr1:120207422-120207921	0.156335881475508	.	.
chr1	119912947	119913446	chr1	120229627	120230126	Tmem177|chr1:120229627-120230126	0.19287064029804	.	.
chr1	119996954	119997453	chr1	119818695	119819194	Cfap221|chr1:119818695-119819194	0.185262262065228	.	.
chr1	119996954	119997453	chr1	120229627	120230126	Cfap221|chr1:120229627-120230126	0.0990219941233866	.	.
chr1	119996954	119997453	chr1	120245676	120246175	Cfap221|chr1:120245676-120246175	0.0768830644007737	.	.
chr1	119996954	119997453	chr1	120248107	120248606	Cfap221|chr1:120248107-120248606	0.0761355284913825	.	.
chr1	120007534	120008033	chr1	120050889	120051388	Sctr|chr1:120050889-120051388	0.0980346145307133	.	.
chr1	120007534	120008033	chr1	120190992	120191491	Sctr|chr1:120190992-120191491	0.0815654678475115	.	.
chr1	120007534	120008033	chr1	120245676	120246175	Sctr|chr1:120245676-120246175	0.115883296802049	.	.
chr1	120007534	120008033	chr1	120248107	120248606	Sctr|chr1:120248107-120248606	0.179901278844839	.	.
chr1	120007534	120008033	chr1	120253655	120254154	Sctr|chr1:120253655-120254154	0.227925023152916	.	.
chr1	120073537	120074036	chr1	119863504	119864003	Tmem37|chr1:119863504-119864003	0.0822068071485283	.	.
chr1	120073537	120074036	chr1	119886245	119886744	Tmem37|chr1:119886245-119886744	0.134239893291582	.	.
chr1	120073537	120074036	chr1	119894904	119895403	Tmem37|chr1:119894904-119895403	0.134325797161065	.	.
chr1	120073537	120074036	chr1	120072791	120073290	Tmem37|chr1:120072791-120073290	0.115809570765905	.	.
chr1	120073537	120074036	chr1	120176155	120176654	Tmem37|chr1:120176155-120176654	0.119429026714242	.	.
chr1	120073537	120074036	chr1	120207422	120207921	Tmem37|chr1:120207422-120207921	0.0810112448561884	.	.
chr1	120073537	120074036	chr1	120248107	120248606	Tmem37|chr1:120248107-120248606	0.138149848658149	.	.
chr1	120073537	120074036	chr1	120265100	120265599	Tmem37|chr1:120265100-120265599	0.0932755073685358	.	.
chr1	120120898	120121397	chr1	120229627	120230126	3110009E18Rik|chr1:120229627-120230126	0.0998593050064523	.	.
chr1	120120898	120121397	chr1	120229627	120230126	Dbi|chr1:120229627-120230126	0.0998593050064523	.	.
chr1	120120898	120121397	chr1	120245676	120246175	3110009E18Rik|chr1:120245676-120246175	0.0854606726617879	.	.
chr1	120120898	120121397	chr1	120245676	120246175	Dbi|chr1:120245676-120246175	0.0854606726617879	.	.
chr1	120120898	120121397	chr1	120248107	120248606	3110009E18Rik|chr1:120248107-120248606	0.122496326305772	.	.
chr1	120120898	120121397	chr1	120248107	120248606	Dbi|chr1:120248107-120248606	0.122496326305772	.	.
chr1	121430778	121431277	chr1	121327621	121328120	Ccdc93|chr1:121327621-121328120	0.0800890482946363	.	.
chr1	121431333	121431832	chr1	121327621	121328120	Ccdc93|chr1:121327621-121328120	0.16592795228448	.	.
chr1	121431333	121431832	chr1	121329259	121329758	Ccdc93|chr1:121329259-121329758	0.142677805768302	.	.
chr1	121567757	121568256	chr1	121323155	121323654	Ddx18|chr1:121323155-121323654	0.181447642296805	.	.
chr1	125435289	125435788	chr1	125370731	125371230	Actr3|chr1:125370731-125371230	0.0878758024557735	.	.
chr1	125435289	125435788	chr1	125526270	125526769	Actr3|chr1:125526270-125526769	0.110047084657106	.	.
chr1	125561216	125561715	chr1	125370731	125371230	Slc35f5|chr1:125370731-125371230	0.143922467238013	.	.
chr1	125561216	125561715	chr1	125526270	125526769	Slc35f5|chr1:125526270-125526769	0.068784703268245	.	.
chr1	126830233	126830732	chr1	126660509	126661008	Nckap5|chr1:126660509-126661008	0.0882766173304012	.	.
chr1	126830233	126830732	chr1	126695369	126695868	Nckap5|chr1:126695369-126695868	0.0795111836820661	.	.
chr1	126830233	126830732	chr1	126751035	126751534	Nckap5|chr1:126751035-126751534	0.231690475288439	.	.
chr1	126830233	126830732	chr1	126751035	126751534	Nckap5|chr1:126751035-126751534	0.23169047528844	.	.
chr1	126830233	126830732	chr1	127220293	127220792	Nckap5|chr1:127220293-127220792	0.0955934841182178	.	.
chr1	126830835	126831334	chr1	126683988	126684487	Nckap5|chr1:126683988-126684487	0.0922841862005691	.	.
chr1	126830835	126831334	chr1	126695369	126695868	Nckap5|chr1:126695369-126695868	0.0902522187652924	.	.
chr1	126830835	126831334	chr1	126737747	126738246	Nckap5|chr1:126737747-126738246	0.0733414174365508	.	.
chr1	126830835	126831334	chr1	126751035	126751534	Nckap5|chr1:126751035-126751534	0.096357848762155	.	.
chr1	126830835	126831334	chr1	126817321	126817820	Nckap5|chr1:126817321-126817820	0.120621309602519	.	.
chr1	126830835	126831334	chr1	126931680	126932179	Nckap5|chr1:126931680-126932179	0.0951069870858335	.	.
chr1	127204681	127205180	chr1	126817321	126817820	Mgat5|chr1:126817321-126817820	0.0761083080723692	.	.
chr1	127204681	127205180	chr1	127329792	127330291	Mgat5|chr1:127329792-127330291	0.152094485564869	.	.
chr1	127773884	127774383	chr1	127946777	127947276	2900009J06Rik|chr1:127946777-127947276	0.099232848598424	.	.
chr1	127773884	127774383	chr1	127946777	127947276	Ccnt2|chr1:127946777-127947276	0.099232848598424	.	.
chr1	127773884	127774383	chr1	127990069	127990568	2900009J06Rik|chr1:127990069-127990568	0.134536596048319	.	.
chr1	127773884	127774383	chr1	127990069	127990568	Ccnt2|chr1:127990069-127990568	0.134536596048319	.	.
chr1	128359460	128359959	chr1	128472408	128472907	Mcm6|chr1:128472408-128472907	0.104704712747973	.	.
chr1	128417141	128417640	chr1	128357418	128357917	Dars|chr1:128357418-128357917	0.100852217094373	.	.
chr1	128417141	128417640	chr1	128643100	128643599	Dars|chr1:128643100-128643599	0.0886807110875971	.	.
chr1	128417141	128417640	chr1	128653003	128653502	Dars|chr1:128653003-128653502	0.148546027373222	.	.
chr1	128417141	128417640	chr1	128685873	128686372	Dars|chr1:128685873-128686372	0.0728183090610736	.	.
chr1	128417141	128417640	chr1	128705047	128705546	Dars|chr1:128705047-128705546	0.0761247754749152	.	.
chr1	128592363	128592862	chr1	128357418	128357917	Cxcr4|chr1:128357418-128357917	0.10525566143034	.	.
chr1	128592363	128592862	chr1	128721924	128722423	Cxcr4|chr1:128721924-128722423	0.0813997208991762	.	.
chr1	128592363	128592862	chr1	128832531	128833030	Cxcr4|chr1:128832531-128833030	0.082433390653557	.	.
chr1	130740732	130741231	chr1	130715647	130716146	Gm28857|chr1:130715647-130716146	0.0807558351608156	.	.
chr1	130741265	130741764	chr1	130995515	130996014	Gm28857|chr1:130995515-130996014	0.068417781314419	.	.
chr1	131096675	131097174	chr1	130941688	130942187	Mapkapk2|chr1:130941688-130942187	0.236938649412863	.	.
chr1	131138073	131138572	chr1	131086346	131086845	Dyrk3|chr1:131086346-131086845	0.073929757412835	.	.
chr1	131138073	131138572	chr1	131238864	131239363	Dyrk3|chr1:131238864-131239363	0.137294028682388	.	.
chr1	131138073	131138572	chr1	131431843	131432342	Dyrk3|chr1:131431843-131432342	0.18100897738097	.	.
chr1	131152939	131153438	chr1	131086847	131087346	Eif2d|chr1:131086847-131087346	0.0708772575043852	.	.
chr1	131152939	131153438	chr1	131238864	131239363	Eif2d|chr1:131238864-131239363	0.0961899283416251	.	.
chr1	131152939	131153438	chr1	131431843	131432342	Eif2d|chr1:131431843-131432342	0.242029168946009	.	.
chr1	131527318	131527817	chr1	131492288	131492787	Fam72a|chr1:131492288-131492787	0.110061517609052	.	.
chr1	131527318	131527817	chr1	131492288	131492787	Srgap2|chr1:131492288-131492787	0.110061517609052	.	.
chr1	131527318	131527817	chr1	131555074	131555573	Fam72a|chr1:131555074-131555573	0.150862146752265	.	.
chr1	131527318	131527817	chr1	131555074	131555573	Srgap2|chr1:131555074-131555573	0.150862146752265	.	.
chr1	131827667	131828166	chr1	132121195	132121694	Slc41a1|chr1:132121195-132121694	0.217266369393517	.	.
chr1	131827667	131828166	chr1	132155698	132156197	Slc41a1|chr1:132155698-132156197	0.167458885277241	.	.
chr1	131828202	131828701	chr1	132121195	132121694	Slc41a1|chr1:132121195-132121694	0.134907762359774	.	.
chr1	131828202	131828701	chr1	132128244	132128743	Slc41a1|chr1:132128244-132128743	0.0845970920503858	.	.
chr1	131866958	131867457	chr1	132128244	132128743	Rab29|chr1:132128244-132128743	0.136034585021568	.	.
chr1	131866958	131867457	chr1	132168132	132168631	Rab29|chr1:132168132-132168631	0.0713538988676015	.	.
chr1	131910162	131910661	chr1	132121195	132121694	Nucks1|chr1:132121195-132121694	0.0889711089727615	.	.
chr1	131910666	131911165	chr1	131555074	131555573	Nucks1|chr1:131555074-131555573	0.0973171390664906	.	.
chr1	131963030	131963529	chr1	132121195	132121694	Slc45a3|chr1:132121195-132121694	0.110860759707025	.	.
chr1	132007800	132008299	chr1	132329642	132330141	Elk4|chr1:132329642-132330141	0.203724629232502	.	.
chr1	132007800	132008299	chr1	132436492	132436991	Elk4|chr1:132436492-132436991	0.0791881992570838	.	.
chr1	132067653	132068152	chr1	132266860	132267359	Mfsd4a|chr1:132266860-132267359	0.0747343325204918	.	.
chr1	132067653	132068152	chr1	132329642	132330141	Mfsd4a|chr1:132329642-132330141	0.259514931567382	.	.
chr1	132298673	132299172	chr1	132128244	132128743	Klhdc8a|chr1:132128244-132128743	0.0722630588899114	.	.
chr1	132298673	132299172	chr1	132212150	132212649	Klhdc8a|chr1:132212150-132212649	0.0727771443910779	.	.
chr1	132298673	132299172	chr1	132334118	132334617	Klhdc8a|chr1:132334118-132334617	0.248190637658103	.	.
chr1	132315820	132316319	chr1	132121195	132121694	Nuak2|chr1:132121195-132121694	0.204465025697965	.	.
chr1	132315820	132316319	chr1	132329642	132330141	Nuak2|chr1:132329642-132330141	0.138266708472783	.	.
chr1	132315820	132316319	chr1	132333615	132334114	Nuak2|chr1:132333615-132334114	0.0915948077893918	.	.
chr1	132315820	132316319	chr1	132334118	132334617	Nuak2|chr1:132334118-132334617	0.114729980601037	.	.
chr1	132315820	132316319	chr1	132558037	132558536	Nuak2|chr1:132558037-132558536	0.152043415467473	.	.
chr1	132316328	132316827	chr1	132121195	132121694	Nuak2|chr1:132121195-132121694	0.329461348326993	.	.
chr1	132316328	132316827	chr1	132155698	132156197	Nuak2|chr1:132155698-132156197	0.150380975733056	.	.
chr1	132316328	132316827	chr1	132329642	132330141	Nuak2|chr1:132329642-132330141	0.0978437598922099	.	.
chr1	132316328	132316827	chr1	132333615	132334114	Nuak2|chr1:132333615-132334114	0.131645790081312	.	.
chr1	132316328	132316827	chr1	132346442	132346941	Nuak2|chr1:132346442-132346941	0.0992682180378133	.	.
chr1	132316328	132316827	chr1	132436492	132436991	Nuak2|chr1:132436492-132436991	0.0804618240799232	.	.
chr1	132316328	132316827	chr1	132520694	132521193	Nuak2|chr1:132520694-132521193	0.092476359685124	.	.
chr1	132316328	132316827	chr1	132558037	132558536	Nuak2|chr1:132558037-132558536	0.111627114842577	.	.
chr1	132341725	132342224	chr1	132121195	132121694	F730311O21Rik|chr1:132121195-132121694	0.073454515647547	.	.
chr1	132341725	132342224	chr1	132128244	132128743	F730311O21Rik|chr1:132128244-132128743	0.100314038187143	.	.
chr1	132341725	132342224	chr1	132329642	132330141	F730311O21Rik|chr1:132329642-132330141	0.205969908015618	.	.
chr1	132391552	132392051	chr1	132128244	132128743	Tmcc2|chr1:132128244-132128743	0.0894437864808195	.	.
chr1	132391552	132392051	chr1	132168132	132168631	Tmcc2|chr1:132168132-132168631	0.0695358447108843	.	.
chr1	132391552	132392051	chr1	132329642	132330141	Tmcc2|chr1:132329642-132330141	0.0858331742615786	.	.
chr1	132391552	132392051	chr1	132367533	132368032	Tmcc2|chr1:132367533-132368032	0.0897593104731425	.	.
chr1	132417199	132417698	chr1	132266860	132267359	Dstyk|chr1:132266860-132267359	0.247641347681726	.	.
chr1	132417199	132417698	chr1	132266860	132267359	Dstyk|chr1:132266860-132267359	0.247641347681727	.	.
chr1	132417199	132417698	chr1	132333615	132334114	Dstyk|chr1:132333615-132334114	0.145574851784072	.	.
chr1	132417199	132417698	chr1	132346442	132346941	Dstyk|chr1:132346442-132346941	0.133927604459444	.	.
chr1	132417199	132417698	chr1	132594105	132594604	Dstyk|chr1:132594105-132594604	0.0800413769721459	.	.
chr1	132417706	132418205	chr1	132266860	132267359	Dstyk|chr1:132266860-132267359	0.247271510376378	.	.
chr1	132477175	132477674	chr1	132168132	132168631	6030442K20Rik|chr1:132168132-132168631	0.0902560596402539	.	.
chr1	132477175	132477674	chr1	132168132	132168631	Rbbp5|chr1:132168132-132168631	0.0902560596402539	.	.
chr1	132477175	132477674	chr1	132312605	132313104	6030442K20Rik|chr1:132312605-132313104	0.165431027671887	.	.
chr1	132477175	132477674	chr1	132312605	132313104	Rbbp5|chr1:132312605-132313104	0.165431027671887	.	.
chr1	132477175	132477674	chr1	132329642	132330141	6030442K20Rik|chr1:132329642-132330141	0.119652219383984	.	.
chr1	132477175	132477674	chr1	132329642	132330141	Rbbp5|chr1:132329642-132330141	0.119652219383984	.	.
chr1	132477175	132477674	chr1	132334118	132334617	6030442K20Rik|chr1:132334118-132334617	0.0715008118943675	.	.
chr1	132477175	132477674	chr1	132334118	132334617	Rbbp5|chr1:132334118-132334617	0.0715008118943675	.	.
chr1	132477175	132477674	chr1	132594105	132594604	6030442K20Rik|chr1:132594105-132594604	0.115561994363848	.	.
chr1	132477175	132477674	chr1	132594105	132594604	Rbbp5|chr1:132594105-132594604	0.115561994363848	.	.
chr1	133045916	133046415	chr1	133133996	133134495	Pik3c2b|chr1:133133996-133134495	0.167983469103516	.	.
chr1	133045916	133046415	chr1	133328819	133329318	Pik3c2b|chr1:133328819-133329318	0.100953185605385	.	.
chr1	133045916	133046415	chr1	133381952	133382451	Pik3c2b|chr1:133381952-133382451	0.0818028703994975	.	.
chr1	133045916	133046415	chr1	133452135	133452634	Pik3c2b|chr1:133452135-133452634	0.130077164860848	.	.
chr1	133045916	133046415	chr1	133467325	133467824	Pik3c2b|chr1:133467325-133467824	0.331504055533251	.	.
chr1	133130962	133131461	chr1	133039343	133039842	Ppp1r15b|chr1:133039343-133039842	0.165692320437335	.	.
chr1	133130962	133131461	chr1	133054389	133054888	Ppp1r15b|chr1:133054389-133054888	0.200486061785341	.	.
chr1	133130962	133131461	chr1	133329378	133329877	Ppp1r15b|chr1:133329378-133329877	0.127510228239894	.	.
chr1	133130962	133131461	chr1	133381952	133382451	Ppp1r15b|chr1:133381952-133382451	0.113636898910711	.	.
chr1	133130962	133131461	chr1	133397024	133397523	Ppp1r15b|chr1:133397024-133397523	0.16926191790123	.	.
chr1	133130962	133131461	chr1	133397607	133398106	Ppp1r15b|chr1:133397607-133398106	0.115677992799972	.	.
chr1	133363199	133363698	chr1	133025155	133025654	Etnk2|chr1:133025155-133025654	0.0993491234766244	.	.
chr1	133363199	133363698	chr1	133033695	133034194	Etnk2|chr1:133033695-133034194	0.13169325034939	.	.
chr1	133363199	133363698	chr1	133397607	133398106	Etnk2|chr1:133397607-133398106	0.0739280261199817	.	.
chr1	133363199	133363698	chr1	133493225	133493724	Etnk2|chr1:133493225-133493724	0.0817545138715719	.	.
chr1	133363199	133363698	chr1	133596626	133597125	Etnk2|chr1:133596626-133597125	0.0691133105026547	.	.
chr1	133363199	133363698	chr1	133736167	133736666	Etnk2|chr1:133736167-133736666	0.219926218390572	.	.
chr1	133424176	133424675	chr1	133039343	133039842	Sox13|chr1:133039343-133039842	0.0746483093548223	.	.
chr1	133424176	133424675	chr1	133381952	133382451	Sox13|chr1:133381952-133382451	0.168159050811457	.	.
chr1	133424176	133424675	chr1	133397607	133398106	Sox13|chr1:133397607-133398106	0.0734006336685699	.	.
chr1	133424176	133424675	chr1	133434388	133434887	Sox13|chr1:133434388-133434887	0.0717984919226308	.	.
chr1	133424176	133424675	chr1	133467325	133467824	Sox13|chr1:133467325-133467824	0.153270602287302	.	.
chr1	133424176	133424675	chr1	133469159	133469658	Sox13|chr1:133469159-133469658	0.134749299980533	.	.
chr1	133424176	133424675	chr1	133493225	133493724	Sox13|chr1:133493225-133493724	0.101179834696219	.	.
chr1	133610089	133610588	chr1	133418159	133418658	Snrpe|chr1:133418159-133418658	0.138607772961297	.	.
chr1	133610089	133610588	chr1	133470986	133471485	Snrpe|chr1:133470986-133471485	0.165586261399818	.	.
chr1	133610089	133610588	chr1	133492567	133493066	Snrpe|chr1:133492567-133493066	0.0965795756554349	.	.
chr1	133610089	133610588	chr1	133493225	133493724	Snrpe|chr1:133493225-133493724	0.124585431008497	.	.
chr1	133610089	133610588	chr1	133736167	133736666	Snrpe|chr1:133736167-133736666	0.138874240659257	.	.
chr1	133610089	133610588	chr1	133893214	133893713	Snrpe|chr1:133893214-133893713	0.0967336405405	.	.
chr1	133661173	133661672	chr1	133329378	133329877	Gm38394|chr1:133329378-133329877	0.107609818441019	.	.
chr1	133661173	133661672	chr1	133329378	133329877	Zbed6|chr1:133329378-133329877	0.107609818441019	.	.
chr1	133661173	133661672	chr1	133329378	133329877	Zc3h11a|chr1:133329378-133329877	0.107609818441019	.	.
chr1	133661173	133661672	chr1	133452135	133452634	Gm38394|chr1:133452135-133452634	0.103754743551384	.	.
chr1	133661173	133661672	chr1	133452135	133452634	Zbed6|chr1:133452135-133452634	0.103754743551384	.	.
chr1	133661173	133661672	chr1	133452135	133452634	Zc3h11a|chr1:133452135-133452634	0.103754743551384	.	.
chr1	133661173	133661672	chr1	133744472	133744971	Gm38394|chr1:133744472-133744971	0.276772137213293	.	.
chr1	133661173	133661672	chr1	133744472	133744971	Zbed6|chr1:133744472-133744971	0.276772137213293	.	.
chr1	133661173	133661672	chr1	133744472	133744971	Zc3h11a|chr1:133744472-133744971	0.276772137213293	.	.
chr1	133661173	133661672	chr1	133932825	133933324	Gm38394|chr1:133932825-133933324	0.0768566813139612	.	.
chr1	133661173	133661672	chr1	133932825	133933324	Zbed6|chr1:133932825-133933324	0.0768566813139612	.	.
chr1	133661173	133661672	chr1	133932825	133933324	Zc3h11a|chr1:133932825-133933324	0.0768566813139612	.	.
chr1	133661173	133661672	chr1	133977217	133977716	Gm38394|chr1:133977217-133977716	0.196570859619491	.	.
chr1	133661173	133661672	chr1	133977217	133977716	Zbed6|chr1:133977217-133977716	0.196570859619491	.	.
chr1	133661173	133661672	chr1	133977217	133977716	Zc3h11a|chr1:133977217-133977716	0.196570859619491	.	.
chr1	133661173	133661672	chr1	133978068	133978567	Gm38394|chr1:133978068-133978567	0.161783919726898	.	.
chr1	133661173	133661672	chr1	133978068	133978567	Zbed6|chr1:133978068-133978567	0.161783919726898	.	.
chr1	133661173	133661672	chr1	133978068	133978567	Zc3h11a|chr1:133978068-133978567	0.161783919726898	.	.
chr1	133800824	133801323	chr1	133891435	133891934	Atp2b4|chr1:133891435-133891934	0.126257252285341	.	.
chr1	133800824	133801323	chr1	133893214	133893713	Atp2b4|chr1:133893214-133893713	0.0877754534687143	.	.
chr1	133800824	133801323	chr1	133978068	133978567	Atp2b4|chr1:133978068-133978567	0.14792398578213	.	.
chr1	133920748	133921247	chr1	133891435	133891934	Prelp|chr1:133891435-133891934	0.0867879018708786	.	.
chr1	133920748	133921247	chr1	133893214	133893713	Prelp|chr1:133893214-133893713	0.10409749103605	.	.
chr1	133921319	133921818	chr1	133744472	133744971	Prelp|chr1:133744472-133744971	0.0725567961602151	.	.
chr1	133921319	133921818	chr1	133918067	133918566	Prelp|chr1:133918067-133918566	0.12227258821471	.	.
chr1	133961731	133962230	chr1	133893214	133893713	Gm1627|chr1:133893214-133893713	0.110794171822543	.	.
chr1	133961731	133962230	chr1	133978068	133978567	Gm1627|chr1:133978068-133978567	0.335350800844111	.	.
chr1	134078899	134079398	chr1	134042253	134042752	Btg2|chr1:134042253-134042752	0.120867510654391	.	.
chr1	134078899	134079398	chr1	134199953	134200452	Btg2|chr1:134199953-134200452	0.124570762229092	.	.
chr1	134078899	134079398	chr1	134210146	134210645	Btg2|chr1:134210146-134210645	0.0874311997962202	.	.
chr1	134078899	134079398	chr1	134244113	134244612	Btg2|chr1:134244113-134244612	0.106952887636253	.	.
chr1	134079667	134080166	chr1	134053176	134053675	Btg2|chr1:134053176-134053675	0.123381093852282	.	.
chr1	134079667	134080166	chr1	134063673	134064172	Btg2|chr1:134063673-134064172	0.168805259308583	.	.
chr1	134079667	134080166	chr1	134123544	134124043	Btg2|chr1:134123544-134124043	0.286207059714563	.	.
chr1	134079667	134080166	chr1	134199953	134200452	Btg2|chr1:134199953-134200452	0.221218800217244	.	.
chr1	134079667	134080166	chr1	134244113	134244612	Btg2|chr1:134244113-134244612	0.179397291503873	.	.
chr1	134192666	134193165	chr1	134060782	134061281	Mybph|chr1:134060782-134061281	0.0838362163986505	.	.
chr1	134192666	134193165	chr1	134133409	134133908	Mybph|chr1:134133409-134133908	0.0823530283520019	.	.
chr1	134192666	134193165	chr1	134136233	134136732	Mybph|chr1:134136233-134136732	0.0772295182799469	.	.
chr1	134192666	134193165	chr1	134302439	134302938	Mybph|chr1:134302439-134302938	0.0837771259896992	.	.
chr1	134192666	134193165	chr1	134302439	134302938	Mybph|chr1:134302439-134302938	0.0837771259896993	.	.
chr1	134193403	134193902	chr1	134099100	134099599	Mybph|chr1:134099100-134099599	0.0696213061366428	.	.
chr1	134193403	134193902	chr1	134123544	134124043	Mybph|chr1:134123544-134124043	0.129990813287558	.	.
chr1	134193403	134193902	chr1	134136233	134136732	Mybph|chr1:134136233-134136732	0.10469617027395	.	.
chr1	134193403	134193902	chr1	134151628	134152127	Mybph|chr1:134151628-134152127	0.120680187638235	.	.
chr1	134193403	134193902	chr1	134167845	134168344	Mybph|chr1:134167845-134168344	0.0891385279988022	.	.
chr1	134193403	134193902	chr1	134192048	134192547	Mybph|chr1:134192048-134192547	0.164905217482157	.	.
chr1	134193403	134193902	chr1	134199953	134200452	Mybph|chr1:134199953-134200452	0.0763310185688537	.	.
chr1	134332671	134333170	chr1	134086705	134087204	Ppfia4|chr1:134086705-134087204	0.0804458207428707	.	.
chr1	134332671	134333170	chr1	134092834	134093333	Ppfia4|chr1:134092834-134093333	0.10307088424244	.	.
chr1	134332671	134333170	chr1	134115405	134115904	Ppfia4|chr1:134115405-134115904	0.124739209982313	.	.
chr1	134332671	134333170	chr1	134133409	134133908	Ppfia4|chr1:134133409-134133908	0.120680022922969	.	.
chr1	134332671	134333170	chr1	134199953	134200452	Ppfia4|chr1:134199953-134200452	0.096258969960185	.	.
chr1	134332671	134333170	chr1	134292075	134292574	Ppfia4|chr1:134292075-134292574	0.1127689781976	.	.
chr1	134332671	134333170	chr1	134302439	134302938	Ppfia4|chr1:134302439-134302938	0.160453895603529	.	.
chr1	134332671	134333170	chr1	134302965	134303464	Ppfia4|chr1:134302965-134303464	0.0860820735249338	.	.
chr1	134332671	134333170	chr1	134518653	134519152	Ppfia4|chr1:134518653-134519152	0.0833908849329952	.	.
chr1	134361764	134362263	chr1	134041646	134042145	Tmem183a|chr1:134041646-134042145	0.202352821700304	.	.
chr1	134361764	134362263	chr1	134053176	134053675	Tmem183a|chr1:134053176-134053675	0.122975709701219	.	.
chr1	134361764	134362263	chr1	134060782	134061281	Tmem183a|chr1:134060782-134061281	0.226389833757398	.	.
chr1	134361764	134362263	chr1	134120037	134120536	Tmem183a|chr1:134120037-134120536	0.289595737200847	.	.
chr1	134361764	134362263	chr1	134120587	134121086	Tmem183a|chr1:134120587-134121086	0.149968690818425	.	.
chr1	134361764	134362263	chr1	134192048	134192547	Tmem183a|chr1:134192048-134192547	0.127053251127719	.	.
chr1	134361764	134362263	chr1	134210146	134210645	Tmem183a|chr1:134210146-134210645	0.0803581160165545	.	.
chr1	134361764	134362263	chr1	134556771	134557270	Tmem183a|chr1:134556771-134557270	0.22229695380205	.	.
chr1	134405737	134406236	chr1	134028401	134028900	Cyb5r1|chr1:134028401-134028900	0.132709659487566	.	.
chr1	134405737	134406236	chr1	134099100	134099599	Cyb5r1|chr1:134099100-134099599	0.0986118440230606	.	.
chr1	134405737	134406236	chr1	134099100	134099599	Cyb5r1|chr1:134099100-134099599	0.0986118440230607	.	.
chr1	134405737	134406236	chr1	134123544	134124043	Cyb5r1|chr1:134123544-134124043	0.0772813083506237	.	.
chr1	134405737	134406236	chr1	134238992	134239491	Cyb5r1|chr1:134238992-134239491	0.134826499823822	.	.
chr1	134405737	134406236	chr1	134302965	134303464	Cyb5r1|chr1:134302965-134303464	0.0889603762144406	.	.
chr1	134405737	134406236	chr1	134302965	134303464	Cyb5r1|chr1:134302965-134303464	0.0889603762144407	.	.
chr1	134405737	134406236	chr1	134518653	134519152	Cyb5r1|chr1:134518653-134519152	0.119745630507045	.	.
chr1	134415089	134415588	chr1	134053176	134053675	Adipor1|chr1:134053176-134053675	0.0745952153308145	.	.
chr1	134415089	134415588	chr1	134063077	134063576	Adipor1|chr1:134063077-134063576	0.156464425009733	.	.
chr1	134415089	134415588	chr1	134063673	134064172	Adipor1|chr1:134063673-134064172	0.184775447658876	.	.
chr1	134415089	134415588	chr1	134123544	134124043	Adipor1|chr1:134123544-134124043	0.218494732165008	.	.
chr1	134415089	134415588	chr1	134136233	134136732	Adipor1|chr1:134136233-134136732	0.254569321248456	.	.
chr1	134415089	134415588	chr1	134199953	134200452	Adipor1|chr1:134199953-134200452	0.163924318108937	.	.
chr1	134415089	134415588	chr1	134244113	134244612	Adipor1|chr1:134244113-134244612	0.188321618983052	.	.
chr1	134455268	134455767	chr1	134167845	134168344	Klhl12|chr1:134167845-134168344	0.132143051944786	.	.
chr1	134455268	134455767	chr1	134199953	134200452	Klhl12|chr1:134199953-134200452	0.0991078999168458	.	.
chr1	134455268	134455767	chr1	134210146	134210645	Klhl12|chr1:134210146-134210645	0.0891024754075917	.	.
chr1	134455268	134455767	chr1	134244113	134244612	Klhl12|chr1:134244113-134244612	0.187043153590374	.	.
chr1	134455268	134455767	chr1	134292075	134292574	Klhl12|chr1:134292075-134292574	0.203903683047687	.	.
chr1	134494334	134494833	chr1	134041646	134042145	Rabif|chr1:134041646-134042145	0.129870650480482	.	.
chr1	134494334	134494833	chr1	134042253	134042752	Rabif|chr1:134042253-134042752	0.0779824585502732	.	.
chr1	134494334	134494833	chr1	134063673	134064172	Rabif|chr1:134063673-134064172	0.0773599874490532	.	.
chr1	134494334	134494833	chr1	134092834	134093333	Rabif|chr1:134092834-134093333	0.177449890256309	.	.
chr1	134494334	134494833	chr1	134167845	134168344	Rabif|chr1:134167845-134168344	0.172424090042133	.	.
chr1	134494334	134494833	chr1	134199953	134200452	Rabif|chr1:134199953-134200452	0.0866100954107509	.	.
chr1	134494334	134494833	chr1	134344509	134345008	Rabif|chr1:134344509-134345008	0.0944596082001884	.	.
chr1	134559917	134560416	chr1	134774728	134775227	Kdm5b|chr1:134774728-134775227	0.0910118766928532	.	.
chr1	134559917	134560416	chr1	134786250	134786749	Kdm5b|chr1:134786250-134786749	0.072892890627597	.	.
chr1	134559917	134560416	chr1	134803166	134803665	Kdm5b|chr1:134803166-134803665	0.0710600337152734	.	.
chr1	134559917	134560416	chr1	134987558	134988057	Kdm5b|chr1:134987558-134988057	0.0917163405261359	.	.
chr1	134955755	134956254	chr1	134753892	134754391	Ppp1r12b|chr1:134753892-134754391	0.140214411947943	.	.
chr1	134955755	134956254	chr1	134759073	134759572	Ppp1r12b|chr1:134759073-134759572	0.242655377890498	.	.
chr1	134955755	134956254	chr1	134786250	134786749	Ppp1r12b|chr1:134786250-134786749	0.174172313587632	.	.
chr1	134955755	134956254	chr1	134982743	134983242	Ppp1r12b|chr1:134982743-134983242	0.105814352507113	.	.
chr1	134955755	134956254	chr1	134987558	134988057	Ppp1r12b|chr1:134987558-134988057	0.077928640887321	.	.
chr1	134955755	134956254	chr1	135170271	135170770	Ppp1r12b|chr1:135170271-135170770	0.0689741267498145	.	.
chr1	134962267	134962766	chr1	134803779	134804278	Ube2t|chr1:134803779-134804278	0.0742507069014397	.	.
chr1	134962267	134962766	chr1	134987558	134988057	Ube2t|chr1:134987558-134988057	0.0929015186045833	.	.
chr1	134962267	134962766	chr1	135195838	135196337	Ube2t|chr1:135195838-135196337	0.145847561363604	.	.
chr1	135146503	135147002	chr1	134774144	134774643	Arl8a|chr1:134774144-134774643	0.119372474170879	.	.
chr1	135146503	135147002	chr1	134786250	134786749	Arl8a|chr1:134786250-134786749	0.204482595497826	.	.
chr1	135146503	135147002	chr1	134803779	134804278	Arl8a|chr1:134803779-134804278	0.0744043766264187	.	.
chr1	135146503	135147002	chr1	134926267	134926766	Arl8a|chr1:134926267-134926766	0.0806342094988358	.	.
chr1	135146503	135147002	chr1	135169768	135170267	Arl8a|chr1:135169768-135170267	0.107239314774692	.	.
chr1	135146503	135147002	chr1	135170271	135170770	Arl8a|chr1:135170271-135170770	0.313025550994151	.	.
chr1	135146503	135147002	chr1	135347414	135347913	Arl8a|chr1:135347414-135347913	0.0987897180733212	.	.
chr1	135146503	135147002	chr1	135347414	135347913	Arl8a|chr1:135347414-135347913	0.0987897180733213	.	.
chr1	135146503	135147002	chr1	135351943	135352442	Arl8a|chr1:135351943-135352442	0.227456698863606	.	.
chr1	135147293	135147792	chr1	134771324	134771823	Arl8a|chr1:134771324-134771823	0.149707525326208	.	.
chr1	135147293	135147792	chr1	135195838	135196337	Arl8a|chr1:135195838-135196337	0.19916893515055	.	.
chr1	135147293	135147792	chr1	135351943	135352442	Arl8a|chr1:135351943-135352442	0.25927060694719	.	.
chr1	135147293	135147792	chr1	135363401	135363900	Arl8a|chr1:135363401-135363900	0.0933893563614596	.	.
chr1	135283732	135284231	chr1	135363401	135363900	Rnpep|chr1:135363401-135363900	0.0885954879596028	.	.
chr1	135283732	135284231	chr1	135585530	135586029	Rnpep|chr1:135585530-135586029	0.0865771058812339	.	.
chr1	135284244	135284743	chr1	135347414	135347913	Rnpep|chr1:135347414-135347913	0.0752087515613929	.	.
chr1	135284244	135284743	chr1	135739466	135739965	Rnpep|chr1:135739466-135739965	0.093468924242327	.	.
chr1	135313568	135314067	chr1	135154328	135154827	Timm17a|chr1:135154328-135154827	0.129187003901844	.	.
chr1	135313568	135314067	chr1	135195838	135196337	Timm17a|chr1:135195838-135196337	0.15809831922954	.	.
chr1	135313568	135314067	chr1	135368172	135368671	Timm17a|chr1:135368172-135368671	0.156286685992222	.	.
chr1	135313568	135314067	chr1	135509071	135509570	Timm17a|chr1:135509071-135509570	0.132328919494092	.	.
chr1	135313568	135314067	chr1	135517440	135517939	Timm17a|chr1:135517440-135517939	0.106445137235096	.	.
chr1	135313568	135314067	chr1	135534734	135535233	Timm17a|chr1:135534734-135535233	0.126174154043782	.	.
chr1	135313568	135314067	chr1	135540242	135540741	Timm17a|chr1:135540242-135540741	0.18621759693197	.	.
chr1	135313568	135314067	chr1	135542761	135543260	Timm17a|chr1:135542761-135543260	0.130439873831184	.	.
chr1	135313568	135314067	chr1	135585530	135586029	Timm17a|chr1:135585530-135586029	0.167760944042073	.	.
chr1	135313568	135314067	chr1	135615900	135616399	Timm17a|chr1:135615900-135616399	0.109898132967635	.	.
chr1	135313568	135314067	chr1	135670341	135670840	Timm17a|chr1:135670341-135670840	0.156286305136481	.	.
chr1	135313568	135314067	chr1	135711083	135711582	Timm17a|chr1:135711083-135711582	0.224646135789029	.	.
chr1	135313568	135314067	chr1	135739466	135739965	Timm17a|chr1:135739466-135739965	0.15839536000718	.	.
chr1	135374611	135375110	chr1	135154328	135154827	Shisa4|chr1:135154328-135154827	0.0868446277283275	.	.
chr1	135374611	135375110	chr1	135368172	135368671	Shisa4|chr1:135368172-135368671	0.117767534618039	.	.
chr1	135374611	135375110	chr1	135534734	135535233	Shisa4|chr1:135534734-135535233	0.0815010253053829	.	.
chr1	135374611	135375110	chr1	135535279	135535778	Shisa4|chr1:135535279-135535778	0.0823900498663203	.	.
chr1	135374611	135375110	chr1	135585530	135586029	Shisa4|chr1:135585530-135586029	0.149255094899981	.	.
chr1	135374611	135375110	chr1	135615900	135616399	Shisa4|chr1:135615900-135616399	0.133938724309526	.	.
chr1	135374611	135375110	chr1	135670341	135670840	Shisa4|chr1:135670341-135670840	0.10516754496303	.	.
chr1	135374611	135375110	chr1	135729298	135729797	Shisa4|chr1:135729298-135729797	0.0915959353275667	.	.
chr1	135375176	135375675	chr1	135535279	135535778	Shisa4|chr1:135535279-135535778	0.092025443065457	.	.
chr1	135375176	135375675	chr1	135585530	135586029	Shisa4|chr1:135585530-135586029	0.2080524070659	.	.
chr1	135375176	135375675	chr1	135659542	135660041	Shisa4|chr1:135659542-135660041	0.0922466217580458	.	.
chr1	135375176	135375675	chr1	135670341	135670840	Shisa4|chr1:135670341-135670840	0.101418386357328	.	.
chr1	135430227	135430726	chr1	135154328	135154827	Ipo9|chr1:135154328-135154827	0.125872436822124	.	.
chr1	135430227	135430726	chr1	135347414	135347913	Ipo9|chr1:135347414-135347913	0.0905779510063761	.	.
chr1	135430227	135430726	chr1	135517440	135517939	Ipo9|chr1:135517440-135517939	0.185379696880532	.	.
chr1	135430227	135430726	chr1	135535279	135535778	Ipo9|chr1:135535279-135535778	0.180068428723179	.	.
chr1	135430227	135430726	chr1	135540242	135540741	Ipo9|chr1:135540242-135540741	0.269088532411957	.	.
chr1	135430227	135430726	chr1	135542761	135543260	Ipo9|chr1:135542761-135543260	0.110518115440592	.	.
chr1	135430227	135430726	chr1	135670341	135670840	Ipo9|chr1:135670341-135670840	0.180313394536715	.	.
chr1	135430227	135430726	chr1	135711083	135711582	Ipo9|chr1:135711083-135711582	0.0825379624838394	.	.
chr1	135687906	135688405	chr1	135347414	135347913	Nav1|chr1:135347414-135347913	0.0906971424100671	.	.
chr1	135687906	135688405	chr1	135410902	135411401	Nav1|chr1:135410902-135411401	0.0944115484977938	.	.
chr1	135687906	135688405	chr1	135410902	135411401	Nav1|chr1:135410902-135411401	0.0944115484977939	.	.
chr1	135687906	135688405	chr1	135509071	135509570	Nav1|chr1:135509071-135509570	0.0897586852172942	.	.
chr1	135687906	135688405	chr1	135542761	135543260	Nav1|chr1:135542761-135543260	0.115915160342687	.	.
chr1	135687906	135688405	chr1	135631452	135631951	Nav1|chr1:135631452-135631951	0.10255906724096	.	.
chr1	135687906	135688405	chr1	135636182	135636681	Nav1|chr1:135636182-135636681	0.102474545090485	.	.
chr1	135687906	135688405	chr1	135698704	135699203	Nav1|chr1:135698704-135699203	0.163665830739715	.	.
chr1	135687906	135688405	chr1	135725784	135726283	Nav1|chr1:135725784-135726283	0.207679335516273	.	.
chr1	135687906	135688405	chr1	135862087	135862586	Nav1|chr1:135862087-135862586	0.0707201621447983	.	.
chr1	135766118	135766617	chr1	135517440	135517939	Phlda3|chr1:135517440-135517939	0.137987630624545	.	.
chr1	135766118	135766617	chr1	135540242	135540741	Phlda3|chr1:135540242-135540741	0.190408593344023	.	.
chr1	135766118	135766617	chr1	135631452	135631951	Phlda3|chr1:135631452-135631951	0.107956298153691	.	.
chr1	135766118	135766617	chr1	135739466	135739965	Phlda3|chr1:135739466-135739965	0.113310853147262	.	.
chr1	135766118	135766617	chr1	135930067	135930566	Phlda3|chr1:135930067-135930566	0.0714257200881074	.	.
chr1	135766118	135766617	chr1	136017772	136018271	Phlda3|chr1:136017772-136018271	0.161913176812558	.	.
chr1	135766118	135766617	chr1	136142432	136142931	Phlda3|chr1:136142432-136142931	0.197938498367261	.	.
chr1	136007806	136008305	chr1	135862087	135862586	Tmem9|chr1:135862087-135862586	0.0793050336475398	.	.
chr1	136007806	136008305	chr1	135862087	135862586	Tmem9|chr1:135862087-135862586	0.0793050336475399	.	.
chr1	136051392	136051891	chr1	135752912	135753411	Ascl5|chr1:135752912-135753411	0.145773618235429	.	.
chr1	136051392	136051891	chr1	136017772	136018271	Ascl5|chr1:136017772-136018271	0.119039391620602	.	.
chr1	136345905	136346404	chr1	136170040	136170539	Camsap2|chr1:136170040-136170539	0.244203365291923	.	.
chr1	136345905	136346404	chr1	136525579	136526078	Camsap2|chr1:136525579-136526078	0.0960744260370365	.	.
chr1	136345905	136346404	chr1	136652514	136653013	Camsap2|chr1:136652514-136653013	0.147856933691965	.	.
chr1	136345905	136346404	chr1	136665082	136665581	Camsap2|chr1:136665082-136665581	0.161327972074567	.	.
chr1	136345905	136346404	chr1	136685649	136686148	Camsap2|chr1:136685649-136686148	0.256849014566457	.	.
chr1	136415292	136415791	chr1	136017772	136018271	9230116N13Rik|chr1:136017772-136018271	0.139325354065918	.	.
chr1	136415292	136415791	chr1	136017772	136018271	Ddx59|chr1:136017772-136018271	0.139325354065918	.	.
chr1	136415292	136415791	chr1	136126846	136127345	9230116N13Rik|chr1:136126846-136127345	0.0913194878245942	.	.
chr1	136415292	136415791	chr1	136126846	136127345	Ddx59|chr1:136126846-136127345	0.0913194878245942	.	.
chr1	136415292	136415791	chr1	136306362	136306861	9230116N13Rik|chr1:136306362-136306861	0.0850192240930075	.	.
chr1	136415292	136415791	chr1	136306362	136306861	9230116N13Rik|chr1:136306362-136306861	0.0850192240930076	.	.
chr1	136415292	136415791	chr1	136306362	136306861	Ddx59|chr1:136306362-136306861	0.0850192240930075	.	.
chr1	136415292	136415791	chr1	136306362	136306861	Ddx59|chr1:136306362-136306861	0.0850192240930076	.	.
chr1	136415292	136415791	chr1	136325874	136326373	9230116N13Rik|chr1:136325874-136326373	0.172092267573303	.	.
chr1	136415292	136415791	chr1	136325874	136326373	Ddx59|chr1:136325874-136326373	0.172092267573303	.	.
chr1	136415292	136415791	chr1	136525579	136526078	9230116N13Rik|chr1:136525579-136526078	0.106411062929133	.	.
chr1	136415292	136415791	chr1	136525579	136526078	Ddx59|chr1:136525579-136526078	0.106411062929133	.	.
chr1	136415292	136415791	chr1	136652514	136653013	9230116N13Rik|chr1:136652514-136653013	0.104388867985251	.	.
chr1	136415292	136415791	chr1	136652514	136653013	Ddx59|chr1:136652514-136653013	0.104388867985251	.	.
chr1	136466035	136466534	chr1	136017772	136018271	Kif14|chr1:136017772-136018271	0.120166995912839	.	.
chr1	136466035	136466534	chr1	136170040	136170539	Kif14|chr1:136170040-136170539	0.0979785358155496	.	.
chr1	136466035	136466534	chr1	136394472	136394971	Kif14|chr1:136394472-136394971	0.18730164178035	.	.
chr1	136466035	136466534	chr1	136652514	136653013	Kif14|chr1:136652514-136653013	0.0687965158228564	.	.
chr1	136466035	136466534	chr1	136683171	136683670	Kif14|chr1:136683171-136683670	0.0712244292327936	.	.
chr1	136466035	136466534	chr1	136683171	136683670	Kif14|chr1:136683171-136683670	0.0712244292327937	.	.
chr1	136466035	136466534	chr1	136685649	136686148	Kif14|chr1:136685649-136686148	0.0905741385685192	.	.
chr1	136624613	136625112	chr1	136525579	136526078	Platr23|chr1:136525579-136526078	0.137328497036536	.	.
chr1	136624613	136625112	chr1	136525579	136526078	Zfp281|chr1:136525579-136526078	0.137328497036536	.	.
chr1	136624613	136625112	chr1	136756165	136756664	Platr23|chr1:136756165-136756664	0.0976502687150231	.	.
chr1	136624613	136625112	chr1	136756165	136756664	Zfp281|chr1:136756165-136756664	0.0976502687150231	.	.
chr1	136695913	136696412	chr1	136394472	136394971	Platr22|chr1:136394472-136394971	0.0965943690220774	.	.
chr1	136695913	136696412	chr1	136685649	136686148	Platr22|chr1:136685649-136686148	0.0721926325627016	.	.
chr1	138618987	138619486	chr1	138506964	138507463	Nek7|chr1:138506964-138507463	0.211862122499429	.	.
chr1	138618987	138619486	chr1	138550206	138550705	Nek7|chr1:138550206-138550705	0.207728578885613	.	.
chr1	138618987	138619486	chr1	138577583	138578082	Nek7|chr1:138577583-138578082	0.168363668393607	.	.
chr1	138619514	138620013	chr1	138506964	138507463	Nek7|chr1:138506964-138507463	0.129085391793854	.	.
chr1	138619514	138620013	chr1	138550206	138550705	Nek7|chr1:138550206-138550705	0.0820867923119319	.	.
chr1	138619514	138620013	chr1	138577583	138578082	Nek7|chr1:138577583-138578082	0.179733679848129	.	.
chr1	138619514	138620013	chr1	138928726	138929225	Nek7|chr1:138928726-138929225	0.119988588474354	.	.
chr1	138856629	138857128	chr1	138550206	138550705	2310009B15Rik|chr1:138550206-138550705	0.187950671289315	.	.
chr1	138856629	138857128	chr1	138577583	138578082	2310009B15Rik|chr1:138577583-138578082	0.104394663725844	.	.
chr1	138856629	138857128	chr1	138928726	138929225	2310009B15Rik|chr1:138928726-138929225	0.150844784628409	.	.
chr1	138856629	138857128	chr1	139080478	139080977	2310009B15Rik|chr1:139080478-139080977	0.121105390159168	.	.
chr1	138876052	138876551	chr1	138835336	138835835	1700019P21Rik|chr1:138835336-138835835	0.128493112374986	.	.
chr1	138876657	138877156	chr1	138617900	138618399	1700019P21Rik|chr1:138617900-138618399	0.13782316122664	.	.
chr1	138963206	138963705	chr1	138577583	138578082	Dennd1b|chr1:138577583-138578082	0.169165660325168	.	.
chr1	138963206	138963705	chr1	138982160	138982659	Dennd1b|chr1:138982160-138982659	0.0732663840572404	.	.
chr1	138963753	138964252	chr1	138550206	138550705	Dennd1b|chr1:138550206-138550705	0.12566800962519	.	.
chr1	138963753	138964252	chr1	138617900	138618399	Dennd1b|chr1:138617900-138618399	0.101658419295438	.	.
chr1	140183201	140183700	chr1	140378646	140379145	Cfh|chr1:140378646-140379145	0.266367597799436	.	.
chr1	140183201	140183700	chr1	140430534	140431033	Cfh|chr1:140430534-140431033	0.160362438020981	.	.
chr1	140183201	140183700	chr1	140438069	140438568	Cfh|chr1:140438069-140438568	0.150715751685554	.	.
chr1	140183201	140183700	chr1	140438721	140439220	Cfh|chr1:140438721-140439220	0.0879319635889052	.	.
chr1	140183201	140183700	chr1	140458235	140458734	Cfh|chr1:140458235-140458734	0.148766425988591	.	.
chr1	140183201	140183700	chr1	140491695	140492194	Cfh|chr1:140491695-140492194	0.0952555165246511	.	.
chr1	140245186	140245685	chr1	140171485	140171984	Kcnt2|chr1:140171485-140171984	0.0790452627356022	.	.
chr1	140245761	140246260	chr1	140438721	140439220	Kcnt2|chr1:140438721-140439220	0.138368383058221	.	.
chr1	143640493	143640992	chr1	143813845	143814344	B3galt2|chr1:143813845-143814344	0.0879522918927437	.	.
chr1	143776839	143777338	chr1	143739248	143739747	Gm29170|chr1:143739248-143739747	0.121484899808035	.	.
chr1	143776839	143777338	chr1	143739248	143739747	Ro60|chr1:143739248-143739747	0.121484899808035	.	.
chr1	143776839	143777338	chr1	143739248	143739747	Uchl5|chr1:143739248-143739747	0.121484899808035	.	.
chr1	143776839	143777338	chr1	143881581	143882080	Gm29170|chr1:143881581-143882080	0.085715170688609	.	.
chr1	143776839	143777338	chr1	143881581	143882080	Ro60|chr1:143881581-143882080	0.085715170688609	.	.
chr1	143776839	143777338	chr1	143881581	143882080	Uchl5|chr1:143881581-143882080	0.085715170688609	.	.
chr1	144004041	144004540	chr1	143813845	143814344	Rgs2|chr1:143813845-143814344	0.0978181791431318	.	.
chr1	144004041	144004540	chr1	144006526	144007025	Rgs2|chr1:144006526-144007025	0.131286107127405	.	.
chr1	150392883	150393382	chr1	150320670	150321169	Odr4|chr1:150320670-150321169	0.142442236842835	.	.
chr1	150392883	150393382	chr1	150320670	150321169	Tpr|chr1:150320670-150321169	0.142442236842835	.	.
chr1	150392883	150393382	chr1	150536190	150536689	Odr4|chr1:150536190-150536689	0.0702410402506639	.	.
chr1	150392883	150393382	chr1	150536190	150536689	Tpr|chr1:150536190-150536689	0.0702410402506639	.	.
chr1	150993205	150993704	chr1	150535688	150536187	Hmcn1|chr1:150535688-150536187	0.0808902042103314	.	.
chr1	150993205	150993704	chr1	150536190	150536689	Hmcn1|chr1:150536190-150536689	0.120445650640735	.	.
chr1	151344167	151344666	chr1	151062233	151062732	Gm10138|chr1:151062233-151062732	0.229598414295869	.	.
chr1	151344167	151344666	chr1	151062233	151062732	Ivns1abp|chr1:151062233-151062732	0.229598414295869	.	.
chr1	151344167	151344666	chr1	151078846	151079345	Gm10138|chr1:151078846-151079345	0.122093967557513	.	.
chr1	151344167	151344666	chr1	151078846	151079345	Ivns1abp|chr1:151078846-151079345	0.122093967557513	.	.
chr1	151344167	151344666	chr1	151706042	151706541	Gm10138|chr1:151706042-151706541	0.162723571291768	.	.
chr1	151344167	151344666	chr1	151706042	151706541	Ivns1abp|chr1:151706042-151706541	0.162723571291768	.	.
chr1	151345057	151345556	chr1	151564412	151564911	Gm10138|chr1:151564412-151564911	0.167216970637541	.	.
chr1	151345057	151345556	chr1	151564412	151564911	Ivns1abp|chr1:151564412-151564911	0.167216970637541	.	.
chr1	151345057	151345556	chr1	151692823	151693322	Gm10138|chr1:151692823-151693322	0.121976654990614	.	.
chr1	151345057	151345556	chr1	151692823	151693322	Ivns1abp|chr1:151692823-151693322	0.121976654990614	.	.
chr1	151428258	151428757	chr1	151025045	151025544	Swt1|chr1:151025045-151025544	0.120914718403248	.	.
chr1	151428258	151428757	chr1	151025045	151025544	Trmt1l|chr1:151025045-151025544	0.120914718403248	.	.
chr1	151428258	151428757	chr1	151040897	151041396	Swt1|chr1:151040897-151041396	0.151644145208736	.	.
chr1	151428258	151428757	chr1	151040897	151041396	Trmt1l|chr1:151040897-151041396	0.151644145208736	.	.
chr1	151428258	151428757	chr1	151062233	151062732	Swt1|chr1:151062233-151062732	0.111994045853347	.	.
chr1	151428258	151428757	chr1	151062233	151062732	Trmt1l|chr1:151062233-151062732	0.111994045853347	.	.
chr1	151428762	151429261	chr1	151040897	151041396	Swt1|chr1:151040897-151041396	0.0769272397574206	.	.
chr1	151428762	151429261	chr1	151040897	151041396	Trmt1l|chr1:151040897-151041396	0.0769272397574206	.	.
chr1	151428762	151429261	chr1	151078846	151079345	Swt1|chr1:151078846-151079345	0.0716495495927036	.	.
chr1	151428762	151429261	chr1	151078846	151079345	Trmt1l|chr1:151078846-151079345	0.0716495495927036	.	.
chr1	151500739	151501238	chr1	151510788	151511287	Rnf2|chr1:151510788-151511287	0.107103739673892	.	.
chr1	151500739	151501238	chr1	151692823	151693322	Rnf2|chr1:151692823-151693322	0.0958631362787332	.	.
chr1	151500739	151501238	chr1	151897051	151897550	Rnf2|chr1:151897051-151897550	0.130099123762189	.	.
chr1	151754914	151755413	chr1	151692823	151693322	2810414N06Rik|chr1:151692823-151693322	0.155501690397602	.	.
chr1	151754914	151755413	chr1	151692823	151693322	Edem3|chr1:151692823-151693322	0.155501690397602	.	.
chr1	151754914	151755413	chr1	151863049	151863548	2810414N06Rik|chr1:151863049-151863548	0.132765587877942	.	.
chr1	151754914	151755413	chr1	151863049	151863548	Edem3|chr1:151863049-151863548	0.132765587877942	.	.
chr1	151754914	151755413	chr1	151863578	151864077	2810414N06Rik|chr1:151863578-151864077	0.159166838982794	.	.
chr1	151754914	151755413	chr1	151863578	151864077	Edem3|chr1:151863578-151864077	0.159166838982794	.	.
chr1	151754914	151755413	chr1	151897051	151897550	2810414N06Rik|chr1:151897051-151897550	0.0848984879699461	.	.
chr1	151754914	151755413	chr1	151897051	151897550	2810414N06Rik|chr1:151897051-151897550	0.0848984879699462	.	.
chr1	151754914	151755413	chr1	151897051	151897550	Edem3|chr1:151897051-151897550	0.0848984879699461	.	.
chr1	151754914	151755413	chr1	151897051	151897550	Edem3|chr1:151897051-151897550	0.0848984879699462	.	.
chr1	151754914	151755413	chr1	151910795	151911294	2810414N06Rik|chr1:151910795-151911294	0.133379142275455	.	.
chr1	151754914	151755413	chr1	151910795	151911294	Edem3|chr1:151910795-151911294	0.133379142275455	.	.
chr1	151754914	151755413	chr1	151944787	151945286	2810414N06Rik|chr1:151944787-151945286	0.283176236847955	.	.
chr1	151754914	151755413	chr1	151944787	151945286	Edem3|chr1:151944787-151945286	0.283176236847955	.	.
chr1	151754914	151755413	chr1	151963188	151963687	2810414N06Rik|chr1:151963188-151963687	0.17723933235153	.	.
chr1	151754914	151755413	chr1	151963188	151963687	Edem3|chr1:151963188-151963687	0.17723933235153	.	.
chr1	151754914	151755413	chr1	152177202	152177701	2810414N06Rik|chr1:152177202-152177701	0.157471195515513	.	.
chr1	151754914	151755413	chr1	152177202	152177701	Edem3|chr1:152177202-152177701	0.157471195515513	.	.
chr1	151754914	151755413	chr1	152177758	152178257	2810414N06Rik|chr1:152177758-152178257	0.150870348350355	.	.
chr1	151754914	151755413	chr1	152177758	152178257	Edem3|chr1:152177758-152178257	0.150870348350355	.	.
chr1	151754914	151755413	chr1	152202820	152203319	2810414N06Rik|chr1:152202820-152203319	0.175301639883596	.	.
chr1	151754914	151755413	chr1	152202820	152203319	Edem3|chr1:152202820-152203319	0.175301639883596	.	.
chr1	152090109	152090608	chr1	151897051	151897550	1700025G04Rik|chr1:151897051-151897550	0.127207831301853	.	.
chr1	152090109	152090608	chr1	151944787	151945286	1700025G04Rik|chr1:151944787-151945286	0.124876107629121	.	.
chr1	152090109	152090608	chr1	152168226	152168725	1700025G04Rik|chr1:152168226-152168725	0.0835952684742099	.	.
chr1	152090109	152090608	chr1	152168226	152168725	1700025G04Rik|chr1:152168226-152168725	0.08359526847421	.	.
chr1	152090109	152090608	chr1	152369161	152369660	1700025G04Rik|chr1:152369161-152369660	0.148782856678649	.	.
chr1	152090109	152090608	chr1	152497409	152497908	1700025G04Rik|chr1:152497409-152497908	0.223788518437388	.	.
chr1	152386383	152386882	chr1	152008407	152008906	Tsen15|chr1:152008407-152008906	0.131104750207065	.	.
chr1	152386383	152386882	chr1	152368278	152368777	Tsen15|chr1:152368278-152368777	0.221069378214013	.	.
chr1	152386383	152386882	chr1	152461796	152462295	Tsen15|chr1:152461796-152462295	0.152736923923047	.	.
chr1	152386383	152386882	chr1	152468444	152468943	Tsen15|chr1:152468444-152468943	0.104791610235499	.	.
chr1	152386383	152386882	chr1	152497409	152497908	Tsen15|chr1:152497409-152497908	0.0933679604467351	.	.
chr1	152386383	152386882	chr1	152531447	152531946	Tsen15|chr1:152531447-152531946	0.0985675267028955	.	.
chr1	152386383	152386882	chr1	152531447	152531946	Tsen15|chr1:152531447-152531946	0.0985675267028956	.	.
chr1	152386383	152386882	chr1	152556622	152557121	Tsen15|chr1:152556622-152557121	0.128179187695247	.	.
chr1	152386383	152386882	chr1	152589298	152589797	Tsen15|chr1:152589298-152589797	0.162254491094614	.	.
chr1	152386383	152386882	chr1	152597364	152597863	Tsen15|chr1:152597364-152597863	0.0821419221165391	.	.
chr1	152386383	152386882	chr1	152624959	152625458	Tsen15|chr1:152624959-152625458	0.137484806321955	.	.
chr1	152399881	152400380	chr1	152177758	152178257	Colgalt2|chr1:152177758-152178257	0.0813099901115848	.	.
chr1	152399881	152400380	chr1	152203424	152203923	Colgalt2|chr1:152203424-152203923	0.197439879234308	.	.
chr1	152399881	152400380	chr1	152217367	152217866	Colgalt2|chr1:152217367-152217866	0.0913829584215549	.	.
chr1	152399881	152400380	chr1	152356674	152357173	Colgalt2|chr1:152356674-152357173	0.0704786774433509	.	.
chr1	152399881	152400380	chr1	152368278	152368777	Colgalt2|chr1:152368278-152368777	0.136148810200409	.	.
chr1	152399881	152400380	chr1	152461796	152462295	Colgalt2|chr1:152461796-152462295	0.152628531132896	.	.
chr1	152399881	152400380	chr1	152524922	152525421	Colgalt2|chr1:152524922-152525421	0.0753858773917163	.	.
chr1	152399881	152400380	chr1	152531447	152531946	Colgalt2|chr1:152531447-152531946	0.158111285796802	.	.
chr1	152399881	152400380	chr1	152556098	152556597	Colgalt2|chr1:152556098-152556597	0.0792382495417988	.	.
chr1	152399881	152400380	chr1	152556622	152557121	Colgalt2|chr1:152556622-152557121	0.137788666349515	.	.
chr1	152399881	152400380	chr1	152573003	152573502	Colgalt2|chr1:152573003-152573502	0.0739093428015997	.	.
chr1	152399881	152400380	chr1	152624959	152625458	Colgalt2|chr1:152624959-152625458	0.177966684539085	.	.
chr1	152399881	152400380	chr1	152669343	152669842	Colgalt2|chr1:152669343-152669842	0.106816109473973	.	.
chr1	152399881	152400380	chr1	152677682	152678181	Colgalt2|chr1:152677682-152678181	0.241783478311703	.	.
chr1	152687253	152687752	chr1	152549394	152549893	Gm15479|chr1:152549394-152549893	0.152254581743114	.	.
chr1	152687253	152687752	chr1	152640629	152641128	Gm15479|chr1:152640629-152641128	0.155957867883494	.	.
chr1	152687794	152688293	chr1	152497409	152497908	Gm15479|chr1:152497409-152497908	0.168956706923897	.	.
chr1	152687794	152688293	chr1	152556622	152557121	Gm15479|chr1:152556622-152557121	0.195292640900421	.	.
chr1	152687794	152688293	chr1	152589298	152589797	Gm15479|chr1:152589298-152589797	0.0781349205242664	.	.
chr1	152687794	152688293	chr1	152597364	152597863	Gm15479|chr1:152597364-152597863	0.162216172901406	.	.
chr1	152687794	152688293	chr1	152624446	152624945	Gm15479|chr1:152624446-152624945	0.122439902122783	.	.
chr1	152687794	152688293	chr1	152624959	152625458	Gm15479|chr1:152624959-152625458	0.0781116714432861	.	.
chr1	153332222	153332721	chr1	153317417	153317916	Lamc1|chr1:153317417-153317916	0.130788478200809	.	.
chr1	153332222	153332721	chr1	153641868	153642367	Lamc1|chr1:153641868-153642367	0.0767779554371341	.	.
chr1	153332222	153332721	chr1	153683332	153683831	Lamc1|chr1:153683332-153683831	0.173454139493049	.	.
chr1	153332222	153332721	chr1	153683332	153683831	Lamc1|chr1:153683332-153683831	0.17345413949305	.	.
[truncated: 56,457 more rows]
