# Supplementary material for: Single-cell analysis of chromatin accessibility in the adult mouse brain
Source: Nature. 2023 Dec 13;624(7991):378–89. doi: 10.1038/s41586-023-06824-9 (PMC10719105; doi:10.1038/s41586-023-06824-9)
Supplement: Supplementary file 3 — Supplementary Tables 1–25 and their legends. [file 41586_2023_6824_MOESM3_ESM.zip › 2023-03-05453B-s3/SI Tables/SI Table 13 Summary of all the gene-cCRE correlations/sa2subclass.PF_Fzd5_Glut.pdc.bedpe]

chr1	3671529	3672028	chr1	3593515	3594014	Xkr4|chr1:3593515-3594014	0.112969060577871	.	.
chr1	4785497	4785996	chr1	4689112	4689611	Mrpl15|chr1:4689112-4689611	0.107441231345644	.	.
chr1	4785497	4785996	chr1	4833816	4834315	Mrpl15|chr1:4833816-4834315	0.184718985602583	.	.
chr1	4785497	4785996	chr1	5018611	5019110	Mrpl15|chr1:5018611-5019110	0.113222415989701	.	.
chr1	4807592	4808091	chr1	4689112	4689611	Lypla1|chr1:4689112-4689611	0.265723353652132	.	.
chr1	4807592	4808091	chr1	5170387	5170886	Lypla1|chr1:5170387-5170886	0.248898417711466	.	.
chr1	4857480	4857979	chr1	5082818	5083317	Tcea1|chr1:5082818-5083317	0.277929483316753	.	.
chr1	4858123	4858622	chr1	5198014	5198513	Tcea1|chr1:5198014-5198513	0.151885676778638	.	.
chr1	5070122	5070621	chr1	5416824	5417323	Atp6v1h|chr1:5416824-5417323	0.14797159260748	.	.
chr1	5070122	5070621	chr1	5416824	5417323	Rgs20|chr1:5416824-5417323	0.14797159260748	.	.
chr1	5588179	5588678	chr1	5860395	5860894	Oprk1|chr1:5860395-5860894	0.171895209380798	.	.
chr1	5588179	5588678	chr1	5909896	5910395	Oprk1|chr1:5909896-5910395	0.106976123873568	.	.
chr1	5588179	5588678	chr1	5915307	5915806	Oprk1|chr1:5915307-5915806	0.128540602607523	.	.
chr1	5588820	5589319	chr1	5915307	5915806	Oprk1|chr1:5915307-5915806	0.146309565729201	.	.
chr1	5916575	5917074	chr1	5504881	5505380	Npbwr1|chr1:5504881-5505380	0.120446988491575	.	.
chr1	5916575	5917074	chr1	5860395	5860894	Npbwr1|chr1:5860395-5860894	0.159581896890851	.	.
chr1	5916575	5917074	chr1	5894403	5894902	Npbwr1|chr1:5894403-5894902	0.242478826833764	.	.
chr1	5916575	5917074	chr1	6094097	6094596	Npbwr1|chr1:6094097-6094596	0.145372648576773	.	.
chr1	5916575	5917074	chr1	6134983	6135482	Npbwr1|chr1:6134983-6135482	0.200337275008177	.	.
chr1	5917179	5917678	chr1	5860395	5860894	Npbwr1|chr1:5860395-5860894	0.156098692157779	.	.
chr1	6214386	6214885	chr1	6152392	6152891	4732440D04Rik|chr1:6152392-6152891	0.223101474586369	.	.
chr1	6214386	6214885	chr1	6441268	6441767	4732440D04Rik|chr1:6441268-6441767	0.185398755077889	.	.
chr1	7088594	7089093	chr1	7111444	7111943	Pcmtd1|chr1:7111444-7111943	0.105734591788179	.	.
chr1	7397174	7397673	chr1	7111444	7111943	Gm26901|chr1:7111444-7111943	0.148150246419684	.	.
chr1	7397174	7397673	chr1	7168199	7168698	Gm26901|chr1:7168199-7168698	0.0991028985631566	.	.
chr1	7397174	7397673	chr1	7168199	7168698	Gm26901|chr1:7168199-7168698	0.0991028985631567	.	.
chr1	7397174	7397673	chr1	7661289	7661788	Gm26901|chr1:7661289-7661788	0.158602295752452	.	.
chr1	7397174	7397673	chr1	7684653	7685152	Gm26901|chr1:7684653-7685152	0.15406051071649	.	.
chr1	7397837	7398336	chr1	7131083	7131582	Gm26901|chr1:7131083-7131582	0.148268926392727	.	.
chr1	7397837	7398336	chr1	7168199	7168698	Gm26901|chr1:7168199-7168698	0.147075042344747	.	.
chr1	7397837	7398336	chr1	7661289	7661788	Gm26901|chr1:7661289-7661788	0.145747322319961	.	.
chr1	9298975	9299474	chr1	9298270	9298769	Sntg1|chr1:9298270-9298769	0.144364860116306	.	.
chr1	9298975	9299474	chr1	9450472	9450971	Sntg1|chr1:9450472-9450971	0.122606133020586	.	.
chr1	9298975	9299474	chr1	9479429	9479928	Sntg1|chr1:9479429-9479928	0.178160436624726	.	.
chr1	9299496	9299995	chr1	9450472	9450971	Sntg1|chr1:9450472-9450971	0.11370757014938	.	.
chr1	9545042	9545541	chr1	9573148	9573647	Rrs1|chr1:9573148-9573647	0.10016377430654	.	.
chr1	9600949	9601448	chr1	9573148	9573647	Vxn|chr1:9573148-9573647	0.121814449898464	.	.
chr1	9747574	9748073	chr1	9450472	9450971	1700034P13Rik|chr1:9450472-9450971	0.180434202609475	.	.
chr1	9747574	9748073	chr1	9450472	9450971	Vcpip1|chr1:9450472-9450971	0.180434202609475	.	.
chr1	9747574	9748073	chr1	9573148	9573647	1700034P13Rik|chr1:9573148-9573647	0.110706082869801	.	.
chr1	9747574	9748073	chr1	9573148	9573647	Vcpip1|chr1:9573148-9573647	0.110706082869801	.	.
chr1	9748256	9748755	chr1	9450472	9450971	1700034P13Rik|chr1:9450472-9450971	0.146223625255448	.	.
chr1	9748256	9748755	chr1	9450472	9450971	Vcpip1|chr1:9450472-9450971	0.146223625255448	.	.
chr1	9748256	9748755	chr1	9541113	9541612	1700034P13Rik|chr1:9541113-9541612	0.0983751941085682	.	.
chr1	9748256	9748755	chr1	9541113	9541612	Vcpip1|chr1:9541113-9541612	0.0983751941085682	.	.
chr1	10993243	10993742	chr1	11089494	11089993	Prex2|chr1:11089494-11089993	0.169929080803086	.	.
chr1	10993772	10994271	chr1	10613338	10613837	Prex2|chr1:10613338-10613837	0.206338225709982	.	.
chr1	10993772	10994271	chr1	10794271	10794770	Prex2|chr1:10794271-10794770	0.261217038135471	.	.
chr1	10993772	10994271	chr1	11183392	11183891	Prex2|chr1:11183392-11183891	0.116442578259102	.	.
chr1	13589563	13590062	chr1	13614814	13615313	Tram1|chr1:13614814-13615313	0.114263034047738	.	.
chr1	13589563	13590062	chr1	13706254	13706753	Tram1|chr1:13706254-13706753	0.10179364686206	.	.
chr1	13589563	13590062	chr1	13870553	13871052	Tram1|chr1:13870553-13871052	0.116818007929323	.	.
chr1	13589563	13590062	chr1	13912306	13912805	Tram1|chr1:13912306-13912805	0.127618436718505	.	.
chr1	13659706	13660205	chr1	13608608	13609107	Lactb2|chr1:13608608-13609107	0.153182743742478	.	.
chr1	13659706	13660205	chr1	13752366	13752865	Lactb2|chr1:13752366-13752865	0.16129222574268	.	.
chr1	13659706	13660205	chr1	13784344	13784843	Lactb2|chr1:13784344-13784843	0.150961126321304	.	.
chr1	13659706	13660205	chr1	13789111	13789610	Lactb2|chr1:13789111-13789610	0.340019221826881	.	.
chr1	13659706	13660205	chr1	13870553	13871052	Lactb2|chr1:13870553-13871052	0.170923263178729	.	.
chr1	13659706	13660205	chr1	13912306	13912805	Lactb2|chr1:13912306-13912805	0.139790457616267	.	.
chr1	13660314	13660813	chr1	13619870	13620369	Lactb2|chr1:13619870-13620369	0.104390094373418	.	.
chr1	13660314	13660813	chr1	13926813	13927312	Lactb2|chr1:13926813-13927312	0.1822898800286	.	.
chr1	14309549	14310048	chr1	14637829	14638328	Eya1|chr1:14637829-14638328	0.176844960485749	.	.
chr1	14309549	14310048	chr1	14739996	14740495	Eya1|chr1:14739996-14740495	0.126814632645126	.	.
chr1	14755218	14755717	chr1	14701636	14702135	Msc|chr1:14701636-14702135	0.0988733955917348	.	.
chr1	14755218	14755717	chr1	15007624	15008123	Msc|chr1:15007624-15008123	0.352827702497272	.	.
chr1	14756079	14756578	chr1	14705513	14706012	Msc|chr1:14705513-14706012	0.258641238740336	.	.
chr1	15805340	15805839	chr1	15853301	15853800	Terf1|chr1:15853301-15853800	0.139987034843645	.	.
chr1	15805340	15805839	chr1	16213938	16214437	Terf1|chr1:16213938-16214437	0.25413696810515	.	.
chr1	15805340	15805839	chr1	16249569	16250068	Terf1|chr1:16249569-16250068	0.132404315198314	.	.
chr1	15892493	15892992	chr1	15850704	15851203	Sbspon|chr1:15850704-15851203	0.158579712651005	.	.
chr1	15892493	15892992	chr1	15853301	15853800	Sbspon|chr1:15853301-15853800	0.26559620877661	.	.
chr1	15892493	15892992	chr1	15877110	15877609	Sbspon|chr1:15877110-15877609	0.317067780512539	.	.
chr1	15892493	15892992	chr1	15905034	15905533	Sbspon|chr1:15905034-15905533	0.333303341873454	.	.
chr1	15892493	15892992	chr1	15943655	15944154	Sbspon|chr1:15943655-15944154	0.329627689684194	.	.
chr1	15892493	15892992	chr1	16213938	16214437	Sbspon|chr1:16213938-16214437	0.255735595379554	.	.
chr1	16093096	16093595	chr1	15850704	15851203	4930444P10Rik|chr1:15850704-15851203	0.125568502520955	.	.
chr1	16093096	16093595	chr1	15877110	15877609	4930444P10Rik|chr1:15877110-15877609	0.130480901889722	.	.
chr1	16093096	16093595	chr1	15936337	15936836	4930444P10Rik|chr1:15936337-15936836	0.138820193761013	.	.
chr1	16093096	16093595	chr1	16125367	16125866	4930444P10Rik|chr1:16125367-16125866	0.188530288309284	.	.
chr1	16093096	16093595	chr1	16213938	16214437	4930444P10Rik|chr1:16213938-16214437	0.142698921888313	.	.
chr1	16104453	16104952	chr1	15905034	15905533	Rpl7|chr1:15905034-15905533	0.118414386772274	.	.
chr1	16104999	16105498	chr1	16022263	16022762	Rdh10|chr1:16022263-16022762	0.232896730030348	.	.
chr1	16104999	16105498	chr1	16022263	16022762	Rpl7|chr1:16022263-16022762	0.232896730030348	.	.
chr1	16104999	16105498	chr1	16179087	16179586	Rdh10|chr1:16179087-16179586	0.128855425922179	.	.
chr1	16104999	16105498	chr1	16179087	16179586	Rpl7|chr1:16179087-16179586	0.128855425922179	.	.
chr1	16104999	16105498	chr1	16213938	16214437	Rdh10|chr1:16213938-16214437	0.181831518046294	.	.
chr1	16104999	16105498	chr1	16213938	16214437	Rpl7|chr1:16213938-16214437	0.181831518046294	.	.
chr1	16105563	16106062	chr1	15936337	15936836	Rdh10|chr1:15936337-15936836	0.153871348487835	.	.
chr1	16105563	16106062	chr1	15993491	15993990	Rdh10|chr1:15993491-15993990	0.099779318089258	.	.
chr1	16105563	16106062	chr1	16125367	16125866	Rdh10|chr1:16125367-16125866	0.236306620270913	.	.
chr1	16227445	16227944	chr1	16225107	16225606	Gm28095|chr1:16225107-16225606	0.211621009530857	.	.
chr1	16227445	16227944	chr1	16249569	16250068	Gm28095|chr1:16249569-16250068	0.237300236210328	.	.
chr1	16519035	16519534	chr1	16518345	16518844	Stau2|chr1:16518345-16518844	0.409976668789242	.	.
chr1	16618483	16618982	chr1	16561518	16562017	Ube2w|chr1:16561518-16562017	0.122056045715069	.	.
chr1	16618483	16618982	chr1	16592201	16592700	Ube2w|chr1:16592201-16592700	0.150016721419785	.	.
chr1	16619102	16619601	chr1	16518345	16518844	Ube2w|chr1:16518345-16518844	0.214342064290619	.	.
chr1	16619102	16619601	chr1	16930176	16930675	Ube2w|chr1:16930176-16930675	0.21352559958696	.	.
chr1	16656744	16657243	chr1	16745945	16746444	D030040B21Rik|chr1:16745945-16746444	0.10785811805382	.	.
chr1	16656744	16657243	chr1	16745945	16746444	Eloc|chr1:16745945-16746444	0.10785811805382	.	.
chr1	16656744	16657243	chr1	16930176	16930675	D030040B21Rik|chr1:16930176-16930675	0.166991812659463	.	.
chr1	16656744	16657243	chr1	16930176	16930675	Eloc|chr1:16930176-16930675	0.166991812659463	.	.
chr1	16664905	16665404	chr1	16566122	16566621	Tmem70|chr1:16566122-16566621	0.182838452336182	.	.
chr1	16688506	16689005	chr1	16561518	16562017	Ly96|chr1:16561518-16562017	0.131505849576987	.	.
chr1	17145142	17145641	chr1	17415897	17416396	Gdap1|chr1:17415897-17416396	0.173505114953099	.	.
chr1	17727070	17727569	chr1	17412112	17412611	Crispld1|chr1:17412112-17412611	0.290157888545361	.	.
chr1	17727070	17727569	chr1	17412112	17412611	Gm16070|chr1:17412112-17412611	0.290157888545361	.	.
chr1	17727070	17727569	chr1	17415897	17416396	Crispld1|chr1:17415897-17416396	0.123682084353446	.	.
chr1	17727070	17727569	chr1	17415897	17416396	Gm16070|chr1:17415897-17416396	0.123682084353446	.	.
chr1	17727608	17728107	chr1	17412112	17412611	Crispld1|chr1:17412112-17412611	0.21137763362782	.	.
chr1	17727608	17728107	chr1	17412112	17412611	Gm16070|chr1:17412112-17412611	0.21137763362782	.	.
chr1	20355228	20355727	chr1	20060499	20060998	4930486I03Rik|chr1:20060499-20060998	0.163055518574824	.	.
chr1	20355228	20355727	chr1	20450027	20450526	4930486I03Rik|chr1:20450027-20450526	0.113678936890679	.	.
chr1	20355228	20355727	chr1	20462589	20463088	4930486I03Rik|chr1:20462589-20463088	0.693066634938136	.	.
chr1	20355228	20355727	chr1	20513637	20514136	4930486I03Rik|chr1:20513637-20514136	0.186364019864043	.	.
chr1	20355228	20355727	chr1	20624397	20624896	4930486I03Rik|chr1:20624397-20624896	0.656852835294276	.	.
chr1	20355228	20355727	chr1	20634870	20635369	4930486I03Rik|chr1:20634870-20635369	0.328823390117681	.	.
chr1	20355228	20355727	chr1	20685878	20686377	4930486I03Rik|chr1:20685878-20686377	0.576046724249862	.	.
chr1	20355228	20355727	chr1	20698011	20698510	4930486I03Rik|chr1:20698011-20698510	0.503202724556555	.	.
chr1	20355228	20355727	chr1	20698655	20699154	4930486I03Rik|chr1:20698655-20699154	0.517896316286212	.	.
chr1	20355228	20355727	chr1	20738421	20738920	4930486I03Rik|chr1:20738421-20738920	0.208965924531812	.	.
chr1	20668706	20669205	chr1	20462589	20463088	Gm28653|chr1:20462589-20463088	0.314171760504298	.	.
chr1	20668706	20669205	chr1	20513637	20514136	Gm28653|chr1:20513637-20514136	0.141862342309637	.	.
chr1	20668706	20669205	chr1	20612697	20613196	Gm28653|chr1:20612697-20613196	0.106330680894467	.	.
chr1	20668706	20669205	chr1	20624397	20624896	Gm28653|chr1:20624397-20624896	0.293437354698359	.	.
chr1	20668706	20669205	chr1	20634870	20635369	Gm28653|chr1:20634870-20635369	0.384578634241615	.	.
chr1	20668706	20669205	chr1	20685878	20686377	Gm28653|chr1:20685878-20686377	0.355300437726066	.	.
chr1	20668706	20669205	chr1	20698011	20698510	Gm28653|chr1:20698011-20698510	0.26867141540067	.	.
chr1	20668706	20669205	chr1	20698655	20699154	Gm28653|chr1:20698655-20699154	0.312739587142252	.	.
chr1	20668706	20669205	chr1	20738421	20738920	Gm28653|chr1:20738421-20738920	0.312470363085335	.	.
chr1	20668706	20669205	chr1	20832376	20832875	Gm28653|chr1:20832376-20832875	0.236405951448083	.	.
chr1	20668706	20669205	chr1	20844236	20844735	Gm28653|chr1:20844236-20844735	0.254399679391511	.	.
chr1	20668706	20669205	chr1	20854364	20854863	Gm28653|chr1:20854364-20854863	0.265787860566858	.	.
chr1	20668706	20669205	chr1	20919657	20920156	Gm28653|chr1:20919657-20920156	0.414073155501809	.	.
chr1	20668706	20669205	chr1	20922285	20922784	Gm28653|chr1:20922285-20922784	0.219820409308971	.	.
chr1	20668706	20669205	chr1	20933361	20933860	Gm28653|chr1:20933361-20933860	0.254834883645578	.	.
chr1	20668706	20669205	chr1	20941260	20941759	Gm28653|chr1:20941260-20941759	0.408391557561502	.	.
chr1	20668706	20669205	chr1	20941260	20941759	Gm28653|chr1:20941260-20941759	0.408391557561503	.	.
chr1	20820187	20820686	chr1	20921118	20921617	Mcm3|chr1:20921118-20921617	0.176816545965991	.	.
chr1	20890311	20890810	chr1	20844236	20844735	6720483E21Rik|chr1:20844236-20844735	0.262696577519886	.	.
chr1	20890311	20890810	chr1	20844236	20844735	Paqr8|chr1:20844236-20844735	0.262696577519886	.	.
chr1	20890311	20890810	chr1	20854364	20854863	6720483E21Rik|chr1:20854364-20854863	0.122102205173662	.	.
chr1	20890311	20890810	chr1	20854364	20854863	Paqr8|chr1:20854364-20854863	0.122102205173662	.	.
chr1	20890311	20890810	chr1	20921118	20921617	6720483E21Rik|chr1:20921118-20921617	0.11506498497798	.	.
chr1	20890311	20890810	chr1	20921118	20921617	Paqr8|chr1:20921118-20921617	0.11506498497798	.	.
chr1	20890857	20891356	chr1	20612697	20613196	6720483E21Rik|chr1:20612697-20613196	0.19211053683296	.	.
chr1	20890857	20891356	chr1	20612697	20613196	Paqr8|chr1:20612697-20613196	0.19211053683296	.	.
chr1	20890857	20891356	chr1	20634870	20635369	6720483E21Rik|chr1:20634870-20635369	0.20549540844422	.	.
chr1	20890857	20891356	chr1	20634870	20635369	Paqr8|chr1:20634870-20635369	0.20549540844422	.	.
chr1	20890857	20891356	chr1	20699955	20700454	6720483E21Rik|chr1:20699955-20700454	0.131129687317401	.	.
chr1	20890857	20891356	chr1	20699955	20700454	Paqr8|chr1:20699955-20700454	0.131129687317401	.	.
chr1	20890857	20891356	chr1	20738421	20738920	6720483E21Rik|chr1:20738421-20738920	0.180927598663089	.	.
chr1	20890857	20891356	chr1	20738421	20738920	Paqr8|chr1:20738421-20738920	0.180927598663089	.	.
chr1	20890857	20891356	chr1	20832376	20832875	6720483E21Rik|chr1:20832376-20832875	0.101845688257452	.	.
chr1	20890857	20891356	chr1	20832376	20832875	Paqr8|chr1:20832376-20832875	0.101845688257452	.	.
chr1	20890857	20891356	chr1	20844236	20844735	6720483E21Rik|chr1:20844236-20844735	0.149111405421025	.	.
chr1	20890857	20891356	chr1	20844236	20844735	Paqr8|chr1:20844236-20844735	0.149111405421025	.	.
chr1	20890857	20891356	chr1	20854364	20854863	6720483E21Rik|chr1:20854364-20854863	0.13854613004327	.	.
chr1	20890857	20891356	chr1	20854364	20854863	Paqr8|chr1:20854364-20854863	0.13854613004327	.	.
chr1	20890857	20891356	chr1	20919657	20920156	6720483E21Rik|chr1:20919657-20920156	0.360677049224157	.	.
chr1	20890857	20891356	chr1	20919657	20920156	Paqr8|chr1:20919657-20920156	0.360677049224157	.	.
chr1	20890857	20891356	chr1	20921118	20921617	6720483E21Rik|chr1:20921118-20921617	0.165441671364998	.	.
chr1	20890857	20891356	chr1	20921118	20921617	Paqr8|chr1:20921118-20921617	0.165441671364998	.	.
chr1	20890857	20891356	chr1	20933361	20933860	6720483E21Rik|chr1:20933361-20933860	0.23147315330795	.	.
chr1	20890857	20891356	chr1	20933361	20933860	Paqr8|chr1:20933361-20933860	0.23147315330795	.	.
chr1	20951400	20951899	chr1	20844236	20844735	Efhc1|chr1:20844236-20844735	0.152032200726148	.	.
chr1	20951400	20951899	chr1	20921118	20921617	Efhc1|chr1:20921118-20921617	0.214046609388111	.	.
chr1	24586286	24586785	chr1	24719568	24720067	Col19a1|chr1:24719568-24720067	0.105052515505805	.	.
chr1	24587149	24587648	chr1	24611656	24612155	Col19a1|chr1:24611656-24612155	0.184685849526456	.	.
chr1	24587149	24587648	chr1	24613347	24613846	Col19a1|chr1:24613347-24613846	0.197429521498757	.	.
chr1	24587149	24587648	chr1	24614093	24614592	Col19a1|chr1:24614093-24614592	0.202549001702426	.	.
chr1	24587149	24587648	chr1	24614797	24615296	Col19a1|chr1:24614797-24615296	0.216877076086769	.	.
chr1	24678265	24678764	chr1	24611656	24612155	Lmbrd1|chr1:24611656-24612155	0.314158951904679	.	.
chr1	24678265	24678764	chr1	24613347	24613846	Lmbrd1|chr1:24613347-24613846	0.369944153829165	.	.
chr1	24678265	24678764	chr1	24614093	24614592	Lmbrd1|chr1:24614093-24614592	0.27771340473271	.	.
chr1	24678265	24678764	chr1	24614797	24615296	Lmbrd1|chr1:24614797-24615296	0.382148575971164	.	.
chr1	24678265	24678764	chr1	24615721	24616220	Lmbrd1|chr1:24615721-24616220	0.225769903764678	.	.
chr1	24678265	24678764	chr1	24765270	24765769	Lmbrd1|chr1:24765270-24765769	0.389459590866152	.	.
chr1	24678265	24678764	chr1	24869895	24870394	Lmbrd1|chr1:24869895-24870394	0.211829505667938	.	.
chr1	25829930	25830429	chr1	25789961	25790460	Adgrb3|chr1:25789961-25790460	0.182437088914305	.	.
chr1	30872795	30873294	chr1	30649743	30650242	Phf3|chr1:30649743-30650242	0.112953657312923	.	.
chr1	30949582	30950081	chr1	30503190	30503689	Ptp4a1|chr1:30503190-30503689	0.216183346649036	.	.
chr1	30949582	30950081	chr1	30716282	30716781	Ptp4a1|chr1:30716282-30716781	0.0983084524307722	.	.
chr1	31176050	31176549	chr1	31072896	31073395	Lgsn|chr1:31072896-31073395	0.104077166643708	.	.
chr1	31176050	31176549	chr1	31101477	31101976	Lgsn|chr1:31101477-31101976	0.377564814806581	.	.
chr1	31176050	31176549	chr1	31133865	31134364	Lgsn|chr1:31133865-31134364	0.321595249582671	.	.
chr1	31176050	31176549	chr1	31141929	31142428	Lgsn|chr1:31141929-31142428	0.367197080638234	.	.
chr1	32172459	32172958	chr1	32242212	32242711	Khdrbs2|chr1:32242212-32242711	0.0996283848262776	.	.
chr1	34439491	34439990	chr1	34269153	34269652	Ccdc115|chr1:34269153-34269652	0.138562207251728	.	.
chr1	34439491	34439990	chr1	34269153	34269652	Imp4|chr1:34269153-34269652	0.138562207251728	.	.
chr1	34439491	34439990	chr1	34269759	34270258	Ccdc115|chr1:34269759-34270258	0.234609830631926	.	.
chr1	34439491	34439990	chr1	34269759	34270258	Imp4|chr1:34269759-34270258	0.234609830631926	.	.
chr1	34439491	34439990	chr1	34642414	34642913	Ccdc115|chr1:34642414-34642913	0.161249823947076	.	.
chr1	34439491	34439990	chr1	34642414	34642913	Imp4|chr1:34642414-34642913	0.161249823947076	.	.
chr1	34459438	34459937	chr1	34642414	34642913	Ptpn18|chr1:34642414-34642913	0.122337998153119	.	.
chr1	34485782	34486281	chr1	34463415	34463914	4930568A12Rik|chr1:34463415-34463914	0.107775335235361	.	.
chr1	34579442	34579941	chr1	34642414	34642913	1700101I19Rik|chr1:34642414-34642913	0.12738600116205	.	.
chr1	34579442	34579941	chr1	34642414	34642913	Amer3|chr1:34642414-34642913	0.12738600116205	.	.
chr1	34579990	34580489	chr1	34642414	34642913	1700101I19Rik|chr1:34642414-34642913	0.117439323137095	.	.
chr1	34579990	34580489	chr1	34642414	34642913	Amer3|chr1:34642414-34642913	0.117439323137095	.	.
chr1	44020453	44020952	chr1	44027598	44028097	Mettl21c|chr1:44027598-44028097	0.196951989014334	.	.
chr1	44020453	44020952	chr1	44028218	44028717	Mettl21c|chr1:44028218-44028717	0.370185014232739	.	.
chr1	44020453	44020952	chr1	44041766	44042265	Mettl21c|chr1:44041766-44042265	0.125809610607438	.	.
chr1	44020453	44020952	chr1	44057650	44058149	Mettl21c|chr1:44057650-44058149	0.205205101887969	.	.
chr1	44020453	44020952	chr1	44067207	44067706	Mettl21c|chr1:44067207-44067706	0.166644220382295	.	.
chr1	44020453	44020952	chr1	44135494	44135993	Mettl21c|chr1:44135494-44135993	0.202169347792512	.	.
chr1	44020453	44020952	chr1	44161770	44162269	Mettl21c|chr1:44161770-44162269	0.260653276351346	.	.
chr1	44020453	44020952	chr1	44198134	44198633	Mettl21c|chr1:44198134-44198633	0.276759295868304	.	.
chr1	44020453	44020952	chr1	44198840	44199339	Mettl21c|chr1:44198840-44199339	0.124866580770729	.	.
chr1	44020453	44020952	chr1	44348028	44348527	Mettl21c|chr1:44348028-44348527	0.132501596718416	.	.
chr1	44020453	44020952	chr1	44410818	44411317	Mettl21c|chr1:44410818-44411317	0.172452459464254	.	.
chr1	44020453	44020952	chr1	44451529	44452028	Mettl21c|chr1:44451529-44452028	0.234513829240084	.	.
chr1	44102213	44102712	chr1	44041766	44042265	Tex30|chr1:44041766-44042265	0.125380760136777	.	.
chr1	44102213	44102712	chr1	44067207	44067706	Tex30|chr1:44067207-44067706	0.179924409222811	.	.
chr1	44102213	44102712	chr1	44135494	44135993	Tex30|chr1:44135494-44135993	0.11907428127123	.	.
chr1	44102213	44102712	chr1	44161770	44162269	Tex30|chr1:44161770-44162269	0.26820709573625	.	.
chr1	44102213	44102712	chr1	44198134	44198633	Tex30|chr1:44198134-44198633	0.279892810251302	.	.
chr1	44102213	44102712	chr1	44348028	44348527	Tex30|chr1:44348028-44348527	0.218410994538014	.	.
chr1	44102213	44102712	chr1	44459127	44459626	Tex30|chr1:44459127-44459626	0.251600452501504	.	.
chr1	44118638	44119137	chr1	44027598	44028097	Bivm|chr1:44027598-44028097	0.110831435178294	.	.
chr1	44118638	44119137	chr1	44027598	44028097	Poglut2|chr1:44027598-44028097	0.110831435178294	.	.
chr1	44118638	44119137	chr1	44028218	44028717	Bivm|chr1:44028218-44028717	0.110841552934144	.	.
chr1	44118638	44119137	chr1	44028218	44028717	Poglut2|chr1:44028218-44028717	0.110841552934144	.	.
chr1	44118638	44119137	chr1	44228990	44229489	Bivm|chr1:44228990-44229489	0.20486603099909	.	.
chr1	44118638	44119137	chr1	44228990	44229489	Poglut2|chr1:44228990-44229489	0.20486603099909	.	.
chr1	44118638	44119137	chr1	44451529	44452028	Bivm|chr1:44451529-44452028	0.280961919398021	.	.
chr1	44118638	44119137	chr1	44451529	44452028	Poglut2|chr1:44451529-44452028	0.280961919398021	.	.
chr1	44119144	44119643	chr1	44027598	44028097	Bivm|chr1:44027598-44028097	0.132605019833751	.	.
chr1	44119144	44119643	chr1	44027598	44028097	Poglut2|chr1:44027598-44028097	0.132605019833751	.	.
chr1	44119144	44119643	chr1	44028218	44028717	Bivm|chr1:44028218-44028717	0.191244036905917	.	.
chr1	44119144	44119643	chr1	44028218	44028717	Poglut2|chr1:44028218-44028717	0.191244036905917	.	.
chr1	44119144	44119643	chr1	44228990	44229489	Bivm|chr1:44228990-44229489	0.17643946030184	.	.
chr1	44119144	44119643	chr1	44228990	44229489	Poglut2|chr1:44228990-44229489	0.17643946030184	.	.
chr1	44119144	44119643	chr1	44451529	44452028	Bivm|chr1:44451529-44452028	0.412326863946954	.	.
chr1	44119144	44119643	chr1	44451529	44452028	Poglut2|chr1:44451529-44452028	0.412326863946954	.	.
chr1	44119663	44120162	chr1	44410818	44411317	Bivm|chr1:44410818-44411317	0.116089231850997	.	.
chr1	44147693	44148192	chr1	44064570	44065069	Ercc5|chr1:44064570-44065069	0.194593725603039	.	.
chr1	44147693	44148192	chr1	44161770	44162269	Ercc5|chr1:44161770-44162269	0.291716312085391	.	.
chr1	44147693	44148192	chr1	44198134	44198633	Ercc5|chr1:44198134-44198633	0.0979158269850286	.	.
chr1	44551396	44551895	chr1	44348028	44348527	Gulp1|chr1:44348028-44348527	0.12191750156924	.	.
chr1	44551396	44551895	chr1	44410818	44411317	Gulp1|chr1:44410818-44411317	0.118966859687439	.	.
chr1	44551396	44551895	chr1	44459127	44459626	Gulp1|chr1:44459127-44459626	0.293630326269227	.	.
chr1	44551396	44551895	chr1	44610705	44611204	Gulp1|chr1:44610705-44611204	0.199524531080498	.	.
chr1	44551396	44551895	chr1	44660259	44660758	Gulp1|chr1:44660259-44660758	0.180979059898445	.	.
chr1	44551396	44551895	chr1	44664471	44664970	Gulp1|chr1:44664471-44664970	0.150970315338786	.	.
chr1	44551396	44551895	chr1	44679569	44680068	Gulp1|chr1:44679569-44680068	0.107504339830127	.	.
chr1	44551396	44551895	chr1	44700688	44701187	Gulp1|chr1:44700688-44701187	0.155842845819569	.	.
chr1	44551396	44551895	chr1	44716287	44716786	Gulp1|chr1:44716287-44716786	0.363291926596336	.	.
chr1	44551396	44551895	chr1	44721675	44722174	Gulp1|chr1:44721675-44722174	0.194806928600235	.	.
chr1	44551396	44551895	chr1	44751252	44751751	Gulp1|chr1:44751252-44751751	0.13384525565305	.	.
chr1	44552204	44552703	chr1	44348028	44348527	Gulp1|chr1:44348028-44348527	0.1432758612653	.	.
chr1	44552204	44552703	chr1	44410818	44411317	Gulp1|chr1:44410818-44411317	0.176033009829207	.	.
chr1	44552204	44552703	chr1	44459127	44459626	Gulp1|chr1:44459127-44459626	0.25420974652143	.	.
chr1	44552204	44552703	chr1	44589518	44590017	Gulp1|chr1:44589518-44590017	0.173222006471945	.	.
chr1	44552204	44552703	chr1	44659614	44660113	Gulp1|chr1:44659614-44660113	0.113675111976733	.	.
chr1	44552204	44552703	chr1	44660259	44660758	Gulp1|chr1:44660259-44660758	0.125518125901367	.	.
chr1	44552204	44552703	chr1	44664471	44664970	Gulp1|chr1:44664471-44664970	0.214601609920641	.	.
chr1	44552204	44552703	chr1	44678894	44679393	Gulp1|chr1:44678894-44679393	0.204210074106172	.	.
chr1	44552204	44552703	chr1	44679569	44680068	Gulp1|chr1:44679569-44680068	0.173141355702407	.	.
chr1	44552204	44552703	chr1	44700160	44700659	Gulp1|chr1:44700160-44700659	0.11260096462551	.	.
chr1	44552204	44552703	chr1	44700688	44701187	Gulp1|chr1:44700688-44701187	0.148168112037449	.	.
chr1	44552204	44552703	chr1	44716287	44716786	Gulp1|chr1:44716287-44716786	0.356862018953006	.	.
chr1	44552204	44552703	chr1	44721675	44722174	Gulp1|chr1:44721675-44722174	0.115675655021922	.	.
chr1	45795197	45795696	chr1	45874417	45874916	Wdr75|chr1:45874417-45874916	0.186221488882562	.	.
chr1	45925424	45925923	chr1	45627823	45628322	Slc40a1|chr1:45627823-45628322	0.158961072463377	.	.
chr1	45925424	45925923	chr1	45902692	45903191	Slc40a1|chr1:45902692-45903191	0.133016783405007	.	.
chr1	46065930	46066429	chr1	46419013	46419512	Dnah7b|chr1:46419013-46419512	0.105433559011087	.	.
chr1	46066566	46067065	chr1	45841737	45842236	Dnah7b|chr1:45841737-45842236	0.103552711761207	.	.
chr1	46066566	46067065	chr1	46022239	46022738	Dnah7b|chr1:46022239-46022738	0.12368564256779	.	.
chr1	46066566	46067065	chr1	46067115	46067614	Dnah7b|chr1:46067115-46067614	0.426692001339075	.	.
chr1	46066566	46067065	chr1	46097210	46097709	Dnah7b|chr1:46097210-46097709	0.181955190897962	.	.
chr1	46066566	46067065	chr1	46105786	46106285	Dnah7b|chr1:46105786-46106285	0.192769126132675	.	.
chr1	46066566	46067065	chr1	46304505	46305004	Dnah7b|chr1:46304505-46305004	0.103913917532619	.	.
chr1	46425176	46425675	chr1	46097210	46097709	Dnah7c|chr1:46097210-46097709	0.148381917461464	.	.
chr1	46425176	46425675	chr1	46580384	46580883	Dnah7c|chr1:46580384-46580883	0.175291034184406	.	.
chr1	52844734	52845233	chr1	52952486	52952985	Hibch|chr1:52952486-52952985	0.199998083064191	.	.
chr1	52844734	52845233	chr1	52953081	52953580	Hibch|chr1:52953081-52953580	0.216986004529338	.	.
chr1	52844734	52845233	chr1	53015814	53016313	Hibch|chr1:53015814-53016313	0.156768826727093	.	.
chr1	53296806	53297305	chr1	53053006	53053505	Ormdl1|chr1:53053006-53053505	0.136270795347494	.	.
chr1	53296806	53297305	chr1	53053006	53053505	Pms1|chr1:53053006-53053505	0.136270795347494	.	.
chr1	53706596	53707095	chr1	53607591	53608090	Dnah7a|chr1:53607591-53608090	0.277002903090413	.	.
chr1	53706596	53707095	chr1	53610872	53611371	Dnah7a|chr1:53610872-53611371	0.0989409078105897	.	.
chr1	53706596	53707095	chr1	53713424	53713923	Dnah7a|chr1:53713424-53713923	0.100610066826426	.	.
chr1	54250459	54250958	chr1	54332940	54333439	Ccdc150|chr1:54332940-54333439	0.211984646847858	.	.
chr1	54438767	54439266	chr1	54332940	54333439	Gtf3c3|chr1:54332940-54333439	0.19484136337555	.	.
chr1	54438767	54439266	chr1	54624956	54625455	Gtf3c3|chr1:54624956-54625455	0.278012751951762	.	.
chr1	54556498	54556997	chr1	54467308	54467807	Pgap1|chr1:54467308-54467807	0.140087519547097	.	.
chr1	54557443	54557942	chr1	54290031	54290530	Pgap1|chr1:54290031-54290530	0.151650087855519	.	.
chr1	54557443	54557942	chr1	54640136	54640635	Pgap1|chr1:54640136-54640635	0.101978750090821	.	.
chr1	54557443	54557942	chr1	54735435	54735934	Pgap1|chr1:54735435-54735934	0.1139134809009	.	.
chr1	55026688	55027187	chr1	55404316	55404815	Sf3b1|chr1:55404316-55404815	0.109671164580953	.	.
chr1	55026688	55027187	chr1	55485309	55485808	Sf3b1|chr1:55485309-55485808	0.142084149400207	.	.
chr1	55052491	55052990	chr1	55171875	55172374	Coq10b|chr1:55171875-55172374	0.172752083861839	.	.
chr1	55053010	55053509	chr1	55171875	55172374	Coq10b|chr1:55171875-55172374	0.098713621470984	.	.
chr1	55053010	55053509	chr1	55404316	55404815	Coq10b|chr1:55404316-55404815	0.247078068002539	.	.
chr1	55087395	55087894	chr1	55462215	55462714	Hspd1|chr1:55462215-55462714	0.109178262244177	.	.
chr1	55087395	55087894	chr1	55462215	55462714	Hspe1|chr1:55462215-55462714	0.109178262244177	.	.
chr1	55087908	55088407	chr1	55462215	55462714	Hspd1|chr1:55462215-55462714	0.232342988424569	.	.
chr1	55087908	55088407	chr1	55462215	55462714	Hspe1|chr1:55462215-55462714	0.232342988424569	.	.
chr1	55130908	55131407	chr1	55192060	55192559	Mob4|chr1:55192060-55192559	0.178311627690999	.	.
chr1	55131471	55131970	chr1	55462215	55462714	Mob4|chr1:55462215-55462714	0.155206457201646	.	.
chr1	55236881	55237380	chr1	55171875	55172374	Mars2|chr1:55171875-55172374	0.116450122398655	.	.
chr1	55236881	55237380	chr1	55383081	55383580	Mars2|chr1:55383081-55383580	0.108017230839932	.	.
chr1	55363229	55363728	chr1	55198637	55199136	Boll|chr1:55198637-55199136	0.152283188386683	.	.
chr1	55363229	55363728	chr1	55221300	55221799	Boll|chr1:55221300-55221799	0.315200807321184	.	.
chr1	55363229	55363728	chr1	55430068	55430567	Boll|chr1:55430068-55430567	0.242420706770162	.	.
chr1	55363229	55363728	chr1	55430568	55431067	Boll|chr1:55430568-55431067	0.119585555842874	.	.
chr1	55363229	55363728	chr1	55485309	55485808	Boll|chr1:55485309-55485808	0.100531322146248	.	.
chr1	55405572	55406071	chr1	55198637	55199136	Plcl1|chr1:55198637-55199136	0.380525521428224	.	.
chr1	55405572	55406071	chr1	55221300	55221799	Plcl1|chr1:55221300-55221799	0.366954933558799	.	.
chr1	55405572	55406071	chr1	55221300	55221799	Plcl1|chr1:55221300-55221799	0.3669549335588	.	.
chr1	55405572	55406071	chr1	55404316	55404815	Plcl1|chr1:55404316-55404815	0.291116244816792	.	.
chr1	55405572	55406071	chr1	55430068	55430567	Plcl1|chr1:55430068-55430567	0.415303339061045	.	.
chr1	55405572	55406071	chr1	55430568	55431067	Plcl1|chr1:55430568-55431067	0.240234501558707	.	.
chr1	55405572	55406071	chr1	55461591	55462090	Plcl1|chr1:55461591-55462090	0.138140319301716	.	.
chr1	55405572	55406071	chr1	55485309	55485808	Plcl1|chr1:55485309-55485808	0.217019545849753	.	.
chr1	56972152	56972651	chr1	56972961	56973460	9130024F11Rik|chr1:56972961-56973460	0.172499256311166	.	.
chr1	57377374	57377873	chr1	57124996	57125495	1700066M21Rik|chr1:57124996-57125495	0.121870006416859	.	.
chr1	57377374	57377873	chr1	57124996	57125495	4930558J18Rik|chr1:57124996-57125495	0.121870006416859	.	.
chr1	57377374	57377873	chr1	57205521	57206020	1700066M21Rik|chr1:57205521-57206020	0.104940135375824	.	.
chr1	57377374	57377873	chr1	57205521	57206020	4930558J18Rik|chr1:57205521-57206020	0.104940135375824	.	.
chr1	57377374	57377873	chr1	57436393	57436892	1700066M21Rik|chr1:57436393-57436892	0.134689565033636	.	.
chr1	57377374	57377873	chr1	57436393	57436892	4930558J18Rik|chr1:57436393-57436892	0.134689565033636	.	.
chr1	57377374	57377873	chr1	57436901	57437400	1700066M21Rik|chr1:57436901-57437400	0.170075946393195	.	.
chr1	57377374	57377873	chr1	57436901	57437400	4930558J18Rik|chr1:57436901-57437400	0.170075946393195	.	.
chr1	57406257	57406756	chr1	57124996	57125495	Maip1|chr1:57124996-57125495	0.197167599831836	.	.
chr1	57406257	57406756	chr1	57124996	57125495	Tyw5|chr1:57124996-57125495	0.197167599831836	.	.
chr1	57406257	57406756	chr1	57306105	57306604	Maip1|chr1:57306105-57306604	0.15374367922785	.	.
chr1	57406257	57406756	chr1	57306105	57306604	Tyw5|chr1:57306105-57306604	0.15374367922785	.	.
chr1	57406257	57406756	chr1	57423605	57424104	Maip1|chr1:57423605-57424104	0.193358410422219	.	.
chr1	57406257	57406756	chr1	57423605	57424104	Tyw5|chr1:57423605-57424104	0.193358410422219	.	.
chr1	57406767	57407266	chr1	57306105	57306604	Maip1|chr1:57306105-57306604	0.171844162060101	.	.
chr1	57406767	57407266	chr1	57306105	57306604	Tyw5|chr1:57306105-57306604	0.171844162060101	.	.
chr1	57406767	57407266	chr1	57428877	57429376	Maip1|chr1:57428877-57429376	0.109152750905409	.	.
chr1	57406767	57407266	chr1	57428877	57429376	Tyw5|chr1:57428877-57429376	0.109152750905409	.	.
chr1	57406767	57407266	chr1	57483741	57484240	Maip1|chr1:57483741-57484240	0.179962495717768	.	.
chr1	57406767	57407266	chr1	57483741	57484240	Tyw5|chr1:57483741-57484240	0.179962495717768	.	.
chr1	58392105	58392604	chr1	58530744	58531243	Bzw1|chr1:58530744-58531243	0.195332678453008	.	.
chr1	58392818	58393317	chr1	58381915	58382414	Bzw1|chr1:58381915-58382414	0.102385363652247	.	.
chr1	58392818	58393317	chr1	58530744	58531243	Bzw1|chr1:58530744-58531243	0.23973677948273	.	.
chr1	58393482	58393981	chr1	58733959	58734458	Bzw1|chr1:58733959-58734458	0.143028517333317	.	.
chr1	58423825	58424324	chr1	58422814	58423313	Clk1|chr1:58422814-58423313	0.259316009309916	.	.
chr1	58423825	58424324	chr1	58530744	58531243	Clk1|chr1:58530744-58531243	0.187901865623333	.	.
chr1	58504734	58505233	chr1	58458788	58459287	Gm15834|chr1:58458788-58459287	0.140266345086959	.	.
chr1	58504734	58505233	chr1	58458788	58459287	Orc2|chr1:58458788-58459287	0.140266345086959	.	.
chr1	58504734	58505233	chr1	58530744	58531243	Gm15834|chr1:58530744-58531243	0.254837113750029	.	.
chr1	58504734	58505233	chr1	58530744	58531243	Orc2|chr1:58530744-58531243	0.254837113750029	.	.
chr1	58504734	58505233	chr1	58652543	58653042	Gm15834|chr1:58652543-58653042	0.111124234073391	.	.
chr1	58504734	58505233	chr1	58652543	58653042	Orc2|chr1:58652543-58653042	0.111124234073391	.	.
chr1	58504734	58505233	chr1	58712890	58713389	Gm15834|chr1:58712890-58713389	0.156336597137214	.	.
chr1	58504734	58505233	chr1	58712890	58713389	Orc2|chr1:58712890-58713389	0.156336597137214	.	.
chr1	58586034	58586533	chr1	58381915	58382414	Fam126b|chr1:58381915-58382414	0.10024939858133	.	.
chr1	58586034	58586533	chr1	58381915	58382414	Ndufb3|chr1:58381915-58382414	0.10024939858133	.	.
chr1	58586034	58586533	chr1	58382569	58383068	Fam126b|chr1:58382569-58383068	0.114854168921463	.	.
chr1	58586034	58586533	chr1	58382569	58383068	Ndufb3|chr1:58382569-58383068	0.114854168921463	.	.
chr1	58586034	58586533	chr1	58530744	58531243	Fam126b|chr1:58530744-58531243	0.188403410389999	.	.
chr1	58586034	58586533	chr1	58530744	58531243	Ndufb3|chr1:58530744-58531243	0.188403410389999	.	.
chr1	58586034	58586533	chr1	58712890	58713389	Fam126b|chr1:58712890-58713389	0.146074701652974	.	.
chr1	58586034	58586533	chr1	58712890	58713389	Ndufb3|chr1:58712890-58713389	0.146074701652974	.	.
chr1	58586034	58586533	chr1	58859729	58860228	Fam126b|chr1:58859729-58860228	0.219634668619883	.	.
chr1	58586034	58586533	chr1	58859729	58860228	Ndufb3|chr1:58859729-58860228	0.219634668619883	.	.
chr1	58586034	58586533	chr1	58897489	58897988	Fam126b|chr1:58897489-58897988	0.104245827889653	.	.
chr1	58586034	58586533	chr1	58897489	58897988	Ndufb3|chr1:58897489-58897988	0.104245827889653	.	.
chr1	58586552	58587051	chr1	58296260	58296759	Fam126b|chr1:58296260-58296759	0.112154345189029	.	.
chr1	58586552	58587051	chr1	58296260	58296759	Ndufb3|chr1:58296260-58296759	0.112154345189029	.	.
chr1	58586552	58587051	chr1	58652543	58653042	Fam126b|chr1:58652543-58653042	0.174741230697937	.	.
chr1	58586552	58587051	chr1	58652543	58653042	Ndufb3|chr1:58652543-58653042	0.174741230697937	.	.
chr1	58586552	58587051	chr1	58712890	58713389	Fam126b|chr1:58712890-58713389	0.126677852309916	.	.
chr1	58586552	58587051	chr1	58712890	58713389	Ndufb3|chr1:58712890-58713389	0.126677852309916	.	.
chr1	58586552	58587051	chr1	58909565	58910064	Fam126b|chr1:58909565-58910064	0.156411159791968	.	.
chr1	58586552	58587051	chr1	58909565	58910064	Ndufb3|chr1:58909565-58910064	0.156411159791968	.	.
chr1	58586552	58587051	chr1	58915652	58916151	Fam126b|chr1:58915652-58916151	0.106489407790256	.	.
chr1	58586552	58587051	chr1	58915652	58916151	Ndufb3|chr1:58915652-58916151	0.106489407790256	.	.
chr1	58710970	58711469	chr1	58381915	58382414	Cflar|chr1:58381915-58382414	0.107356770758271	.	.
chr1	58710970	58711469	chr1	58382569	58383068	Cflar|chr1:58382569-58383068	0.126415608156755	.	.
chr1	58710970	58711469	chr1	58422814	58423313	Cflar|chr1:58422814-58423313	0.100667988807764	.	.
chr1	58710970	58711469	chr1	58652543	58653042	Cflar|chr1:58652543-58653042	0.210780034409325	.	.
chr1	58710970	58711469	chr1	58712890	58713389	Cflar|chr1:58712890-58713389	0.129216270458318	.	.
chr1	58710970	58711469	chr1	58770010	58770509	Cflar|chr1:58770010-58770509	0.10201318948965	.	.
chr1	58710970	58711469	chr1	58859729	58860228	Cflar|chr1:58859729-58860228	0.192042579990665	.	.
chr1	58711489	58711988	chr1	58271090	58271589	Cflar|chr1:58271090-58271589	0.0990358556651423	.	.
chr1	58711489	58711988	chr1	58652543	58653042	Cflar|chr1:58652543-58653042	0.185980768517341	.	.
chr1	58711489	58711988	chr1	58770010	58770509	Cflar|chr1:58770010-58770509	0.0984527001753399	.	.
chr1	58972763	58973262	chr1	58570348	58570847	Stradb|chr1:58570348-58570847	0.219793583141184	.	.
chr1	58972763	58973262	chr1	58570348	58570847	Trak2|chr1:58570348-58570847	0.219793583141184	.	.
chr1	58972763	58973262	chr1	58621956	58622455	Stradb|chr1:58621956-58622455	0.211327951198081	.	.
chr1	58972763	58973262	chr1	58621956	58622455	Trak2|chr1:58621956-58622455	0.211327951198081	.	.
chr1	58972763	58973262	chr1	58622546	58623045	Stradb|chr1:58622546-58623045	0.303501370346037	.	.
chr1	58972763	58973262	chr1	58622546	58623045	Trak2|chr1:58622546-58623045	0.303501370346037	.	.
chr1	58972763	58973262	chr1	58897489	58897988	Stradb|chr1:58897489-58897988	0.118321760837718	.	.
chr1	58972763	58973262	chr1	58897489	58897988	Trak2|chr1:58897489-58897988	0.118321760837718	.	.
chr1	58972763	58973262	chr1	58908615	58909114	Stradb|chr1:58908615-58909114	0.246001385221172	.	.
chr1	58972763	58973262	chr1	58908615	58909114	Trak2|chr1:58908615-58909114	0.246001385221172	.	.
chr1	58972763	58973262	chr1	58909565	58910064	Stradb|chr1:58909565-58910064	0.102169340911835	.	.
chr1	58972763	58973262	chr1	58909565	58910064	Trak2|chr1:58909565-58910064	0.102169340911835	.	.
chr1	58972763	58973262	chr1	59215916	59216415	Stradb|chr1:59215916-59216415	0.212470240208837	.	.
chr1	58972763	58973262	chr1	59215916	59216415	Trak2|chr1:59215916-59216415	0.212470240208837	.	.
chr1	58973284	58973783	chr1	58622546	58623045	Stradb|chr1:58622546-58623045	0.128560324687993	.	.
chr1	58973284	58973783	chr1	58622546	58623045	Trak2|chr1:58622546-58623045	0.128560324687993	.	.
chr1	58973284	58973783	chr1	58897489	58897988	Stradb|chr1:58897489-58897988	0.201999317353414	.	.
chr1	58973284	58973783	chr1	58897489	58897988	Trak2|chr1:58897489-58897988	0.201999317353414	.	.
chr1	58973284	58973783	chr1	58908615	58909114	Stradb|chr1:58908615-58909114	0.272581313355232	.	.
chr1	58973284	58973783	chr1	58908615	58909114	Trak2|chr1:58908615-58909114	0.272581313355232	.	.
chr1	58973284	58973783	chr1	59128141	59128640	Stradb|chr1:59128141-59128640	0.123360747953986	.	.
chr1	58973284	58973783	chr1	59128141	59128640	Trak2|chr1:59128141-59128640	0.123360747953986	.	.
chr1	58973284	58973783	chr1	59215916	59216415	Stradb|chr1:59215916-59216415	0.173255178410095	.	.
chr1	58973284	58973783	chr1	59215916	59216415	Trak2|chr1:59215916-59216415	0.173255178410095	.	.
chr1	59119578	59120077	chr1	58859729	58860228	G730003C15Rik|chr1:58859729-58860228	0.174559948100348	.	.
chr1	59119578	59120077	chr1	58859729	58860228	Tmem237|chr1:58859729-58860228	0.174559948100348	.	.
chr1	59119578	59120077	chr1	59215359	59215858	G730003C15Rik|chr1:59215359-59215858	0.175661730130054	.	.
chr1	59119578	59120077	chr1	59215359	59215858	Tmem237|chr1:59215359-59215858	0.175661730130054	.	.
chr1	59119578	59120077	chr1	59215916	59216415	G730003C15Rik|chr1:59215916-59216415	0.120335692101942	.	.
chr1	59119578	59120077	chr1	59215916	59216415	Tmem237|chr1:59215916-59216415	0.120335692101942	.	.
chr1	59120147	59120646	chr1	59215359	59215858	G730003C15Rik|chr1:59215359-59215858	0.131095130812626	.	.
chr1	59120147	59120646	chr1	59215359	59215858	Tmem237|chr1:59215359-59215858	0.131095130812626	.	.
chr1	59120147	59120646	chr1	59215916	59216415	G730003C15Rik|chr1:59215916-59216415	0.171529058141464	.	.
chr1	59120147	59120646	chr1	59215916	59216415	Tmem237|chr1:59215916-59216415	0.171529058141464	.	.
chr1	59120147	59120646	chr1	59229166	59229665	G730003C15Rik|chr1:59229166-59229665	0.106507014680272	.	.
chr1	59120147	59120646	chr1	59229166	59229665	Tmem237|chr1:59229166-59229665	0.106507014680272	.	.
chr1	59237006	59237505	chr1	58859729	58860228	Als2|chr1:58859729-58860228	0.112131942128513	.	.
chr1	59237006	59237505	chr1	59128141	59128640	Als2|chr1:59128141-59128640	0.191316282544922	.	.
chr1	59237895	59238394	chr1	59128141	59128640	Als2|chr1:59128141-59128640	0.131430947831025	.	.
chr1	59237895	59238394	chr1	59215916	59216415	Als2|chr1:59215916-59216415	0.114010782746159	.	.
chr1	59762644	59763143	chr1	59788955	59789454	Bmpr2|chr1:59788955-59789454	0.199287138505607	.	.
chr1	59763159	59763658	chr1	59788955	59789454	Bmpr2|chr1:59788955-59789454	0.274519142412512	.	.
chr1	59763159	59763658	chr1	59963551	59964050	Bmpr2|chr1:59963551-59964050	0.210946741046146	.	.
chr1	59912662	59913161	chr1	59795299	59795798	Fam117b|chr1:59795299-59795798	0.156409103522031	.	.
chr1	59913211	59913710	chr1	59795299	59795798	Fam117b|chr1:59795299-59795798	0.14293126541758	.	.
chr1	60042424	60042923	chr1	59883669	59884168	Ica1l|chr1:59883669-59884168	0.120080058506001	.	.
chr1	60042424	60042923	chr1	60008176	60008675	Ica1l|chr1:60008176-60008675	0.185460158044365	.	.
chr1	60042424	60042923	chr1	60118138	60118637	Ica1l|chr1:60118138-60118637	0.156575081302389	.	.
chr1	60042424	60042923	chr1	60358170	60358669	Ica1l|chr1:60358170-60358669	0.125984341199143	.	.
chr1	60042424	60042923	chr1	60363059	60363558	Ica1l|chr1:60363059-60363558	0.178184998572382	.	.
chr1	60042424	60042923	chr1	60469405	60469904	Ica1l|chr1:60469405-60469904	0.101752905773384	.	.
chr1	60042935	60043434	chr1	59788955	59789454	Ica1l|chr1:59788955-59789454	0.164961828552437	.	.
chr1	60042935	60043434	chr1	59963551	59964050	Ica1l|chr1:59963551-59964050	0.204140441260862	.	.
chr1	60042935	60043434	chr1	60469405	60469904	Ica1l|chr1:60469405-60469904	0.251761489925334	.	.
chr1	60042935	60043434	chr1	60479845	60480344	Ica1l|chr1:60479845-60480344	0.279646634991826	.	.
chr1	60097393	60097892	chr1	59788955	59789454	Carf|chr1:59788955-59789454	0.229296599509634	.	.
chr1	60097393	60097892	chr1	59886825	59887324	Carf|chr1:59886825-59887324	0.218440758635045	.	.
chr1	60097393	60097892	chr1	59963551	59964050	Carf|chr1:59963551-59964050	0.100640797489763	.	.
chr1	60097393	60097892	chr1	60158400	60158899	Carf|chr1:60158400-60158899	0.170063235285354	.	.
chr1	60097980	60098479	chr1	59826439	59826938	Carf|chr1:59826439-59826938	0.149171594576952	.	.
chr1	60097980	60098479	chr1	59826439	59826938	Wdr12|chr1:59826439-59826938	0.149171594576952	.	.
chr1	60097980	60098479	chr1	59848288	59848787	Carf|chr1:59848288-59848787	0.099496665438778	.	.
chr1	60097980	60098479	chr1	59848288	59848787	Wdr12|chr1:59848288-59848787	0.099496665438778	.	.
chr1	60097980	60098479	chr1	60479845	60480344	Carf|chr1:60479845-60480344	0.219218135983624	.	.
chr1	60097980	60098479	chr1	60479845	60480344	Wdr12|chr1:60479845-60480344	0.219218135983624	.	.
chr1	60098487	60098986	chr1	59804714	59805213	Carf|chr1:59804714-59805213	0.143945047176103	.	.
chr1	60098487	60098986	chr1	59804714	59805213	Wdr12|chr1:59804714-59805213	0.143945047176103	.	.
chr1	60098487	60098986	chr1	59826439	59826938	Carf|chr1:59826439-59826938	0.272370956090677	.	.
chr1	60098487	60098986	chr1	59826439	59826938	Wdr12|chr1:59826439-59826938	0.272370956090677	.	.
chr1	60098487	60098986	chr1	60363059	60363558	Carf|chr1:60363059-60363558	0.133268775124301	.	.
chr1	60098487	60098986	chr1	60363059	60363558	Wdr12|chr1:60363059-60363558	0.133268775124301	.	.
chr1	60180257	60180756	chr1	59826439	59826938	Nbeal1|chr1:59826439-59826938	0.112158489195434	.	.
chr1	60180257	60180756	chr1	60469405	60469904	Nbeal1|chr1:60469405-60469904	0.10455744171229	.	.
chr1	60180257	60180756	chr1	60479845	60480344	Nbeal1|chr1:60479845-60480344	0.199046514300939	.	.
chr1	60342754	60343253	chr1	60358170	60358669	Cyp20a1|chr1:60358170-60358669	0.186619177593193	.	.
chr1	60343314	60343813	chr1	60007391	60007890	Cyp20a1|chr1:60007391-60007890	0.0996833882029342	.	.
chr1	60343314	60343813	chr1	60358170	60358669	Cyp20a1|chr1:60358170-60358669	0.190312860206257	.	.
chr1	60409462	60409961	chr1	60008176	60008675	Abi2|chr1:60008176-60008675	0.103022821021947	.	.
chr1	60409462	60409961	chr1	60479845	60480344	Abi2|chr1:60479845-60480344	0.109087361391084	.	.
chr1	65186396	65186895	chr1	65111968	65112467	Idh1|chr1:65111968-65112467	0.191936940798644	.	.
chr1	65186396	65186895	chr1	65111968	65112467	Pikfyve|chr1:65111968-65112467	0.191936940798644	.	.
chr1	65186396	65186895	chr1	65179041	65179540	Idh1|chr1:65179041-65179540	0.158130824636892	.	.
chr1	65186396	65186895	chr1	65179041	65179540	Pikfyve|chr1:65179041-65179540	0.158130824636892	.	.
chr1	65282716	65283215	chr1	65010101	65010600	Pth2r|chr1:65010101-65010600	0.109119025832384	.	.
chr1	69687151	69687650	chr1	69512488	69512987	Ikzf2|chr1:69512488-69512987	0.162354737860685	.	.
chr1	70725497	70725996	chr1	70256111	70256610	Vwc2l|chr1:70256111-70256610	0.135082042588961	.	.
chr1	70725497	70725996	chr1	70316336	70316835	Vwc2l|chr1:70316336-70316835	0.156249313050591	.	.
chr1	70725497	70725996	chr1	70524428	70524927	Vwc2l|chr1:70524428-70524927	0.137900675938374	.	.
chr1	74505730	74506229	chr1	74802933	74803432	Cnot9|chr1:74802933-74803432	0.137546290130378	.	.
chr1	74505730	74506229	chr1	74816731	74817230	Cnot9|chr1:74816731-74817230	0.17934372380482	.	.
chr1	74505730	74506229	chr1	74824729	74825228	Cnot9|chr1:74824729-74825228	0.211903845760196	.	.
chr1	74505730	74506229	chr1	74858307	74858806	Cnot9|chr1:74858307-74858806	0.197698826252467	.	.
chr1	74506443	74506942	chr1	74808065	74808564	Cnot9|chr1:74808065-74808564	0.102528982014252	.	.
chr1	74587962	74588461	chr1	74802933	74803432	Bcs1l|chr1:74802933-74803432	0.111455755360357	.	.
chr1	74587962	74588461	chr1	74802933	74803432	Zfp142|chr1:74802933-74803432	0.111455755360357	.	.
chr1	74587962	74588461	chr1	74806952	74807451	Bcs1l|chr1:74806952-74807451	0.111847376486873	.	.
chr1	74587962	74588461	chr1	74806952	74807451	Zfp142|chr1:74806952-74807451	0.111847376486873	.	.
chr1	74587962	74588461	chr1	74824729	74825228	Bcs1l|chr1:74824729-74825228	0.2800649144739	.	.
chr1	74587962	74588461	chr1	74824729	74825228	Zfp142|chr1:74824729-74825228	0.2800649144739	.	.
chr1	74601175	74601674	chr1	74784124	74784623	Rnf25|chr1:74784124-74784623	0.148975025558349	.	.
chr1	74601175	74601674	chr1	74784124	74784623	Stk36|chr1:74784124-74784623	0.148975025558349	.	.
chr1	74601175	74601674	chr1	74787775	74788274	Rnf25|chr1:74787775-74788274	0.121604631834027	.	.
chr1	74601175	74601674	chr1	74787775	74788274	Stk36|chr1:74787775-74788274	0.121604631834027	.	.
chr1	74601175	74601674	chr1	74802933	74803432	Rnf25|chr1:74802933-74803432	0.175620475717965	.	.
chr1	74601175	74601674	chr1	74802933	74803432	Stk36|chr1:74802933-74803432	0.175620475717965	.	.
chr1	74601175	74601674	chr1	74824729	74825228	Rnf25|chr1:74824729-74825228	0.109915191468052	.	.
chr1	74601175	74601674	chr1	74824729	74825228	Stk36|chr1:74824729-74825228	0.109915191468052	.	.
chr1	74601175	74601674	chr1	74858307	74858806	Rnf25|chr1:74858307-74858806	0.301000442175813	.	.
chr1	74601175	74601674	chr1	74858307	74858806	Stk36|chr1:74858307-74858806	0.301000442175813	.	.
chr1	74661495	74661994	chr1	74759797	74760296	Ttll4|chr1:74759797-74760296	0.103853758739234	.	.
chr1	74661495	74661994	chr1	74806952	74807451	Ttll4|chr1:74806952-74807451	0.19428205052579	.	.
chr1	74661495	74661994	chr1	74808065	74808564	Ttll4|chr1:74808065-74808564	0.167992484956763	.	.
chr1	74661495	74661994	chr1	74964428	74964927	Ttll4|chr1:74964428-74964927	0.217902677040067	.	.
chr1	74850152	74850651	chr1	74784124	74784623	Gm16582|chr1:74784124-74784623	0.115502817076227	.	.
chr1	74850152	74850651	chr1	74806444	74806943	Gm16582|chr1:74806444-74806943	0.110398482282106	.	.
chr1	74850152	74850651	chr1	75218312	75218811	Gm16582|chr1:75218312-75218811	0.244471664044852	.	.
chr1	74851328	74851827	chr1	74530263	74530762	Gm16582|chr1:74530263-74530762	0.127535228400393	.	.
chr1	74851328	74851827	chr1	74824729	74825228	Gm16582|chr1:74824729-74825228	0.367462660832813	.	.
chr1	74851328	74851827	chr1	74858307	74858806	Gm16582|chr1:74858307-74858806	0.126768602436294	.	.
chr1	74851328	74851827	chr1	75141393	75141892	Gm16582|chr1:75141393-75141892	0.103862071644616	.	.
chr1	74851328	74851827	chr1	75218312	75218811	Gm16582|chr1:75218312-75218811	0.130631890938986	.	.
chr1	74854708	74855207	chr1	74824729	74825228	Cdk5r2|chr1:74824729-74825228	0.247083835231155	.	.
chr1	74854708	74855207	chr1	74858307	74858806	Cdk5r2|chr1:74858307-74858806	0.138303398048534	.	.
chr1	74854708	74855207	chr1	75141393	75141892	Cdk5r2|chr1:75141393-75141892	0.104876510366165	.	.
chr1	74854708	74855207	chr1	75234571	75235070	Cdk5r2|chr1:75234571-75235070	0.159000346819111	.	.
chr1	74893408	74893907	chr1	74530263	74530762	Cryba2|chr1:74530263-74530762	0.144991423614175	.	.
chr1	74893408	74893907	chr1	74802933	74803432	Cryba2|chr1:74802933-74803432	0.159901158858162	.	.
chr1	74893408	74893907	chr1	74808065	74808564	Cryba2|chr1:74808065-74808564	0.223755050012719	.	.
chr1	74893408	74893907	chr1	74882110	74882609	Cryba2|chr1:74882110-74882609	0.0982668928455104	.	.
chr1	74893408	74893907	chr1	75141393	75141892	Cryba2|chr1:75141393-75141892	0.121536998256519	.	.
chr1	74935357	74935856	chr1	74530263	74530762	Cfap65|chr1:74530263-74530762	0.195980697678345	.	.
chr1	74935357	74935856	chr1	74678031	74678530	Cfap65|chr1:74678031-74678530	0.182268659896091	.	.
chr1	74935357	74935856	chr1	74839961	74840460	Cfap65|chr1:74839961-74840460	0.298739050854144	.	.
chr1	74935357	74935856	chr1	74872216	74872715	Cfap65|chr1:74872216-74872715	0.102115929262944	.	.
chr1	74935357	74935856	chr1	74964428	74964927	Cfap65|chr1:74964428-74964927	0.0980488280165059	.	.
chr1	74935357	74935856	chr1	75216784	75217283	Cfap65|chr1:75216784-75217283	0.126184227991885	.	.
chr1	75124760	75125259	chr1	74816731	74817230	Nhej1|chr1:74816731-74817230	0.175596417932639	.	.
chr1	75124760	75125259	chr1	74824729	74825228	Nhej1|chr1:74824729-74825228	0.233015050063323	.	.
chr1	75124760	75125259	chr1	74882110	74882609	Nhej1|chr1:74882110-74882609	0.102768511784191	.	.
chr1	75124760	75125259	chr1	75234571	75235070	Nhej1|chr1:75234571-75235070	0.14946315570512	.	.
chr1	75142499	75142998	chr1	74772969	74773468	Cnppd1|chr1:74772969-74773468	0.0988966023355821	.	.
chr1	75142499	75142998	chr1	74772969	74773468	Retreg2|chr1:74772969-74773468	0.0988966023355821	.	.
chr1	75142499	75142998	chr1	74784124	74784623	Cnppd1|chr1:74784124-74784623	0.121458179654091	.	.
chr1	75142499	75142998	chr1	74784124	74784623	Retreg2|chr1:74784124-74784623	0.121458179654091	.	.
chr1	75142499	75142998	chr1	74787775	74788274	Cnppd1|chr1:74787775-74788274	0.105919403704753	.	.
chr1	75142499	75142998	chr1	74787775	74788274	Retreg2|chr1:74787775-74788274	0.105919403704753	.	.
chr1	75142499	75142998	chr1	74802933	74803432	Cnppd1|chr1:74802933-74803432	0.205795272078607	.	.
chr1	75142499	75142998	chr1	74802933	74803432	Retreg2|chr1:74802933-74803432	0.205795272078607	.	.
chr1	75142499	75142998	chr1	74816731	74817230	Cnppd1|chr1:74816731-74817230	0.144419309150057	.	.
chr1	75142499	75142998	chr1	74816731	74817230	Retreg2|chr1:74816731-74817230	0.144419309150057	.	.
chr1	75142499	75142998	chr1	74824729	74825228	Cnppd1|chr1:74824729-74825228	0.0992468013466169	.	.
chr1	75142499	75142998	chr1	74824729	74825228	Retreg2|chr1:74824729-74825228	0.0992468013466169	.	.
chr1	75142499	75142998	chr1	74858307	74858806	Cnppd1|chr1:74858307-74858806	0.230476710469982	.	.
chr1	75142499	75142998	chr1	74858307	74858806	Retreg2|chr1:74858307-74858806	0.230476710469982	.	.
chr1	75142499	75142998	chr1	75141393	75141892	Cnppd1|chr1:75141393-75141892	0.106494876080804	.	.
chr1	75142499	75142998	chr1	75141393	75141892	Retreg2|chr1:75141393-75141892	0.106494876080804	.	.
chr1	75142499	75142998	chr1	75244823	75245322	Cnppd1|chr1:75244823-75245322	0.213885500769407	.	.
chr1	75142499	75142998	chr1	75244823	75245322	Retreg2|chr1:75244823-75245322	0.213885500769407	.	.
chr1	75168424	75168923	chr1	74784124	74784623	Zfand2b|chr1:74784124-74784623	0.18284878555606	.	.
chr1	75168424	75168923	chr1	74806444	74806943	Zfand2b|chr1:74806444-74806943	0.100002239878177	.	.
chr1	75168424	75168923	chr1	74806952	74807451	Zfand2b|chr1:74806952-74807451	0.227820348046791	.	.
chr1	75168424	75168923	chr1	74808065	74808564	Zfand2b|chr1:74808065-74808564	0.19438383783705	.	.
chr1	75168424	75168923	chr1	74858307	74858806	Zfand2b|chr1:74858307-74858806	0.172021411897141	.	.
chr1	75168424	75168923	chr1	74882110	74882609	Zfand2b|chr1:74882110-74882609	0.183760049683874	.	.
chr1	75168424	75168923	chr1	75234571	75235070	Zfand2b|chr1:75234571-75235070	0.128211896084878	.	.
chr1	75168424	75168923	chr1	75244823	75245322	Zfand2b|chr1:75244823-75245322	0.122520700215377	.	.
chr1	75180079	75180578	chr1	74802933	74803432	Abcb6|chr1:74802933-74803432	0.301191909706225	.	.
chr1	75180079	75180578	chr1	74806444	74806943	Abcb6|chr1:74806444-74806943	0.139631570589871	.	.
chr1	75180079	75180578	chr1	74806952	74807451	Abcb6|chr1:74806952-74807451	0.172150895662345	.	.
chr1	75180079	75180578	chr1	74808065	74808564	Abcb6|chr1:74808065-74808564	0.122472590464635	.	.
chr1	75180079	75180578	chr1	74824729	74825228	Abcb6|chr1:74824729-74825228	0.22945546133123	.	.
chr1	75180079	75180578	chr1	75141393	75141892	Abcb6|chr1:75141393-75141892	0.139205072152293	.	.
chr1	75180079	75180578	chr1	75218312	75218811	Abcb6|chr1:75218312-75218811	0.108976834481593	.	.
chr1	75180079	75180578	chr1	75244823	75245322	Abcb6|chr1:75244823-75245322	0.110360041528601	.	.
chr1	75191753	75192252	chr1	74784124	74784623	Ankzf1|chr1:74784124-74784623	0.216381562976897	.	.
chr1	75191753	75192252	chr1	74784124	74784623	Atg9a|chr1:74784124-74784623	0.216381562976897	.	.
chr1	75191753	75192252	chr1	74816731	74817230	Ankzf1|chr1:74816731-74817230	0.217778188620107	.	.
chr1	75191753	75192252	chr1	74816731	74817230	Atg9a|chr1:74816731-74817230	0.217778188620107	.	.
chr1	75191753	75192252	chr1	74858307	74858806	Ankzf1|chr1:74858307-74858806	0.104485483274546	.	.
chr1	75191753	75192252	chr1	74858307	74858806	Atg9a|chr1:74858307-74858806	0.104485483274546	.	.
chr1	75191753	75192252	chr1	75244823	75245322	Ankzf1|chr1:75244823-75245322	0.110489648689873	.	.
chr1	75191753	75192252	chr1	75244823	75245322	Atg9a|chr1:75244823-75245322	0.110489648689873	.	.
chr1	75192415	75192914	chr1	74824729	74825228	Ankzf1|chr1:74824729-74825228	0.128837092578026	.	.
chr1	75192415	75192914	chr1	74824729	74825228	Atg9a|chr1:74824729-74825228	0.128837092578026	.	.
chr1	75192415	75192914	chr1	74839961	74840460	Ankzf1|chr1:74839961-74840460	0.139811103187162	.	.
chr1	75192415	75192914	chr1	74839961	74840460	Atg9a|chr1:74839961-74840460	0.139811103187162	.	.
chr1	75192415	75192914	chr1	75216784	75217283	Ankzf1|chr1:75216784-75217283	0.115445829773221	.	.
chr1	75192415	75192914	chr1	75216784	75217283	Atg9a|chr1:75216784-75217283	0.115445829773221	.	.
chr1	75210546	75211045	chr1	74784124	74784623	Glb1l|chr1:74784124-74784623	0.180203214856941	.	.
chr1	75210546	75211045	chr1	74784124	74784623	Stk16|chr1:74784124-74784623	0.180203214856941	.	.
chr1	75210546	75211045	chr1	74802933	74803432	Glb1l|chr1:74802933-74803432	0.182869630614099	.	.
chr1	75210546	75211045	chr1	74802933	74803432	Stk16|chr1:74802933-74803432	0.182869630614099	.	.
chr1	75210546	75211045	chr1	74816731	74817230	Glb1l|chr1:74816731-74817230	0.254709317440818	.	.
chr1	75210546	75211045	chr1	74816731	74817230	Stk16|chr1:74816731-74817230	0.254709317440818	.	.
chr1	75210546	75211045	chr1	74858307	74858806	Glb1l|chr1:74858307-74858806	0.0993061315230903	.	.
chr1	75210546	75211045	chr1	74858307	74858806	Stk16|chr1:74858307-74858806	0.0993061315230903	.	.
chr1	75210546	75211045	chr1	74872216	74872715	Glb1l|chr1:74872216-74872715	0.119351430532313	.	.
chr1	75210546	75211045	chr1	74872216	74872715	Stk16|chr1:74872216-74872715	0.119351430532313	.	.
chr1	75210546	75211045	chr1	74948735	74949234	Glb1l|chr1:74948735-74949234	0.102390353519888	.	.
chr1	75210546	75211045	chr1	74948735	74949234	Stk16|chr1:74948735-74949234	0.102390353519888	.	.
chr1	75210546	75211045	chr1	75244823	75245322	Glb1l|chr1:75244823-75245322	0.111758385251364	.	.
chr1	75210546	75211045	chr1	75244823	75245322	Stk16|chr1:75244823-75245322	0.111758385251364	.	.
chr1	75219086	75219585	chr1	74802933	74803432	Tuba4a|chr1:74802933-74803432	0.145802327083829	.	.
chr1	75219086	75219585	chr1	74816731	74817230	Tuba4a|chr1:74816731-74817230	0.261371835057387	.	.
chr1	75219086	75219585	chr1	74824729	74825228	Tuba4a|chr1:74824729-74825228	0.24738041982395	.	.
chr1	75219086	75219585	chr1	74858307	74858806	Tuba4a|chr1:74858307-74858806	0.176663745465117	.	.
chr1	75219086	75219585	chr1	75244823	75245322	Tuba4a|chr1:75244823-75245322	0.126502574522315	.	.
chr1	75236144	75236643	chr1	74784124	74784623	Dnajb2|chr1:74784124-74784623	0.13987297633654	.	.
chr1	75236144	75236643	chr1	74802933	74803432	Dnajb2|chr1:74802933-74803432	0.216052017101662	.	.
chr1	75236144	75236643	chr1	74816731	74817230	Dnajb2|chr1:74816731-74817230	0.304754014341239	.	.
chr1	75236144	75236643	chr1	74824729	74825228	Dnajb2|chr1:74824729-74825228	0.23843445813688	.	.
chr1	75236144	75236643	chr1	74858307	74858806	Dnajb2|chr1:74858307-74858806	0.218095223761172	.	.
chr1	75236144	75236643	chr1	75234571	75235070	Dnajb2|chr1:75234571-75235070	0.25629751660543	.	.
chr1	75236651	75237150	chr1	74772969	74773468	Dnajb2|chr1:74772969-74773468	0.131832338427723	.	.
chr1	75236651	75237150	chr1	74784124	74784623	Dnajb2|chr1:74784124-74784623	0.160531211956237	.	.
chr1	75236651	75237150	chr1	74816731	74817230	Dnajb2|chr1:74816731-74817230	0.173566887872716	.	.
chr1	75236651	75237150	chr1	74880737	74881236	Dnajb2|chr1:74880737-74881236	0.194472178188102	.	.
chr1	75236651	75237150	chr1	74882110	74882609	Dnajb2|chr1:74882110-74882609	0.179463511066437	.	.
chr1	75236651	75237150	chr1	74948735	74949234	Dnajb2|chr1:74948735-74949234	0.10004766241566	.	.
chr1	75236651	75237150	chr1	75234571	75235070	Dnajb2|chr1:75234571-75235070	0.126883374462953	.	.
chr1	78310032	78310531	chr1	78217089	78217588	Sgpp2|chr1:78217089-78217588	0.279769841301575	.	.
chr1	78310032	78310531	chr1	78350528	78351027	Sgpp2|chr1:78350528-78351027	0.13631351558789	.	.
chr1	78310931	78311430	chr1	78217089	78217588	Sgpp2|chr1:78217089-78217588	0.158253191612438	.	.
chr1	78310931	78311430	chr1	78357937	78358436	Sgpp2|chr1:78357937-78358436	0.170277442156168	.	.
chr1	78310931	78311430	chr1	78366883	78367382	Sgpp2|chr1:78366883-78367382	0.20329931752689	.	.
chr1	78310931	78311430	chr1	78371610	78372109	Sgpp2|chr1:78371610-78372109	0.256715335341424	.	.
chr1	78310931	78311430	chr1	78442031	78442530	Sgpp2|chr1:78442031-78442530	0.244107737820081	.	.
chr1	78488387	78488886	chr1	78203685	78204184	Farsb|chr1:78203685-78204184	0.113579886762167	.	.
chr1	78488900	78489399	chr1	78203685	78204184	Farsb|chr1:78203685-78204184	0.273456383859075	.	.
chr1	78488900	78489399	chr1	78419495	78419994	Farsb|chr1:78419495-78419994	0.10208517893244	.	.
chr1	79439807	79440306	chr1	79304438	79304937	Scg2|chr1:79304438-79304937	0.108368804951492	.	.
chr1	79439807	79440306	chr1	79430190	79430689	Scg2|chr1:79430190-79430689	0.236368684134329	.	.
chr1	84839165	84839664	chr1	84838531	84839030	Fbxo36|chr1:84838531-84839030	0.193690447208823	.	.
chr1	84839165	84839664	chr1	84882861	84883360	Fbxo36|chr1:84882861-84883360	0.118344895826769	.	.
chr1	84839165	84839664	chr1	84933383	84933882	Fbxo36|chr1:84933383-84933882	0.239359757942733	.	.
chr1	84934371	84934870	chr1	84961695	84962194	Slc16a14|chr1:84961695-84962194	0.162999120372999	.	.
chr1	84934883	84935382	chr1	84961695	84962194	Slc16a14|chr1:84961695-84962194	0.172718895007542	.	.
chr1	84935649	84936148	chr1	84777376	84777875	Slc16a14|chr1:84777376-84777875	0.172112973571031	.	.
chr1	84935649	84936148	chr1	84794443	84794942	Slc16a14|chr1:84794443-84794942	0.145866823981092	.	.
chr1	85793160	85793659	chr1	85895455	85895954	Cab39|chr1:85895455-85895954	0.104394036134789	.	.
chr1	85894274	85894773	chr1	85678714	85679213	Itm2c|chr1:85678714-85679213	0.245467224216555	.	.
chr1	85894274	85894773	chr1	85703519	85704018	Itm2c|chr1:85703519-85704018	0.236112652572427	.	.
chr1	85894274	85894773	chr1	85946672	85947171	Itm2c|chr1:85946672-85947171	0.263877428663672	.	.
chr1	85894955	85895454	chr1	85874942	85875441	Itm2c|chr1:85874942-85875441	0.181812802545719	.	.
chr1	85894955	85895454	chr1	85895455	85895954	Itm2c|chr1:85895455-85895954	0.491072029745955	.	.
chr1	85928201	85928700	chr1	85678714	85679213	4933407L21Rik|chr1:85678714-85679213	0.279689448989264	.	.
chr1	85928201	85928700	chr1	85853262	85853761	4933407L21Rik|chr1:85853262-85853761	0.259332640343996	.	.
chr1	85928201	85928700	chr1	85916833	85917332	4933407L21Rik|chr1:85916833-85917332	0.23399908859632	.	.
chr1	85928855	85929354	chr1	85678714	85679213	4933407L21Rik|chr1:85678714-85679213	0.106026269712209	.	.
chr1	85928855	85929354	chr1	85703519	85704018	4933407L21Rik|chr1:85703519-85704018	0.119366905133754	.	.
chr1	85928855	85929354	chr1	85916833	85917332	4933407L21Rik|chr1:85916833-85917332	0.166208506491842	.	.
chr1	85936743	85937242	chr1	85678714	85679213	Gm28884|chr1:85678714-85679213	0.253983134316015	.	.
chr1	85936743	85937242	chr1	85703519	85704018	Gm28884|chr1:85703519-85704018	0.133060316642365	.	.
chr1	85936743	85937242	chr1	85736435	85736934	Gm28884|chr1:85736435-85736934	0.1125117071266	.	.
chr1	85936743	85937242	chr1	85914411	85914910	Gm28884|chr1:85914411-85914910	0.232642854563457	.	.
chr1	85936743	85937242	chr1	85916833	85917332	Gm28884|chr1:85916833-85917332	0.175506888359835	.	.
chr1	85936743	85937242	chr1	85946672	85947171	Gm28884|chr1:85946672-85947171	0.367511622902862	.	.
chr1	85936743	85937242	chr1	85958147	85958646	Gm28884|chr1:85958147-85958646	0.231344529245564	.	.
chr1	87755700	87756199	chr1	87798300	87798799	Atg16l1|chr1:87798300-87798799	0.228933433350474	.	.
chr1	87755700	87756199	chr1	87925537	87926036	Atg16l1|chr1:87925537-87926036	0.106895031557899	.	.
chr1	87853973	87854472	chr1	87943490	87943989	Dgkd|chr1:87943490-87943989	0.104191477524075	.	.
chr1	87853973	87854472	chr1	87943490	87943989	Gm19582|chr1:87943490-87943989	0.104191477524075	.	.
chr1	88008031	88008530	chr1	88306484	88306983	Usp40|chr1:88306484-88306983	0.137092102646027	.	.
chr1	88008031	88008530	chr1	88456267	88456766	Usp40|chr1:88456267-88456766	0.286996491560811	.	.
chr1	88093920	88094419	chr1	88306484	88306983	Ugt1a7c|chr1:88306484-88306983	0.177250440828608	.	.
chr1	88093920	88094419	chr1	88318505	88319004	Ugt1a7c|chr1:88318505-88319004	0.0984907424620035	.	.
chr1	88093920	88094419	chr1	88318505	88319004	Ugt1a7c|chr1:88318505-88319004	0.0984907424620036	.	.
chr1	88093920	88094419	chr1	88472195	88472694	Ugt1a7c|chr1:88472195-88472694	0.100213060323112	.	.
chr1	88094854	88095353	chr1	88318505	88319004	Ugt1a7c|chr1:88318505-88319004	0.262677482448064	.	.
chr1	88205505	88206004	chr1	87798300	87798799	Dnajb3|chr1:87798300-87798799	0.0991282236463149	.	.
chr1	88205505	88206004	chr1	87925537	87926036	Dnajb3|chr1:87925537-87926036	0.171339365060966	.	.
chr1	88205505	88206004	chr1	88349543	88350042	Dnajb3|chr1:88349543-88350042	0.115209547174979	.	.
chr1	88205505	88206004	chr1	88378483	88378982	Dnajb3|chr1:88378483-88378982	0.136245815876708	.	.
chr1	88205505	88206004	chr1	88456267	88456766	Dnajb3|chr1:88456267-88456766	0.115385647971778	.	.
chr1	88277410	88277909	chr1	88348949	88349448	Hjurp|chr1:88348949-88349448	0.282154262280335	.	.
chr1	88277410	88277909	chr1	88348949	88349448	Trpm8|chr1:88348949-88349448	0.282154262280335	.	.
chr1	88277410	88277909	chr1	88349543	88350042	Hjurp|chr1:88349543-88350042	0.28630580777258	.	.
chr1	88277410	88277909	chr1	88349543	88350042	Trpm8|chr1:88349543-88350042	0.28630580777258	.	.
chr1	88277410	88277909	chr1	88357393	88357892	Hjurp|chr1:88357393-88357892	0.106283441180557	.	.
chr1	88277410	88277909	chr1	88357393	88357892	Trpm8|chr1:88357393-88357892	0.106283441180557	.	.
chr1	88277410	88277909	chr1	88456267	88456766	Hjurp|chr1:88456267-88456766	0.402971869458995	.	.
chr1	88277410	88277909	chr1	88456267	88456766	Trpm8|chr1:88456267-88456766	0.402971869458995	.	.
chr1	88277410	88277909	chr1	88466916	88467415	Hjurp|chr1:88466916-88467415	0.287617942837686	.	.
chr1	88277410	88277909	chr1	88466916	88467415	Trpm8|chr1:88466916-88467415	0.287617942837686	.	.
chr1	93305687	93306186	chr1	93727334	93727833	Gm28535|chr1:93727334-93727833	0.136417842276813	.	.
chr1	93305687	93306186	chr1	93727334	93727833	Mterf4|chr1:93727334-93727833	0.136417842276813	.	.
chr1	93343358	93343857	chr1	93444675	93445174	Pask|chr1:93444675-93445174	0.131502127532299	.	.
chr1	93343358	93343857	chr1	93444675	93445174	Ppp1r7|chr1:93444675-93445174	0.131502127532299	.	.
chr1	93478107	93478606	chr1	93349690	93350189	Hdlbp|chr1:93349690-93350189	0.153367951689591	.	.
chr1	93478107	93478606	chr1	93349690	93350189	Sept2|chr1:93349690-93350189	0.153367951689591	.	.
chr1	93478107	93478606	chr1	93444675	93445174	Hdlbp|chr1:93444675-93445174	0.283321816967882	.	.
chr1	93478107	93478606	chr1	93444675	93445174	Sept2|chr1:93444675-93445174	0.283321816967882	.	.
chr1	93478107	93478606	chr1	93653936	93654435	Hdlbp|chr1:93653936-93654435	0.156755371446691	.	.
chr1	93478107	93478606	chr1	93653936	93654435	Sept2|chr1:93653936-93654435	0.156755371446691	.	.
chr1	93478107	93478606	chr1	93727334	93727833	Hdlbp|chr1:93727334-93727833	0.118826249325998	.	.
chr1	93478107	93478606	chr1	93727334	93727833	Sept2|chr1:93727334-93727833	0.118826249325998	.	.
chr1	93478622	93479121	chr1	93444675	93445174	Hdlbp|chr1:93444675-93445174	0.117047552747934	.	.
chr1	93478622	93479121	chr1	93444675	93445174	Sept2|chr1:93444675-93445174	0.117047552747934	.	.
chr1	93478622	93479121	chr1	93653936	93654435	Hdlbp|chr1:93653936-93654435	0.11944602131628	.	.
chr1	93478622	93479121	chr1	93653936	93654435	Sept2|chr1:93653936-93654435	0.11944602131628	.	.
chr1	93478622	93479121	chr1	93727334	93727833	Hdlbp|chr1:93727334-93727833	0.270979383304861	.	.
chr1	93478622	93479121	chr1	93727334	93727833	Sept2|chr1:93727334-93727833	0.270979383304861	.	.
chr1	93511801	93512300	chr1	93445454	93445953	Farp2|chr1:93445454-93445953	0.107750566086919	.	.
chr1	93511801	93512300	chr1	93653936	93654435	Farp2|chr1:93653936-93654435	0.121653091470431	.	.
chr1	93511801	93512300	chr1	93699126	93699625	Farp2|chr1:93699126-93699625	0.200980216309926	.	.
chr1	93511801	93512300	chr1	93727334	93727833	Farp2|chr1:93727334-93727833	0.23169530631494	.	.
chr1	93634975	93635474	chr1	93444675	93445174	Gm28536|chr1:93444675-93445174	0.211376071339988	.	.
chr1	93635550	93636049	chr1	93699126	93699625	Gm28536|chr1:93699126-93699625	0.127597777755286	.	.
chr1	93635550	93636049	chr1	93705324	93705823	Gm28536|chr1:93705324-93705823	0.14166637840826	.	.
chr1	93635550	93636049	chr1	93727334	93727833	Gm28536|chr1:93727334-93727833	0.142745748556757	.	.
chr1	93685241	93685740	chr1	93653936	93654435	Bok|chr1:93653936-93654435	0.107707213064186	.	.
chr1	93686360	93686859	chr1	93445454	93445953	Bok|chr1:93445454-93445953	0.183156247551267	.	.
chr1	93731754	93732253	chr1	93653936	93654435	Gm10550|chr1:93653936-93654435	0.212918682474466	.	.
chr1	93754617	93755116	chr1	94035198	94035697	Thap4|chr1:94035198-94035697	0.132306383779953	.	.
chr1	93754617	93755116	chr1	94079039	94079538	Thap4|chr1:94079039-94079538	0.236820543224069	.	.
chr1	93801756	93802255	chr1	94053474	94053973	Dtymk|chr1:94053474-94053973	0.160228755534103	.	.
chr1	93801756	93802255	chr1	94079039	94079538	Dtymk|chr1:94079039-94079538	0.157532983204684	.	.
chr1	93803720	93804219	chr1	93727334	93727833	Ing5|chr1:93727334-93727833	0.191633608828371	.	.
chr1	93803720	93804219	chr1	94035198	94035697	Ing5|chr1:94035198-94035697	0.206715475613184	.	.
chr1	93803720	93804219	chr1	94079039	94079538	Ing5|chr1:94079039-94079538	0.20667088121967	.	.
chr1	95313333	95313832	chr1	95268183	95268682	Fam174a|chr1:95268183-95268682	0.0979276833057102	.	.
chr1	95313333	95313832	chr1	95268183	95268682	Fam174a|chr1:95268183-95268682	0.0979276833057103	.	.
chr1	95313333	95313832	chr1	95332779	95333278	Fam174a|chr1:95332779-95333278	0.109765479790254	.	.
chr1	95313333	95313832	chr1	95375446	95375945	Fam174a|chr1:95375446-95375945	0.229384725437851	.	.
chr1	95313333	95313832	chr1	95601046	95601545	Fam174a|chr1:95601046-95601545	0.107789650585089	.	.
chr1	95313851	95314350	chr1	95230966	95231465	Fam174a|chr1:95230966-95231465	0.158721160349876	.	.
chr1	95313851	95314350	chr1	95451739	95452238	Fam174a|chr1:95451739-95452238	0.104858818648576	.	.
chr1	95313851	95314350	chr1	95601046	95601545	Fam174a|chr1:95601046-95601545	0.171602627267714	.	.
chr1	95313851	95314350	chr1	95664542	95665041	Fam174a|chr1:95664542-95665041	0.122868244187839	.	.
chr1	95667416	95667915	chr1	95375446	95375945	St8sia4|chr1:95375446-95375945	0.105332027429034	.	.
chr1	95667416	95667915	chr1	95563003	95563502	St8sia4|chr1:95563003-95563502	0.113702343809167	.	.
chr1	95667416	95667915	chr1	95601046	95601545	St8sia4|chr1:95601046-95601545	0.155684666978178	.	.
chr1	95667416	95667915	chr1	95665260	95665759	St8sia4|chr1:95665260-95665759	0.147755556454881	.	.
chr1	95667416	95667915	chr1	95762201	95762700	St8sia4|chr1:95762201-95762700	0.112771430004225	.	.
chr1	95667416	95667915	chr1	95976247	95976746	St8sia4|chr1:95976247-95976746	0.229169353240941	.	.
chr1	95667416	95667915	chr1	95996051	95996550	St8sia4|chr1:95996051-95996550	0.184884471996144	.	.
chr1	95667921	95668420	chr1	95451739	95452238	St8sia4|chr1:95451739-95452238	0.116018760438229	.	.
chr1	95667921	95668420	chr1	95762201	95762700	St8sia4|chr1:95762201-95762700	0.113682631107581	.	.
chr1	95667921	95668420	chr1	95996051	95996550	St8sia4|chr1:95996051-95996550	0.118770655068244	.	.
chr1	96871948	96872447	chr1	96846733	96847232	Slco4c1|chr1:96846733-96847232	0.111097596078589	.	.
chr1	97661204	97661703	chr1	97580211	97580710	D1Ertd622e|chr1:97580211-97580710	0.120992718907049	.	.
chr1	97661204	97661703	chr1	97660435	97660934	D1Ertd622e|chr1:97660435-97660934	0.279042539265623	.	.
chr1	97661800	97662299	chr1	97580211	97580710	D1Ertd622e|chr1:97580211-97580710	0.119718160253452	.	.
chr1	97661800	97662299	chr1	97660435	97660934	D1Ertd622e|chr1:97660435-97660934	0.264701547805732	.	.
chr1	106759529	106760028	chr1	107090150	107090649	Kdsr|chr1:107090150-107090649	0.267891663035051	.	.
chr1	106796474	106796973	chr1	106883748	106884247	Vps4b|chr1:106883748-106884247	0.143710822386629	.	.
chr1	107360701	107361200	chr1	107021438	107021937	Serpinb11|chr1:107021438-107021937	0.248078793608242	.	.
chr1	107360701	107361200	chr1	107095503	107096002	Serpinb11|chr1:107095503-107096002	0.149593668664315	.	.
chr1	107360701	107361200	chr1	107362955	107363454	Serpinb11|chr1:107362955-107363454	0.139397278756508	.	.
chr1	107360701	107361200	chr1	107409979	107410478	Serpinb11|chr1:107409979-107410478	0.152894620801286	.	.
chr1	109982394	109982893	chr1	109910470	109910969	Cdh7|chr1:109910470-109910969	0.151414866316661	.	.
chr1	109982994	109983493	chr1	109662689	109663188	Cdh7|chr1:109662689-109663188	0.218232766673967	.	.
chr1	109982994	109983493	chr1	109910470	109910969	Cdh7|chr1:109910470-109910969	0.234741819065152	.	.
chr1	109982994	109983493	chr1	109985362	109985861	Cdh7|chr1:109985362-109985861	0.16940241405832	.	.
chr1	111863863	111864362	chr1	111766627	111767126	Dsel|chr1:111766627-111767126	0.164428795911111	.	.
chr1	111864757	111865256	chr1	111827465	111827964	Dsel|chr1:111827465-111827964	0.150206082396519	.	.
chr1	111864757	111865256	chr1	111840353	111840852	Dsel|chr1:111840353-111840852	0.230106637689553	.	.
chr1	111864757	111865256	chr1	112074197	112074696	Dsel|chr1:112074197-112074696	0.145913114170605	.	.
chr1	115684447	115684946	chr1	115465002	115465501	Cntnap5a|chr1:115465002-115465501	0.262066961860193	.	.
chr1	115684447	115684946	chr1	115686455	115686954	Cntnap5a|chr1:115686455-115686954	0.102096574196596	.	.
chr1	115684447	115684946	chr1	115745518	115746017	Cntnap5a|chr1:115745518-115746017	0.139116471552026	.	.
chr1	115685264	115685763	chr1	115685774	115686273	Cntnap5a|chr1:115685774-115686273	0.499163620267802	.	.
chr1	115685264	115685763	chr1	115686455	115686954	Cntnap5a|chr1:115686455-115686954	0.1256863439667	.	.
chr1	118310992	118311491	chr1	118275095	118275594	Tsn|chr1:118275095-118275594	0.133735519391496	.	.
chr1	118310992	118311491	chr1	118416623	118417122	Tsn|chr1:118416623-118417122	0.108201645448948	.	.
chr1	118321592	118322091	chr1	118416623	118417122	Nifk|chr1:118416623-118417122	0.191517100696159	.	.
chr1	118321592	118322091	chr1	118468892	118469391	Nifk|chr1:118468892-118469391	0.200502931496644	.	.
chr1	118321592	118322091	chr1	118469438	118469937	Nifk|chr1:118469438-118469937	0.196002306825286	.	.
chr1	118321592	118322091	chr1	118476824	118477323	Nifk|chr1:118476824-118477323	0.111767480770158	.	.
chr1	118321592	118322091	chr1	118492751	118493250	Nifk|chr1:118492751-118493250	0.11716556193144	.	.
chr1	118388033	118388532	chr1	118012685	118013184	Clasp1|chr1:118012685-118013184	0.122799342124401	.	.
chr1	118388033	118388532	chr1	118275095	118275594	Clasp1|chr1:118275095-118275594	0.107969014094249	.	.
chr1	118388033	118388532	chr1	118416623	118417122	Clasp1|chr1:118416623-118417122	0.117355688411234	.	.
chr1	118388033	118388532	chr1	118476824	118477323	Clasp1|chr1:118476824-118477323	0.10128580154126	.	.
chr1	118388033	118388532	chr1	118498277	118498776	Clasp1|chr1:118498277-118498776	0.162806767044473	.	.
chr1	118388537	118389036	chr1	118469438	118469937	Clasp1|chr1:118469438-118469937	0.161473468190709	.	.
chr1	118388537	118389036	chr1	118476824	118477323	Clasp1|chr1:118476824-118477323	0.109500681472841	.	.
chr1	118389052	118389551	chr1	118469438	118469937	Clasp1|chr1:118469438-118469937	0.183926704681085	.	.
chr1	118389052	118389551	chr1	118476824	118477323	Clasp1|chr1:118476824-118477323	0.162412881554136	.	.
chr1	118459308	118459807	chr1	118019037	118019536	2900060B14Rik|chr1:118019037-118019536	0.115449064741901	.	.
chr1	118459308	118459807	chr1	118275095	118275594	2900060B14Rik|chr1:118275095-118275594	0.146683761497269	.	.
chr1	119053430	119053929	chr1	119049813	119050312	Gli2|chr1:119049813-119050312	0.266132288751731	.	.
chr1	119053430	119053929	chr1	119087525	119088024	Gli2|chr1:119087525-119088024	0.107623182039851	.	.
chr1	119053430	119053929	chr1	119143832	119144331	Gli2|chr1:119143832-119144331	0.125924672217633	.	.
chr1	119053430	119053929	chr1	119183455	119183954	Gli2|chr1:119183455-119183954	0.349220547437352	.	.
chr1	119053430	119053929	chr1	119248856	119249355	Gli2|chr1:119248856-119249355	0.193204455778477	.	.
chr1	119053430	119053929	chr1	119471445	119471944	Gli2|chr1:119471445-119471944	0.250428141186616	.	.
chr1	119421524	119422023	chr1	119166038	119166537	Inhbb|chr1:119166038-119166537	0.218024050436912	.	.
chr1	119421524	119422023	chr1	119388650	119389149	Inhbb|chr1:119388650-119389149	0.19334233304703	.	.
chr1	119421524	119422023	chr1	119420927	119421426	Inhbb|chr1:119420927-119421426	0.437308100139593	.	.
chr1	119422101	119422600	chr1	119166038	119166537	Inhbb|chr1:119166038-119166537	0.126472279391286	.	.
chr1	119422101	119422600	chr1	119183455	119183954	Inhbb|chr1:119183455-119183954	0.150555084173156	.	.
chr1	119422101	119422600	chr1	119248856	119249355	Inhbb|chr1:119248856-119249355	0.169666790950456	.	.
chr1	119422101	119422600	chr1	119458164	119458663	Inhbb|chr1:119458164-119458663	0.103047859283313	.	.
chr1	120602767	120603266	chr1	120715906	120716405	En1|chr1:120715906-120716405	0.105330525907779	.	.
chr1	124845344	124845843	chr1	124830996	124831495	Dpp10|chr1:124830996-124831495	0.252633063477329	.	.
chr1	124845344	124845843	chr1	124929846	124930345	Dpp10|chr1:124929846-124930345	0.110917140983408	.	.
chr1	124845344	124845843	chr1	124930382	124930881	Dpp10|chr1:124930382-124930881	0.10062291799029	.	.
chr1	124845344	124845843	chr1	124937388	124937887	Dpp10|chr1:124937388-124937887	0.165910353885252	.	.
chr1	124845344	124845843	chr1	124978765	124979264	Dpp10|chr1:124978765-124979264	0.275084761747074	.	.
chr1	124845344	124845843	chr1	124997513	124998012	Dpp10|chr1:124997513-124998012	0.107644728880657	.	.
chr1	124845344	124845843	chr1	125009641	125010140	Dpp10|chr1:125009641-125010140	0.258450055406342	.	.
chr1	124845344	124845843	chr1	125181765	125182264	Dpp10|chr1:125181765-125182264	0.154186992991322	.	.
chr1	124845849	124846348	chr1	124830996	124831495	Dpp10|chr1:124830996-124831495	0.379767085057053	.	.
chr1	124845849	124846348	chr1	124930382	124930881	Dpp10|chr1:124930382-124930881	0.164439739810637	.	.
chr1	124845849	124846348	chr1	124937388	124937887	Dpp10|chr1:124937388-124937887	0.229830984908658	.	.
chr1	124845849	124846348	chr1	124978765	124979264	Dpp10|chr1:124978765-124979264	0.333896645783037	.	.
chr1	124845849	124846348	chr1	124997513	124998012	Dpp10|chr1:124997513-124998012	0.228156670388507	.	.
chr1	124845849	124846348	chr1	125009641	125010140	Dpp10|chr1:125009641-125010140	0.244366235993003	.	.
chr1	124845849	124846348	chr1	125037616	125038115	Dpp10|chr1:125037616-125038115	0.293111401918298	.	.
chr1	124845849	124846348	chr1	125181765	125182264	Dpp10|chr1:125181765-125182264	0.156494683886026	.	.
chr1	125434562	125435061	chr1	125285666	125286165	Actr3|chr1:125285666-125286165	0.103616979033628	.	.
chr1	125434562	125435061	chr1	125621318	125621817	Actr3|chr1:125621318-125621817	0.184709857508046	.	.
chr1	125435289	125435788	chr1	125202881	125203380	Actr3|chr1:125202881-125203380	0.215225656542726	.	.
chr1	125560306	125560805	chr1	125285666	125286165	Slc35f5|chr1:125285666-125286165	0.226714065271868	.	.
chr1	125560306	125560805	chr1	125505008	125505507	Slc35f5|chr1:125505008-125505507	0.128361844344805	.	.
chr1	125560306	125560805	chr1	125590663	125591162	Slc35f5|chr1:125590663-125591162	0.178071116185395	.	.
chr1	130462505	130463004	chr1	130278103	130278602	Cd55|chr1:130278103-130278602	0.109168079673539	.	.
chr1	130462505	130463004	chr1	130278103	130278602	Gm16083|chr1:130278103-130278602	0.109168079673539	.	.
chr1	130462505	130463004	chr1	130355629	130356128	Cd55|chr1:130355629-130356128	0.191448977268796	.	.
chr1	130462505	130463004	chr1	130355629	130356128	Gm16083|chr1:130355629-130356128	0.191448977268796	.	.
chr1	130462505	130463004	chr1	130715647	130716146	Cd55|chr1:130715647-130716146	0.292158499976262	.	.
chr1	130462505	130463004	chr1	130715647	130716146	Gm16083|chr1:130715647-130716146	0.292158499976262	.	.
chr1	130661341	130661840	chr1	130268068	130268567	C4bp|chr1:130268068-130268567	0.385716233257496	.	.
chr1	130661341	130661840	chr1	130274411	130274910	C4bp|chr1:130274411-130274910	0.111928985585689	.	.
chr1	130661341	130661840	chr1	130312959	130313458	C4bp|chr1:130312959-130313458	0.128211014557106	.	.
chr1	130661341	130661840	chr1	130931106	130931605	C4bp|chr1:130931106-130931605	0.131964684486112	.	.
chr1	130661341	130661840	chr1	130944880	130945379	C4bp|chr1:130944880-130945379	0.370465745744747	.	.
chr1	130661341	130661840	chr1	130984297	130984796	C4bp|chr1:130984297-130984796	0.366722660151345	.	.
chr1	130717229	130717728	chr1	130278103	130278602	Yod1|chr1:130278103-130278602	0.360881247252764	.	.
chr1	130717229	130717728	chr1	130278103	130278602	Yod1|chr1:130278103-130278602	0.360881247252765	.	.
chr1	130717229	130717728	chr1	130350205	130350704	Yod1|chr1:130350205-130350704	0.166099208848715	.	.
chr1	130717229	130717728	chr1	130372076	130372575	Yod1|chr1:130372076-130372575	0.130176120036029	.	.
chr1	130717229	130717728	chr1	130576286	130576785	Yod1|chr1:130576286-130576785	0.152987039959751	.	.
chr1	139421972	139422471	chr1	139276310	139276809	Zbtb41|chr1:139276310-139276809	0.195540579375399	.	.
chr1	139421972	139422471	chr1	139301314	139301813	Zbtb41|chr1:139301314-139301813	0.124438700419779	.	.
chr1	139421972	139422471	chr1	139481086	139481585	Zbtb41|chr1:139481086-139481585	0.102026318080384	.	.
chr1	139454477	139454976	chr1	139344817	139345316	Aspm|chr1:139344817-139345316	0.193299136338731	.	.
chr1	140245761	140246260	chr1	140171485	140171984	Kcnt2|chr1:140171485-140171984	0.101244709598641	.	.
chr1	140245761	140246260	chr1	140400858	140401357	Kcnt2|chr1:140400858-140401357	0.144485720576076	.	.
chr1	143640493	143640992	chr1	143266946	143267445	B3galt2|chr1:143266946-143267445	0.189379438795581	.	.
chr1	143640493	143640992	chr1	143286168	143286667	B3galt2|chr1:143286168-143286667	0.104569808265007	.	.
chr1	143640493	143640992	chr1	143286695	143287194	B3galt2|chr1:143286695-143287194	0.175722068872746	.	.
chr1	143640493	143640992	chr1	143315500	143315999	B3galt2|chr1:143315500-143315999	0.16413630523918	.	.
chr1	143640493	143640992	chr1	143318379	143318878	B3galt2|chr1:143318379-143318878	0.155004264394113	.	.
chr1	143640493	143640992	chr1	143502217	143502716	B3galt2|chr1:143502217-143502716	0.30318402205318	.	.
chr1	143640493	143640992	chr1	143621711	143622210	B3galt2|chr1:143621711-143622210	0.124791065936882	.	.
chr1	143640493	143640992	chr1	143644121	143644620	B3galt2|chr1:143644121-143644620	0.161905775669946	.	.
chr1	143641020	143641519	chr1	143502217	143502716	B3galt2|chr1:143502217-143502716	0.10667810705634	.	.
chr1	143702603	143703102	chr1	143739932	143740431	Cdc73|chr1:143739932-143740431	0.168285023425364	.	.
chr1	143703400	143703899	chr1	143266946	143267445	Cdc73|chr1:143266946-143267445	0.343614995670123	.	.
chr1	143703400	143703899	chr1	143286695	143287194	Cdc73|chr1:143286695-143287194	0.114433946279325	.	.
chr1	143703400	143703899	chr1	143315500	143315999	Cdc73|chr1:143315500-143315999	0.229401070267033	.	.
chr1	143703400	143703899	chr1	143318379	143318878	Cdc73|chr1:143318379-143318878	0.302372428164269	.	.
chr1	143703400	143703899	chr1	143487040	143487539	Cdc73|chr1:143487040-143487539	0.155864519702137	.	.
chr1	143703400	143703899	chr1	143502217	143502716	Cdc73|chr1:143502217-143502716	0.357706613450062	.	.
chr1	143703400	143703899	chr1	143621711	143622210	Cdc73|chr1:143621711-143622210	0.206995390565781	.	.
chr1	143703400	143703899	chr1	143675664	143676163	Cdc73|chr1:143675664-143676163	0.101133576017478	.	.
chr1	144003472	144003971	chr1	144151764	144152263	Rgs2|chr1:144151764-144152263	0.109363759336879	.	.
chr1	144003472	144003971	chr1	144455042	144455541	Rgs2|chr1:144455042-144455541	0.316172855583869	.	.
chr1	144004041	144004540	chr1	144149291	144149790	Rgs2|chr1:144149291-144149790	0.23456660845613	.	.
chr1	144775263	144775762	chr1	144526172	144526671	Rgs18|chr1:144526172-144526671	0.195779341851454	.	.
chr1	144775263	144775762	chr1	144543254	144543753	Rgs18|chr1:144543254-144543753	0.152182908445532	.	.
chr1	144775263	144775762	chr1	144731746	144732245	Rgs18|chr1:144731746-144732245	0.13645684913966	.	.
chr1	144775263	144775762	chr1	144852552	144853051	Rgs18|chr1:144852552-144853051	0.299435392841483	.	.
chr1	144775263	144775762	chr1	144853089	144853588	Rgs18|chr1:144853089-144853588	0.1259649513335	.	.
chr1	144775263	144775762	chr1	144978045	144978544	Rgs18|chr1:144978045-144978544	0.167076357228779	.	.
chr1	146494826	146495325	chr1	146311701	146312200	Brinp3|chr1:146311701-146312200	0.113943297961885	.	.
chr1	146494826	146495325	chr1	146311701	146312200	Gm29514|chr1:146311701-146312200	0.113943297961885	.	.
chr1	146494826	146495325	chr1	146417228	146417727	Brinp3|chr1:146417228-146417727	0.130398196679877	.	.
chr1	146494826	146495325	chr1	146417228	146417727	Gm29514|chr1:146417228-146417727	0.130398196679877	.	.
chr1	146494826	146495325	chr1	146498409	146498908	Brinp3|chr1:146498409-146498908	0.0984086440660686	.	.
chr1	146494826	146495325	chr1	146498409	146498908	Gm29514|chr1:146498409-146498908	0.0984086440660686	.	.
chr1	146495368	146495867	chr1	146180800	146181299	Brinp3|chr1:146180800-146181299	0.101346677663387	.	.
chr1	146495368	146495867	chr1	146180800	146181299	Gm29514|chr1:146180800-146181299	0.101346677663387	.	.
chr1	148248597	148249096	chr1	147876030	147876529	Gm29515|chr1:147876030-147876529	0.369709383189114	.	.
chr1	148248597	148249096	chr1	148057505	148058004	Gm29515|chr1:148057505-148058004	0.426960191338357	.	.
chr1	148248597	148249096	chr1	148287974	148288473	Gm29515|chr1:148287974-148288473	0.284930081339051	.	.
chr1	150392883	150393382	chr1	150540218	150540717	Odr4|chr1:150540218-150540717	0.217505117730885	.	.
chr1	150392883	150393382	chr1	150540218	150540717	Tpr|chr1:150540218-150540717	0.217505117730885	.	.
chr1	150393401	150393900	chr1	150582479	150582978	Odr4|chr1:150582479-150582978	0.220784547456285	.	.
chr1	150393401	150393900	chr1	150582479	150582978	Tpr|chr1:150582479-150582978	0.220784547456285	.	.
chr1	150393401	150393900	chr1	150589080	150589579	Odr4|chr1:150589080-150589579	0.161364386284041	.	.
chr1	150393401	150393900	chr1	150589080	150589579	Tpr|chr1:150589080-150589579	0.161364386284041	.	.
chr1	155812620	155813119	chr1	155928201	155928700	Qsox1|chr1:155928201-155928700	0.130277334551427	.	.
chr1	155812620	155813119	chr1	156107802	156108301	Qsox1|chr1:156107802-156108301	0.153879258667866	.	.
chr1	155812620	155813119	chr1	156108321	156108820	Qsox1|chr1:156108321-156108820	0.165123027303286	.	.
chr1	155812620	155813119	chr1	156108828	156109327	Qsox1|chr1:156108828-156109327	0.132614205410216	.	.
chr1	155973115	155973614	chr1	156040577	156041076	Cep350|chr1:156040577-156041076	0.305011205750096	.	.
chr1	155973668	155974167	chr1	156040577	156041076	Cep350|chr1:156040577-156041076	0.109622536646625	.	.
chr1	155973668	155974167	chr1	156085751	156086250	Cep350|chr1:156085751-156086250	0.183150186321573	.	.
chr1	156035344	156035843	chr1	156040577	156041076	Tor1aip1|chr1:156040577-156041076	0.266486464740116	.	.
chr1	156035344	156035843	chr1	156040577	156041076	Tor1aip2|chr1:156040577-156041076	0.266486464740116	.	.
chr1	156035878	156036377	chr1	156040577	156041076	Tor1aip1|chr1:156040577-156041076	0.394816869802194	.	.
chr1	156035878	156036377	chr1	156040577	156041076	Tor1aip2|chr1:156040577-156041076	0.394816869802194	.	.
chr1	156035878	156036377	chr1	156085751	156086250	Tor1aip1|chr1:156085751-156086250	0.109306392444559	.	.
chr1	156035878	156036377	chr1	156085751	156086250	Tor1aip2|chr1:156085751-156086250	0.109306392444559	.	.
chr1	156035878	156036377	chr1	156229365	156229864	Tor1aip1|chr1:156229365-156229864	0.105598261428503	.	.
chr1	156035878	156036377	chr1	156229365	156229864	Tor1aip2|chr1:156229365-156229864	0.105598261428503	.	.
chr1	156036379	156036878	chr1	156040577	156041076	Tor1aip1|chr1:156040577-156041076	0.120597119035449	.	.
chr1	156036379	156036878	chr1	156043002	156043501	Tor1aip1|chr1:156043002-156043501	0.172008370055974	.	.
chr1	156204775	156205274	chr1	155928201	155928700	Fam163a|chr1:155928201-155928700	0.223312818791299	.	.
chr1	156204775	156205274	chr1	156061596	156062095	Fam163a|chr1:156061596-156062095	0.151257643076512	.	.
chr1	156204775	156205274	chr1	156085751	156086250	Fam163a|chr1:156085751-156086250	0.184122046225762	.	.
chr1	156204775	156205274	chr1	156107802	156108301	Fam163a|chr1:156107802-156108301	0.469099996008707	.	.
chr1	156204775	156205274	chr1	156108321	156108820	Fam163a|chr1:156108321-156108820	0.493004300632745	.	.
chr1	156204775	156205274	chr1	156108828	156109327	Fam163a|chr1:156108828-156109327	0.666331321882252	.	.
chr1	156204775	156205274	chr1	156199172	156199671	Fam163a|chr1:156199172-156199671	0.704132792130997	.	.
chr1	156204775	156205274	chr1	156228862	156229361	Fam163a|chr1:156228862-156229361	0.160172356028478	.	.
chr1	156204775	156205274	chr1	156241652	156242151	Fam163a|chr1:156241652-156242151	0.227381171329815	.	.
chr1	156204775	156205274	chr1	156254780	156255279	Fam163a|chr1:156254780-156255279	0.595577690417085	.	.
chr1	156204775	156205274	chr1	156335991	156336490	Fam163a|chr1:156335991-156336490	0.205695809433554	.	.
chr1	156204775	156205274	chr1	156349909	156350408	Fam163a|chr1:156349909-156350408	0.232652345922412	.	.
chr1	156303125	156303624	chr1	156085751	156086250	4930518J20Rik|chr1:156085751-156086250	0.194074704018348	.	.
chr1	156303125	156303624	chr1	156085751	156086250	Tdrd5|chr1:156085751-156086250	0.194074704018348	.	.
chr1	156303125	156303624	chr1	156270379	156270878	4930518J20Rik|chr1:156270379-156270878	0.113789315749394	.	.
chr1	156303125	156303624	chr1	156270379	156270878	Tdrd5|chr1:156270379-156270878	0.113789315749394	.	.
chr1	156420903	156421402	chr1	156043002	156043501	Axdnd1|chr1:156043002-156043501	0.118752119540761	.	.
chr1	156420903	156421402	chr1	156462235	156462734	Axdnd1|chr1:156462235-156462734	0.16875927154764	.	.
chr1	156474061	156474560	chr1	156040577	156041076	Soat1|chr1:156040577-156041076	0.375762153616569	.	.
chr1	156474061	156474560	chr1	156108321	156108820	Soat1|chr1:156108321-156108820	0.197392500167034	.	.
chr1	156474061	156474560	chr1	156108828	156109327	Soat1|chr1:156108828-156109327	0.268134979573455	.	.
chr1	156474061	156474560	chr1	156199172	156199671	Soat1|chr1:156199172-156199671	0.167472223746398	.	.
chr1	156474061	156474560	chr1	156254780	156255279	Soat1|chr1:156254780-156255279	0.127591661501344	.	.
chr1	156474061	156474560	chr1	156462235	156462734	Soat1|chr1:156462235-156462734	0.149142381949776	.	.
chr1	159231910	159232409	chr1	158791427	158791926	Cop1|chr1:158791427-158791926	0.15434127292047	.	.
chr1	159231910	159232409	chr1	159358560	159359059	Cop1|chr1:159358560-159359059	0.350565705151539	.	.
chr1	161034286	161034785	chr1	161341374	161341873	Gas5|chr1:161341374-161341873	0.112080146317507	.	.
chr1	161034286	161034785	chr1	161341374	161341873	Zbtb37|chr1:161341374-161341873	0.112080146317507	.	.
chr1	161070536	161071035	chr1	161380074	161380573	Cenpl|chr1:161380074-161380573	0.254419216810851	.	.
chr1	161070536	161071035	chr1	161380074	161380573	Dars2|chr1:161380074-161380573	0.254419216810851	.	.
chr1	161070536	161071035	chr1	161480017	161480516	Cenpl|chr1:161480017-161480516	0.162583431209821	.	.
chr1	161070536	161071035	chr1	161480017	161480516	Dars2|chr1:161480017-161480516	0.162583431209821	.	.
chr1	161130708	161131207	chr1	161170609	161171108	Klhl20|chr1:161170609-161171108	0.221526044961212	.	.
chr1	161130708	161131207	chr1	161380074	161380573	Klhl20|chr1:161380074-161380573	0.189191026955383	.	.
chr1	161131254	161131753	chr1	161341374	161341873	Klhl20|chr1:161341374-161341873	0.278052747491522	.	.
chr1	161131254	161131753	chr1	161380074	161380573	Klhl20|chr1:161380074-161380573	0.15591939800414	.	.
chr1	161131254	161131753	chr1	161400084	161400583	Klhl20|chr1:161400084-161400583	0.152853955143491	.	.
chr1	161143255	161143754	chr1	161004042	161004541	Ankrd45|chr1:161004042-161004541	0.232980442902985	.	.
chr1	161143255	161143754	chr1	161380074	161380573	Ankrd45|chr1:161380074-161380573	0.160302182777311	.	.
chr1	161250941	161251440	chr1	161341374	161341873	Prdx6|chr1:161341374-161341873	0.149100720645552	.	.
chr1	166253817	166254316	chr1	166250646	166251145	Ildr2|chr1:166250646-166251145	0.190261831010302	.	.
chr1	166253817	166254316	chr1	166281200	166281699	Ildr2|chr1:166281200-166281699	0.1502124078225	.	.
chr1	166253817	166254316	chr1	166282640	166283139	Ildr2|chr1:166282640-166283139	0.359315652291872	.	.
chr1	166253817	166254316	chr1	166330745	166331244	Ildr2|chr1:166330745-166331244	0.147842025616203	.	.
chr1	166253817	166254316	chr1	166333297	166333796	Ildr2|chr1:166333297-166333796	0.124959548189274	.	.
chr1	166253817	166254316	chr1	166333889	166334388	Ildr2|chr1:166333889-166334388	0.230084198435948	.	.
chr1	166253817	166254316	chr1	166344303	166344802	Ildr2|chr1:166344303-166344802	0.146974413920677	.	.
chr1	166254415	166254914	chr1	166250646	166251145	Ildr2|chr1:166250646-166251145	0.178624441599512	.	.
chr1	166254415	166254914	chr1	166330745	166331244	Ildr2|chr1:166330745-166331244	0.142305236890542	.	.
chr1	166254415	166254914	chr1	166333297	166333796	Ildr2|chr1:166333297-166333796	0.219800538861489	.	.
chr1	166254415	166254914	chr1	166333889	166334388	Ildr2|chr1:166333889-166334388	0.1362701292907	.	.
chr1	166254415	166254914	chr1	166346239	166346738	Ildr2|chr1:166346239-166346738	0.185111160241895	.	.
chr1	166308696	166309195	chr1	166250646	166251145	5330438I03Rik|chr1:166250646-166251145	0.128040804295042	.	.
chr1	166308696	166309195	chr1	166281200	166281699	5330438I03Rik|chr1:166281200-166281699	0.154513268708349	.	.
chr1	166308696	166309195	chr1	166330745	166331244	5330438I03Rik|chr1:166330745-166331244	0.183385277436242	.	.
chr1	166308696	166309195	chr1	166333889	166334388	5330438I03Rik|chr1:166333889-166334388	0.0978460673946457	.	.
chr1	166309200	166309699	chr1	166281200	166281699	5330438I03Rik|chr1:166281200-166281699	0.253167363570778	.	.
chr1	166309200	166309699	chr1	166319038	166319537	5330438I03Rik|chr1:166319038-166319537	0.0981547261993188	.	.
chr1	166309200	166309699	chr1	166344303	166344802	5330438I03Rik|chr1:166344303-166344802	0.117277943395129	.	.
chr1	166309200	166309699	chr1	166346239	166346738	5330438I03Rik|chr1:166346239-166346738	0.106948644437448	.	.
chr1	166379002	166379501	chr1	166281200	166281699	Tada1|chr1:166281200-166281699	0.157564216606101	.	.
chr1	166379002	166379501	chr1	166282640	166283139	Tada1|chr1:166282640-166283139	0.346299136106018	.	.
chr1	166379002	166379501	chr1	166344303	166344802	Tada1|chr1:166344303-166344802	0.210170043816258	.	.
chr1	166379002	166379501	chr1	166743731	166744230	Tada1|chr1:166743731-166744230	0.112725612888679	.	.
chr1	166379863	166380362	chr1	166250646	166251145	Gm15853|chr1:166250646-166251145	0.205713749149185	.	.
chr1	166379863	166380362	chr1	166319038	166319537	Gm15853|chr1:166319038-166319537	0.179384861881793	.	.
chr1	166379863	166380362	chr1	166330745	166331244	Gm15853|chr1:166330745-166331244	0.223079577515104	.	.
chr1	166379863	166380362	chr1	166333889	166334388	Gm15853|chr1:166333889-166334388	0.185878008723231	.	.
chr1	166379863	166380362	chr1	166346239	166346738	Gm15853|chr1:166346239-166346738	0.2388825541775	.	.
chr1	166409578	166410077	chr1	166281200	166281699	Pogk|chr1:166281200-166281699	0.109198302356078	.	.
chr1	171270057	171270556	chr1	171470192	171470691	B4galt3|chr1:171470192-171470691	0.0982495914858974	.	.
chr1	171270057	171270556	chr1	171672998	171673497	B4galt3|chr1:171672998-171673497	0.110516634054867	.	.
chr1	171281054	171281553	chr1	171263038	171263537	Ppox|chr1:171263038-171263537	0.137163364858045	.	.
chr1	171281563	171282062	chr1	171263038	171263537	Ppox|chr1:171263038-171263537	0.264245881763889	.	.
chr1	171281563	171282062	chr1	171478928	171479427	Ppox|chr1:171478928-171479427	0.117255396787596	.	.
chr1	171287719	171288218	chr1	171263038	171263537	Usp21|chr1:171263038-171263537	0.29020761435512	.	.
chr1	171287719	171288218	chr1	171379865	171380364	Usp21|chr1:171379865-171380364	0.127113296728196	.	.
chr1	171287719	171288218	chr1	171478928	171479427	Usp21|chr1:171478928-171479427	0.150864270455732	.	.
chr1	171294566	171295065	chr1	171450910	171451409	Ufc1|chr1:171450910-171451409	0.128586030595902	.	.
chr1	171294566	171295065	chr1	171451459	171451958	Ufc1|chr1:171451459-171451958	0.124377625017547	.	.
chr1	171294566	171295065	chr1	171470192	171470691	Ufc1|chr1:171470192-171470691	0.145947619278992	.	.
chr1	171294566	171295065	chr1	171672998	171673497	Ufc1|chr1:171672998-171673497	0.174731576096103	.	.
chr1	171328705	171329204	chr1	171263038	171263537	Dedd|chr1:171263038-171263537	0.117414669370094	.	.
chr1	171329206	171329705	chr1	171379865	171380364	Dedd|chr1:171379865-171380364	0.18592652691698	.	.
chr1	171329710	171330209	chr1	171470192	171470691	Dedd|chr1:171470192-171470691	0.225499360896046	.	.
chr1	171360576	171361075	chr1	171263038	171263537	Klhdc9|chr1:171263038-171263537	0.28915923286799	.	.
chr1	171360576	171361075	chr1	171478928	171479427	Klhdc9|chr1:171478928-171479427	0.132461862725068	.	.
chr1	171360576	171361075	chr1	171566785	171567284	Klhdc9|chr1:171566785-171567284	0.301237497564554	.	.
chr1	171361088	171361587	chr1	171566785	171567284	Klhdc9|chr1:171566785-171567284	0.142617770434978	.	.
chr1	171411068	171411567	chr1	171263038	171263537	Usf1|chr1:171263038-171263537	0.268677165040026	.	.
chr1	171411068	171411567	chr1	171358351	171358850	Usf1|chr1:171358351-171358850	0.107974827887014	.	.
chr1	171411068	171411567	chr1	171379865	171380364	Usf1|chr1:171379865-171380364	0.137408417391359	.	.
chr1	171437234	171437733	chr1	171257104	171257603	F11r|chr1:171257104-171257603	0.124629456260439	.	.
chr1	171437234	171437733	chr1	171263038	171263537	F11r|chr1:171263038-171263537	0.182953634989715	.	.
chr1	171437234	171437733	chr1	171358351	171358850	F11r|chr1:171358351-171358850	0.158354053131979	.	.
chr1	171437234	171437733	chr1	171450910	171451409	F11r|chr1:171450910-171451409	0.190001180170603	.	.
chr1	171437234	171437733	chr1	171451459	171451958	F11r|chr1:171451459-171451958	0.303060921841074	.	.
chr1	171437234	171437733	chr1	171470192	171470691	F11r|chr1:171470192-171470691	0.195882857767913	.	.
chr1	171437234	171437733	chr1	171672998	171673497	F11r|chr1:171672998-171673497	0.26009430423584	.	.
chr1	171502334	171502833	chr1	171672998	171673497	Alyref2|chr1:171672998-171673497	0.238712555037666	.	.
chr1	171502334	171502833	chr1	171815706	171816205	Alyref2|chr1:171815706-171816205	0.423863191125467	.	.
chr1	171503198	171503697	chr1	171263038	171263537	Alyref2|chr1:171263038-171263537	0.10620415354893	.	.
chr1	171503198	171503697	chr1	171263038	171263537	B930036N10Rik|chr1:171263038-171263537	0.10620415354893	.	.
chr1	171503198	171503697	chr1	171478928	171479427	Alyref2|chr1:171478928-171479427	0.203465804588514	.	.
chr1	171503198	171503697	chr1	171478928	171479427	B930036N10Rik|chr1:171478928-171479427	0.203465804588514	.	.
chr1	171503198	171503697	chr1	171566785	171567284	Alyref2|chr1:171566785-171567284	0.141134058776593	.	.
chr1	171503198	171503697	chr1	171566785	171567284	B930036N10Rik|chr1:171566785-171567284	0.141134058776593	.	.
chr1	171503198	171503697	chr1	171815706	171816205	Alyref2|chr1:171815706-171816205	0.200212777258392	.	.
chr1	171503198	171503697	chr1	171815706	171816205	B930036N10Rik|chr1:171815706-171816205	0.200212777258392	.	.
chr1	171503848	171504347	chr1	171263038	171263537	Alyref2|chr1:171263038-171263537	0.12029737990626	.	.
chr1	171503848	171504347	chr1	171263038	171263537	B930036N10Rik|chr1:171263038-171263537	0.12029737990626	.	.
chr1	171503848	171504347	chr1	171379865	171380364	Alyref2|chr1:171379865-171380364	0.175682801432543	.	.
chr1	171503848	171504347	chr1	171379865	171380364	B930036N10Rik|chr1:171379865-171380364	0.175682801432543	.	.
chr1	171503848	171504347	chr1	171815706	171816205	Alyref2|chr1:171815706-171816205	0.127467510917984	.	.
chr1	171503848	171504347	chr1	171815706	171816205	B930036N10Rik|chr1:171815706-171816205	0.127467510917984	.	.
chr1	173333537	173334036	chr1	173322220	173322719	Ackr1|chr1:173322220-173322719	0.101335626958242	.	.
chr1	173333537	173334036	chr1	173323777	173324276	Ackr1|chr1:173323777-173324276	0.297110623427849	.	.
chr1	173333537	173334036	chr1	173378124	173378623	Ackr1|chr1:173378124-173378623	0.211651375044129	.	.
chr1	173333537	173334036	chr1	173596755	173597254	Ackr1|chr1:173596755-173597254	0.145467100927559	.	.
chr1	173367390	173367889	chr1	173322220	173322719	Cadm3|chr1:173322220-173322719	0.169266607076813	.	.
chr1	173367390	173367889	chr1	173323777	173324276	Cadm3|chr1:173323777-173324276	0.148955972627611	.	.
chr1	173367390	173367889	chr1	173377444	173377943	Cadm3|chr1:173377444-173377943	0.105484100275088	.	.
chr1	173367390	173367889	chr1	173431447	173431946	Cadm3|chr1:173431447-173431946	0.18436811185372	.	.
chr1	173367390	173367889	chr1	173596755	173597254	Cadm3|chr1:173596755-173597254	0.107282627641106	.	.
chr1	174172667	174173166	chr1	173755460	173755959	Spta1|chr1:173755460-173755959	0.227127371240825	.	.
chr1	174172667	174173166	chr1	173853647	173854146	Spta1|chr1:173853647-173854146	0.234220776809262	.	.
chr1	174172667	174173166	chr1	173862319	173862818	Spta1|chr1:173862319-173862818	0.165188304866191	.	.
chr1	174172667	174173166	chr1	173916316	173916815	Spta1|chr1:173916316-173916815	0.106028592449587	.	.
chr1	174172667	174173166	chr1	174235863	174236362	Spta1|chr1:174235863-174236362	0.135350730093001	.	.
chr1	174172667	174173166	chr1	174466230	174466729	Spta1|chr1:174466230-174466729	0.0978445724768073	.	.
chr1	177795766	177796265	chr1	177622117	177622616	Adss|chr1:177622117-177622616	0.110702895870851	.	.
chr1	177795766	177796265	chr1	178235812	178236311	Adss|chr1:178235812-178236311	0.136066309006011	.	.
chr1	177795766	177796265	chr1	178242116	178242615	Adss|chr1:178242116-178242615	0.206999090653596	.	.
chr1	177796375	177796874	chr1	177612505	177613004	Adss|chr1:177612505-177613004	0.264540898045168	.	.
chr1	178187311	178187810	chr1	178303332	178303831	Desi2|chr1:178303332-178303831	0.130645746617645	.	.
chr1	178187311	178187810	chr1	178336353	178336852	Desi2|chr1:178336353-178336852	0.213641335236738	.	.
chr1	178187311	178187810	chr1	178368821	178369320	Desi2|chr1:178368821-178369320	0.282560758502604	.	.
chr1	178187311	178187810	chr1	178449116	178449615	Desi2|chr1:178449116-178449615	0.103277765125672	.	.
chr1	178276142	178276641	chr1	178303332	178303831	4930527J03Rik|chr1:178303332-178303831	0.172345185431079	.	.
chr1	178276142	178276641	chr1	178336353	178336852	4930527J03Rik|chr1:178336353-178336852	0.289033100416594	.	.
chr1	178276142	178276641	chr1	178368821	178369320	4930527J03Rik|chr1:178368821-178369320	0.335196218299716	.	.
chr1	178317988	178318487	chr1	178336353	178336852	B230369F24Rik|chr1:178336353-178336852	0.236617663760111	.	.
chr1	178317988	178318487	chr1	178336353	178336852	Cox20|chr1:178336353-178336852	0.236617663760111	.	.
chr1	178317988	178318487	chr1	178368821	178369320	B230369F24Rik|chr1:178368821-178369320	0.145265423574865	.	.
chr1	178317988	178318487	chr1	178368821	178369320	Cox20|chr1:178368821-178369320	0.145265423574865	.	.
chr1	178317988	178318487	chr1	178449116	178449615	B230369F24Rik|chr1:178449116-178449615	0.195299876999599	.	.
chr1	178317988	178318487	chr1	178449116	178449615	Cox20|chr1:178449116-178449615	0.195299876999599	.	.
chr1	178318532	178319031	chr1	178449116	178449615	B230369F24Rik|chr1:178449116-178449615	0.241040477685751	.	.
chr1	178318532	178319031	chr1	178449116	178449615	Cox20|chr1:178449116-178449615	0.241040477685751	.	.
chr1	178337559	178338058	chr1	178336353	178336852	Hnrnpu|chr1:178336353-178336852	0.125659248828081	.	.
chr1	178406170	178406669	chr1	178368821	178369320	Efcab2|chr1:178368821-178369320	0.144813065951185	.	.
chr1	181510245	181510744	chr1	181560264	181560763	Ccdc121|chr1:181560264-181560763	0.172284778061807	.	.
chr1	181510245	181510744	chr1	181881545	181882044	Ccdc121|chr1:181881545-181882044	0.286694273718483	.	.
chr1	181510245	181510744	chr1	181890100	181890599	Ccdc121|chr1:181890100-181890599	0.214735423763881	.	.
chr1	181510245	181510744	chr1	181994705	181995204	Ccdc121|chr1:181994705-181995204	0.232803486832441	.	.
chr1	181842237	181842736	chr1	181616085	181616584	Lbr|chr1:181616085-181616584	0.151486436129446	.	.
chr1	181842237	181842736	chr1	181742443	181742942	Lbr|chr1:181742443-181742942	0.39853174451353	.	.
chr1	181842237	181842736	chr1	181862696	181863195	Lbr|chr1:181862696-181863195	0.270124372118881	.	.
chr1	184033370	184033869	chr1	184441210	184441709	1700056E22Rik|chr1:184441210-184441709	0.283539361240647	.	.
chr1	184034061	184034560	chr1	184441210	184441709	1700056E22Rik|chr1:184441210-184441709	0.17594926006005	.	.
chr1	194976111	194976610	chr1	194762865	194763364	A330023F24Rik|chr1:194762865-194763364	0.228809185053586	.	.
chr1	194976111	194976610	chr1	194762865	194763364	Gm16897|chr1:194762865-194763364	0.228809185053586	.	.
chr1	194976111	194976610	chr1	194816816	194817315	A330023F24Rik|chr1:194816816-194817315	0.221580725667537	.	.
chr1	194976111	194976610	chr1	194816816	194817315	Gm16897|chr1:194816816-194817315	0.221580725667537	.	.
chr1	194976111	194976610	chr1	195016706	195017205	A330023F24Rik|chr1:195016706-195017205	0.122435102423068	.	.
chr1	194976111	194976610	chr1	195016706	195017205	Gm16897|chr1:195016706-195017205	0.122435102423068	.	.
chr1	194976725	194977224	chr1	194752630	194753129	A330023F24Rik|chr1:194752630-194753129	0.101275147753454	.	.
chr1	194976725	194977224	chr1	194752630	194753129	Gm16897|chr1:194752630-194753129	0.101275147753454	.	.
chr1	194976725	194977224	chr1	194879521	194880020	A330023F24Rik|chr1:194879521-194880020	0.144722091300337	.	.
chr1	194976725	194977224	chr1	194879521	194880020	Gm16897|chr1:194879521-194880020	0.144722091300337	.	.
chr1	194977431	194977930	chr1	194770884	194771383	Gm16897|chr1:194770884-194771383	0.117064565933378	.	.
chr1	194977431	194977930	chr1	194962131	194962630	Gm16897|chr1:194962131-194962630	0.139039846507161	.	.
chr1	194977431	194977930	chr1	194977967	194978466	Gm16897|chr1:194977967-194978466	0.213036498706427	.	.
chr1	194977431	194977930	chr1	195005656	195006155	Gm16897|chr1:195005656-195006155	0.192452552842311	.	.
chr1	194977431	194977930	chr1	195232530	195233029	Gm16897|chr1:195232530-195233029	0.104962142684332	.	.
chr1	195018071	195018570	chr1	194762865	194763364	Gm37027|chr1:194762865-194763364	0.106745335035513	.	.
chr1	195018071	195018570	chr1	195033930	195034429	Gm37027|chr1:195033930-195034429	0.131941465708072	.	.
chr1	195130829	195131328	chr1	194762865	194763364	Cr1l|chr1:194762865-194763364	0.156989890727929	.	.
chr1	195130829	195131328	chr1	194816816	194817315	Cr1l|chr1:194816816-194817315	0.199691827371431	.	.
chr1	195130829	195131328	chr1	195033930	195034429	Cr1l|chr1:195033930-195034429	0.140141506372652	.	.
chr1	195131381	195131880	chr1	194770884	194771383	Cr1l|chr1:194770884-194771383	0.107179576859658	.	.
chr1	195131381	195131880	chr1	194793141	194793640	Cr1l|chr1:194793141-194793640	0.158597777538075	.	.
chr1	195131381	195131880	chr1	194877305	194877804	Cr1l|chr1:194877305-194877804	0.282902348227694	.	.
chr1	195131381	195131880	chr1	195232530	195233029	Cr1l|chr1:195232530-195233029	0.149169465757873	.	.
chr1	195176500	195176999	chr1	194762865	194763364	Cr2|chr1:194762865-194763364	0.145577163892342	.	.
chr1	195176500	195176999	chr1	195016706	195017205	Cr2|chr1:195016706-195017205	0.104047853840314	.	.
chr10	3366298	3366797	chr10	3366890	3367389	Ppp1r14c|chr10:3366890-3367389	0.107709258149695	.	.
chr10	3366298	3366797	chr10	3429431	3429930	Ppp1r14c|chr10:3429431-3429930	0.199052722472363	.	.
chr10	3366298	3366797	chr10	3496724	3497223	Ppp1r14c|chr10:3496724-3497223	0.130701930104586	.	.
chr10	3366298	3366797	chr10	3507729	3508228	Ppp1r14c|chr10:3507729-3508228	0.186481222269089	.	.
chr10	3366298	3366797	chr10	3531321	3531820	Ppp1r14c|chr10:3531321-3531820	0.135038155827705	.	.
chr10	3366298	3366797	chr10	3695400	3695899	Ppp1r14c|chr10:3695400-3695899	0.215586369803986	.	.
chr10	3366298	3366797	chr10	3722001	3722500	Ppp1r14c|chr10:3722001-3722500	0.142032907769074	.	.
chr10	3740116	3740615	chr10	3366890	3367389	Plekhg1|chr10:3366890-3367389	0.162691010380469	.	.
chr10	3740116	3740615	chr10	3509705	3510204	Plekhg1|chr10:3509705-3510204	0.204614642877429	.	.
chr10	3740116	3740615	chr10	3572927	3573426	Plekhg1|chr10:3572927-3573426	0.202206003340278	.	.
chr10	3740116	3740615	chr10	3690448	3690947	Plekhg1|chr10:3690448-3690947	0.123693483605774	.	.
chr10	3740116	3740615	chr10	3691020	3691519	Plekhg1|chr10:3691020-3691519	0.116726119443592	.	.
chr10	3740116	3740615	chr10	3695400	3695899	Plekhg1|chr10:3695400-3695899	0.176517067724008	.	.
chr10	3740116	3740615	chr10	3722001	3722500	Plekhg1|chr10:3722001-3722500	0.183636121640869	.	.
chr10	3740116	3740615	chr10	3722587	3723086	Plekhg1|chr10:3722587-3723086	0.225019347944128	.	.
chr10	3741065	3741564	chr10	3429431	3429930	Plekhg1|chr10:3429431-3429930	0.102003780425635	.	.
chr10	3741065	3741564	chr10	3509705	3510204	Plekhg1|chr10:3509705-3510204	0.12691779703835	.	.
chr10	3741065	3741564	chr10	3572927	3573426	Plekhg1|chr10:3572927-3573426	0.214311280051314	.	.
chr10	3741065	3741564	chr10	3695400	3695899	Plekhg1|chr10:3695400-3695899	0.154412147167287	.	.
chr10	3741065	3741564	chr10	3722001	3722500	Plekhg1|chr10:3722001-3722500	0.229660367463958	.	.
chr10	3741065	3741564	chr10	3722587	3723086	Plekhg1|chr10:3722587-3723086	0.155150675643309	.	.
chr10	5550504	5551003	chr10	5549987	5550486	Syne1|chr10:5549987-5550486	0.154532796512743	.	.
chr10	5550504	5551003	chr10	5577548	5578047	Syne1|chr10:5577548-5578047	0.173038725293589	.	.
chr10	5550504	5551003	chr10	5786848	5787347	Syne1|chr10:5786848-5787347	0.190204909419566	.	.
chr10	5550504	5551003	chr10	5841371	5841870	Syne1|chr10:5841371-5841870	0.108344234698506	.	.
chr10	5550504	5551003	chr10	5866765	5867264	Syne1|chr10:5866765-5867264	0.265832729155552	.	.
chr10	5550504	5551003	chr10	5912713	5913212	Syne1|chr10:5912713-5913212	0.173648076065923	.	.
chr10	5805395	5805894	chr10	5600051	5600550	Fbxo5|chr10:5600051-5600550	0.223347612697627	.	.
chr10	5805395	5805894	chr10	5786848	5787347	Fbxo5|chr10:5786848-5787347	0.129939031644316	.	.
chr10	5805395	5805894	chr10	6151873	6152372	Fbxo5|chr10:6151873-6152372	0.14337497634133	.	.
chr10	5823844	5824343	chr10	5554911	5555410	Mtrf1l|chr10:5554911-5555410	0.133621585916255	.	.
chr10	5823844	5824343	chr10	5600051	5600550	Mtrf1l|chr10:5600051-5600550	0.103712060717497	.	.
chr10	5823844	5824343	chr10	5786848	5787347	Mtrf1l|chr10:5786848-5787347	0.162287013427025	.	.
chr10	5823844	5824343	chr10	5906427	5906926	Mtrf1l|chr10:5906427-5906926	0.153621166980624	.	.
chr10	5823844	5824343	chr10	6034758	6035257	Mtrf1l|chr10:6034758-6035257	0.211390507579595	.	.
chr10	5823844	5824343	chr10	6247704	6248203	Mtrf1l|chr10:6247704-6248203	0.249312930649221	.	.
chr10	5921342	5921841	chr10	5786848	5787347	Rgs17|chr10:5786848-5787347	0.11579554517735	.	.
chr10	5922199	5922698	chr10	5600051	5600550	Rgs17|chr10:5600051-5600550	0.231595095318522	.	.
chr10	5922199	5922698	chr10	5786848	5787347	Rgs17|chr10:5786848-5787347	0.172648133668102	.	.
chr10	5922199	5922698	chr10	5906427	5906926	Rgs17|chr10:5906427-5906926	0.333013360836752	.	.
chr10	5922199	5922698	chr10	5906931	5907430	Rgs17|chr10:5906931-5907430	0.162986231943096	.	.
chr10	5922199	5922698	chr10	6247704	6248203	Rgs17|chr10:6247704-6248203	0.223784926114578	.	.
chr10	7211500	7211999	chr10	7177665	7178164	Cnksr3|chr10:7177665-7178164	0.284326386265098	.	.
chr10	7211500	7211999	chr10	7202005	7202504	Cnksr3|chr10:7202005-7202504	0.36997818148547	.	.
chr10	7211500	7211999	chr10	7210985	7211484	Cnksr3|chr10:7210985-7211484	0.282430005014671	.	.
chr10	7211500	7211999	chr10	7390606	7391105	Cnksr3|chr10:7390606-7391105	0.129226306893578	.	.
chr10	7212004	7212503	chr10	7177665	7178164	Cnksr3|chr10:7177665-7178164	0.446601829671333	.	.
chr10	7212004	7212503	chr10	7202005	7202504	Cnksr3|chr10:7202005-7202504	0.542273620147846	.	.
chr10	7212004	7212503	chr10	7210985	7211484	Cnksr3|chr10:7210985-7211484	0.249325450422489	.	.
chr10	7212004	7212503	chr10	7328266	7328765	Cnksr3|chr10:7328266-7328765	0.32980166951712	.	.
chr10	7589567	7590066	chr10	7390606	7391105	Lrp11|chr10:7390606-7391105	0.156669586694209	.	.
chr10	7589567	7590066	chr10	7469964	7470463	Lrp11|chr10:7469964-7470463	0.122141381098091	.	.
chr10	7589567	7590066	chr10	7648343	7648842	Lrp11|chr10:7648343-7648842	0.113977871245291	.	.
chr10	7589567	7590066	chr10	7663092	7663591	Lrp11|chr10:7663092-7663591	0.189587445158108	.	.
chr10	7589567	7590066	chr10	7883479	7883978	Lrp11|chr10:7883479-7883978	0.125699378969535	.	.
chr10	7590117	7590616	chr10	7469964	7470463	Lrp11|chr10:7469964-7470463	0.111370881255712	.	.
chr10	7667254	7667753	chr10	7469964	7470463	Nup43|chr10:7469964-7470463	0.154961887286994	.	.
chr10	7667254	7667753	chr10	7663092	7663591	Nup43|chr10:7663092-7663591	0.182793401994216	.	.
chr10	7680943	7681442	chr10	7663092	7663591	Lats1|chr10:7663092-7663591	0.142964203080914	.	.
chr10	7680943	7681442	chr10	7663092	7663591	Pcmt1|chr10:7663092-7663591	0.142964203080914	.	.
chr10	7681670	7682169	chr10	7600611	7601110	Lats1|chr10:7600611-7601110	0.129662546350107	.	.
chr10	7681670	7682169	chr10	7600611	7601110	Pcmt1|chr10:7600611-7601110	0.129662546350107	.	.
chr10	7725685	7726184	chr10	7663092	7663591	Katna1|chr10:7663092-7663591	0.493066129599833	.	.
chr10	7725685	7726184	chr10	7809906	7810405	Katna1|chr10:7809906-7810405	0.118785478505901	.	.
chr10	7725685	7726184	chr10	7899758	7900257	Katna1|chr10:7899758-7900257	0.188751035312784	.	.
chr10	7955534	7956033	chr10	7600611	7601110	Tab2|chr10:7600611-7601110	0.153013999222098	.	.
chr10	7955534	7956033	chr10	7648343	7648842	Tab2|chr10:7648343-7648842	0.298770804304226	.	.
chr10	7956090	7956589	chr10	7663092	7663591	Tab2|chr10:7663092-7663591	0.225840894883187	.	.
chr10	10557986	10558485	chr10	10320999	10321498	Rab32|chr10:10320999-10321498	0.216003511601498	.	.
chr10	10557986	10558485	chr10	10355499	10355998	Rab32|chr10:10355499-10355998	0.211534586323439	.	.
chr10	10557986	10558485	chr10	10691182	10691681	Rab32|chr10:10691182-10691681	0.0982112595737006	.	.
chr10	10747889	10748388	chr10	10268902	10269401	4930567K20Rik|chr10:10268902-10269401	0.101103019794187	.	.
chr10	10747889	10748388	chr10	10287403	10287902	4930567K20Rik|chr10:10287403-10287902	0.142520293924014	.	.
chr10	10747889	10748388	chr10	10301596	10302095	4930567K20Rik|chr10:10301596-10302095	0.16995473255647	.	.
chr10	10747889	10748388	chr10	10691182	10691681	4930567K20Rik|chr10:10691182-10691681	0.236055121929621	.	.
chr10	10747889	10748388	chr10	10718678	10719177	4930567K20Rik|chr10:10718678-10719177	0.34963386896504	.	.
chr10	10747889	10748388	chr10	10731551	10732050	4930567K20Rik|chr10:10731551-10732050	0.181402885778541	.	.
chr10	11280524	11281023	chr10	11449856	11450355	4930432B10Rik|chr10:11449856-11450355	0.110138797214386	.	.
chr10	11280524	11281023	chr10	11449856	11450355	Fbxo30|chr10:11449856-11450355	0.110138797214386	.	.
chr10	11280524	11281023	chr10	11491884	11492383	4930432B10Rik|chr10:11491884-11492383	0.236209351961964	.	.
chr10	11280524	11281023	chr10	11491884	11492383	Fbxo30|chr10:11491884-11492383	0.236209351961964	.	.
chr10	11280524	11281023	chr10	11672410	11672909	4930432B10Rik|chr10:11672410-11672909	0.123860808154897	.	.
chr10	11280524	11281023	chr10	11672410	11672909	Fbxo30|chr10:11672410-11672909	0.123860808154897	.	.
chr10	11281047	11281546	chr10	11449856	11450355	4930432B10Rik|chr10:11449856-11450355	0.16297944414838	.	.
chr10	11281047	11281546	chr10	11449856	11450355	Fbxo30|chr10:11449856-11450355	0.16297944414838	.	.
chr10	11281047	11281546	chr10	11491884	11492383	4930432B10Rik|chr10:11491884-11492383	0.353353131516037	.	.
chr10	11281047	11281546	chr10	11491884	11492383	Fbxo30|chr10:11491884-11492383	0.353353131516037	.	.
chr10	11281047	11281546	chr10	11672410	11672909	4930432B10Rik|chr10:11672410-11672909	0.109305615208569	.	.
chr10	11281047	11281546	chr10	11672410	11672909	Fbxo30|chr10:11672410-11672909	0.109305615208569	.	.
chr10	11343450	11343949	chr10	11449856	11450355	Epm2a|chr10:11449856-11450355	0.221700769597592	.	.
chr10	11343450	11343949	chr10	11468162	11468661	Epm2a|chr10:11468162-11468661	0.102511087187309	.	.
chr10	11343450	11343949	chr10	11491884	11492383	Epm2a|chr10:11491884-11492383	0.1904592671434	.	.
chr10	11343450	11343949	chr10	11594058	11594557	Epm2a|chr10:11594058-11594557	0.117914321148985	.	.
chr10	14544690	14545189	chr10	14582305	14582804	Adgrg6|chr10:14582305-14582804	0.308807286468037	.	.
chr10	14544690	14545189	chr10	14582305	14582804	Gm46212|chr10:14582305-14582804	0.308807286468037	.	.
chr10	14544690	14545189	chr10	14592154	14592653	Adgrg6|chr10:14592154-14592653	0.284820268400555	.	.
chr10	14544690	14545189	chr10	14592154	14592653	Gm46212|chr10:14592154-14592653	0.284820268400555	.	.
chr10	14544690	14545189	chr10	14632115	14632614	Adgrg6|chr10:14632115-14632614	0.338411739477938	.	.
chr10	14544690	14545189	chr10	14632115	14632614	Gm46212|chr10:14632115-14632614	0.338411739477938	.	.
chr10	14544690	14545189	chr10	14636057	14636556	Adgrg6|chr10:14636057-14636556	0.471019058229156	.	.
chr10	14544690	14545189	chr10	14636057	14636556	Gm46212|chr10:14636057-14636556	0.471019058229156	.	.
chr10	14544690	14545189	chr10	14638938	14639437	Adgrg6|chr10:14638938-14639437	0.366754598199334	.	.
chr10	14544690	14545189	chr10	14638938	14639437	Gm46212|chr10:14638938-14639437	0.366754598199334	.	.
chr10	14544690	14545189	chr10	14650493	14650992	Adgrg6|chr10:14650493-14650992	0.589365245492815	.	.
chr10	14544690	14545189	chr10	14650493	14650992	Gm46212|chr10:14650493-14650992	0.589365245492815	.	.
chr10	14544690	14545189	chr10	14734220	14734719	Adgrg6|chr10:14734220-14734719	0.290477969542821	.	.
chr10	14544690	14545189	chr10	14734220	14734719	Gm46212|chr10:14734220-14734719	0.290477969542821	.	.
chr10	14544690	14545189	chr10	14886633	14887132	Adgrg6|chr10:14886633-14887132	0.255169196983401	.	.
chr10	14544690	14545189	chr10	14886633	14887132	Gm46212|chr10:14886633-14887132	0.255169196983401	.	.
chr10	14545201	14545700	chr10	14582305	14582804	Adgrg6|chr10:14582305-14582804	0.322418047423865	.	.
chr10	14545201	14545700	chr10	14582305	14582804	Gm46212|chr10:14582305-14582804	0.322418047423865	.	.
chr10	14545201	14545700	chr10	14592154	14592653	Adgrg6|chr10:14592154-14592653	0.257862335343371	.	.
chr10	14545201	14545700	chr10	14592154	14592653	Gm46212|chr10:14592154-14592653	0.257862335343371	.	.
chr10	14545201	14545700	chr10	14632115	14632614	Adgrg6|chr10:14632115-14632614	0.395563246200207	.	.
chr10	14545201	14545700	chr10	14632115	14632614	Gm46212|chr10:14632115-14632614	0.395563246200207	.	.
chr10	14545201	14545700	chr10	14636057	14636556	Adgrg6|chr10:14636057-14636556	0.458691334360288	.	.
chr10	14545201	14545700	chr10	14636057	14636556	Gm46212|chr10:14636057-14636556	0.458691334360288	.	.
chr10	14545201	14545700	chr10	14638938	14639437	Adgrg6|chr10:14638938-14639437	0.323707023194729	.	.
chr10	14545201	14545700	chr10	14638938	14639437	Gm46212|chr10:14638938-14639437	0.323707023194729	.	.
chr10	14545201	14545700	chr10	14650493	14650992	Adgrg6|chr10:14650493-14650992	0.600094476350095	.	.
chr10	14545201	14545700	chr10	14650493	14650992	Gm46212|chr10:14650493-14650992	0.600094476350095	.	.
chr10	14545201	14545700	chr10	14734220	14734719	Adgrg6|chr10:14734220-14734719	0.202919545063152	.	.
chr10	14545201	14545700	chr10	14734220	14734719	Gm46212|chr10:14734220-14734719	0.202919545063152	.	.
chr10	14545201	14545700	chr10	14886633	14887132	Adgrg6|chr10:14886633-14887132	0.213264685179779	.	.
chr10	14545201	14545700	chr10	14886633	14887132	Gm46212|chr10:14886633-14887132	0.213264685179779	.	.
chr10	14759884	14760383	chr10	14816992	14817491	B230364G03Rik|chr10:14816992-14817491	0.142949973887098	.	.
chr10	14759884	14760383	chr10	14882800	14883299	B230364G03Rik|chr10:14882800-14883299	0.200240790774713	.	.
chr10	14759884	14760383	chr10	14937000	14937499	B230364G03Rik|chr10:14937000-14937499	0.102584775848302	.	.
chr10	14759884	14760383	chr10	14937519	14938018	B230364G03Rik|chr10:14937519-14938018	0.250398219216884	.	.
chr10	18844729	18845228	chr10	18894708	18895207	Perp|chr10:18894708-18895207	0.135920040121448	.	.
chr10	18886878	18887377	chr10	18904039	18904538	Gm48483|chr10:18904039-18904538	0.173910882490012	.	.
chr10	18886878	18887377	chr10	19043787	19044286	Gm48483|chr10:19043787-19044286	0.202706604604052	.	.
chr10	18886878	18887377	chr10	19091832	19092331	Gm48483|chr10:19091832-19092331	0.39113396365913	.	.
chr10	18886878	18887377	chr10	19091832	19092331	Gm48483|chr10:19091832-19092331	0.391133963659131	.	.
chr10	19014684	19015183	chr10	18987012	18987511	Tnfaip3|chr10:18987012-18987511	0.194930012139136	.	.
chr10	19014684	19015183	chr10	19185903	19186402	Tnfaip3|chr10:19185903-19186402	0.164024438404821	.	.
chr10	19014684	19015183	chr10	19188055	19188554	Tnfaip3|chr10:19188055-19188554	0.211441203890799	.	.
chr10	19014684	19015183	chr10	19239936	19240435	Tnfaip3|chr10:19239936-19240435	0.305287381882192	.	.
chr10	19014684	19015183	chr10	19328693	19329192	Tnfaip3|chr10:19328693-19329192	0.188273971257271	.	.
chr10	19015270	19015769	chr10	18894708	18895207	Tnfaip3|chr10:18894708-18895207	0.142461346917616	.	.
chr10	19015270	19015769	chr10	18987012	18987511	Tnfaip3|chr10:18987012-18987511	0.113475411028683	.	.
chr10	19015270	19015769	chr10	19185903	19186402	Tnfaip3|chr10:19185903-19186402	0.111201169861076	.	.
chr10	19015270	19015769	chr10	19239936	19240435	Tnfaip3|chr10:19239936-19240435	0.164633706757444	.	.
chr10	19100462	19100961	chr10	18987012	18987511	Gm48545|chr10:18987012-18987511	0.278617510209923	.	.
chr10	19357141	19357640	chr10	19091832	19092331	Olig3|chr10:19091832-19092331	0.369376947741936	.	.
chr10	19357141	19357640	chr10	19328693	19329192	Olig3|chr10:19328693-19329192	0.179437545023467	.	.
chr10	19357141	19357640	chr10	19490506	19491005	Olig3|chr10:19490506-19491005	0.117591142561327	.	.
chr10	19357141	19357640	chr10	19574823	19575322	Olig3|chr10:19574823-19575322	0.379972763628211	.	.
chr10	19357141	19357640	chr10	19574823	19575322	Olig3|chr10:19574823-19575322	0.379972763628212	.	.
chr10	19357141	19357640	chr10	19584019	19584518	Olig3|chr10:19584019-19584518	0.227304436133473	.	.
chr10	21881933	21882432	chr10	21883505	21884004	Sgk1|chr10:21883505-21884004	0.235559623636399	.	.
chr10	21881933	21882432	chr10	21911421	21911920	Sgk1|chr10:21911421-21911920	0.261957321914649	.	.
chr10	21881933	21882432	chr10	22058487	22058986	Sgk1|chr10:22058487-22058986	0.157738339789114	.	.
chr10	22148605	22149104	chr10	22348130	22348629	E030030I06Rik|chr10:22348130-22348629	0.145948943942509	.	.
chr10	22645129	22645628	chr10	22609034	22609533	Slc2a12|chr10:22609034-22609533	0.119698130706455	.	.
chr10	22645129	22645628	chr10	22618757	22619256	Slc2a12|chr10:22618757-22619256	0.104838408315843	.	.
chr10	22645129	22645628	chr10	22714849	22715348	Slc2a12|chr10:22714849-22715348	0.219727505367766	.	.
chr10	22730224	22730723	chr10	22579377	22579876	AC166256.1|chr10:22579377-22579876	0.113102309325567	.	.
chr10	22730224	22730723	chr10	22775980	22776479	AC166256.1|chr10:22775980-22776479	0.135985857796579	.	.
chr10	22731152	22731651	chr10	22348130	22348629	AC166256.1|chr10:22348130-22348629	0.108907893573781	.	.
chr10	22731152	22731651	chr10	22348130	22348629	Tbpl1|chr10:22348130-22348629	0.108907893573781	.	.
chr10	22731152	22731651	chr10	22618757	22619256	AC166256.1|chr10:22618757-22619256	0.119594044092017	.	.
chr10	22731152	22731651	chr10	22618757	22619256	Tbpl1|chr10:22618757-22619256	0.119594044092017	.	.
chr10	22731681	22732180	chr10	22348130	22348629	AC166256.1|chr10:22348130-22348629	0.109145220704891	.	.
chr10	22731681	22732180	chr10	22348130	22348629	Tbpl1|chr10:22348130-22348629	0.109145220704891	.	.
chr10	23349982	23350481	chr10	23188019	23188518	Eya4|chr10:23188019-23188518	0.220026859623092	.	.
chr10	23349982	23350481	chr10	23188674	23189173	Eya4|chr10:23188674-23189173	0.123016325120289	.	.
chr10	23349982	23350481	chr10	23199410	23199909	Eya4|chr10:23199410-23199909	0.227150795969255	.	.
chr10	23349982	23350481	chr10	23203304	23203803	Eya4|chr10:23203304-23203803	0.123277546809932	.	.
chr10	23349982	23350481	chr10	23203859	23204358	Eya4|chr10:23203859-23204358	0.178924109417583	.	.
chr10	23349982	23350481	chr10	23513194	23513693	Eya4|chr10:23513194-23513693	0.166752022615381	.	.
chr10	23349982	23350481	chr10	23606650	23607149	Eya4|chr10:23606650-23607149	0.10088549598486	.	.
chr10	23787039	23787538	chr10	23618371	23618870	Rps12|chr10:23618371-23618870	0.113202600743211	.	.
chr10	23787039	23787538	chr10	23815121	23815620	Rps12|chr10:23815121-23815620	0.268055058312576	.	.
chr10	23796872	23797371	chr10	23979250	23979749	Slc18b1|chr10:23979250-23979749	0.180588470739499	.	.
chr10	23938397	23938896	chr10	23674670	23675169	Taar2|chr10:23674670-23675169	0.183626660495884	.	.
chr10	26374914	26375413	chr10	26344196	26344695	L3mbtl3|chr10:26344196-26344695	0.208227013215973	.	.
chr10	26374914	26375413	chr10	26525105	26525604	L3mbtl3|chr10:26525105-26525604	0.128222807578601	.	.
chr10	26374914	26375413	chr10	26710532	26711031	L3mbtl3|chr10:26710532-26711031	0.19296301261696	.	.
chr10	26375759	26376258	chr10	26372894	26373393	L3mbtl3|chr10:26372894-26373393	0.110367749670028	.	.
chr10	26375759	26376258	chr10	26469607	26470106	L3mbtl3|chr10:26469607-26470106	0.145439265407594	.	.
chr10	26375759	26376258	chr10	26494221	26494720	L3mbtl3|chr10:26494221-26494720	0.100867684810265	.	.
chr10	26695050	26695549	chr10	26525105	26525604	Gm48893|chr10:26525105-26525604	0.268806798188426	.	.
chr10	26695050	26695549	chr10	26562747	26563246	Gm48893|chr10:26562747-26563246	0.16183599518899	.	.
chr10	29143386	29143885	chr10	28955077	28955576	Soga3|chr10:28955077-28955576	0.208423345970522	.	.
chr10	29143386	29143885	chr10	29087791	29088290	Soga3|chr10:29087791-29088290	0.167848303111558	.	.
chr10	29143386	29143885	chr10	29206679	29207178	Soga3|chr10:29206679-29207178	0.178123786608905	.	.
chr10	29313161	29313660	chr10	29147547	29148046	Echdc1|chr10:29147547-29148046	0.10430401029159	.	.
chr10	29313161	29313660	chr10	29147547	29148046	Gm46218|chr10:29147547-29148046	0.10430401029159	.	.
chr10	29313161	29313660	chr10	29429217	29429716	Echdc1|chr10:29429217-29429716	0.221562966828696	.	.
chr10	29313161	29313660	chr10	29429217	29429716	Gm46218|chr10:29429217-29429716	0.221562966828696	.	.
chr10	29361318	29361817	chr10	29213681	29214180	Rnf146|chr10:29213681-29214180	0.11508576525354	.	.
chr10	29361838	29362337	chr10	29146930	29147429	Rnf146|chr10:29146930-29147429	0.314937754459124	.	.
chr10	29361838	29362337	chr10	29213681	29214180	Rnf146|chr10:29213681-29214180	0.168815620558359	.	.
chr10	29361838	29362337	chr10	29515494	29515993	Rnf146|chr10:29515494-29515993	0.158296711237855	.	.
chr10	29535581	29536080	chr10	29310736	29311235	Rspo3|chr10:29310736-29311235	0.294843659863593	.	.
chr10	29535581	29536080	chr10	29338603	29339102	Rspo3|chr10:29338603-29339102	0.203829062275915	.	.
chr10	29535581	29536080	chr10	29420642	29421141	Rspo3|chr10:29420642-29421141	0.148449329333548	.	.
chr10	29535581	29536080	chr10	29472098	29472597	Rspo3|chr10:29472098-29472597	0.210513163967425	.	.
chr10	29535581	29536080	chr10	29514967	29515466	Rspo3|chr10:29514967-29515466	0.245208547525454	.	.
chr10	29535581	29536080	chr10	29514967	29515466	Rspo3|chr10:29514967-29515466	0.245208547525455	.	.
chr10	29535581	29536080	chr10	29515494	29515993	Rspo3|chr10:29515494-29515993	0.114920055890285	.	.
chr10	29535581	29536080	chr10	29532753	29533252	Rspo3|chr10:29532753-29533252	0.169750079554239	.	.
chr10	29535581	29536080	chr10	29650999	29651498	Rspo3|chr10:29650999-29651498	0.135893085335096	.	.
chr10	30200346	30200845	chr10	30085399	30085898	Cenpw|chr10:30085399-30085898	0.204761861670698	.	.
chr10	30600453	30600952	chr10	30278912	30279411	Trmt11|chr10:30278912-30279411	0.107063732969782	.	.
chr10	30600453	30600952	chr10	30278912	30279411	Trmt11|chr10:30278912-30279411	0.107063732969783	.	.
chr10	30600453	30600952	chr10	30660485	30660984	Trmt11|chr10:30660485-30660984	0.102541520838574	.	.
chr10	30802619	30803118	chr10	30778643	30779142	Ncoa7|chr10:30778643-30779142	0.103594769430283	.	.
chr10	30802619	30803118	chr10	30801947	30802446	Ncoa7|chr10:30801947-30802446	0.117458448312435	.	.
chr10	30802619	30803118	chr10	31173010	31173509	Ncoa7|chr10:31173010-31173509	0.121208387544095	.	.
chr10	30803126	30803625	chr10	30980143	30980642	Ncoa7|chr10:30980143-30980642	0.125050127586148	.	.
chr10	30803835	30804334	chr10	30785138	30785637	Ncoa7|chr10:30785138-30785637	0.269039587635145	.	.
chr10	30803835	30804334	chr10	30824988	30825487	Ncoa7|chr10:30824988-30825487	0.106592794772274	.	.
chr10	30803835	30804334	chr10	30979641	30980140	Ncoa7|chr10:30979641-30980140	0.20082782177798	.	.
chr10	30803835	30804334	chr10	30980143	30980642	Ncoa7|chr10:30980143-30980642	0.109443416669778	.	.
chr10	30842620	30843119	chr10	30785138	30785637	Hey2|chr10:30785138-30785637	0.106550360533074	.	.
chr10	30842620	30843119	chr10	30810769	30811268	Hey2|chr10:30810769-30811268	0.134480292504237	.	.
chr10	31313140	31313639	chr10	31416825	31417324	Hddc2|chr10:31416825-31417324	0.169197135692946	.	.
chr10	31445112	31445611	chr10	31173010	31173509	Tpd52l1|chr10:31173010-31173509	0.12148574970798	.	.
chr10	31445112	31445611	chr10	31304424	31304923	Tpd52l1|chr10:31304424-31304923	0.180743611355017	.	.
chr10	31445701	31446200	chr10	31416825	31417324	Tpd52l1|chr10:31416825-31417324	0.233257943611399	.	.
chr10	31608520	31609019	chr10	31593174	31593673	Rnf217|chr10:31593174-31593673	0.0993782083812316	.	.
chr10	31608520	31609019	chr10	31927567	31928066	Rnf217|chr10:31927567-31928066	0.100538715209701	.	.
chr10	31608520	31609019	chr10	31957007	31957506	Rnf217|chr10:31957007-31957506	0.099791656109234	.	.
chr10	31609486	31609985	chr10	31903993	31904492	Rnf217|chr10:31903993-31904492	0.202011266045627	.	.
chr10	32889817	32890316	chr10	32629516	32630015	Nkain2|chr10:32629516-32630015	0.121208635809304	.	.
chr10	32890706	32891205	chr10	32570418	32570917	Nkain2|chr10:32570418-32570917	0.142955224963241	.	.
chr10	32890706	32891205	chr10	32577101	32577600	Nkain2|chr10:32577101-32577600	0.173622216970808	.	.
chr10	32890706	32891205	chr10	32629516	32630015	Nkain2|chr10:32629516-32630015	0.118556684513015	.	.
chr10	32890706	32891205	chr10	32676874	32677373	Nkain2|chr10:32676874-32677373	0.19113800472791	.	.
chr10	32890706	32891205	chr10	32754175	32754674	Nkain2|chr10:32754175-32754674	0.162242979072416	.	.
chr10	33623953	33624452	chr10	33613272	33613771	Clvs2|chr10:33613272-33613771	0.116808760492342	.	.
chr10	33623953	33624452	chr10	33613272	33613771	Gm15939|chr10:33613272-33613771	0.116808760492342	.	.
chr10	33623953	33624452	chr10	33652338	33652837	Clvs2|chr10:33652338-33652837	0.225009557301715	.	.
chr10	33623953	33624452	chr10	33652338	33652837	Gm15939|chr10:33652338-33652837	0.225009557301715	.	.
chr10	33904718	33905217	chr10	33613272	33613771	Rsph4a|chr10:33613272-33613771	0.167912503047583	.	.
chr10	33951019	33951518	chr10	33652338	33652837	Zup1|chr10:33652338-33652837	0.115449110540485	.	.
chr10	34019491	34019990	chr10	33986736	33987235	Gm48045|chr10:33986736-33987235	0.140333635647013	.	.
chr10	34019491	34019990	chr10	33986736	33987235	Rwdd1|chr10:33986736-33987235	0.140333635647013	.	.
chr10	34019491	34019990	chr10	34033850	34034349	Gm48045|chr10:34033850-34034349	0.105069019095916	.	.
chr10	34019491	34019990	chr10	34033850	34034349	Rwdd1|chr10:34033850-34034349	0.105069019095916	.	.
chr10	34019491	34019990	chr10	34316363	34316862	Gm48045|chr10:34316363-34316862	0.136585907781412	.	.
chr10	34019491	34019990	chr10	34316363	34316862	Rwdd1|chr10:34316363-34316862	0.136585907781412	.	.
chr10	34096225	34096724	chr10	34280491	34280990	Calhm5|chr10:34280491-34280990	0.136988326435661	.	.
chr10	34206579	34207078	chr10	34091720	34092219	Dse|chr10:34091720-34092219	0.143898286672618	.	.
chr10	34206579	34207078	chr10	34280491	34280990	Dse|chr10:34280491-34280990	0.153460687931959	.	.
chr10	34206579	34207078	chr10	34316363	34316862	Dse|chr10:34316363-34316862	0.233767004406081	.	.
chr10	34206579	34207078	chr10	34431742	34432241	Dse|chr10:34431742-34432241	0.101122219984606	.	.
chr10	34207257	34207756	chr10	34368075	34368574	Dse|chr10:34368075-34368574	0.151344470684942	.	.
chr10	34233955	34234454	chr10	34033850	34034349	Gm26564|chr10:34033850-34034349	0.199528984854865	.	.
chr10	34233955	34234454	chr10	34280491	34280990	Gm26564|chr10:34280491-34280990	0.315602967777186	.	.
chr10	34233955	34234454	chr10	34316363	34316862	Gm26564|chr10:34316363-34316862	0.138031891111072	.	.
chr10	34281970	34282469	chr10	34068703	34069202	Tspyl1|chr10:34068703-34069202	0.168353263140027	.	.
chr10	34281970	34282469	chr10	34328221	34328720	Tspyl1|chr10:34328221-34328720	0.113142072572971	.	.
chr10	34281970	34282469	chr10	34664028	34664527	Tspyl1|chr10:34664028-34664527	0.17044606484623	.	.
chr10	34418335	34418834	chr10	34368075	34368574	Nt5dc1|chr10:34368075-34368574	0.179137066338725	.	.
chr10	36505968	36506467	chr10	36549510	36550009	Hs3st5|chr10:36549510-36550009	0.107833255500786	.	.
chr10	36505968	36506467	chr10	36736502	36737001	Hs3st5|chr10:36736502-36737001	0.295086958898153	.	.
chr10	38121886	38122385	chr10	37774618	37775117	Gm31378|chr10:37774618-37775117	0.248833991546027	.	.
chr10	38121886	38122385	chr10	37795520	37796019	Gm31378|chr10:37795520-37796019	0.132089343133505	.	.
chr10	38121886	38122385	chr10	38353871	38354370	Gm31378|chr10:38353871-38354370	0.274412135409219	.	.
chr10	38965296	38965795	chr10	38670248	38670747	Lama4|chr10:38670248-38670747	0.138856679350173	.	.
chr10	38965296	38965795	chr10	39023452	39023951	Lama4|chr10:39023452-39023951	0.217068032102434	.	.
chr10	39133692	39134191	chr10	38987185	38987684	Fam229b|chr10:38987185-38987684	0.118277824759118	.	.
chr10	39133692	39134191	chr10	38987185	38987684	Tube1|chr10:38987185-38987684	0.118277824759118	.	.
chr10	39133692	39134191	chr10	39015429	39015928	Fam229b|chr10:39015429-39015928	0.118251104998846	.	.
chr10	39133692	39134191	chr10	39015429	39015928	Tube1|chr10:39015429-39015928	0.118251104998846	.	.
chr10	39133692	39134191	chr10	39171636	39172135	Fam229b|chr10:39171636-39172135	0.116112505968727	.	.
chr10	39133692	39134191	chr10	39171636	39172135	Tube1|chr10:39171636-39172135	0.116112505968727	.	.
chr10	39133692	39134191	chr10	39239839	39240338	Fam229b|chr10:39239839-39240338	0.196610613361784	.	.
chr10	39133692	39134191	chr10	39239839	39240338	Tube1|chr10:39239839-39240338	0.196610613361784	.	.
chr10	41071321	41071820	chr10	41345182	41345681	Gpr6|chr10:41345182-41345681	0.140141246666391	.	.
chr10	41072083	41072582	chr10	41295019	41295518	Gpr6|chr10:41295019-41295518	0.139561886139511	.	.
chr10	41303028	41303527	chr10	41004323	41004822	Ak9|chr10:41004323-41004822	0.119371953007971	.	.
chr10	41303028	41303527	chr10	41004323	41004822	Fig4|chr10:41004323-41004822	0.119371953007971	.	.
chr10	41303028	41303527	chr10	41295019	41295518	Ak9|chr10:41295019-41295518	0.158932860077746	.	.
chr10	41303028	41303527	chr10	41295019	41295518	Fig4|chr10:41295019-41295518	0.158932860077746	.	.
chr10	41303028	41303527	chr10	41345182	41345681	Ak9|chr10:41345182-41345681	0.181688603084016	.	.
chr10	41303028	41303527	chr10	41345182	41345681	Fig4|chr10:41345182-41345681	0.181688603084016	.	.
chr10	41303028	41303527	chr10	41403885	41404384	Ak9|chr10:41403885-41404384	0.150750083201296	.	.
chr10	41303028	41303527	chr10	41403885	41404384	Fig4|chr10:41403885-41404384	0.150750083201296	.	.
chr10	41303669	41304168	chr10	41004323	41004822	Ak9|chr10:41004323-41004822	0.100680442523705	.	.
chr10	41303669	41304168	chr10	41004323	41004822	Fig4|chr10:41004323-41004822	0.100680442523705	.	.
chr10	41450048	41450547	chr10	41243697	41244196	Zbtb24|chr10:41243697-41244196	0.147737490376577	.	.
chr10	41476206	41476705	chr10	41288740	41289239	Mical1|chr10:41288740-41289239	0.108170383345925	.	.
chr10	41490156	41490655	chr10	41295019	41295518	Ppil6|chr10:41295019-41295518	0.14582909116068	.	.
chr10	41490156	41490655	chr10	41295019	41295518	Smpd2|chr10:41295019-41295518	0.14582909116068	.	.
chr10	41490156	41490655	chr10	41403885	41404384	Ppil6|chr10:41403885-41404384	0.136162889590619	.	.
chr10	41490156	41490655	chr10	41403885	41404384	Smpd2|chr10:41403885-41404384	0.136162889590619	.	.
chr10	42276537	42277036	chr10	42277563	42278062	Foxo3|chr10:42277563-42278062	0.207141689724657	.	.
chr10	42276537	42277036	chr10	42308548	42309047	Foxo3|chr10:42308548-42309047	0.182975790512572	.	.
chr10	42276537	42277036	chr10	42339635	42340134	Foxo3|chr10:42339635-42340134	0.473261490581769	.	.
chr10	42276537	42277036	chr10	42532527	42533026	Foxo3|chr10:42532527-42533026	0.105430058643223	.	.
chr10	42276537	42277036	chr10	42678656	42679155	Foxo3|chr10:42678656-42679155	0.0987965817606069	.	.
chr10	42478381	42478880	chr10	42277563	42278062	Afg1l|chr10:42277563-42278062	0.184541448078834	.	.
chr10	42478381	42478880	chr10	42339635	42340134	Afg1l|chr10:42339635-42340134	0.251571240914675	.	.
chr10	42501588	42502087	chr10	42278179	42278678	Snx3|chr10:42278179-42278678	0.256472694491542	.	.
chr10	42501588	42502087	chr10	42308048	42308547	Snx3|chr10:42308048-42308547	0.159922094491844	.	.
chr10	42501588	42502087	chr10	42308048	42308547	Snx3|chr10:42308048-42308547	0.159922094491845	.	.
chr10	42501588	42502087	chr10	42678656	42679155	Snx3|chr10:42678656-42679155	0.159389634923722	.	.
chr10	42501588	42502087	chr10	42696935	42697434	Snx3|chr10:42696935-42697434	0.171421895280665	.	.
chr10	42502326	42502825	chr10	42613919	42614418	Snx3|chr10:42613919-42614418	0.140131750754275	.	.
chr10	43901492	43901991	chr10	43953823	43954322	Qrsl1|chr10:43953823-43954322	0.143344184322058	.	.
chr10	43901492	43901991	chr10	43953823	43954322	Rtn4ip1|chr10:43953823-43954322	0.143344184322058	.	.
chr10	43901492	43901991	chr10	43960837	43961336	Qrsl1|chr10:43960837-43961336	0.115708644723988	.	.
chr10	43901492	43901991	chr10	43960837	43961336	Rtn4ip1|chr10:43960837-43961336	0.115708644723988	.	.
chr10	44148721	44149220	chr10	44071106	44071605	Crybg1|chr10:44071106-44071605	0.117820489655285	.	.
chr10	44148721	44149220	chr10	44080261	44080760	Crybg1|chr10:44080261-44080760	0.109242650602045	.	.
chr10	44730674	44731173	chr10	44534201	44534700	Gm47392|chr10:44534201-44534700	0.257070566153029	.	.
chr10	44730674	44731173	chr10	44625171	44625670	Gm47392|chr10:44625171-44625670	0.287166925390266	.	.
chr10	44730674	44731173	chr10	44651606	44652105	Gm47392|chr10:44651606-44652105	0.151060856835929	.	.
chr10	44730674	44731173	chr10	44658604	44659103	Gm47392|chr10:44658604-44659103	0.339774352122041	.	.
chr10	44730674	44731173	chr10	44672398	44672897	Gm47392|chr10:44672398-44672897	0.359511803477568	.	.
chr10	44730674	44731173	chr10	44685235	44685734	Gm47392|chr10:44685235-44685734	0.323160145188659	.	.
chr10	44730674	44731173	chr10	44752941	44753440	Gm47392|chr10:44752941-44753440	0.259110691637907	.	.
chr10	44730674	44731173	chr10	44918137	44918636	Gm47392|chr10:44918137-44918636	0.276140071376706	.	.
chr10	45289129	45289628	chr10	45396892	45397391	Gm15934|chr10:45396892-45397391	0.152421486591849	.	.
chr10	45289129	45289628	chr10	45473543	45474042	Gm15934|chr10:45473543-45474042	0.189042852455606	.	.
chr10	45289129	45289628	chr10	45595080	45595579	Gm15934|chr10:45595080-45595579	0.221188546741697	.	.
chr10	45289129	45289628	chr10	45619128	45619627	Gm15934|chr10:45619128-45619627	0.127241302253449	.	.
chr10	45335421	45335920	chr10	45396892	45397391	Bves|chr10:45396892-45397391	0.0992790705406576	.	.
chr10	45486237	45486736	chr10	45619128	45619627	Lin28b|chr10:45619128-45619627	0.27398650369824	.	.
chr10	45577590	45578089	chr10	45446148	45446647	Hace1|chr10:45446148-45446647	0.106272045649791	.	.
chr10	45577590	45578089	chr10	45595080	45595579	Hace1|chr10:45595080-45595579	0.305377145160237	.	.
chr10	50592385	50592884	chr10	50704180	50704679	Ascc3|chr10:50704180-50704679	0.112799087818632	.	.
chr10	50894338	50894837	chr10	50657291	50657790	Sim1|chr10:50657291-50657790	0.269553693478665	.	.
chr10	50894338	50894837	chr10	50687451	50687950	Sim1|chr10:50687451-50687950	0.125118962693279	.	.
chr10	50894338	50894837	chr10	50930770	50931269	Sim1|chr10:50930770-50931269	0.243448262766577	.	.
chr10	50894338	50894837	chr10	50951291	50951790	Sim1|chr10:50951291-50951790	0.241203910850216	.	.
chr10	50894338	50894837	chr10	51057281	51057780	Sim1|chr10:51057281-51057780	0.195174678958609	.	.
chr10	51677907	51678406	chr10	51837339	51837838	Rfx6|chr10:51837339-51837838	0.350094900974294	.	.
chr10	52022446	52022945	chr10	51837339	51837838	Vgll2|chr10:51837339-51837838	0.105994366596938	.	.
chr10	52022446	52022945	chr10	52072508	52073007	Vgll2|chr10:52072508-52073007	0.135818220419595	.	.
chr10	52022446	52022945	chr10	52321735	52322234	Vgll2|chr10:52321735-52322234	0.188068581268896	.	.
chr10	52233366	52233865	chr10	52321735	52322234	Dcbld1|chr10:52321735-52322234	0.105554571523284	.	.
chr10	52233366	52233865	chr10	52330961	52331460	Dcbld1|chr10:52330961-52331460	0.101539170736652	.	.
chr10	52233366	52233865	chr10	52464969	52465468	Dcbld1|chr10:52464969-52465468	0.187870310419683	.	.
chr10	52233867	52234366	chr10	52216726	52217225	Dcbld1|chr10:52216726-52217225	0.187286738101327	.	.
chr10	52381975	52382474	chr10	52274336	52274835	Gopc|chr10:52274336-52274835	0.211975298278813	.	.
chr10	52381975	52382474	chr10	52506572	52507071	Gopc|chr10:52506572-52507071	0.281029423706578	.	.
chr10	52381975	52382474	chr10	52691301	52691800	Gopc|chr10:52691301-52691800	0.163986134489599	.	.
chr10	52381975	52382474	chr10	52714466	52714965	Gopc|chr10:52714466-52714965	0.336768659093212	.	.
chr10	52417238	52417737	chr10	52027420	52027919	Nus1|chr10:52027420-52027919	0.0981857967569954	.	.
chr10	52417238	52417737	chr10	52106115	52106614	Nus1|chr10:52106115-52106614	0.104462731678204	.	.
chr10	52417238	52417737	chr10	52166660	52167159	Nus1|chr10:52166660-52167159	0.160557525228559	.	.
chr10	52417238	52417737	chr10	52258294	52258793	Nus1|chr10:52258294-52258793	0.198516097135258	.	.
chr10	52417238	52417737	chr10	52274336	52274835	Nus1|chr10:52274336-52274835	0.1307475680553	.	.
chr10	52417238	52417737	chr10	52506572	52507071	Nus1|chr10:52506572-52507071	0.225687453822882	.	.
chr10	52417238	52417737	chr10	52691301	52691800	Nus1|chr10:52691301-52691800	0.104083613309797	.	.
chr10	52417238	52417737	chr10	52714466	52714965	Nus1|chr10:52714466-52714965	0.171284542746188	.	.
chr10	52418019	52418518	chr10	52330961	52331460	Nus1|chr10:52330961-52331460	0.196897027196232	.	.
chr10	52690218	52690717	chr10	52506572	52507071	Slc35f1|chr10:52506572-52507071	0.160056858921173	.	.
chr10	52690218	52690717	chr10	52691301	52691800	Slc35f1|chr10:52691301-52691800	0.243230227979421	.	.
chr10	52690218	52690717	chr10	52714466	52714965	Slc35f1|chr10:52714466-52714965	0.229229046157266	.	.
chr10	52690801	52691300	chr10	52274336	52274835	Slc35f1|chr10:52274336-52274835	0.198670713140425	.	.
chr10	52690801	52691300	chr10	52506572	52507071	Slc35f1|chr10:52506572-52507071	0.230663154963763	.	.
chr10	52690801	52691300	chr10	52691301	52691800	Slc35f1|chr10:52691301-52691800	0.35600795467912	.	.
chr10	52690801	52691300	chr10	52703990	52704489	Slc35f1|chr10:52703990-52704489	0.139629819907957	.	.
chr10	52690801	52691300	chr10	52714466	52714965	Slc35f1|chr10:52714466-52714965	0.203745762922493	.	.
chr10	56106501	56107000	chr10	56118633	56119132	Msl3l2|chr10:56118633-56119132	0.222299349253889	.	.
chr10	56106501	56107000	chr10	56346712	56347211	Msl3l2|chr10:56346712-56347211	0.614209016339627	.	.
chr10	56106501	56107000	chr10	56482186	56482685	Msl3l2|chr10:56482186-56482685	0.322266018780088	.	.
chr10	56228732	56229231	chr10	56339053	56339552	Tbc1d32|chr10:56339053-56339552	0.174098463533467	.	.
chr10	56981955	56982454	chr10	56528754	56529253	Gm36827|chr10:56528754-56529253	0.100243603911614	.	.
chr10	56981955	56982454	chr10	56611561	56612060	Gm36827|chr10:56611561-56612060	0.174176630790763	.	.
chr10	56981955	56982454	chr10	56660544	56661043	Gm36827|chr10:56660544-56661043	0.281083372686187	.	.
chr10	56981955	56982454	chr10	56672242	56672741	Gm36827|chr10:56672242-56672741	0.400463695177084	.	.
chr10	56981955	56982454	chr10	56768160	56768659	Gm36827|chr10:56768160-56768659	0.407622929487818	.	.
chr10	56981955	56982454	chr10	56823819	56824318	Gm36827|chr10:56823819-56824318	0.126442153558131	.	.
chr10	56981955	56982454	chr10	56824466	56824965	Gm36827|chr10:56824466-56824965	0.2234346100717	.	.
chr10	56981955	56982454	chr10	56841933	56842432	Gm36827|chr10:56841933-56842432	0.470401697686842	.	.
chr10	56981955	56982454	chr10	56880014	56880513	Gm36827|chr10:56880014-56880513	0.376462868577514	.	.
chr10	56981955	56982454	chr10	56880521	56881020	Gm36827|chr10:56880521-56881020	0.489039192498827	.	.
chr10	56981955	56982454	chr10	56880521	56881020	Gm36827|chr10:56880521-56881020	0.489039192498828	.	.
chr10	56981955	56982454	chr10	57001179	57001678	Gm36827|chr10:57001179-57001678	0.163416915165209	.	.
chr10	56981955	56982454	chr10	57125879	57126378	Gm36827|chr10:57125879-57126378	0.409441072112372	.	.
chr10	56981955	56982454	chr10	57183491	57183990	Gm36827|chr10:57183491-57183990	0.191324707392204	.	.
chr10	56981955	56982454	chr10	57190604	57191103	Gm36827|chr10:57190604-57191103	0.117758995912923	.	.
chr10	57486054	57486553	chr10	57282627	57283126	4930467K11Rik|chr10:57282627-57283126	0.220575901985416	.	.
chr10	57486054	57486553	chr10	57282627	57283126	Hsf2|chr10:57282627-57283126	0.220575901985416	.	.
chr10	57486054	57486553	chr10	57317064	57317563	4930467K11Rik|chr10:57317064-57317563	0.16037289231103	.	.
chr10	57486054	57486553	chr10	57317064	57317563	Hsf2|chr10:57317064-57317563	0.16037289231103	.	.
chr10	57532304	57532803	chr10	57282627	57283126	Serinc1|chr10:57282627-57283126	0.108250669508751	.	.
chr10	57532304	57532803	chr10	57317064	57317563	Serinc1|chr10:57317064-57317563	0.0981878047773218	.	.
chr10	57532304	57532803	chr10	57727620	57728119	Serinc1|chr10:57727620-57728119	0.160393420001647	.	.
chr10	57631815	57632314	chr10	57744060	57744559	Pkib|chr10:57744060-57744559	0.171743099516299	.	.
chr10	57794436	57794935	chr10	57727620	57728119	Smpdl3a|chr10:57727620-57728119	0.102787380518185	.	.
chr10	57794436	57794935	chr10	58218673	58219172	Smpdl3a|chr10:58218673-58219172	0.125774545335851	.	.
chr10	57794939	57795438	chr10	57841830	57842329	Smpdl3a|chr10:57841830-57842329	0.116591955701932	.	.
chr10	57794939	57795438	chr10	58218673	58219172	Smpdl3a|chr10:58218673-58219172	0.224745730269625	.	.
chr10	58254571	58255070	chr10	58354530	58355029	Gcc2|chr10:58354530-58355029	0.189803935560839	.	.
chr10	58254571	58255070	chr10	58354530	58355029	Gcc2|chr10:58354530-58355029	0.18980393556084	.	.
chr10	58255194	58255693	chr10	58218673	58219172	Gcc2|chr10:58218673-58219172	0.0998907186970546	.	.
chr10	58255194	58255693	chr10	58351601	58352100	Gcc2|chr10:58351601-58352100	0.204781673609282	.	.
chr10	58323065	58323564	chr10	58218673	58219172	Lims1|chr10:58218673-58219172	0.522969730513936	.	.
chr10	58323065	58323564	chr10	58351601	58352100	Lims1|chr10:58351601-58352100	0.151288522926693	.	.
chr10	58323065	58323564	chr10	58368605	58369104	Lims1|chr10:58368605-58369104	0.233926482464776	.	.
chr10	58445969	58446468	chr10	58218673	58219172	Ranbp2|chr10:58218673-58219172	0.136402862196683	.	.
chr10	58445969	58446468	chr10	58338241	58338740	Ranbp2|chr10:58338241-58338740	0.142442812612473	.	.
chr10	58445969	58446468	chr10	58377737	58378236	Ranbp2|chr10:58377737-58378236	0.120480969575145	.	.
chr10	58446597	58447096	chr10	58218673	58219172	Ranbp2|chr10:58218673-58219172	0.302324838131954	.	.
chr10	58446597	58447096	chr10	58368605	58369104	Ranbp2|chr10:58368605-58369104	0.118428814937059	.	.
chr10	62231026	62231525	chr10	62055333	62055832	Tspan15|chr10:62055333-62055832	0.140038580923205	.	.
chr10	62231026	62231525	chr10	62110799	62111298	Tspan15|chr10:62110799-62111298	0.201660225378691	.	.
chr10	62231026	62231525	chr10	62110799	62111298	Tspan15|chr10:62110799-62111298	0.201660225378692	.	.
chr10	62231026	62231525	chr10	62186811	62187310	Tspan15|chr10:62186811-62187310	0.101361288572131	.	.
chr10	62231026	62231525	chr10	62202512	62203011	Tspan15|chr10:62202512-62203011	0.110414194763093	.	.
chr10	62231026	62231525	chr10	62209958	62210457	Tspan15|chr10:62209958-62210457	0.484156809801451	.	.
chr10	62231026	62231525	chr10	62217075	62217574	Tspan15|chr10:62217075-62217574	0.425376399794739	.	.
chr10	62231026	62231525	chr10	62282647	62283146	Tspan15|chr10:62282647-62283146	0.189185552301091	.	.
chr10	62231026	62231525	chr10	62321470	62321969	Tspan15|chr10:62321470-62321969	0.295557151141309	.	.
chr10	62231026	62231525	chr10	62332391	62332890	Tspan15|chr10:62332391-62332890	0.180373320052106	.	.
chr10	62231026	62231525	chr10	62374840	62375339	Tspan15|chr10:62374840-62375339	0.26982361347007	.	.
chr10	62339392	62339891	chr10	62101434	62101933	Hk1os|chr10:62101434-62101933	0.118130807153876	.	.
chr10	62339392	62339891	chr10	62102023	62102522	Hk1os|chr10:62102023-62102522	0.239610892876738	.	.
chr10	62339392	62339891	chr10	62110799	62111298	Hk1os|chr10:62110799-62111298	0.199253688671929	.	.
chr10	62339392	62339891	chr10	62209958	62210457	Hk1os|chr10:62209958-62210457	0.172939141931002	.	.
chr10	62339392	62339891	chr10	62217075	62217574	Hk1os|chr10:62217075-62217574	0.126329074999767	.	.
chr10	62339392	62339891	chr10	62374840	62375339	Hk1os|chr10:62374840-62375339	0.217897057873398	.	.
chr10	62339392	62339891	chr10	62410887	62411386	Hk1os|chr10:62410887-62411386	0.10224510246346	.	.
chr10	62340040	62340539	chr10	62101434	62101933	Hk1os|chr10:62101434-62101933	0.181004858094897	.	.
chr10	62340040	62340539	chr10	62102023	62102522	Hk1os|chr10:62102023-62102522	0.129096500244806	.	.
chr10	62340040	62340539	chr10	62110799	62111298	Hk1os|chr10:62110799-62111298	0.184825809763481	.	.
chr10	62340040	62340539	chr10	62209958	62210457	Hk1os|chr10:62209958-62210457	0.170195341478106	.	.
chr10	62340040	62340539	chr10	62217075	62217574	Hk1os|chr10:62217075-62217574	0.143817541467219	.	.
chr10	62340040	62340539	chr10	62282647	62283146	Hk1os|chr10:62282647-62283146	0.123699062139888	.	.
chr10	62340040	62340539	chr10	62321470	62321969	Hk1os|chr10:62321470-62321969	0.155774901463881	.	.
chr10	62340040	62340539	chr10	62332391	62332890	Hk1os|chr10:62332391-62332890	0.146771361064654	.	.
chr10	62340040	62340539	chr10	62374840	62375339	Hk1os|chr10:62374840-62375339	0.251438244809381	.	.
chr10	62340040	62340539	chr10	62549665	62550164	Hk1os|chr10:62549665-62550164	0.118045401185579	.	.
chr10	62449224	62449723	chr10	62102023	62102522	4930507D05Rik|chr10:62102023-62102522	0.106460458954046	.	.
chr10	62449224	62449723	chr10	62102023	62102522	Supv3l1|chr10:62102023-62102522	0.106460458954046	.	.
chr10	62449224	62449723	chr10	62300269	62300768	4930507D05Rik|chr10:62300269-62300768	0.232865426037777	.	.
chr10	62449224	62449723	chr10	62300269	62300768	Supv3l1|chr10:62300269-62300768	0.232865426037777	.	.
chr10	62449766	62450265	chr10	62101434	62101933	4930507D05Rik|chr10:62101434-62101933	0.110756538561432	.	.
chr10	62449766	62450265	chr10	62101434	62101933	Supv3l1|chr10:62101434-62101933	0.110756538561432	.	.
chr10	62449766	62450265	chr10	62110799	62111298	4930507D05Rik|chr10:62110799-62111298	0.188061022045885	.	.
chr10	62449766	62450265	chr10	62110799	62111298	Supv3l1|chr10:62110799-62111298	0.188061022045885	.	.
chr10	62449766	62450265	chr10	62182988	62183487	4930507D05Rik|chr10:62182988-62183487	0.156703554040066	.	.
chr10	62449766	62450265	chr10	62182988	62183487	Supv3l1|chr10:62182988-62183487	0.156703554040066	.	.
chr10	62449766	62450265	chr10	62242877	62243376	4930507D05Rik|chr10:62242877-62243376	0.159751586538221	.	.
chr10	62449766	62450265	chr10	62242877	62243376	Supv3l1|chr10:62242877-62243376	0.159751586538221	.	.
chr10	62449766	62450265	chr10	62374840	62375339	4930507D05Rik|chr10:62374840-62375339	0.15422986247675	.	.
chr10	62449766	62450265	chr10	62374840	62375339	Supv3l1|chr10:62374840-62375339	0.15422986247675	.	.
chr10	62486129	62486628	chr10	62242143	62242642	Vps26a|chr10:62242143-62242642	0.135222624591982	.	.
chr10	62486129	62486628	chr10	62300269	62300768	Vps26a|chr10:62300269-62300768	0.22124356073659	.	.
chr10	62486129	62486628	chr10	62332391	62332890	Vps26a|chr10:62332391-62332890	0.104589202899257	.	.
chr10	62486629	62487128	chr10	62110799	62111298	Vps26a|chr10:62110799-62111298	0.170468291019356	.	.
chr10	62486629	62487128	chr10	62209958	62210457	Vps26a|chr10:62209958-62210457	0.203185920433773	.	.
chr10	62486629	62487128	chr10	62217075	62217574	Vps26a|chr10:62217075-62217574	0.200809869107004	.	.
chr10	62486629	62487128	chr10	62242143	62242642	Vps26a|chr10:62242143-62242642	0.134021002841461	.	.
chr10	62486629	62487128	chr10	62242877	62243376	Vps26a|chr10:62242877-62243376	0.123695802417917	.	.
chr10	62486629	62487128	chr10	62374840	62375339	Vps26a|chr10:62374840-62375339	0.131424481425303	.	.
chr10	62486629	62487128	chr10	62549665	62550164	Vps26a|chr10:62549665-62550164	0.112792410296304	.	.
chr10	62577623	62578122	chr10	62260971	62261470	4933428P19Rik|chr10:62260971-62261470	0.190558633380855	.	.
chr10	62577623	62578122	chr10	62260971	62261470	Kif1bp|chr10:62260971-62261470	0.190558633380855	.	.
chr10	62577623	62578122	chr10	62856650	62857149	4933428P19Rik|chr10:62856650-62857149	0.217913458649706	.	.
chr10	62577623	62578122	chr10	62856650	62857149	Kif1bp|chr10:62856650-62857149	0.217913458649706	.	.
chr10	62577623	62578122	chr10	62865210	62865709	4933428P19Rik|chr10:62865210-62865709	0.188550295353498	.	.
chr10	62577623	62578122	chr10	62865210	62865709	Kif1bp|chr10:62865210-62865709	0.188550295353498	.	.
chr10	62578211	62578710	chr10	62260971	62261470	4933428P19Rik|chr10:62260971-62261470	0.167583566991061	.	.
chr10	62578211	62578710	chr10	62260971	62261470	Kif1bp|chr10:62260971-62261470	0.167583566991061	.	.
chr10	62578211	62578710	chr10	62374840	62375339	4933428P19Rik|chr10:62374840-62375339	0.188486832765273	.	.
chr10	62578211	62578710	chr10	62374840	62375339	Kif1bp|chr10:62374840-62375339	0.188486832765273	.	.
chr10	62578211	62578710	chr10	62850934	62851433	4933428P19Rik|chr10:62850934-62851433	0.16822319851028	.	.
chr10	62578211	62578710	chr10	62850934	62851433	Kif1bp|chr10:62850934-62851433	0.16822319851028	.	.
chr10	62578211	62578710	chr10	62856650	62857149	4933428P19Rik|chr10:62856650-62857149	0.107465466081761	.	.
chr10	62578211	62578710	chr10	62856650	62857149	Kif1bp|chr10:62856650-62857149	0.107465466081761	.	.
chr10	62578211	62578710	chr10	62865210	62865709	4933428P19Rik|chr10:62865210-62865709	0.27485062651648	.	.
chr10	62578211	62578710	chr10	62865210	62865709	Kif1bp|chr10:62865210-62865709	0.27485062651648	.	.
chr10	62578211	62578710	chr10	62866298	62866797	4933428P19Rik|chr10:62866298-62866797	0.285195543409984	.	.
chr10	62578211	62578710	chr10	62866298	62866797	Kif1bp|chr10:62866298-62866797	0.285195543409984	.	.
chr10	62602059	62602558	chr10	62275118	62275617	Ddx21|chr10:62275118-62275617	0.150006097355577	.	.
chr10	62602059	62602558	chr10	62275118	62275617	Gm47257|chr10:62275118-62275617	0.150006097355577	.	.
chr10	62602059	62602558	chr10	62282647	62283146	Ddx21|chr10:62282647-62283146	0.0999697044241177	.	.
chr10	62602059	62602558	chr10	62282647	62283146	Gm47257|chr10:62282647-62283146	0.0999697044241177	.	.
chr10	62602059	62602558	chr10	62321470	62321969	Ddx21|chr10:62321470-62321969	0.182066240344256	.	.
chr10	62602059	62602558	chr10	62321470	62321969	Gm47257|chr10:62321470-62321969	0.182066240344256	.	.
chr10	62602059	62602558	chr10	62500120	62500619	Ddx21|chr10:62500120-62500619	0.0979296967713741	.	.
chr10	62602059	62602558	chr10	62500120	62500619	Gm47257|chr10:62500120-62500619	0.0979296967713741	.	.
chr10	62602059	62602558	chr10	62856650	62857149	Ddx21|chr10:62856650-62857149	0.140175352236721	.	.
chr10	62602059	62602558	chr10	62856650	62857149	Gm47257|chr10:62856650-62857149	0.140175352236721	.	.
chr10	62602059	62602558	chr10	62901626	62902125	Ddx21|chr10:62901626-62902125	0.128346709908617	.	.
chr10	62602059	62602558	chr10	62901626	62902125	Gm47257|chr10:62901626-62902125	0.128346709908617	.	.
chr10	62602590	62603089	chr10	62260971	62261470	Ddx21|chr10:62260971-62261470	0.144473076246415	.	.
chr10	62602590	62603089	chr10	62260971	62261470	Gm47257|chr10:62260971-62261470	0.144473076246415	.	.
chr10	62602590	62603089	chr10	62275118	62275617	Ddx21|chr10:62275118-62275617	0.291075072355247	.	.
chr10	62602590	62603089	chr10	62275118	62275617	Gm47257|chr10:62275118-62275617	0.291075072355247	.	.
chr10	62602590	62603089	chr10	62300269	62300768	Ddx21|chr10:62300269-62300768	0.102236493261314	.	.
chr10	62602590	62603089	chr10	62300269	62300768	Gm47257|chr10:62300269-62300768	0.102236493261314	.	.
chr10	62602590	62603089	chr10	62901626	62902125	Ddx21|chr10:62901626-62902125	0.153603408629119	.	.
chr10	62602590	62603089	chr10	62901626	62902125	Gm47257|chr10:62901626-62902125	0.153603408629119	.	.
chr10	62651098	62651597	chr10	62282647	62283146	Ddx50|chr10:62282647-62283146	0.103066328414555	.	.
chr10	62651098	62651597	chr10	62321470	62321969	Ddx50|chr10:62321470-62321969	0.127915168654103	.	.
chr10	62651098	62651597	chr10	62332391	62332890	Ddx50|chr10:62332391-62332890	0.123276263960732	.	.
chr10	62651098	62651597	chr10	62374840	62375339	Ddx50|chr10:62374840-62375339	0.251717228267927	.	.
chr10	62651098	62651597	chr10	62549665	62550164	Ddx50|chr10:62549665-62550164	0.133537042950732	.	.
chr10	62651098	62651597	chr10	62674652	62675151	Ddx50|chr10:62674652-62675151	0.124410289084681	.	.
chr10	62651098	62651597	chr10	62856650	62857149	Ddx50|chr10:62856650-62857149	0.197779008012192	.	.
chr10	62651098	62651597	chr10	62865210	62865709	Ddx50|chr10:62865210-62865709	0.283476642203655	.	.
chr10	62651098	62651597	chr10	62865795	62866294	Ddx50|chr10:62865795-62866294	0.167540671551411	.	.
chr10	62651098	62651597	chr10	62866298	62866797	Ddx50|chr10:62866298-62866797	0.193534526996107	.	.
chr10	62726313	62726812	chr10	62300269	62300768	Stox1|chr10:62300269-62300768	0.100108384388859	.	.
chr10	62791593	62792092	chr10	62856650	62857149	Ccar1|chr10:62856650-62857149	0.159980937435836	.	.
chr10	62791593	62792092	chr10	62865210	62865709	Ccar1|chr10:62865210-62865709	0.151599072033117	.	.
chr10	62791593	62792092	chr10	63043120	63043619	Ccar1|chr10:63043120-63043619	0.152825094657253	.	.
chr10	62791593	62792092	chr10	63143327	63143826	Ccar1|chr10:63143327-63143826	0.108693613824694	.	.
chr10	62792172	62792671	chr10	62856650	62857149	Ccar1|chr10:62856650-62857149	0.186642165905834	.	.
chr10	62792172	62792671	chr10	63089921	63090420	Ccar1|chr10:63089921-63090420	0.108433951458908	.	.
chr10	62919701	62920200	chr10	62866298	62866797	Slc25a16|chr10:62866298-62866797	0.20295613750525	.	.
chr10	62919701	62920200	chr10	63043120	63043619	Slc25a16|chr10:63043120-63043619	0.109445760068356	.	.
chr10	62919701	62920200	chr10	63065948	63066447	Slc25a16|chr10:63065948-63066447	0.192785863919175	.	.
chr10	62919701	62920200	chr10	63156747	63157246	Slc25a16|chr10:63156747-63157246	0.110243076629914	.	.
chr10	62920395	62920894	chr10	62674652	62675151	Slc25a16|chr10:62674652-62675151	0.140066142918268	.	.
chr10	62920395	62920894	chr10	62856650	62857149	Slc25a16|chr10:62856650-62857149	0.215420414570022	.	.
chr10	62920395	62920894	chr10	62865210	62865709	Slc25a16|chr10:62865210-62865709	0.280121131214084	.	.
chr10	62920395	62920894	chr10	62865795	62866294	Slc25a16|chr10:62865795-62866294	0.154401804647724	.	.
chr10	62946840	62947339	chr10	63156747	63157246	Dna2|chr10:63156747-63157246	0.298684815575957	.	.
chr10	62946840	62947339	chr10	63157347	63157846	Dna2|chr10:63157347-63157846	0.126544930597513	.	.
chr10	62979983	62980482	chr10	62590203	62590702	Rufy2|chr10:62590203-62590702	0.126486937261335	.	.
chr10	62979983	62980482	chr10	62865210	62865709	Rufy2|chr10:62865210-62865709	0.183835574861418	.	.
chr10	62979983	62980482	chr10	62865795	62866294	Rufy2|chr10:62865795-62866294	0.188154495033668	.	.
chr10	62979983	62980482	chr10	62865795	62866294	Rufy2|chr10:62865795-62866294	0.188154495033669	.	.
chr10	63023030	63023529	chr10	62839127	62839626	Hnrnph3|chr10:62839127-62839626	0.195516225146997	.	.
chr10	63023030	63023529	chr10	62856650	62857149	Hnrnph3|chr10:62856650-62857149	0.148833591183542	.	.
chr10	63023030	63023529	chr10	62865210	62865709	Hnrnph3|chr10:62865210-62865709	0.100729823509583	.	.
chr10	63023030	63023529	chr10	62865795	62866294	Hnrnph3|chr10:62865795-62866294	0.140297348420246	.	.
chr10	63023030	63023529	chr10	62866298	62866797	Hnrnph3|chr10:62866298-62866797	0.192031289161234	.	.
chr10	63023030	63023529	chr10	63065948	63066447	Hnrnph3|chr10:63065948-63066447	0.202030743597781	.	.
chr10	63023030	63023529	chr10	63089243	63089742	Hnrnph3|chr10:63089243-63089742	0.114476620759805	.	.
chr10	63023030	63023529	chr10	63089921	63090420	Hnrnph3|chr10:63089921-63090420	0.120907938517051	.	.
chr10	63023030	63023529	chr10	63338211	63338710	Hnrnph3|chr10:63338211-63338710	0.14191465323478	.	.
chr10	63023030	63023529	chr10	63338814	63339313	Hnrnph3|chr10:63338814-63339313	0.109629565407995	.	.
chr10	63023688	63024187	chr10	62856650	62857149	Hnrnph3|chr10:62856650-62857149	0.116788533203439	.	.
chr10	63023688	63024187	chr10	62856650	62857149	Pbld2|chr10:62856650-62857149	0.116788533203439	.	.
chr10	63023688	63024187	chr10	62865795	62866294	Hnrnph3|chr10:62865795-62866294	0.137161845028987	.	.
chr10	63023688	63024187	chr10	62865795	62866294	Pbld2|chr10:62865795-62866294	0.137161845028987	.	.
chr10	63023688	63024187	chr10	63089921	63090420	Hnrnph3|chr10:63089921-63090420	0.200692717911152	.	.
chr10	63023688	63024187	chr10	63089921	63090420	Pbld2|chr10:63089921-63090420	0.200692717911152	.	.
chr10	63023688	63024187	chr10	63338211	63338710	Hnrnph3|chr10:63338211-63338710	0.100265509206629	.	.
chr10	63023688	63024187	chr10	63338211	63338710	Pbld2|chr10:63338211-63338710	0.100265509206629	.	.
chr10	63023688	63024187	chr10	63338814	63339313	Hnrnph3|chr10:63338814-63339313	0.242576957702486	.	.
chr10	63023688	63024187	chr10	63338814	63339313	Pbld2|chr10:63338814-63339313	0.242576957702486	.	.
chr10	63099999	63100498	chr10	62839127	62839626	Atoh7|chr10:62839127-62839626	0.100714658464466	.	.
chr10	63099999	63100498	chr10	63156747	63157246	Atoh7|chr10:63156747-63157246	0.181997470598827	.	.
chr10	63099999	63100498	chr10	63338814	63339313	Atoh7|chr10:63338814-63339313	0.220106697215894	.	.
chr10	63099999	63100498	chr10	63386349	63386848	Atoh7|chr10:63386349-63386848	0.193032715960145	.	.
chr10	63243618	63244117	chr10	62865210	62865709	1700120B22Rik|chr10:62865210-62865709	0.118675377895256	.	.
chr10	63243618	63244117	chr10	62865210	62865709	Herc4|chr10:62865210-62865709	0.118675377895256	.	.
chr10	63243618	63244117	chr10	63089243	63089742	1700120B22Rik|chr10:63089243-63089742	0.163471859066166	.	.
chr10	63243618	63244117	chr10	63089243	63089742	Herc4|chr10:63089243-63089742	0.163471859066166	.	.
chr10	63243618	63244117	chr10	63089921	63090420	1700120B22Rik|chr10:63089921-63090420	0.105364990737754	.	.
chr10	63243618	63244117	chr10	63089921	63090420	Herc4|chr10:63089921-63090420	0.105364990737754	.	.
chr10	63243618	63244117	chr10	63338211	63338710	1700120B22Rik|chr10:63338211-63338710	0.135005278235801	.	.
chr10	63243618	63244117	chr10	63338211	63338710	Herc4|chr10:63338211-63338710	0.135005278235801	.	.
chr10	63243618	63244117	chr10	63338814	63339313	1700120B22Rik|chr10:63338814-63339313	0.248085481360298	.	.
chr10	63243618	63244117	chr10	63338814	63339313	Herc4|chr10:63338814-63339313	0.248085481360298	.	.
chr10	63382558	63383057	chr10	63089921	63090420	Dnajc12|chr10:63089921-63090420	0.268760107731194	.	.
chr10	63382558	63383057	chr10	63338211	63338710	Dnajc12|chr10:63338211-63338710	0.103041494597639	.	.
chr10	63382558	63383057	chr10	63386349	63386848	Dnajc12|chr10:63386349-63386848	0.171551053415541	.	.
chr10	63382558	63383057	chr10	63557452	63557951	Dnajc12|chr10:63557452-63557951	0.173667258193815	.	.
chr10	63429313	63429812	chr10	63065948	63066447	Ctnna3|chr10:63065948-63066447	0.104774094947638	.	.
chr10	63429313	63429812	chr10	63089921	63090420	Ctnna3|chr10:63089921-63090420	0.214874938709198	.	.
chr10	63429313	63429812	chr10	63338211	63338710	Ctnna3|chr10:63338211-63338710	0.237224025759304	.	.
chr10	63429313	63429812	chr10	63338814	63339313	Ctnna3|chr10:63338814-63339313	0.159474279961508	.	.
chr10	63429313	63429812	chr10	63660197	63660696	Ctnna3|chr10:63660197-63660696	0.122396826857673	.	.
chr10	63429313	63429812	chr10	63710083	63710582	Ctnna3|chr10:63710083-63710582	0.280072321926044	.	.
chr10	63429957	63430456	chr10	63065948	63066447	Ctnna3|chr10:63065948-63066447	0.130509352492097	.	.
chr10	63429957	63430456	chr10	63089921	63090420	Ctnna3|chr10:63089921-63090420	0.287817409325792	.	.
chr10	63429957	63430456	chr10	63338211	63338710	Ctnna3|chr10:63338211-63338710	0.162115543271557	.	.
chr10	63429957	63430456	chr10	63338814	63339313	Ctnna3|chr10:63338814-63339313	0.187174591131229	.	.
chr10	72654602	72655101	chr10	72403182	72403681	Zwint|chr10:72403182-72403681	0.135593083387469	.	.
chr10	72654602	72655101	chr10	72988429	72988928	Zwint|chr10:72988429-72988928	0.361586522631838	.	.
chr10	72655128	72655627	chr10	72988429	72988928	Zwint|chr10:72988429-72988928	0.236627568862267	.	.
chr10	75764120	75764619	chr10	75853409	75853908	Cabin1|chr10:75853409-75853908	0.133083667960167	.	.
chr10	75764120	75764619	chr10	75872865	75873364	Cabin1|chr10:75872865-75873364	0.173639579273069	.	.
chr10	75773277	75773776	chr10	75950691	75951190	Ddt|chr10:75950691-75951190	0.098521772546425	.	.
chr10	75773277	75773776	chr10	76203887	76204386	Ddt|chr10:76203887-76204386	0.193237207945125	.	.
chr10	75797531	75798030	chr10	75873531	75874030	Gstt1|chr10:75873531-75874030	0.126024605677822	.	.
chr10	75797531	75798030	chr10	75883039	75883538	Gstt1|chr10:75883039-75883538	0.29387574740385	.	.
chr10	75797531	75798030	chr10	75950691	75951190	Gstt1|chr10:75950691-75951190	0.208218911710951	.	.
chr10	75837242	75837741	chr10	75873531	75874030	Gstt2|chr10:75873531-75874030	0.133436270048247	.	.
chr10	75837242	75837741	chr10	76203887	76204386	Gstt2|chr10:76203887-76204386	0.103588380860555	.	.
chr10	75859343	75859842	chr10	75883039	75883538	Mif|chr10:75883039-75883538	0.210541986192529	.	.
chr10	75859343	75859842	chr10	76203887	76204386	Mif|chr10:76203887-76204386	0.111349338002257	.	.
chr10	75860073	75860572	chr10	75873531	75874030	Mif|chr10:75873531-75874030	0.101399155398297	.	.
chr10	75860073	75860572	chr10	75883039	75883538	Mif|chr10:75883039-75883538	0.141510221227757	.	.
chr10	75860073	75860572	chr10	75950691	75951190	Mif|chr10:75950691-75951190	0.123080900196702	.	.
chr10	75860073	75860572	chr10	76203887	76204386	Mif|chr10:76203887-76204386	0.255520638813029	.	.
chr10	75893088	75893587	chr10	75853409	75853908	Derl3|chr10:75853409-75853908	0.119402373806688	.	.
chr10	75893088	75893587	chr10	75950691	75951190	Derl3|chr10:75950691-75951190	0.124105999333459	.	.
chr10	75935571	75936070	chr10	75883039	75883538	Mmp11|chr10:75883039-75883538	0.263028812046227	.	.
chr10	76032290	76032789	chr10	75883039	75883538	Zfp280b|chr10:75883039-75883538	0.18022525010602	.	.
chr10	76032290	76032789	chr10	76275404	76275903	Zfp280b|chr10:76275404-76275903	0.197720559534597	.	.
chr10	76032290	76032789	chr10	76284623	76285122	Zfp280b|chr10:76284623-76285122	0.175465853861696	.	.
chr10	76032290	76032789	chr10	76312687	76313186	Zfp280b|chr10:76312687-76313186	0.288772091877807	.	.
chr10	76032290	76032789	chr10	76322785	76323284	Zfp280b|chr10:76322785-76323284	0.131322496566452	.	.
chr10	76032290	76032789	chr10	76416772	76417271	Zfp280b|chr10:76416772-76417271	0.15104891908287	.	.
chr10	76237626	76238125	chr10	75950691	75951190	Prmt2|chr10:75950691-75951190	0.225315375984411	.	.
chr10	76237626	76238125	chr10	76259502	76260001	Prmt2|chr10:76259502-76260001	0.223361882612541	.	.
chr10	76237626	76238125	chr10	76275404	76275903	Prmt2|chr10:76275404-76275903	0.111388751319733	.	.
chr10	76253541	76254040	chr10	76275404	76275903	S100b|chr10:76275404-76275903	0.138640693132087	.	.
chr10	76253541	76254040	chr10	76284623	76285122	S100b|chr10:76284623-76285122	0.196738667512702	.	.
chr10	76253541	76254040	chr10	76312687	76313186	S100b|chr10:76312687-76313186	0.216316009381534	.	.
chr10	76253541	76254040	chr10	76416772	76417271	S100b|chr10:76416772-76417271	0.134375353037381	.	.
chr10	76345090	76345589	chr10	76203887	76204386	Dip2a|chr10:76203887-76204386	0.1154340015625	.	.
chr10	76345090	76345589	chr10	76275404	76275903	Dip2a|chr10:76275404-76275903	0.192463295518059	.	.
chr10	76442015	76442514	chr10	76275404	76275903	Pcnt|chr10:76275404-76275903	0.112119486738333	.	.
chr10	76442015	76442514	chr10	76326547	76327046	Pcnt|chr10:76326547-76327046	0.154738266753127	.	.
chr10	76468680	76469179	chr10	76284623	76285122	Mcm3ap|chr10:76284623-76285122	0.117118705837617	.	.
chr10	76468680	76469179	chr10	76284623	76285122	Ybey|chr10:76284623-76285122	0.117118705837617	.	.
chr10	76468680	76469179	chr10	76312687	76313186	Mcm3ap|chr10:76312687-76313186	0.157540511962775	.	.
chr10	76468680	76469179	chr10	76312687	76313186	Ybey|chr10:76312687-76313186	0.157540511962775	.	.
chr10	76468680	76469179	chr10	76416772	76417271	Mcm3ap|chr10:76416772-76417271	0.165377466125136	.	.
chr10	76468680	76469179	chr10	76416772	76417271	Ybey|chr10:76416772-76417271	0.165377466125136	.	.
chr10	76623163	76623662	chr10	76513129	76513628	Col6a2|chr10:76513129-76513628	0.165768761497568	.	.
chr10	76623163	76623662	chr10	76801944	76802443	Col6a2|chr10:76801944-76802443	0.129732200753976	.	.
chr10	76623163	76623662	chr10	76872723	76873222	Col6a2|chr10:76872723-76873222	0.127016882056374	.	.
chr10	76961928	76962427	chr10	76734958	76735457	Pcbp3|chr10:76734958-76735457	0.0993609605949224	.	.
chr10	76961928	76962427	chr10	76816491	76816990	Pcbp3|chr10:76816491-76816990	0.183418996531406	.	.
chr10	78352152	78352651	chr10	78279111	78279610	Agpat3|chr10:78279111-78279610	0.308733554948826	.	.
chr10	78352152	78352651	chr10	78279111	78279610	Gm40709|chr10:78279111-78279610	0.308733554948826	.	.
chr10	78352152	78352651	chr10	78344004	78344503	Agpat3|chr10:78344004-78344503	0.41854748380087	.	.
chr10	78352152	78352651	chr10	78344004	78344503	Gm40709|chr10:78344004-78344503	0.41854748380087	.	.
chr10	78352152	78352651	chr10	78344527	78345026	Agpat3|chr10:78344527-78345026	0.201239501342859	.	.
chr10	78352152	78352651	chr10	78344527	78345026	Gm40709|chr10:78344527-78345026	0.201239501342859	.	.
chr10	78352152	78352651	chr10	78438115	78438614	Agpat3|chr10:78438115-78438614	0.101767528287847	.	.
chr10	78352152	78352651	chr10	78438115	78438614	Gm40709|chr10:78438115-78438614	0.101767528287847	.	.
chr10	78352152	78352651	chr10	78457906	78458405	Agpat3|chr10:78457906-78458405	0.13058263747794	.	.
chr10	78352152	78352651	chr10	78457906	78458405	Gm40709|chr10:78457906-78458405	0.13058263747794	.	.
chr10	78352152	78352651	chr10	78605013	78605512	Agpat3|chr10:78605013-78605512	0.171857583425747	.	.
chr10	78352152	78352651	chr10	78605013	78605512	Gm40709|chr10:78605013-78605512	0.171857583425747	.	.
chr10	78352152	78352651	chr10	78632261	78632760	Agpat3|chr10:78632261-78632760	0.118105213829273	.	.
chr10	78352152	78352651	chr10	78632261	78632760	Gm40709|chr10:78632261-78632760	0.118105213829273	.	.
chr10	78352152	78352651	chr10	78686751	78687250	Agpat3|chr10:78686751-78687250	0.180562897449251	.	.
chr10	78352152	78352651	chr10	78686751	78687250	Gm40709|chr10:78686751-78687250	0.180562897449251	.	.
chr10	78412126	78412625	chr10	78396201	78396700	Rrp1|chr10:78396201-78396700	0.186694942749848	.	.
chr10	78412126	78412625	chr10	78457906	78458405	Rrp1|chr10:78457906-78458405	0.258551257076481	.	.
chr10	78412126	78412625	chr10	78605013	78605512	Rrp1|chr10:78605013-78605512	0.104789952384456	.	.
chr10	78412843	78413342	chr10	78399195	78399694	Rrp1|chr10:78399195-78399694	0.140555229858748	.	.
chr10	78412843	78413342	chr10	78457906	78458405	Rrp1|chr10:78457906-78458405	0.198639907210677	.	.
chr10	78412843	78413342	chr10	78605013	78605512	Rrp1|chr10:78605013-78605512	0.112652866398611	.	.
chr10	78425391	78425890	chr10	78396201	78396700	Cstb|chr10:78396201-78396700	0.0978322732967508	.	.
chr10	78425914	78426413	chr10	78300068	78300567	Cstb|chr10:78300068-78300567	0.136487726244466	.	.
chr10	78425914	78426413	chr10	78323378	78323877	Cstb|chr10:78323378-78323877	0.148472848142109	.	.
chr10	78464708	78465207	chr10	78396201	78396700	Pdxk|chr10:78396201-78396700	0.253683132741731	.	.
chr10	78464708	78465207	chr10	78399195	78399694	Pdxk|chr10:78399195-78399694	0.149233346100631	.	.
chr10	78464708	78465207	chr10	78457906	78458405	Pdxk|chr10:78457906-78458405	0.509737950971975	.	.
chr10	78464708	78465207	chr10	78605013	78605512	Pdxk|chr10:78605013-78605512	0.181550973280206	.	.
chr10	78574182	78574681	chr10	78279111	78279610	Ilvbl|chr10:78279111-78279610	0.163405743215412	.	.
chr10	78574182	78574681	chr10	78300068	78300567	Ilvbl|chr10:78300068-78300567	0.102454466848807	.	.
chr10	78574182	78574681	chr10	78438115	78438614	Ilvbl|chr10:78438115-78438614	0.152331195558487	.	.
chr10	78574182	78574681	chr10	78471038	78471537	Ilvbl|chr10:78471038-78471537	0.116478853050868	.	.
chr10	78574182	78574681	chr10	78487672	78488171	Ilvbl|chr10:78487672-78488171	0.130544019592295	.	.
chr10	78574182	78574681	chr10	78787724	78788223	Ilvbl|chr10:78787724-78788223	0.178405086874046	.	.
chr10	78574691	78575190	chr10	78279111	78279610	Ilvbl|chr10:78279111-78279610	0.129124394899732	.	.
chr10	78574691	78575190	chr10	78399195	78399694	Ilvbl|chr10:78399195-78399694	0.180403458755934	.	.
chr10	78574691	78575190	chr10	78686751	78687250	Ilvbl|chr10:78686751-78687250	0.154832409396308	.	.
chr10	78591753	78592252	chr10	78487672	78488171	Syde1|chr10:78487672-78488171	0.133854960936021	.	.
chr10	78591753	78592252	chr10	78787724	78788223	Syde1|chr10:78787724-78788223	0.119784801185005	.	.
chr10	78591753	78592252	chr10	78812600	78813099	Syde1|chr10:78812600-78813099	0.100520857177115	.	.
chr10	78746859	78747358	chr10	78323378	78323877	Gm30400|chr10:78323378-78323877	0.143081175391262	.	.
chr10	78746859	78747358	chr10	78344004	78344503	Gm30400|chr10:78344004-78344503	0.194122602487894	.	.
chr10	78746859	78747358	chr10	78344527	78345026	Gm30400|chr10:78344527-78345026	0.215403670252882	.	.
chr10	78746859	78747358	chr10	78399195	78399694	Gm30400|chr10:78399195-78399694	0.116097552578787	.	.
chr10	78746859	78747358	chr10	78457906	78458405	Gm30400|chr10:78457906-78458405	0.25932963427434	.	.
chr10	78746859	78747358	chr10	78812600	78813099	Gm30400|chr10:78812600-78813099	0.151533202728144	.	.
chr10	78752339	78752838	chr10	78686751	78687250	Ccdc105|chr10:78686751-78687250	0.118485912270062	.	.
chr10	78752339	78752838	chr10	78787724	78788223	Ccdc105|chr10:78787724-78788223	0.187781697973192	.	.
chr10	78752339	78752838	chr10	78812600	78813099	Ccdc105|chr10:78812600-78813099	0.369968275927786	.	.
chr10	78752863	78753362	chr10	78632261	78632760	Ccdc105|chr10:78632261-78632760	0.137246784220382	.	.
chr10	78752863	78753362	chr10	78686751	78687250	Ccdc105|chr10:78686751-78687250	0.17201349743516	.	.
chr10	78752863	78753362	chr10	78812600	78813099	Ccdc105|chr10:78812600-78813099	0.138423714098834	.	.
chr10	78779460	78779959	chr10	78812600	78813099	Slc1a6|chr10:78812600-78813099	0.237078160630236	.	.
chr10	78780051	78780550	chr10	78632261	78632760	Slc1a6|chr10:78632261-78632760	0.341280968911475	.	.
chr10	78780051	78780550	chr10	78686751	78687250	Slc1a6|chr10:78686751-78687250	0.251213385825829	.	.
chr10	78780051	78780550	chr10	78812600	78813099	Slc1a6|chr10:78812600-78813099	0.113798449826447	.	.
chr10	79097368	79097867	chr10	78787724	78788223	2610008E11Rik|chr10:78787724-78788223	0.204401311388997	.	.
chr10	79097368	79097867	chr10	78812600	78813099	2610008E11Rik|chr10:78812600-78813099	0.163622647307626	.	.
chr10	79533018	79533517	chr10	79595188	79595687	Plpp2|chr10:79595188-79595687	0.121717822168043	.	.
chr10	79533018	79533517	chr10	79712388	79712887	Plpp2|chr10:79712388-79712887	0.120625533658427	.	.
chr10	79554336	79554835	chr10	79595188	79595687	Mier2|chr10:79595188-79595687	0.166976957389772	.	.
chr10	79554336	79554835	chr10	79712388	79712887	Mier2|chr10:79712388-79712887	0.14192176273169	.	.
chr10	79613886	79614385	chr10	79595188	79595687	C2cd4c|chr10:79595188-79595687	0.236244499776534	.	.
chr10	79613886	79614385	chr10	79649318	79649817	C2cd4c|chr10:79649318-79649817	0.0982293337548059	.	.
chr10	79613886	79614385	chr10	79695112	79695611	C2cd4c|chr10:79695112-79695611	0.141256899249707	.	.
chr10	79637007	79637506	chr10	79695112	79695611	Gm47163|chr10:79695112-79695611	0.176031468793768	.	.
chr10	79637007	79637506	chr10	79695112	79695611	Shc2|chr10:79695112-79695611	0.176031468793768	.	.
chr10	79637658	79638157	chr10	79729386	79729885	Gm47163|chr10:79729386-79729885	0.149316631357389	.	.
chr10	79637658	79638157	chr10	79729386	79729885	Shc2|chr10:79729386-79729885	0.149316631357389	.	.
chr10	79668658	79669157	chr10	79595188	79595687	Tpgs1|chr10:79595188-79595687	0.202742821724426	.	.
chr10	79668658	79669157	chr10	79712388	79712887	Tpgs1|chr10:79712388-79712887	0.0994616218450778	.	.
chr10	79669743	79670242	chr10	79595188	79595687	Tpgs1|chr10:79595188-79595687	0.133415760499874	.	.
chr10	79681760	79682259	chr10	79595188	79595687	Cdc34|chr10:79595188-79595687	0.144275154061517	.	.
chr10	79681760	79682259	chr10	79712388	79712887	Cdc34|chr10:79712388-79712887	0.099450142214381	.	.
chr10	79704113	79704612	chr10	79695112	79695611	Bsg|chr10:79695112-79695611	0.117006982237644	.	.
chr10	79716415	79716914	chr10	79695112	79695611	Hcn2|chr10:79695112-79695611	0.157268812236571	.	.
chr10	79717010	79717509	chr10	79695112	79695611	Hcn2|chr10:79695112-79695611	0.108216364267024	.	.
chr10	79746371	79746870	chr10	79595188	79595687	Polrmt|chr10:79595188-79595687	0.103333791822356	.	.
chr10	79746371	79746870	chr10	79649318	79649817	Polrmt|chr10:79649318-79649817	0.108167464262727	.	.
chr10	81252204	81252703	chr10	81405809	81406308	Matk|chr10:81405809-81406308	0.122862143704237	.	.
chr10	81252204	81252703	chr10	81426902	81427401	Matk|chr10:81426902-81427401	0.129157677751057	.	.
chr10	81253019	81253518	chr10	81405809	81406308	Matk|chr10:81405809-81406308	0.149020555734982	.	.
chr10	81253019	81253518	chr10	81430826	81431325	Matk|chr10:81430826-81431325	0.19748686985214	.	.
chr10	81253019	81253518	chr10	81450104	81450603	Matk|chr10:81450104-81450603	0.186178301450606	.	.
chr10	81253019	81253518	chr10	81472805	81473304	Matk|chr10:81472805-81473304	0.129639577986525	.	.
chr10	81253019	81253518	chr10	81570705	81571204	Matk|chr10:81570705-81571204	0.150925043447045	.	.
chr10	81253019	81253518	chr10	81605015	81605514	Matk|chr10:81605015-81605514	0.100024548253641	.	.
chr10	81253019	81253518	chr10	81633421	81633920	Matk|chr10:81633421-81633920	0.101435469479496	.	.
chr10	81266395	81266894	chr10	81267945	81268444	Apba3|chr10:81267945-81268444	0.130932563284294	.	.
chr10	81266395	81266894	chr10	81267945	81268444	Mrpl54|chr10:81267945-81268444	0.130932563284294	.	.
chr10	81266395	81266894	chr10	81346675	81347174	Apba3|chr10:81346675-81347174	0.153338859100181	.	.
chr10	81266395	81266894	chr10	81346675	81347174	Mrpl54|chr10:81346675-81347174	0.153338859100181	.	.
chr10	81266395	81266894	chr10	81430157	81430656	Apba3|chr10:81430157-81430656	0.106824692648671	.	.
chr10	81266395	81266894	chr10	81430157	81430656	Mrpl54|chr10:81430157-81430656	0.106824692648671	.	.
chr10	81266395	81266894	chr10	81432821	81433320	Apba3|chr10:81432821-81433320	0.241619600045069	.	.
chr10	81266395	81266894	chr10	81432821	81433320	Mrpl54|chr10:81432821-81433320	0.241619600045069	.	.
chr10	81266395	81266894	chr10	81502626	81503125	Apba3|chr10:81502626-81503125	0.113629922748488	.	.
chr10	81266395	81266894	chr10	81502626	81503125	Mrpl54|chr10:81502626-81503125	0.113629922748488	.	.
chr10	81266395	81266894	chr10	81551522	81552021	Apba3|chr10:81551522-81552021	0.11731476089549	.	.
chr10	81266395	81266894	chr10	81551522	81552021	Mrpl54|chr10:81551522-81552021	0.11731476089549	.	.
chr10	81266395	81266894	chr10	81570705	81571204	Apba3|chr10:81570705-81571204	0.2019093225252	.	.
chr10	81266395	81266894	chr10	81570705	81571204	Mrpl54|chr10:81570705-81571204	0.2019093225252	.	.
chr10	81292618	81293117	chr10	81257213	81257712	Pip5k1c|chr10:81257213-81257712	0.112717145546288	.	.
chr10	81292618	81293117	chr10	81267945	81268444	Pip5k1c|chr10:81267945-81268444	0.221291728013957	.	.
chr10	81292618	81293117	chr10	81285670	81286169	Pip5k1c|chr10:81285670-81286169	0.180420665813962	.	.
chr10	81292618	81293117	chr10	81346675	81347174	Pip5k1c|chr10:81346675-81347174	0.106508366947044	.	.
chr10	81292618	81293117	chr10	81430157	81430656	Pip5k1c|chr10:81430157-81430656	0.23532020954969	.	.
chr10	81292618	81293117	chr10	81432821	81433320	Pip5k1c|chr10:81432821-81433320	0.109755760896298	.	.
chr10	81292618	81293117	chr10	81472805	81473304	Pip5k1c|chr10:81472805-81473304	0.133848983298723	.	.
chr10	81292618	81293117	chr10	81551522	81552021	Pip5k1c|chr10:81551522-81552021	0.215047056133119	.	.
chr10	81292618	81293117	chr10	81570705	81571204	Pip5k1c|chr10:81570705-81571204	0.287701518449333	.	.
chr10	81292618	81293117	chr10	81633421	81633920	Pip5k1c|chr10:81633421-81633920	0.274349934434833	.	.
chr10	81292618	81293117	chr10	81643405	81643904	Pip5k1c|chr10:81643405-81643904	0.243711262859125	.	.
chr10	81320497	81320996	chr10	81267945	81268444	Cactin|chr10:81267945-81268444	0.291541861660404	.	.
chr10	81320497	81320996	chr10	81416888	81417387	Cactin|chr10:81416888-81417387	0.224326136233282	.	.
chr10	81320497	81320996	chr10	81430826	81431325	Cactin|chr10:81430826-81431325	0.24273652803912	.	.
chr10	81320497	81320996	chr10	81432821	81433320	Cactin|chr10:81432821-81433320	0.334370917615949	.	.
chr10	81320497	81320996	chr10	81570705	81571204	Cactin|chr10:81570705-81571204	0.407559521128402	.	.
chr10	81320497	81320996	chr10	81571498	81571997	Cactin|chr10:81571498-81571997	0.158783074769874	.	.
chr10	81320497	81320996	chr10	81605015	81605514	Cactin|chr10:81605015-81605514	0.134593726827354	.	.
chr10	81320497	81320996	chr10	81633421	81633920	Cactin|chr10:81633421-81633920	0.130489680095258	.	.
chr10	81320497	81320996	chr10	81643405	81643904	Cactin|chr10:81643405-81643904	0.309723890911988	.	.
chr10	81350327	81350826	chr10	81285670	81286169	Hmg20b|chr10:81285670-81286169	0.0994199207587212	.	.
chr10	81350327	81350826	chr10	81346675	81347174	Hmg20b|chr10:81346675-81347174	0.196419828178028	.	.
chr10	81350327	81350826	chr10	81430826	81431325	Hmg20b|chr10:81430826-81431325	0.293682131653584	.	.
chr10	81350327	81350826	chr10	81472805	81473304	Hmg20b|chr10:81472805-81473304	0.148671339102235	.	.
chr10	81350327	81350826	chr10	81570705	81571204	Hmg20b|chr10:81570705-81571204	0.202413167915012	.	.
chr10	81357211	81357710	chr10	81257213	81257712	Mfsd12|chr10:81257213-81257712	0.115866112545231	.	.
chr10	81357211	81357710	chr10	81267945	81268444	Mfsd12|chr10:81267945-81268444	0.133835289472998	.	.
chr10	81357211	81357710	chr10	81346675	81347174	Mfsd12|chr10:81346675-81347174	0.16762571480746	.	.
chr10	81357211	81357710	chr10	81416888	81417387	Mfsd12|chr10:81416888-81417387	0.224541434999484	.	.
chr10	81357211	81357710	chr10	81426902	81427401	Mfsd12|chr10:81426902-81427401	0.247658347757361	.	.
chr10	81357211	81357710	chr10	81432821	81433320	Mfsd12|chr10:81432821-81433320	0.151087000076225	.	.
chr10	81357211	81357710	chr10	81605015	81605514	Mfsd12|chr10:81605015-81605514	0.271680491953613	.	.
chr10	81357211	81357710	chr10	81643405	81643904	Mfsd12|chr10:81643405-81643904	0.192873178414934	.	.
chr10	81378395	81378894	chr10	81413787	81414286	Fzr1|chr10:81413787-81414286	0.156328550355742	.	.
chr10	81378395	81378894	chr10	81430157	81430656	Fzr1|chr10:81430157-81430656	0.101157194110503	.	.
chr10	81378395	81378894	chr10	81430826	81431325	Fzr1|chr10:81430826-81431325	0.14467854063601	.	.
chr10	81378395	81378894	chr10	81472805	81473304	Fzr1|chr10:81472805-81473304	0.217091743466362	.	.
chr10	81378395	81378894	chr10	81570705	81571204	Fzr1|chr10:81570705-81571204	0.174534559320668	.	.
chr10	81378395	81378894	chr10	81571498	81571997	Fzr1|chr10:81571498-81571997	0.115200805209548	.	.
chr10	81378395	81378894	chr10	81633421	81633920	Fzr1|chr10:81633421-81633920	0.124793175278322	.	.
chr10	81378395	81378894	chr10	81643405	81643904	Fzr1|chr10:81643405-81643904	0.351002782564888	.	.
chr10	81384063	81384562	chr10	81267945	81268444	Dohh|chr10:81267945-81268444	0.162269800936096	.	.
chr10	81384063	81384562	chr10	81416888	81417387	Dohh|chr10:81416888-81417387	0.195696916700742	.	.
chr10	81384063	81384562	chr10	81430157	81430656	Dohh|chr10:81430157-81430656	0.157763285374887	.	.
chr10	81384063	81384562	chr10	81430826	81431325	Dohh|chr10:81430826-81431325	0.135903417967817	.	.
chr10	81384063	81384562	chr10	81432821	81433320	Dohh|chr10:81432821-81433320	0.132178398061309	.	.
chr10	81384063	81384562	chr10	81502626	81503125	Dohh|chr10:81502626-81503125	0.151260675340467	.	.
chr10	81384063	81384562	chr10	81551522	81552021	Dohh|chr10:81551522-81552021	0.114553206586797	.	.
chr10	81408701	81409200	chr10	81267945	81268444	Gm16104|chr10:81267945-81268444	0.208239871537343	.	.
chr10	81408701	81409200	chr10	81416888	81417387	Gm16104|chr10:81416888-81417387	0.117054587816945	.	.
chr10	81408701	81409200	chr10	81526637	81527136	Gm16104|chr10:81526637-81527136	0.120345027577562	.	.
chr10	81408701	81409200	chr10	81551522	81552021	Gm16104|chr10:81551522-81552021	0.184109466529291	.	.
chr10	81408701	81409200	chr10	81570705	81571204	Gm16104|chr10:81570705-81571204	0.109337770083101	.	.
chr10	81408701	81409200	chr10	81633421	81633920	Gm16104|chr10:81633421-81633920	0.217894299321355	.	.
chr10	81408701	81409200	chr10	81643405	81643904	Gm16104|chr10:81643405-81643904	0.228628855006715	.	.
chr10	81481874	81482373	chr10	81267945	81268444	Celf5|chr10:81267945-81268444	0.140411192637798	.	.
chr10	81481874	81482373	chr10	81407442	81407941	Celf5|chr10:81407442-81407941	0.211636011417548	.	.
chr10	81481874	81482373	chr10	81526637	81527136	Celf5|chr10:81526637-81527136	0.110318848591379	.	.
chr10	81481874	81482373	chr10	81551522	81552021	Celf5|chr10:81551522-81552021	0.172911983451506	.	.
chr10	81481874	81482373	chr10	81570705	81571204	Celf5|chr10:81570705-81571204	0.209830673675913	.	.
chr10	81482441	81482940	chr10	81267945	81268444	Celf5|chr10:81267945-81268444	0.226571641731971	.	.
chr10	81482441	81482940	chr10	81526637	81527136	Celf5|chr10:81526637-81527136	0.153743640911949	.	.
chr10	81482441	81482940	chr10	81551522	81552021	Celf5|chr10:81551522-81552021	0.150415209278891	.	.
chr10	81482441	81482940	chr10	81633421	81633920	Celf5|chr10:81633421-81633920	0.111582991031909	.	.
chr10	81496231	81496730	chr10	81267945	81268444	Ncln|chr10:81267945-81268444	0.263101582496364	.	.
chr10	81496231	81496730	chr10	81407442	81407941	Ncln|chr10:81407442-81407941	0.105865153177481	.	.
chr10	81496231	81496730	chr10	81426902	81427401	Ncln|chr10:81426902-81427401	0.126043875026256	.	.
chr10	81496231	81496730	chr10	81570705	81571204	Ncln|chr10:81570705-81571204	0.125721754107386	.	.
chr10	81496231	81496730	chr10	81643405	81643904	Ncln|chr10:81643405-81643904	0.212684782383005	.	.
chr10	81544468	81544967	chr10	81267945	81268444	Gna11|chr10:81267945-81268444	0.168979688801625	.	.
chr10	81544468	81544967	chr10	81285670	81286169	Gna11|chr10:81285670-81286169	0.102729144853172	.	.
chr10	81544468	81544967	chr10	81430157	81430656	Gna11|chr10:81430157-81430656	0.114169035056203	.	.
chr10	81544468	81544967	chr10	81430826	81431325	Gna11|chr10:81430826-81431325	0.160622459749837	.	.
chr10	81544468	81544967	chr10	81432821	81433320	Gna11|chr10:81432821-81433320	0.130344653722569	.	.
chr10	81544468	81544967	chr10	81502626	81503125	Gna11|chr10:81502626-81503125	0.148309044563766	.	.
chr10	81544468	81544967	chr10	81551522	81552021	Gna11|chr10:81551522-81552021	0.266112545875886	.	.
chr10	81544468	81544967	chr10	81551522	81552021	Gna11|chr10:81551522-81552021	0.266112545875887	.	.
chr10	81544468	81544967	chr10	81571498	81571997	Gna11|chr10:81571498-81571997	0.145225902827518	.	.
chr10	81544468	81544967	chr10	81643405	81643904	Gna11|chr10:81643405-81643904	0.209851709255676	.	.
chr10	81545004	81545503	chr10	81285670	81286169	Gna11|chr10:81285670-81286169	0.397271420505062	.	.
chr10	81545004	81545503	chr10	81346675	81347174	Gna11|chr10:81346675-81347174	0.117361707211791	.	.
chr10	81545004	81545503	chr10	81413787	81414286	Gna11|chr10:81413787-81414286	0.184983188635671	.	.
chr10	81545004	81545503	chr10	81416888	81417387	Gna11|chr10:81416888-81417387	0.129392601037993	.	.
chr10	81545004	81545503	chr10	81430157	81430656	Gna11|chr10:81430157-81430656	0.117471228035814	.	.
chr10	81545004	81545503	chr10	81430826	81431325	Gna11|chr10:81430826-81431325	0.228158572570152	.	.
chr10	81545004	81545503	chr10	81432821	81433320	Gna11|chr10:81432821-81433320	0.23334593479377	.	.
chr10	81545004	81545503	chr10	81450104	81450603	Gna11|chr10:81450104-81450603	0.107587347368832	.	.
chr10	81545004	81545503	chr10	81472805	81473304	Gna11|chr10:81472805-81473304	0.100950214880823	.	.
chr10	81545004	81545503	chr10	81502626	81503125	Gna11|chr10:81502626-81503125	0.207135551618449	.	.
chr10	81545004	81545503	chr10	81551522	81552021	Gna11|chr10:81551522-81552021	0.223787094516758	.	.
chr10	81545004	81545503	chr10	81570705	81571204	Gna11|chr10:81570705-81571204	0.239180349111104	.	.
chr10	81545004	81545503	chr10	81571498	81571997	Gna11|chr10:81571498-81571997	0.20317888365681	.	.
chr10	81545004	81545503	chr10	81605015	81605514	Gna11|chr10:81605015-81605514	0.121426727586073	.	.
chr10	81545004	81545503	chr10	81633421	81633920	Gna11|chr10:81633421-81633920	0.313487298960372	.	.
chr10	81545004	81545503	chr10	81643405	81643904	Gna11|chr10:81643405-81643904	0.39296859206147	.	.
chr10	81559200	81559699	chr10	81257213	81257712	Tle5|chr10:81257213-81257712	0.215628438843548	.	.
chr10	81559200	81559699	chr10	81285670	81286169	Tle5|chr10:81285670-81286169	0.158784439435921	.	.
chr10	81559200	81559699	chr10	81346675	81347174	Tle5|chr10:81346675-81347174	0.106294471098388	.	.
chr10	81559200	81559699	chr10	81413787	81414286	Tle5|chr10:81413787-81414286	0.10295540681622	.	.
chr10	81559200	81559699	chr10	81416888	81417387	Tle5|chr10:81416888-81417387	0.210819604195779	.	.
chr10	81559200	81559699	chr10	81430157	81430656	Tle5|chr10:81430157-81430656	0.210605915072538	.	.
chr10	81559200	81559699	chr10	81430826	81431325	Tle5|chr10:81430826-81431325	0.161927966207326	.	.
chr10	81559200	81559699	chr10	81432821	81433320	Tle5|chr10:81432821-81433320	0.120907616487463	.	.
chr10	81559200	81559699	chr10	81570705	81571204	Tle5|chr10:81570705-81571204	0.334584943470882	.	.
chr10	81559200	81559699	chr10	81571498	81571997	Tle5|chr10:81571498-81571997	0.115790670139026	.	.
chr10	81559200	81559699	chr10	81605015	81605514	Tle5|chr10:81605015-81605514	0.170472088044152	.	.
chr10	81559200	81559699	chr10	81643405	81643904	Tle5|chr10:81643405-81643904	0.104700614529971	.	.
chr10	81560176	81560675	chr10	81643405	81643904	Tle5|chr10:81643405-81643904	0.1570428734582	.	.
chr10	81600731	81601230	chr10	81285670	81286169	Tle6|chr10:81285670-81286169	0.199043686335752	.	.
chr10	81600731	81601230	chr10	81346675	81347174	Tle6|chr10:81346675-81347174	0.138362261235512	.	.
chr10	81600731	81601230	chr10	81450104	81450603	Tle6|chr10:81450104-81450603	0.105241857667876	.	.
chr10	81600731	81601230	chr10	81502626	81503125	Tle6|chr10:81502626-81503125	0.191346669915962	.	.
chr10	81600731	81601230	chr10	81551522	81552021	Tle6|chr10:81551522-81552021	0.288661429200568	.	.
chr10	81600731	81601230	chr10	81571498	81571997	Tle6|chr10:81571498-81571997	0.141276402837199	.	.
chr10	81600731	81601230	chr10	81633421	81633920	Tle6|chr10:81633421-81633920	0.135269885752913	.	.
chr10	81600731	81601230	chr10	81643405	81643904	Tle6|chr10:81643405-81643904	0.140977990612143	.	.
chr10	81605948	81606447	chr10	81405809	81406308	BC025920|chr10:81405809-81406308	0.101832969050022	.	.
chr10	81605948	81606447	chr10	81413787	81414286	BC025920|chr10:81413787-81414286	0.130626120670722	.	.
chr10	81605948	81606447	chr10	81416888	81417387	BC025920|chr10:81416888-81417387	0.129993144213279	.	.
chr10	81605948	81606447	chr10	81551522	81552021	BC025920|chr10:81551522-81552021	0.109082971649475	.	.
chr10	81605948	81606447	chr10	81605015	81605514	BC025920|chr10:81605015-81605514	0.211350022281643	.	.
chr10	81605948	81606447	chr10	81633421	81633920	BC025920|chr10:81633421-81633920	0.206640063150157	.	.
chr10	81605948	81606447	chr10	81643405	81643904	BC025920|chr10:81643405-81643904	0.195291543476624	.	.
chr10	81627379	81627878	chr10	81416888	81417387	Ankrd24|chr10:81416888-81417387	0.244745379677041	.	.
chr10	81627379	81627878	chr10	81416888	81417387	Sirt6|chr10:81416888-81417387	0.244745379677041	.	.
chr10	81627379	81627878	chr10	81430826	81431325	Ankrd24|chr10:81430826-81431325	0.272371382842244	.	.
chr10	81627379	81627878	chr10	81430826	81431325	Sirt6|chr10:81430826-81431325	0.272371382842244	.	.
chr10	81627379	81627878	chr10	81605015	81605514	Ankrd24|chr10:81605015-81605514	0.226094882900488	.	.
chr10	81627379	81627878	chr10	81605015	81605514	Sirt6|chr10:81605015-81605514	0.226094882900488	.	.
chr10	81627379	81627878	chr10	81633421	81633920	Ankrd24|chr10:81633421-81633920	0.272381132400684	.	.
chr10	81627379	81627878	chr10	81633421	81633920	Sirt6|chr10:81633421-81633920	0.272381132400684	.	.
chr10	81648748	81649247	chr10	81285670	81286169	Gm10778|chr10:81285670-81286169	0.178999142333917	.	.
chr10	81648748	81649247	chr10	81346675	81347174	Gm10778|chr10:81346675-81347174	0.133440412812738	.	.
chr10	81648748	81649247	chr10	81413787	81414286	Gm10778|chr10:81413787-81414286	0.161594100764214	.	.
chr10	81648748	81649247	chr10	81430826	81431325	Gm10778|chr10:81430826-81431325	0.277864633802222	.	.
chr10	81648748	81649247	chr10	81472805	81473304	Gm10778|chr10:81472805-81473304	0.174999413908616	.	.
chr10	81648748	81649247	chr10	81551522	81552021	Gm10778|chr10:81551522-81552021	0.187894514369814	.	.
chr10	81648748	81649247	chr10	81570705	81571204	Gm10778|chr10:81570705-81571204	0.223322022023515	.	.
chr10	81648748	81649247	chr10	81571498	81571997	Gm10778|chr10:81571498-81571997	0.141013220578231	.	.
chr10	81648748	81649247	chr10	81605015	81605514	Gm10778|chr10:81605015-81605514	0.180709789396007	.	.
chr10	81648748	81649247	chr10	81633421	81633920	Gm10778|chr10:81633421-81633920	0.137592999047151	.	.
chr10	81648748	81649247	chr10	81643405	81643904	Gm10778|chr10:81643405-81643904	0.20558730687459	.	.
chr10	82353950	82354449	chr10	82666399	82666898	Gm4924|chr10:82666399-82666898	0.102951097970444	.	.
chr10	82622905	82623404	chr10	82844171	82844670	1190007I07Rik|chr10:82844171-82844670	0.11482158611215	.	.
chr10	82622905	82623404	chr10	82900594	82901093	1190007I07Rik|chr10:82900594-82901093	0.309239405088454	.	.
chr10	82629507	82630006	chr10	82698823	82699322	Tdg|chr10:82698823-82699322	0.159441794271001	.	.
chr10	82629507	82630006	chr10	82844712	82845211	Tdg|chr10:82844712-82845211	0.11773506419199	.	.
chr10	82763329	82763828	chr10	82698823	82699322	Nfyb|chr10:82698823-82699322	0.185808871421091	.	.
chr10	82763879	82764378	chr10	82666399	82666898	Nfyb|chr10:82666399-82666898	0.277191095283135	.	.
chr10	82763879	82764378	chr10	82698823	82699322	Nfyb|chr10:82698823-82699322	0.240010717888297	.	.
chr10	82811778	82812277	chr10	82900594	82901093	1700028I16Rik|chr10:82900594-82901093	0.216167215410905	.	.
chr10	82858893	82859392	chr10	82795313	82795812	Gm38560|chr10:82795313-82795812	0.160037123290015	.	.
chr10	82858893	82859392	chr10	82971549	82972048	Gm38560|chr10:82971549-82972048	0.208506931817671	.	.
chr10	82985064	82985563	chr10	82871650	82872149	Chst11|chr10:82871650-82872149	0.205144120817518	.	.
chr10	82985064	82985563	chr10	82874232	82874731	Chst11|chr10:82874232-82874731	0.154097205205291	.	.
chr10	82985064	82985563	chr10	82900594	82901093	Chst11|chr10:82900594-82901093	0.199955930538298	.	.
chr10	82985754	82986253	chr10	82871650	82872149	Chst11|chr10:82871650-82872149	0.0999651665487569	.	.
chr10	82985754	82986253	chr10	82874232	82874731	Chst11|chr10:82874232-82874731	0.292122110547289	.	.
chr10	83337299	83337798	chr10	83405210	83405709	Slc41a2|chr10:83405210-83405709	0.137934313316555	.	.
chr10	83337299	83337798	chr10	83508890	83509389	Slc41a2|chr10:83508890-83509389	0.235525802462323	.	.
chr10	83533226	83533725	chr10	83599905	83600404	Aldh1l2|chr10:83599905-83600404	0.146392823082414	.	.
chr10	83533859	83534358	chr10	83405210	83405709	Aldh1l2|chr10:83405210-83405709	0.138890241159839	.	.
chr10	83533859	83534358	chr10	83599905	83600404	Aldh1l2|chr10:83599905-83600404	0.130183157156788	.	.
chr10	83543701	83544200	chr10	83599905	83600404	Washc4|chr10:83599905-83600404	0.131585503572836	.	.
chr10	83648475	83648974	chr10	83599905	83600404	Appl2|chr10:83599905-83600404	0.129860160700957	.	.
chr10	83648475	83648974	chr10	83729443	83729942	Appl2|chr10:83729443-83729942	0.129015063278965	.	.
chr10	83722616	83723115	chr10	83600421	83600920	1500009L16Rik|chr10:83600421-83600920	0.115432074145641	.	.
chr10	83722616	83723115	chr10	83726083	83726582	1500009L16Rik|chr10:83726083-83726582	0.153249593225271	.	.
chr10	85829194	85829693	chr10	85500761	85501260	Pwp1|chr10:85500761-85501260	0.204297972990718	.	.
chr10	85829194	85829693	chr10	85538964	85539463	Pwp1|chr10:85538964-85539463	0.129918965772407	.	.
chr10	85829194	85829693	chr10	85539511	85540010	Pwp1|chr10:85539511-85540010	0.108617069669519	.	.
chr10	85829194	85829693	chr10	85591978	85592477	Pwp1|chr10:85591978-85592477	0.291062186096291	.	.
chr10	85829194	85829693	chr10	85599059	85599558	Pwp1|chr10:85599059-85599558	0.101782657304872	.	.
chr10	85916334	85916833	chr10	85510433	85510932	Prdm4|chr10:85510433-85510932	0.215664129871207	.	.
chr10	85916334	85916833	chr10	85564164	85564663	Prdm4|chr10:85564164-85564663	0.133641623181628	.	.
chr10	85916334	85916833	chr10	85928481	85928980	Prdm4|chr10:85928481-85928980	0.289506874837177	.	.
chr10	85916863	85917362	chr10	85500761	85501260	Prdm4|chr10:85500761-85501260	0.243508943070435	.	.
chr10	85916863	85917362	chr10	85591978	85592477	Prdm4|chr10:85591978-85592477	0.209749724389166	.	.
chr10	85916863	85917362	chr10	85624915	85625414	Prdm4|chr10:85624915-85625414	0.201223646686599	.	.
chr10	85916863	85917362	chr10	85871543	85872042	Prdm4|chr10:85871543-85872042	0.255554746798774	.	.
chr10	85916863	85917362	chr10	85928481	85928980	Prdm4|chr10:85928481-85928980	0.215695691057751	.	.
chr10	85957553	85958052	chr10	85500761	85501260	Rtcb|chr10:85500761-85501260	0.257159795031836	.	.
chr10	85957553	85958052	chr10	85543859	85544358	Rtcb|chr10:85543859-85544358	0.190092675330363	.	.
chr10	85957553	85958052	chr10	85564164	85564663	Rtcb|chr10:85564164-85564663	0.209107314097949	.	.
chr10	85957553	85958052	chr10	85571930	85572429	Rtcb|chr10:85571930-85572429	0.156905112331941	.	.
chr10	85957553	85958052	chr10	85591978	85592477	Rtcb|chr10:85591978-85592477	0.150758279791522	.	.
chr10	85957553	85958052	chr10	85624915	85625414	Rtcb|chr10:85624915-85625414	0.312702757166387	.	.
chr10	86705281	86705780	chr10	86748584	86749083	Hsp90b1|chr10:86748584-86749083	0.11886578574833	.	.
chr10	86705281	86705780	chr10	86748584	86749083	Ttc41|chr10:86748584-86749083	0.11886578574833	.	.
chr10	86705281	86705780	chr10	86762245	86762744	Hsp90b1|chr10:86762245-86762744	0.240397573809287	.	.
chr10	86705281	86705780	chr10	86762245	86762744	Ttc41|chr10:86762245-86762744	0.240397573809287	.	.
chr10	86705281	86705780	chr10	86769206	86769705	Hsp90b1|chr10:86769206-86769705	0.348177376234585	.	.
chr10	86705281	86705780	chr10	86769206	86769705	Ttc41|chr10:86769206-86769705	0.348177376234585	.	.
chr10	86705811	86706310	chr10	86685259	86685758	Hsp90b1|chr10:86685259-86685758	0.256868105558098	.	.
chr10	86705811	86706310	chr10	86685259	86685758	Ttc41|chr10:86685259-86685758	0.256868105558098	.	.
chr10	86705811	86706310	chr10	86748584	86749083	Hsp90b1|chr10:86748584-86749083	0.128669090213466	.	.
chr10	86705811	86706310	chr10	86748584	86749083	Ttc41|chr10:86748584-86749083	0.128669090213466	.	.
chr10	86705811	86706310	chr10	86762245	86762744	Hsp90b1|chr10:86762245-86762744	0.0980506122397558	.	.
chr10	86705811	86706310	chr10	86762245	86762744	Ttc41|chr10:86762245-86762744	0.0980506122397558	.	.
chr10	86705811	86706310	chr10	86769206	86769705	Hsp90b1|chr10:86769206-86769705	0.27241938109697	.	.
chr10	86705811	86706310	chr10	86769206	86769705	Ttc41|chr10:86769206-86769705	0.27241938109697	.	.
chr10	86778694	86779193	chr10	86762245	86762744	Nt5dc3|chr10:86762245-86762744	0.259659211617136	.	.
chr10	86778694	86779193	chr10	86876631	86877130	Nt5dc3|chr10:86876631-86877130	0.121712038537016	.	.
chr10	86971914	86972413	chr10	86636804	86637303	Gm16271|chr10:86636804-86637303	0.0992221658292931	.	.
chr10	86971914	86972413	chr10	86685259	86685758	Gm16271|chr10:86685259-86685758	0.143119789742603	.	.
chr10	86971914	86972413	chr10	86748584	86749083	Gm16271|chr10:86748584-86749083	0.184093451690721	.	.
chr10	86971914	86972413	chr10	86878691	86879190	Gm16271|chr10:86878691-86879190	0.109323384461247	.	.
[truncated: 30,186 more rows]
