# Supplementary material for: Single-cell analysis of chromatin accessibility in the adult mouse brain
Source: Nature. 2023 Dec 13;624(7991):378–89. doi: 10.1038/s41586-023-06824-9 (PMC10719105; doi:10.1038/s41586-023-06824-9)
Supplement: Supplementary file 3 — Supplementary Tables 1–25 and their legends. [file 41586_2023_6824_MOESM3_ESM.zip › 2023-03-05453B-s3/SI Tables/SI Table 13 Summary of all the gene-cCRE correlations/sa2subclass.PG-TRN-LRN_Fat2_Glut.pdc.bedpe]

chr1	3670775	3671274	chr1	3517833	3518332	Xkr4|chr1:3517833-3518332	0.1315707996585	.	.
chr1	3670775	3671274	chr1	3552481	3552980	Xkr4|chr1:3552481-3552980	0.107891773902072	.	.
chr1	3670775	3671274	chr1	3635601	3636100	Xkr4|chr1:3635601-3636100	0.125056582814256	.	.
chr1	3670775	3671274	chr1	3840958	3841457	Xkr4|chr1:3840958-3841457	0.103799943720781	.	.
chr1	3670775	3671274	chr1	3900262	3900761	Xkr4|chr1:3900262-3900761	0.0775128311546901	.	.
chr1	3671529	3672028	chr1	3515154	3515653	Xkr4|chr1:3515154-3515653	0.0790550113304166	.	.
chr1	3671529	3672028	chr1	3517833	3518332	Xkr4|chr1:3517833-3518332	0.0700974371525089	.	.
chr1	3672048	3672547	chr1	3517833	3518332	Xkr4|chr1:3517833-3518332	0.143823822796088	.	.
chr1	3672048	3672547	chr1	3552481	3552980	Xkr4|chr1:3552481-3552980	0.198264873250359	.	.
chr1	3672048	3672547	chr1	3635601	3636100	Xkr4|chr1:3635601-3636100	0.10081027054042	.	.
chr1	4785497	4785996	chr1	4571692	4572191	Mrpl15|chr1:4571692-4572191	0.149672391521234	.	.
chr1	4785497	4785996	chr1	4703306	4703805	Mrpl15|chr1:4703306-4703805	0.113432367801296	.	.
chr1	4785497	4785996	chr1	4923875	4924374	Mrpl15|chr1:4923875-4924374	0.112694222124678	.	.
chr1	4785497	4785996	chr1	4947251	4947750	Mrpl15|chr1:4947251-4947750	0.119802348093409	.	.
chr1	4785497	4785996	chr1	5017828	5018327	Mrpl15|chr1:5017828-5018327	0.0874483101707737	.	.
chr1	4785497	4785996	chr1	5018611	5019110	Mrpl15|chr1:5018611-5019110	0.112133357569391	.	.
chr1	4785497	4785996	chr1	5019201	5019700	Mrpl15|chr1:5019201-5019700	0.0699545885370041	.	.
chr1	4807592	4808091	chr1	4571692	4572191	Lypla1|chr1:4571692-4572191	0.122922457417329	.	.
chr1	4807592	4808091	chr1	5017828	5018327	Lypla1|chr1:5017828-5018327	0.0847104179224047	.	.
chr1	4807592	4808091	chr1	5018611	5019110	Lypla1|chr1:5018611-5019110	0.0711116194492078	.	.
chr1	4807592	4808091	chr1	5082818	5083317	Lypla1|chr1:5082818-5083317	0.0961513445893013	.	.
chr1	4807592	4808091	chr1	5125923	5126422	Lypla1|chr1:5125923-5126422	0.119879494086246	.	.
chr1	4807592	4808091	chr1	5243173	5243672	Lypla1|chr1:5243173-5243672	0.120973613641859	.	.
chr1	4857480	4857979	chr1	4571692	4572191	Tcea1|chr1:4571692-4572191	0.0953122359001488	.	.
chr1	4857480	4857979	chr1	5017828	5018327	Tcea1|chr1:5017828-5018327	0.1242699081835	.	.
chr1	4857480	4857979	chr1	5018611	5019110	Tcea1|chr1:5018611-5019110	0.0679694609236731	.	.
chr1	4857480	4857979	chr1	5018611	5019110	Tcea1|chr1:5018611-5019110	0.0679694609236732	.	.
chr1	4857480	4857979	chr1	5019201	5019700	Tcea1|chr1:5019201-5019700	0.0928942882407358	.	.
chr1	4857480	4857979	chr1	5082818	5083317	Tcea1|chr1:5082818-5083317	0.165417548452187	.	.
chr1	4857480	4857979	chr1	5125923	5126422	Tcea1|chr1:5125923-5126422	0.176997465932044	.	.
chr1	4858123	4858622	chr1	4527324	4527823	Tcea1|chr1:4527324-4527823	0.0791930636153569	.	.
chr1	4858123	4858622	chr1	4769856	4770355	Tcea1|chr1:4769856-4770355	0.0667727972054391	.	.
chr1	4858123	4858622	chr1	5082818	5083317	Tcea1|chr1:5082818-5083317	0.20269177943579	.	.
chr1	4970513	4971012	chr1	5015264	5015763	Gm16041|chr1:5015264-5015763	0.229799893524211	.	.
chr1	4970513	4971012	chr1	5019854	5020353	Gm16041|chr1:5019854-5020353	0.154983987393089	.	.
chr1	4970513	4971012	chr1	5082818	5083317	Gm16041|chr1:5082818-5083317	0.0805329863523788	.	.
chr1	4970513	4971012	chr1	5232113	5232612	Gm16041|chr1:5232113-5232612	0.123439429299831	.	.
chr1	4971076	4971575	chr1	4689112	4689611	Gm16041|chr1:4689112-4689611	0.116041443760775	.	.
chr1	4971076	4971575	chr1	4922318	4922817	Gm16041|chr1:4922318-4922817	0.108875632812945	.	.
chr1	4971076	4971575	chr1	4923875	4924374	Gm16041|chr1:4923875-4924374	0.111393937271375	.	.
chr1	4971076	4971575	chr1	4947251	4947750	Gm16041|chr1:4947251-4947750	0.194153671225496	.	.
chr1	4971076	4971575	chr1	5018611	5019110	Gm16041|chr1:5018611-5019110	0.114900742527995	.	.
chr1	4971076	4971575	chr1	5019201	5019700	Gm16041|chr1:5019201-5019700	0.13042206933225	.	.
chr1	4971076	4971575	chr1	5019854	5020353	Gm16041|chr1:5019854-5020353	0.164157408346912	.	.
chr1	4971076	4971575	chr1	5082818	5083317	Gm16041|chr1:5082818-5083317	0.118564935214638	.	.
chr1	4971076	4971575	chr1	5117195	5117694	Gm16041|chr1:5117195-5117694	0.193551408971993	.	.
chr1	4971076	4971575	chr1	5121085	5121584	Gm16041|chr1:5121085-5121584	0.171558452040939	.	.
chr1	4971076	4971575	chr1	5170387	5170886	Gm16041|chr1:5170387-5170886	0.112700874094228	.	.
chr1	5070122	5070621	chr1	4767437	4767936	Atp6v1h|chr1:4767437-4767936	0.0913039386245406	.	.
chr1	5070122	5070621	chr1	4767437	4767936	Rgs20|chr1:4767437-4767936	0.0913039386245406	.	.
chr1	5070122	5070621	chr1	4768300	4768799	Atp6v1h|chr1:4768300-4768799	0.0926158644024102	.	.
chr1	5070122	5070621	chr1	4768300	4768799	Rgs20|chr1:4768300-4768799	0.0926158644024102	.	.
chr1	5070122	5070621	chr1	4910611	4911110	Atp6v1h|chr1:4910611-4911110	0.130702415968691	.	.
chr1	5070122	5070621	chr1	4910611	4911110	Rgs20|chr1:4910611-4911110	0.130702415968691	.	.
chr1	5070122	5070621	chr1	4922318	4922817	Atp6v1h|chr1:4922318-4922817	0.105381340325875	.	.
chr1	5070122	5070621	chr1	4922318	4922817	Rgs20|chr1:4922318-4922817	0.105381340325875	.	.
chr1	5070122	5070621	chr1	4923875	4924374	Atp6v1h|chr1:4923875-4924374	0.116673095045383	.	.
chr1	5070122	5070621	chr1	4923875	4924374	Rgs20|chr1:4923875-4924374	0.116673095045383	.	.
chr1	5070122	5070621	chr1	4947251	4947750	Atp6v1h|chr1:4947251-4947750	0.198181273076291	.	.
chr1	5070122	5070621	chr1	4947251	4947750	Rgs20|chr1:4947251-4947750	0.198181273076291	.	.
chr1	5070122	5070621	chr1	5018611	5019110	Atp6v1h|chr1:5018611-5019110	0.197730912072727	.	.
chr1	5070122	5070621	chr1	5018611	5019110	Rgs20|chr1:5018611-5019110	0.197730912072727	.	.
chr1	5070122	5070621	chr1	5019201	5019700	Atp6v1h|chr1:5019201-5019700	0.198214213466246	.	.
chr1	5070122	5070621	chr1	5019201	5019700	Rgs20|chr1:5019201-5019700	0.198214213466246	.	.
chr1	5070122	5070621	chr1	5103120	5103619	Atp6v1h|chr1:5103120-5103619	0.150130539602932	.	.
chr1	5070122	5070621	chr1	5103120	5103619	Rgs20|chr1:5103120-5103619	0.150130539602932	.	.
chr1	5070122	5070621	chr1	5117195	5117694	Atp6v1h|chr1:5117195-5117694	0.169566254368973	.	.
chr1	5070122	5070621	chr1	5117195	5117694	Rgs20|chr1:5117195-5117694	0.169566254368973	.	.
chr1	5070122	5070621	chr1	5121085	5121584	Atp6v1h|chr1:5121085-5121584	0.116398127447189	.	.
chr1	5070122	5070621	chr1	5121085	5121584	Rgs20|chr1:5121085-5121584	0.116398127447189	.	.
chr1	5588179	5588678	chr1	5278857	5279356	Oprk1|chr1:5278857-5279356	0.104965069267414	.	.
chr1	5588179	5588678	chr1	5604020	5604519	Oprk1|chr1:5604020-5604519	0.240184809228269	.	.
chr1	5588179	5588678	chr1	5651751	5652250	Oprk1|chr1:5651751-5652250	0.122544062782576	.	.
chr1	5588179	5588678	chr1	5674926	5675425	Oprk1|chr1:5674926-5675425	0.436942148502529	.	.
chr1	5588179	5588678	chr1	5697571	5698070	Oprk1|chr1:5697571-5698070	0.528051823371756	.	.
chr1	5588820	5589319	chr1	5604020	5604519	Oprk1|chr1:5604020-5604519	0.167724510988652	.	.
chr1	5588820	5589319	chr1	5651751	5652250	Oprk1|chr1:5651751-5652250	0.182440749449984	.	.
chr1	5588820	5589319	chr1	5674926	5675425	Oprk1|chr1:5674926-5675425	0.359302722021054	.	.
chr1	5588820	5589319	chr1	5697571	5698070	Oprk1|chr1:5697571-5698070	0.300448618737606	.	.
chr1	5588820	5589319	chr1	5915307	5915806	Oprk1|chr1:5915307-5915806	0.16479388390603	.	.
chr1	5916575	5917074	chr1	5604020	5604519	Npbwr1|chr1:5604020-5604519	0.127195305082916	.	.
chr1	5916575	5917074	chr1	5674926	5675425	Npbwr1|chr1:5674926-5675425	0.074736739440502	.	.
chr1	5916575	5917074	chr1	5697571	5698070	Npbwr1|chr1:5697571-5698070	0.0835885573914973	.	.
chr1	5916575	5917074	chr1	6152392	6152891	Npbwr1|chr1:6152392-6152891	0.128478747017777	.	.
chr1	5916575	5917074	chr1	6234799	6235298	Npbwr1|chr1:6234799-6235298	0.0691312715715364	.	.
chr1	5917179	5917678	chr1	5604020	5604519	Npbwr1|chr1:5604020-5604519	0.157390374414095	.	.
chr1	5917179	5917678	chr1	5674926	5675425	Npbwr1|chr1:5674926-5675425	0.16979521858218	.	.
chr1	5917179	5917678	chr1	5697571	5698070	Npbwr1|chr1:5697571-5698070	0.228745712290717	.	.
chr1	5917179	5917678	chr1	5915307	5915806	Npbwr1|chr1:5915307-5915806	0.161460477576578	.	.
chr1	5917179	5917678	chr1	6134983	6135482	Npbwr1|chr1:6134983-6135482	0.143308592352277	.	.
chr1	5917179	5917678	chr1	6234799	6235298	Npbwr1|chr1:6234799-6235298	0.13031640278307	.	.
chr1	6214386	6214885	chr1	5904738	5905237	4732440D04Rik|chr1:5904738-5905237	0.0718466550126971	.	.
chr1	6214386	6214885	chr1	6090380	6090879	4732440D04Rik|chr1:6090380-6090879	0.104519237511243	.	.
chr1	6214386	6214885	chr1	6282390	6282889	4732440D04Rik|chr1:6282390-6282889	0.0696163775789278	.	.
chr1	6214386	6214885	chr1	6287307	6287806	4732440D04Rik|chr1:6287307-6287806	0.15374575710035	.	.
chr1	6214386	6214885	chr1	6287967	6288466	4732440D04Rik|chr1:6287967-6288466	0.150660434731936	.	.
chr1	6214386	6214885	chr1	6441268	6441767	4732440D04Rik|chr1:6441268-6441767	0.187914017507441	.	.
chr1	6214899	6215398	chr1	6090380	6090879	4732440D04Rik|chr1:6090380-6090879	0.201274732603635	.	.
chr1	6214899	6215398	chr1	6287307	6287806	4732440D04Rik|chr1:6287307-6287806	0.115436607962402	.	.
chr1	6214899	6215398	chr1	6287967	6288466	4732440D04Rik|chr1:6287967-6288466	0.0809297398592824	.	.
chr1	6214899	6215398	chr1	6382628	6383127	4732440D04Rik|chr1:6382628-6383127	0.0736290592057993	.	.
chr1	6359108	6359607	chr1	6320510	6321009	Alkal1|chr1:6320510-6321009	0.0773945234716486	.	.
chr1	6359108	6359607	chr1	6401430	6401929	Alkal1|chr1:6401430-6401929	0.0965660214236464	.	.
chr1	6359108	6359607	chr1	6402574	6403073	Alkal1|chr1:6402574-6403073	0.105010396195115	.	.
chr1	6359108	6359607	chr1	6488988	6489487	Alkal1|chr1:6488988-6489487	0.075770134110281	.	.
chr1	6359108	6359607	chr1	6526158	6526657	Alkal1|chr1:6526158-6526657	0.0704829267197281	.	.
chr1	6359108	6359607	chr1	6687351	6687850	Alkal1|chr1:6687351-6687850	0.10371394211325	.	.
chr1	6359108	6359607	chr1	6729383	6729882	Alkal1|chr1:6729383-6729882	0.222379570775391	.	.
chr1	6359108	6359607	chr1	6733719	6734218	Alkal1|chr1:6733719-6734218	0.255113810123155	.	.
chr1	6359108	6359607	chr1	6734714	6735213	Alkal1|chr1:6734714-6735213	0.10488865459394	.	.
chr1	6359108	6359607	chr1	6739197	6739696	Alkal1|chr1:6739197-6739696	0.0917733708070412	.	.
chr1	7088594	7089093	chr1	6783990	6784489	Pcmtd1|chr1:6783990-6784489	0.0785779990626945	.	.
chr1	7088594	7089093	chr1	6941995	6942494	Pcmtd1|chr1:6941995-6942494	0.132113231969652	.	.
chr1	7088594	7089093	chr1	7199970	7200469	Pcmtd1|chr1:7199970-7200469	0.0785961742221475	.	.
chr1	7088594	7089093	chr1	7199970	7200469	Pcmtd1|chr1:7199970-7200469	0.0785961742221476	.	.
chr1	7088594	7089093	chr1	7206575	7207074	Pcmtd1|chr1:7206575-7207074	0.150069044981557	.	.
chr1	7088594	7089093	chr1	7218866	7219365	Pcmtd1|chr1:7218866-7219365	0.109702702745282	.	.
chr1	7397174	7397673	chr1	7218866	7219365	Gm26901|chr1:7218866-7219365	0.095148582457002	.	.
chr1	7397174	7397673	chr1	7543474	7543973	Gm26901|chr1:7543474-7543973	0.0665490911292079	.	.
chr1	7397837	7398336	chr1	7204719	7205218	Gm26901|chr1:7204719-7205218	0.0753176606413834	.	.
chr1	7397837	7398336	chr1	7206575	7207074	Gm26901|chr1:7206575-7207074	0.0674026820145473	.	.
chr1	7397837	7398336	chr1	7218866	7219365	Gm26901|chr1:7218866-7219365	0.119668596094006	.	.
chr1	7398342	7398841	chr1	7218866	7219365	Gm26901|chr1:7218866-7219365	0.0705155810914821	.	.
chr1	7398342	7398841	chr1	7543474	7543973	Gm26901|chr1:7543474-7543973	0.0892140854832585	.	.
chr1	9298975	9299474	chr1	9090969	9091468	Sntg1|chr1:9090969-9091468	0.0837194450404483	.	.
chr1	9298975	9299474	chr1	9130282	9130781	Sntg1|chr1:9130282-9130781	0.190883743277835	.	.
chr1	9298975	9299474	chr1	9140753	9141252	Sntg1|chr1:9140753-9141252	0.148282235191187	.	.
chr1	9298975	9299474	chr1	9149766	9150265	Sntg1|chr1:9149766-9150265	0.0978415841347871	.	.
chr1	9298975	9299474	chr1	9150837	9151336	Sntg1|chr1:9150837-9151336	0.26630834352062	.	.
chr1	9298975	9299474	chr1	9248389	9248888	Sntg1|chr1:9248389-9248888	0.102717697936931	.	.
chr1	9298975	9299474	chr1	9298270	9298769	Sntg1|chr1:9298270-9298769	0.253251307918292	.	.
chr1	9298975	9299474	chr1	9541113	9541612	Sntg1|chr1:9541113-9541612	0.108648471414202	.	.
chr1	9299496	9299995	chr1	9090969	9091468	Sntg1|chr1:9090969-9091468	0.0714144869263565	.	.
chr1	9299496	9299995	chr1	9130282	9130781	Sntg1|chr1:9130282-9130781	0.2317678933613	.	.
chr1	9299496	9299995	chr1	9140753	9141252	Sntg1|chr1:9140753-9141252	0.175140296610909	.	.
chr1	9299496	9299995	chr1	9150837	9151336	Sntg1|chr1:9150837-9151336	0.197715814273789	.	.
chr1	9299496	9299995	chr1	9208779	9209278	Sntg1|chr1:9208779-9209278	0.0811948059410404	.	.
chr1	9299496	9299995	chr1	9248389	9248888	Sntg1|chr1:9248389-9248888	0.18076441440986	.	.
chr1	9299496	9299995	chr1	9248913	9249412	Sntg1|chr1:9248913-9249412	0.0972221962403595	.	.
chr1	9299496	9299995	chr1	9298270	9298769	Sntg1|chr1:9298270-9298769	0.139452465356199	.	.
chr1	9299496	9299995	chr1	9541113	9541612	Sntg1|chr1:9541113-9541612	0.135300266839174	.	.
chr1	9299496	9299995	chr1	9573148	9573647	Sntg1|chr1:9573148-9573647	0.0788424994220743	.	.
chr1	9545042	9545541	chr1	9298270	9298769	Rrs1|chr1:9298270-9298769	0.0798330191555694	.	.
chr1	9545922	9546421	chr1	9541113	9541612	Rrs1|chr1:9541113-9541612	0.108396324906498	.	.
chr1	9545922	9546421	chr1	9564420	9564919	Rrs1|chr1:9564420-9564919	0.121889429439883	.	.
chr1	9545922	9546421	chr1	9648756	9649255	Rrs1|chr1:9648756-9649255	0.123337108486088	.	.
chr1	9547814	9548313	chr1	9298270	9298769	Adhfe1|chr1:9298270-9298769	0.070062417871059	.	.
chr1	9547814	9548313	chr1	9306115	9306614	Adhfe1|chr1:9306115-9306614	0.102503991725814	.	.
chr1	9547814	9548313	chr1	9564420	9564919	Adhfe1|chr1:9564420-9564919	0.196181807187947	.	.
chr1	9547814	9548313	chr1	9565042	9565541	Adhfe1|chr1:9565042-9565541	0.0717428604906317	.	.
chr1	9547814	9548313	chr1	9648756	9649255	Adhfe1|chr1:9648756-9649255	0.191141635244169	.	.
chr1	9547814	9548313	chr1	9649264	9649763	Adhfe1|chr1:9649264-9649763	0.174603866717001	.	.
chr1	9600949	9601448	chr1	9564420	9564919	Vxn|chr1:9564420-9564919	0.0955820454404182	.	.
chr1	9600949	9601448	chr1	9565042	9565541	Vxn|chr1:9565042-9565541	0.266007268589343	.	.
chr1	9600949	9601448	chr1	9621361	9621860	Vxn|chr1:9621361-9621860	0.18637804391541	.	.
chr1	9600949	9601448	chr1	9627223	9627722	Vxn|chr1:9627223-9627722	0.0681457745042935	.	.
chr1	9600949	9601448	chr1	9649264	9649763	Vxn|chr1:9649264-9649763	0.0911929977000896	.	.
chr1	9601474	9601973	chr1	9564420	9564919	Vxn|chr1:9564420-9564919	0.0842335024563367	.	.
chr1	9601474	9601973	chr1	9565042	9565541	Vxn|chr1:9565042-9565541	0.228102212245779	.	.
chr1	9601474	9601973	chr1	9577782	9578281	Vxn|chr1:9577782-9578281	0.141350007398629	.	.
chr1	9601474	9601973	chr1	9621361	9621860	Vxn|chr1:9621361-9621860	0.161772074407665	.	.
chr1	9601474	9601973	chr1	9627223	9627722	Vxn|chr1:9627223-9627722	0.254594240521776	.	.
chr1	9601474	9601973	chr1	9649264	9649763	Vxn|chr1:9649264-9649763	0.0753776091351824	.	.
chr1	9630048	9630547	chr1	9577782	9578281	2610203C22Rik|chr1:9577782-9578281	0.0720779329583452	.	.
chr1	9630048	9630547	chr1	9627223	9627722	2610203C22Rik|chr1:9627223-9627722	0.163946812170085	.	.
chr1	9630048	9630547	chr1	9648756	9649255	2610203C22Rik|chr1:9648756-9649255	0.135064523437661	.	.
chr1	9641144	9641643	chr1	9564420	9564919	Gm29520|chr1:9564420-9564919	0.132792066616995	.	.
chr1	9641144	9641643	chr1	9565042	9565541	Gm29520|chr1:9565042-9565541	0.257761909681972	.	.
chr1	9641144	9641643	chr1	9577782	9578281	Gm29520|chr1:9577782-9578281	0.0885799009162894	.	.
chr1	9641144	9641643	chr1	9621361	9621860	Gm29520|chr1:9621361-9621860	0.239343633452914	.	.
chr1	9641144	9641643	chr1	9627223	9627722	Gm29520|chr1:9627223-9627722	0.211771615024602	.	.
chr1	9641144	9641643	chr1	9648756	9649255	Gm29520|chr1:9648756-9649255	0.125603103169928	.	.
chr1	9641144	9641643	chr1	9649264	9649763	Gm29520|chr1:9649264-9649763	0.152507952486438	.	.
chr1	9700259	9700758	chr1	9565042	9565541	Mybl1|chr1:9565042-9565541	0.137248985795547	.	.
chr1	9700817	9701316	chr1	9541113	9541612	Mybl1|chr1:9541113-9541612	0.149989797244174	.	.
chr1	9700817	9701316	chr1	9565042	9565541	Mybl1|chr1:9565042-9565541	0.0912570168716561	.	.
chr1	9700817	9701316	chr1	9648756	9649255	Mybl1|chr1:9648756-9649255	0.0680807567972708	.	.
chr1	9700817	9701316	chr1	9649264	9649763	Mybl1|chr1:9649264-9649763	0.0872827980144069	.	.
chr1	9747574	9748073	chr1	9573148	9573647	1700034P13Rik|chr1:9573148-9573647	0.0675888133263101	.	.
chr1	9747574	9748073	chr1	9573148	9573647	Vcpip1|chr1:9573148-9573647	0.0675888133263101	.	.
chr1	9748256	9748755	chr1	9298270	9298769	1700034P13Rik|chr1:9298270-9298769	0.101159100049398	.	.
chr1	9748256	9748755	chr1	9298270	9298769	Vcpip1|chr1:9298270-9298769	0.101159100049398	.	.
chr1	9748256	9748755	chr1	9577782	9578281	1700034P13Rik|chr1:9577782-9578281	0.101129446825526	.	.
chr1	9748256	9748755	chr1	9577782	9578281	Vcpip1|chr1:9577782-9578281	0.101129446825526	.	.
chr1	9748256	9748755	chr1	9627223	9627722	1700034P13Rik|chr1:9627223-9627722	0.190471275119493	.	.
chr1	9748256	9748755	chr1	9627223	9627722	Vcpip1|chr1:9627223-9627722	0.190471275119493	.	.
chr1	10719138	10719637	chr1	10257273	10257772	Cpa6|chr1:10257273-10257772	0.0916793215099133	.	.
chr1	10719138	10719637	chr1	10279058	10279557	Cpa6|chr1:10279058-10279557	0.148857758559549	.	.
chr1	10719138	10719637	chr1	10285509	10286008	Cpa6|chr1:10285509-10286008	0.0757854137337198	.	.
chr1	10719138	10719637	chr1	10320143	10320642	Cpa6|chr1:10320143-10320642	0.101142423466845	.	.
chr1	10719138	10719637	chr1	10452071	10452570	Cpa6|chr1:10452071-10452570	0.168081229159088	.	.
chr1	10719138	10719637	chr1	10592571	10593070	Cpa6|chr1:10592571-10593070	0.133079138081827	.	.
chr1	10719138	10719637	chr1	10593071	10593570	Cpa6|chr1:10593071-10593570	0.0677904564309665	.	.
chr1	10719138	10719637	chr1	10593071	10593570	Cpa6|chr1:10593071-10593570	0.0677904564309666	.	.
chr1	10719138	10719637	chr1	10616389	10616888	Cpa6|chr1:10616389-10616888	0.117686864458377	.	.
chr1	10719138	10719637	chr1	10628220	10628719	Cpa6|chr1:10628220-10628719	0.0829841918364083	.	.
chr1	10719138	10719637	chr1	10699983	10700482	Cpa6|chr1:10699983-10700482	0.100344974801168	.	.
chr1	10719138	10719637	chr1	10700869	10701368	Cpa6|chr1:10700869-10701368	0.0999895892534802	.	.
chr1	10719138	10719637	chr1	10706683	10707182	Cpa6|chr1:10706683-10707182	0.113685444921053	.	.
chr1	10719138	10719637	chr1	10717582	10718081	Cpa6|chr1:10717582-10718081	0.145194621136435	.	.
chr1	10719138	10719637	chr1	10718502	10719001	Cpa6|chr1:10718502-10719001	0.275676641417956	.	.
chr1	10719138	10719637	chr1	10933104	10933603	Cpa6|chr1:10933104-10933603	0.198738880945461	.	.
chr1	10719713	10720212	chr1	10257273	10257772	Cpa6|chr1:10257273-10257772	0.16403433018583	.	.
chr1	10719713	10720212	chr1	10279058	10279557	Cpa6|chr1:10279058-10279557	0.122234720015184	.	.
chr1	10719713	10720212	chr1	10285509	10286008	Cpa6|chr1:10285509-10286008	0.232794004704452	.	.
chr1	10719713	10720212	chr1	10320143	10320642	Cpa6|chr1:10320143-10320642	0.0806088025753154	.	.
chr1	10719713	10720212	chr1	10321196	10321695	Cpa6|chr1:10321196-10321695	0.115855344330206	.	.
chr1	10719713	10720212	chr1	10452071	10452570	Cpa6|chr1:10452071-10452570	0.226894458353685	.	.
chr1	10719713	10720212	chr1	10452071	10452570	Cpa6|chr1:10452071-10452570	0.226894458353686	.	.
chr1	10719713	10720212	chr1	10488093	10488592	Cpa6|chr1:10488093-10488592	0.072767610219152	.	.
chr1	10719713	10720212	chr1	10587728	10588227	Cpa6|chr1:10587728-10588227	0.0671118010525006	.	.
chr1	10719713	10720212	chr1	10592571	10593070	Cpa6|chr1:10592571-10593070	0.195435533006792	.	.
chr1	10719713	10720212	chr1	10593071	10593570	Cpa6|chr1:10593071-10593570	0.121979912801314	.	.
chr1	10719713	10720212	chr1	10616389	10616888	Cpa6|chr1:10616389-10616888	0.198250940859336	.	.
chr1	10719713	10720212	chr1	10628220	10628719	Cpa6|chr1:10628220-10628719	0.0853849470545084	.	.
chr1	10719713	10720212	chr1	10699983	10700482	Cpa6|chr1:10699983-10700482	0.180644303201014	.	.
chr1	10719713	10720212	chr1	10700869	10701368	Cpa6|chr1:10700869-10701368	0.108159181625603	.	.
chr1	10719713	10720212	chr1	10717582	10718081	Cpa6|chr1:10717582-10718081	0.20815166395338	.	.
chr1	10719713	10720212	chr1	10718502	10719001	Cpa6|chr1:10718502-10719001	0.29238122527739	.	.
chr1	10719713	10720212	chr1	10759501	10760000	Cpa6|chr1:10759501-10760000	0.0859788706792946	.	.
chr1	10719713	10720212	chr1	10933104	10933603	Cpa6|chr1:10933104-10933603	0.0664470798176323	.	.
chr1	10720532	10721031	chr1	10257273	10257772	Cpa6|chr1:10257273-10257772	0.261110377162629	.	.
chr1	10720532	10721031	chr1	10279058	10279557	Cpa6|chr1:10279058-10279557	0.219850903058115	.	.
chr1	10720532	10721031	chr1	10285509	10286008	Cpa6|chr1:10285509-10286008	0.242260603932074	.	.
chr1	10720532	10721031	chr1	10320143	10320642	Cpa6|chr1:10320143-10320642	0.0804853152314036	.	.
chr1	10720532	10721031	chr1	10321196	10321695	Cpa6|chr1:10321196-10321695	0.112404269442869	.	.
chr1	10720532	10721031	chr1	10397846	10398345	Cpa6|chr1:10397846-10398345	0.0885470575663983	.	.
chr1	10720532	10721031	chr1	10452071	10452570	Cpa6|chr1:10452071-10452570	0.232973304853915	.	.
chr1	10720532	10721031	chr1	10592571	10593070	Cpa6|chr1:10592571-10593070	0.217831115587603	.	.
chr1	10720532	10721031	chr1	10593071	10593570	Cpa6|chr1:10593071-10593570	0.149985788266415	.	.
chr1	10720532	10721031	chr1	10616389	10616888	Cpa6|chr1:10616389-10616888	0.267706872961537	.	.
chr1	10720532	10721031	chr1	10699983	10700482	Cpa6|chr1:10699983-10700482	0.0923520338230403	.	.
chr1	10720532	10721031	chr1	10700869	10701368	Cpa6|chr1:10700869-10701368	0.242152393520202	.	.
chr1	10720532	10721031	chr1	10717582	10718081	Cpa6|chr1:10717582-10718081	0.258913161680375	.	.
chr1	10720532	10721031	chr1	10718502	10719001	Cpa6|chr1:10718502-10719001	0.329489120954307	.	.
chr1	10720532	10721031	chr1	10835602	10836101	Cpa6|chr1:10835602-10836101	0.0819835362766454	.	.
chr1	10993243	10993742	chr1	10717582	10718081	Prex2|chr1:10717582-10718081	0.0824186531285008	.	.
chr1	10993243	10993742	chr1	10837136	10837635	Prex2|chr1:10837136-10837635	0.116012726214363	.	.
chr1	10993243	10993742	chr1	10877384	10877883	Prex2|chr1:10877384-10877883	0.158639394772881	.	.
chr1	10993243	10993742	chr1	10933104	10933603	Prex2|chr1:10933104-10933603	0.0900084629529518	.	.
chr1	10993243	10993742	chr1	10943346	10943845	Prex2|chr1:10943346-10943845	0.0978810869513188	.	.
chr1	10993772	10994271	chr1	10587728	10588227	Prex2|chr1:10587728-10588227	0.0738943868534527	.	.
chr1	10993772	10994271	chr1	10717582	10718081	Prex2|chr1:10717582-10718081	0.267566230184124	.	.
chr1	10993772	10994271	chr1	10718502	10719001	Prex2|chr1:10718502-10719001	0.0922350613153746	.	.
chr1	10993772	10994271	chr1	10835602	10836101	Prex2|chr1:10835602-10836101	0.100701930077019	.	.
chr1	10993772	10994271	chr1	10837136	10837635	Prex2|chr1:10837136-10837635	0.0861081317339745	.	.
chr1	10993772	10994271	chr1	10942845	10943344	Prex2|chr1:10942845-10943344	0.0873740547680627	.	.
chr1	13589563	13590062	chr1	13789111	13789610	Tram1|chr1:13789111-13789610	0.114253589505203	.	.
chr1	13589563	13590062	chr1	13993595	13994094	Tram1|chr1:13993595-13994094	0.102482334667015	.	.
chr1	13660314	13660813	chr1	13615825	13616324	Lactb2|chr1:13615825-13616324	0.102881984375015	.	.
chr1	14309549	14310048	chr1	14268065	14268564	Eya1|chr1:14268065-14268564	0.16940700811928	.	.
chr1	14309549	14310048	chr1	14359419	14359918	Eya1|chr1:14359419-14359918	0.0918560210950459	.	.
chr1	14309549	14310048	chr1	14422809	14423308	Eya1|chr1:14422809-14423308	0.0714060505869074	.	.
chr1	14309549	14310048	chr1	14455674	14456173	Eya1|chr1:14455674-14456173	0.0925340361374186	.	.
chr1	14309549	14310048	chr1	14460763	14461262	Eya1|chr1:14460763-14461262	0.0931501161841019	.	.
chr1	14309549	14310048	chr1	14484440	14484939	Eya1|chr1:14484440-14484939	0.142280100730434	.	.
chr1	14309549	14310048	chr1	14575668	14576167	Eya1|chr1:14575668-14576167	0.0756825031790548	.	.
chr1	14755218	14755717	chr1	14570645	14571144	Msc|chr1:14570645-14571144	0.0766259895290985	.	.
chr1	14755218	14755717	chr1	14728986	14729485	Msc|chr1:14728986-14729485	0.0715558955093079	.	.
chr1	14755218	14755717	chr1	14757936	14758435	Msc|chr1:14757936-14758435	0.101128125158158	.	.
chr1	14755218	14755717	chr1	14980277	14980776	Msc|chr1:14980277-14980776	0.0758503221341811	.	.
chr1	14755218	14755717	chr1	15056917	15057416	Msc|chr1:15056917-15057416	0.182203775838187	.	.
chr1	14756079	14756578	chr1	14552521	14553020	Msc|chr1:14552521-14553020	0.0739276866307613	.	.
chr1	14756079	14756578	chr1	14756783	14757282	Msc|chr1:14756783-14757282	0.122848872241122	.	.
chr1	14756079	14756578	chr1	14757936	14758435	Msc|chr1:14757936-14758435	0.258344815878036	.	.
chr1	14756079	14756578	chr1	14774539	14775038	Msc|chr1:14774539-14775038	0.0759726256015508	.	.
chr1	14756079	14756578	chr1	14775299	14775798	Msc|chr1:14775299-14775798	0.112133628990661	.	.
chr1	14756079	14756578	chr1	14781346	14781845	Msc|chr1:14781346-14781845	0.138664035210262	.	.
chr1	14756079	14756578	chr1	14858340	14858839	Msc|chr1:14858340-14858839	0.101253488901869	.	.
chr1	14917929	14918428	chr1	14757936	14758435	Trpa1|chr1:14757936-14758435	0.0671914955099415	.	.
chr1	14917929	14918428	chr1	14781346	14781845	Trpa1|chr1:14781346-14781845	0.0873328307618592	.	.
chr1	14918622	14919121	chr1	14570645	14571144	Trpa1|chr1:14570645-14571144	0.0733352000529021	.	.
chr1	14918622	14919121	chr1	14781346	14781845	Trpa1|chr1:14781346-14781845	0.104559857836975	.	.
chr1	14918622	14919121	chr1	15056917	15057416	Trpa1|chr1:15056917-15057416	0.101398848836195	.	.
chr1	16519035	16519534	chr1	16518345	16518844	Stau2|chr1:16518345-16518844	0.183539610959261	.	.
chr1	16519035	16519534	chr1	16604946	16605445	Stau2|chr1:16604946-16605445	0.132074517801877	.	.
chr1	16519035	16519534	chr1	16745945	16746444	Stau2|chr1:16745945-16746444	0.0825800635239335	.	.
chr1	16519035	16519534	chr1	16779745	16780244	Stau2|chr1:16779745-16780244	0.09408857205461	.	.
chr1	16519761	16520260	chr1	16546643	16547142	Stau2|chr1:16546643-16547142	0.153904850278622	.	.
chr1	16519761	16520260	chr1	16798252	16798751	Stau2|chr1:16798252-16798751	0.0881343770693594	.	.
chr1	16618483	16618982	chr1	16604946	16605445	Ube2w|chr1:16604946-16605445	0.0953282079223253	.	.
chr1	16665581	16666080	chr1	16580628	16581127	Tmem70|chr1:16580628-16581127	0.100011472739071	.	.
chr1	16665581	16666080	chr1	16636459	16636958	Tmem70|chr1:16636459-16636958	0.0669477312891551	.	.
chr1	16665581	16666080	chr1	16798252	16798751	Tmem70|chr1:16798252-16798751	0.155066360980787	.	.
chr1	16688506	16689005	chr1	16546643	16547142	Ly96|chr1:16546643-16547142	0.0704382306300822	.	.
chr1	16688506	16689005	chr1	16636459	16636958	Ly96|chr1:16636459-16636958	0.181144010272586	.	.
chr1	17097078	17097577	chr1	16779745	16780244	Jph1|chr1:16779745-16780244	0.0731270562967635	.	.
chr1	17097078	17097577	chr1	17059909	17060408	Jph1|chr1:17059909-17060408	0.0940661429952274	.	.
chr1	17097078	17097577	chr1	17060493	17060992	Jph1|chr1:17060493-17060992	0.143561639859767	.	.
chr1	17097078	17097577	chr1	17096566	17097065	Jph1|chr1:17096566-17097065	0.349123296917936	.	.
chr1	17097078	17097577	chr1	17122724	17123223	Jph1|chr1:17122724-17123223	0.0856602277859746	.	.
chr1	17097665	17098164	chr1	17059909	17060408	Jph1|chr1:17059909-17060408	0.188875115887789	.	.
chr1	17097665	17098164	chr1	17060493	17060992	Jph1|chr1:17060493-17060992	0.206938014150968	.	.
chr1	17097665	17098164	chr1	17120001	17120500	Jph1|chr1:17120001-17120500	0.131633875445491	.	.
chr1	17097665	17098164	chr1	17122724	17123223	Jph1|chr1:17122724-17123223	0.107389520968584	.	.
chr1	17098192	17098691	chr1	17059909	17060408	Jph1|chr1:17059909-17060408	0.181428354547433	.	.
chr1	17098192	17098691	chr1	17060493	17060992	Jph1|chr1:17060493-17060992	0.10844150647489	.	.
chr1	17145142	17145641	chr1	17059909	17060408	Gdap1|chr1:17059909-17060408	0.0853569438196033	.	.
chr1	17145142	17145641	chr1	17096566	17097065	Gdap1|chr1:17096566-17097065	0.0906111962010151	.	.
chr1	17145142	17145641	chr1	17122724	17123223	Gdap1|chr1:17122724-17123223	0.0869360741076889	.	.
chr1	17727070	17727569	chr1	17629502	17630001	Crispld1|chr1:17629502-17630001	0.249964521068419	.	.
chr1	17727070	17727569	chr1	17629502	17630001	Gm16070|chr1:17629502-17630001	0.249964521068419	.	.
chr1	17727070	17727569	chr1	17647630	17648129	Crispld1|chr1:17647630-17648129	0.258819538901421	.	.
chr1	17727070	17727569	chr1	17647630	17648129	Gm16070|chr1:17647630-17648129	0.258819538901421	.	.
chr1	17727070	17727569	chr1	17688382	17688881	Crispld1|chr1:17688382-17688881	0.293997539891815	.	.
chr1	17727070	17727569	chr1	17688382	17688881	Gm16070|chr1:17688382-17688881	0.293997539891815	.	.
chr1	17727070	17727569	chr1	17717899	17718398	Crispld1|chr1:17717899-17718398	0.102144754440477	.	.
chr1	17727070	17727569	chr1	17717899	17718398	Gm16070|chr1:17717899-17718398	0.102144754440477	.	.
chr1	17727070	17727569	chr1	17718466	17718965	Crispld1|chr1:17718466-17718965	0.325466708782246	.	.
chr1	17727070	17727569	chr1	17718466	17718965	Gm16070|chr1:17718466-17718965	0.325466708782246	.	.
chr1	17727070	17727569	chr1	17941366	17941865	Crispld1|chr1:17941366-17941865	0.304390409592579	.	.
chr1	17727070	17727569	chr1	17941366	17941865	Crispld1|chr1:17941366-17941865	0.30439040959258	.	.
chr1	17727070	17727569	chr1	17941366	17941865	Gm16070|chr1:17941366-17941865	0.304390409592579	.	.
chr1	17727070	17727569	chr1	17941366	17941865	Gm16070|chr1:17941366-17941865	0.30439040959258	.	.
chr1	17727608	17728107	chr1	17629502	17630001	Crispld1|chr1:17629502-17630001	0.187964421983386	.	.
chr1	17727608	17728107	chr1	17629502	17630001	Gm16070|chr1:17629502-17630001	0.187964421983386	.	.
chr1	17727608	17728107	chr1	17647630	17648129	Crispld1|chr1:17647630-17648129	0.321547801278812	.	.
chr1	17727608	17728107	chr1	17647630	17648129	Gm16070|chr1:17647630-17648129	0.321547801278812	.	.
chr1	17727608	17728107	chr1	17688382	17688881	Crispld1|chr1:17688382-17688881	0.377510919141107	.	.
chr1	17727608	17728107	chr1	17688382	17688881	Gm16070|chr1:17688382-17688881	0.377510919141107	.	.
chr1	17727608	17728107	chr1	17717899	17718398	Crispld1|chr1:17717899-17718398	0.112622136930598	.	.
chr1	17727608	17728107	chr1	17717899	17718398	Gm16070|chr1:17717899-17718398	0.112622136930598	.	.
chr1	17727608	17728107	chr1	17718466	17718965	Crispld1|chr1:17718466-17718965	0.36251424347467	.	.
chr1	17727608	17728107	chr1	17718466	17718965	Gm16070|chr1:17718466-17718965	0.36251424347467	.	.
chr1	17727608	17728107	chr1	17941366	17941865	Crispld1|chr1:17941366-17941865	0.402152096300139	.	.
chr1	17727608	17728107	chr1	17941366	17941865	Gm16070|chr1:17941366-17941865	0.402152096300139	.	.
chr1	18057998	18058497	chr1	17941366	17941865	Gm28756|chr1:17941366-17941865	0.103004940643563	.	.
chr1	18057998	18058497	chr1	18168208	18168707	Gm28756|chr1:18168208-18168707	0.201150251265577	.	.
chr1	18057998	18058497	chr1	18241776	18242275	Gm28756|chr1:18241776-18242275	0.0962771532733852	.	.
chr1	18057998	18058497	chr1	18353113	18353612	Gm28756|chr1:18353113-18353612	0.0773073276166912	.	.
chr1	18057998	18058497	chr1	18412678	18413177	Gm28756|chr1:18412678-18413177	0.0699559799075	.	.
chr1	18057998	18058497	chr1	18461995	18462494	Gm28756|chr1:18461995-18462494	0.112371600331615	.	.
chr1	18058553	18059052	chr1	17941366	17941865	Gm28756|chr1:17941366-17941865	0.177684411009581	.	.
chr1	18058553	18059052	chr1	17980561	17981060	Gm28756|chr1:17980561-17981060	0.216561691496378	.	.
chr1	18058553	18059052	chr1	18106689	18107188	Gm28756|chr1:18106689-18107188	0.0991581730415307	.	.
chr1	18058553	18059052	chr1	18106689	18107188	Gm28756|chr1:18106689-18107188	0.0991581730415308	.	.
chr1	18058553	18059052	chr1	18168208	18168707	Gm28756|chr1:18168208-18168707	0.150243724287987	.	.
chr1	18058553	18059052	chr1	18181145	18181644	Gm28756|chr1:18181145-18181644	0.126461701898383	.	.
chr1	18058553	18059052	chr1	18288822	18289321	Gm28756|chr1:18288822-18289321	0.144675322308024	.	.
chr1	18058553	18059052	chr1	18353113	18353612	Gm28756|chr1:18353113-18353612	0.127743671723974	.	.
chr1	18058553	18059052	chr1	18412678	18413177	Gm28756|chr1:18412678-18413177	0.187184912123573	.	.
chr1	18058553	18059052	chr1	18461995	18462494	Gm28756|chr1:18461995-18462494	0.132815402987934	.	.
chr1	25829930	25830429	chr1	25894137	25894636	Adgrb3|chr1:25894137-25894636	0.0719620841776121	.	.
chr1	25829930	25830429	chr1	26053369	26053868	Adgrb3|chr1:26053369-26053868	0.168605754965461	.	.
chr1	25829930	25830429	chr1	26135722	26136221	Adgrb3|chr1:26135722-26136221	0.226791755689605	.	.
chr1	25829930	25830429	chr1	26147372	26147871	Adgrb3|chr1:26147372-26147871	0.23113638016727	.	.
chr1	25829930	25830429	chr1	26196771	26197270	Adgrb3|chr1:26196771-26197270	0.163431117815391	.	.
chr1	25829930	25830429	chr1	26242950	26243449	Adgrb3|chr1:26242950-26243449	0.130898092203782	.	.
chr1	25829930	25830429	chr1	26244978	26245477	Adgrb3|chr1:26244978-26245477	0.0729619597416471	.	.
chr1	30719264	30719763	chr1	30262349	30262848	Gm9898|chr1:30262349-30262848	0.174933505851302	.	.
chr1	30719264	30719763	chr1	30474434	30474933	Gm9898|chr1:30474434-30474933	0.107699268406339	.	.
chr1	30719264	30719763	chr1	30485695	30486194	Gm9898|chr1:30485695-30486194	0.224880734602758	.	.
chr1	30719264	30719763	chr1	30637711	30638210	Gm9898|chr1:30637711-30638210	0.130461329005386	.	.
chr1	30719264	30719763	chr1	30700382	30700881	Gm9898|chr1:30700382-30700881	0.159659857055304	.	.
chr1	30719264	30719763	chr1	30707395	30707894	Gm9898|chr1:30707395-30707894	0.173791693530275	.	.
chr1	30719264	30719763	chr1	30718559	30719058	Gm9898|chr1:30718559-30719058	0.396303914653013	.	.
chr1	30719264	30719763	chr1	30772768	30773267	Gm9898|chr1:30772768-30773267	0.0673698125260789	.	.
chr1	30719264	30719763	chr1	30787239	30787738	Gm9898|chr1:30787239-30787738	0.181273341765731	.	.
chr1	30719264	30719763	chr1	30789598	30790097	Gm9898|chr1:30789598-30790097	0.213641274163929	.	.
chr1	30719264	30719763	chr1	30790220	30790719	Gm9898|chr1:30790220-30790719	0.175300987102217	.	.
chr1	30719264	30719763	chr1	30839755	30840254	Gm9898|chr1:30839755-30840254	0.06998646852225	.	.
chr1	30720698	30721197	chr1	30485695	30486194	Gm9898|chr1:30485695-30486194	0.119758896368891	.	.
chr1	30720698	30721197	chr1	30503190	30503689	Gm9898|chr1:30503190-30503689	0.216500527572824	.	.
chr1	30720698	30721197	chr1	30588278	30588777	Gm9898|chr1:30588278-30588777	0.241182856092765	.	.
chr1	30720698	30721197	chr1	30588877	30589376	Gm9898|chr1:30588877-30589376	0.308982286346889	.	.
chr1	30720698	30721197	chr1	30590651	30591150	Gm9898|chr1:30590651-30591150	0.184520940303536	.	.
chr1	30720698	30721197	chr1	30591249	30591748	Gm9898|chr1:30591249-30591748	0.188381472722514	.	.
chr1	30720698	30721197	chr1	30615806	30616305	Gm9898|chr1:30615806-30616305	0.200736096936687	.	.
chr1	30720698	30721197	chr1	30637711	30638210	Gm9898|chr1:30637711-30638210	0.110201183678393	.	.
chr1	30720698	30721197	chr1	30645457	30645956	Gm9898|chr1:30645457-30645956	0.0768290545897987	.	.
chr1	30720698	30721197	chr1	30700382	30700881	Gm9898|chr1:30700382-30700881	0.238716432825101	.	.
chr1	30720698	30721197	chr1	30707395	30707894	Gm9898|chr1:30707395-30707894	0.384127363708579	.	.
chr1	30720698	30721197	chr1	30718559	30719058	Gm9898|chr1:30718559-30719058	0.212909714980075	.	.
chr1	30720698	30721197	chr1	30740784	30741283	Gm9898|chr1:30740784-30741283	0.149488615313955	.	.
chr1	30720698	30721197	chr1	30771766	30772265	Gm9898|chr1:30771766-30772265	0.12426753685227	.	.
chr1	30720698	30721197	chr1	30772768	30773267	Gm9898|chr1:30772768-30773267	0.208371684180625	.	.
chr1	30720698	30721197	chr1	30773586	30774085	Gm9898|chr1:30773586-30774085	0.26581016067151	.	.
chr1	30720698	30721197	chr1	30778631	30779130	Gm9898|chr1:30778631-30779130	0.126232283833589	.	.
chr1	30720698	30721197	chr1	30787239	30787738	Gm9898|chr1:30787239-30787738	0.287079828381309	.	.
chr1	30720698	30721197	chr1	30822933	30823432	Gm9898|chr1:30822933-30823432	0.254145291428367	.	.
chr1	30720698	30721197	chr1	30837610	30838109	Gm9898|chr1:30837610-30838109	0.0757422068763601	.	.
chr1	30720698	30721197	chr1	30851816	30852315	Gm9898|chr1:30851816-30852315	0.282661290033575	.	.
chr1	30872795	30873294	chr1	30588278	30588777	Phf3|chr1:30588278-30588777	0.112812526452394	.	.
chr1	30872795	30873294	chr1	30588877	30589376	Phf3|chr1:30588877-30589376	0.0889795569850171	.	.
chr1	30872795	30873294	chr1	30595347	30595846	Phf3|chr1:30595347-30595846	0.0893571638570364	.	.
chr1	30872795	30873294	chr1	30595347	30595846	Phf3|chr1:30595347-30595846	0.0893571638570365	.	.
chr1	30872795	30873294	chr1	30771766	30772265	Phf3|chr1:30771766-30772265	0.0946989539692311	.	.
chr1	30872795	30873294	chr1	30930527	30931026	Phf3|chr1:30930527-30931026	0.090944959965676	.	.
chr1	30873430	30873929	chr1	30789598	30790097	Phf3|chr1:30789598-30790097	0.0819476090380651	.	.
chr1	30873430	30873929	chr1	30792858	30793357	Phf3|chr1:30792858-30793357	0.0666640610888363	.	.
chr1	30873942	30874441	chr1	30718559	30719058	Phf3|chr1:30718559-30719058	0.0909996650048964	.	.
chr1	30873942	30874441	chr1	30789598	30790097	Phf3|chr1:30789598-30790097	0.112617679717834	.	.
chr1	30873942	30874441	chr1	30790220	30790719	Phf3|chr1:30790220-30790719	0.0806896396489756	.	.
chr1	30873942	30874441	chr1	30841779	30842278	Phf3|chr1:30841779-30842278	0.0996803441436007	.	.
chr1	30873942	30874441	chr1	30930527	30931026	Phf3|chr1:30930527-30931026	0.0966728095779398	.	.
chr1	30873942	30874441	chr1	30930527	30931026	Phf3|chr1:30930527-30931026	0.0966728095779399	.	.
chr1	30949582	30950081	chr1	30718559	30719058	Ptp4a1|chr1:30718559-30719058	0.0758082347235353	.	.
chr1	30949582	30950081	chr1	30740784	30741283	Ptp4a1|chr1:30740784-30741283	0.1172557412833	.	.
chr1	30949582	30950081	chr1	30789598	30790097	Ptp4a1|chr1:30789598-30790097	0.163196948064835	.	.
chr1	30949582	30950081	chr1	30790220	30790719	Ptp4a1|chr1:30790220-30790719	0.067786953097552	.	.
chr1	30950354	30950853	chr1	30740784	30741283	Ptp4a1|chr1:30740784-30741283	0.134975190677833	.	.
chr1	30950354	30950853	chr1	30792858	30793357	Ptp4a1|chr1:30792858-30793357	0.135843512409589	.	.
chr1	32172459	32172958	chr1	32104030	32104529	Khdrbs2|chr1:32104030-32104529	0.145771994745126	.	.
chr1	44102213	44102712	chr1	44198134	44198633	Tex30|chr1:44198134-44198633	0.0790095658436809	.	.
chr1	44102213	44102712	chr1	44198840	44199339	Tex30|chr1:44198840-44199339	0.116450741093029	.	.
chr1	44102213	44102712	chr1	44217086	44217585	Tex30|chr1:44217086-44217585	0.117641439265715	.	.
chr1	44102213	44102712	chr1	44337501	44338000	Tex30|chr1:44337501-44338000	0.077134740431002	.	.
chr1	44102213	44102712	chr1	44425662	44426161	Tex30|chr1:44425662-44426161	0.122139252600673	.	.
chr1	44118638	44119137	chr1	44217086	44217585	Bivm|chr1:44217086-44217585	0.105570151691558	.	.
chr1	44118638	44119137	chr1	44217086	44217585	Poglut2|chr1:44217086-44217585	0.105570151691558	.	.
chr1	44118638	44119137	chr1	44325368	44325867	Bivm|chr1:44325368-44325867	0.192406148603224	.	.
chr1	44118638	44119137	chr1	44325368	44325867	Poglut2|chr1:44325368-44325867	0.192406148603224	.	.
chr1	44118638	44119137	chr1	44334165	44334664	Bivm|chr1:44334165-44334664	0.11476055064942	.	.
chr1	44118638	44119137	chr1	44334165	44334664	Poglut2|chr1:44334165-44334664	0.11476055064942	.	.
chr1	44119144	44119643	chr1	44325368	44325867	Bivm|chr1:44325368-44325867	0.0842283679467843	.	.
chr1	44119144	44119643	chr1	44325368	44325867	Poglut2|chr1:44325368-44325867	0.0842283679467843	.	.
chr1	44119144	44119643	chr1	44334165	44334664	Bivm|chr1:44334165-44334664	0.118464121000321	.	.
chr1	44119144	44119643	chr1	44334165	44334664	Poglut2|chr1:44334165-44334664	0.118464121000321	.	.
chr1	44119663	44120162	chr1	44198134	44198633	Bivm|chr1:44198134-44198633	0.0765090965987336	.	.
chr1	44119663	44120162	chr1	44325368	44325867	Bivm|chr1:44325368-44325867	0.0956065270485782	.	.
chr1	44119663	44120162	chr1	44337501	44338000	Bivm|chr1:44337501-44338000	0.0841492470846738	.	.
chr1	44147693	44148192	chr1	44217086	44217585	Ercc5|chr1:44217086-44217585	0.14484541787925	.	.
chr1	44551396	44551895	chr1	44337501	44338000	Gulp1|chr1:44337501-44338000	0.222085903999467	.	.
chr1	44552204	44552703	chr1	44337501	44338000	Gulp1|chr1:44337501-44338000	0.194095271234303	.	.
chr1	44552204	44552703	chr1	44337501	44338000	Gulp1|chr1:44337501-44338000	0.194095271234304	.	.
chr1	44552204	44552703	chr1	44425662	44426161	Gulp1|chr1:44425662-44426161	0.217891288142457	.	.
chr1	44552204	44552703	chr1	44580511	44581010	Gulp1|chr1:44580511-44581010	0.22797793636712	.	.
chr1	44552204	44552703	chr1	44595978	44596477	Gulp1|chr1:44595978-44596477	0.200930635992972	.	.
chr1	44552204	44552703	chr1	44628376	44628875	Gulp1|chr1:44628376-44628875	0.0882904041661585	.	.
chr1	44552204	44552703	chr1	44678894	44679393	Gulp1|chr1:44678894-44679393	0.12701162487241	.	.
chr1	44552204	44552703	chr1	44679569	44680068	Gulp1|chr1:44679569-44680068	0.0663721749670558	.	.
chr1	44552204	44552703	chr1	44681040	44681539	Gulp1|chr1:44681040-44681539	0.101857963493719	.	.
chr1	44552204	44552703	chr1	44750744	44751243	Gulp1|chr1:44750744-44751243	0.170677459808822	.	.
chr1	44745649	44746148	chr1	44804007	44804506	4930521E06Rik|chr1:44804007-44804506	0.0693669109897171	.	.
chr1	45794689	45795188	chr1	46018316	46018815	Wdr75|chr1:46018316-46018815	0.0787023744267707	.	.
chr1	45795197	45795696	chr1	45625868	45626367	Wdr75|chr1:45625868-45626367	0.0975461563684875	.	.
chr1	45795197	45795696	chr1	45766100	45766599	Wdr75|chr1:45766100-45766599	0.176172713413778	.	.
chr1	45795197	45795696	chr1	45838233	45838732	Wdr75|chr1:45838233-45838732	0.0838784523106933	.	.
chr1	45795197	45795696	chr1	46018316	46018815	Wdr75|chr1:46018316-46018815	0.0923513276097301	.	.
chr1	45925424	45925923	chr1	45766100	45766599	Slc40a1|chr1:45766100-45766599	0.0665544068512707	.	.
chr1	45925424	45925923	chr1	45837607	45838106	Slc40a1|chr1:45837607-45838106	0.0855924392165603	.	.
chr1	45925424	45925923	chr1	45837607	45838106	Slc40a1|chr1:45837607-45838106	0.0855924392165604	.	.
chr1	45926254	45926753	chr1	45769321	45769820	Slc40a1|chr1:45769321-45769820	0.142434940158424	.	.
chr1	45926254	45926753	chr1	45837607	45838106	Slc40a1|chr1:45837607-45838106	0.0742640010784729	.	.
chr1	46065930	46066429	chr1	46271789	46272288	Dnah7b|chr1:46271789-46272288	0.0733770802626347	.	.
chr1	46065930	46066429	chr1	46271789	46272288	Dnah7b|chr1:46271789-46272288	0.0733770802626348	.	.
chr1	46065930	46066429	chr1	46412487	46412986	Dnah7b|chr1:46412487-46412986	0.107663261225134	.	.
chr1	46066566	46067065	chr1	45769321	45769820	Dnah7b|chr1:45769321-45769820	0.116744927110471	.	.
chr1	46066566	46067065	chr1	45825095	45825594	Dnah7b|chr1:45825095-45825594	0.16894711757817	.	.
chr1	46066566	46067065	chr1	45837607	45838106	Dnah7b|chr1:45837607-45838106	0.0739403934217413	.	.
chr1	46066566	46067065	chr1	45891201	45891700	Dnah7b|chr1:45891201-45891700	0.0866363714228579	.	.
chr1	46066566	46067065	chr1	45931063	45931562	Dnah7b|chr1:45931063-45931562	0.196337093554956	.	.
chr1	46066566	46067065	chr1	46067115	46067614	Dnah7b|chr1:46067115-46067614	0.247937563945971	.	.
chr1	46066566	46067065	chr1	46201064	46201563	Dnah7b|chr1:46201064-46201563	0.0960440588921726	.	.
chr1	46066566	46067065	chr1	46201064	46201563	Dnah7b|chr1:46201064-46201563	0.0960440588921727	.	.
chr1	46849702	46850201	chr1	46580384	46580883	Gm28151|chr1:46580384-46580883	0.136193759990744	.	.
chr1	46849702	46850201	chr1	46853907	46854406	Gm28151|chr1:46853907-46854406	0.0789750732025493	.	.
chr1	46849702	46850201	chr1	46853907	46854406	Gm28151|chr1:46853907-46854406	0.0789750732025494	.	.
chr1	52816845	52817344	chr1	52752671	52753170	Inpp1|chr1:52752671-52753170	0.0754378582343089	.	.
chr1	52816845	52817344	chr1	52952486	52952985	Inpp1|chr1:52952486-52952985	0.272891392548375	.	.
chr1	52816845	52817344	chr1	52953081	52953580	Inpp1|chr1:52953081-52953580	0.0881557055289429	.	.
chr1	52816845	52817344	chr1	53093170	53093669	Inpp1|chr1:53093170-53093669	0.0928585233458845	.	.
chr1	52816845	52817344	chr1	53225566	53226065	Inpp1|chr1:53225566-53226065	0.128429641773096	.	.
chr1	52817513	52818012	chr1	53010963	53011462	Inpp1|chr1:53010963-53011462	0.196616649195897	.	.
chr1	52817513	52818012	chr1	53093170	53093669	Inpp1|chr1:53093170-53093669	0.148473971068592	.	.
chr1	52844734	52845233	chr1	52991339	52991838	Hibch|chr1:52991339-52991838	0.0856691015883764	.	.
chr1	52844734	52845233	chr1	52991339	52991838	Hibch|chr1:52991339-52991838	0.0856691015883765	.	.
chr1	52844734	52845233	chr1	53018688	53019187	Hibch|chr1:53018688-53019187	0.134193240335529	.	.
chr1	52844734	52845233	chr1	53037383	53037882	Hibch|chr1:53037383-53037882	0.20307602100462	.	.
chr1	52845579	52846078	chr1	52854016	52854515	Hibch|chr1:52854016-52854515	0.0893202681788772	.	.
chr1	52845579	52846078	chr1	52951973	52952472	Hibch|chr1:52951973-52952472	0.0976812170146527	.	.
chr1	53020017	53020516	chr1	52793573	52794072	1700019D03Rik|chr1:52793573-52794072	0.130155057141756	.	.
chr1	53020017	53020516	chr1	52903595	52904094	1700019D03Rik|chr1:52903595-52904094	0.244782878035232	.	.
chr1	53020017	53020516	chr1	52952486	52952985	1700019D03Rik|chr1:52952486-52952985	0.0941285799503771	.	.
chr1	53020017	53020516	chr1	52986655	52987154	1700019D03Rik|chr1:52986655-52987154	0.0688750590181582	.	.
chr1	53020017	53020516	chr1	52987265	52987764	1700019D03Rik|chr1:52987265-52987764	0.126015313198413	.	.
chr1	53020017	53020516	chr1	53032502	53033001	1700019D03Rik|chr1:53032502-53033001	0.0927318030339897	.	.
chr1	53020017	53020516	chr1	53069610	53070109	1700019D03Rik|chr1:53069610-53070109	0.0971888477180743	.	.
chr1	53020017	53020516	chr1	53079830	53080329	1700019D03Rik|chr1:53079830-53080329	0.10491261581246	.	.
chr1	53020017	53020516	chr1	53225566	53226065	1700019D03Rik|chr1:53225566-53226065	0.0728975007694734	.	.
chr1	53020017	53020516	chr1	53384017	53384516	1700019D03Rik|chr1:53384017-53384516	0.112020864669236	.	.
chr1	53061825	53062324	chr1	52903595	52904094	Mstn|chr1:52903595-52904094	0.129206127766028	.	.
chr1	53061825	53062324	chr1	52951973	52952472	Mstn|chr1:52951973-52952472	0.114235900684506	.	.
chr1	53061825	53062324	chr1	52952486	52952985	Mstn|chr1:52952486-52952985	0.0678632140461242	.	.
chr1	53061825	53062324	chr1	52953081	52953580	Mstn|chr1:52953081-52953580	0.0849840674283624	.	.
chr1	53061825	53062324	chr1	53010963	53011462	Mstn|chr1:53010963-53011462	0.0875519159995655	.	.
chr1	53061825	53062324	chr1	53018688	53019187	Mstn|chr1:53018688-53019187	0.0967074027763166	.	.
chr1	53061825	53062324	chr1	53037383	53037882	Mstn|chr1:53037383-53037882	0.100560432837023	.	.
chr1	53061825	53062324	chr1	53079830	53080329	Mstn|chr1:53079830-53080329	0.0702623194730163	.	.
chr1	53061825	53062324	chr1	53388479	53388978	Mstn|chr1:53388479-53388978	0.0976861540379492	.	.
chr1	53296806	53297305	chr1	53010963	53011462	Ormdl1|chr1:53010963-53011462	0.12356400385564	.	.
chr1	53296806	53297305	chr1	53010963	53011462	Pms1|chr1:53010963-53011462	0.12356400385564	.	.
chr1	53296806	53297305	chr1	53079830	53080329	Ormdl1|chr1:53079830-53080329	0.0927336119064246	.	.
chr1	53296806	53297305	chr1	53079830	53080329	Pms1|chr1:53079830-53080329	0.0927336119064246	.	.
chr1	53296806	53297305	chr1	53224765	53225264	Ormdl1|chr1:53224765-53225264	0.0685664155821249	.	.
chr1	53296806	53297305	chr1	53224765	53225264	Pms1|chr1:53224765-53225264	0.0685664155821249	.	.
chr1	53296806	53297305	chr1	53225566	53226065	Ormdl1|chr1:53225566-53226065	0.101214864799252	.	.
chr1	53296806	53297305	chr1	53225566	53226065	Pms1|chr1:53225566-53226065	0.101214864799252	.	.
chr1	53296806	53297305	chr1	53546977	53547476	Ormdl1|chr1:53546977-53547476	0.0894275187245984	.	.
chr1	53296806	53297305	chr1	53546977	53547476	Pms1|chr1:53546977-53547476	0.0894275187245984	.	.
chr1	53296806	53297305	chr1	53547482	53547981	Ormdl1|chr1:53547482-53547981	0.111126840521635	.	.
chr1	53296806	53297305	chr1	53547482	53547981	Pms1|chr1:53547482-53547981	0.111126840521635	.	.
chr1	53297308	53297807	chr1	53010963	53011462	Ormdl1|chr1:53010963-53011462	0.185575259893561	.	.
chr1	53297308	53297807	chr1	53010963	53011462	Pms1|chr1:53010963-53011462	0.185575259893561	.	.
chr1	53297308	53297807	chr1	53546977	53547476	Ormdl1|chr1:53546977-53547476	0.163477147161806	.	.
chr1	53297308	53297807	chr1	53546977	53547476	Pms1|chr1:53546977-53547476	0.163477147161806	.	.
chr1	53313399	53313898	chr1	53010963	53011462	Osgepl1|chr1:53010963-53011462	0.100778260330121	.	.
chr1	53313399	53313898	chr1	53018688	53019187	Osgepl1|chr1:53018688-53019187	0.141353328340794	.	.
chr1	53313399	53313898	chr1	53037383	53037882	Osgepl1|chr1:53037383-53037882	0.0943208828218757	.	.
chr1	53313399	53313898	chr1	53053006	53053505	Osgepl1|chr1:53053006-53053505	0.0768026188820427	.	.
chr1	53313399	53313898	chr1	53079830	53080329	Osgepl1|chr1:53079830-53080329	0.19020149963158	.	.
chr1	53313399	53313898	chr1	53225566	53226065	Osgepl1|chr1:53225566-53226065	0.132205009463607	.	.
chr1	53313399	53313898	chr1	53715382	53715881	Osgepl1|chr1:53715382-53715881	0.0914290820956865	.	.
chr1	53352482	53352981	chr1	53010963	53011462	Asdurf|chr1:53010963-53011462	0.122494453912772	.	.
chr1	53352482	53352981	chr1	53010963	53011462	Asnsd1|chr1:53010963-53011462	0.122494453912772	.	.
chr1	53352482	53352981	chr1	53018688	53019187	Asdurf|chr1:53018688-53019187	0.148964764573654	.	.
chr1	53352482	53352981	chr1	53018688	53019187	Asnsd1|chr1:53018688-53019187	0.148964764573654	.	.
chr1	53352482	53352981	chr1	53037383	53037882	Asdurf|chr1:53037383-53037882	0.199354267784888	.	.
chr1	53352482	53352981	chr1	53037383	53037882	Asnsd1|chr1:53037383-53037882	0.199354267784888	.	.
chr1	53352482	53352981	chr1	53581290	53581789	Asdurf|chr1:53581290-53581789	0.146045201582865	.	.
chr1	53352482	53352981	chr1	53581290	53581789	Asnsd1|chr1:53581290-53581789	0.146045201582865	.	.
chr1	53352482	53352981	chr1	53709563	53710062	Asdurf|chr1:53709563-53710062	0.10013049908444	.	.
chr1	53352482	53352981	chr1	53709563	53710062	Asnsd1|chr1:53709563-53710062	0.10013049908444	.	.
chr1	53352482	53352981	chr1	53715382	53715881	Asdurf|chr1:53715382-53715881	0.084359081974301	.	.
chr1	53352482	53352981	chr1	53715382	53715881	Asnsd1|chr1:53715382-53715881	0.084359081974301	.	.
chr1	53706596	53707095	chr1	53384017	53384516	Dnah7a|chr1:53384017-53384516	0.135355651469267	.	.
chr1	53706596	53707095	chr1	53547482	53547981	Dnah7a|chr1:53547482-53547981	0.0904442146252525	.	.
chr1	53706596	53707095	chr1	53709563	53710062	Dnah7a|chr1:53709563-53710062	0.0780031681794266	.	.
chr1	53706596	53707095	chr1	53709563	53710062	Dnah7a|chr1:53709563-53710062	0.0780031681794267	.	.
chr1	53707111	53707610	chr1	53384017	53384516	Dnah7a|chr1:53384017-53384516	0.134737051477379	.	.
chr1	54250459	54250958	chr1	54256299	54256798	Ccdc150|chr1:54256299-54256798	0.0940333986522299	.	.
chr1	54250459	54250958	chr1	54356679	54357178	Ccdc150|chr1:54356679-54357178	0.0961798481685098	.	.
chr1	54250459	54250958	chr1	54492251	54492750	Ccdc150|chr1:54492251-54492750	0.0910772741272198	.	.
chr1	54250459	54250958	chr1	54713166	54713665	Ccdc150|chr1:54713166-54713665	0.153276460608095	.	.
chr1	54250459	54250958	chr1	54740460	54740959	Ccdc150|chr1:54740460-54740959	0.100640744729411	.	.
chr1	54250459	54250958	chr1	54740963	54741462	Ccdc150|chr1:54740963-54741462	0.080972692944599	.	.
chr1	54438767	54439266	chr1	54256299	54256798	Gtf3c3|chr1:54256299-54256798	0.204224147076187	.	.
chr1	54438767	54439266	chr1	54332940	54333439	Gtf3c3|chr1:54332940-54333439	0.073862892823669	.	.
chr1	54438767	54439266	chr1	54467308	54467807	Gtf3c3|chr1:54467308-54467807	0.1046813319285	.	.
chr1	54438767	54439266	chr1	54713166	54713665	Gtf3c3|chr1:54713166-54713665	0.134982627522736	.	.
chr1	54438767	54439266	chr1	54740460	54740959	Gtf3c3|chr1:54740460-54740959	0.0971932000068766	.	.
chr1	54556498	54556997	chr1	54492251	54492750	Pgap1|chr1:54492251-54492750	0.0859559521586187	.	.
chr1	54556498	54556997	chr1	54713166	54713665	Pgap1|chr1:54713166-54713665	0.13025780277731	.	.
chr1	54557443	54557942	chr1	54356679	54357178	Pgap1|chr1:54356679-54357178	0.0811678824718869	.	.
chr1	54557443	54557942	chr1	54356679	54357178	Pgap1|chr1:54356679-54357178	0.081167882471887	.	.
chr1	54557443	54557942	chr1	54665931	54666430	Pgap1|chr1:54665931-54666430	0.237407645510853	.	.
chr1	54557443	54557942	chr1	54713166	54713665	Pgap1|chr1:54713166-54713665	0.174959425361578	.	.
chr1	55026688	55027187	chr1	55414325	55414824	Sf3b1|chr1:55414325-55414824	0.142434131102536	.	.
chr1	55027198	55027697	chr1	55202211	55202710	Sf3b1|chr1:55202211-55202710	0.0789300766801085	.	.
chr1	55052491	55052990	chr1	55161048	55161547	Coq10b|chr1:55161048-55161547	0.125207981635365	.	.
chr1	55052491	55052990	chr1	55171875	55172374	Coq10b|chr1:55171875-55172374	0.1481592829002	.	.
chr1	55052491	55052990	chr1	55202211	55202710	Coq10b|chr1:55202211-55202710	0.101880553246069	.	.
chr1	55052491	55052990	chr1	55239226	55239725	Coq10b|chr1:55239226-55239725	0.0924634834277557	.	.
chr1	55052491	55052990	chr1	55454006	55454505	Coq10b|chr1:55454006-55454505	0.112162630471596	.	.
chr1	55052491	55052990	chr1	55454006	55454505	Coq10b|chr1:55454006-55454505	0.112162630471597	.	.
chr1	55053010	55053509	chr1	55161048	55161547	Coq10b|chr1:55161048-55161547	0.169563053084244	.	.
chr1	55053010	55053509	chr1	55171875	55172374	Coq10b|chr1:55171875-55172374	0.153600374576403	.	.
chr1	55053010	55053509	chr1	55202211	55202710	Coq10b|chr1:55202211-55202710	0.134401815262493	.	.
chr1	55053010	55053509	chr1	55383081	55383580	Coq10b|chr1:55383081-55383580	0.0972969020482078	.	.
chr1	55053010	55053509	chr1	55383081	55383580	Coq10b|chr1:55383081-55383580	0.0972969020482079	.	.
chr1	55053010	55053509	chr1	55430568	55431067	Coq10b|chr1:55430568-55431067	0.092070149130125	.	.
chr1	55087395	55087894	chr1	55161048	55161547	Hspd1|chr1:55161048-55161547	0.0997610107133501	.	.
chr1	55087395	55087894	chr1	55161048	55161547	Hspe1|chr1:55161048-55161547	0.0997610107133501	.	.
chr1	55087395	55087894	chr1	55202211	55202710	Hspd1|chr1:55202211-55202710	0.112173513531996	.	.
chr1	55087395	55087894	chr1	55202211	55202710	Hspe1|chr1:55202211-55202710	0.112173513531996	.	.
chr1	55087908	55088407	chr1	55161048	55161547	Hspd1|chr1:55161048-55161547	0.111488320981414	.	.
chr1	55087908	55088407	chr1	55161048	55161547	Hspe1|chr1:55161048-55161547	0.111488320981414	.	.
chr1	55087908	55088407	chr1	55202211	55202710	Hspd1|chr1:55202211-55202710	0.0746133184622922	.	.
chr1	55087908	55088407	chr1	55202211	55202710	Hspe1|chr1:55202211-55202710	0.0746133184622922	.	.
chr1	55087908	55088407	chr1	55239226	55239725	Hspd1|chr1:55239226-55239725	0.15185367516085	.	.
chr1	55087908	55088407	chr1	55239226	55239725	Hspe1|chr1:55239226-55239725	0.15185367516085	.	.
chr1	55087908	55088407	chr1	55454006	55454505	Hspd1|chr1:55454006-55454505	0.0736636284141033	.	.
chr1	55087908	55088407	chr1	55454006	55454505	Hspe1|chr1:55454006-55454505	0.0736636284141033	.	.
chr1	55130908	55131407	chr1	55161048	55161547	Mob4|chr1:55161048-55161547	0.127729496036309	.	.
chr1	55130908	55131407	chr1	55202211	55202710	Mob4|chr1:55202211-55202710	0.0987089115005875	.	.
chr1	55131471	55131970	chr1	55012469	55012968	Mob4|chr1:55012469-55012968	0.0750620420201082	.	.
chr1	55131471	55131970	chr1	55378960	55379459	Mob4|chr1:55378960-55379459	0.130743829360512	.	.
chr1	55226272	55226771	chr1	55192060	55192559	Gm10561|chr1:55192060-55192559	0.0836739096689166	.	.
chr1	55226272	55226771	chr1	55192060	55192559	Rftn2|chr1:55192060-55192559	0.0836739096689166	.	.
chr1	55226272	55226771	chr1	55378960	55379459	Gm10561|chr1:55378960-55379459	0.0922914618178149	.	.
chr1	55226272	55226771	chr1	55378960	55379459	Rftn2|chr1:55378960-55379459	0.0922914618178149	.	.
chr1	55226272	55226771	chr1	55446132	55446631	Gm10561|chr1:55446132-55446631	0.114383149520748	.	.
chr1	55226272	55226771	chr1	55446132	55446631	Rftn2|chr1:55446132-55446631	0.114383149520748	.	.
chr1	55226272	55226771	chr1	55449137	55449636	Gm10561|chr1:55449137-55449636	0.199908019328512	.	.
chr1	55226272	55226771	chr1	55449137	55449636	Rftn2|chr1:55449137-55449636	0.199908019328512	.	.
chr1	55226272	55226771	chr1	55462215	55462714	Gm10561|chr1:55462215-55462714	0.132502741855961	.	.
chr1	55226272	55226771	chr1	55462215	55462714	Rftn2|chr1:55462215-55462714	0.132502741855961	.	.
chr1	55226272	55226771	chr1	55489281	55489780	Gm10561|chr1:55489281-55489780	0.0691055132241704	.	.
chr1	55226272	55226771	chr1	55489281	55489780	Rftn2|chr1:55489281-55489780	0.0691055132241704	.	.
chr1	55236881	55237380	chr1	55161048	55161547	Mars2|chr1:55161048-55161547	0.07200306400364	.	.
chr1	55236881	55237380	chr1	55171875	55172374	Mars2|chr1:55171875-55172374	0.0773441373852556	.	.
chr1	55236881	55237380	chr1	55239226	55239725	Mars2|chr1:55239226-55239725	0.143738544563319	.	.
chr1	55236881	55237380	chr1	55449137	55449636	Mars2|chr1:55449137-55449636	0.0887843993741138	.	.
chr1	55236881	55237380	chr1	55454006	55454505	Mars2|chr1:55454006-55454505	0.0707367448005788	.	.
chr1	55237741	55238240	chr1	55201711	55202210	Mars2|chr1:55201711-55202210	0.0946168451217879	.	.
chr1	55237741	55238240	chr1	55301026	55301525	Mars2|chr1:55301026-55301525	0.102401805462738	.	.
chr1	55237741	55238240	chr1	55449137	55449636	Mars2|chr1:55449137-55449636	0.0953229296890025	.	.
chr1	55237741	55238240	chr1	55454006	55454505	Mars2|chr1:55454006-55454505	0.0932720402112453	.	.
chr1	55237741	55238240	chr1	55489281	55489780	Mars2|chr1:55489281-55489780	0.0778816248679681	.	.
chr1	55363229	55363728	chr1	55161048	55161547	Boll|chr1:55161048-55161547	0.0757162199230087	.	.
chr1	55363229	55363728	chr1	55164001	55164500	Boll|chr1:55164001-55164500	0.0680698613603135	.	.
chr1	55363229	55363728	chr1	55383081	55383580	Boll|chr1:55383081-55383580	0.119313928735857	.	.
chr1	55405572	55406071	chr1	55161048	55161547	Plcl1|chr1:55161048-55161547	0.136022018574889	.	.
chr1	55405572	55406071	chr1	55301026	55301525	Plcl1|chr1:55301026-55301525	0.0792455147780352	.	.
chr1	55405572	55406071	chr1	55446132	55446631	Plcl1|chr1:55446132-55446631	0.0770921560597861	.	.
chr1	55405572	55406071	chr1	55449137	55449636	Plcl1|chr1:55449137-55449636	0.0784636995347163	.	.
chr1	55405572	55406071	chr1	55454006	55454505	Plcl1|chr1:55454006-55454505	0.216646757868205	.	.
chr1	55405572	55406071	chr1	55489281	55489780	Plcl1|chr1:55489281-55489780	0.14146453676857	.	.
chr1	55406395	55406894	chr1	55164001	55164500	Plcl1|chr1:55164001-55164500	0.149300256076106	.	.
chr1	55406395	55406894	chr1	55192060	55192559	Plcl1|chr1:55192060-55192559	0.239575214273581	.	.
chr1	55406395	55406894	chr1	55301026	55301525	Plcl1|chr1:55301026-55301525	0.06699304731275	.	.
chr1	55406395	55406894	chr1	55440588	55441087	Plcl1|chr1:55440588-55441087	0.117955423470424	.	.
chr1	55406395	55406894	chr1	55446132	55446631	Plcl1|chr1:55446132-55446631	0.243313158535324	.	.
chr1	55406395	55406894	chr1	55449137	55449636	Plcl1|chr1:55449137-55449636	0.103656789083914	.	.
chr1	55406395	55406894	chr1	55454006	55454505	Plcl1|chr1:55454006-55454505	0.0792824646431644	.	.
chr1	55406395	55406894	chr1	55462215	55462714	Plcl1|chr1:55462215-55462714	0.084982437435456	.	.
chr1	55406395	55406894	chr1	55488757	55489256	Plcl1|chr1:55488757-55489256	0.12060951568576	.	.
chr1	55406395	55406894	chr1	55489281	55489780	Plcl1|chr1:55489281-55489780	0.266682214158065	.	.
chr1	59762644	59763143	chr1	59788955	59789454	Bmpr2|chr1:59788955-59789454	0.0994989448353888	.	.
chr1	59762644	59763143	chr1	59826439	59826938	Bmpr2|chr1:59826439-59826938	0.116327833860936	.	.
chr1	59762644	59763143	chr1	59858970	59859469	Bmpr2|chr1:59858970-59859469	0.0872799094091906	.	.
chr1	59762644	59763143	chr1	59886825	59887324	Bmpr2|chr1:59886825-59887324	0.0761020180312031	.	.
chr1	59762644	59763143	chr1	59927245	59927744	Bmpr2|chr1:59927245-59927744	0.0963158899924348	.	.
chr1	59762644	59763143	chr1	60008699	60009198	Bmpr2|chr1:60008699-60009198	0.0760808108896319	.	.
chr1	59763159	59763658	chr1	59826439	59826938	Bmpr2|chr1:59826439-59826938	0.162646370424443	.	.
chr1	59763159	59763658	chr1	59926659	59927158	Bmpr2|chr1:59926659-59927158	0.0695421884733702	.	.
chr1	59763159	59763658	chr1	59927245	59927744	Bmpr2|chr1:59927245-59927744	0.128365933936921	.	.
chr1	59763681	59764180	chr1	59764494	59764993	Bmpr2|chr1:59764494-59764993	0.130591756939735	.	.
chr1	59763681	59764180	chr1	59945819	59946318	Bmpr2|chr1:59945819-59946318	0.0958141565653686	.	.
chr1	59912662	59913161	chr1	59803719	59804218	Fam117b|chr1:59803719-59804218	0.0909183808126879	.	.
chr1	59912662	59913161	chr1	59826439	59826938	Fam117b|chr1:59826439-59826938	0.213247483093462	.	.
chr1	59912662	59913161	chr1	59913763	59914262	Fam117b|chr1:59913763-59914262	0.15955321409799	.	.
chr1	59912662	59913161	chr1	59927245	59927744	Fam117b|chr1:59927245-59927744	0.100472087264928	.	.
chr1	59912662	59913161	chr1	59966136	59966635	Fam117b|chr1:59966136-59966635	0.0954819459272438	.	.
chr1	59913211	59913710	chr1	59788955	59789454	Fam117b|chr1:59788955-59789454	0.125384521384783	.	.
chr1	59913211	59913710	chr1	59848288	59848787	Fam117b|chr1:59848288-59848787	0.106340818982232	.	.
chr1	59913211	59913710	chr1	59913763	59914262	Fam117b|chr1:59913763-59914262	0.220076976302305	.	.
chr1	59913211	59913710	chr1	59927245	59927744	Fam117b|chr1:59927245-59927744	0.103412675706475	.	.
chr1	59913211	59913710	chr1	59966136	59966635	Fam117b|chr1:59966136-59966635	0.0885465728260278	.	.
chr1	60042424	60042923	chr1	59858970	59859469	Ica1l|chr1:59858970-59859469	0.162350143142362	.	.
chr1	60042424	60042923	chr1	60450149	60450648	Ica1l|chr1:60450149-60450648	0.0895505237721348	.	.
chr1	60042424	60042923	chr1	60460635	60461134	Ica1l|chr1:60460635-60461134	0.0824382032938588	.	.
chr1	60042935	60043434	chr1	59858970	59859469	Ica1l|chr1:59858970-59859469	0.0839798166649273	.	.
chr1	60042935	60043434	chr1	59926659	59927158	Ica1l|chr1:59926659-59927158	0.103712111468336	.	.
chr1	60042935	60043434	chr1	59927245	59927744	Ica1l|chr1:59927245-59927744	0.0922781563420175	.	.
chr1	60042935	60043434	chr1	60066728	60067227	Ica1l|chr1:60066728-60067227	0.0942854213753903	.	.
chr1	60097393	60097892	chr1	59788955	59789454	Carf|chr1:59788955-59789454	0.154987634042001	.	.
chr1	60097393	60097892	chr1	59826439	59826938	Carf|chr1:59826439-59826938	0.0691428496709094	.	.
chr1	60097393	60097892	chr1	59858970	59859469	Carf|chr1:59858970-59859469	0.151052088545165	.	.
chr1	60097393	60097892	chr1	59886825	59887324	Carf|chr1:59886825-59887324	0.0870630317667954	.	.
chr1	60097393	60097892	chr1	59927245	59927744	Carf|chr1:59927245-59927744	0.190472178580409	.	.
chr1	60097393	60097892	chr1	59961705	59962204	Carf|chr1:59961705-59962204	0.174140240426272	.	.
chr1	60097393	60097892	chr1	60018728	60019227	Carf|chr1:60018728-60019227	0.0676436664236572	.	.
chr1	60097393	60097892	chr1	60263575	60264074	Carf|chr1:60263575-60264074	0.0970963607426421	.	.
chr1	60097980	60098479	chr1	59803719	59804218	Carf|chr1:59803719-59804218	0.0733896764129858	.	.
chr1	60097980	60098479	chr1	59803719	59804218	Carf|chr1:59803719-59804218	0.0733896764129859	.	.
chr1	60097980	60098479	chr1	59803719	59804218	Wdr12|chr1:59803719-59804218	0.0733896764129858	.	.
chr1	60097980	60098479	chr1	59803719	59804218	Wdr12|chr1:59803719-59804218	0.0733896764129859	.	.
chr1	60097980	60098479	chr1	59826439	59826938	Carf|chr1:59826439-59826938	0.186158840102641	.	.
chr1	60097980	60098479	chr1	59826439	59826938	Wdr12|chr1:59826439-59826938	0.186158840102641	.	.
chr1	60097980	60098479	chr1	59913763	59914262	Carf|chr1:59913763-59914262	0.178399585837434	.	.
chr1	60097980	60098479	chr1	59913763	59914262	Carf|chr1:59913763-59914262	0.178399585837435	.	.
chr1	60097980	60098479	chr1	59913763	59914262	Wdr12|chr1:59913763-59914262	0.178399585837434	.	.
chr1	60097980	60098479	chr1	59913763	59914262	Wdr12|chr1:59913763-59914262	0.178399585837435	.	.
chr1	60097980	60098479	chr1	59966136	59966635	Carf|chr1:59966136-59966635	0.207743311914959	.	.
chr1	60097980	60098479	chr1	59966136	59966635	Wdr12|chr1:59966136-59966635	0.207743311914959	.	.
chr1	60098487	60098986	chr1	59880724	59881223	Carf|chr1:59880724-59881223	0.10705962569836	.	.
chr1	60098487	60098986	chr1	59880724	59881223	Wdr12|chr1:59880724-59881223	0.10705962569836	.	.
chr1	60098487	60098986	chr1	59913763	59914262	Carf|chr1:59913763-59914262	0.13065586546688	.	.
chr1	60098487	60098986	chr1	59913763	59914262	Wdr12|chr1:59913763-59914262	0.13065586546688	.	.
chr1	60098487	60098986	chr1	59927245	59927744	Carf|chr1:59927245-59927744	0.0912820912689763	.	.
chr1	60098487	60098986	chr1	59927245	59927744	Wdr12|chr1:59927245-59927744	0.0912820912689763	.	.
chr1	60098487	60098986	chr1	59966136	59966635	Carf|chr1:59966136-59966635	0.170543431628351	.	.
chr1	60098487	60098986	chr1	59966136	59966635	Wdr12|chr1:59966136-59966635	0.170543431628351	.	.
chr1	60098487	60098986	chr1	60432210	60432709	Carf|chr1:60432210-60432709	0.18921538479419	.	.
chr1	60098487	60098986	chr1	60432210	60432709	Wdr12|chr1:60432210-60432709	0.18921538479419	.	.
chr1	60180257	60180756	chr1	59803719	59804218	Nbeal1|chr1:59803719-59804218	0.0747083760300382	.	.
chr1	60180257	60180756	chr1	59848288	59848787	Nbeal1|chr1:59848288-59848787	0.0900294723879692	.	.
chr1	60180257	60180756	chr1	59927245	59927744	Nbeal1|chr1:59927245-59927744	0.0737290014000546	.	.
chr1	60180257	60180756	chr1	60428793	60429292	Nbeal1|chr1:60428793-60429292	0.0687856341454582	.	.
chr1	60342754	60343253	chr1	60018728	60019227	Cyp20a1|chr1:60018728-60019227	0.140354132926951	.	.
chr1	60342754	60343253	chr1	60490433	60490932	Cyp20a1|chr1:60490433-60490932	0.0692899825986602	.	.
chr1	60342754	60343253	chr1	60490433	60490932	Cyp20a1|chr1:60490433-60490932	0.0692899825986603	.	.
chr1	60409462	60409961	chr1	60428793	60429292	Abi2|chr1:60428793-60429292	0.177936706658563	.	.
chr1	65927121	65927620	chr1	65927769	65928268	Crygf|chr1:65927769-65928268	0.247489063899444	.	.
chr1	65927121	65927620	chr1	65929973	65930472	Crygf|chr1:65929973-65930472	0.135782166351181	.	.
chr1	69687151	69687650	chr1	69688924	69689423	Ikzf2|chr1:69688924-69689423	0.0895141038762712	.	.
chr1	69687151	69687650	chr1	69771371	69771870	Ikzf2|chr1:69771371-69771870	0.126725354856818	.	.
chr1	69826647	69827146	chr1	69656381	69656880	Spag16|chr1:69656381-69656880	0.0935292259262887	.	.
chr1	69826647	69827146	chr1	69656928	69657427	Spag16|chr1:69656928-69657427	0.0759116983128147	.	.
chr1	69826647	69827146	chr1	69759552	69760051	Spag16|chr1:69759552-69760051	0.0687432268075209	.	.
chr1	74505730	74506229	chr1	74740879	74741378	Cnot9|chr1:74740879-74741378	0.10611972611516	.	.
chr1	74505730	74506229	chr1	74763029	74763528	Cnot9|chr1:74763029-74763528	0.0852907864176178	.	.
chr1	74505730	74506229	chr1	74802933	74803432	Cnot9|chr1:74802933-74803432	0.124353888153319	.	.
chr1	74505730	74506229	chr1	74858307	74858806	Cnot9|chr1:74858307-74858806	0.0716136606651886	.	.
chr1	74506443	74506942	chr1	74793218	74793717	Cnot9|chr1:74793218-74793717	0.0733928544307872	.	.
chr1	74506443	74506942	chr1	74794449	74794948	Cnot9|chr1:74794449-74794948	0.130562362668875	.	.
chr1	74506443	74506942	chr1	74802933	74803432	Cnot9|chr1:74802933-74803432	0.140979907835718	.	.
chr1	74542596	74543095	chr1	74625831	74626330	Plcd4|chr1:74625831-74626330	0.0674518879674775	.	.
chr1	74542596	74543095	chr1	74697475	74697974	Plcd4|chr1:74697475-74697974	0.0760303207818005	.	.
chr1	74542596	74543095	chr1	74740879	74741378	Plcd4|chr1:74740879-74741378	0.0671302675826995	.	.
chr1	74542596	74543095	chr1	74802933	74803432	Plcd4|chr1:74802933-74803432	0.251791482978488	.	.
chr1	74542596	74543095	chr1	74816731	74817230	Plcd4|chr1:74816731-74817230	0.17345644650184	.	.
chr1	74587205	74587704	chr1	74816731	74817230	Bcs1l|chr1:74816731-74817230	0.0757741817418336	.	.
chr1	74587205	74587704	chr1	74816731	74817230	Zfp142|chr1:74816731-74817230	0.0757741817418336	.	.
chr1	74587205	74587704	chr1	74926640	74927139	Bcs1l|chr1:74926640-74927139	0.0810010077052695	.	.
chr1	74587205	74587704	chr1	74926640	74927139	Zfp142|chr1:74926640-74927139	0.0810010077052695	.	.
chr1	74587962	74588461	chr1	74808065	74808564	Bcs1l|chr1:74808065-74808564	0.0720471570326929	.	.
chr1	74587962	74588461	chr1	74808065	74808564	Zfp142|chr1:74808065-74808564	0.0720471570326929	.	.
chr1	74587962	74588461	chr1	74858307	74858806	Bcs1l|chr1:74858307-74858806	0.191006815084971	.	.
chr1	74587962	74588461	chr1	74858307	74858806	Zfp142|chr1:74858307-74858806	0.191006815084971	.	.
chr1	74587962	74588461	chr1	74894978	74895477	Bcs1l|chr1:74894978-74895477	0.0723698883072735	.	.
chr1	74587962	74588461	chr1	74894978	74895477	Zfp142|chr1:74894978-74895477	0.0723698883072735	.	.
chr1	74601175	74601674	chr1	74697475	74697974	Rnf25|chr1:74697475-74697974	0.100062136709752	.	.
chr1	74601175	74601674	chr1	74697475	74697974	Stk36|chr1:74697475-74697974	0.100062136709752	.	.
chr1	74601175	74601674	chr1	74816731	74817230	Rnf25|chr1:74816731-74817230	0.10121142022347	.	.
chr1	74601175	74601674	chr1	74816731	74817230	Stk36|chr1:74816731-74817230	0.10121142022347	.	.
chr1	74601175	74601674	chr1	74858307	74858806	Rnf25|chr1:74858307-74858806	0.176032686467708	.	.
chr1	74601175	74601674	chr1	74858307	74858806	Stk36|chr1:74858307-74858806	0.176032686467708	.	.
chr1	74601175	74601674	chr1	74880737	74881236	Rnf25|chr1:74880737-74881236	0.0706175085357247	.	.
chr1	74601175	74601674	chr1	74880737	74881236	Stk36|chr1:74880737-74881236	0.0706175085357247	.	.
chr1	74601175	74601674	chr1	74882110	74882609	Rnf25|chr1:74882110-74882609	0.0769499718123031	.	.
chr1	74601175	74601674	chr1	74882110	74882609	Stk36|chr1:74882110-74882609	0.0769499718123031	.	.
chr1	74661495	74661994	chr1	74784124	74784623	Ttll4|chr1:74784124-74784623	0.079371120191942	.	.
chr1	74661495	74661994	chr1	74784124	74784623	Ttll4|chr1:74784124-74784623	0.0793711201919421	.	.
chr1	74661495	74661994	chr1	74816731	74817230	Ttll4|chr1:74816731-74817230	0.0841539896954412	.	.
chr1	74661495	74661994	chr1	74858307	74858806	Ttll4|chr1:74858307-74858806	0.0976676392330638	.	.
chr1	74661495	74661994	chr1	74880737	74881236	Ttll4|chr1:74880737-74881236	0.0764711474216074	.	.
chr1	74661495	74661994	chr1	74926640	74927139	Ttll4|chr1:74926640-74927139	0.117908471362337	.	.
chr1	74712949	74713448	chr1	74538638	74539137	Cyp27a1|chr1:74538638-74539137	0.309804124986073	.	.
chr1	74712949	74713448	chr1	74625831	74626330	Cyp27a1|chr1:74625831-74626330	0.154123756108067	.	.
chr1	74712949	74713448	chr1	74697475	74697974	Cyp27a1|chr1:74697475-74697974	0.0935658463979577	.	.
chr1	74712949	74713448	chr1	74697475	74697974	Cyp27a1|chr1:74697475-74697974	0.0935658463979578	.	.
chr1	74712949	74713448	chr1	74740879	74741378	Cyp27a1|chr1:74740879-74741378	0.0927651578876727	.	.
chr1	74712949	74713448	chr1	74741387	74741886	Cyp27a1|chr1:74741387-74741886	0.0822786339584809	.	.
chr1	74712949	74713448	chr1	74759797	74760296	Cyp27a1|chr1:74759797-74760296	0.109285631763062	.	.
chr1	74712949	74713448	chr1	74772969	74773468	Cyp27a1|chr1:74772969-74773468	0.109970962914154	.	.
chr1	74712949	74713448	chr1	74829962	74830461	Cyp27a1|chr1:74829962-74830461	0.194007151000276	.	.
chr1	74712949	74713448	chr1	74880737	74881236	Cyp27a1|chr1:74880737-74881236	0.151320054481262	.	.
chr1	74712949	74713448	chr1	74882110	74882609	Cyp27a1|chr1:74882110-74882609	0.0768553274145089	.	.
chr1	74713683	74714182	chr1	74538638	74539137	Cyp27a1|chr1:74538638-74539137	0.134661780881935	.	.
chr1	74713683	74714182	chr1	74625831	74626330	Cyp27a1|chr1:74625831-74626330	0.111960123544857	.	.
chr1	74713683	74714182	chr1	74697475	74697974	Cyp27a1|chr1:74697475-74697974	0.138543629197925	.	.
chr1	74713683	74714182	chr1	74740879	74741378	Cyp27a1|chr1:74740879-74741378	0.0754257485018075	.	.
chr1	74713683	74714182	chr1	74759797	74760296	Cyp27a1|chr1:74759797-74760296	0.07672980606577	.	.
chr1	74713683	74714182	chr1	74829962	74830461	Cyp27a1|chr1:74829962-74830461	0.0952560570948072	.	.
chr1	74713683	74714182	chr1	74882110	74882609	Cyp27a1|chr1:74882110-74882609	0.0972712266526635	.	.
chr1	74748718	74749217	chr1	74538638	74539137	Prkag3|chr1:74538638-74539137	0.0757537146477745	.	.
chr1	74748718	74749217	chr1	74740879	74741378	Prkag3|chr1:74740879-74741378	0.0857382001800558	.	.
chr1	74748718	74749217	chr1	74759797	74760296	Prkag3|chr1:74759797-74760296	0.197966974001065	.	.
chr1	74748718	74749217	chr1	74787775	74788274	Prkag3|chr1:74787775-74788274	0.137471421330883	.	.
chr1	74748718	74749217	chr1	74793218	74793717	Prkag3|chr1:74793218-74793717	0.0874479805682895	.	.
chr1	74748718	74749217	chr1	74882110	74882609	Prkag3|chr1:74882110-74882609	0.0803241515503279	.	.
chr1	74854708	74855207	chr1	74784124	74784623	Cdk5r2|chr1:74784124-74784623	0.119474144347813	.	.
chr1	74854708	74855207	chr1	74858307	74858806	Cdk5r2|chr1:74858307-74858806	0.190280032937348	.	.
chr1	74854708	74855207	chr1	74926640	74927139	Cdk5r2|chr1:74926640-74927139	0.144864001342953	.	.
chr1	74854708	74855207	chr1	75141393	75141892	Cdk5r2|chr1:75141393-75141892	0.0667447681908675	.	.
chr1	74854708	74855207	chr1	75247991	75248490	Cdk5r2|chr1:75247991-75248490	0.177074904993233	.	.
chr1	74855313	74855812	chr1	74784124	74784623	Cdk5r2|chr1:74784124-74784623	0.0743665510495791	.	.
chr1	74855313	74855812	chr1	74787775	74788274	Cdk5r2|chr1:74787775-74788274	0.0900195157359178	.	.
chr1	74855313	74855812	chr1	74816731	74817230	Cdk5r2|chr1:74816731-74817230	0.119000488320374	.	.
chr1	74855313	74855812	chr1	74858307	74858806	Cdk5r2|chr1:74858307-74858806	0.111496076148524	.	.
chr1	74855313	74855812	chr1	74894978	74895477	Cdk5r2|chr1:74894978-74895477	0.131963825910747	.	.
chr1	74855313	74855812	chr1	75040368	75040867	Cdk5r2|chr1:75040368-75040867	0.115665140947524	.	.
chr1	74855313	74855812	chr1	75247991	75248490	Cdk5r2|chr1:75247991-75248490	0.126302972546162	.	.
chr1	74893408	74893907	chr1	74763029	74763528	Cryba2|chr1:74763029-74763528	0.110410375881215	.	.
chr1	74893408	74893907	chr1	74787775	74788274	Cryba2|chr1:74787775-74788274	0.0838168042415032	.	.
chr1	74893408	74893907	chr1	74793218	74793717	Cryba2|chr1:74793218-74793717	0.184278125218868	.	.
chr1	74893408	74893907	chr1	74808065	74808564	Cryba2|chr1:74808065-74808564	0.0719027694898547	.	.
chr1	74893408	74893907	chr1	74948735	74949234	Cryba2|chr1:74948735-74949234	0.186253580801769	.	.
chr1	74893408	74893907	chr1	75141393	75141892	Cryba2|chr1:75141393-75141892	0.125865541161293	.	.
chr1	74893408	74893907	chr1	75216784	75217283	Cryba2|chr1:75216784-75217283	0.0697218113435358	.	.
chr1	74893408	74893907	chr1	75234571	75235070	Cryba2|chr1:75234571-75235070	0.0949957393520105	.	.
chr1	74893408	74893907	chr1	75244823	75245322	Cryba2|chr1:75244823-75245322	0.128644046226098	.	.
chr1	74935357	74935856	chr1	74772969	74773468	Cfap65|chr1:74772969-74773468	0.122536021513169	.	.
chr1	74935357	74935856	chr1	74882110	74882609	Cfap65|chr1:74882110-74882609	0.0748435655225292	.	.
chr1	74935357	74935856	chr1	74926640	74927139	Cfap65|chr1:74926640-74927139	0.10243327209652	.	.
chr1	74935357	74935856	chr1	75141393	75141892	Cfap65|chr1:75141393-75141892	0.0687032267294455	.	.
chr1	75124760	75125259	chr1	74763029	74763528	Nhej1|chr1:74763029-74763528	0.127910712621732	.	.
chr1	75124760	75125259	chr1	74926640	74927139	Nhej1|chr1:74926640-74927139	0.150113159297979	.	.
chr1	75124760	75125259	chr1	74948735	74949234	Nhej1|chr1:74948735-74949234	0.08319216046015	.	.
chr1	75124760	75125259	chr1	75234571	75235070	Nhej1|chr1:75234571-75235070	0.072022795522554	.	.
chr1	75142499	75142998	chr1	74787775	74788274	Cnppd1|chr1:74787775-74788274	0.0881592075146826	.	.
chr1	75142499	75142998	chr1	74787775	74788274	Retreg2|chr1:74787775-74788274	0.0881592075146826	.	.
chr1	75142499	75142998	chr1	74808065	74808564	Cnppd1|chr1:74808065-74808564	0.0680822778305792	.	.
chr1	75142499	75142998	chr1	74808065	74808564	Retreg2|chr1:74808065-74808564	0.0680822778305792	.	.
chr1	75142499	75142998	chr1	74816731	74817230	Cnppd1|chr1:74816731-74817230	0.149058749321635	.	.
chr1	75142499	75142998	chr1	74816731	74817230	Retreg2|chr1:74816731-74817230	0.149058749321635	.	.
chr1	75142499	75142998	chr1	74858307	74858806	Cnppd1|chr1:74858307-74858806	0.0891753252998258	.	.
chr1	75142499	75142998	chr1	74858307	74858806	Retreg2|chr1:74858307-74858806	0.0891753252998258	.	.
chr1	75142499	75142998	chr1	74894978	74895477	Cnppd1|chr1:74894978-74895477	0.118398060890552	.	.
chr1	75142499	75142998	chr1	74894978	74895477	Retreg2|chr1:74894978-74895477	0.118398060890552	.	.
chr1	75142499	75142998	chr1	74948735	74949234	Cnppd1|chr1:74948735-74949234	0.0702036121866264	.	.
chr1	75142499	75142998	chr1	74948735	74949234	Retreg2|chr1:74948735-74949234	0.0702036121866264	.	.
chr1	75142499	75142998	chr1	75218312	75218811	Cnppd1|chr1:75218312-75218811	0.0743828862199891	.	.
chr1	75142499	75142998	chr1	75218312	75218811	Retreg2|chr1:75218312-75218811	0.0743828862199891	.	.
chr1	75142499	75142998	chr1	75234571	75235070	Cnppd1|chr1:75234571-75235070	0.126720486561009	.	.
chr1	75142499	75142998	chr1	75234571	75235070	Retreg2|chr1:75234571-75235070	0.126720486561009	.	.
chr1	75142499	75142998	chr1	75247991	75248490	Cnppd1|chr1:75247991-75248490	0.108310352163181	.	.
chr1	75142499	75142998	chr1	75247991	75248490	Retreg2|chr1:75247991-75248490	0.108310352163181	.	.
chr1	75168424	75168923	chr1	74787775	74788274	Zfand2b|chr1:74787775-74788274	0.122402014790361	.	.
chr1	75168424	75168923	chr1	74858307	74858806	Zfand2b|chr1:74858307-74858806	0.0944343783165387	.	.
chr1	75168424	75168923	chr1	74894978	74895477	Zfand2b|chr1:74894978-74895477	0.123523276218698	.	.
chr1	75168424	75168923	chr1	75016818	75017317	Zfand2b|chr1:75016818-75017317	0.0703159523914483	.	.
chr1	75168424	75168923	chr1	75141393	75141892	Zfand2b|chr1:75141393-75141892	0.0670944721035574	.	.
chr1	75168424	75168923	chr1	75218312	75218811	Zfand2b|chr1:75218312-75218811	0.153469894485421	.	.
chr1	75168424	75168923	chr1	75234571	75235070	Zfand2b|chr1:75234571-75235070	0.0671380362928736	.	.
chr1	75169048	75169547	chr1	74763029	74763528	Zfand2b|chr1:74763029-74763528	0.152491562775839	.	.
chr1	75169048	75169547	chr1	74858307	74858806	Zfand2b|chr1:74858307-74858806	0.100651342898352	.	.
chr1	75169048	75169547	chr1	74926640	74927139	Zfand2b|chr1:74926640-74927139	0.0681772341993063	.	.
chr1	75169048	75169547	chr1	75040368	75040867	Zfand2b|chr1:75040368-75040867	0.118855181536883	.	.
chr1	75169048	75169547	chr1	75216784	75217283	Zfand2b|chr1:75216784-75217283	0.115694220755216	.	.
chr1	75179524	75180023	chr1	74816731	74817230	Abcb6|chr1:74816731-74817230	0.209520804806515	.	.
chr1	75179524	75180023	chr1	74926640	74927139	Abcb6|chr1:74926640-74927139	0.0757270606533946	.	.
chr1	75179524	75180023	chr1	75216784	75217283	Abcb6|chr1:75216784-75217283	0.0703711893502486	.	.
chr1	75180079	75180578	chr1	74816731	74817230	Abcb6|chr1:74816731-74817230	0.141720375132742	.	.
chr1	75180079	75180578	chr1	74858307	74858806	Abcb6|chr1:74858307-74858806	0.165969827862754	.	.
chr1	75180079	75180578	chr1	75218312	75218811	Abcb6|chr1:75218312-75218811	0.104856149050325	.	.
chr1	75180079	75180578	chr1	75247991	75248490	Abcb6|chr1:75247991-75248490	0.169908100336221	.	.
chr1	75191753	75192252	chr1	74816731	74817230	Ankzf1|chr1:74816731-74817230	0.0777547894230121	.	.
chr1	75191753	75192252	chr1	74816731	74817230	Atg9a|chr1:74816731-74817230	0.0777547894230121	.	.
chr1	75191753	75192252	chr1	74964428	74964927	Ankzf1|chr1:74964428-74964927	0.0936665258496325	.	.
chr1	75191753	75192252	chr1	74964428	74964927	Atg9a|chr1:74964428-74964927	0.0936665258496325	.	.
chr1	75191753	75192252	chr1	75141393	75141892	Ankzf1|chr1:75141393-75141892	0.0732434267260222	.	.
chr1	75191753	75192252	chr1	75141393	75141892	Atg9a|chr1:75141393-75141892	0.0732434267260222	.	.
chr1	75191753	75192252	chr1	75218312	75218811	Ankzf1|chr1:75218312-75218811	0.0713693065068762	.	.
chr1	75191753	75192252	chr1	75218312	75218811	Atg9a|chr1:75218312-75218811	0.0713693065068762	.	.
chr1	75191753	75192252	chr1	75234571	75235070	Ankzf1|chr1:75234571-75235070	0.113849709493291	.	.
chr1	75191753	75192252	chr1	75234571	75235070	Atg9a|chr1:75234571-75235070	0.113849709493291	.	.
chr1	75191753	75192252	chr1	75244823	75245322	Ankzf1|chr1:75244823-75245322	0.141612662858455	.	.
chr1	75191753	75192252	chr1	75244823	75245322	Atg9a|chr1:75244823-75245322	0.141612662858455	.	.
chr1	75192415	75192914	chr1	74759797	74760296	Ankzf1|chr1:74759797-74760296	0.141833650363763	.	.
chr1	75192415	75192914	chr1	74759797	74760296	Atg9a|chr1:74759797-74760296	0.141833650363763	.	.
chr1	75192415	75192914	chr1	74964428	74964927	Ankzf1|chr1:74964428-74964927	0.118627350223037	.	.
chr1	75192415	75192914	chr1	74964428	74964927	Atg9a|chr1:74964428-74964927	0.118627350223037	.	.
chr1	75192415	75192914	chr1	75016818	75017317	Ankzf1|chr1:75016818-75017317	0.0899402586261465	.	.
chr1	75192415	75192914	chr1	75016818	75017317	Atg9a|chr1:75016818-75017317	0.0899402586261465	.	.
chr1	75192415	75192914	chr1	75141393	75141892	Ankzf1|chr1:75141393-75141892	0.121251794890171	.	.
chr1	75192415	75192914	chr1	75141393	75141892	Atg9a|chr1:75141393-75141892	0.121251794890171	.	.
chr1	75192415	75192914	chr1	75218312	75218811	Ankzf1|chr1:75218312-75218811	0.0677837318789669	.	.
chr1	75192415	75192914	chr1	75218312	75218811	Atg9a|chr1:75218312-75218811	0.0677837318789669	.	.
chr1	75210546	75211045	chr1	74784124	74784623	Glb1l|chr1:74784124-74784623	0.0738732179564181	.	.
chr1	75210546	75211045	chr1	74784124	74784623	Stk16|chr1:74784124-74784623	0.0738732179564181	.	.
chr1	75210546	75211045	chr1	74787775	74788274	Glb1l|chr1:74787775-74788274	0.101069796116792	.	.
chr1	75210546	75211045	chr1	74787775	74788274	Stk16|chr1:74787775-74788274	0.101069796116792	.	.
chr1	75210546	75211045	chr1	74948735	74949234	Glb1l|chr1:74948735-74949234	0.162977968407164	.	.
chr1	75210546	75211045	chr1	74948735	74949234	Stk16|chr1:74948735-74949234	0.162977968407164	.	.
chr1	75210546	75211045	chr1	75218312	75218811	Glb1l|chr1:75218312-75218811	0.132480880640293	.	.
chr1	75210546	75211045	chr1	75218312	75218811	Stk16|chr1:75218312-75218811	0.132480880640293	.	.
chr1	75210546	75211045	chr1	75234571	75235070	Glb1l|chr1:75234571-75235070	0.112276075865764	.	.
chr1	75210546	75211045	chr1	75234571	75235070	Stk16|chr1:75234571-75235070	0.112276075865764	.	.
chr1	75210546	75211045	chr1	75244823	75245322	Glb1l|chr1:75244823-75245322	0.115554278427458	.	.
chr1	75210546	75211045	chr1	75244823	75245322	Stk16|chr1:75244823-75245322	0.115554278427458	.	.
chr1	75219086	75219585	chr1	74787775	74788274	Tuba4a|chr1:74787775-74788274	0.088452437550132	.	.
chr1	75219086	75219585	chr1	74794449	74794948	Tuba4a|chr1:74794449-74794948	0.101892283128519	.	.
chr1	75219086	75219585	chr1	74858307	74858806	Tuba4a|chr1:74858307-74858806	0.102582142483964	.	.
chr1	75219086	75219585	chr1	74948735	74949234	Tuba4a|chr1:74948735-74949234	0.0804070204834444	.	.
chr1	75219086	75219585	chr1	75218312	75218811	Tuba4a|chr1:75218312-75218811	0.234204170440506	.	.
chr1	75219086	75219585	chr1	75234571	75235070	Tuba4a|chr1:75234571-75235070	0.16513822811461	.	.
chr1	75219086	75219585	chr1	75244823	75245322	Tuba4a|chr1:75244823-75245322	0.100391562247606	.	.
chr1	75219086	75219585	chr1	75247991	75248490	Tuba4a|chr1:75247991-75248490	0.167743287069135	.	.
chr1	75219640	75220139	chr1	74784124	74784623	Tuba4a|chr1:74784124-74784623	0.142727682182741	.	.
chr1	75219640	75220139	chr1	74808065	74808564	Tuba4a|chr1:74808065-74808564	0.0839993711950091	.	.
chr1	75219640	75220139	chr1	74858307	74858806	Tuba4a|chr1:74858307-74858806	0.15087705727928	.	.
chr1	75219640	75220139	chr1	75218312	75218811	Tuba4a|chr1:75218312-75218811	0.0986426846290595	.	.
chr1	75219640	75220139	chr1	75247991	75248490	Tuba4a|chr1:75247991-75248490	0.151632339946138	.	.
chr1	75230933	75231432	chr1	74784124	74784623	A630095N17Rik|chr1:74784124-74784623	0.127969108886043	.	.
chr1	75230933	75231432	chr1	74793218	74793717	A630095N17Rik|chr1:74793218-74793717	0.105903143231357	.	.
chr1	75230933	75231432	chr1	74794449	74794948	A630095N17Rik|chr1:74794449-74794948	0.0760397192677056	.	.
chr1	75230933	75231432	chr1	74858307	74858806	A630095N17Rik|chr1:74858307-74858806	0.1709826567633	.	.
chr1	75230933	75231432	chr1	74948735	74949234	A630095N17Rik|chr1:74948735-74949234	0.122668926859564	.	.
chr1	75230933	75231432	chr1	75040368	75040867	A630095N17Rik|chr1:75040368-75040867	0.20381429234867	.	.
chr1	75230933	75231432	chr1	75135459	75135958	A630095N17Rik|chr1:75135459-75135958	0.193794208572941	.	.
chr1	75230933	75231432	chr1	75216784	75217283	A630095N17Rik|chr1:75216784-75217283	0.149700933528791	.	.
chr1	75230933	75231432	chr1	75234571	75235070	A630095N17Rik|chr1:75234571-75235070	0.20804087097916	.	.
chr1	75230933	75231432	chr1	75244823	75245322	A630095N17Rik|chr1:75244823-75245322	0.141658075205426	.	.
chr1	75230933	75231432	chr1	75247991	75248490	A630095N17Rik|chr1:75247991-75248490	0.364486963283883	.	.
chr1	75236144	75236643	chr1	74816731	74817230	Dnajb2|chr1:74816731-74817230	0.189279027617401	.	.
chr1	75236144	75236643	chr1	74858307	74858806	Dnajb2|chr1:74858307-74858806	0.120653036682306	.	.
chr1	75236144	75236643	chr1	75141393	75141892	Dnajb2|chr1:75141393-75141892	0.0668970281480892	.	.
chr1	75236144	75236643	chr1	75218312	75218811	Dnajb2|chr1:75218312-75218811	0.133674043166261	.	.
chr1	75236144	75236643	chr1	75234571	75235070	Dnajb2|chr1:75234571-75235070	0.14466886144715	.	.
chr1	75236144	75236643	chr1	75244823	75245322	Dnajb2|chr1:75244823-75245322	0.102707201357153	.	.
chr1	75236144	75236643	chr1	75247991	75248490	Dnajb2|chr1:75247991-75248490	0.182826802815859	.	.
chr1	75236651	75237150	chr1	74787775	74788274	Dnajb2|chr1:74787775-74788274	0.0666522062590064	.	.
chr1	75236651	75237150	chr1	74794449	74794948	Dnajb2|chr1:74794449-74794948	0.0942524057601502	.	.
chr1	75236651	75237150	chr1	75040368	75040867	Dnajb2|chr1:75040368-75040867	0.147306135012809	.	.
chr1	75236651	75237150	chr1	75218312	75218811	Dnajb2|chr1:75218312-75218811	0.119479469272986	.	.
chr1	75236651	75237150	chr1	75234571	75235070	Dnajb2|chr1:75234571-75235070	0.087970604656083	.	.
chr1	75236651	75237150	chr1	75244823	75245322	Dnajb2|chr1:75244823-75245322	0.104267366097806	.	.
chr1	75236651	75237150	chr1	75247991	75248490	Dnajb2|chr1:75247991-75248490	0.0918612842454628	.	.
chr1	77972152	77972651	chr1	77947164	77947663	Gm28387|chr1:77947164-77947663	0.170785864159502	.	.
chr1	77972152	77972651	chr1	77964556	77965055	Gm28387|chr1:77964556-77965055	0.182598513662583	.	.
chr1	77972152	77972651	chr1	77965091	77965590	Gm28387|chr1:77965091-77965590	0.0867477547957782	.	.
chr1	77972152	77972651	chr1	78181806	78182305	Gm28387|chr1:78181806-78182305	0.0668500914999834	.	.
chr1	77972152	77972651	chr1	78215765	78216264	Gm28387|chr1:78215765-78216264	0.178669457956689	.	.
chr1	77972152	77972651	chr1	78217089	78217588	Gm28387|chr1:78217089-78217588	0.192039558756047	.	.
chr1	77972152	77972651	chr1	78218104	78218603	Gm28387|chr1:78218104-78218603	0.149768959948897	.	.
chr1	77972152	77972651	chr1	78227469	78227968	Gm28387|chr1:78227469-78227968	0.09885637811443	.	.
chr1	77972152	77972651	chr1	78228748	78229247	Gm28387|chr1:78228748-78229247	0.109513080371143	.	.
chr1	77972152	77972651	chr1	78233977	78234476	Gm28387|chr1:78233977-78234476	0.0946320156228587	.	.
chr1	77972152	77972651	chr1	78234564	78235063	Gm28387|chr1:78234564-78235063	0.0832924289340232	.	.
chr1	84839165	84839664	chr1	84838531	84839030	Fbxo36|chr1:84838531-84839030	0.182426044642236	.	.
chr1	84839165	84839664	chr1	84855235	84855734	Fbxo36|chr1:84855235-84855734	0.103160208127449	.	.
chr1	84839165	84839664	chr1	84855742	84856241	Fbxo36|chr1:84855742-84856241	0.0838930793512457	.	.
chr1	84839165	84839664	chr1	84869215	84869714	Fbxo36|chr1:84869215-84869714	0.109716803296948	.	.
chr1	84839165	84839664	chr1	84881481	84881980	Fbxo36|chr1:84881481-84881980	0.112566682318507	.	.
chr1	84839165	84839664	chr1	84933383	84933882	Fbxo36|chr1:84933383-84933882	0.0980896726041073	.	.
chr1	84839165	84839664	chr1	84942609	84943108	Fbxo36|chr1:84942609-84943108	0.142204214399964	.	.
chr1	84839808	84840307	chr1	84838531	84839030	Fbxo36|chr1:84838531-84839030	0.200674842304362	.	.
chr1	84839808	84840307	chr1	84838531	84839030	Trip12|chr1:84838531-84839030	0.200674842304362	.	.
chr1	84839808	84840307	chr1	84855235	84855734	Fbxo36|chr1:84855235-84855734	0.185421613788764	.	.
chr1	84839808	84840307	chr1	84855235	84855734	Trip12|chr1:84855235-84855734	0.185421613788764	.	.
chr1	84839808	84840307	chr1	84855742	84856241	Fbxo36|chr1:84855742-84856241	0.202590932425791	.	.
chr1	84839808	84840307	chr1	84855742	84856241	Trip12|chr1:84855742-84856241	0.202590932425791	.	.
chr1	84934371	84934870	chr1	84849784	84850283	Slc16a14|chr1:84849784-84850283	0.0767065399956408	.	.
chr1	84934371	84934870	chr1	84942609	84943108	Slc16a14|chr1:84942609-84943108	0.079195582065973	.	.
chr1	84934883	84935382	chr1	84855235	84855734	Slc16a14|chr1:84855235-84855734	0.117823213243585	.	.
chr1	84934883	84935382	chr1	84869215	84869714	Slc16a14|chr1:84869215-84869714	0.111229057836884	.	.
chr1	84934883	84935382	chr1	84942609	84943108	Slc16a14|chr1:84942609-84943108	0.149061728400385	.	.
chr1	84934883	84935382	chr1	85081235	85081734	Slc16a14|chr1:85081235-85081734	0.110901585433216	.	.
chr1	84935649	84936148	chr1	84866228	84866727	Slc16a14|chr1:84866228-84866727	0.433378010377479	.	.
chr1	84935649	84936148	chr1	84869215	84869714	Slc16a14|chr1:84869215-84869714	0.234497748608795	.	.
chr1	84935649	84936148	chr1	84952421	84952920	Slc16a14|chr1:84952421-84952920	0.276595454654551	.	.
chr1	84935649	84936148	chr1	84953010	84953509	Slc16a14|chr1:84953010-84953509	0.116128462110285	.	.
chr1	84935649	84936148	chr1	85081235	85081734	Slc16a14|chr1:85081235-85081734	0.167170272773019	.	.
chr1	85526396	85526895	chr1	85499603	85500102	Gm16092|chr1:85499603-85500102	0.120871587416351	.	.
chr1	85526396	85526895	chr1	85547922	85548421	Gm16092|chr1:85547922-85548421	0.0770027253305602	.	.
chr1	85526396	85526895	chr1	85581168	85581667	Gm16092|chr1:85581168-85581667	0.116504861324229	.	.
chr1	85526396	85526895	chr1	85642464	85642963	Gm16092|chr1:85642464-85642963	0.129392057720065	.	.
chr1	85526396	85526895	chr1	85736435	85736934	Gm16092|chr1:85736435-85736934	0.0942009894728745	.	.
chr1	85527012	85527511	chr1	85499603	85500102	Gm16092|chr1:85499603-85500102	0.16398540030429	.	.
chr1	85527012	85527511	chr1	85642464	85642963	Gm16092|chr1:85642464-85642963	0.216559176223944	.	.
chr1	85649801	85650300	chr1	85499603	85500102	Gm17017|chr1:85499603-85500102	0.184941824382764	.	.
chr1	85649801	85650300	chr1	85499603	85500102	Sp100|chr1:85499603-85500102	0.184941824382764	.	.
chr1	85649801	85650300	chr1	85642464	85642963	Gm17017|chr1:85642464-85642963	0.167874849416101	.	.
chr1	85649801	85650300	chr1	85642464	85642963	Sp100|chr1:85642464-85642963	0.167874849416101	.	.
chr1	85649801	85650300	chr1	85693870	85694369	Gm17017|chr1:85693870-85694369	0.0886355864232764	.	.
chr1	85649801	85650300	chr1	85693870	85694369	Sp100|chr1:85693870-85694369	0.0886355864232764	.	.
chr1	85649801	85650300	chr1	85703519	85704018	Gm17017|chr1:85703519-85704018	0.0928536116423806	.	.
chr1	85649801	85650300	chr1	85703519	85704018	Sp100|chr1:85703519-85704018	0.0928536116423806	.	.
chr1	87755700	87756199	chr1	87811076	87811575	Atg16l1|chr1:87811076-87811575	0.137277107541627	.	.
chr1	87755700	87756199	chr1	87871692	87872191	Atg16l1|chr1:87871692-87872191	0.0738007698122835	.	.
chr1	87853009	87853508	chr1	87863506	87864005	Dgkd|chr1:87863506-87864005	0.0776265836294674	.	.
chr1	87853009	87853508	chr1	87913212	87913711	Dgkd|chr1:87913212-87913711	0.0904085957202103	.	.
chr1	87853009	87853508	chr1	87936469	87936968	Dgkd|chr1:87936469-87936968	0.142565787786204	.	.
chr1	87853009	87853508	chr1	88143908	88144407	Dgkd|chr1:88143908-88144407	0.153383431595937	.	.
chr1	87853973	87854472	chr1	87813063	87813562	Dgkd|chr1:87813063-87813562	0.102280914213732	.	.
chr1	87853973	87854472	chr1	87813063	87813562	Gm19582|chr1:87813063-87813562	0.102280914213732	.	.
chr1	87853973	87854472	chr1	87871166	87871665	Dgkd|chr1:87871166-87871665	0.128526103324814	.	.
chr1	87853973	87854472	chr1	87871166	87871665	Gm19582|chr1:87871166-87871665	0.128526103324814	.	.
chr1	87853973	87854472	chr1	87871692	87872191	Dgkd|chr1:87871692-87872191	0.134329267697406	.	.
chr1	87853973	87854472	chr1	87871692	87872191	Gm19582|chr1:87871692-87872191	0.134329267697406	.	.
chr1	87853973	87854472	chr1	87879632	87880131	Dgkd|chr1:87879632-87880131	0.0813694755499307	.	.
chr1	87853973	87854472	chr1	87879632	87880131	Gm19582|chr1:87879632-87880131	0.0813694755499307	.	.
chr1	87853973	87854472	chr1	87880181	87880680	Dgkd|chr1:87880181-87880680	0.0934477185992136	.	.
chr1	87853973	87854472	chr1	87880181	87880680	Gm19582|chr1:87880181-87880680	0.0934477185992136	.	.
chr1	87853973	87854472	chr1	87913212	87913711	Dgkd|chr1:87913212-87913711	0.0967206396131542	.	.
chr1	87853973	87854472	chr1	87913212	87913711	Gm19582|chr1:87913212-87913711	0.0967206396131542	.	.
chr1	87853973	87854472	chr1	87935966	87936465	Dgkd|chr1:87935966-87936465	0.131817554393476	.	.
chr1	87853973	87854472	chr1	87935966	87936465	Gm19582|chr1:87935966-87936465	0.131817554393476	.	.
chr1	87853973	87854472	chr1	87936469	87936968	Dgkd|chr1:87936469-87936968	0.0767956196012868	.	.
chr1	87853973	87854472	chr1	87936469	87936968	Gm19582|chr1:87936469-87936968	0.0767956196012868	.	.
chr1	88008031	88008530	chr1	87798300	87798799	Usp40|chr1:87798300-87798799	0.0888669229920764	.	.
chr1	88008031	88008530	chr1	87811076	87811575	Usp40|chr1:87811076-87811575	0.0909506941161978	.	.
chr1	88008031	88008530	chr1	87935966	87936465	Usp40|chr1:87935966-87936465	0.0801921537933732	.	.
chr1	88008031	88008530	chr1	87935966	87936465	Usp40|chr1:87935966-87936465	0.0801921537933733	.	.
chr1	88093920	88094419	chr1	87789687	87790186	Ugt1a7c|chr1:87789687-87790186	0.0906734577561409	.	.
chr1	88093920	88094419	chr1	87798300	87798799	Ugt1a7c|chr1:87798300-87798799	0.11875785142599	.	.
chr1	88093920	88094419	chr1	87871166	87871665	Ugt1a7c|chr1:87871166-87871665	0.106858074903364	.	.
chr1	88093920	88094419	chr1	87871692	87872191	Ugt1a7c|chr1:87871692-87872191	0.141316319662416	.	.
chr1	88093920	88094419	chr1	87879632	87880131	Ugt1a7c|chr1:87879632-87880131	0.13915737970837	.	.
chr1	88093920	88094419	chr1	87880181	87880680	Ugt1a7c|chr1:87880181-87880680	0.187383295414145	.	.
chr1	88093920	88094419	chr1	87906478	87906977	Ugt1a7c|chr1:87906478-87906977	0.139640598568047	.	.
chr1	88093920	88094419	chr1	87913212	87913711	Ugt1a7c|chr1:87913212-87913711	0.0922051644163835	.	.
chr1	88093920	88094419	chr1	87929761	87930260	Ugt1a7c|chr1:87929761-87930260	0.172913337423249	.	.
chr1	88093920	88094419	chr1	87935966	87936465	Ugt1a7c|chr1:87935966-87936465	0.0913113488717332	.	.
chr1	88093920	88094419	chr1	88098448	88098947	Ugt1a7c|chr1:88098448-88098947	0.0966160625893272	.	.
chr1	88093920	88094419	chr1	88150036	88150535	Ugt1a7c|chr1:88150036-88150535	0.12221850078142	.	.
chr1	88093920	88094419	chr1	88158398	88158897	Ugt1a7c|chr1:88158398-88158897	0.138392617969558	.	.
chr1	88093920	88094419	chr1	88235242	88235741	Ugt1a7c|chr1:88235242-88235741	0.159767472634742	.	.
chr1	88199650	88200149	chr1	87789687	87790186	Ugt1a2|chr1:87789687-87790186	0.21122402683435	.	.
chr1	88199650	88200149	chr1	87798300	87798799	Ugt1a2|chr1:87798300-87798799	0.073790250575069	.	.
chr1	88199650	88200149	chr1	87848618	87849117	Ugt1a2|chr1:87848618-87849117	0.109385115177498	.	.
chr1	88199650	88200149	chr1	87871166	87871665	Ugt1a2|chr1:87871166-87871665	0.068964194562697	.	.
chr1	88199650	88200149	chr1	87871692	87872191	Ugt1a2|chr1:87871692-87872191	0.102984535959083	.	.
chr1	88199650	88200149	chr1	87922599	87923098	Ugt1a2|chr1:87922599-87923098	0.111588772553656	.	.
chr1	88199650	88200149	chr1	87929761	87930260	Ugt1a2|chr1:87929761-87930260	0.169638952245056	.	.
chr1	88199650	88200149	chr1	87935966	87936465	Ugt1a2|chr1:87935966-87936465	0.0700335789647239	.	.
chr1	88199650	88200149	chr1	87936469	87936968	Ugt1a2|chr1:87936469-87936968	0.0787281175079887	.	.
chr1	88199650	88200149	chr1	87947579	87948078	Ugt1a2|chr1:87947579-87948078	0.109136106648955	.	.
chr1	88199650	88200149	chr1	88235242	88235741	Ugt1a2|chr1:88235242-88235741	0.169636595936616	.	.
chr1	88205505	88206004	chr1	87798300	87798799	Dnajb3|chr1:87798300-87798799	0.131880980441003	.	.
chr1	88205505	88206004	chr1	87848618	87849117	Dnajb3|chr1:87848618-87849117	0.135417449092542	.	.
chr1	88205505	88206004	chr1	87922599	87923098	Dnajb3|chr1:87922599-87923098	0.0777373138818561	.	.
chr1	88205505	88206004	chr1	87935966	87936465	Dnajb3|chr1:87935966-87936465	0.0668620979418517	.	.
chr1	93305687	93306186	chr1	93352667	93353166	Gm28535|chr1:93352667-93353166	0.0912506316769372	.	.
chr1	93305687	93306186	chr1	93352667	93353166	Mterf4|chr1:93352667-93353166	0.0912506316769372	.	.
chr1	93305687	93306186	chr1	93408964	93409463	Gm28535|chr1:93408964-93409463	0.0907173245188919	.	.
chr1	93305687	93306186	chr1	93408964	93409463	Mterf4|chr1:93408964-93409463	0.0907173245188919	.	.
chr1	93305687	93306186	chr1	93698616	93699115	Gm28535|chr1:93698616-93699115	0.0899148841553221	.	.
chr1	93305687	93306186	chr1	93698616	93699115	Mterf4|chr1:93698616-93699115	0.0899148841553221	.	.
chr1	93342619	93343118	chr1	93444675	93445174	Pask|chr1:93444675-93445174	0.107000342060581	.	.
chr1	93342619	93343118	chr1	93444675	93445174	Ppp1r7|chr1:93444675-93445174	0.107000342060581	.	.
chr1	93342619	93343118	chr1	93560595	93561094	Pask|chr1:93560595-93561094	0.0664223545995082	.	.
chr1	93342619	93343118	chr1	93560595	93561094	Ppp1r7|chr1:93560595-93561094	0.0664223545995082	.	.
chr1	93342619	93343118	chr1	93577810	93578309	Pask|chr1:93577810-93578309	0.0808893688266594	.	.
chr1	93342619	93343118	chr1	93577810	93578309	Ppp1r7|chr1:93577810-93578309	0.0808893688266594	.	.
chr1	93342619	93343118	chr1	93714772	93715271	Pask|chr1:93714772-93715271	0.0677955310814965	.	.
chr1	93342619	93343118	chr1	93714772	93715271	Pask|chr1:93714772-93715271	0.0677955310814966	.	.
chr1	93342619	93343118	chr1	93714772	93715271	Ppp1r7|chr1:93714772-93715271	0.0677955310814965	.	.
chr1	93342619	93343118	chr1	93714772	93715271	Ppp1r7|chr1:93714772-93715271	0.0677955310814966	.	.
chr1	93342619	93343118	chr1	93726046	93726545	Pask|chr1:93726046-93726545	0.0782558220497915	.	.
chr1	93342619	93343118	chr1	93726046	93726545	Ppp1r7|chr1:93726046-93726545	0.0782558220497915	.	.
chr1	93343358	93343857	chr1	93256294	93256793	Pask|chr1:93256294-93256793	0.109993446557631	.	.
chr1	93343358	93343857	chr1	93256294	93256793	Ppp1r7|chr1:93256294-93256793	0.109993446557631	.	.
chr1	93343358	93343857	chr1	93352667	93353166	Pask|chr1:93352667-93353166	0.120707565917101	.	.
chr1	93343358	93343857	chr1	93352667	93353166	Ppp1r7|chr1:93352667-93353166	0.120707565917101	.	.
chr1	93343358	93343857	chr1	93362590	93363089	Pask|chr1:93362590-93363089	0.0698510413283082	.	.
chr1	93343358	93343857	chr1	93362590	93363089	Ppp1r7|chr1:93362590-93363089	0.0698510413283082	.	.
chr1	93343358	93343857	chr1	93444675	93445174	Pask|chr1:93444675-93445174	0.0952013431874931	.	.
chr1	93343358	93343857	chr1	93444675	93445174	Ppp1r7|chr1:93444675-93445174	0.0952013431874931	.	.
chr1	93343358	93343857	chr1	93618024	93618523	Pask|chr1:93618024-93618523	0.0788934732244103	.	.
chr1	93343358	93343857	chr1	93618024	93618523	Pask|chr1:93618024-93618523	0.0788934732244104	.	.
chr1	93343358	93343857	chr1	93618024	93618523	Ppp1r7|chr1:93618024-93618523	0.0788934732244103	.	.
chr1	93343358	93343857	chr1	93618024	93618523	Ppp1r7|chr1:93618024-93618523	0.0788934732244104	.	.
chr1	93343358	93343857	chr1	93691752	93692251	Pask|chr1:93691752-93692251	0.161347431987942	.	.
chr1	93343358	93343857	chr1	93691752	93692251	Ppp1r7|chr1:93691752-93692251	0.161347431987942	.	.
chr1	93343358	93343857	chr1	93725542	93726041	Pask|chr1:93725542-93726041	0.0807499532709495	.	.
chr1	93343358	93343857	chr1	93725542	93726041	Ppp1r7|chr1:93725542-93726041	0.0807499532709495	.	.
chr1	93343358	93343857	chr1	93726046	93726545	Pask|chr1:93726046-93726545	0.182667621188387	.	.
chr1	93343358	93343857	chr1	93726046	93726545	Ppp1r7|chr1:93726046-93726545	0.182667621188387	.	.
chr1	93478107	93478606	chr1	93444675	93445174	Hdlbp|chr1:93444675-93445174	0.14111765879526	.	.
chr1	93478107	93478606	chr1	93444675	93445174	Sept2|chr1:93444675-93445174	0.14111765879526	.	.
chr1	93478107	93478606	chr1	93445454	93445953	Hdlbp|chr1:93445454-93445953	0.0686678193915548	.	.
chr1	93478107	93478606	chr1	93445454	93445953	Sept2|chr1:93445454-93445953	0.0686678193915548	.	.
chr1	93478107	93478606	chr1	93680106	93680605	Hdlbp|chr1:93680106-93680605	0.12760581704641	.	.
chr1	93478107	93478606	chr1	93680106	93680605	Sept2|chr1:93680106-93680605	0.12760581704641	.	.
chr1	93478107	93478606	chr1	93704205	93704704	Hdlbp|chr1:93704205-93704704	0.0916370709300762	.	.
chr1	93478107	93478606	chr1	93704205	93704704	Sept2|chr1:93704205-93704704	0.0916370709300762	.	.
chr1	93478107	93478606	chr1	93705324	93705823	Hdlbp|chr1:93705324-93705823	0.148826962620854	.	.
chr1	93478107	93478606	chr1	93705324	93705823	Sept2|chr1:93705324-93705823	0.148826962620854	.	.
chr1	93478107	93478606	chr1	93725542	93726041	Hdlbp|chr1:93725542-93726041	0.221834175442454	.	.
chr1	93478107	93478606	chr1	93725542	93726041	Sept2|chr1:93725542-93726041	0.221834175442454	.	.
chr1	93478107	93478606	chr1	93726046	93726545	Hdlbp|chr1:93726046-93726545	0.291043168281088	.	.
chr1	93478107	93478606	chr1	93726046	93726545	Sept2|chr1:93726046-93726545	0.291043168281088	.	.
chr1	93478107	93478606	chr1	93727334	93727833	Hdlbp|chr1:93727334-93727833	0.120918800909473	.	.
chr1	93478107	93478606	chr1	93727334	93727833	Sept2|chr1:93727334-93727833	0.120918800909473	.	.
chr1	93478622	93479121	chr1	93287944	93288443	Hdlbp|chr1:93287944-93288443	0.116300965927568	.	.
chr1	93478622	93479121	chr1	93287944	93288443	Sept2|chr1:93287944-93288443	0.116300965927568	.	.
chr1	93478622	93479121	chr1	93445454	93445953	Hdlbp|chr1:93445454-93445953	0.154625220159151	.	.
chr1	93478622	93479121	chr1	93445454	93445953	Sept2|chr1:93445454-93445953	0.154625220159151	.	.
chr1	93478622	93479121	chr1	93577810	93578309	Hdlbp|chr1:93577810-93578309	0.15121444174233	.	.
chr1	93478622	93479121	chr1	93577810	93578309	Sept2|chr1:93577810-93578309	0.15121444174233	.	.
chr1	93478622	93479121	chr1	93618024	93618523	Hdlbp|chr1:93618024-93618523	0.101872759800599	.	.
chr1	93478622	93479121	chr1	93618024	93618523	Sept2|chr1:93618024-93618523	0.101872759800599	.	.
chr1	93478622	93479121	chr1	93680106	93680605	Hdlbp|chr1:93680106-93680605	0.114828131365745	.	.
chr1	93478622	93479121	chr1	93680106	93680605	Sept2|chr1:93680106-93680605	0.114828131365745	.	.
chr1	93478622	93479121	chr1	93698616	93699115	Hdlbp|chr1:93698616-93699115	0.0985489266816372	.	.
chr1	93478622	93479121	chr1	93698616	93699115	Sept2|chr1:93698616-93699115	0.0985489266816372	.	.
chr1	93478622	93479121	chr1	93704205	93704704	Hdlbp|chr1:93704205-93704704	0.0764505535257134	.	.
chr1	93478622	93479121	chr1	93704205	93704704	Sept2|chr1:93704205-93704704	0.0764505535257134	.	.
chr1	93478622	93479121	chr1	93705324	93705823	Hdlbp|chr1:93705324-93705823	0.114457188967244	.	.
chr1	93478622	93479121	chr1	93705324	93705823	Sept2|chr1:93705324-93705823	0.114457188967244	.	.
chr1	93478622	93479121	chr1	93725542	93726041	Hdlbp|chr1:93725542-93726041	0.126705213831921	.	.
chr1	93478622	93479121	chr1	93725542	93726041	Sept2|chr1:93725542-93726041	0.126705213831921	.	.
chr1	93478622	93479121	chr1	93726046	93726545	Hdlbp|chr1:93726046-93726545	0.193725462658453	.	.
chr1	93478622	93479121	chr1	93726046	93726545	Sept2|chr1:93726046-93726545	0.193725462658453	.	.
chr1	93478622	93479121	chr1	93727334	93727833	Hdlbp|chr1:93727334-93727833	0.0784703579974982	.	.
chr1	93478622	93479121	chr1	93727334	93727833	Sept2|chr1:93727334-93727833	0.0784703579974982	.	.
chr1	93511801	93512300	chr1	93256294	93256793	Farp2|chr1:93256294-93256793	0.10475686890757	.	.
chr1	93511801	93512300	chr1	93352667	93353166	Farp2|chr1:93352667-93353166	0.153037177503326	.	.
chr1	93511801	93512300	chr1	93445454	93445953	Farp2|chr1:93445454-93445953	0.088560752952118	.	.
chr1	93511801	93512300	chr1	93577810	93578309	Farp2|chr1:93577810-93578309	0.147077632346347	.	.
chr1	93511801	93512300	chr1	93786777	93787276	Farp2|chr1:93786777-93787276	0.0673380827643992	.	.
chr1	93634975	93635474	chr1	93287944	93288443	Gm28536|chr1:93287944-93288443	0.072658888611935	.	.
chr1	93634975	93635474	chr1	93445454	93445953	Gm28536|chr1:93445454-93445953	0.0947838033569428	.	.
chr1	93634975	93635474	chr1	93467554	93468053	Gm28536|chr1:93467554-93468053	0.10444608649164	.	.
chr1	93634975	93635474	chr1	93560595	93561094	Gm28536|chr1:93560595-93561094	0.102002950855573	.	.
chr1	93635550	93636049	chr1	93445454	93445953	Gm28536|chr1:93445454-93445953	0.143368172934454	.	.
chr1	93635550	93636049	chr1	93577810	93578309	Gm28536|chr1:93577810-93578309	0.131186542002253	.	.
chr1	93635550	93636049	chr1	93680106	93680605	Gm28536|chr1:93680106-93680605	0.114058236068699	.	.
chr1	93635550	93636049	chr1	93698616	93699115	Gm28536|chr1:93698616-93699115	0.100101640806256	.	.
chr1	93635550	93636049	chr1	93704205	93704704	Gm28536|chr1:93704205-93704704	0.0689271911105586	.	.
chr1	93635550	93636049	chr1	93705324	93705823	Gm28536|chr1:93705324-93705823	0.103061807553488	.	.
chr1	93635550	93636049	chr1	93725542	93726041	Gm28536|chr1:93725542-93726041	0.156030207174996	.	.
chr1	93635550	93636049	chr1	93726046	93726545	Gm28536|chr1:93726046-93726545	0.22689749742835	.	.
chr1	93635550	93636049	chr1	93835845	93836344	Gm28536|chr1:93835845-93836344	0.186840762260094	.	.
chr1	93635550	93636049	chr1	93898859	93899358	Gm28536|chr1:93898859-93899358	0.124073819127296	.	.
chr1	93635550	93636049	chr1	93935713	93936212	Gm28536|chr1:93935713-93936212	0.0860677422171578	.	.
chr1	93685241	93685740	chr1	93680106	93680605	Bok|chr1:93680106-93680605	0.160590485719816	.	.
chr1	93685241	93685740	chr1	93691752	93692251	Bok|chr1:93691752-93692251	0.095992687736814	.	.
chr1	93685241	93685740	chr1	93704205	93704704	Bok|chr1:93704205-93704704	0.0729902733055707	.	.
chr1	93685241	93685740	chr1	93705324	93705823	Bok|chr1:93705324-93705823	0.0909617670517236	.	.
chr1	93685241	93685740	chr1	93811294	93811793	Bok|chr1:93811294-93811793	0.0763261106511255	.	.
chr1	93685241	93685740	chr1	93935713	93936212	Bok|chr1:93935713-93936212	0.0764772420674807	.	.
chr1	93685241	93685740	chr1	93940526	93941025	Bok|chr1:93940526-93941025	0.110411060533412	.	.
chr1	93685241	93685740	chr1	93954933	93955432	Bok|chr1:93954933-93955432	0.0818157748926871	.	.
chr1	93686360	93686859	chr1	93445454	93445953	Bok|chr1:93445454-93445953	0.0957593130406098	.	.
chr1	93686360	93686859	chr1	93935713	93936212	Bok|chr1:93935713-93936212	0.0827585928729414	.	.
chr1	93686360	93686859	chr1	93940526	93941025	Bok|chr1:93940526-93941025	0.117035698275749	.	.
chr1	93731754	93732253	chr1	93352667	93353166	Gm10550|chr1:93352667-93353166	0.0686063838848708	.	.
chr1	93731754	93732253	chr1	93467554	93468053	Gm10550|chr1:93467554-93468053	0.111928642671985	.	.
chr1	93731754	93732253	chr1	93506953	93507452	Gm10550|chr1:93506953-93507452	0.141438745688287	.	.
chr1	93731754	93732253	chr1	93786777	93787276	Gm10550|chr1:93786777-93787276	0.0792475099207147	.	.
chr1	93731754	93732253	chr1	93869142	93869641	Gm10550|chr1:93869142-93869641	0.0749972526223442	.	.
chr1	93731754	93732253	chr1	93874429	93874928	Gm10550|chr1:93874429-93874928	0.0723439993841445	.	.
chr1	93731754	93732253	chr1	93874429	93874928	Gm10550|chr1:93874429-93874928	0.0723439993841446	.	.
chr1	93754078	93754577	chr1	93560595	93561094	Thap4|chr1:93560595-93561094	0.0692550176739039	.	.
chr1	93754078	93754577	chr1	93577810	93578309	Thap4|chr1:93577810-93578309	0.180432160449689	.	.
chr1	93754078	93754577	chr1	93691752	93692251	Thap4|chr1:93691752-93692251	0.118449643606747	.	.
chr1	93754078	93754577	chr1	93698616	93699115	Thap4|chr1:93698616-93699115	0.117331573474905	.	.
chr1	93754078	93754577	chr1	93704205	93704704	Thap4|chr1:93704205-93704704	0.151169993268187	.	.
chr1	93754078	93754577	chr1	93705324	93705823	Thap4|chr1:93705324-93705823	0.147451685355689	.	.
chr1	93754078	93754577	chr1	93727334	93727833	Thap4|chr1:93727334-93727833	0.117002074747307	.	.
chr1	93754078	93754577	chr1	93776610	93777109	Thap4|chr1:93776610-93777109	0.106907489032933	.	.
chr1	93754078	93754577	chr1	94035198	94035697	Thap4|chr1:94035198-94035697	0.0759094019192086	.	.
chr1	93754617	93755116	chr1	93506953	93507452	Thap4|chr1:93506953-93507452	0.108628853275985	.	.
chr1	93754617	93755116	chr1	93577810	93578309	Thap4|chr1:93577810-93578309	0.0778219905934703	.	.
chr1	93754617	93755116	chr1	93680106	93680605	Thap4|chr1:93680106-93680605	0.0916722415480942	.	.
chr1	93754617	93755116	chr1	93725542	93726041	Thap4|chr1:93725542-93726041	0.144467493192477	.	.
chr1	93754617	93755116	chr1	93726046	93726545	Thap4|chr1:93726046-93726545	0.135921356709038	.	.
chr1	93754617	93755116	chr1	93835845	93836344	Thap4|chr1:93835845-93836344	0.0819469569663539	.	.
chr1	93754617	93755116	chr1	94035198	94035697	Thap4|chr1:94035198-94035697	0.0999088105205735	.	.
chr1	93754617	93755116	chr1	94079039	94079538	Thap4|chr1:94079039-94079538	0.0859200318872279	.	.
chr1	93801756	93802255	chr1	93506953	93507452	Dtymk|chr1:93506953-93507452	0.105180900912323	.	.
chr1	93801756	93802255	chr1	93680106	93680605	Dtymk|chr1:93680106-93680605	0.0911321674316412	.	.
chr1	93801756	93802255	chr1	93725542	93726041	Dtymk|chr1:93725542-93726041	0.120389781224662	.	.
chr1	93801756	93802255	chr1	93726046	93726545	Dtymk|chr1:93726046-93726545	0.263787860770802	.	.
chr1	93801756	93802255	chr1	94008651	94009150	Dtymk|chr1:94008651-94009150	0.0884472473930038	.	.
chr1	93801756	93802255	chr1	94035198	94035697	Dtymk|chr1:94035198-94035697	0.0926324588886597	.	.
chr1	93803720	93804219	chr1	93577810	93578309	Ing5|chr1:93577810-93578309	0.0807352385766169	.	.
chr1	93803720	93804219	chr1	93618024	93618523	Ing5|chr1:93618024-93618523	0.117715464881763	.	.
chr1	93803720	93804219	chr1	93680106	93680605	Ing5|chr1:93680106-93680605	0.167281244392003	.	.
chr1	93803720	93804219	chr1	93698616	93699115	Ing5|chr1:93698616-93699115	0.0747048112632634	.	.
chr1	93803720	93804219	chr1	93705324	93705823	Ing5|chr1:93705324-93705823	0.109299890518536	.	.
chr1	93803720	93804219	chr1	93725542	93726041	Ing5|chr1:93725542-93726041	0.120081049141444	.	.
chr1	93803720	93804219	chr1	93726046	93726545	Ing5|chr1:93726046-93726545	0.145766511037201	.	.
chr1	93803720	93804219	chr1	93835845	93836344	Ing5|chr1:93835845-93836344	0.192286491187253	.	.
chr1	93803720	93804219	chr1	93898859	93899358	Ing5|chr1:93898859-93899358	0.0967572493791986	.	.
chr1	93803720	93804219	chr1	94035198	94035697	Ing5|chr1:94035198-94035697	0.0692560239243116	.	.
chr1	93825281	93825780	chr1	93698616	93699115	D2hgdh|chr1:93698616-93699115	0.076807494818989	.	.
chr1	93825281	93825780	chr1	93704205	93704704	D2hgdh|chr1:93704205-93704704	0.0936793634987649	.	.
chr1	93825281	93825780	chr1	93786777	93787276	D2hgdh|chr1:93786777-93787276	0.06850380537838	.	.
chr1	93825281	93825780	chr1	93935194	93935693	D2hgdh|chr1:93935194-93935693	0.072352532565937	.	.
chr1	93825281	93825780	chr1	93935194	93935693	D2hgdh|chr1:93935194-93935693	0.0723525325659371	.	.
chr1	93825281	93825780	chr1	93935713	93936212	D2hgdh|chr1:93935713-93936212	0.0744522870312408	.	.
chr1	93825281	93825780	chr1	94008651	94009150	D2hgdh|chr1:94008651-94009150	0.134324043349324	.	.
chr1	93825281	93825780	chr1	94079039	94079538	D2hgdh|chr1:94079039-94079538	0.0911509522334524	.	.
chr1	95313333	95313832	chr1	95332198	95332697	Fam174a|chr1:95332198-95332697	0.092299250801996	.	.
chr1	95313333	95313832	chr1	95332779	95333278	Fam174a|chr1:95332779-95333278	0.0913549658476057	.	.
chr1	95313333	95313832	chr1	95451739	95452238	Fam174a|chr1:95451739-95452238	0.142090068931722	.	.
chr1	95667416	95667915	chr1	95582221	95582720	St8sia4|chr1:95582221-95582720	0.138274131407072	.	.
chr1	95667921	95668420	chr1	95582221	95582720	St8sia4|chr1:95582221-95582720	0.0890679114615355	.	.
chr1	96871195	96871694	chr1	96768274	96768773	Panct2|chr1:96768274-96768773	0.0820831745667839	.	.
chr1	96871195	96871694	chr1	96768274	96768773	Slco4c1|chr1:96768274-96768773	0.0820831745667839	.	.
chr1	96871195	96871694	chr1	96846733	96847232	Panct2|chr1:96846733-96847232	0.204241311105981	.	.
chr1	96871195	96871694	chr1	96846733	96847232	Slco4c1|chr1:96846733-96847232	0.204241311105981	.	.
chr1	96871195	96871694	chr1	96864061	96864560	Panct2|chr1:96864061-96864560	0.161684706121734	.	.
chr1	96871195	96871694	chr1	96864061	96864560	Slco4c1|chr1:96864061-96864560	0.161684706121734	.	.
chr1	96871195	96871694	chr1	96941363	96941862	Panct2|chr1:96941363-96941862	0.0722034305023954	.	.
chr1	96871195	96871694	chr1	96941363	96941862	Slco4c1|chr1:96941363-96941862	0.0722034305023954	.	.
chr1	96871195	96871694	chr1	97018908	97019407	Panct2|chr1:97018908-97019407	0.153536593707727	.	.
chr1	96871195	96871694	chr1	97018908	97019407	Slco4c1|chr1:97018908-97019407	0.153536593707727	.	.
chr1	96871948	96872447	chr1	96768274	96768773	Slco4c1|chr1:96768274-96768773	0.140073353641611	.	.
chr1	96871948	96872447	chr1	97018908	97019407	Slco4c1|chr1:97018908-97019407	0.23021966028439	.	.
chr1	97661204	97661703	chr1	97650037	97650536	D1Ertd622e|chr1:97650037-97650536	0.226061418376184	.	.
chr1	97661204	97661703	chr1	97660435	97660934	D1Ertd622e|chr1:97660435-97660934	0.124171008842466	.	.
chr1	97661204	97661703	chr1	97688696	97689195	D1Ertd622e|chr1:97688696-97689195	0.167142935903667	.	.
chr1	97661800	97662299	chr1	97650037	97650536	D1Ertd622e|chr1:97650037-97650536	0.0979899098030745	.	.
chr1	97661800	97662299	chr1	97660435	97660934	D1Ertd622e|chr1:97660435-97660934	0.0906960055030196	.	.
chr1	97661800	97662299	chr1	97688696	97689195	D1Ertd622e|chr1:97688696-97689195	0.0794731065437388	.	.
chr1	106759529	106760028	chr1	106995988	106996487	Kdsr|chr1:106995988-106996487	0.0846660014525395	.	.
chr1	106759529	106760028	chr1	107000364	107000863	Kdsr|chr1:107000364-107000863	0.0914504885271642	.	.
chr1	106759529	106760028	chr1	107129985	107130484	Kdsr|chr1:107129985-107130484	0.181477177272479	.	.
chr1	106759529	106760028	chr1	107137679	107138178	Kdsr|chr1:107137679-107138178	0.139701382828149	.	.
chr1	106759529	106760028	chr1	107139308	107139807	Kdsr|chr1:107139308-107139807	0.118506248801963	.	.
chr1	106759529	106760028	chr1	107214527	107215026	Kdsr|chr1:107214527-107215026	0.185894125628148	.	.
chr1	106796474	106796973	chr1	107005139	107005638	Vps4b|chr1:107005139-107005638	0.0973610441485728	.	.
chr1	106796474	106796973	chr1	107034227	107034726	Vps4b|chr1:107034227-107034726	0.103360878565642	.	.
chr1	106796474	106796973	chr1	107243170	107243669	Vps4b|chr1:107243170-107243669	0.108701506919226	.	.
chr1	106860821	106861320	chr1	106765706	106766205	Serpinb5|chr1:106765706-106766205	0.147440927705135	.	.
chr1	106860821	106861320	chr1	107005139	107005638	Serpinb5|chr1:107005139-107005638	0.331615798910266	.	.
chr1	106860821	106861320	chr1	107127397	107127896	Serpinb5|chr1:107127397-107127896	0.196586056358395	.	.
chr1	106860821	106861320	chr1	107129985	107130484	Serpinb5|chr1:107129985-107130484	0.383188795507784	.	.
chr1	106860821	106861320	chr1	107137679	107138178	Serpinb5|chr1:107137679-107138178	0.221969868221893	.	.
chr1	106860821	106861320	chr1	107139308	107139807	Serpinb5|chr1:107139308-107139807	0.182686262802065	.	.
chr1	106860821	106861320	chr1	107214527	107215026	Serpinb5|chr1:107214527-107215026	0.365483332018811	.	.
chr1	109982394	109982893	chr1	109538351	109538850	Cdh7|chr1:109538351-109538850	0.104090673379585	.	.
chr1	109982394	109982893	chr1	109737467	109737966	Cdh7|chr1:109737467-109737966	0.090996290352657	.	.
chr1	109982394	109982893	chr1	109830619	109831118	Cdh7|chr1:109830619-109831118	0.110164865817527	.	.
chr1	109982394	109982893	chr1	109838862	109839361	Cdh7|chr1:109838862-109839361	0.0704671679250133	.	.
chr1	109982394	109982893	chr1	109929300	109929799	Cdh7|chr1:109929300-109929799	0.199124352873549	.	.
chr1	109982394	109982893	chr1	109929801	109930300	Cdh7|chr1:109929801-109930300	0.130862077918744	.	.
chr1	109982394	109982893	chr1	109948501	109949000	Cdh7|chr1:109948501-109949000	0.17531575612201	.	.
chr1	109982394	109982893	chr1	109985362	109985861	Cdh7|chr1:109985362-109985861	0.178563162455442	.	.
chr1	109982994	109983493	chr1	109538351	109538850	Cdh7|chr1:109538351-109538850	0.0678142447328164	.	.
chr1	109982994	109983493	chr1	109850511	109851010	Cdh7|chr1:109850511-109851010	0.0825295864242275	.	.
chr1	109982994	109983493	chr1	109929300	109929799	Cdh7|chr1:109929300-109929799	0.140634559697539	.	.
chr1	109982994	109983493	chr1	109929801	109930300	Cdh7|chr1:109929801-109930300	0.143605735411627	.	.
chr1	109982994	109983493	chr1	109948501	109949000	Cdh7|chr1:109948501-109949000	0.233369297738166	.	.
chr1	109982994	109983493	chr1	109952120	109952619	Cdh7|chr1:109952120-109952619	0.0809571827057594	.	.
chr1	109982994	109983493	chr1	109985362	109985861	Cdh7|chr1:109985362-109985861	0.125490707509277	.	.
chr1	109982994	109983493	chr1	110031807	110032306	Cdh7|chr1:110031807-110032306	0.118131448148465	.	.
chr1	111863863	111864362	chr1	111743168	111743667	Dsel|chr1:111743168-111743667	0.135068723845624	.	.
chr1	111863863	111864362	chr1	111752725	111753224	Dsel|chr1:111752725-111753224	0.301149523202783	.	.
chr1	111863863	111864362	chr1	112155118	112155617	Dsel|chr1:112155118-112155617	0.130620878452559	.	.
chr1	111864757	111865256	chr1	111660215	111660714	Dsel|chr1:111660215-111660714	0.0670251282276755	.	.
chr1	111864757	111865256	chr1	111699416	111699915	Dsel|chr1:111699416-111699915	0.103032043212582	.	.
chr1	111864757	111865256	chr1	111743168	111743667	Dsel|chr1:111743168-111743667	0.113847064580828	.	.
chr1	111864757	111865256	chr1	111752725	111753224	Dsel|chr1:111752725-111753224	0.155242763669146	.	.
chr1	111864757	111865256	chr1	111880640	111881139	Dsel|chr1:111880640-111881139	0.173593603680855	.	.
chr1	111864757	111865256	chr1	112245314	112245813	Dsel|chr1:112245314-112245813	0.204880929526013	.	.
chr1	115684447	115684946	chr1	115260874	115261373	Cntnap5a|chr1:115260874-115261373	0.0679915942293509	.	.
chr1	115684447	115684946	chr1	115658610	115659109	Cntnap5a|chr1:115658610-115659109	0.0666781540349901	.	.
chr1	115684447	115684946	chr1	115742494	115742993	Cntnap5a|chr1:115742494-115742993	0.128845036387573	.	.
chr1	115685264	115685763	chr1	115658610	115659109	Cntnap5a|chr1:115658610-115659109	0.130848447950109	.	.
chr1	115685264	115685763	chr1	115674790	115675289	Cntnap5a|chr1:115674790-115675289	0.201649720287742	.	.
chr1	115685264	115685763	chr1	115685774	115686273	Cntnap5a|chr1:115685774-115686273	0.374176678839034	.	.
chr1	118310992	118311491	chr1	118275095	118275594	Tsn|chr1:118275095-118275594	0.124219018323849	.	.
chr1	118310992	118311491	chr1	118359556	118360055	Tsn|chr1:118359556-118360055	0.149805209881643	.	.
chr1	118310992	118311491	chr1	118369012	118369511	Tsn|chr1:118369012-118369511	0.111413515013151	.	.
chr1	118310992	118311491	chr1	118482394	118482893	Tsn|chr1:118482394-118482893	0.0772181883689617	.	.
chr1	118321592	118322091	chr1	118335765	118336264	Nifk|chr1:118335765-118336264	0.138214623039931	.	.
chr1	118321592	118322091	chr1	118369012	118369511	Nifk|chr1:118369012-118369511	0.073286717040067	.	.
chr1	118321592	118322091	chr1	118428807	118429306	Nifk|chr1:118428807-118429306	0.0937167305382678	.	.
chr1	118321592	118322091	chr1	118482394	118482893	Nifk|chr1:118482394-118482893	0.0870810601735471	.	.
chr1	118388033	118388532	chr1	118369012	118369511	Clasp1|chr1:118369012-118369511	0.296003291929922	.	.
chr1	118388537	118389036	chr1	118012685	118013184	Clasp1|chr1:118012685-118013184	0.0858877204574108	.	.
chr1	118388537	118389036	chr1	118012685	118013184	Clasp1|chr1:118012685-118013184	0.0858877204574109	.	.
chr1	118388537	118389036	chr1	118275095	118275594	Clasp1|chr1:118275095-118275594	0.13797732126139	.	.
chr1	118388537	118389036	chr1	118369012	118369511	Clasp1|chr1:118369012-118369511	0.0948187328548677	.	.
chr1	118389052	118389551	chr1	118369012	118369511	Clasp1|chr1:118369012-118369511	0.104283884754854	.	.
chr1	118458765	118459264	chr1	118359556	118360055	2900060B14Rik|chr1:118359556-118360055	0.179399769527869	.	.
chr1	118458765	118459264	chr1	118434883	118435382	2900060B14Rik|chr1:118434883-118435382	0.112361024160133	.	.
chr1	118458765	118459264	chr1	118482394	118482893	2900060B14Rik|chr1:118482394-118482893	0.124157582071949	.	.
chr1	118458765	118459264	chr1	118498277	118498776	2900060B14Rik|chr1:118498277-118498776	0.0944251145933497	.	.
chr1	118459308	118459807	chr1	118275095	118275594	2900060B14Rik|chr1:118275095-118275594	0.17044325050393	.	.
chr1	118459308	118459807	chr1	118421154	118421653	2900060B14Rik|chr1:118421154-118421653	0.074527349432701	.	.
chr1	118459308	118459807	chr1	118482394	118482893	2900060B14Rik|chr1:118482394-118482893	0.132087460990082	.	.
chr1	120602767	120603266	chr1	120549233	120549732	En1|chr1:120549233-120549732	0.0698360754187689	.	.
chr1	120602767	120603266	chr1	120603467	120603966	En1|chr1:120603467-120603966	0.288832003007112	.	.
chr1	120602767	120603266	chr1	120795184	120795683	En1|chr1:120795184-120795683	0.17119928563943	.	.
chr1	120757376	120757875	chr1	120540661	120541160	Gm29346|chr1:120540661-120541160	0.47441911395699	.	.
chr1	120757376	120757875	chr1	120549233	120549732	Gm29346|chr1:120549233-120549732	0.209852258231038	.	.
chr1	120757376	120757875	chr1	120549866	120550365	Gm29346|chr1:120549866-120550365	0.306824155121664	.	.
chr1	120757376	120757875	chr1	120671799	120672298	Gm29346|chr1:120671799-120672298	0.152156899187858	.	.
chr1	120757376	120757875	chr1	120726737	120727236	Gm29346|chr1:120726737-120727236	0.235404507215707	.	.
chr1	120757376	120757875	chr1	120910775	120911274	Gm29346|chr1:120910775-120911274	0.495757419483231	.	.
chr1	120757376	120757875	chr1	120921461	120921960	Gm29346|chr1:120921461-120921960	0.101520337577926	.	.
chr1	120757376	120757875	chr1	120946389	120946888	Gm29346|chr1:120946389-120946888	0.160729579011908	.	.
chr1	120757376	120757875	chr1	120964624	120965123	Gm29346|chr1:120964624-120965123	0.388874179232007	.	.
chr1	120757376	120757875	chr1	120974591	120975090	Gm29346|chr1:120974591-120975090	0.256008776063429	.	.
chr1	120757376	120757875	chr1	120985694	120986193	Gm29346|chr1:120985694-120986193	0.325748015282665	.	.
chr1	120757376	120757875	chr1	121014059	121014558	Gm29346|chr1:121014059-121014558	0.477490021355666	.	.
chr1	120757376	120757875	chr1	121166599	121167098	Gm29346|chr1:121166599-121167098	0.262117181283467	.	.
chr1	120758675	120759174	chr1	120540661	120541160	Gm29346|chr1:120540661-120541160	0.321360648628296	.	.
chr1	120758675	120759174	chr1	120549233	120549732	Gm29346|chr1:120549233-120549732	0.0803061708032952	.	.
chr1	120758675	120759174	chr1	120549866	120550365	Gm29346|chr1:120549866-120550365	0.192536744361123	.	.
chr1	120758675	120759174	chr1	120671799	120672298	Gm29346|chr1:120671799-120672298	0.229897139496791	.	.
chr1	120758675	120759174	chr1	120726737	120727236	Gm29346|chr1:120726737-120727236	0.163646957341264	.	.
chr1	120758675	120759174	chr1	120910775	120911274	Gm29346|chr1:120910775-120911274	0.251092547754195	.	.
chr1	120758675	120759174	chr1	120946389	120946888	Gm29346|chr1:120946389-120946888	0.0992482382698648	.	.
chr1	120758675	120759174	chr1	120964624	120965123	Gm29346|chr1:120964624-120965123	0.244143872034032	.	.
chr1	120758675	120759174	chr1	120974591	120975090	Gm29346|chr1:120974591-120975090	0.294170557909122	.	.
chr1	120758675	120759174	chr1	120985694	120986193	Gm29346|chr1:120985694-120986193	0.247552426833655	.	.
chr1	120758675	120759174	chr1	121014059	121014558	Gm29346|chr1:121014059-121014558	0.258243912431781	.	.
chr1	120758675	120759174	chr1	121166599	121167098	Gm29346|chr1:121166599-121167098	0.223166428509137	.	.
chr1	120816178	120816677	chr1	120594518	120595017	Gm29345|chr1:120594518-120595017	0.0982043386231552	.	.
chr1	120816178	120816677	chr1	120688992	120689491	Gm29345|chr1:120688992-120689491	0.218515769205415	.	.
chr1	120816178	120816677	chr1	120795184	120795683	Gm29345|chr1:120795184-120795683	0.0915975630721818	.	.
chr1	120816178	120816677	chr1	120963770	120964269	Gm29345|chr1:120963770-120964269	0.124957305073759	.	.
chr1	120816178	120816677	chr1	121082802	121083301	Gm29345|chr1:121082802-121083301	0.0667192762303798	.	.
chr1	120816178	120816677	chr1	121180229	121180728	Gm29345|chr1:121180229-121180728	0.153812557427528	.	.
chr1	120816178	120816677	chr1	121194749	121195248	Gm29345|chr1:121194749-121195248	0.214872278652982	.	.
chr1	120816178	120816677	chr1	121226842	121227341	Gm29345|chr1:121226842-121227341	0.107210435016212	.	.
chr1	120816178	120816677	chr1	121242771	121243270	Gm29345|chr1:121242771-121243270	0.147911250896245	.	.
chr1	120816178	120816677	chr1	121243503	121244002	Gm29345|chr1:121243503-121244002	0.318281029672096	.	.
chr1	120816823	120817322	chr1	120540661	120541160	Gm29345|chr1:120540661-120541160	0.0830461420223794	.	.
chr1	120816823	120817322	chr1	120964624	120965123	Gm29345|chr1:120964624-120965123	0.0755534233272496	.	.
chr1	120816823	120817322	chr1	120985694	120986193	Gm29345|chr1:120985694-120986193	0.0697466714056004	.	.
chr1	130422451	130422950	chr1	130659586	130660085	Cd55b|chr1:130659586-130660085	0.0697521634582653	.	.
chr1	130422451	130422950	chr1	130659586	130660085	Gm15674|chr1:130659586-130660085	0.0697521634582653	.	.
chr1	130422451	130422950	chr1	130699887	130700386	Cd55b|chr1:130699887-130700386	0.133590319294321	.	.
chr1	130422451	130422950	chr1	130699887	130700386	Gm15674|chr1:130699887-130700386	0.133590319294321	.	.
chr1	130462505	130463004	chr1	130372076	130372575	Cd55|chr1:130372076-130372575	0.0791438272520005	.	.
chr1	130462505	130463004	chr1	130372076	130372575	Gm16083|chr1:130372076-130372575	0.0791438272520005	.	.
chr1	130716641	130717140	chr1	130350205	130350704	Yod1|chr1:130350205-130350704	0.0727357381811099	.	.
chr1	130716641	130717140	chr1	130372076	130372575	Yod1|chr1:130372076-130372575	0.0814390512889301	.	.
chr1	130716641	130717140	chr1	130576286	130576785	Yod1|chr1:130576286-130576785	0.0718865515416857	.	.
chr1	130716641	130717140	chr1	130633945	130634444	Yod1|chr1:130633945-130634444	0.0961022349349472	.	.
chr1	130716641	130717140	chr1	130633945	130634444	Yod1|chr1:130633945-130634444	0.0961022349349473	.	.
chr1	130716641	130717140	chr1	130699887	130700386	Yod1|chr1:130699887-130700386	0.0988705356631266	.	.
chr1	130717229	130717728	chr1	130576286	130576785	Yod1|chr1:130576286-130576785	0.138945225808373	.	.
chr1	130731670	130732169	chr1	130633945	130634444	AA986860|chr1:130633945-130634444	0.0819357214554446	.	.
chr1	130731670	130732169	chr1	130659586	130660085	AA986860|chr1:130659586-130660085	0.0940577247486932	.	.
chr1	130731670	130732169	chr1	130659586	130660085	AA986860|chr1:130659586-130660085	0.0940577247486933	.	.
chr1	130731670	130732169	chr1	130699887	130700386	AA986860|chr1:130699887-130700386	0.203191577921738	.	.
chr1	130740232	130740731	chr1	130349489	130349988	Gm28857|chr1:130349489-130349988	0.109504171841102	.	.
chr1	130740232	130740731	chr1	130356663	130357162	Gm28857|chr1:130356663-130357162	0.0780255554002576	.	.
chr1	130740232	130740731	chr1	130633945	130634444	Gm28857|chr1:130633945-130634444	0.0690850096904495	.	.
chr1	130740232	130740731	chr1	130649670	130650169	Gm28857|chr1:130649670-130650169	0.0932193945420432	.	.
chr1	130740232	130740731	chr1	130659586	130660085	Gm28857|chr1:130659586-130660085	0.10490856961422	.	.
chr1	130740232	130740731	chr1	130699887	130700386	Gm28857|chr1:130699887-130700386	0.143118796981458	.	.
chr1	130740732	130741231	chr1	130715647	130716146	Gm28857|chr1:130715647-130716146	0.0920230198625278	.	.
chr1	130741265	130741764	chr1	130715647	130716146	Gm28857|chr1:130715647-130716146	0.0731028880596442	.	.
chr1	139376823	139377322	chr1	139352649	139353148	Crb1|chr1:139352649-139353148	0.178165404513325	.	.
chr1	139376823	139377322	chr1	139478820	139479319	Crb1|chr1:139478820-139479319	0.0727924647681365	.	.
chr1	139376823	139377322	chr1	139480150	139480649	Crb1|chr1:139480150-139480649	0.0945874140914125	.	.
chr1	139407622	139408121	chr1	139352649	139353148	Gm34816|chr1:139352649-139353148	0.136278806996967	.	.
chr1	139407622	139408121	chr1	139465860	139466359	Gm34816|chr1:139465860-139466359	0.186090070775687	.	.
chr1	139407622	139408121	chr1	139478820	139479319	Gm34816|chr1:139478820-139479319	0.149173932036211	.	.
chr1	139421972	139422471	chr1	139314209	139314708	Zbtb41|chr1:139314209-139314708	0.0685852878140337	.	.
chr1	139421972	139422471	chr1	139480150	139480649	Zbtb41|chr1:139480150-139480649	0.136488767516942	.	.
chr1	139421972	139422471	chr1	139481086	139481585	Zbtb41|chr1:139481086-139481585	0.156401753654094	.	.
chr1	139454477	139454976	chr1	139307976	139308475	Aspm|chr1:139307976-139308475	0.0802100279449046	.	.
chr1	139454477	139454976	chr1	139352649	139353148	Aspm|chr1:139352649-139353148	0.13314123161424	.	.
chr1	140246413	140246912	chr1	140265988	140266487	Kcnt2|chr1:140265988-140266487	0.0887490273352776	.	.
chr1	140246413	140246912	chr1	140337560	140338059	Kcnt2|chr1:140337560-140338059	0.159775061023599	.	.
chr1	140246413	140246912	chr1	140338367	140338866	Kcnt2|chr1:140338367-140338866	0.199066517873173	.	.
chr1	143640493	143640992	chr1	143339383	143339882	B3galt2|chr1:143339383-143339882	0.134920789408395	.	.
chr1	143640493	143640992	chr1	143675664	143676163	B3galt2|chr1:143675664-143676163	0.101350812592376	.	.
chr1	143640493	143640992	chr1	143739248	143739747	B3galt2|chr1:143739248-143739747	0.0890430480352968	.	.
chr1	143641020	143641519	chr1	143339383	143339882	B3galt2|chr1:143339383-143339882	0.119466230320616	.	.
chr1	143641020	143641519	chr1	143589580	143590079	B3galt2|chr1:143589580-143590079	0.101596581873645	.	.
chr1	143641020	143641519	chr1	143644121	143644620	B3galt2|chr1:143644121-143644620	0.0950342238040092	.	.
chr1	143701942	143702441	chr1	143259663	143260162	Cdc73|chr1:143259663-143260162	0.226029117704094	.	.
chr1	143701942	143702441	chr1	143339383	143339882	Cdc73|chr1:143339383-143339882	0.0791552990154666	.	.
chr1	143701942	143702441	chr1	143464880	143465379	Cdc73|chr1:143464880-143465379	0.115191298374068	.	.
chr1	143701942	143702441	chr1	143558218	143558717	Cdc73|chr1:143558218-143558717	0.0993942223193476	.	.
chr1	143701942	143702441	chr1	143589580	143590079	Cdc73|chr1:143589580-143590079	0.0732001292291005	.	.
chr1	143701942	143702441	chr1	143589580	143590079	Cdc73|chr1:143589580-143590079	0.0732001292291006	.	.
chr1	143701942	143702441	chr1	143644121	143644620	Cdc73|chr1:143644121-143644620	0.129749403872226	.	.
chr1	143701942	143702441	chr1	143646176	143646675	Cdc73|chr1:143646176-143646675	0.199402785219539	.	.
chr1	143701942	143702441	chr1	143675664	143676163	Cdc73|chr1:143675664-143676163	0.110437555230995	.	.
chr1	143701942	143702441	chr1	143739248	143739747	Cdc73|chr1:143739248-143739747	0.0895404893694332	.	.
chr1	143701942	143702441	chr1	143739932	143740431	Cdc73|chr1:143739932-143740431	0.0740978946951348	.	.
chr1	143702603	143703102	chr1	143259663	143260162	Cdc73|chr1:143259663-143260162	0.219212236576522	.	.
chr1	143702603	143703102	chr1	143644121	143644620	Cdc73|chr1:143644121-143644620	0.0786319510112305	.	.
chr1	143702603	143703102	chr1	143739248	143739747	Cdc73|chr1:143739248-143739747	0.192039813499694	.	.
chr1	143702603	143703102	chr1	143739932	143740431	Cdc73|chr1:143739932-143740431	0.130406865891271	.	.
chr1	146495368	146495867	chr1	146230074	146230573	Brinp3|chr1:146230074-146230573	0.14704680034911	.	.
chr1	146495368	146495867	chr1	146230074	146230573	Gm29514|chr1:146230074-146230573	0.14704680034911	.	.
chr1	146495368	146495867	chr1	146312481	146312980	Brinp3|chr1:146312481-146312980	0.0856339839689995	.	.
chr1	146495368	146495867	chr1	146312481	146312980	Gm29514|chr1:146312481-146312980	0.0856339839689995	.	.
chr1	146495368	146495867	chr1	146312999	146313498	Brinp3|chr1:146312999-146313498	0.120156219141556	.	.
chr1	146495368	146495867	chr1	146312999	146313498	Gm29514|chr1:146312999-146313498	0.120156219141556	.	.
chr1	146495368	146495867	chr1	146497757	146498256	Brinp3|chr1:146497757-146498256	0.108270354971732	.	.
chr1	146495368	146495867	chr1	146497757	146498256	Gm29514|chr1:146497757-146498256	0.108270354971732	.	.
chr1	150099643	150100142	chr1	150089246	150089745	Ptgs2|chr1:150089246-150089745	0.423264177848636	.	.
chr1	150099643	150100142	chr1	150089246	150089745	Ptgs2os|chr1:150089246-150089745	0.423264177848636	.	.
chr1	150099643	150100142	chr1	150103775	150104274	Ptgs2|chr1:150103775-150104274	0.269191560243594	.	.
chr1	150099643	150100142	chr1	150103775	150104274	Ptgs2os|chr1:150103775-150104274	0.269191560243594	.	.
chr1	150099643	150100142	chr1	150118321	150118820	Ptgs2|chr1:150118321-150118820	0.134038150600381	.	.
chr1	150099643	150100142	chr1	150118321	150118820	Ptgs2os|chr1:150118321-150118820	0.134038150600381	.	.
chr1	150099643	150100142	chr1	150307558	150308057	Ptgs2|chr1:150307558-150308057	0.1017002721323	.	.
chr1	150099643	150100142	chr1	150307558	150308057	Ptgs2os|chr1:150307558-150308057	0.1017002721323	.	.
chr1	150099643	150100142	chr1	150320670	150321169	Ptgs2|chr1:150320670-150321169	0.271061038505611	.	.
chr1	150099643	150100142	chr1	150320670	150321169	Ptgs2os|chr1:150320670-150321169	0.271061038505611	.	.
chr1	150099643	150100142	chr1	150352393	150352892	Ptgs2|chr1:150352393-150352892	0.085923805174203	.	.
chr1	150099643	150100142	chr1	150352393	150352892	Ptgs2os|chr1:150352393-150352892	0.085923805174203	.	.
chr1	150099643	150100142	chr1	150372869	150373368	Ptgs2|chr1:150372869-150373368	0.117075186350028	.	.
chr1	150099643	150100142	chr1	150372869	150373368	Ptgs2os|chr1:150372869-150373368	0.117075186350028	.	.
chr1	150099643	150100142	chr1	150374128	150374627	Ptgs2|chr1:150374128-150374627	0.116383769726535	.	.
chr1	150099643	150100142	chr1	150374128	150374627	Ptgs2os|chr1:150374128-150374627	0.116383769726535	.	.
chr1	150099643	150100142	chr1	150382525	150383024	Ptgs2|chr1:150382525-150383024	0.129737151811841	.	.
chr1	150099643	150100142	chr1	150382525	150383024	Ptgs2os|chr1:150382525-150383024	0.129737151811841	.	.
chr1	150099643	150100142	chr1	150489199	150489698	Ptgs2|chr1:150489199-150489698	0.309125045270837	.	.
chr1	150099643	150100142	chr1	150489199	150489698	Ptgs2os|chr1:150489199-150489698	0.309125045270837	.	.
chr1	150099643	150100142	chr1	150497581	150498080	Ptgs2|chr1:150497581-150498080	0.294501858416448	.	.
chr1	150099643	150100142	chr1	150497581	150498080	Ptgs2os|chr1:150497581-150498080	0.294501858416448	.	.
chr1	150164860	150165359	chr1	150118321	150118820	Ptgs2os2|chr1:150118321-150118820	0.111800135989572	.	.
chr1	150164860	150165359	chr1	150130030	150130529	Ptgs2os2|chr1:150130030-150130529	0.100697749750838	.	.
chr1	150164860	150165359	chr1	150130788	150131287	Ptgs2os2|chr1:150130788-150131287	0.0687553932344099	.	.
chr1	150392294	150392793	chr1	150540218	150540717	Odr4|chr1:150540218-150540717	0.115566306481666	.	.
chr1	150392294	150392793	chr1	150540218	150540717	Tpr|chr1:150540218-150540717	0.115566306481666	.	.
chr1	150392294	150392793	chr1	150551234	150551733	Odr4|chr1:150551234-150551733	0.108413316230054	.	.
chr1	150392294	150392793	chr1	150551234	150551733	Tpr|chr1:150551234-150551733	0.108413316230054	.	.
chr1	150392883	150393382	chr1	150551234	150551733	Odr4|chr1:150551234-150551733	0.105650547972677	.	.
chr1	150392883	150393382	chr1	150551234	150551733	Tpr|chr1:150551234-150551733	0.105650547972677	.	.
chr1	150392883	150393382	chr1	150680903	150681402	Odr4|chr1:150680903-150681402	0.246743287297622	.	.
chr1	150392883	150393382	chr1	150680903	150681402	Tpr|chr1:150680903-150681402	0.246743287297622	.	.
chr1	150392883	150393382	chr1	150681421	150681920	Odr4|chr1:150681421-150681920	0.155205455562359	.	.
chr1	150392883	150393382	chr1	150681421	150681920	Tpr|chr1:150681421-150681920	0.155205455562359	.	.
chr1	150393401	150393900	chr1	150118321	150118820	Odr4|chr1:150118321-150118820	0.0679508428548259	.	.
chr1	150393401	150393900	chr1	150118321	150118820	Tpr|chr1:150118321-150118820	0.0679508428548259	.	.
chr1	150393401	150393900	chr1	150372869	150373368	Odr4|chr1:150372869-150373368	0.0729764759247277	.	.
chr1	150393401	150393900	chr1	150372869	150373368	Tpr|chr1:150372869-150373368	0.0729764759247277	.	.
chr1	150393401	150393900	chr1	150680903	150681402	Odr4|chr1:150680903-150681402	0.160571729690253	.	.
chr1	150393401	150393900	chr1	150680903	150681402	Tpr|chr1:150680903-150681402	0.160571729690253	.	.
chr1	150393401	150393900	chr1	150681421	150681920	Odr4|chr1:150681421-150681920	0.0923446030526464	.	.
chr1	150393401	150393900	chr1	150681421	150681920	Tpr|chr1:150681421-150681920	0.0923446030526464	.	.
chr1	156035344	156035843	chr1	156040577	156041076	Tor1aip1|chr1:156040577-156041076	0.0934014650269087	.	.
chr1	156035344	156035843	chr1	156040577	156041076	Tor1aip2|chr1:156040577-156041076	0.0934014650269087	.	.
chr1	156035344	156035843	chr1	156070041	156070540	Tor1aip1|chr1:156070041-156070540	0.126902351459944	.	.
chr1	156035344	156035843	chr1	156070041	156070540	Tor1aip2|chr1:156070041-156070540	0.126902351459944	.	.
chr1	156035344	156035843	chr1	156263255	156263754	Tor1aip1|chr1:156263255-156263754	0.124992609019151	.	.
chr1	156035344	156035843	chr1	156263255	156263754	Tor1aip2|chr1:156263255-156263754	0.124992609019151	.	.
chr1	156035878	156036377	chr1	156040577	156041076	Tor1aip1|chr1:156040577-156041076	0.188206790752027	.	.
chr1	156035878	156036377	chr1	156040577	156041076	Tor1aip2|chr1:156040577-156041076	0.188206790752027	.	.
chr1	156035878	156036377	chr1	156263255	156263754	Tor1aip1|chr1:156263255-156263754	0.118881887679637	.	.
chr1	156035878	156036377	chr1	156263255	156263754	Tor1aip2|chr1:156263255-156263754	0.118881887679637	.	.
chr1	156204053	156204552	chr1	156111733	156112232	Fam163a|chr1:156111733-156112232	0.188829283584522	.	.
chr1	156204053	156204552	chr1	156169287	156169786	Fam163a|chr1:156169287-156169786	0.168375816241655	.	.
chr1	156204053	156204552	chr1	156179815	156180314	Fam163a|chr1:156179815-156180314	0.115235456576152	.	.
chr1	156204053	156204552	chr1	156197032	156197531	Fam163a|chr1:156197032-156197531	0.208812797336171	.	.
chr1	156204053	156204552	chr1	156230632	156231131	Fam163a|chr1:156230632-156231131	0.0796401183724611	.	.
chr1	156204053	156204552	chr1	156241053	156241552	Fam163a|chr1:156241053-156241552	0.0670528182120629	.	.
chr1	156204053	156204552	chr1	156241652	156242151	Fam163a|chr1:156241652-156242151	0.160373163921742	.	.
chr1	156204053	156204552	chr1	156270379	156270878	Fam163a|chr1:156270379-156270878	0.188588421038702	.	.
chr1	156204053	156204552	chr1	156395269	156395768	Fam163a|chr1:156395269-156395768	0.179775811529799	.	.
chr1	156204775	156205274	chr1	156111733	156112232	Fam163a|chr1:156111733-156112232	0.171113948132202	.	.
chr1	156204775	156205274	chr1	156169287	156169786	Fam163a|chr1:156169287-156169786	0.196376140165757	.	.
chr1	156204775	156205274	chr1	156179815	156180314	Fam163a|chr1:156179815-156180314	0.109241711604952	.	.
chr1	156204775	156205274	chr1	156186616	156187115	Fam163a|chr1:156186616-156187115	0.142758119601262	.	.
chr1	156204775	156205274	chr1	156197615	156198114	Fam163a|chr1:156197615-156198114	0.223296179186233	.	.
chr1	156204775	156205274	chr1	156217001	156217500	Fam163a|chr1:156217001-156217500	0.0709843291126256	.	.
chr1	156204775	156205274	chr1	156229365	156229864	Fam163a|chr1:156229365-156229864	0.163739226919278	.	.
chr1	156204775	156205274	chr1	156269853	156270352	Fam163a|chr1:156269853-156270352	0.0704419762061568	.	.
chr1	156204775	156205274	chr1	156270379	156270878	Fam163a|chr1:156270379-156270878	0.115462410015498	.	.
chr1	156204775	156205274	chr1	156395269	156395768	Fam163a|chr1:156395269-156395768	0.0840995227880568	.	.
chr1	156302600	156303099	chr1	156040577	156041076	4930518J20Rik|chr1:156040577-156041076	0.0848774154468277	.	.
chr1	156302600	156303099	chr1	156040577	156041076	Tdrd5|chr1:156040577-156041076	0.0848774154468277	.	.
chr1	156302600	156303099	chr1	156085751	156086250	4930518J20Rik|chr1:156085751-156086250	0.089138111657724	.	.
chr1	156302600	156303099	chr1	156085751	156086250	Tdrd5|chr1:156085751-156086250	0.089138111657724	.	.
chr1	156302600	156303099	chr1	156111733	156112232	4930518J20Rik|chr1:156111733-156112232	0.126098151000814	.	.
chr1	156302600	156303099	chr1	156111733	156112232	Tdrd5|chr1:156111733-156112232	0.126098151000814	.	.
chr1	156302600	156303099	chr1	156169287	156169786	4930518J20Rik|chr1:156169287-156169786	0.183050094903431	.	.
chr1	156302600	156303099	chr1	156169287	156169786	Tdrd5|chr1:156169287-156169786	0.183050094903431	.	.
chr1	156302600	156303099	chr1	156197615	156198114	4930518J20Rik|chr1:156197615-156198114	0.0666207950245115	.	.
chr1	156302600	156303099	chr1	156197615	156198114	Tdrd5|chr1:156197615-156198114	0.0666207950245115	.	.
chr1	156302600	156303099	chr1	156241652	156242151	4930518J20Rik|chr1:156241652-156242151	0.142065268861696	.	.
chr1	156302600	156303099	chr1	156241652	156242151	Tdrd5|chr1:156241652-156242151	0.142065268861696	.	.
chr1	156302600	156303099	chr1	156269853	156270352	4930518J20Rik|chr1:156269853-156270352	0.0763879375428952	.	.
chr1	156302600	156303099	chr1	156269853	156270352	Tdrd5|chr1:156269853-156270352	0.0763879375428952	.	.
chr1	156302600	156303099	chr1	156270379	156270878	4930518J20Rik|chr1:156270379-156270878	0.112139266613709	.	.
chr1	156302600	156303099	chr1	156270379	156270878	Tdrd5|chr1:156270379-156270878	0.112139266613709	.	.
chr1	156302600	156303099	chr1	156395269	156395768	4930518J20Rik|chr1:156395269-156395768	0.0844131345952697	.	.
chr1	156302600	156303099	chr1	156395269	156395768	Tdrd5|chr1:156395269-156395768	0.0844131345952697	.	.
chr1	156303125	156303624	chr1	156040577	156041076	4930518J20Rik|chr1:156040577-156041076	0.0821197334209315	.	.
chr1	156303125	156303624	chr1	156040577	156041076	Tdrd5|chr1:156040577-156041076	0.0821197334209315	.	.
chr1	156303125	156303624	chr1	156179815	156180314	4930518J20Rik|chr1:156179815-156180314	0.164686695166333	.	.
chr1	156303125	156303624	chr1	156179815	156180314	Tdrd5|chr1:156179815-156180314	0.164686695166333	.	.
chr1	156303125	156303624	chr1	156263255	156263754	4930518J20Rik|chr1:156263255-156263754	0.140371232444947	.	.
chr1	156303125	156303624	chr1	156263255	156263754	Tdrd5|chr1:156263255-156263754	0.140371232444947	.	.
chr1	156303125	156303624	chr1	156269853	156270352	4930518J20Rik|chr1:156269853-156270352	0.0831435005290263	.	.
chr1	156303125	156303624	chr1	156269853	156270352	Tdrd5|chr1:156269853-156270352	0.0831435005290263	.	.
chr1	156420903	156421402	chr1	156085751	156086250	Axdnd1|chr1:156085751-156086250	0.0794817976409507	.	.
chr1	156420903	156421402	chr1	156241652	156242151	Axdnd1|chr1:156241652-156242151	0.0893088083240396	.	.
chr1	156420903	156421402	chr1	156269853	156270352	Axdnd1|chr1:156269853-156270352	0.100633498929947	.	.
chr1	156474061	156474560	chr1	156179815	156180314	Soat1|chr1:156179815-156180314	0.108408410482114	.	.
chr1	156474061	156474560	chr1	156197032	156197531	Soat1|chr1:156197032-156197531	0.167636224390495	.	.
chr1	156474061	156474560	chr1	156197615	156198114	Soat1|chr1:156197615-156198114	0.173632493283129	.	.
chr1	156474061	156474560	chr1	156217001	156217500	Soat1|chr1:156217001-156217500	0.0899032225507358	.	.
chr1	156474061	156474560	chr1	156269853	156270352	Soat1|chr1:156269853-156270352	0.0887189166287529	.	.
chr1	156474061	156474560	chr1	156270379	156270878	Soat1|chr1:156270379-156270878	0.0940351526154654	.	.
chr1	159231368	159231867	chr1	158769933	158770432	Cop1|chr1:158769933-158770432	0.21495048972142	.	.
chr1	159231368	159231867	chr1	158770677	158771176	Cop1|chr1:158770677-158771176	0.0893351621750339	.	.
chr1	159231368	159231867	chr1	158923811	158924310	Cop1|chr1:158923811-158924310	0.0831502823551832	.	.
chr1	159231910	159232409	chr1	158765780	158766279	Cop1|chr1:158765780-158766279	0.0809602929650631	.	.
chr1	159231910	159232409	chr1	158769933	158770432	Cop1|chr1:158769933-158770432	0.159018010794842	.	.
chr1	159231910	159232409	chr1	158770677	158771176	Cop1|chr1:158770677-158771176	0.137303332385234	.	.
chr1	159231910	159232409	chr1	158792617	158793116	Cop1|chr1:158792617-158793116	0.0734336562966971	.	.
chr1	159231910	159232409	chr1	158844570	158845069	Cop1|chr1:158844570-158845069	0.0800619900202719	.	.
chr1	159231910	159232409	chr1	158854261	158854760	Cop1|chr1:158854261-158854760	0.0785705073353547	.	.
chr1	159231910	159232409	chr1	158915517	158916016	Cop1|chr1:158915517-158916016	0.15161887516829	.	.
chr1	159231910	159232409	chr1	158947925	158948424	Cop1|chr1:158947925-158948424	0.0752651497437002	.	.
chr1	159231910	159232409	chr1	158948781	158949280	Cop1|chr1:158948781-158949280	0.107562664168511	.	.
chr1	159231910	159232409	chr1	158953431	158953930	Cop1|chr1:158953431-158953930	0.0929208774018888	.	.
chr1	159231910	159232409	chr1	158953431	158953930	Cop1|chr1:158953431-158953930	0.0929208774018889	.	.
chr1	159231910	159232409	chr1	158954665	158955164	Cop1|chr1:158954665-158955164	0.0886206471444706	.	.
chr1	159231910	159232409	chr1	159128477	159128976	Cop1|chr1:159128477-159128976	0.0989417637502131	.	.
chr1	166253817	166254316	chr1	166284777	166285276	Ildr2|chr1:166284777-166285276	0.153174779314463	.	.
chr1	166253817	166254316	chr1	166296364	166296863	Ildr2|chr1:166296364-166296863	0.142594667951194	.	.
chr1	166253817	166254316	chr1	166296977	166297476	Ildr2|chr1:166296977-166297476	0.0702974263051808	.	.
chr1	166253817	166254316	chr1	166330745	166331244	Ildr2|chr1:166330745-166331244	0.138682388588406	.	.
chr1	166253817	166254316	chr1	166395202	166395701	Ildr2|chr1:166395202-166395701	0.075214334625825	.	.
chr1	166253817	166254316	chr1	166395768	166396267	Ildr2|chr1:166395768-166396267	0.164554185539102	.	.
chr1	166254415	166254914	chr1	166255453	166255952	Ildr2|chr1:166255453-166255952	0.160444327110925	.	.
chr1	166254415	166254914	chr1	166278464	166278963	Ildr2|chr1:166278464-166278963	0.122279807364734	.	.
chr1	166254415	166254914	chr1	166296977	166297476	Ildr2|chr1:166296977-166297476	0.0767698600328044	.	.
chr1	166254415	166254914	chr1	166315914	166316413	Ildr2|chr1:166315914-166316413	0.160023070432365	.	.
chr1	166254415	166254914	chr1	166319038	166319537	Ildr2|chr1:166319038-166319537	0.0970819628522695	.	.
chr1	166254415	166254914	chr1	166343030	166343529	Ildr2|chr1:166343030-166343529	0.0900524564672779	.	.
chr1	166254415	166254914	chr1	166403755	166404254	Ildr2|chr1:166403755-166404254	0.0905901109307215	.	.
chr1	166254415	166254914	chr1	166674774	166675273	Ildr2|chr1:166674774-166675273	0.0922541745742375	.	.
chr1	166308696	166309195	chr1	166284777	166285276	5330438I03Rik|chr1:166284777-166285276	0.0730225823045563	.	.
chr1	166308696	166309195	chr1	166297917	166298416	5330438I03Rik|chr1:166297917-166298416	0.0795159713676184	.	.
chr1	166308696	166309195	chr1	166330745	166331244	5330438I03Rik|chr1:166330745-166331244	0.109959097888845	.	.
chr1	166308696	166309195	chr1	166395202	166395701	5330438I03Rik|chr1:166395202-166395701	0.0903237101473585	.	.
chr1	166308696	166309195	chr1	166395202	166395701	5330438I03Rik|chr1:166395202-166395701	0.0903237101473586	.	.
chr1	166308696	166309195	chr1	166737036	166737535	5330438I03Rik|chr1:166737036-166737535	0.107978902802772	.	.
chr1	166309200	166309699	chr1	166297917	166298416	5330438I03Rik|chr1:166297917-166298416	0.0773865482023809	.	.
chr1	166309200	166309699	chr1	166428926	166429425	5330438I03Rik|chr1:166428926-166429425	0.0943319749431978	.	.
chr1	166379002	166379501	chr1	166278464	166278963	Tada1|chr1:166278464-166278963	0.175912022118138	.	.
chr1	166379002	166379501	chr1	166284777	166285276	Tada1|chr1:166284777-166285276	0.350491329640381	.	.
chr1	166379002	166379501	chr1	166313555	166314054	Tada1|chr1:166313555-166314054	0.0801688228874061	.	.
chr1	166379002	166379501	chr1	166330745	166331244	Tada1|chr1:166330745-166331244	0.205941434132185	.	.
chr1	166379002	166379501	chr1	166343030	166343529	Tada1|chr1:166343030-166343529	0.302749501236924	.	.
chr1	166379863	166380362	chr1	166296977	166297476	Gm15853|chr1:166296977-166297476	0.0946173479132977	.	.
chr1	166379863	166380362	chr1	166319038	166319537	Gm15853|chr1:166319038-166319537	0.0809904658023336	.	.
chr1	166379863	166380362	chr1	166330745	166331244	Gm15853|chr1:166330745-166331244	0.122631321559752	.	.
chr1	166408940	166409439	chr1	166284777	166285276	Pogk|chr1:166284777-166285276	0.095257574101956	.	.
chr1	166408940	166409439	chr1	166284777	166285276	Pogk|chr1:166284777-166285276	0.0952575741019561	.	.
chr1	166408940	166409439	chr1	166319038	166319537	Pogk|chr1:166319038-166319537	0.0707711894417594	.	.
chr1	166408940	166409439	chr1	166395202	166395701	Pogk|chr1:166395202-166395701	0.119164538129412	.	.
chr1	166408940	166409439	chr1	166395202	166395701	Pogk|chr1:166395202-166395701	0.119164538129413	.	.
chr1	166408940	166409439	chr1	166428926	166429425	Pogk|chr1:166428926-166429425	0.173805571167615	.	.
chr1	166409578	166410077	chr1	166330745	166331244	Pogk|chr1:166330745-166331244	0.104602924128938	.	.
chr1	166409578	166410077	chr1	166730589	166731088	Pogk|chr1:166730589-166731088	0.129573385065748	.	.
chr1	171502334	171502833	chr1	171552287	171552786	Alyref2|chr1:171552287-171552786	0.0777622630183447	.	.
chr1	171502334	171502833	chr1	171631372	171631871	Alyref2|chr1:171631372-171631871	0.068640247147026	.	.
chr1	171502334	171502833	chr1	171698913	171699412	Alyref2|chr1:171698913-171699412	0.0769572499669779	.	.
chr1	171502334	171502833	chr1	171788348	171788847	Alyref2|chr1:171788348-171788847	0.122421039642399	.	.
chr1	171502334	171502833	chr1	171791426	171791925	Alyref2|chr1:171791426-171791925	0.116061623083911	.	.
chr1	171503198	171503697	chr1	171613644	171614143	Alyref2|chr1:171613644-171614143	0.115112484532428	.	.
chr1	171503198	171503697	chr1	171613644	171614143	B930036N10Rik|chr1:171613644-171614143	0.115112484532428	.	.
chr1	171503198	171503697	chr1	171658362	171658861	Alyref2|chr1:171658362-171658861	0.164290387727001	.	.
chr1	171503198	171503697	chr1	171658362	171658861	B930036N10Rik|chr1:171658362-171658861	0.164290387727001	.	.
chr1	171503848	171504347	chr1	171672998	171673497	Alyref2|chr1:171672998-171673497	0.0843856671538772	.	.
chr1	171503848	171504347	chr1	171672998	171673497	B930036N10Rik|chr1:171672998-171673497	0.0843856671538772	.	.
chr1	171503848	171504347	chr1	171788348	171788847	Alyref2|chr1:171788348-171788847	0.0664996359973132	.	.
chr1	171503848	171504347	chr1	171788348	171788847	B930036N10Rik|chr1:171788348-171788847	0.0664996359973132	.	.
chr1	174040733	174041232	chr1	173973142	173973641	Olfr433|chr1:173973142-173973641	0.0724343286443882	.	.
chr1	174040733	174041232	chr1	173994926	173995425	Olfr433|chr1:173994926-173995425	0.12747812054563	.	.
chr1	177593748	177594247	chr1	177509823	177510322	Gm37280|chr1:177509823-177510322	0.199182396288301	.	.
chr1	177593748	177594247	chr1	177573280	177573779	Gm37280|chr1:177573280-177573779	0.512905554322283	.	.
chr1	177593748	177594247	chr1	177573846	177574345	Gm37280|chr1:177573846-177574345	0.619206584630135	.	.
chr1	177593748	177594247	chr1	177592236	177592735	Gm37280|chr1:177592236-177592735	0.223345820518492	.	.
chr1	177593748	177594247	chr1	177595398	177595897	Gm37280|chr1:177595398-177595897	0.281955192278097	.	.
chr1	177593748	177594247	chr1	177605266	177605765	Gm37280|chr1:177605266-177605765	0.163101143247983	.	.
chr1	177593748	177594247	chr1	177607874	177608373	Gm37280|chr1:177607874-177608373	0.226371851760911	.	.
chr1	177593748	177594247	chr1	177608539	177609038	Gm37280|chr1:177608539-177609038	0.349432827750745	.	.
chr1	177593748	177594247	chr1	177609164	177609663	Gm37280|chr1:177609164-177609663	0.259458561242406	.	.
chr1	177593748	177594247	chr1	177615592	177616091	Gm37280|chr1:177615592-177616091	0.459167828756398	.	.
chr1	177593748	177594247	chr1	177620448	177620947	Gm37280|chr1:177620448-177620947	0.254439438995319	.	.
chr1	177593748	177594247	chr1	177620988	177621487	Gm37280|chr1:177620988-177621487	0.205350307181057	.	.
chr1	177593748	177594247	chr1	177634208	177634707	Gm37280|chr1:177634208-177634707	0.0924065966687843	.	.
chr1	177593748	177594247	chr1	177676080	177676579	Gm37280|chr1:177676080-177676579	0.0686926078497766	.	.
chr1	177593748	177594247	chr1	177676621	177677120	Gm37280|chr1:177676621-177677120	0.168282774687938	.	.
chr1	177593748	177594247	chr1	177684862	177685361	Gm37280|chr1:177684862-177685361	0.173667767292342	.	.
chr1	177593748	177594247	chr1	177686126	177686625	Gm37280|chr1:177686126-177686625	0.077668140816429	.	.
chr1	177593748	177594247	chr1	177692440	177692939	Gm37280|chr1:177692440-177692939	0.175611163525009	.	.
chr1	177593748	177594247	chr1	177702809	177703308	Gm37280|chr1:177702809-177703308	0.122989982887619	.	.
chr1	177593748	177594247	chr1	177740756	177741255	Gm37280|chr1:177740756-177741255	0.155363065191079	.	.
chr1	177593748	177594247	chr1	177748057	177748556	Gm37280|chr1:177748057-177748556	0.247178035050898	.	.
chr1	177594301	177594800	chr1	177509823	177510322	Gm37280|chr1:177509823-177510322	0.164052893772923	.	.
chr1	177594301	177594800	chr1	177541549	177542048	Gm37280|chr1:177541549-177542048	0.0713995298250594	.	.
chr1	177594301	177594800	chr1	177573280	177573779	Gm37280|chr1:177573280-177573779	0.519620113428741	.	.
chr1	177594301	177594800	chr1	177573846	177574345	Gm37280|chr1:177573846-177574345	0.484247661164021	.	.
chr1	177594301	177594800	chr1	177592236	177592735	Gm37280|chr1:177592236-177592735	0.164296505851553	.	.
chr1	177594301	177594800	chr1	177595398	177595897	Gm37280|chr1:177595398-177595897	0.243260992450506	.	.
chr1	177594301	177594800	chr1	177605266	177605765	Gm37280|chr1:177605266-177605765	0.302866959137283	.	.
chr1	177594301	177594800	chr1	177607874	177608373	Gm37280|chr1:177607874-177608373	0.150315247757881	.	.
chr1	177594301	177594800	chr1	177608539	177609038	Gm37280|chr1:177608539-177609038	0.278567995406162	.	.
chr1	177594301	177594800	chr1	177609164	177609663	Gm37280|chr1:177609164-177609663	0.0667736593314995	.	.
chr1	177594301	177594800	chr1	177615592	177616091	Gm37280|chr1:177615592-177616091	0.379904575556392	.	.
chr1	177594301	177594800	chr1	177620448	177620947	Gm37280|chr1:177620448-177620947	0.253431136884865	.	.
chr1	177594301	177594800	chr1	177620988	177621487	Gm37280|chr1:177620988-177621487	0.137553417264161	.	.
chr1	177594301	177594800	chr1	177634208	177634707	Gm37280|chr1:177634208-177634707	0.0948290354459042	.	.
chr1	177594301	177594800	chr1	177676621	177677120	Gm37280|chr1:177676621-177677120	0.0910000269942532	.	.
chr1	177594301	177594800	chr1	177684862	177685361	Gm37280|chr1:177684862-177685361	0.183935508003233	.	.
chr1	177594301	177594800	chr1	177702809	177703308	Gm37280|chr1:177702809-177703308	0.0921095390639222	.	.
chr1	177594301	177594800	chr1	177740756	177741255	Gm37280|chr1:177740756-177741255	0.114893124528877	.	.
chr1	177594301	177594800	chr1	177748057	177748556	Gm37280|chr1:177748057-177748556	0.28060449747966	.	.
chr1	177643582	177644081	chr1	177585279	177585778	2310043L19Rik|chr1:177585279-177585778	0.163550918272012	.	.
chr1	177643582	177644081	chr1	177646158	177646657	2310043L19Rik|chr1:177646158-177646657	0.0902355476067446	.	.
chr1	177643582	177644081	chr1	177676080	177676579	2310043L19Rik|chr1:177676080-177676579	0.126227706492771	.	.
chr1	177643582	177644081	chr1	177716548	177717047	2310043L19Rik|chr1:177716548-177717047	0.105704684460385	.	.
chr1	177643582	177644081	chr1	177717076	177717575	2310043L19Rik|chr1:177717076-177717575	0.131385021554921	.	.
chr1	177795766	177796265	chr1	177541549	177542048	Adss|chr1:177541549-177542048	0.0887081145991283	.	.
chr1	177795766	177796265	chr1	177684862	177685361	Adss|chr1:177684862-177685361	0.098175474036261	.	.
chr1	177796375	177796874	chr1	177573280	177573779	Adss|chr1:177573280-177573779	0.31279726350883	.	.
chr1	177796375	177796874	chr1	177573846	177574345	Adss|chr1:177573846-177574345	0.309234896414907	.	.
chr1	177796375	177796874	chr1	177592236	177592735	Adss|chr1:177592236-177592735	0.0715266682270024	.	.
chr1	177796375	177796874	chr1	177595398	177595897	Adss|chr1:177595398-177595897	0.0824335158933635	.	.
chr1	177796375	177796874	chr1	177605266	177605765	Adss|chr1:177605266-177605765	0.0806248428844112	.	.
chr1	177796375	177796874	chr1	177607874	177608373	Adss|chr1:177607874-177608373	0.102117228564018	.	.
chr1	177796375	177796874	chr1	177608539	177609038	Adss|chr1:177608539-177609038	0.184862736070541	.	.
chr1	177796375	177796874	chr1	177609164	177609663	Adss|chr1:177609164-177609663	0.168169521508208	.	.
chr1	177796375	177796874	chr1	177615592	177616091	Adss|chr1:177615592-177616091	0.278646666448285	.	.
chr1	177796375	177796874	chr1	177676080	177676579	Adss|chr1:177676080-177676579	0.187892352925444	.	.
chr1	177796375	177796874	chr1	177676621	177677120	Adss|chr1:177676621-177677120	0.0691081115106235	.	.
chr1	177796375	177796874	chr1	177684862	177685361	Adss|chr1:177684862-177685361	0.0801354436839379	.	.
chr1	177796375	177796874	chr1	177686126	177686625	Adss|chr1:177686126-177686625	0.0695673410798421	.	.
chr1	177796375	177796874	chr1	177692440	177692939	Adss|chr1:177692440-177692939	0.108069135039349	.	.
chr1	177796375	177796874	chr1	177748057	177748556	Adss|chr1:177748057-177748556	0.0899107014588561	.	.
chr1	177796375	177796874	chr1	178219602	178220101	Adss|chr1:178219602-178220101	0.106936564462325	.	.
chr1	177982967	177983466	chr1	177509823	177510322	Catspere2|chr1:177509823-177510322	0.0812380659664084	.	.
chr1	177982967	177983466	chr1	177573280	177573779	Catspere2|chr1:177573280-177573779	0.452070578135732	.	.
chr1	177982967	177983466	chr1	177573846	177574345	Catspere2|chr1:177573846-177574345	0.392331168429221	.	.
chr1	177982967	177983466	chr1	177592236	177592735	Catspere2|chr1:177592236-177592735	0.190102343893569	.	.
chr1	177982967	177983466	chr1	177595398	177595897	Catspere2|chr1:177595398-177595897	0.119361300173795	.	.
chr1	177982967	177983466	chr1	177605266	177605765	Catspere2|chr1:177605266-177605765	0.109293145216545	.	.
chr1	177982967	177983466	chr1	177607874	177608373	Catspere2|chr1:177607874-177608373	0.1041965936302	.	.
chr1	177982967	177983466	chr1	177608539	177609038	Catspere2|chr1:177608539-177609038	0.254605123517817	.	.
chr1	177982967	177983466	chr1	177609164	177609663	Catspere2|chr1:177609164-177609663	0.197869951286824	.	.
chr1	177982967	177983466	chr1	177615592	177616091	Catspere2|chr1:177615592-177616091	0.286028222221483	.	.
chr1	177982967	177983466	chr1	177620448	177620947	Catspere2|chr1:177620448-177620947	0.16930961077044	.	.
chr1	177982967	177983466	chr1	177620988	177621487	Catspere2|chr1:177620988-177621487	0.121949627333036	.	.
chr1	177982967	177983466	chr1	177634208	177634707	Catspere2|chr1:177634208-177634707	0.10616316069757	.	.
chr1	177982967	177983466	chr1	177640159	177640658	Catspere2|chr1:177640159-177640658	0.0690670006482746	.	.
chr1	177982967	177983466	chr1	177684862	177685361	Catspere2|chr1:177684862-177685361	0.146817731167456	.	.
chr1	177982967	177983466	chr1	177686126	177686625	Catspere2|chr1:177686126-177686625	0.142741639918425	.	.
chr1	177982967	177983466	chr1	177692440	177692939	Catspere2|chr1:177692440-177692939	0.0974097171795339	.	.
chr1	177982967	177983466	chr1	177748057	177748556	Catspere2|chr1:177748057-177748556	0.213765844012178	.	.
chr1	178187311	178187810	chr1	178219602	178220101	Desi2|chr1:178219602-178220101	0.0853375914662417	.	.
chr1	178187311	178187810	chr1	178224514	178225013	Desi2|chr1:178224514-178225013	0.0798095004408432	.	.
chr1	178187311	178187810	chr1	178336353	178336852	Desi2|chr1:178336353-178336852	0.213843024747153	.	.
chr1	178187311	178187810	chr1	178368821	178369320	Desi2|chr1:178368821-178369320	0.26682294262339	.	.
chr1	178187311	178187810	chr1	178375381	178375880	Desi2|chr1:178375381-178375880	0.095705968997631	.	.
chr1	178187311	178187810	chr1	178449116	178449615	Desi2|chr1:178449116-178449615	0.0847809413815526	.	.
chr1	178187311	178187810	chr1	178454037	178454536	Desi2|chr1:178454037-178454536	0.191687263281122	.	.
chr1	178187311	178187810	chr1	178463658	178464157	Desi2|chr1:178463658-178464157	0.119905987263716	.	.
chr1	178276142	178276641	chr1	178224514	178225013	4930527J03Rik|chr1:178224514-178225013	0.105029139760449	.	.
chr1	178276142	178276641	chr1	178368821	178369320	4930527J03Rik|chr1:178368821-178369320	0.17731567006043	.	.
chr1	178276142	178276641	chr1	178375381	178375880	4930527J03Rik|chr1:178375381-178375880	0.0770002355632842	.	.
chr1	178276142	178276641	chr1	178449116	178449615	4930527J03Rik|chr1:178449116-178449615	0.1307404782294	.	.
chr1	178276142	178276641	chr1	178454037	178454536	4930527J03Rik|chr1:178454037-178454536	0.207444899662759	.	.
chr1	178317988	178318487	chr1	178303332	178303831	B230369F24Rik|chr1:178303332-178303831	0.133381913950365	.	.
chr1	178317988	178318487	chr1	178303332	178303831	Cox20|chr1:178303332-178303831	0.133381913950365	.	.
chr1	178317988	178318487	chr1	178336353	178336852	B230369F24Rik|chr1:178336353-178336852	0.0974973829385705	.	.
chr1	178317988	178318487	chr1	178336353	178336852	Cox20|chr1:178336353-178336852	0.0974973829385705	.	.
chr1	178317988	178318487	chr1	178359796	178360295	B230369F24Rik|chr1:178359796-178360295	0.100841418440109	.	.
chr1	178317988	178318487	chr1	178359796	178360295	Cox20|chr1:178359796-178360295	0.100841418440109	.	.
chr1	178317988	178318487	chr1	178368821	178369320	B230369F24Rik|chr1:178368821-178369320	0.248263359587783	.	.
chr1	178317988	178318487	chr1	178368821	178369320	Cox20|chr1:178368821-178369320	0.248263359587783	.	.
chr1	178317988	178318487	chr1	178454037	178454536	B230369F24Rik|chr1:178454037-178454536	0.135732712644398	.	.
chr1	178317988	178318487	chr1	178454037	178454536	Cox20|chr1:178454037-178454536	0.135732712644398	.	.
chr1	178318532	178319031	chr1	178224514	178225013	B230369F24Rik|chr1:178224514-178225013	0.113625907049759	.	.
chr1	178318532	178319031	chr1	178224514	178225013	Cox20|chr1:178224514-178225013	0.113625907049759	.	.
chr1	178318532	178319031	chr1	178235016	178235515	B230369F24Rik|chr1:178235016-178235515	0.0732992443146143	.	.
chr1	178318532	178319031	chr1	178235016	178235515	Cox20|chr1:178235016-178235515	0.0732992443146143	.	.
chr1	178318532	178319031	chr1	178336353	178336852	B230369F24Rik|chr1:178336353-178336852	0.179753771151341	.	.
chr1	178318532	178319031	chr1	178336353	178336852	Cox20|chr1:178336353-178336852	0.179753771151341	.	.
chr1	178318532	178319031	chr1	178368821	178369320	B230369F24Rik|chr1:178368821-178369320	0.239564473949844	.	.
chr1	178318532	178319031	chr1	178368821	178369320	Cox20|chr1:178368821-178369320	0.239564473949844	.	.
chr1	178318532	178319031	chr1	178449116	178449615	B230369F24Rik|chr1:178449116-178449615	0.0681666444001666	.	.
chr1	178318532	178319031	chr1	178449116	178449615	Cox20|chr1:178449116-178449615	0.0681666444001666	.	.
chr1	178318532	178319031	chr1	178454037	178454536	B230369F24Rik|chr1:178454037-178454536	0.151495797359936	.	.
chr1	178318532	178319031	chr1	178454037	178454536	Cox20|chr1:178454037-178454536	0.151495797359936	.	.
chr1	178337022	178337521	chr1	178219602	178220101	Hnrnpu|chr1:178219602-178220101	0.149364418747903	.	.
chr1	178337022	178337521	chr1	178447830	178448329	Hnrnpu|chr1:178447830-178448329	0.10634862846032	.	.
chr1	178337022	178337521	chr1	178448418	178448917	Hnrnpu|chr1:178448418-178448917	0.120807496599323	.	.
chr1	178337022	178337521	chr1	178488818	178489317	Hnrnpu|chr1:178488818-178489317	0.0683345166944642	.	.
chr1	178337022	178337521	chr1	178489379	178489878	Hnrnpu|chr1:178489379-178489878	0.070255061407813	.	.
chr1	178337559	178338058	chr1	178219602	178220101	Hnrnpu|chr1:178219602-178220101	0.101540470982453	.	.
chr1	178337559	178338058	chr1	178368821	178369320	Hnrnpu|chr1:178368821-178369320	0.148020219110014	.	.
chr1	178337559	178338058	chr1	178447830	178448329	Hnrnpu|chr1:178447830-178448329	0.0931833761277812	.	.
chr1	178405450	178405949	chr1	178336353	178336852	Efcab2|chr1:178336353-178336852	0.101004796170953	.	.
chr1	178405450	178405949	chr1	178344041	178344540	Efcab2|chr1:178344041-178344540	0.0978383194867024	.	.
chr1	178405450	178405949	chr1	178368821	178369320	Efcab2|chr1:178368821-178369320	0.130544500030632	.	.
chr1	178405450	178405949	chr1	178375381	178375880	Efcab2|chr1:178375381-178375880	0.0862880214984146	.	.
chr1	178405450	178405949	chr1	178449116	178449615	Efcab2|chr1:178449116-178449615	0.0723107652051512	.	.
chr1	178405450	178405949	chr1	178454037	178454536	Efcab2|chr1:178454037-178454536	0.275173447058835	.	.
chr1	178406170	178406669	chr1	178219602	178220101	Efcab2|chr1:178219602-178220101	0.0821275847633435	.	.
chr1	178406170	178406669	chr1	178224514	178225013	Efcab2|chr1:178224514-178225013	0.0725456000450171	.	.
chr1	178406170	178406669	chr1	178336353	178336852	Efcab2|chr1:178336353-178336852	0.184754095054667	.	.
chr1	178406170	178406669	chr1	178368821	178369320	Efcab2|chr1:178368821-178369320	0.248943214238071	.	.
chr1	178406170	178406669	chr1	178447830	178448329	Efcab2|chr1:178447830-178448329	0.0892290075051102	.	.
chr1	178406170	178406669	chr1	178454037	178454536	Efcab2|chr1:178454037-178454536	0.142127225637394	.	.
chr1	194938639	194939138	chr1	194755998	194756497	Cd34|chr1:194755998-194756497	0.0756683212167451	.	.
chr1	194938639	194939138	chr1	194771998	194772497	Cd34|chr1:194771998-194772497	0.157729710547949	.	.
chr1	194938639	194939138	chr1	194879521	194880020	Cd34|chr1:194879521-194880020	0.16466356515717	.	.
chr1	194938639	194939138	chr1	194885200	194885699	Cd34|chr1:194885200-194885699	0.0696945196694562	.	.
chr1	194938639	194939138	chr1	194885200	194885699	Cd34|chr1:194885200-194885699	0.0696945196694563	.	.
chr1	194938639	194939138	chr1	194929969	194930468	Cd34|chr1:194929969-194930468	0.144320538735576	.	.
chr1	194938639	194939138	chr1	194950868	194951367	Cd34|chr1:194950868-194951367	0.0864279259154454	.	.
chr1	194938639	194939138	chr1	194962131	194962630	Cd34|chr1:194962131-194962630	0.15021602116038	.	.
chr1	194976111	194976610	chr1	194750766	194751265	A330023F24Rik|chr1:194750766-194751265	0.0812388933090585	.	.
chr1	194976111	194976610	chr1	194750766	194751265	Gm16897|chr1:194750766-194751265	0.0812388933090585	.	.
chr1	194976111	194976610	chr1	195016706	195017205	A330023F24Rik|chr1:195016706-195017205	0.0850295446641837	.	.
chr1	194976111	194976610	chr1	195016706	195017205	Gm16897|chr1:195016706-195017205	0.0850295446641837	.	.
chr1	194976725	194977224	chr1	194750766	194751265	A330023F24Rik|chr1:194750766-194751265	0.118741013729459	.	.
chr1	194976725	194977224	chr1	194750766	194751265	Gm16897|chr1:194750766-194751265	0.118741013729459	.	.
chr1	194976725	194977224	chr1	194782384	194782883	A330023F24Rik|chr1:194782384-194782883	0.0814950769919527	.	.
chr1	194976725	194977224	chr1	194782384	194782883	Gm16897|chr1:194782384-194782883	0.0814950769919527	.	.
chr1	194976725	194977224	chr1	195033930	195034429	A330023F24Rik|chr1:195033930-195034429	0.0747586113551727	.	.
chr1	194976725	194977224	chr1	195033930	195034429	Gm16897|chr1:195033930-195034429	0.0747586113551727	.	.
chr1	194977431	194977930	chr1	194977967	194978466	Gm16897|chr1:194977967-194978466	0.270328672388243	.	.
chr1	194977431	194977930	chr1	195040386	195040885	Gm16897|chr1:195040386-195040885	0.0876516715846045	.	.
chr1	195018071	195018570	chr1	194782384	194782883	Gm37027|chr1:194782384-194782883	0.120153452881972	.	.
chr1	195018071	195018570	chr1	194816816	194817315	Gm37027|chr1:194816816-194817315	0.196970104452448	.	.
chr1	195018071	195018570	chr1	194977967	194978466	Gm37027|chr1:194977967-194978466	0.192982465641218	.	.
chr1	195092132	195092631	chr1	194885200	194885699	Cd46|chr1:194885200-194885699	0.126283090726625	.	.
chr1	195130829	195131328	chr1	194952478	194952977	Cr1l|chr1:194952478-194952977	0.109236716902733	.	.
chr1	195130829	195131328	chr1	194977967	194978466	Cr1l|chr1:194977967-194978466	0.132614319312873	.	.
chr1	195176500	195176999	chr1	194755998	194756497	Cr2|chr1:194755998-194756497	0.100797925443812	.	.
chr1	195176500	195176999	chr1	194771998	194772497	Cr2|chr1:194771998-194772497	0.0781054854116771	.	.
chr1	195176500	195176999	chr1	194771998	194772497	Cr2|chr1:194771998-194772497	0.0781054854116772	.	.
chr1	195176500	195176999	chr1	194839176	194839675	Cr2|chr1:194839176-194839675	0.0861935458803352	.	.
chr1	195176500	195176999	chr1	194879521	194880020	Cr2|chr1:194879521-194880020	0.0700607354897977	.	.
chr1	195176500	195176999	chr1	194977967	194978466	Cr2|chr1:194977967-194978466	0.171338285545653	.	.
chr1	195176500	195176999	chr1	195016706	195017205	Cr2|chr1:195016706-195017205	0.0793876147775649	.	.
chr1	195176500	195176999	chr1	195040386	195040885	Cr2|chr1:195040386-195040885	0.0793059937097146	.	.
chr10	3366298	3366797	chr10	3173582	3174081	Ppp1r14c|chr10:3173582-3174081	0.0699551115219326	.	.
chr10	3366298	3366797	chr10	3332842	3333341	Ppp1r14c|chr10:3332842-3333341	0.227420413093096	.	.
chr10	3366298	3366797	chr10	3366890	3367389	Ppp1r14c|chr10:3366890-3367389	0.408556708191272	.	.
chr10	3366298	3366797	chr10	3367391	3367890	Ppp1r14c|chr10:3367391-3367890	0.0933922281142458	.	.
chr10	3366298	3366797	chr10	3395370	3395869	Ppp1r14c|chr10:3395370-3395869	0.113386107344599	.	.
chr10	3366298	3366797	chr10	3396361	3396860	Ppp1r14c|chr10:3396361-3396860	0.0957942264704583	.	.
chr10	3366298	3366797	chr10	3402223	3402722	Ppp1r14c|chr10:3402223-3402722	0.135764534690172	.	.
chr10	3366298	3366797	chr10	3458702	3459201	Ppp1r14c|chr10:3458702-3459201	0.131088529739915	.	.
chr10	5550504	5551003	chr10	5520445	5520944	Syne1|chr10:5520445-5520944	0.228532913538681	.	.
chr10	5550504	5551003	chr10	5528242	5528741	Syne1|chr10:5528242-5528741	0.0696224334112843	.	.
chr10	5550504	5551003	chr10	5549987	5550486	Syne1|chr10:5549987-5550486	0.50590935147921	.	.
chr10	5550504	5551003	chr10	5549987	5550486	Syne1|chr10:5549987-5550486	0.505909351479211	.	.
chr10	5550504	5551003	chr10	5735115	5735614	Syne1|chr10:5735115-5735614	0.0929052571931945	.	.
chr10	5550504	5551003	chr10	5853238	5853737	Syne1|chr10:5853238-5853737	0.135998106168438	.	.
chr10	5550504	5551003	chr10	5900144	5900643	Syne1|chr10:5900144-5900643	0.0781991045706413	.	.
chr10	5550504	5551003	chr10	5904861	5905360	Syne1|chr10:5904861-5905360	0.113339543064672	.	.
chr10	5805395	5805894	chr10	5504718	5505217	Fbxo5|chr10:5504718-5505217	0.0712608944020013	.	.
chr10	5805395	5805894	chr10	5517287	5517786	Fbxo5|chr10:5517287-5517786	0.138171213292604	.	.
chr10	5805395	5805894	chr10	5520445	5520944	Fbxo5|chr10:5520445-5520944	0.198869526918612	.	.
chr10	5805395	5805894	chr10	5549987	5550486	Fbxo5|chr10:5549987-5550486	0.280863991353262	.	.
chr10	5805395	5805894	chr10	5735115	5735614	Fbxo5|chr10:5735115-5735614	0.175791176341356	.	.
chr10	5805395	5805894	chr10	5824763	5825262	Fbxo5|chr10:5824763-5825262	0.0832560614943627	.	.
chr10	5805395	5805894	chr10	5904861	5905360	Fbxo5|chr10:5904861-5905360	0.101822007584154	.	.
chr10	5823844	5824343	chr10	5504718	5505217	Mtrf1l|chr10:5504718-5505217	0.201060124440275	.	.
chr10	5823844	5824343	chr10	5517287	5517786	Mtrf1l|chr10:5517287-5517786	0.279720222401732	.	.
chr10	5823844	5824343	chr10	5520445	5520944	Mtrf1l|chr10:5520445-5520944	0.0815077404524246	.	.
chr10	5823844	5824343	chr10	5522228	5522727	Mtrf1l|chr10:5522228-5522727	0.0796669913502733	.	.
chr10	5823844	5824343	chr10	5549987	5550486	Mtrf1l|chr10:5549987-5550486	0.216178109410735	.	.
chr10	5823844	5824343	chr10	5554911	5555410	Mtrf1l|chr10:5554911-5555410	0.106384382982246	.	.
chr10	5823844	5824343	chr10	5632637	5633136	Mtrf1l|chr10:5632637-5633136	0.0721135964072031	.	.
chr10	5823844	5824343	chr10	5633616	5634115	Mtrf1l|chr10:5633616-5634115	0.165168916073201	.	.
chr10	5823844	5824343	chr10	5735115	5735614	Mtrf1l|chr10:5735115-5735614	0.182543446260362	.	.
chr10	5823844	5824343	chr10	5853238	5853737	Mtrf1l|chr10:5853238-5853737	0.120332559364341	.	.
chr10	5921342	5921841	chr10	5520445	5520944	Rgs17|chr10:5520445-5520944	0.0821721007441071	.	.
chr10	5921342	5921841	chr10	5568911	5569410	Rgs17|chr10:5568911-5569410	0.0737799930836517	.	.
chr10	5921342	5921841	chr10	5786848	5787347	Rgs17|chr10:5786848-5787347	0.0770734681189431	.	.
chr10	5921342	5921841	chr10	5790606	5791105	Rgs17|chr10:5790606-5791105	0.104715031655309	.	.
chr10	5921342	5921841	chr10	5904251	5904750	Rgs17|chr10:5904251-5904750	0.0710178786398655	.	.
chr10	5921342	5921841	chr10	5904861	5905360	Rgs17|chr10:5904861-5905360	0.0785712723727568	.	.
chr10	5921342	5921841	chr10	5906427	5906926	Rgs17|chr10:5906427-5906926	0.135061692556289	.	.
chr10	5921342	5921841	chr10	6002437	6002936	Rgs17|chr10:6002437-6002936	0.0925599800063826	.	.
chr10	5921342	5921841	chr10	6007345	6007844	Rgs17|chr10:6007345-6007844	0.198634317147249	.	.
chr10	5921342	5921841	chr10	6035780	6036279	Rgs17|chr10:6035780-6036279	0.255424744449036	.	.
chr10	5921342	5921841	chr10	6036818	6037317	Rgs17|chr10:6036818-6037317	0.338912231456721	.	.
chr10	5921342	5921841	chr10	6045500	6045999	Rgs17|chr10:6045500-6045999	0.0696482818621818	.	.
chr10	5921342	5921841	chr10	6114626	6115125	Rgs17|chr10:6114626-6115125	0.136728550573739	.	.
chr10	5922199	5922698	chr10	5517287	5517786	Rgs17|chr10:5517287-5517786	0.0930668222008862	.	.
chr10	5922199	5922698	chr10	5520445	5520944	Rgs17|chr10:5520445-5520944	0.0832056727403661	.	.
chr10	5922199	5922698	chr10	5522228	5522727	Rgs17|chr10:5522228-5522727	0.0916344085656282	.	.
chr10	5922199	5922698	chr10	5549987	5550486	Rgs17|chr10:5549987-5550486	0.16563900828026	.	.
chr10	5922199	5922698	chr10	5735115	5735614	Rgs17|chr10:5735115-5735614	0.0685973458362643	.	.
chr10	7473449	7473948	chr10	7260251	7260750	Ulbp1|chr10:7260251-7260750	0.11506118466813	.	.
chr10	7473449	7473948	chr10	7309922	7310421	Ulbp1|chr10:7309922-7310421	0.119028707542632	.	.
chr10	7473449	7473948	chr10	7333209	7333708	Ulbp1|chr10:7333209-7333708	0.0789766669995054	.	.
chr10	7473449	7473948	chr10	7497116	7497615	Ulbp1|chr10:7497116-7497615	0.0964430811867443	.	.
chr10	7473449	7473948	chr10	7577962	7578461	Ulbp1|chr10:7577962-7578461	0.0992497877576141	.	.
chr10	7473449	7473948	chr10	7707877	7708376	Ulbp1|chr10:7707877-7708376	0.218820858437219	.	.
chr10	7589567	7590066	chr10	7267840	7268339	Lrp11|chr10:7267840-7268339	0.169372732054959	.	.
chr10	7589567	7590066	chr10	7268348	7268847	Lrp11|chr10:7268348-7268847	0.130572125761329	.	.
chr10	7589567	7590066	chr10	7469964	7470463	Lrp11|chr10:7469964-7470463	0.0786630476139973	.	.
chr10	7589567	7590066	chr10	7600611	7601110	Lrp11|chr10:7600611-7601110	0.165063425390373	.	.
chr10	7589567	7590066	chr10	7662484	7662983	Lrp11|chr10:7662484-7662983	0.10018346135057	.	.
chr10	7589567	7590066	chr10	7663092	7663591	Lrp11|chr10:7663092-7663591	0.210213283943875	.	.
chr10	7590117	7590616	chr10	7267840	7268339	Lrp11|chr10:7267840-7268339	0.0787905748302756	.	.
chr10	7590117	7590616	chr10	7268348	7268847	Lrp11|chr10:7268348-7268847	0.124081153629259	.	.
chr10	7590117	7590616	chr10	7663092	7663591	Lrp11|chr10:7663092-7663591	0.109509914222697	.	.
chr10	7667254	7667753	chr10	7469964	7470463	Nup43|chr10:7469964-7470463	0.0757731551066304	.	.
chr10	7667254	7667753	chr10	7582125	7582624	Nup43|chr10:7582125-7582624	0.0741091416971574	.	.
chr10	7667254	7667753	chr10	7622308	7622807	Nup43|chr10:7622308-7622807	0.0967967925474908	.	.
chr10	7667254	7667753	chr10	7622308	7622807	Nup43|chr10:7622308-7622807	0.0967967925474909	.	.
chr10	7667254	7667753	chr10	7662484	7662983	Nup43|chr10:7662484-7662983	0.0745945943722967	.	.
chr10	7667254	7667753	chr10	7911145	7911644	Nup43|chr10:7911145-7911644	0.071802452952458	.	.
chr10	7680943	7681442	chr10	7267840	7268339	Lats1|chr10:7267840-7268339	0.0689383035988223	.	.
chr10	7680943	7681442	chr10	7267840	7268339	Pcmt1|chr10:7267840-7268339	0.0689383035988223	.	.
chr10	7680943	7681442	chr10	7268348	7268847	Lats1|chr10:7268348-7268847	0.200365150752809	.	.
chr10	7680943	7681442	chr10	7268348	7268847	Lats1|chr10:7268348-7268847	0.20036515075281	.	.
chr10	7680943	7681442	chr10	7268348	7268847	Pcmt1|chr10:7268348-7268847	0.200365150752809	.	.
chr10	7680943	7681442	chr10	7268348	7268847	Pcmt1|chr10:7268348-7268847	0.20036515075281	.	.
chr10	7681670	7682169	chr10	7333209	7333708	Lats1|chr10:7333209-7333708	0.101671730424238	.	.
chr10	7681670	7682169	chr10	7333209	7333708	Pcmt1|chr10:7333209-7333708	0.101671730424238	.	.
chr10	7681670	7682169	chr10	7497116	7497615	Lats1|chr10:7497116-7497615	0.0952372801974014	.	.
chr10	7681670	7682169	chr10	7497116	7497615	Pcmt1|chr10:7497116-7497615	0.0952372801974014	.	.
chr10	7681670	7682169	chr10	7839497	7839996	Lats1|chr10:7839497-7839996	0.0779427862488506	.	.
chr10	7681670	7682169	chr10	7839497	7839996	Pcmt1|chr10:7839497-7839996	0.0779427862488506	.	.
chr10	7681670	7682169	chr10	7911145	7911644	Lats1|chr10:7911145-7911644	0.133900054705082	.	.
chr10	7681670	7682169	chr10	7911145	7911644	Pcmt1|chr10:7911145-7911644	0.133900054705082	.	.
chr10	7725685	7726184	chr10	7333209	7333708	Katna1|chr10:7333209-7333708	0.0768692190627716	.	.
chr10	7725685	7726184	chr10	7582125	7582624	Katna1|chr10:7582125-7582624	0.0897930385778068	.	.
chr10	7725685	7726184	chr10	7592443	7592942	Katna1|chr10:7592443-7592942	0.138037967011952	.	.
chr10	7725685	7726184	chr10	7622308	7622807	Katna1|chr10:7622308-7622807	0.172330637450753	.	.
chr10	7780097	7780596	chr10	7592443	7592942	B430219N15Rik|chr10:7592443-7592942	0.0706876144508751	.	.
chr10	7780721	7781220	chr10	7582125	7582624	B430219N15Rik|chr10:7582125-7582624	0.207766576734554	.	.
chr10	7780721	7781220	chr10	7592443	7592942	B430219N15Rik|chr10:7592443-7592942	0.0921286861852306	.	.
chr10	7780721	7781220	chr10	7622308	7622807	B430219N15Rik|chr10:7622308-7622807	0.0687797670754794	.	.
chr10	7780721	7781220	chr10	7663092	7663591	B430219N15Rik|chr10:7663092-7663591	0.169954295098544	.	.
chr10	7780721	7781220	chr10	7883479	7883978	B430219N15Rik|chr10:7883479-7883978	0.126303569355892	.	.
chr10	7780721	7781220	chr10	7911145	7911644	B430219N15Rik|chr10:7911145-7911644	0.168813238371797	.	.
chr10	7792631	7793130	chr10	7663092	7663591	Ginm1|chr10:7663092-7663591	0.157061699134518	.	.
chr10	7792631	7793130	chr10	7663092	7663591	Ppil4|chr10:7663092-7663591	0.157061699134518	.	.
chr10	7955534	7956033	chr10	7622308	7622807	Tab2|chr10:7622308-7622807	0.122644161332888	.	.
chr10	7955534	7956033	chr10	7911145	7911644	Tab2|chr10:7911145-7911644	0.126676783557673	.	.
chr10	7956090	7956589	chr10	7582125	7582624	Tab2|chr10:7582125-7582624	0.0931392076769265	.	.
chr10	7956090	7956589	chr10	7592443	7592942	Tab2|chr10:7592443-7592942	0.153149014463328	.	.
chr10	7956090	7956589	chr10	7622308	7622807	Tab2|chr10:7622308-7622807	0.0758540550486376	.	.
chr10	7956090	7956589	chr10	7663092	7663591	Tab2|chr10:7663092-7663591	0.224283553687806	.	.
chr10	14759884	14760383	chr10	14789913	14790412	B230364G03Rik|chr10:14789913-14790412	0.167595640247134	.	.
chr10	14759884	14760383	chr10	14860227	14860726	B230364G03Rik|chr10:14860227-14860726	0.0847580681785558	.	.
chr10	14759884	14760383	chr10	14870236	14870735	B230364G03Rik|chr10:14870236-14870735	0.0899535841897999	.	.
chr10	14759884	14760383	chr10	14989611	14990110	B230364G03Rik|chr10:14989611-14990110	0.154952649430461	.	.
chr10	14759884	14760383	chr10	14992257	14992756	B230364G03Rik|chr10:14992257-14992756	0.226888869638489	.	.
chr10	14759884	14760383	chr10	15076133	15076632	B230364G03Rik|chr10:15076133-15076632	0.240350239952894	.	.
chr10	14759884	14760383	chr10	15087909	15088408	B230364G03Rik|chr10:15087909-15088408	0.277717347685214	.	.
chr10	14759884	14760383	chr10	15088568	15089067	B230364G03Rik|chr10:15088568-15089067	0.172448386749736	.	.
chr10	14759884	14760383	chr10	15174370	15174869	B230364G03Rik|chr10:15174370-15174869	0.158638598366279	.	.
chr10	14759884	14760383	chr10	15179565	15180064	B230364G03Rik|chr10:15179565-15180064	0.113491447822542	.	.
chr10	14760583	14761082	chr10	14789913	14790412	B230364G03Rik|chr10:14789913-14790412	0.239091003849161	.	.
chr10	14760583	14761082	chr10	14989611	14990110	B230364G03Rik|chr10:14989611-14990110	0.122748025494023	.	.
chr10	14760583	14761082	chr10	14992257	14992756	B230364G03Rik|chr10:14992257-14992756	0.306424978443412	.	.
chr10	14760583	14761082	chr10	15076133	15076632	B230364G03Rik|chr10:15076133-15076632	0.0827289032314267	.	.
chr10	14760583	14761082	chr10	15087909	15088408	B230364G03Rik|chr10:15087909-15088408	0.218687057342318	.	.
chr10	14760583	14761082	chr10	15088568	15089067	B230364G03Rik|chr10:15088568-15089067	0.140295475213025	.	.
chr10	14760583	14761082	chr10	15174370	15174869	B230364G03Rik|chr10:15174370-15174869	0.142718557392275	.	.
chr10	15300071	15300570	chr10	15262255	15262754	Gm47710|chr10:15262255-15262754	0.081248290846007	.	.
chr10	15300071	15300570	chr10	15262255	15262754	Gm47710|chr10:15262255-15262754	0.0812482908460071	.	.
chr10	15300071	15300570	chr10	15395737	15396236	Gm47710|chr10:15395737-15396236	0.136459484920935	.	.
chr10	15300071	15300570	chr10	15399941	15400440	Gm47710|chr10:15399941-15400440	0.066682505911532	.	.
chr10	15300071	15300570	chr10	15405643	15406142	Gm47710|chr10:15405643-15406142	0.0930461892255076	.	.
chr10	15300606	15301105	chr10	15172500	15172999	Gm47710|chr10:15172500-15172999	0.0665966714937362	.	.
chr10	15300606	15301105	chr10	15301289	15301788	Gm47710|chr10:15301289-15301788	0.0971918309002165	.	.
chr10	15300606	15301105	chr10	15405643	15406142	Gm47710|chr10:15405643-15406142	0.196398443070689	.	.
chr10	15759897	15760396	chr10	15704287	15704786	Gm40604|chr10:15704287-15704786	0.175254448578872	.	.
chr10	15759897	15760396	chr10	15879656	15880155	Gm40604|chr10:15879656-15880155	0.220308922947019	.	.
chr10	15759897	15760396	chr10	15883319	15883818	Gm40604|chr10:15883319-15883818	0.091595084058577	.	.
chr10	15759897	15760396	chr10	15898548	15899047	Gm40604|chr10:15898548-15899047	0.0991255813493883	.	.
chr10	15759897	15760396	chr10	15916735	15917234	Gm40604|chr10:15916735-15917234	0.126565692933032	.	.
chr10	15759897	15760396	chr10	16156912	16157411	Gm40604|chr10:16156912-16157411	0.223758491595502	.	.
chr10	15760590	15761089	chr10	15704287	15704786	Gm40604|chr10:15704287-15704786	0.167249966693616	.	.
chr10	15760590	15761089	chr10	15815557	15816056	Gm40604|chr10:15815557-15816056	0.0663741541011946	.	.
chr10	15760590	15761089	chr10	15879656	15880155	Gm40604|chr10:15879656-15880155	0.214496658899646	.	.
chr10	15760590	15761089	chr10	15883319	15883818	Gm40604|chr10:15883319-15883818	0.182078563893037	.	.
chr10	15760590	15761089	chr10	15898548	15899047	Gm40604|chr10:15898548-15899047	0.0692951691859193	.	.
chr10	15760590	15761089	chr10	15916735	15917234	Gm40604|chr10:15916735-15917234	0.141126725334771	.	.
chr10	15760590	15761089	chr10	16156912	16157411	Gm40604|chr10:16156912-16157411	0.115023576751639	.	.
chr10	19014684	19015183	chr10	19002085	19002584	Tnfaip3|chr10:19002085-19002584	0.0667719406110152	.	.
chr10	19014684	19015183	chr10	19014144	19014643	Tnfaip3|chr10:19014144-19014643	0.301920427766093	.	.
chr10	19014684	19015183	chr10	19168384	19168883	Tnfaip3|chr10:19168384-19168883	0.226582184854192	.	.
chr10	19014684	19015183	chr10	19188055	19188554	Tnfaip3|chr10:19188055-19188554	0.0843706363629042	.	.
chr10	19015270	19015769	chr10	19014144	19014643	Tnfaip3|chr10:19014144-19014643	0.0911052574789003	.	.
chr10	19015270	19015769	chr10	19168384	19168883	Tnfaip3|chr10:19168384-19168883	0.126604033448288	.	.
chr10	19015270	19015769	chr10	19239936	19240435	Tnfaip3|chr10:19239936-19240435	0.10337282653809	.	.
chr10	19357141	19357640	chr10	19329678	19330177	Olig3|chr10:19329678-19330177	0.169203726427788	.	.
chr10	19592561	19593060	chr10	19563521	19564020	Ifngr1|chr10:19563521-19564020	0.0696846651109649	.	.
chr10	19712255	19712754	chr10	19563521	19564020	Il20ra|chr10:19563521-19564020	0.136560738883708	.	.
chr10	19712255	19712754	chr10	19578316	19578815	Il20ra|chr10:19578316-19578815	0.0774458134151178	.	.
chr10	19712255	19712754	chr10	19708225	19708724	Il20ra|chr10:19708225-19708724	0.137941406500113	.	.
chr10	22148605	22149104	chr10	22413649	22414148	E030030I06Rik|chr10:22413649-22414148	0.0793190777738557	.	.
chr10	22212203	22212702	chr10	22036209	22036708	Gm26581|chr10:22036209-22036708	0.146117692216303	.	.
chr10	22212203	22212702	chr10	22479767	22480266	Gm26581|chr10:22479767-22480266	0.100849411780033	.	.
chr10	22402440	22402939	chr10	22010076	22010575	Gm10825|chr10:22010076-22010575	0.0674064666696272	.	.
chr10	22402440	22402939	chr10	22017738	22018237	Gm10825|chr10:22017738-22018237	0.136039012239862	.	.
chr10	22402440	22402939	chr10	22664174	22664673	Gm10825|chr10:22664174-22664673	0.0868079262948398	.	.
chr10	22402440	22402939	chr10	22665742	22666241	Gm10825|chr10:22665742-22666241	0.109753006888621	.	.
chr10	22645129	22645628	chr10	22413649	22414148	Slc2a12|chr10:22413649-22414148	0.0666373697285756	.	.
chr10	22645129	22645628	chr10	22701532	22702031	Slc2a12|chr10:22701532-22702031	0.100075309481898	.	.
chr10	22645129	22645628	chr10	22746933	22747432	Slc2a12|chr10:22746933-22747432	0.0748034921361878	.	.
chr10	22730224	22730723	chr10	22615297	22615796	AC166256.1|chr10:22615297-22615796	0.182793306079775	.	.
chr10	22730224	22730723	chr10	22660283	22660782	AC166256.1|chr10:22660283-22660782	0.183592917924192	.	.
chr10	22730224	22730723	chr10	22664174	22664673	AC166256.1|chr10:22664174-22664673	0.115179763076989	.	.
chr10	22730224	22730723	chr10	22665742	22666241	AC166256.1|chr10:22665742-22666241	0.0991494487502972	.	.
chr10	22730224	22730723	chr10	22665742	22666241	AC166256.1|chr10:22665742-22666241	0.0991494487502973	.	.
chr10	22730224	22730723	chr10	22676081	22676580	AC166256.1|chr10:22676081-22676580	0.133759822519521	.	.
chr10	22730224	22730723	chr10	22700582	22701081	AC166256.1|chr10:22700582-22701081	0.0982889733169843	.	.
chr10	22730224	22730723	chr10	22700582	22701081	AC166256.1|chr10:22700582-22701081	0.0982889733169844	.	.
chr10	22730224	22730723	chr10	22718457	22718956	AC166256.1|chr10:22718457-22718956	0.109235259945797	.	.
chr10	22730224	22730723	chr10	22777835	22778334	AC166256.1|chr10:22777835-22778334	0.106463984560812	.	.
chr10	22730224	22730723	chr10	22782643	22783142	AC166256.1|chr10:22782643-22783142	0.12684046222129	.	.
chr10	22730224	22730723	chr10	22919122	22919621	AC166256.1|chr10:22919122-22919621	0.1350688510032	.	.
chr10	22731152	22731651	chr10	22479767	22480266	AC166256.1|chr10:22479767-22480266	0.11338467715925	.	.
chr10	22731152	22731651	chr10	22479767	22480266	Tbpl1|chr10:22479767-22480266	0.11338467715925	.	.
chr10	22731152	22731651	chr10	22701532	22702031	AC166256.1|chr10:22701532-22702031	0.146061861343004	.	.
chr10	22731152	22731651	chr10	22701532	22702031	Tbpl1|chr10:22701532-22702031	0.146061861343004	.	.
chr10	22731152	22731651	chr10	22746933	22747432	AC166256.1|chr10:22746933-22747432	0.0857050793918549	.	.
chr10	22731152	22731651	chr10	22746933	22747432	Tbpl1|chr10:22746933-22747432	0.0857050793918549	.	.
chr10	22731681	22732180	chr10	22618757	22619256	AC166256.1|chr10:22618757-22619256	0.0815500030090498	.	.
chr10	22731681	22732180	chr10	22618757	22619256	Tbpl1|chr10:22618757-22619256	0.0815500030090498	.	.
chr10	22731681	22732180	chr10	22679248	22679747	AC166256.1|chr10:22679248-22679747	0.0887555836859631	.	.
chr10	22731681	22732180	chr10	22679248	22679747	Tbpl1|chr10:22679248-22679747	0.0887555836859631	.	.
chr10	22731681	22732180	chr10	22701532	22702031	AC166256.1|chr10:22701532-22702031	0.260235859249109	.	.
chr10	22731681	22732180	chr10	22701532	22702031	Tbpl1|chr10:22701532-22702031	0.260235859249109	.	.
chr10	22731681	22732180	chr10	22746933	22747432	AC166256.1|chr10:22746933-22747432	0.176035536738771	.	.
chr10	22731681	22732180	chr10	22746933	22747432	Tbpl1|chr10:22746933-22747432	0.176035536738771	.	.
chr10	22731681	22732180	chr10	22775980	22776479	AC166256.1|chr10:22775980-22776479	0.10343102011779	.	.
chr10	22731681	22732180	chr10	22775980	22776479	Tbpl1|chr10:22775980-22776479	0.10343102011779	.	.
chr10	29143386	29143885	chr10	28755068	28755567	Soga3|chr10:28755068-28755567	0.0835641912473373	.	.
chr10	29143386	29143885	chr10	28799458	28799957	Soga3|chr10:28799458-28799957	0.158823109835383	.	.
chr10	29143386	29143885	chr10	28898308	28898807	Soga3|chr10:28898308-28898807	0.0726340074151549	.	.
chr10	29143386	29143885	chr10	29087791	29088290	Soga3|chr10:29087791-29088290	0.113309121614502	.	.
chr10	29143386	29143885	chr10	29106909	29107408	Soga3|chr10:29106909-29107408	0.148703123091407	.	.
chr10	29143386	29143885	chr10	29148055	29148554	Soga3|chr10:29148055-29148554	0.123042376543051	.	.
chr10	29143386	29143885	chr10	29206679	29207178	Soga3|chr10:29206679-29207178	0.0884532000780178	.	.
chr10	29143913	29144412	chr10	28755068	28755567	Soga3|chr10:28755068-28755567	0.147401705553489	.	.
chr10	29143913	29144412	chr10	28799458	28799957	Soga3|chr10:28799458-28799957	0.137793563953886	.	.
chr10	29143913	29144412	chr10	28844081	28844580	Soga3|chr10:28844081-28844580	0.121146691341137	.	.
chr10	29143913	29144412	chr10	28898308	28898807	Soga3|chr10:28898308-28898807	0.0805095867240268	.	.
chr10	29143913	29144412	chr10	28997612	28998111	Soga3|chr10:28997612-28998111	0.149386278276951	.	.
chr10	29143913	29144412	chr10	29087791	29088290	Soga3|chr10:29087791-29088290	0.154691114503124	.	.
chr10	29361318	29361817	chr10	29354100	29354599	Rnf146|chr10:29354100-29354599	0.0908457938998928	.	.
chr10	29361318	29361817	chr10	29581413	29581912	Rnf146|chr10:29581413-29581912	0.0776585286539197	.	.
chr10	29361318	29361817	chr10	29635782	29636281	Rnf146|chr10:29635782-29636281	0.131238461535115	.	.
chr10	29361838	29362337	chr10	29338603	29339102	Rnf146|chr10:29338603-29339102	0.117212115445428	.	.
chr10	29361838	29362337	chr10	29459570	29460069	Rnf146|chr10:29459570-29460069	0.142662199327665	.	.
chr10	29534063	29534562	chr10	29415341	29415840	Gm48159|chr10:29415341-29415840	0.103056157996513	.	.
chr10	29534063	29534562	chr10	29433002	29433501	Gm48159|chr10:29433002-29433501	0.150027628131506	.	.
chr10	29534063	29534562	chr10	29479311	29479810	Gm48159|chr10:29479311-29479810	0.163243403483968	.	.
chr10	29534063	29534562	chr10	29480451	29480950	Gm48159|chr10:29480451-29480950	0.11269074938718	.	.
chr10	29534063	29534562	chr10	29514967	29515466	Gm48159|chr10:29514967-29515466	0.10778071378149	.	.
chr10	29534063	29534562	chr10	29515494	29515993	Gm48159|chr10:29515494-29515993	0.105343138468503	.	.
chr10	29534063	29534562	chr10	29533355	29533854	Gm48159|chr10:29533355-29533854	0.173228232545145	.	.
chr10	29534063	29534562	chr10	29777894	29778393	Gm48159|chr10:29777894-29778393	0.118003618971623	.	.
chr10	29534063	29534562	chr10	29778426	29778925	Gm48159|chr10:29778426-29778925	0.078980433690981	.	.
chr10	29534063	29534562	chr10	29816107	29816606	Gm48159|chr10:29816107-29816606	0.0938489579707123	.	.
chr10	29534063	29534562	chr10	29824860	29825359	Gm48159|chr10:29824860-29825359	0.0780025979327613	.	.
chr10	29534063	29534562	chr10	29826538	29827037	Gm48159|chr10:29826538-29827037	0.0743516342247199	.	.
chr10	29534706	29535205	chr10	29338603	29339102	Gm48159|chr10:29338603-29339102	0.101579826232093	.	.
chr10	29534706	29535205	chr10	29338603	29339102	Rspo3|chr10:29338603-29339102	0.101579826232093	.	.
chr10	29534706	29535205	chr10	29415341	29415840	Gm48159|chr10:29415341-29415840	0.104134315346368	.	.
chr10	29534706	29535205	chr10	29415341	29415840	Rspo3|chr10:29415341-29415840	0.104134315346368	.	.
chr10	29534706	29535205	chr10	29433002	29433501	Gm48159|chr10:29433002-29433501	0.147005592260547	.	.
chr10	29534706	29535205	chr10	29433002	29433501	Rspo3|chr10:29433002-29433501	0.147005592260547	.	.
chr10	29534706	29535205	chr10	29479311	29479810	Gm48159|chr10:29479311-29479810	0.142930153370027	.	.
chr10	29534706	29535205	chr10	29479311	29479810	Rspo3|chr10:29479311-29479810	0.142930153370027	.	.
chr10	29534706	29535205	chr10	29480451	29480950	Gm48159|chr10:29480451-29480950	0.112234111147645	.	.
chr10	29534706	29535205	chr10	29480451	29480950	Rspo3|chr10:29480451-29480950	0.112234111147645	.	.
chr10	29534706	29535205	chr10	29514967	29515466	Gm48159|chr10:29514967-29515466	0.141310060975856	.	.
chr10	29534706	29535205	chr10	29514967	29515466	Rspo3|chr10:29514967-29515466	0.141310060975856	.	.
chr10	29534706	29535205	chr10	29515494	29515993	Gm48159|chr10:29515494-29515993	0.135559880167856	.	.
chr10	29534706	29535205	chr10	29515494	29515993	Rspo3|chr10:29515494-29515993	0.135559880167856	.	.
chr10	29534706	29535205	chr10	29532753	29533252	Gm48159|chr10:29532753-29533252	0.249882324923266	.	.
chr10	29534706	29535205	chr10	29532753	29533252	Rspo3|chr10:29532753-29533252	0.249882324923266	.	.
chr10	29534706	29535205	chr10	29533355	29533854	Gm48159|chr10:29533355-29533854	0.116577318959416	.	.
chr10	29534706	29535205	chr10	29533355	29533854	Rspo3|chr10:29533355-29533854	0.116577318959416	.	.
chr10	29534706	29535205	chr10	29708394	29708893	Gm48159|chr10:29708394-29708893	0.115123626085142	.	.
chr10	29534706	29535205	chr10	29708394	29708893	Rspo3|chr10:29708394-29708893	0.115123626085142	.	.
chr10	29534706	29535205	chr10	29777894	29778393	Gm48159|chr10:29777894-29778393	0.14749617999942	.	.
chr10	29534706	29535205	chr10	29777894	29778393	Rspo3|chr10:29777894-29778393	0.14749617999942	.	.
chr10	29534706	29535205	chr10	29778426	29778925	Gm48159|chr10:29778426-29778925	0.0750485957224562	.	.
chr10	29534706	29535205	chr10	29778426	29778925	Rspo3|chr10:29778426-29778925	0.0750485957224562	.	.
chr10	29534706	29535205	chr10	29791496	29791995	Gm48159|chr10:29791496-29791995	0.188977187913757	.	.
chr10	29534706	29535205	chr10	29791496	29791995	Rspo3|chr10:29791496-29791995	0.188977187913757	.	.
chr10	29534706	29535205	chr10	29816107	29816606	Gm48159|chr10:29816107-29816606	0.122592212265618	.	.
chr10	29534706	29535205	chr10	29816107	29816606	Rspo3|chr10:29816107-29816606	0.122592212265618	.	.
chr10	29534706	29535205	chr10	29824860	29825359	Gm48159|chr10:29824860-29825359	0.14416670961416	.	.
chr10	29534706	29535205	chr10	29824860	29825359	Rspo3|chr10:29824860-29825359	0.14416670961416	.	.
chr10	29534706	29535205	chr10	29826538	29827037	Gm48159|chr10:29826538-29827037	0.0693093238218228	.	.
chr10	29534706	29535205	chr10	29826538	29827037	Gm48159|chr10:29826538-29827037	0.0693093238218229	.	.
chr10	29534706	29535205	chr10	29826538	29827037	Rspo3|chr10:29826538-29827037	0.0693093238218228	.	.
chr10	29534706	29535205	chr10	29826538	29827037	Rspo3|chr10:29826538-29827037	0.0693093238218229	.	.
chr10	29534706	29535205	chr10	29860146	29860645	Gm48159|chr10:29860146-29860645	0.114318810511154	.	.
chr10	29534706	29535205	chr10	29860146	29860645	Rspo3|chr10:29860146-29860645	0.114318810511154	.	.
chr10	29534706	29535205	chr10	29897809	29898308	Gm48159|chr10:29897809-29898308	0.0745441662910427	.	.
chr10	29534706	29535205	chr10	29897809	29898308	Rspo3|chr10:29897809-29898308	0.0745441662910427	.	.
chr10	29535581	29536080	chr10	29433002	29433501	Rspo3|chr10:29433002-29433501	0.0754832331877467	.	.
chr10	29535581	29536080	chr10	29479311	29479810	Rspo3|chr10:29479311-29479810	0.118298398306045	.	.
chr10	29535581	29536080	chr10	29480451	29480950	Rspo3|chr10:29480451-29480950	0.13019139157298	.	.
chr10	29535581	29536080	chr10	29514967	29515466	Rspo3|chr10:29514967-29515466	0.0944249603340714	.	.
chr10	29535581	29536080	chr10	29515494	29515993	Rspo3|chr10:29515494-29515993	0.0799218411698708	.	.
chr10	29535581	29536080	chr10	29708394	29708893	Rspo3|chr10:29708394-29708893	0.222229677363545	.	.
chr10	29535581	29536080	chr10	29778426	29778925	Rspo3|chr10:29778426-29778925	0.088244955451502	.	.
chr10	29535581	29536080	chr10	29816107	29816606	Rspo3|chr10:29816107-29816606	0.198691116171154	.	.
chr10	29535581	29536080	chr10	29826538	29827037	Rspo3|chr10:29826538-29827037	0.154550759520343	.	.
chr10	29535581	29536080	chr10	29897809	29898308	Rspo3|chr10:29897809-29898308	0.0906751455980103	.	.
chr10	30003142	30003641	chr10	29777894	29778393	Gm48215|chr10:29777894-29778393	0.32351952169785	.	.
chr10	30003142	30003641	chr10	29778426	29778925	Gm48215|chr10:29778426-29778925	0.110415459051102	.	.
chr10	30003142	30003641	chr10	29791496	29791995	Gm48215|chr10:29791496-29791995	0.236518558708749	.	.
chr10	30003142	30003641	chr10	29816107	29816606	Gm48215|chr10:29816107-29816606	0.179993224802207	.	.
chr10	30003142	30003641	chr10	29824860	29825359	Gm48215|chr10:29824860-29825359	0.137629666851253	.	.
chr10	30003142	30003641	chr10	29826538	29827037	Gm48215|chr10:29826538-29827037	0.0828915333639565	.	.
chr10	30003142	30003641	chr10	29826538	29827037	Gm48215|chr10:29826538-29827037	0.0828915333639566	.	.
chr10	30003142	30003641	chr10	29860146	29860645	Gm48215|chr10:29860146-29860645	0.0978105917701532	.	.
chr10	30003142	30003641	chr10	29921490	29921989	Gm48215|chr10:29921490-29921989	0.0867503734524134	.	.
chr10	30003142	30003641	chr10	29937826	29938325	Gm48215|chr10:29937826-29938325	0.244342209234331	.	.
chr10	30003142	30003641	chr10	30085399	30085898	Gm48215|chr10:30085399-30085898	0.154172400038826	.	.
chr10	30003142	30003641	chr10	30089389	30089888	Gm48215|chr10:30089389-30089888	0.114177420155735	.	.
chr10	30003142	30003641	chr10	30342941	30343440	Gm48215|chr10:30342941-30343440	0.137157487124172	.	.
chr10	30005078	30005577	chr10	29777894	29778393	Gm48215|chr10:29777894-29778393	0.302759606796282	.	.
chr10	30005078	30005577	chr10	29778426	29778925	Gm48215|chr10:29778426-29778925	0.110139904663062	.	.
chr10	30005078	30005577	chr10	29791496	29791995	Gm48215|chr10:29791496-29791995	0.238617307557068	.	.
chr10	30005078	30005577	chr10	29804096	29804595	Gm48215|chr10:29804096-29804595	0.152033443346738	.	.
chr10	30005078	30005577	chr10	29816107	29816606	Gm48215|chr10:29816107-29816606	0.320536638860667	.	.
chr10	30005078	30005577	chr10	29824860	29825359	Gm48215|chr10:29824860-29825359	0.177653189821752	.	.
chr10	30005078	30005577	chr10	29824860	29825359	Gm48215|chr10:29824860-29825359	0.177653189821753	.	.
chr10	30005078	30005577	chr10	29826538	29827037	Gm48215|chr10:29826538-29827037	0.200241372502325	.	.
chr10	30005078	30005577	chr10	29860146	29860645	Gm48215|chr10:29860146-29860645	0.227564629841821	.	.
chr10	30005078	30005577	chr10	29921490	29921989	Gm48215|chr10:29921490-29921989	0.150089791519405	.	.
chr10	30005078	30005577	chr10	29937826	29938325	Gm48215|chr10:29937826-29938325	0.373467703280478	.	.
chr10	30005078	30005577	chr10	30085399	30085898	Gm48215|chr10:30085399-30085898	0.18272826689722	.	.
chr10	30005078	30005577	chr10	30089389	30089888	Gm48215|chr10:30089389-30089888	0.172193464500515	.	.
chr10	30005078	30005577	chr10	30259634	30260133	Gm48215|chr10:30259634-30260133	0.101649759256954	.	.
chr10	30005078	30005577	chr10	30342941	30343440	Gm48215|chr10:30342941-30343440	0.215593977837502	.	.
chr10	30200346	30200845	chr10	29937826	29938325	Cenpw|chr10:29937826-29938325	0.0762677803641113	.	.
chr10	30599914	30600413	chr10	30259634	30260133	Trmt11|chr10:30259634-30260133	0.0923154450919765	.	.
chr10	30599914	30600413	chr10	30342941	30343440	Trmt11|chr10:30342941-30343440	0.0750258662283411	.	.
chr10	30599914	30600413	chr10	30517037	30517536	Trmt11|chr10:30517037-30517536	0.0670632765602889	.	.
chr10	30599914	30600413	chr10	30537972	30538471	Trmt11|chr10:30537972-30538471	0.189086089823198	.	.
chr10	30599914	30600413	chr10	30542330	30542829	Trmt11|chr10:30542330-30542829	0.0744978326945774	.	.
[truncated: 68,306 more rows]
