# Supplementary material for: Single-cell analysis of chromatin accessibility in the adult mouse brain
Source: Nature. 2023 Dec 13;624(7991):378–89. doi: 10.1038/s41586-023-06824-9 (PMC10719105; doi:10.1038/s41586-023-06824-9)
Supplement: Supplementary file 3 — Supplementary Tables 1–25 and their legends. [file 41586_2023_6824_MOESM3_ESM.zip › 2023-03-05453B-s3/SI Tables/SI Table 13 Summary of all the gene-cCRE correlations/sa2subclass.PH_Pitx2_Glut.pdc.bedpe]

chr1	3671529	3672028	chr1	3526965	3527464	Xkr4|chr1:3526965-3527464	0.261512726967173	.	.
chr1	4807592	4808091	chr1	4926263	4926762	Lypla1|chr1:4926263-4926762	0.292007978414708	.	.
chr1	4807592	4808091	chr1	5018611	5019110	Lypla1|chr1:5018611-5019110	0.341990417464705	.	.
chr1	4807592	4808091	chr1	5019201	5019700	Lypla1|chr1:5019201-5019700	0.301429844984873	.	.
chr1	4857480	4857979	chr1	4926263	4926762	Tcea1|chr1:4926263-4926762	0.366193608636895	.	.
chr1	5588179	5588678	chr1	5258162	5258661	Oprk1|chr1:5258162-5258661	0.426711321674819	.	.
chr1	5588179	5588678	chr1	5411537	5412036	Oprk1|chr1:5411537-5412036	0.379925552280632	.	.
chr1	5588179	5588678	chr1	5827475	5827974	Oprk1|chr1:5827475-5827974	0.643071270163186	.	.
chr1	5588820	5589319	chr1	5278857	5279356	Oprk1|chr1:5278857-5279356	0.297030045546998	.	.
chr1	5588820	5589319	chr1	5915307	5915806	Oprk1|chr1:5915307-5915806	0.431960228989231	.	.
chr1	5916575	5917074	chr1	5734958	5735457	Npbwr1|chr1:5734958-5735457	0.326506717100608	.	.
chr1	5916575	5917074	chr1	5915307	5915806	Npbwr1|chr1:5915307-5915806	0.526125675257357	.	.
chr1	5916575	5917074	chr1	6190566	6191065	Npbwr1|chr1:6190566-6191065	0.274980644897949	.	.
chr1	5917179	5917678	chr1	5827475	5827974	Npbwr1|chr1:5827475-5827974	0.580437380801357	.	.
chr1	6214386	6214885	chr1	6406344	6406843	4732440D04Rik|chr1:6406344-6406843	0.290146659198883	.	.
chr1	6214899	6215398	chr1	5827475	5827974	4732440D04Rik|chr1:5827475-5827974	0.745949164942747	.	.
chr1	6214899	6215398	chr1	6406344	6406843	4732440D04Rik|chr1:6406344-6406843	0.590804564443239	.	.
chr1	6214899	6215398	chr1	6488988	6489487	4732440D04Rik|chr1:6488988-6489487	0.560847295607895	.	.
chr1	7088594	7089093	chr1	6786886	6787385	Pcmtd1|chr1:6786886-6787385	0.321495168886137	.	.
chr1	7088594	7089093	chr1	6858934	6859433	Pcmtd1|chr1:6858934-6859433	0.5558845356784	.	.
chr1	7088594	7089093	chr1	7131083	7131582	Pcmtd1|chr1:7131083-7131582	0.258996449701348	.	.
chr1	7088594	7089093	chr1	7204719	7205218	Pcmtd1|chr1:7204719-7205218	0.364808252375781	.	.
chr1	7397837	7398336	chr1	7131083	7131582	Gm26901|chr1:7131083-7131582	0.268957402543613	.	.
chr1	7397837	7398336	chr1	7543474	7543973	Gm26901|chr1:7543474-7543973	0.297635840187814	.	.
chr1	7398342	7398841	chr1	7010156	7010655	Gm26901|chr1:7010156-7010655	0.598967717734079	.	.
chr1	9298975	9299474	chr1	9541113	9541612	Sntg1|chr1:9541113-9541612	0.254801513230839	.	.
chr1	9299496	9299995	chr1	9541113	9541612	Sntg1|chr1:9541113-9541612	0.271850475264971	.	.
chr1	9545042	9545541	chr1	9541113	9541612	Rrs1|chr1:9541113-9541612	0.327869466369544	.	.
chr1	9545042	9545541	chr1	9848581	9849080	Rrs1|chr1:9848581-9849080	0.435104464433195	.	.
chr1	9700259	9700758	chr1	9848581	9849080	Mybl1|chr1:9848581-9849080	0.28945191658815	.	.
chr1	9798078	9798577	chr1	10039501	10040000	Sgk3|chr1:10039501-10040000	0.246873604938516	.	.
chr1	9798078	9798577	chr1	9541113	9541612	Sgk3|chr1:9541113-9541612	0.258444940916179	.	.
chr1	9798078	9798577	chr1	9848581	9849080	Sgk3|chr1:9848581-9849080	0.24026431886425	.	.
chr1	9908384	9908883	chr1	10176801	10177300	Mcmdc2|chr1:10176801-10177300	0.275130764153492	.	.
chr1	9908384	9908883	chr1	10208404	10208903	Mcmdc2|chr1:10208404-10208903	0.275479365806176	.	.
chr1	9908384	9908883	chr1	9569900	9570399	Mcmdc2|chr1:9569900-9570399	0.308321287734592	.	.
chr1	9943920	9944419	chr1	10096464	10096963	Snhg6|chr1:10096464-10096963	0.278964685800535	.	.
chr1	9943920	9944419	chr1	9848033	9848532	Snhg6|chr1:9848033-9848532	0.285453502789998	.	.
chr1	10008928	10009427	chr1	10096464	10096963	Ppp1r42|chr1:10096464-10096963	0.301901671295488	.	.
chr1	10993772	10994271	chr1	10613338	10613837	Prex2|chr1:10613338-10613837	0.318678194051717	.	.
chr1	10993772	10994271	chr1	10835602	10836101	Prex2|chr1:10835602-10836101	0.278583460005241	.	.
chr1	11413910	11414409	chr1	11231148	11231647	A830018L16Rik|chr1:11231148-11231647	0.337888498276616	.	.
chr1	12670827	12671326	chr1	12295766	12296265	Gm29663|chr1:12295766-12296265	0.639340907191481	.	.
chr1	12670827	12671326	chr1	12448966	12449465	Gm29663|chr1:12448966-12449465	0.307665382636154	.	.
chr1	12670827	12671326	chr1	12729118	12729617	Gm29663|chr1:12729118-12729617	0.270208343569659	.	.
chr1	12691748	12692247	chr1	12488639	12489138	Sulf1|chr1:12488639-12489138	0.445055450573189	.	.
chr1	12691748	12692247	chr1	12489190	12489689	Sulf1|chr1:12489190-12489689	0.325245814622651	.	.
chr1	12691748	12692247	chr1	12555862	12556361	Sulf1|chr1:12555862-12556361	0.305669159034574	.	.
chr1	12692265	12692764	chr1	12319905	12320404	Sulf1|chr1:12319905-12320404	0.279509721632526	.	.
chr1	12692265	12692764	chr1	12714811	12715310	Sulf1|chr1:12714811-12715310	0.291140297787706	.	.
chr1	12692265	12692764	chr1	12718098	12718597	Sulf1|chr1:12718098-12718597	0.237820136915636	.	.
chr1	12692874	12693373	chr1	12319905	12320404	Sulf1|chr1:12319905-12320404	0.279109059496385	.	.
chr1	12692874	12693373	chr1	12571921	12572420	Sulf1|chr1:12571921-12572420	0.424840622614396	.	.
chr1	12692874	12693373	chr1	12718098	12718597	Sulf1|chr1:12718098-12718597	0.245686484686848	.	.
chr1	13372876	13373375	chr1	13366529	13367028	Ncoa2|chr1:13366529-13367028	0.323839789975614	.	.
chr1	13372876	13373375	chr1	13426757	13427256	Ncoa2|chr1:13426757-13427256	0.324647787985824	.	.
chr1	13589563	13590062	chr1	13437847	13438346	Tram1|chr1:13437847-13438346	0.305616629092897	.	.
chr1	13589563	13590062	chr1	13561529	13562028	Tram1|chr1:13561529-13562028	0.34631326438953	.	.
chr1	13589563	13590062	chr1	13835361	13835860	Tram1|chr1:13835361-13835860	0.350191008070922	.	.
chr1	13659706	13660205	chr1	13425930	13426429	Lactb2|chr1:13425930-13426429	0.406907628837423	.	.
chr1	13659706	13660205	chr1	13771623	13772122	Lactb2|chr1:13771623-13772122	0.394717856020996	.	.
chr1	13659706	13660205	chr1	13835951	13836450	Lactb2|chr1:13835951-13836450	0.400835254748833	.	.
chr1	13659706	13660205	chr1	13836917	13837416	Lactb2|chr1:13836917-13837416	0.332569794062818	.	.
chr1	13660314	13660813	chr1	13314803	13315302	Lactb2|chr1:13314803-13315302	0.405333451954746	.	.
chr1	13660314	13660813	chr1	13426757	13427256	Lactb2|chr1:13426757-13427256	0.241706311626792	.	.
chr1	13660314	13660813	chr1	13836917	13837416	Lactb2|chr1:13836917-13837416	0.324574156679602	.	.
chr1	14309549	14310048	chr1	14513458	14513957	Eya1|chr1:14513458-14513957	0.325257726886795	.	.
chr1	14755218	14755717	chr1	14728986	14729485	Msc|chr1:14728986-14729485	0.330708321825387	.	.
chr1	14756079	14756578	chr1	14862298	14862797	Msc|chr1:14862298-14862797	0.357587186829729	.	.
chr1	14756079	14756578	chr1	15121824	15122323	Msc|chr1:15121824-15122323	0.270917748298625	.	.
chr1	14918622	14919121	chr1	14739996	14740495	Trpa1|chr1:14739996-14740495	0.300648623769188	.	.
chr1	15287268	15287767	chr1	15408908	15409407	Kcnb2|chr1:15408908-15409407	0.269863957679809	.	.
chr1	15287268	15287767	chr1	15451606	15452105	Kcnb2|chr1:15451606-15452105	0.254114581592766	.	.
chr1	15805340	15805839	chr1	15683532	15684031	Terf1|chr1:15683532-15684031	0.24643977140265	.	.
chr1	15805340	15805839	chr1	16236428	16236927	Terf1|chr1:16236428-16236927	0.295735188093071	.	.
chr1	15805340	15805839	chr1	16249569	16250068	Terf1|chr1:16249569-16250068	0.309764091736032	.	.
chr1	16093096	16093595	chr1	16308790	16309289	4930444P10Rik|chr1:16308790-16309289	0.32480154118097	.	.
chr1	16093096	16093595	chr1	16356345	16356844	4930444P10Rik|chr1:16356345-16356844	0.588386580683641	.	.
chr1	16093096	16093595	chr1	16433354	16433853	4930444P10Rik|chr1:16433354-16433853	0.246174965090416	.	.
chr1	16103947	16104446	chr1	16249569	16250068	Rpl7|chr1:16249569-16250068	0.31222327015559	.	.
chr1	16103947	16104446	chr1	16482800	16483299	Rpl7|chr1:16482800-16483299	0.322738777172834	.	.
chr1	16104453	16104952	chr1	16440142	16440641	Rpl7|chr1:16440142-16440641	0.353309896853956	.	.
chr1	16104453	16104952	chr1	16482800	16483299	Rpl7|chr1:16482800-16483299	0.290198227462885	.	.
chr1	16104999	16105498	chr1	16235860	16236359	Rdh10|chr1:16235860-16236359	0.333981713025843	.	.
chr1	16104999	16105498	chr1	16235860	16236359	Rpl7|chr1:16235860-16236359	0.333981713025843	.	.
chr1	16104999	16105498	chr1	16308790	16309289	Rdh10|chr1:16308790-16309289	0.406756554671701	.	.
chr1	16104999	16105498	chr1	16308790	16309289	Rpl7|chr1:16308790-16309289	0.406756554671701	.	.
chr1	16228160	16228659	chr1	16205408	16205907	Gm28095|chr1:16205408-16205907	0.405768640627863	.	.
chr1	16228160	16228659	chr1	16249569	16250068	Gm28095|chr1:16249569-16250068	0.448039995169961	.	.
chr1	16228160	16228659	chr1	16356345	16356844	Gm28095|chr1:16356345-16356844	0.276300781642599	.	.
chr1	16228160	16228659	chr1	16399221	16399720	Gm28095|chr1:16399221-16399720	0.338796983534558	.	.
chr1	16228160	16228659	chr1	16482800	16483299	Gm28095|chr1:16482800-16483299	0.480623100943571	.	.
chr1	16519035	16519534	chr1	16249569	16250068	Stau2|chr1:16249569-16250068	0.273253649313083	.	.
chr1	16519035	16519534	chr1	16433354	16433853	Stau2|chr1:16433354-16433853	0.358818419084964	.	.
chr1	16519761	16520260	chr1	16356345	16356844	Stau2|chr1:16356345-16356844	0.392764068443027	.	.
chr1	16519761	16520260	chr1	16482800	16483299	Stau2|chr1:16482800-16483299	0.329222292329989	.	.
chr1	16618483	16618982	chr1	16249569	16250068	Ube2w|chr1:16249569-16250068	0.367131605160481	.	.
chr1	16618483	16618982	chr1	16399221	16399720	Ube2w|chr1:16399221-16399720	0.280707082109887	.	.
chr1	16618483	16618982	chr1	16482800	16483299	Ube2w|chr1:16482800-16483299	0.297688132042712	.	.
chr1	16619102	16619601	chr1	16482800	16483299	Ube2w|chr1:16482800-16483299	0.24878459314353	.	.
chr1	16656744	16657243	chr1	16249569	16250068	D030040B21Rik|chr1:16249569-16250068	0.368482815739022	.	.
chr1	16656744	16657243	chr1	16249569	16250068	Eloc|chr1:16249569-16250068	0.368482815739022	.	.
chr1	16656744	16657243	chr1	16482800	16483299	D030040B21Rik|chr1:16482800-16483299	0.464940125139867	.	.
chr1	16656744	16657243	chr1	16482800	16483299	Eloc|chr1:16482800-16483299	0.464940125139867	.	.
chr1	16664905	16665404	chr1	16546643	16547142	Tmem70|chr1:16546643-16547142	0.396784168267625	.	.
chr1	16688506	16689005	chr1	16249569	16250068	Ly96|chr1:16249569-16250068	0.415469858059423	.	.
chr1	16688506	16689005	chr1	16482800	16483299	Ly96|chr1:16482800-16483299	0.287931349818173	.	.
chr1	17097078	17097577	chr1	17096566	17097065	Jph1|chr1:17096566-17097065	0.56583347271814	.	.
chr1	17145142	17145641	chr1	17120001	17120500	Gdap1|chr1:17120001-17120500	0.380943814169165	.	.
chr1	18057998	18058497	chr1	17980561	17981060	Gm28756|chr1:17980561-17981060	0.306986908292505	.	.
chr1	18057998	18058497	chr1	18106146	18106645	Gm28756|chr1:18106146-18106645	0.424558693205277	.	.
chr1	18057998	18058497	chr1	18106689	18107188	Gm28756|chr1:18106689-18107188	0.282070333986714	.	.
chr1	18058553	18059052	chr1	17980561	17981060	Gm28756|chr1:17980561-17981060	0.27652588371742	.	.
chr1	20820187	20820686	chr1	20940187	20940686	Mcm3|chr1:20940187-20940686	0.371293963726501	.	.
chr1	20820187	20820686	chr1	21008791	21009290	Mcm3|chr1:21008791-21009290	0.30879195453315	.	.
chr1	20890311	20890810	chr1	20933361	20933860	6720483E21Rik|chr1:20933361-20933860	0.360776900498518	.	.
chr1	20890311	20890810	chr1	20933361	20933860	Paqr8|chr1:20933361-20933860	0.360776900498518	.	.
chr1	20890311	20890810	chr1	21101196	21101695	6720483E21Rik|chr1:21101196-21101695	0.40270112857577	.	.
chr1	20890311	20890810	chr1	21101196	21101695	Paqr8|chr1:21101196-21101695	0.40270112857577	.	.
chr1	20890311	20890810	chr1	21154343	21154842	6720483E21Rik|chr1:21154343-21154842	0.369800162677339	.	.
chr1	20890311	20890810	chr1	21154343	21154842	Paqr8|chr1:21154343-21154842	0.369800162677339	.	.
chr1	20890311	20890810	chr1	21166203	21166702	6720483E21Rik|chr1:21166203-21166702	0.251798737986118	.	.
chr1	20890311	20890810	chr1	21166203	21166702	Paqr8|chr1:21166203-21166702	0.251798737986118	.	.
chr1	20890857	20891356	chr1	20919657	20920156	6720483E21Rik|chr1:20919657-20920156	0.248086191382642	.	.
chr1	20890857	20891356	chr1	20919657	20920156	Paqr8|chr1:20919657-20920156	0.248086191382642	.	.
chr1	20890857	20891356	chr1	20921118	20921617	6720483E21Rik|chr1:20921118-20921617	0.296207720230704	.	.
chr1	20890857	20891356	chr1	20921118	20921617	Paqr8|chr1:20921118-20921617	0.296207720230704	.	.
chr1	20890857	20891356	chr1	20933361	20933860	6720483E21Rik|chr1:20933361-20933860	0.279158321036258	.	.
chr1	20890857	20891356	chr1	20933361	20933860	Paqr8|chr1:20933361-20933860	0.279158321036258	.	.
chr1	20890857	20891356	chr1	21101196	21101695	6720483E21Rik|chr1:21101196-21101695	0.311448287417273	.	.
chr1	20890857	20891356	chr1	21101196	21101695	Paqr8|chr1:21101196-21101695	0.311448287417273	.	.
chr1	20890857	20891356	chr1	21166203	21166702	6720483E21Rik|chr1:21166203-21166702	0.319465137257488	.	.
chr1	20890857	20891356	chr1	21166203	21166702	Paqr8|chr1:21166203-21166702	0.319465137257488	.	.
chr1	20951400	20951899	chr1	21153639	21154138	Efhc1|chr1:21153639-21154138	0.250435307127695	.	.
chr1	20951400	20951899	chr1	21166203	21166702	Efhc1|chr1:21166203-21166702	0.287775624924061	.	.
chr1	21079134	21079633	chr1	20919657	20920156	Gm28287|chr1:20919657-20920156	0.331638864047978	.	.
chr1	21079134	21079633	chr1	20919657	20920156	Tram2|chr1:20919657-20920156	0.331638864047978	.	.
chr1	21079134	21079633	chr1	20921118	20921617	Gm28287|chr1:20921118-20921617	0.293616611205597	.	.
chr1	21079134	21079633	chr1	20921118	20921617	Tram2|chr1:20921118-20921617	0.293616611205597	.	.
chr1	21079134	21079633	chr1	20941260	20941759	Gm28287|chr1:20941260-20941759	0.339715002008967	.	.
chr1	21079134	21079633	chr1	20941260	20941759	Tram2|chr1:20941260-20941759	0.339715002008967	.	.
chr1	21079134	21079633	chr1	21101196	21101695	Gm28287|chr1:21101196-21101695	0.282986653825336	.	.
chr1	21079134	21079633	chr1	21101196	21101695	Tram2|chr1:21101196-21101695	0.282986653825336	.	.
chr1	21079134	21079633	chr1	21153639	21154138	Gm28287|chr1:21153639-21154138	0.315825477643763	.	.
chr1	21079134	21079633	chr1	21153639	21154138	Tram2|chr1:21153639-21154138	0.315825477643763	.	.
chr1	21079134	21079633	chr1	21166203	21166702	Gm28287|chr1:21166203-21166702	0.258551531126424	.	.
chr1	21079134	21079633	chr1	21166203	21166702	Tram2|chr1:21166203-21166702	0.258551531126424	.	.
chr1	21079134	21079633	chr1	21419314	21419813	Gm28287|chr1:21419314-21419813	0.255241079129778	.	.
chr1	21079134	21079633	chr1	21419314	21419813	Tram2|chr1:21419314-21419813	0.255241079129778	.	.
chr1	21079134	21079633	chr1	21480411	21480910	Gm28287|chr1:21480411-21480910	0.545289417292694	.	.
chr1	21079134	21079633	chr1	21480411	21480910	Tram2|chr1:21480411-21480910	0.545289417292694	.	.
chr1	21218543	21219042	chr1	21166203	21166702	Tmem14a|chr1:21166203-21166702	0.484117965916532	.	.
chr1	21271420	21271919	chr1	21009300	21009799	Gm28836|chr1:21009300-21009799	0.41387357797114	.	.
chr1	21271420	21271919	chr1	21153639	21154138	Gm28836|chr1:21153639-21154138	0.341234658871768	.	.
chr1	21271420	21271919	chr1	21419314	21419813	Gm28836|chr1:21419314-21419813	0.442642450590188	.	.
chr1	21271420	21271919	chr1	21480411	21480910	Gm28836|chr1:21480411-21480910	0.55195723751744	.	.
chr1	22805771	22806270	chr1	23061951	23062450	Rims1|chr1:23061951-23062450	0.290435656827574	.	.
chr1	23761777	23762276	chr1	23670484	23670983	B3gat2|chr1:23670484-23670983	0.56130056595811	.	.
chr1	23761777	23762276	chr1	23705548	23706047	B3gat2|chr1:23705548-23706047	0.409139676132516	.	.
chr1	23762292	23762791	chr1	23762798	23763297	B3gat2|chr1:23762798-23763297	0.388278017389606	.	.
chr1	23921626	23922125	chr1	23670484	23670983	Smap1|chr1:23670484-23670983	0.259745105711527	.	.
chr1	23921626	23922125	chr1	23705548	23706047	Smap1|chr1:23705548-23706047	0.255894305025829	.	.
chr1	23921626	23922125	chr1	23834800	23835299	Smap1|chr1:23834800-23835299	0.340716444210754	.	.
chr1	23922128	23922627	chr1	23762798	23763297	Smap1|chr1:23762798-23763297	0.330347903964655	.	.
chr1	24005456	24005955	chr1	24137077	24137576	Sdhaf4|chr1:24137077-24137576	0.405515696996313	.	.
chr1	24005456	24005955	chr1	24171412	24171911	Sdhaf4|chr1:24171412-24171911	0.380897712935017	.	.
chr1	24005456	24005955	chr1	24248229	24248728	Sdhaf4|chr1:24248229-24248728	0.435088806027194	.	.
chr1	24005456	24005955	chr1	24299872	24300371	Sdhaf4|chr1:24299872-24300371	0.342156554015842	.	.
chr1	24005456	24005955	chr1	24452128	24452627	Sdhaf4|chr1:24452128-24452627	0.342734559650432	.	.
chr1	24099649	24100148	chr1	24089846	24090345	Fam135a|chr1:24089846-24090345	0.288477607687218	.	.
chr1	24099649	24100148	chr1	24218975	24219474	Fam135a|chr1:24218975-24219474	0.413050081697451	.	.
chr1	24099649	24100148	chr1	24259288	24259787	Fam135a|chr1:24259288-24259787	0.265210620221744	.	.
chr1	24100186	24100685	chr1	24171412	24171911	Fam135a|chr1:24171412-24171911	0.454333135196591	.	.
chr1	24100186	24100685	chr1	24248229	24248728	Fam135a|chr1:24248229-24248728	0.395701528334561	.	.
chr1	24100186	24100685	chr1	24249074	24249573	Fam135a|chr1:24249074-24249573	0.620155381713398	.	.
chr1	24100186	24100685	chr1	24299872	24300371	Fam135a|chr1:24299872-24300371	0.547548810628766	.	.
chr1	24100186	24100685	chr1	24302637	24303136	Fam135a|chr1:24302637-24303136	0.556669852379238	.	.
chr1	24100186	24100685	chr1	24452128	24452627	Fam135a|chr1:24452128-24452627	0.279081038036595	.	.
chr1	24586286	24586785	chr1	24719568	24720067	Col19a1|chr1:24719568-24720067	0.451443718064916	.	.
chr1	24587149	24587648	chr1	24299872	24300371	Col19a1|chr1:24299872-24300371	0.612492497161721	.	.
chr1	24587149	24587648	chr1	24302637	24303136	Col19a1|chr1:24302637-24303136	0.305189725415394	.	.
chr1	24587149	24587648	chr1	24558122	24558621	Col19a1|chr1:24558122-24558621	0.344596271543631	.	.
chr1	24678265	24678764	chr1	24558122	24558621	Lmbrd1|chr1:24558122-24558621	0.266353864234372	.	.
chr1	24678265	24678764	chr1	24611656	24612155	Lmbrd1|chr1:24611656-24612155	0.240349796826377	.	.
chr1	24678265	24678764	chr1	24613347	24613846	Lmbrd1|chr1:24613347-24613846	0.331649919648448	.	.
chr1	30872795	30873294	chr1	30503190	30503689	Phf3|chr1:30503190-30503689	0.602935289171061	.	.
chr1	30872795	30873294	chr1	30503190	30503689	Phf3|chr1:30503190-30503689	0.602935289171062	.	.
chr1	30872795	30873294	chr1	30550215	30550714	Phf3|chr1:30550215-30550714	0.44023167567603	.	.
chr1	30872795	30873294	chr1	30583020	30583519	Phf3|chr1:30583020-30583519	0.47182621697218	.	.
chr1	30872795	30873294	chr1	30718559	30719058	Phf3|chr1:30718559-30719058	0.456499780627872	.	.
chr1	30872795	30873294	chr1	31102249	31102748	Phf3|chr1:31102249-31102748	0.388675349868558	.	.
chr1	30872795	30873294	chr1	31153918	31154417	Phf3|chr1:31153918-31154417	0.267290094049735	.	.
chr1	30873430	30873929	chr1	30550215	30550714	Phf3|chr1:30550215-30550714	0.441283796134228	.	.
chr1	30873430	30873929	chr1	30583020	30583519	Phf3|chr1:30583020-30583519	0.463856096710117	.	.
chr1	30873430	30873929	chr1	30583823	30584322	Phf3|chr1:30583823-30584322	0.238182240663144	.	.
chr1	30873430	30873929	chr1	30656202	30656701	Phf3|chr1:30656202-30656701	0.425919110443015	.	.
chr1	30873430	30873929	chr1	30700382	30700881	Phf3|chr1:30700382-30700881	0.33336915362377	.	.
chr1	30873430	30873929	chr1	31083805	31084304	Phf3|chr1:31083805-31084304	0.290893300182486	.	.
chr1	30873942	30874441	chr1	30503190	30503689	Phf3|chr1:30503190-30503689	0.400433728928016	.	.
chr1	30873942	30874441	chr1	30550215	30550714	Phf3|chr1:30550215-30550714	0.639457743989393	.	.
chr1	30873942	30874441	chr1	30583020	30583519	Phf3|chr1:30583020-30583519	0.680308873296664	.	.
chr1	30873942	30874441	chr1	30583823	30584322	Phf3|chr1:30583823-30584322	0.500505878892333	.	.
chr1	30873942	30874441	chr1	30656202	30656701	Phf3|chr1:30656202-30656701	0.447733247718268	.	.
chr1	30873942	30874441	chr1	30700382	30700881	Phf3|chr1:30700382-30700881	0.255022095667322	.	.
chr1	30873942	30874441	chr1	30718559	30719058	Phf3|chr1:30718559-30719058	0.307440019917783	.	.
chr1	30873942	30874441	chr1	31051449	31051948	Phf3|chr1:31051449-31051948	0.247135336340469	.	.
chr1	30873942	30874441	chr1	31083805	31084304	Phf3|chr1:31083805-31084304	0.36672571673167	.	.
chr1	30873942	30874441	chr1	31102249	31102748	Phf3|chr1:31102249-31102748	0.251391812491965	.	.
chr1	30949080	30949579	chr1	30503190	30503689	Ptp4a1|chr1:30503190-30503689	0.351358235363243	.	.
chr1	30949080	30949579	chr1	31153918	31154417	Ptp4a1|chr1:31153918-31154417	0.502912558934422	.	.
chr1	30949582	30950081	chr1	30583020	30583519	Ptp4a1|chr1:30583020-30583519	0.255114672678194	.	.
chr1	30949582	30950081	chr1	31153918	31154417	Ptp4a1|chr1:31153918-31154417	0.373528744484555	.	.
chr1	34433080	34433579	chr1	34409815	34410314	Gm37233|chr1:34409815-34410314	0.329819986535017	.	.
chr1	34433080	34433579	chr1	34738307	34738806	Gm37233|chr1:34738307-34738806	0.298500445233495	.	.
chr1	34439491	34439990	chr1	34434650	34435149	Ccdc115|chr1:34434650-34435149	0.529397042128566	.	.
chr1	34439491	34439990	chr1	34434650	34435149	Imp4|chr1:34434650-34435149	0.529397042128566	.	.
chr1	34459438	34459937	chr1	34602327	34602826	Ptpn18|chr1:34602327-34602826	0.352780234586761	.	.
chr1	34485782	34486281	chr1	34319124	34319623	4930568A12Rik|chr1:34319124-34319623	0.294398917461072	.	.
chr1	34485782	34486281	chr1	34434650	34435149	4930568A12Rik|chr1:34434650-34435149	0.354015245206361	.	.
chr1	34485782	34486281	chr1	34597394	34597893	4930568A12Rik|chr1:34597394-34597893	0.439807423879183	.	.
chr1	34578791	34579290	chr1	34379267	34379766	1700101I19Rik|chr1:34379267-34379766	0.347864514593727	.	.
chr1	34578791	34579290	chr1	34379267	34379766	Amer3|chr1:34379267-34379766	0.347864514593727	.	.
chr1	34578791	34579290	chr1	34642414	34642913	1700101I19Rik|chr1:34642414-34642913	0.294728747828874	.	.
chr1	34578791	34579290	chr1	34642414	34642913	Amer3|chr1:34642414-34642913	0.294728747828874	.	.
chr1	34578791	34579290	chr1	34738307	34738806	1700101I19Rik|chr1:34738307-34738806	0.242899961384559	.	.
chr1	34578791	34579290	chr1	34738307	34738806	Amer3|chr1:34738307-34738806	0.242899961384559	.	.
chr1	34578791	34579290	chr1	34783721	34784220	1700101I19Rik|chr1:34783721-34784220	0.384123407829408	.	.
chr1	34578791	34579290	chr1	34783721	34784220	Amer3|chr1:34783721-34784220	0.384123407829408	.	.
chr1	34578791	34579290	chr1	34867150	34867649	1700101I19Rik|chr1:34867150-34867649	0.389639664197538	.	.
chr1	34578791	34579290	chr1	34867150	34867649	Amer3|chr1:34867150-34867649	0.389639664197538	.	.
chr1	34579442	34579941	chr1	34750293	34750792	1700101I19Rik|chr1:34750293-34750792	0.29226638078567	.	.
chr1	34579442	34579941	chr1	34750293	34750792	Amer3|chr1:34750293-34750792	0.29226638078567	.	.
chr1	34579442	34579941	chr1	34783721	34784220	1700101I19Rik|chr1:34783721-34784220	0.24789161837859	.	.
chr1	34579442	34579941	chr1	34783721	34784220	Amer3|chr1:34783721-34784220	0.24789161837859	.	.
chr1	34579990	34580489	chr1	34409815	34410314	1700101I19Rik|chr1:34409815-34410314	0.495964322798999	.	.
chr1	34579990	34580489	chr1	34409815	34410314	Amer3|chr1:34409815-34410314	0.495964322798999	.	.
chr1	34579990	34580489	chr1	34434650	34435149	1700101I19Rik|chr1:34434650-34435149	0.26845986275778	.	.
chr1	34579990	34580489	chr1	34434650	34435149	Amer3|chr1:34434650-34435149	0.26845986275778	.	.
chr1	34579990	34580489	chr1	34750293	34750792	1700101I19Rik|chr1:34750293-34750792	0.438371124365665	.	.
chr1	34579990	34580489	chr1	34750293	34750792	Amer3|chr1:34750293-34750792	0.438371124365665	.	.
chr1	34579990	34580489	chr1	34793414	34793913	1700101I19Rik|chr1:34793414-34793913	0.519148513260819	.	.
chr1	34579990	34580489	chr1	34793414	34793913	Amer3|chr1:34793414-34793913	0.519148513260819	.	.
chr1	34802224	34802723	chr1	35018764	35019263	Arhgef4|chr1:35018764-35019263	0.360475738484337	.	.
chr1	34802224	34802723	chr1	35019271	35019770	Arhgef4|chr1:35019271-35019770	0.309996138605911	.	.
chr1	34802224	34802723	chr1	35050920	35051419	Arhgef4|chr1:35050920-35051419	0.249211799501755	.	.
chr1	34842804	34843303	chr1	34750293	34750792	Fam168b|chr1:34750293-34750792	0.368992360359753	.	.
chr1	34842804	34843303	chr1	34793414	34793913	Fam168b|chr1:34793414-34793913	0.278407571529285	.	.
chr1	34842804	34843303	chr1	34891506	34892005	Fam168b|chr1:34891506-34892005	0.289556964317066	.	.
chr1	34849768	34850267	chr1	35032577	35033076	Plekhb2|chr1:35032577-35033076	0.238354590197819	.	.
chr1	34850452	34850951	chr1	34596806	34597305	Plekhb2|chr1:34596806-34597305	0.241021315195834	.	.
chr1	34850452	34850951	chr1	35032577	35033076	Plekhb2|chr1:35032577-35033076	0.284023573618515	.	.
chr1	37540864	37541363	chr1	37698784	37699283	Mgat4a|chr1:37698784-37699283	0.382339694320137	.	.
chr1	37540864	37541363	chr1	37726317	37726816	Mgat4a|chr1:37726317-37726816	0.38728464423352	.	.
chr1	37540864	37541363	chr1	37728032	37728531	Mgat4a|chr1:37728032-37728531	0.249814385015549	.	.
chr1	37719678	37720177	chr1	37959295	37959794	2010300C02Rik|chr1:37959295-37959794	0.281998271782819	.	.
chr1	37864699	37865198	chr1	37639092	37639591	Gm26805|chr1:37639092-37639591	0.534569808775291	.	.
chr1	37864699	37865198	chr1	37698123	37698622	Gm26805|chr1:37698123-37698622	0.305473452040358	.	.
chr1	37864699	37865198	chr1	37698784	37699283	Gm26805|chr1:37698784-37699283	0.280711476760484	.	.
chr1	37864699	37865198	chr1	37872597	37873096	Gm26805|chr1:37872597-37873096	0.33946529907099	.	.
chr1	37864699	37865198	chr1	37959295	37959794	Gm26805|chr1:37959295-37959794	0.289608439196048	.	.
chr1	37864699	37865198	chr1	38210447	38210946	Gm26805|chr1:38210447-38210946	0.481134576062871	.	.
chr1	37864699	37865198	chr1	38221304	38221803	Gm26805|chr1:38221304-38221803	0.249349349369458	.	.
chr1	37864699	37865198	chr1	38247337	38247836	Gm26805|chr1:38247337-38247836	0.490192367772301	.	.
chr1	37865263	37865762	chr1	37639092	37639591	Gm26805|chr1:37639092-37639591	0.244853666358047	.	.
chr1	37865263	37865762	chr1	37639092	37639591	Tsga10|chr1:37639092-37639591	0.244853666358047	.	.
chr1	37865263	37865762	chr1	37663494	37663993	Gm26805|chr1:37663494-37663993	0.352131464945067	.	.
chr1	37865263	37865762	chr1	37663494	37663993	Tsga10|chr1:37663494-37663993	0.352131464945067	.	.
chr1	37865263	37865762	chr1	37698123	37698622	Gm26805|chr1:37698123-37698622	0.438212597027048	.	.
chr1	37865263	37865762	chr1	37698123	37698622	Tsga10|chr1:37698123-37698622	0.438212597027048	.	.
chr1	37865263	37865762	chr1	37698784	37699283	Gm26805|chr1:37698784-37699283	0.244026935022608	.	.
chr1	37865263	37865762	chr1	37698784	37699283	Tsga10|chr1:37698784-37699283	0.244026935022608	.	.
chr1	37865263	37865762	chr1	37959295	37959794	Gm26805|chr1:37959295-37959794	0.561647831205478	.	.
chr1	37865263	37865762	chr1	37959295	37959794	Gm26805|chr1:37959295-37959794	0.561647831205479	.	.
chr1	37865263	37865762	chr1	37959295	37959794	Tsga10|chr1:37959295-37959794	0.561647831205478	.	.
chr1	37865263	37865762	chr1	37959295	37959794	Tsga10|chr1:37959295-37959794	0.561647831205479	.	.
chr1	37865263	37865762	chr1	38221304	38221803	Gm26805|chr1:38221304-38221803	0.251988720865011	.	.
chr1	37865263	37865762	chr1	38221304	38221803	Tsga10|chr1:38221304-38221803	0.251988720865011	.	.
chr1	37865263	37865762	chr1	38247337	38247836	Gm26805|chr1:38247337-38247836	0.300803300622058	.	.
chr1	37865263	37865762	chr1	38247337	38247836	Tsga10|chr1:38247337-38247836	0.300803300622058	.	.
chr1	37865263	37865762	chr1	38248046	38248545	Gm26805|chr1:38248046-38248545	0.242122768889878	.	.
chr1	37865263	37865762	chr1	38248046	38248545	Tsga10|chr1:38248046-38248545	0.242122768889878	.	.
chr1	37871955	37872454	chr1	37698123	37698622	Lipt1|chr1:37698123-37698622	0.248005980473103	.	.
chr1	37871955	37872454	chr1	37872597	37873096	Lipt1|chr1:37872597-37873096	0.39999981307941	.	.
chr1	37871955	37872454	chr1	38221304	38221803	Lipt1|chr1:38221304-38221803	0.270092618004122	.	.
chr1	37890241	37890740	chr1	37520061	37520560	Mitd1|chr1:37520061-37520560	0.299962247735409	.	.
chr1	37890241	37890740	chr1	37520061	37520560	Mrpl30|chr1:37520061-37520560	0.299962247735409	.	.
chr1	37890241	37890740	chr1	37725725	37726224	Mitd1|chr1:37725725-37726224	0.375410242157808	.	.
chr1	37890241	37890740	chr1	37725725	37726224	Mrpl30|chr1:37725725-37726224	0.375410242157808	.	.
chr1	37890241	37890740	chr1	37726317	37726816	Mitd1|chr1:37726317-37726816	0.379777468914905	.	.
chr1	37890241	37890740	chr1	37726317	37726816	Mrpl30|chr1:37726317-37726816	0.379777468914905	.	.
chr1	37890241	37890740	chr1	37903135	37903634	Mitd1|chr1:37903135-37903634	0.286795474540871	.	.
chr1	37890241	37890740	chr1	37903135	37903634	Mrpl30|chr1:37903135-37903634	0.286795474540871	.	.
chr1	37997082	37997581	chr1	37520061	37520560	Eif5b|chr1:37520061-37520560	0.343473463160656	.	.
chr1	37997082	37997581	chr1	37520061	37520560	Txndc9|chr1:37520061-37520560	0.343473463160656	.	.
chr1	37997082	37997581	chr1	37663494	37663993	Eif5b|chr1:37663494-37663993	0.345546816947055	.	.
chr1	37997082	37997581	chr1	37663494	37663993	Txndc9|chr1:37663494-37663993	0.345546816947055	.	.
chr1	37997778	37998277	chr1	37872597	37873096	Eif5b|chr1:37872597-37873096	0.529584651889652	.	.
chr1	37997778	37998277	chr1	37872597	37873096	Txndc9|chr1:37872597-37873096	0.529584651889652	.	.
chr1	37997778	37998277	chr1	38197221	38197720	Eif5b|chr1:38197221-38197720	0.423945466487032	.	.
chr1	37997778	37998277	chr1	38197221	38197720	Txndc9|chr1:38197221-38197720	0.423945466487032	.	.
chr1	37997778	37998277	chr1	38218077	38218576	Eif5b|chr1:38218077-38218576	0.265252817747856	.	.
chr1	37997778	37998277	chr1	38218077	38218576	Txndc9|chr1:38218077-38218576	0.265252817747856	.	.
chr1	37997778	37998277	chr1	38248046	38248545	Eif5b|chr1:38248046-38248545	0.282630375396231	.	.
chr1	37997778	37998277	chr1	38248046	38248545	Txndc9|chr1:38248046-38248545	0.282630375396231	.	.
chr1	38128883	38129382	chr1	38210447	38210946	Rev1|chr1:38210447-38210946	0.250389871374428	.	.
chr1	38129526	38130025	chr1	38247337	38247836	Rev1|chr1:38247337-38247836	0.355096098608925	.	.
chr1	39193901	39194400	chr1	39001085	39001584	Npas2|chr1:39001085-39001584	0.305015760594939	.	.
chr1	39193901	39194400	chr1	39063984	39064483	Npas2|chr1:39063984-39064483	0.24753025828287	.	.
chr1	39193901	39194400	chr1	39361719	39362218	Npas2|chr1:39361719-39362218	0.262821797035272	.	.
chr1	39367561	39368060	chr1	39013773	39014272	Rpl31|chr1:39013773-39014272	0.384891798320725	.	.
chr1	39367561	39368060	chr1	39063984	39064483	Rpl31|chr1:39063984-39064483	0.418980761277759	.	.
chr1	39367561	39368060	chr1	39392125	39392624	Rpl31|chr1:39392125-39392624	0.357146575598233	.	.
chr1	39367561	39368060	chr1	39445615	39446114	Rpl31|chr1:39445615-39446114	0.29875639247349	.	.
chr1	39478529	39479028	chr1	39063984	39064483	Tbc1d8|chr1:39063984-39064483	0.274859738745953	.	.
chr1	39478529	39479028	chr1	39086333	39086832	Tbc1d8|chr1:39086333-39086832	0.335111833125422	.	.
chr1	39478529	39479028	chr1	39445615	39446114	Tbc1d8|chr1:39445615-39446114	0.312869732312464	.	.
chr1	40084995	40085494	chr1	40139634	40140133	Gm16894|chr1:40139634-40140133	0.311257384426999	.	.
chr1	40681063	40681562	chr1	40266363	40266862	Slc9a2|chr1:40266363-40266862	0.409608306121667	.	.
chr1	40681063	40681562	chr1	40380047	40380546	Slc9a2|chr1:40380047-40380546	0.269164358349788	.	.
chr1	40681063	40681562	chr1	40694350	40694849	Slc9a2|chr1:40694350-40694849	0.415515305586854	.	.
chr1	40790447	40790946	chr1	40600831	40601330	Mfsd9|chr1:40600831-40601330	0.352962917566253	.	.
chr1	42261772	42262271	chr1	42741326	42741825	Gm28175|chr1:42741326-42741825	0.401541469921245	.	.
chr1	42694122	42694621	chr1	42280822	42281321	Gm20646|chr1:42280822-42281321	0.242841791655501	.	.
chr1	42694122	42694621	chr1	42280822	42281321	Pantr1|chr1:42280822-42281321	0.242841791655501	.	.
chr1	42694122	42694621	chr1	42472367	42472866	Gm20646|chr1:42472367-42472866	0.32067837902303	.	.
chr1	42694122	42694621	chr1	42472367	42472866	Pantr1|chr1:42472367-42472866	0.32067837902303	.	.
chr1	42694122	42694621	chr1	42539033	42539532	Gm20646|chr1:42539033-42539532	0.320674871678829	.	.
chr1	42694122	42694621	chr1	42539033	42539532	Pantr1|chr1:42539033-42539532	0.320674871678829	.	.
chr1	42694122	42694621	chr1	42684717	42685216	Gm20646|chr1:42684717-42685216	0.46640405458035	.	.
chr1	42694122	42694621	chr1	42684717	42685216	Pantr1|chr1:42684717-42685216	0.46640405458035	.	.
chr1	42695450	42695949	chr1	42280822	42281321	Gm20646|chr1:42280822-42281321	0.582733824904657	.	.
chr1	42695450	42695949	chr1	42280822	42281321	Pantr1|chr1:42280822-42281321	0.582733824904657	.	.
chr1	42695450	42695949	chr1	42280822	42281321	Pou3f3|chr1:42280822-42281321	0.582733824904657	.	.
chr1	42695450	42695949	chr1	42296306	42296805	Gm20646|chr1:42296306-42296805	0.272131392400534	.	.
chr1	42695450	42695949	chr1	42296306	42296805	Pantr1|chr1:42296306-42296805	0.272131392400534	.	.
chr1	42695450	42695949	chr1	42296306	42296805	Pou3f3|chr1:42296306-42296805	0.272131392400534	.	.
chr1	42695450	42695949	chr1	42395186	42395685	Gm20646|chr1:42395186-42395685	0.308935880078383	.	.
chr1	42695450	42695949	chr1	42395186	42395685	Pantr1|chr1:42395186-42395685	0.308935880078383	.	.
chr1	42695450	42695949	chr1	42395186	42395685	Pou3f3|chr1:42395186-42395685	0.308935880078383	.	.
chr1	42695450	42695949	chr1	42472367	42472866	Gm20646|chr1:42472367-42472866	0.456579888006802	.	.
chr1	42695450	42695949	chr1	42472367	42472866	Pantr1|chr1:42472367-42472866	0.456579888006802	.	.
chr1	42695450	42695949	chr1	42472367	42472866	Pou3f3|chr1:42472367-42472866	0.456579888006802	.	.
chr1	42695450	42695949	chr1	42539033	42539532	Gm20646|chr1:42539033-42539532	0.264902112709181	.	.
chr1	42695450	42695949	chr1	42539033	42539532	Pantr1|chr1:42539033-42539532	0.264902112709181	.	.
chr1	42695450	42695949	chr1	42539033	42539532	Pou3f3|chr1:42539033-42539532	0.264902112709181	.	.
chr1	42695450	42695949	chr1	42684717	42685216	Gm20646|chr1:42684717-42685216	0.567511889183476	.	.
chr1	42695450	42695949	chr1	42684717	42685216	Pantr1|chr1:42684717-42685216	0.567511889183476	.	.
chr1	42695450	42695949	chr1	42684717	42685216	Pou3f3|chr1:42684717-42685216	0.567511889183476	.	.
chr1	42695450	42695949	chr1	42686675	42687174	Gm20646|chr1:42686675-42687174	0.406176856541297	.	.
chr1	42695450	42695949	chr1	42686675	42687174	Pantr1|chr1:42686675-42687174	0.406176856541297	.	.
chr1	42695450	42695949	chr1	42686675	42687174	Pou3f3|chr1:42686675-42687174	0.406176856541297	.	.
chr1	42695450	42695949	chr1	42743896	42744395	Gm20646|chr1:42743896-42744395	0.369199066903973	.	.
chr1	42695450	42695949	chr1	42743896	42744395	Pantr1|chr1:42743896-42744395	0.369199066903973	.	.
chr1	42695450	42695949	chr1	42743896	42744395	Pou3f3|chr1:42743896-42744395	0.369199066903973	.	.
chr1	42850995	42851494	chr1	42935654	42936153	Mrps9|chr1:42935654-42936153	0.648182672891709	.	.
chr1	42850995	42851494	chr1	43042147	43042646	Mrps9|chr1:43042147-43042646	0.256690833196326	.	.
chr1	42850995	42851494	chr1	43163711	43164210	Mrps9|chr1:43163711-43164210	0.366279653716372	.	.
chr1	42952608	42953107	chr1	43065778	43066277	Gpr45|chr1:43065778-43066277	0.347912168350855	.	.
chr1	42953132	42953631	chr1	42978049	42978548	Gpr45|chr1:42978049-42978548	0.252720850004714	.	.
chr1	42953132	42953631	chr1	43065778	43066277	Gpr45|chr1:43065778-43066277	0.371480919728334	.	.
chr1	43092237	43092736	chr1	42935654	42936153	8430432A02Rik|chr1:42935654-42936153	0.39025202628872	.	.
chr1	43092237	43092736	chr1	43163711	43164210	8430432A02Rik|chr1:43163711-43164210	0.370254552855105	.	.
chr1	43092237	43092736	chr1	43445482	43445981	8430432A02Rik|chr1:43445482-43445981	0.641603398445002	.	.
chr1	43092237	43092736	chr1	43446107	43446606	8430432A02Rik|chr1:43446107-43446606	0.423072996440489	.	.
chr1	43098457	43098956	chr1	42923764	42924263	AI597479|chr1:42923764-42924263	0.350001325021322	.	.
chr1	43098457	43098956	chr1	42923764	42924263	Tgfbrap1|chr1:42923764-42924263	0.350001325021322	.	.
chr1	43098457	43098956	chr1	43139589	43140088	AI597479|chr1:43139589-43140088	0.349005809248404	.	.
chr1	43098457	43098956	chr1	43139589	43140088	Tgfbrap1|chr1:43139589-43140088	0.349005809248404	.	.
chr1	43098457	43098956	chr1	43463871	43464370	AI597479|chr1:43463871-43464370	0.530065045509673	.	.
chr1	43098457	43098956	chr1	43463871	43464370	Tgfbrap1|chr1:43463871-43464370	0.530065045509673	.	.
chr1	43098457	43098956	chr1	43464389	43464888	AI597479|chr1:43464389-43464888	0.410902872572904	.	.
chr1	43098457	43098956	chr1	43464389	43464888	Tgfbrap1|chr1:43464389-43464888	0.410902872572904	.	.
chr1	43827615	43828114	chr1	44041766	44042265	Uxs1|chr1:44041766-44042265	0.256906271460573	.	.
chr1	43933698	43934197	chr1	43783339	43783838	Tpp2|chr1:43783339-43783838	0.242973792059827	.	.
chr1	44147693	44148192	chr1	44348028	44348527	Ercc5|chr1:44348028-44348527	0.24330372348114	.	.
chr1	44551396	44551895	chr1	44584753	44585252	Gulp1|chr1:44584753-44585252	0.258028123207938	.	.
chr1	44551396	44551895	chr1	44595978	44596477	Gulp1|chr1:44595978-44596477	0.274920384259223	.	.
chr1	44551396	44551895	chr1	44663694	44664193	Gulp1|chr1:44663694-44664193	0.24657012951849	.	.
chr1	44551396	44551895	chr1	44675677	44676176	Gulp1|chr1:44675677-44676176	0.449792816130386	.	.
chr1	44552204	44552703	chr1	44584753	44585252	Gulp1|chr1:44584753-44585252	0.472628743242524	.	.
chr1	44552204	44552703	chr1	44625125	44625624	Gulp1|chr1:44625125-44625624	0.397838395412555	.	.
chr1	44745649	44746148	chr1	44675677	44676176	4930521E06Rik|chr1:44675677-44676176	0.251460538280983	.	.
chr1	45794689	45795188	chr1	46022239	46022738	Wdr75|chr1:46022239-46022738	0.335162969731409	.	.
chr1	45795197	45795696	chr1	45816821	45817320	Wdr75|chr1:45816821-45817320	0.276888637401157	.	.
chr1	45925424	45925923	chr1	45766100	45766599	Slc40a1|chr1:45766100-45766599	0.325461493704242	.	.
chr1	46066566	46067065	chr1	46067115	46067614	Dnah7b|chr1:46067115-46067614	0.300421223146	.	.
chr1	46425176	46425675	chr1	46022239	46022738	Dnah7c|chr1:46022239-46022738	0.29786429820956	.	.
chr1	52113595	52114094	chr1	52102781	52103280	Gm31812|chr1:52102781-52103280	0.318371550834904	.	.
chr1	52113595	52114094	chr1	52132002	52132501	Gm31812|chr1:52132002-52132501	0.259457410752471	.	.
chr1	52113595	52114094	chr1	52153069	52153568	Gm31812|chr1:52153069-52153568	0.391575635097823	.	.
chr1	52119152	52119651	chr1	52102781	52103280	Stat1|chr1:52102781-52103280	0.391229158096148	.	.
chr1	52119152	52119651	chr1	52132002	52132501	Stat1|chr1:52132002-52132501	0.309184936598207	.	.
chr1	52119152	52119651	chr1	52145700	52146199	Stat1|chr1:52145700-52146199	0.248552276496134	.	.
chr1	52119152	52119651	chr1	52153069	52153568	Stat1|chr1:52153069-52153568	0.340203064782326	.	.
chr1	52233098	52233597	chr1	52145700	52146199	Gls|chr1:52145700-52146199	0.387828199180427	.	.
chr1	52233098	52233597	chr1	52299528	52300027	Gls|chr1:52299528-52300027	0.253296679384951	.	.
chr1	52499614	52500113	chr1	52299528	52300027	Nab1|chr1:52299528-52300027	0.284986442135321	.	.
chr1	52500159	52500658	chr1	52331366	52331865	Nab1|chr1:52331366-52331865	0.253439857338207	.	.
chr1	52500159	52500658	chr1	52354167	52354666	Nab1|chr1:52354167-52354666	0.273523774321313	.	.
chr1	52500159	52500658	chr1	52598245	52598744	Nab1|chr1:52598245-52598744	0.24833089560203	.	.
chr1	52500159	52500658	chr1	52684440	52684939	Nab1|chr1:52684440-52684939	0.390285242067415	.	.
chr1	52630383	52630882	chr1	52354167	52354666	Nemp2|chr1:52354167-52354666	0.317630822138953	.	.
chr1	52630383	52630882	chr1	52597736	52598235	Nemp2|chr1:52597736-52598235	0.424939580224406	.	.
chr1	52630383	52630882	chr1	52598245	52598744	Nemp2|chr1:52598245-52598744	0.463412160549935	.	.
chr1	52726267	52726766	chr1	52302470	52302969	Mfsd6|chr1:52302470-52302969	0.302183900386813	.	.
chr1	52726267	52726766	chr1	52362919	52363418	Mfsd6|chr1:52362919-52363418	0.427986253872831	.	.
chr1	52726267	52726766	chr1	52363554	52364053	Mfsd6|chr1:52363554-52364053	0.25869888199224	.	.
chr1	52726267	52726766	chr1	52442885	52443384	Mfsd6|chr1:52442885-52443384	0.559607314538682	.	.
chr1	52726267	52726766	chr1	52455994	52456493	Mfsd6|chr1:52455994-52456493	0.264344878941813	.	.
chr1	52726267	52726766	chr1	52456555	52457054	Mfsd6|chr1:52456555-52457054	0.404899459958359	.	.
chr1	52726267	52726766	chr1	52598245	52598744	Mfsd6|chr1:52598245-52598744	0.288673778227632	.	.
chr1	52726267	52726766	chr1	52648075	52648574	Mfsd6|chr1:52648075-52648574	0.28988207728631	.	.
chr1	52726931	52727430	chr1	52442885	52443384	Mfsd6|chr1:52442885-52443384	0.248684173129197	.	.
chr1	52726931	52727430	chr1	52456555	52457054	Mfsd6|chr1:52456555-52457054	0.318776789994492	.	.
chr1	52726931	52727430	chr1	52597736	52598235	Mfsd6|chr1:52597736-52598235	0.431074435204795	.	.
chr1	52726931	52727430	chr1	52598245	52598744	Mfsd6|chr1:52598245-52598744	0.442587207708628	.	.
chr1	52727486	52727985	chr1	52455994	52456493	Mfsd6|chr1:52455994-52456493	0.249064312732711	.	.
chr1	52727486	52727985	chr1	52456555	52457054	Mfsd6|chr1:52456555-52457054	0.242736066282514	.	.
chr1	52817513	52818012	chr1	53032502	53033001	Inpp1|chr1:53032502-53033001	0.340994006120204	.	.
chr1	52844734	52845233	chr1	53225566	53226065	Hibch|chr1:53225566-53226065	0.385445650255732	.	.
chr1	53297308	53297807	chr1	53272612	53273111	Ormdl1|chr1:53272612-53273111	0.267668925042237	.	.
chr1	53297308	53297807	chr1	53272612	53273111	Pms1|chr1:53272612-53273111	0.267668925042237	.	.
chr1	53706596	53707095	chr1	53272612	53273111	Dnah7a|chr1:53272612-53273111	0.281072171094317	.	.
chr1	53706596	53707095	chr1	53923406	53923905	Dnah7a|chr1:53923406-53923905	0.306533102576081	.	.
chr1	54194329	54194828	chr1	54381234	54381733	Hecw2|chr1:54381234-54381733	0.310909104983639	.	.
chr1	54194947	54195446	chr1	54023028	54023527	Hecw2|chr1:54023028-54023527	0.31343389072879	.	.
chr1	54250459	54250958	chr1	54046897	54047396	Ccdc150|chr1:54046897-54047396	0.471079318950989	.	.
chr1	54250459	54250958	chr1	54586168	54586667	Ccdc150|chr1:54586168-54586667	0.314997639351574	.	.
chr1	54250459	54250958	chr1	54614925	54615424	Ccdc150|chr1:54614925-54615424	0.339089338660658	.	.
chr1	54250459	54250958	chr1	54665931	54666430	Ccdc150|chr1:54665931-54666430	0.468343510720057	.	.
chr1	54250459	54250958	chr1	54707058	54707557	Ccdc150|chr1:54707058-54707557	0.365522111424044	.	.
chr1	54438767	54439266	chr1	54734870	54735369	Gtf3c3|chr1:54734870-54735369	0.259526879247195	.	.
chr1	54557443	54557942	chr1	54690573	54691072	Pgap1|chr1:54690573-54691072	0.291215621136462	.	.
chr1	55026688	55027187	chr1	55404316	55404815	Sf3b1|chr1:55404316-55404815	0.317549980095928	.	.
chr1	55131471	55131970	chr1	55192060	55192559	Mob4|chr1:55192060-55192559	0.388239815314289	.	.
chr1	55131471	55131970	chr1	55404316	55404815	Mob4|chr1:55404316-55404815	0.253233665121033	.	.
chr1	55405572	55406071	chr1	55239226	55239725	Plcl1|chr1:55239226-55239725	0.312732884867883	.	.
chr1	55405572	55406071	chr1	55383081	55383580	Plcl1|chr1:55383081-55383580	0.501890290653426	.	.
chr1	57377374	57377873	chr1	57423605	57424104	1700066M21Rik|chr1:57423605-57424104	0.268814126420277	.	.
chr1	57377374	57377873	chr1	57423605	57424104	4930558J18Rik|chr1:57423605-57424104	0.268814126420277	.	.
chr1	57406257	57406756	chr1	57205521	57206020	Maip1|chr1:57205521-57206020	0.294380391445385	.	.
chr1	57406257	57406756	chr1	57205521	57206020	Tyw5|chr1:57205521-57206020	0.294380391445385	.	.
chr1	57406257	57406756	chr1	57537218	57537717	Maip1|chr1:57537218-57537717	0.315758171585717	.	.
chr1	57406257	57406756	chr1	57537218	57537717	Tyw5|chr1:57537218-57537717	0.315758171585717	.	.
chr1	57406257	57406756	chr1	57579009	57579508	Maip1|chr1:57579009-57579508	0.445366714737781	.	.
chr1	57406257	57406756	chr1	57579009	57579508	Tyw5|chr1:57579009-57579508	0.445366714737781	.	.
chr1	57406257	57406756	chr1	57704909	57705408	Maip1|chr1:57704909-57705408	0.364671770636051	.	.
chr1	57406257	57406756	chr1	57704909	57705408	Tyw5|chr1:57704909-57705408	0.364671770636051	.	.
chr1	57406767	57407266	chr1	57205521	57206020	Maip1|chr1:57205521-57206020	0.377393276673287	.	.
chr1	57406767	57407266	chr1	57205521	57206020	Tyw5|chr1:57205521-57206020	0.377393276673287	.	.
chr1	57406767	57407266	chr1	57704909	57705408	Maip1|chr1:57704909-57705408	0.281699332307867	.	.
chr1	57406767	57407266	chr1	57704909	57705408	Tyw5|chr1:57704909-57705408	0.281699332307867	.	.
chr1	58392105	58392604	chr1	58056144	58056643	Bzw1|chr1:58056144-58056643	0.327702233115489	.	.
chr1	58392818	58393317	chr1	58056821	58057320	Bzw1|chr1:58056821-58057320	0.290181722242102	.	.
chr1	58423825	58424324	chr1	58712890	58713389	Clk1|chr1:58712890-58713389	0.42029147580629	.	.
chr1	58445384	58445883	chr1	58056821	58057320	Nif3l1|chr1:58056821-58057320	0.307854396627062	.	.
chr1	58445384	58445883	chr1	58056821	58057320	Ppil3|chr1:58056821-58057320	0.307854396627062	.	.
chr1	58445384	58445883	chr1	58422814	58423313	Nif3l1|chr1:58422814-58423313	0.271496127806568	.	.
chr1	58445384	58445883	chr1	58422814	58423313	Ppil3|chr1:58422814-58423313	0.271496127806568	.	.
chr1	58445384	58445883	chr1	58652543	58653042	Nif3l1|chr1:58652543-58653042	0.582302711655275	.	.
chr1	58445384	58445883	chr1	58652543	58653042	Ppil3|chr1:58652543-58653042	0.582302711655275	.	.
chr1	58504734	58505233	chr1	58746853	58747352	Gm15834|chr1:58746853-58747352	0.28632003335511	.	.
chr1	58504734	58505233	chr1	58746853	58747352	Orc2|chr1:58746853-58747352	0.28632003335511	.	.
chr1	58504734	58505233	chr1	58770010	58770509	Gm15834|chr1:58770010-58770509	0.62724477483712	.	.
chr1	58504734	58505233	chr1	58770010	58770509	Orc2|chr1:58770010-58770509	0.62724477483712	.	.
chr1	58586034	58586533	chr1	58770010	58770509	Fam126b|chr1:58770010-58770509	0.366906205447128	.	.
chr1	58586034	58586533	chr1	58770010	58770509	Ndufb3|chr1:58770010-58770509	0.366906205447128	.	.
chr1	58711489	58711988	chr1	58296260	58296759	Cflar|chr1:58296260-58296759	0.239749962964494	.	.
chr1	58711489	58711988	chr1	58712890	58713389	Cflar|chr1:58712890-58713389	0.365416243280607	.	.
chr1	58973284	58973783	chr1	58770010	58770509	Stradb|chr1:58770010-58770509	0.32898774536442	.	.
chr1	58973284	58973783	chr1	58770010	58770509	Trak2|chr1:58770010-58770509	0.32898774536442	.	.
chr1	59120147	59120646	chr1	59181832	59182331	G730003C15Rik|chr1:59181832-59182331	0.339633521806356	.	.
chr1	59120147	59120646	chr1	59181832	59182331	Tmem237|chr1:59181832-59182331	0.339633521806356	.	.
chr1	59237006	59237505	chr1	58770010	58770509	Als2|chr1:58770010-58770509	0.619099101464671	.	.
chr1	59516242	59516741	chr1	59311861	59312360	Gm973|chr1:59311861-59312360	0.340359796224286	.	.
chr1	59516242	59516741	chr1	59312429	59312928	Gm973|chr1:59312429-59312928	0.328819507966001	.	.
chr1	59516242	59516741	chr1	59633035	59633534	Gm973|chr1:59633035-59633534	0.340188142935861	.	.
chr1	59516242	59516741	chr1	59883669	59884168	Gm973|chr1:59883669-59884168	0.282086974402726	.	.
chr1	59669977	59670476	chr1	59332940	59333439	Sumo1|chr1:59332940-59333439	0.249695816359134	.	.
chr1	59669977	59670476	chr1	59483682	59484181	Sumo1|chr1:59483682-59484181	0.306671316053747	.	.
chr1	59669977	59670476	chr1	59633035	59633534	Sumo1|chr1:59633035-59633534	0.289813681410515	.	.
chr1	59670565	59671064	chr1	59483682	59484181	Sumo1|chr1:59483682-59484181	0.343417096152686	.	.
chr1	59684706	59685205	chr1	59606426	59606925	Nop58|chr1:59606426-59606925	0.341031224579323	.	.
chr1	59762644	59763143	chr1	59574808	59575307	Bmpr2|chr1:59574808-59575307	0.260637223951018	.	.
chr1	59762644	59763143	chr1	59606426	59606925	Bmpr2|chr1:59606426-59606925	0.413918109041585	.	.
chr1	59762644	59763143	chr1	59969600	59970099	Bmpr2|chr1:59969600-59970099	0.322526764871096	.	.
chr1	59763159	59763658	chr1	59574808	59575307	Bmpr2|chr1:59574808-59575307	0.306191555134194	.	.
chr1	59763159	59763658	chr1	59606426	59606925	Bmpr2|chr1:59606426-59606925	0.276412004534901	.	.
chr1	59763681	59764180	chr1	59609847	59610346	Bmpr2|chr1:59609847-59610346	0.42710027208503	.	.
chr1	59763681	59764180	chr1	59883669	59884168	Bmpr2|chr1:59883669-59884168	0.281611583221361	.	.
chr1	59912662	59913161	chr1	59574808	59575307	Fam117b|chr1:59574808-59575307	0.314640021105121	.	.
chr1	59912662	59913161	chr1	59606426	59606925	Fam117b|chr1:59606426-59606925	0.247584196444921	.	.
chr1	59912662	59913161	chr1	59969600	59970099	Fam117b|chr1:59969600-59970099	0.34243872900552	.	.
chr1	59913211	59913710	chr1	59574808	59575307	Fam117b|chr1:59574808-59575307	0.260660992755756	.	.
chr1	59913211	59913710	chr1	59606426	59606925	Fam117b|chr1:59606426-59606925	0.523060482257806	.	.
chr1	60042424	60042923	chr1	59883669	59884168	Ica1l|chr1:59883669-59884168	0.284423305549345	.	.
chr1	60042424	60042923	chr1	59969600	59970099	Ica1l|chr1:59969600-59970099	0.360511422259426	.	.
chr1	60042935	60043434	chr1	59883669	59884168	Ica1l|chr1:59883669-59884168	0.276837759979162	.	.
chr1	60097393	60097892	chr1	59883669	59884168	Carf|chr1:59883669-59884168	0.276290972393758	.	.
chr1	60098487	60098986	chr1	59883669	59884168	Carf|chr1:59883669-59884168	0.242991083865532	.	.
chr1	60098487	60098986	chr1	59883669	59884168	Wdr12|chr1:59883669-59884168	0.242991083865532	.	.
chr1	60098487	60098986	chr1	59969600	59970099	Carf|chr1:59969600-59970099	0.327083878032863	.	.
chr1	60098487	60098986	chr1	59969600	59970099	Wdr12|chr1:59969600-59970099	0.327083878032863	.	.
chr1	60180257	60180756	chr1	60272439	60272938	Nbeal1|chr1:60272439-60272938	0.272501815362612	.	.
chr1	60342754	60343253	chr1	60696519	60697018	Cyp20a1|chr1:60696519-60697018	0.272375546961188	.	.
chr1	61377723	61378222	chr1	61121358	61121857	9530026F06Rik|chr1:61121358-61121857	0.266874804754925	.	.
chr1	61377723	61378222	chr1	61243257	61243756	9530026F06Rik|chr1:61243257-61243756	0.604014048723577	.	.
chr1	61638558	61639057	chr1	61418609	61419108	Pard3b|chr1:61418609-61419108	0.243152238992435	.	.
chr1	61638558	61639057	chr1	61924923	61925422	Pard3b|chr1:61924923-61925422	0.268450161529315	.	.
chr1	61638558	61639057	chr1	61967828	61968327	Pard3b|chr1:61967828-61968327	0.33687743618119	.	.
chr1	63113269	63113768	chr1	63237403	63237902	Ino80dos|chr1:63237403-63237902	0.243670788634462	.	.
chr1	63113269	63113768	chr1	63256075	63256574	Ino80dos|chr1:63256075-63256574	0.244280365883415	.	.
chr1	63113269	63113768	chr1	63309172	63309671	Ino80dos|chr1:63309172-63309671	0.284853425472249	.	.
chr1	63113269	63113768	chr1	63486645	63487144	Ino80dos|chr1:63486645-63487144	0.283458221265711	.	.
chr1	63113269	63113768	chr1	63487171	63487670	Ino80dos|chr1:63487171-63487670	0.24299254885585	.	.
chr1	63114071	63114570	chr1	63011571	63012070	Ino80d|chr1:63011571-63012070	0.308432654245657	.	.
chr1	63114071	63114570	chr1	63180992	63181491	Ino80d|chr1:63180992-63181491	0.292890852384225	.	.
chr1	63114071	63114570	chr1	63203844	63204343	Ino80d|chr1:63203844-63204343	0.410572308711948	.	.
chr1	63114071	63114570	chr1	63248065	63248564	Ino80d|chr1:63248065-63248564	0.270588305324013	.	.
chr1	63114071	63114570	chr1	63367905	63368404	Ino80d|chr1:63367905-63368404	0.466790290138349	.	.
chr1	63114071	63114570	chr1	63381249	63381748	Ino80d|chr1:63381249-63381748	0.338747757174609	.	.
chr1	63114071	63114570	chr1	63422856	63423355	Ino80d|chr1:63422856-63423355	0.239934289787822	.	.
chr1	63114071	63114570	chr1	63475610	63476109	Ino80d|chr1:63475610-63476109	0.53920915366198	.	.
chr1	63176509	63177008	chr1	63011571	63012070	Eef1b2|chr1:63011571-63012070	0.351040061692619	.	.
chr1	63176509	63177008	chr1	63011571	63012070	Ndufs1|chr1:63011571-63012070	0.351040061692619	.	.
chr1	63176509	63177008	chr1	63180992	63181491	Eef1b2|chr1:63180992-63181491	0.315249596261454	.	.
chr1	63176509	63177008	chr1	63180992	63181491	Ndufs1|chr1:63180992-63181491	0.315249596261454	.	.
chr1	63176509	63177008	chr1	63203844	63204343	Eef1b2|chr1:63203844-63204343	0.330596041334767	.	.
chr1	63176509	63177008	chr1	63203844	63204343	Ndufs1|chr1:63203844-63204343	0.330596041334767	.	.
chr1	63176509	63177008	chr1	63381249	63381748	Eef1b2|chr1:63381249-63381748	0.362891974306194	.	.
chr1	63176509	63177008	chr1	63381249	63381748	Eef1b2|chr1:63381249-63381748	0.362891974306195	.	.
chr1	63176509	63177008	chr1	63381249	63381748	Ndufs1|chr1:63381249-63381748	0.362891974306194	.	.
chr1	63176509	63177008	chr1	63381249	63381748	Ndufs1|chr1:63381249-63381748	0.362891974306195	.	.
chr1	63176509	63177008	chr1	63475610	63476109	Eef1b2|chr1:63475610-63476109	0.381076510518683	.	.
chr1	63176509	63177008	chr1	63475610	63476109	Ndufs1|chr1:63475610-63476109	0.381076510518683	.	.
chr1	63177053	63177552	chr1	63180992	63181491	Eef1b2|chr1:63180992-63181491	0.474886139646528	.	.
chr1	63177053	63177552	chr1	63180992	63181491	Ndufs1|chr1:63180992-63181491	0.474886139646528	.	.
chr1	63177053	63177552	chr1	63203844	63204343	Eef1b2|chr1:63203844-63204343	0.282622420486776	.	.
chr1	63177053	63177552	chr1	63203844	63204343	Ndufs1|chr1:63203844-63204343	0.282622420486776	.	.
chr1	63177053	63177552	chr1	63248065	63248564	Eef1b2|chr1:63248065-63248564	0.432356891537108	.	.
chr1	63177053	63177552	chr1	63248065	63248564	Ndufs1|chr1:63248065-63248564	0.432356891537108	.	.
chr1	63177053	63177552	chr1	63367905	63368404	Eef1b2|chr1:63367905-63368404	0.459551145339013	.	.
chr1	63177053	63177552	chr1	63367905	63368404	Ndufs1|chr1:63367905-63368404	0.459551145339013	.	.
chr1	63213443	63213942	chr1	63180992	63181491	Gpr1|chr1:63180992-63181491	0.2631301853882	.	.
chr1	63213443	63213942	chr1	63203844	63204343	Gpr1|chr1:63203844-63204343	0.392311016364543	.	.
chr1	63213443	63213942	chr1	63248065	63248564	Gpr1|chr1:63248065-63248564	0.244209244303927	.	.
chr1	63213443	63213942	chr1	63367905	63368404	Gpr1|chr1:63367905-63368404	0.274595320778617	.	.
chr1	63213443	63213942	chr1	63381249	63381748	Gpr1|chr1:63381249-63381748	0.373097687483429	.	.
chr1	63213443	63213942	chr1	63475610	63476109	Gpr1|chr1:63475610-63476109	0.338482610188532	.	.
chr1	63213981	63214480	chr1	63011571	63012070	Gpr1|chr1:63011571-63012070	0.448587856203667	.	.
chr1	63213981	63214480	chr1	63203844	63204343	Gpr1|chr1:63203844-63204343	0.379580350253237	.	.
chr1	63213981	63214480	chr1	63367905	63368404	Gpr1|chr1:63367905-63368404	0.250025885189788	.	.
chr1	63213981	63214480	chr1	63381249	63381748	Gpr1|chr1:63381249-63381748	0.360397818469132	.	.
chr1	63213981	63214480	chr1	63422856	63423355	Gpr1|chr1:63422856-63423355	0.276224474297557	.	.
chr1	63213981	63214480	chr1	63422856	63423355	Gpr1|chr1:63422856-63423355	0.276224474297558	.	.
chr1	63213981	63214480	chr1	63475610	63476109	Gpr1|chr1:63475610-63476109	0.598786714522382	.	.
chr1	63272985	63273484	chr1	63011571	63012070	Gm11608|chr1:63011571-63012070	0.470762188983488	.	.
chr1	63272985	63273484	chr1	63011571	63012070	Zdbf2|chr1:63011571-63012070	0.470762188983488	.	.
chr1	63272985	63273484	chr1	63035384	63035883	Gm11608|chr1:63035384-63035883	0.314020526712862	.	.
chr1	63272985	63273484	chr1	63035384	63035883	Zdbf2|chr1:63035384-63035883	0.314020526712862	.	.
chr1	63272985	63273484	chr1	63248065	63248564	Gm11608|chr1:63248065-63248564	0.276895606422856	.	.
chr1	63272985	63273484	chr1	63248065	63248564	Zdbf2|chr1:63248065-63248564	0.276895606422856	.	.
chr1	63272985	63273484	chr1	63367905	63368404	Gm11608|chr1:63367905-63368404	0.360562910172589	.	.
chr1	63272985	63273484	chr1	63367905	63368404	Gm11608|chr1:63367905-63368404	0.36056291017259	.	.
chr1	63272985	63273484	chr1	63367905	63368404	Zdbf2|chr1:63367905-63368404	0.360562910172589	.	.
chr1	63272985	63273484	chr1	63367905	63368404	Zdbf2|chr1:63367905-63368404	0.36056291017259	.	.
chr1	63272985	63273484	chr1	63475610	63476109	Gm11608|chr1:63475610-63476109	0.42781495687405	.	.
chr1	63272985	63273484	chr1	63475610	63476109	Zdbf2|chr1:63475610-63476109	0.42781495687405	.	.
chr1	63272985	63273484	chr1	63639794	63640293	Gm11608|chr1:63639794-63640293	0.362067874636433	.	.
chr1	63272985	63273484	chr1	63639794	63640293	Zdbf2|chr1:63639794-63640293	0.362067874636433	.	.
chr1	63273583	63274082	chr1	63237403	63237902	Gm11608|chr1:63237403-63237902	0.282398116106253	.	.
chr1	63273583	63274082	chr1	63237403	63237902	Zdbf2|chr1:63237403-63237902	0.282398116106253	.	.
chr1	63273583	63274082	chr1	63486645	63487144	Gm11608|chr1:63486645-63487144	0.239235578975966	.	.
chr1	63273583	63274082	chr1	63486645	63487144	Zdbf2|chr1:63486645-63487144	0.239235578975966	.	.
chr1	63273583	63274082	chr1	63507279	63507778	Gm11608|chr1:63507279-63507778	0.266002891826947	.	.
chr1	63273583	63274082	chr1	63507279	63507778	Zdbf2|chr1:63507279-63507778	0.266002891826947	.	.
chr1	63273583	63274082	chr1	63639794	63640293	Gm11608|chr1:63639794-63640293	0.266406656934188	.	.
chr1	63273583	63274082	chr1	63639794	63640293	Zdbf2|chr1:63639794-63640293	0.266406656934188	.	.
chr1	63445105	63445604	chr1	63153005	63153504	Adam23|chr1:63153005-63153504	0.257331623573196	.	.
chr1	63445105	63445604	chr1	63203844	63204343	Adam23|chr1:63203844-63204343	0.361765647374148	.	.
chr1	63445105	63445604	chr1	63248065	63248564	Adam23|chr1:63248065-63248564	0.352227165846863	.	.
chr1	63445105	63445604	chr1	63309685	63310184	Adam23|chr1:63309685-63310184	0.396569484641106	.	.
chr1	63445105	63445604	chr1	63367905	63368404	Adam23|chr1:63367905-63368404	0.527848099922345	.	.
chr1	63445105	63445604	chr1	63422856	63423355	Adam23|chr1:63422856-63423355	0.512095088118157	.	.
chr1	63445671	63446170	chr1	63180992	63181491	Adam23|chr1:63180992-63181491	0.39239594810376	.	.
chr1	63445671	63446170	chr1	63203844	63204343	Adam23|chr1:63203844-63204343	0.451703772454112	.	.
chr1	63445671	63446170	chr1	63248065	63248564	Adam23|chr1:63248065-63248564	0.310929549197795	.	.
chr1	63445671	63446170	chr1	63309685	63310184	Adam23|chr1:63309685-63310184	0.255421537367629	.	.
chr1	63445671	63446170	chr1	63367905	63368404	Adam23|chr1:63367905-63368404	0.471505253069628	.	.
chr1	63445671	63446170	chr1	63381249	63381748	Adam23|chr1:63381249-63381748	0.240195925227243	.	.
chr1	63445671	63446170	chr1	63422856	63423355	Adam23|chr1:63422856-63423355	0.258290552975256	.	.
chr1	63446419	63446918	chr1	63237403	63237902	Adam23|chr1:63237403-63237902	0.255490520686066	.	.
chr1	63446419	63446918	chr1	63486645	63487144	Adam23|chr1:63486645-63487144	0.325504196258207	.	.
chr1	63446419	63446918	chr1	63507279	63507778	Adam23|chr1:63507279-63507778	0.428570754203271	.	.
chr1	63446419	63446918	chr1	63657966	63658465	Adam23|chr1:63657966-63658465	0.252093484889979	.	.
chr1	63730384	63730883	chr1	63309172	63309671	Fastkd2|chr1:63309172-63309671	0.396946810166245	.	.
chr1	63730384	63730883	chr1	63309172	63309671	Mdh1b|chr1:63309172-63309671	0.396946810166245	.	.
chr1	63730384	63730883	chr1	63486645	63487144	Fastkd2|chr1:63486645-63487144	0.443524197799366	.	.
chr1	63730384	63730883	chr1	63486645	63487144	Mdh1b|chr1:63486645-63487144	0.443524197799366	.	.
chr1	63730384	63730883	chr1	63487171	63487670	Fastkd2|chr1:63487171-63487670	0.27941578826753	.	.
chr1	63730384	63730883	chr1	63487171	63487670	Mdh1b|chr1:63487171-63487670	0.27941578826753	.	.
chr1	63730384	63730883	chr1	63507279	63507778	Fastkd2|chr1:63507279-63507778	0.485786845700148	.	.
chr1	63730384	63730883	chr1	63507279	63507778	Mdh1b|chr1:63507279-63507778	0.485786845700148	.	.
chr1	63730384	63730883	chr1	63657966	63658465	Fastkd2|chr1:63657966-63658465	0.373220227933985	.	.
chr1	63730384	63730883	chr1	63657966	63658465	Mdh1b|chr1:63657966-63658465	0.373220227933985	.	.
chr1	63730384	63730883	chr1	63659557	63660056	Fastkd2|chr1:63659557-63660056	0.243040651999886	.	.
chr1	63730384	63730883	chr1	63659557	63660056	Mdh1b|chr1:63659557-63660056	0.243040651999886	.	.
chr1	63730384	63730883	chr1	63677479	63677978	Fastkd2|chr1:63677479-63677978	0.263605372523927	.	.
chr1	63730384	63730883	chr1	63677479	63677978	Mdh1b|chr1:63677479-63677978	0.263605372523927	.	.
chr1	64302882	64303381	chr1	64705213	64705712	Gm28981|chr1:64705213-64705712	0.267017750618748	.	.
chr1	64532547	64533046	chr1	64705213	64705712	Creb1|chr1:64705213-64705712	0.297670150671677	.	.
chr1	64616950	64617449	chr1	64717480	64717979	Gm28982|chr1:64717480-64717979	0.257131455943315	.	.
chr1	64616950	64617449	chr1	64717480	64717979	Mettl21a|chr1:64717480-64717979	0.257131455943315	.	.
chr1	64691008	64691507	chr1	64705213	64705712	2810408I11Rik|chr1:64705213-64705712	0.279797214859408	.	.
chr1	64691008	64691507	chr1	64705213	64705712	Ccnyl1|chr1:64705213-64705712	0.279797214859408	.	.
chr1	64956569	64957068	chr1	64951689	64952188	Plekhm3|chr1:64951689-64952188	0.383346350674218	.	.
chr1	64956569	64957068	chr1	64978383	64978882	Plekhm3|chr1:64978383-64978882	0.257448733236864	.	.
chr1	64956569	64957068	chr1	64982322	64982821	Plekhm3|chr1:64982322-64982821	0.384130734479668	.	.
chr1	65122893	65123392	chr1	64951689	64952188	D630023F18Rik|chr1:64951689-64952188	0.273490455460407	.	.
chr1	65122893	65123392	chr1	64982322	64982821	D630023F18Rik|chr1:64982322-64982821	0.395816308977488	.	.
chr1	65122893	65123392	chr1	65046378	65046877	D630023F18Rik|chr1:65046378-65046877	0.290428245898399	.	.
chr1	65186396	65186895	chr1	64978383	64978882	Idh1|chr1:64978383-64978882	0.357194397520392	.	.
chr1	65186396	65186895	chr1	64978383	64978882	Pikfyve|chr1:64978383-64978882	0.357194397520392	.	.
chr1	65282716	65283215	chr1	65046378	65046877	Pth2r|chr1:65046378-65046877	0.48524295072787	.	.
chr1	65925476	65925975	chr1	66099767	66100266	Crygf|chr1:66099767-66100266	0.254364116259169	.	.
chr1	65925476	65925975	chr1	66223267	66223766	Crygf|chr1:66223267-66223766	0.445204106957682	.	.
chr1	66174880	66175379	chr1	66186399	66186898	Map2|chr1:66186399-66186898	0.323099687344318	.	.
chr1	66700587	66701086	chr1	66895631	66896130	Rpe|chr1:66895631-66896130	0.274367436673746	.	.
chr1	66700587	66701086	chr1	66960769	66961268	Rpe|chr1:66960769-66961268	0.688596009594746	.	.
chr1	66700587	66701086	chr1	66998518	66999017	Rpe|chr1:66998518-66999017	0.457081271169146	.	.
chr1	66816734	66817233	chr1	66838431	66838930	Kansl1l|chr1:66838431-66838930	0.245775110234255	.	.
chr1	66816734	66817233	chr1	66895631	66896130	Kansl1l|chr1:66895631-66896130	0.454617081336558	.	.
chr1	66816734	66817233	chr1	66896202	66896701	Kansl1l|chr1:66896202-66896701	0.484876645979113	.	.
chr1	66816734	66817233	chr1	66992790	66993289	Kansl1l|chr1:66992790-66993289	0.261402200562493	.	.
chr1	66816734	66817233	chr1	67143908	67144407	Kansl1l|chr1:67143908-67144407	0.33113425242464	.	.
chr1	66816734	66817233	chr1	67173634	67174133	Kansl1l|chr1:67173634-67174133	0.331152394226928	.	.
chr1	66816734	66817233	chr1	67178531	67179030	Kansl1l|chr1:67178531-67179030	0.322056284362408	.	.
chr1	66817441	66817940	chr1	66896202	66896701	Kansl1l|chr1:66896202-66896701	0.322103788802744	.	.
chr1	66817441	66817940	chr1	67156662	67157161	Kansl1l|chr1:67156662-67157161	0.24758408362139	.	.
chr1	66862543	66863042	chr1	66560323	66560822	Acadl|chr1:66560323-66560822	0.274454755138522	.	.
chr1	66863047	66863546	chr1	66560323	66560822	Acadl|chr1:66560323-66560822	0.335591982386309	.	.
chr1	67038596	67039095	chr1	67061456	67061955	Lancl1|chr1:67061456-67061955	0.332126407587179	.	.
chr1	67038596	67039095	chr1	67181101	67181600	Lancl1|chr1:67181101-67181600	0.274499501703473	.	.
chr1	69105603	69106102	chr1	69138793	69139292	Gm16076|chr1:69138793-69139292	0.242191886630192	.	.
chr1	69105603	69106102	chr1	69241684	69242183	Gm16076|chr1:69241684-69242183	0.324030497544468	.	.
chr1	69105603	69106102	chr1	69433909	69434408	Gm16076|chr1:69433909-69434408	0.293349574678479	.	.
chr1	69106246	69106745	chr1	69241684	69242183	Gm16076|chr1:69241684-69242183	0.371537249908409	.	.
chr1	69106800	69107299	chr1	69241684	69242183	Gm16076|chr1:69241684-69242183	0.313557403347287	.	.
chr1	69106800	69107299	chr1	69241684	69242183	Gm16076|chr1:69241684-69242183	0.313557403347288	.	.
chr1	70725497	70725996	chr1	70278088	70278587	Vwc2l|chr1:70278088-70278587	0.259985581194873	.	.
chr1	71102248	71102747	chr1	71203501	71204000	Bard1|chr1:71203501-71204000	0.476760581303384	.	.
chr1	71102861	71103360	chr1	71160211	71160710	Bard1|chr1:71160211-71160710	0.269023196832841	.	.
chr1	71102861	71103360	chr1	71221421	71221920	Bard1|chr1:71221421-71221920	0.3016256353579	.	.
chr1	71556874	71557373	chr1	71399250	71399749	Atic|chr1:71399250-71399749	0.669082948544735	.	.
chr1	71556874	71557373	chr1	71454550	71455049	Atic|chr1:71454550-71455049	0.329402955069635	.	.
chr1	71556874	71557373	chr1	71454550	71455049	Atic|chr1:71454550-71455049	0.329402955069636	.	.
chr1	71556874	71557373	chr1	71505807	71506306	Atic|chr1:71505807-71506306	0.37787824748573	.	.
chr1	71556874	71557373	chr1	71614383	71614882	Atic|chr1:71614383-71614882	0.245480446825387	.	.
chr1	71556874	71557373	chr1	71641146	71641645	Atic|chr1:71641146-71641645	0.444616401293501	.	.
chr1	71556874	71557373	chr1	71723719	71724218	Atic|chr1:71723719-71724218	0.580576629375366	.	.
chr1	71556874	71557373	chr1	71913380	71913879	Atic|chr1:71913380-71913879	0.360499921408664	.	.
chr1	71556874	71557373	chr1	71920598	71921097	Atic|chr1:71920598-71921097	0.243259987090468	.	.
chr1	71556874	71557373	chr1	71936806	71937305	Atic|chr1:71936806-71937305	0.461591458073843	.	.
chr1	71556874	71557373	chr1	71937758	71938257	Atic|chr1:71937758-71938257	0.509214305376012	.	.
chr1	71556874	71557373	chr1	71938347	71938846	Atic|chr1:71938347-71938846	0.401338293108174	.	.
chr1	74125051	74125550	chr1	73925177	73925676	Rufy4|chr1:73925177-73925676	0.278901155347374	.	.
chr1	74125051	74125550	chr1	73925177	73925676	Tns1|chr1:73925177-73925676	0.278901155347374	.	.
chr1	74125051	74125550	chr1	74000099	74000598	Rufy4|chr1:74000099-74000598	0.365394592316339	.	.
chr1	74125051	74125550	chr1	74000099	74000598	Tns1|chr1:74000099-74000598	0.365394592316339	.	.
chr1	74236196	74236695	chr1	73826202	73826701	Arpc2|chr1:73826202-73826701	0.360648475891543	.	.
chr1	74284057	74284556	chr1	74332262	74332761	Aamp|chr1:74332262-74332761	0.248614286517672	.	.
chr1	74284057	74284556	chr1	74332262	74332761	Pnkd|chr1:74332262-74332761	0.248614286517672	.	.
chr1	74284588	74285087	chr1	74386756	74387255	Aamp|chr1:74386756-74387255	0.554223088147137	.	.
chr1	74284588	74285087	chr1	74386756	74387255	Pnkd|chr1:74386756-74387255	0.554223088147137	.	.
chr1	74295004	74295503	chr1	74332262	74332761	Gm29358|chr1:74332262-74332761	0.244333650190715	.	.
chr1	74295625	74296124	chr1	74257921	74258420	Gm29358|chr1:74257921-74258420	0.410654670704645	.	.
chr1	74361763	74362262	chr1	74386756	74387255	Catip|chr1:74386756-74387255	0.345287873770938	.	.
chr1	74391301	74391800	chr1	74313260	74313759	Ctdsp1|chr1:74313260-74313759	0.335015189468459	.	.
chr1	74391301	74391800	chr1	74386756	74387255	Ctdsp1|chr1:74386756-74387255	0.422477706544946	.	.
chr1	74505730	74506229	chr1	74386756	74387255	Cnot9|chr1:74386756-74387255	0.275027047592981	.	.
chr1	74505730	74506229	chr1	74802933	74803432	Cnot9|chr1:74802933-74803432	0.270318313306828	.	.
chr1	74505730	74506229	chr1	74808065	74808564	Cnot9|chr1:74808065-74808564	0.390190779650234	.	.
chr1	74505730	74506229	chr1	74882110	74882609	Cnot9|chr1:74882110-74882609	0.375061228890585	.	.
chr1	74505730	74506229	chr1	74964428	74964927	Cnot9|chr1:74964428-74964927	0.272504311041813	.	.
chr1	74506443	74506942	chr1	74386756	74387255	Cnot9|chr1:74386756-74387255	0.254685798952669	.	.
chr1	74506443	74506942	chr1	74787775	74788274	Cnot9|chr1:74787775-74788274	0.29955874635259	.	.
chr1	74506443	74506942	chr1	74858307	74858806	Cnot9|chr1:74858307-74858806	0.393461456370851	.	.
chr1	74506443	74506942	chr1	74872216	74872715	Cnot9|chr1:74872216-74872715	0.300074337485029	.	.
chr1	74506443	74506942	chr1	74926640	74927139	Cnot9|chr1:74926640-74927139	0.264495738261378	.	.
chr1	74506443	74506942	chr1	74926640	74927139	Cnot9|chr1:74926640-74927139	0.264495738261379	.	.
chr1	74506443	74506942	chr1	74964428	74964927	Cnot9|chr1:74964428-74964927	0.276752644991183	.	.
chr1	74541923	74542422	chr1	74397348	74397847	Plcd4|chr1:74397348-74397847	0.257793256594738	.	.
chr1	74541923	74542422	chr1	74452541	74453040	Plcd4|chr1:74452541-74453040	0.252102181483854	.	.
chr1	74541923	74542422	chr1	74894978	74895477	Plcd4|chr1:74894978-74895477	0.324683002327599	.	.
chr1	74542596	74543095	chr1	74397348	74397847	Plcd4|chr1:74397348-74397847	0.42245887108912	.	.
chr1	74542596	74543095	chr1	74452541	74453040	Plcd4|chr1:74452541-74453040	0.283835249598667	.	.
chr1	74542596	74543095	chr1	74894978	74895477	Plcd4|chr1:74894978-74895477	0.239317294594814	.	.
chr1	74587962	74588461	chr1	74386756	74387255	Bcs1l|chr1:74386756-74387255	0.265882385199672	.	.
chr1	74587962	74588461	chr1	74386756	74387255	Zfp142|chr1:74386756-74387255	0.265882385199672	.	.
chr1	74587962	74588461	chr1	74808065	74808564	Bcs1l|chr1:74808065-74808564	0.270694260717205	.	.
chr1	74587962	74588461	chr1	74808065	74808564	Zfp142|chr1:74808065-74808564	0.270694260717205	.	.
chr1	74587962	74588461	chr1	74858307	74858806	Bcs1l|chr1:74858307-74858806	0.443570921330873	.	.
chr1	74587962	74588461	chr1	74858307	74858806	Zfp142|chr1:74858307-74858806	0.443570921330873	.	.
chr1	74587962	74588461	chr1	74964428	74964927	Bcs1l|chr1:74964428-74964927	0.252238627204003	.	.
chr1	74587962	74588461	chr1	74964428	74964927	Zfp142|chr1:74964428-74964927	0.252238627204003	.	.
chr1	74601175	74601674	chr1	74386756	74387255	Rnf25|chr1:74386756-74387255	0.255304579552309	.	.
chr1	74601175	74601674	chr1	74386756	74387255	Stk36|chr1:74386756-74387255	0.255304579552309	.	.
chr1	74601175	74601674	chr1	74802933	74803432	Rnf25|chr1:74802933-74803432	0.503132255095661	.	.
chr1	74601175	74601674	chr1	74802933	74803432	Stk36|chr1:74802933-74803432	0.503132255095661	.	.
chr1	74601175	74601674	chr1	74808065	74808564	Rnf25|chr1:74808065-74808564	0.521957865617253	.	.
chr1	74601175	74601674	chr1	74808065	74808564	Stk36|chr1:74808065-74808564	0.521957865617253	.	.
chr1	74601175	74601674	chr1	74858307	74858806	Rnf25|chr1:74858307-74858806	0.394393130450179	.	.
chr1	74601175	74601674	chr1	74858307	74858806	Stk36|chr1:74858307-74858806	0.394393130450179	.	.
chr1	74601175	74601674	chr1	74964428	74964927	Rnf25|chr1:74964428-74964927	0.282301884598696	.	.
chr1	74601175	74601674	chr1	74964428	74964927	Stk36|chr1:74964428-74964927	0.282301884598696	.	.
chr1	74661495	74661994	chr1	74386756	74387255	Ttll4|chr1:74386756-74387255	0.306469584203371	.	.
chr1	74851328	74851827	chr1	74872216	74872715	Gm16582|chr1:74872216-74872715	0.380498333200184	.	.
chr1	74854708	74855207	chr1	74787775	74788274	Cdk5r2|chr1:74787775-74788274	0.37752153996367	.	.
chr1	74854708	74855207	chr1	74802933	74803432	Cdk5r2|chr1:74802933-74803432	0.264166564284638	.	.
chr1	74854708	74855207	chr1	74858307	74858806	Cdk5r2|chr1:74858307-74858806	0.387605353423367	.	.
chr1	74854708	74855207	chr1	74872216	74872715	Cdk5r2|chr1:74872216-74872715	0.304188780591792	.	.
chr1	74854708	74855207	chr1	74880737	74881236	Cdk5r2|chr1:74880737-74881236	0.294239439688555	.	.
chr1	74854708	74855207	chr1	74926640	74927139	Cdk5r2|chr1:74926640-74927139	0.466960462161687	.	.
chr1	74854708	74855207	chr1	74948735	74949234	Cdk5r2|chr1:74948735-74949234	0.270702582905092	.	.
chr1	74854708	74855207	chr1	74964428	74964927	Cdk5r2|chr1:74964428-74964927	0.352065387685903	.	.
chr1	74935357	74935856	chr1	74806952	74807451	Cfap65|chr1:74806952-74807451	0.266549410352064	.	.
chr1	75124760	75125259	chr1	74787775	74788274	Nhej1|chr1:74787775-74788274	0.263659054734815	.	.
chr1	75124760	75125259	chr1	74882110	74882609	Nhej1|chr1:74882110-74882609	0.249459663023506	.	.
chr1	75124760	75125259	chr1	74894978	74895477	Nhej1|chr1:74894978-74895477	0.481097774238462	.	.
chr1	75124760	75125259	chr1	75445624	75446123	Nhej1|chr1:75445624-75446123	0.348785571674174	.	.
chr1	75124760	75125259	chr1	75458368	75458867	Nhej1|chr1:75458368-75458867	0.282315503493687	.	.
chr1	75142499	75142998	chr1	74784124	74784623	Cnppd1|chr1:74784124-74784623	0.501274626713938	.	.
chr1	75142499	75142998	chr1	74784124	74784623	Retreg2|chr1:74784124-74784623	0.501274626713938	.	.
chr1	75142499	75142998	chr1	74872216	74872715	Cnppd1|chr1:74872216-74872715	0.250307062565233	.	.
chr1	75142499	75142998	chr1	74872216	74872715	Retreg2|chr1:74872216-74872715	0.250307062565233	.	.
chr1	75142499	75142998	chr1	75282920	75283419	Cnppd1|chr1:75282920-75283419	0.242991096539694	.	.
chr1	75142499	75142998	chr1	75282920	75283419	Retreg2|chr1:75282920-75283419	0.242991096539694	.	.
chr1	75142499	75142998	chr1	75289342	75289841	Cnppd1|chr1:75289342-75289841	0.33635040005122	.	.
chr1	75142499	75142998	chr1	75289342	75289841	Retreg2|chr1:75289342-75289841	0.33635040005122	.	.
chr1	75142499	75142998	chr1	75386007	75386506	Cnppd1|chr1:75386007-75386506	0.319220309389934	.	.
chr1	75142499	75142998	chr1	75386007	75386506	Retreg2|chr1:75386007-75386506	0.319220309389934	.	.
chr1	75168424	75168923	chr1	74802933	74803432	Zfand2b|chr1:74802933-74803432	0.482274485317366	.	.
chr1	75168424	75168923	chr1	74816731	74817230	Zfand2b|chr1:74816731-74817230	0.258315650634503	.	.
chr1	75168424	75168923	chr1	74882110	74882609	Zfand2b|chr1:74882110-74882609	0.463462364640713	.	.
chr1	75168424	75168923	chr1	75290547	75291046	Zfand2b|chr1:75290547-75291046	0.274833646473077	.	.
chr1	75168424	75168923	chr1	75467494	75467993	Zfand2b|chr1:75467494-75467993	0.252422864494805	.	.
chr1	75180079	75180578	chr1	74787775	74788274	Abcb6|chr1:74787775-74788274	0.242172719934693	.	.
chr1	75180079	75180578	chr1	74808065	74808564	Abcb6|chr1:74808065-74808564	0.276773631625814	.	.
chr1	75180079	75180578	chr1	74880737	74881236	Abcb6|chr1:74880737-74881236	0.248376424433481	.	.
chr1	75180079	75180578	chr1	74964428	74964927	Abcb6|chr1:74964428-74964927	0.35292508244405	.	.
chr1	75191753	75192252	chr1	74894978	74895477	Ankzf1|chr1:74894978-74895477	0.389086625821378	.	.
chr1	75191753	75192252	chr1	74894978	74895477	Atg9a|chr1:74894978-74895477	0.389086625821378	.	.
chr1	75191753	75192252	chr1	75282920	75283419	Ankzf1|chr1:75282920-75283419	0.319359306991408	.	.
chr1	75191753	75192252	chr1	75282920	75283419	Atg9a|chr1:75282920-75283419	0.319359306991408	.	.
chr1	75191753	75192252	chr1	75458368	75458867	Ankzf1|chr1:75458368-75458867	0.255521161199305	.	.
chr1	75191753	75192252	chr1	75458368	75458867	Atg9a|chr1:75458368-75458867	0.255521161199305	.	.
chr1	75192415	75192914	chr1	74787775	74788274	Ankzf1|chr1:74787775-74788274	0.392138925458633	.	.
chr1	75192415	75192914	chr1	74787775	74788274	Atg9a|chr1:74787775-74788274	0.392138925458633	.	.
chr1	75192415	75192914	chr1	74872216	74872715	Ankzf1|chr1:74872216-74872715	0.255711869673162	.	.
chr1	75192415	75192914	chr1	74872216	74872715	Atg9a|chr1:74872216-74872715	0.255711869673162	.	.
chr1	75192415	75192914	chr1	74964428	74964927	Ankzf1|chr1:74964428-74964927	0.333587159608985	.	.
chr1	75192415	75192914	chr1	74964428	74964927	Atg9a|chr1:74964428-74964927	0.333587159608985	.	.
chr1	75210546	75211045	chr1	74787775	74788274	Glb1l|chr1:74787775-74788274	0.457837110010874	.	.
chr1	75210546	75211045	chr1	74787775	74788274	Stk16|chr1:74787775-74788274	0.457837110010874	.	.
chr1	75210546	75211045	chr1	74872216	74872715	Glb1l|chr1:74872216-74872715	0.435007788225909	.	.
chr1	75210546	75211045	chr1	74872216	74872715	Stk16|chr1:74872216-74872715	0.435007788225909	.	.
chr1	75210546	75211045	chr1	74880737	74881236	Glb1l|chr1:74880737-74881236	0.39590271172108	.	.
chr1	75210546	75211045	chr1	74880737	74881236	Stk16|chr1:74880737-74881236	0.39590271172108	.	.
chr1	75210546	75211045	chr1	74964428	74964927	Glb1l|chr1:74964428-74964927	0.307167093401323	.	.
chr1	75210546	75211045	chr1	74964428	74964927	Stk16|chr1:74964428-74964927	0.307167093401323	.	.
chr1	75210546	75211045	chr1	75381822	75382321	Glb1l|chr1:75381822-75382321	0.32995431051316	.	.
chr1	75210546	75211045	chr1	75381822	75382321	Stk16|chr1:75381822-75382321	0.32995431051316	.	.
chr1	75210546	75211045	chr1	75386007	75386506	Glb1l|chr1:75386007-75386506	0.320929413346384	.	.
chr1	75210546	75211045	chr1	75386007	75386506	Stk16|chr1:75386007-75386506	0.320929413346384	.	.
chr1	75210546	75211045	chr1	75445624	75446123	Glb1l|chr1:75445624-75446123	0.327963646578684	.	.
chr1	75210546	75211045	chr1	75445624	75446123	Stk16|chr1:75445624-75446123	0.327963646578684	.	.
chr1	75219086	75219585	chr1	74787775	74788274	Tuba4a|chr1:74787775-74788274	0.31658670661216	.	.
chr1	75219086	75219585	chr1	74872216	74872715	Tuba4a|chr1:74872216-74872715	0.24544030102334	.	.
chr1	75219086	75219585	chr1	74880737	74881236	Tuba4a|chr1:74880737-74881236	0.284910658797133	.	.
chr1	75219086	75219585	chr1	75445624	75446123	Tuba4a|chr1:75445624-75446123	0.267447513125983	.	.
chr1	75236144	75236643	chr1	74784124	74784623	Dnajb2|chr1:74784124-74784623	0.323890349694531	.	.
chr1	75236144	75236643	chr1	74872216	74872715	Dnajb2|chr1:74872216-74872715	0.302023021504169	.	.
chr1	75236144	75236643	chr1	74964428	74964927	Dnajb2|chr1:74964428-74964927	0.318646006779678	.	.
chr1	75236144	75236643	chr1	75001124	75001623	Dnajb2|chr1:75001124-75001623	0.25409124816066	.	.
chr1	75236144	75236643	chr1	75282920	75283419	Dnajb2|chr1:75282920-75283419	0.314815956180028	.	.
chr1	75236144	75236643	chr1	75289342	75289841	Dnajb2|chr1:75289342-75289841	0.401640040590135	.	.
chr1	75236144	75236643	chr1	75386007	75386506	Dnajb2|chr1:75386007-75386506	0.425259868947803	.	.
chr1	75236144	75236643	chr1	75477362	75477861	Dnajb2|chr1:75477362-75477861	0.277592275468107	.	.
chr1	75236651	75237150	chr1	74816731	74817230	Dnajb2|chr1:74816731-74817230	0.384830073113341	.	.
chr1	75236651	75237150	chr1	75016818	75017317	Dnajb2|chr1:75016818-75017317	0.315485209768004	.	.
chr1	75236651	75237150	chr1	75263237	75263736	Dnajb2|chr1:75263237-75263736	0.30212149115292	.	.
chr1	75236651	75237150	chr1	75292766	75293265	Dnajb2|chr1:75292766-75293265	0.326155721025421	.	.
chr1	75236651	75237150	chr1	75342805	75343304	Dnajb2|chr1:75342805-75343304	0.30735846888761	.	.
chr1	75236651	75237150	chr1	75426010	75426509	Dnajb2|chr1:75426010-75426509	0.272076453134605	.	.
chr1	75236651	75237150	chr1	75457742	75458241	Dnajb2|chr1:75457742-75458241	0.30127536078425	.	.
chr1	75236651	75237150	chr1	75457742	75458241	Dnajb2|chr1:75457742-75458241	0.301275360784251	.	.
chr1	75236651	75237150	chr1	75487302	75487801	Dnajb2|chr1:75487302-75487801	0.478113657983059	.	.
chr1	75236651	75237150	chr1	75495129	75495628	Dnajb2|chr1:75495129-75495628	0.488568629854568	.	.
chr1	75251521	75252020	chr1	75292766	75293265	Gm28294|chr1:75292766-75293265	0.346820182790943	.	.
chr1	75251521	75252020	chr1	75487834	75488333	Gm28294|chr1:75487834-75488333	0.266488476152897	.	.
chr1	75264008	75264507	chr1	75445624	75446123	Ptprn|chr1:75445624-75446123	0.392818430927553	.	.
chr1	75264008	75264507	chr1	75495129	75495628	Ptprn|chr1:75495129-75495628	0.28175804541514	.	.
chr1	75277375	75277874	chr1	75016818	75017317	Resp18|chr1:75016818-75017317	0.250335905486389	.	.
chr1	75277375	75277874	chr1	75263237	75263736	Resp18|chr1:75263237-75263736	0.290858986750343	.	.
chr1	75277375	75277874	chr1	75342805	75343304	Resp18|chr1:75342805-75343304	0.237665561341105	.	.
chr1	75277375	75277874	chr1	75458368	75458867	Resp18|chr1:75458368-75458867	0.24750101112517	.	.
chr1	75277375	75277874	chr1	75487302	75487801	Resp18|chr1:75487302-75487801	0.418439234624237	.	.
chr1	75278167	75278666	chr1	75282920	75283419	Resp18|chr1:75282920-75283419	0.366190943243513	.	.
chr1	75317346	75317845	chr1	75234571	75235070	Dnpep|chr1:75234571-75235070	0.384014437913773	.	.
chr1	75317346	75317845	chr1	75290547	75291046	Dnpep|chr1:75290547-75291046	0.382898152958829	.	.
chr1	75317346	75317845	chr1	75337797	75338296	Dnpep|chr1:75337797-75338296	0.268891943904827	.	.
chr1	75317346	75317845	chr1	75381822	75382321	Dnpep|chr1:75381822-75382321	0.299110734155979	.	.
chr1	75317346	75317845	chr1	75386007	75386506	Dnpep|chr1:75386007-75386506	0.35770333572489	.	.
chr1	75435709	75436208	chr1	75001124	75001623	Gmppa|chr1:75001124-75001623	0.250003699117156	.	.
chr1	75435709	75436208	chr1	75016818	75017317	Gmppa|chr1:75016818-75017317	0.374558280433901	.	.
chr1	75435709	75436208	chr1	75263237	75263736	Gmppa|chr1:75263237-75263736	0.478437526121358	.	.
chr1	75435709	75436208	chr1	75467494	75467993	Gmppa|chr1:75467494-75467993	0.253198061648501	.	.
chr1	75479156	75479655	chr1	75234571	75235070	Chpf|chr1:75234571-75235070	0.363422981478264	.	.
chr1	75479156	75479655	chr1	75234571	75235070	Tmem198|chr1:75234571-75235070	0.363422981478264	.	.
chr1	75479156	75479655	chr1	75337797	75338296	Chpf|chr1:75337797-75338296	0.459184235874482	.	.
chr1	75479156	75479655	chr1	75337797	75338296	Tmem198|chr1:75337797-75338296	0.459184235874482	.	.
chr1	75505376	75505875	chr1	75936016	75936515	Obsl1|chr1:75936016-75936515	0.429499609403007	.	.
chr1	75506139	75506638	chr1	75559353	75559852	Inha|chr1:75559353-75559852	0.460369847712363	.	.
chr1	75506139	75506638	chr1	75559353	75559852	Obsl1|chr1:75559353-75559852	0.460369847712363	.	.
chr1	75506139	75506638	chr1	75925739	75926238	Inha|chr1:75925739-75926238	0.46632507781337	.	.
chr1	75506139	75506638	chr1	75925739	75926238	Obsl1|chr1:75925739-75926238	0.46632507781337	.	.
chr1	75506139	75506638	chr1	75936016	75936515	Inha|chr1:75936016-75936515	0.611443705356531	.	.
chr1	75506139	75506638	chr1	75936016	75936515	Obsl1|chr1:75936016-75936515	0.611443705356531	.	.
chr1	75506139	75506638	chr1	75936535	75937034	Inha|chr1:75936535-75937034	0.420188992399605	.	.
chr1	75506139	75506638	chr1	75936535	75937034	Obsl1|chr1:75936535-75937034	0.420188992399605	.	.
chr1	75521240	75521739	chr1	75684310	75684809	Stk11ip|chr1:75684310-75684809	0.421607948241801	.	.
chr1	75546261	75546760	chr1	75559353	75559852	Slc4a3|chr1:75559353-75559852	0.404932038205559	.	.
chr1	75546261	75546760	chr1	75925739	75926238	Slc4a3|chr1:75925739-75926238	0.423864726710665	.	.
chr1	75546261	75546760	chr1	75936016	75936515	Slc4a3|chr1:75936016-75936515	0.427286731959291	.	.
chr1	75546261	75546760	chr1	75936535	75937034	Slc4a3|chr1:75936535-75937034	0.280520452446917	.	.
chr1	76018493	76018992	chr1	76250541	76251040	Gm29065|chr1:76250541-76251040	0.348472413452333	.	.
chr1	77514195	77514694	chr1	77545710	77546209	Epha4|chr1:77545710-77546209	0.527673894508508	.	.
chr1	77514195	77514694	chr1	77545710	77546209	Gm28386|chr1:77545710-77546209	0.527673894508508	.	.
chr1	77514195	77514694	chr1	77871509	77872008	Epha4|chr1:77871509-77872008	0.259152624166651	.	.
chr1	77514195	77514694	chr1	77871509	77872008	Gm28386|chr1:77871509-77872008	0.259152624166651	.	.
chr1	77514195	77514694	chr1	77896157	77896656	Epha4|chr1:77896157-77896656	0.549854862798521	.	.
chr1	77514195	77514694	chr1	77896157	77896656	Gm28386|chr1:77896157-77896656	0.549854862798521	.	.
chr1	77514195	77514694	chr1	77978623	77979122	Epha4|chr1:77978623-77979122	0.2986729899496	.	.
chr1	77514195	77514694	chr1	77978623	77979122	Gm28386|chr1:77978623-77979122	0.2986729899496	.	.
chr1	77514939	77515438	chr1	77567985	77568484	Epha4|chr1:77567985-77568484	0.328794520312002	.	.
chr1	77514939	77515438	chr1	77567985	77568484	Gm28386|chr1:77567985-77568484	0.328794520312002	.	.
chr1	77514939	77515438	chr1	77871509	77872008	Epha4|chr1:77871509-77872008	0.445217107947672	.	.
chr1	77514939	77515438	chr1	77871509	77872008	Gm28386|chr1:77871509-77872008	0.445217107947672	.	.
chr1	77514939	77515438	chr1	77896157	77896656	Epha4|chr1:77896157-77896656	0.420112125230986	.	.
chr1	77514939	77515438	chr1	77896157	77896656	Gm28386|chr1:77896157-77896656	0.420112125230986	.	.
chr1	77514939	77515438	chr1	77978623	77979122	Epha4|chr1:77978623-77979122	0.495783311824352	.	.
chr1	77514939	77515438	chr1	77978623	77979122	Gm28386|chr1:77978623-77979122	0.495783311824352	.	.
chr1	77516009	77516508	chr1	77545005	77545504	Gm28386|chr1:77545005-77545504	0.266573589824366	.	.
chr1	77516009	77516508	chr1	77811569	77812068	Gm28386|chr1:77811569-77812068	0.400257428498349	.	.
chr1	77516009	77516508	chr1	77871509	77872008	Gm28386|chr1:77871509-77872008	0.369111870187897	.	.
chr1	77516009	77516508	chr1	77871509	77872008	Gm28386|chr1:77871509-77872008	0.369111870187898	.	.
chr1	77516009	77516508	chr1	77978623	77979122	Gm28386|chr1:77978623-77979122	0.310172872438316	.	.
chr1	78310032	78310531	chr1	78419495	78419994	Sgpp2|chr1:78419495-78419994	0.330324683108768	.	.
chr1	78310931	78311430	chr1	78369956	78370455	Sgpp2|chr1:78369956-78370455	0.27716411422659	.	.
chr1	78310931	78311430	chr1	78369956	78370455	Sgpp2|chr1:78369956-78370455	0.277164114226591	.	.
chr1	78488387	78488886	chr1	78369956	78370455	Farsb|chr1:78369956-78370455	0.330750194920622	.	.
chr1	78822000	78822499	chr1	78864686	78865185	Gm29187|chr1:78864686-78865185	0.247684083897435	.	.
chr1	78822000	78822499	chr1	78907933	78908432	Gm29187|chr1:78907933-78908432	0.482844821418795	.	.
chr1	78822000	78822499	chr1	79065011	79065510	Gm29187|chr1:79065011-79065510	0.598608598515455	.	.
chr1	79439807	79440306	chr1	79005264	79005763	Scg2|chr1:79005264-79005763	0.263662418082854	.	.
chr1	79439807	79440306	chr1	79261810	79262309	Scg2|chr1:79261810-79262309	0.240527257682163	.	.
chr1	79439807	79440306	chr1	79685196	79685695	Scg2|chr1:79685196-79685695	0.239710091408909	.	.
chr1	79439807	79440306	chr1	79697411	79697910	Scg2|chr1:79697411-79697910	0.28210059652727	.	.
chr1	79439807	79440306	chr1	79746002	79746501	Scg2|chr1:79746002-79746501	0.282523746188408	.	.
chr1	79671350	79671849	chr1	79261810	79262309	Ap1s3|chr1:79261810-79262309	0.294829170364036	.	.
chr1	79671350	79671849	chr1	79685196	79685695	Ap1s3|chr1:79685196-79685695	0.322402940083342	.	.
chr1	79671350	79671849	chr1	79697411	79697910	Ap1s3|chr1:79697411-79697910	0.245970934660291	.	.
chr1	79671350	79671849	chr1	79710659	79711158	Ap1s3|chr1:79710659-79711158	0.303670360497114	.	.
chr1	79671948	79672447	chr1	79261810	79262309	Ap1s3|chr1:79261810-79262309	0.338998801659904	.	.
chr1	79671948	79672447	chr1	79303543	79304042	Ap1s3|chr1:79303543-79304042	0.30416746997963	.	.
chr1	79671948	79672447	chr1	79312113	79312612	Ap1s3|chr1:79312113-79312612	0.411898281961044	.	.
chr1	79671948	79672447	chr1	79640097	79640596	Ap1s3|chr1:79640097-79640596	0.26096135993045	.	.
chr1	79671948	79672447	chr1	79710659	79711158	Ap1s3|chr1:79710659-79711158	0.368151376057673	.	.
chr1	79671948	79672447	chr1	79710659	79711158	Ap1s3|chr1:79710659-79711158	0.368151376057674	.	.
chr1	80224758	80225257	chr1	80021514	80022013	2310015K22Rik|chr1:80021514-80022013	0.272528465966841	.	.
chr1	80224758	80225257	chr1	80033231	80033730	2310015K22Rik|chr1:80033231-80033730	0.454831092285992	.	.
chr1	80224758	80225257	chr1	80061602	80062101	2310015K22Rik|chr1:80061602-80062101	0.262834379116608	.	.
chr1	80224758	80225257	chr1	80069155	80069654	2310015K22Rik|chr1:80069155-80069654	0.507085998954257	.	.
chr1	80339971	80340470	chr1	80115871	80116370	Cul3|chr1:80115871-80116370	0.287464173685567	.	.
chr1	80757286	80757785	chr1	80854286	80854785	Dock10|chr1:80854286-80854785	0.25256589312209	.	.
chr1	80757286	80757785	chr1	81219000	81219499	Dock10|chr1:81219000-81219499	0.296259126149789	.	.
chr1	80757803	80758302	chr1	80853717	80854216	Dock10|chr1:80853717-80854216	0.237799952862339	.	.
chr1	80757803	80758302	chr1	81195352	81195851	Dock10|chr1:81195352-81195851	0.419904466707597	.	.
chr1	80757803	80758302	chr1	81219000	81219499	Dock10|chr1:81219000-81219499	0.294235533374889	.	.
chr1	80758332	80758831	chr1	80854286	80854785	Dock10|chr1:80854286-80854785	0.289690575268284	.	.
chr1	80758332	80758831	chr1	81089404	81089903	Dock10|chr1:81089404-81089903	0.323598199468788	.	.
chr1	80758332	80758831	chr1	81155983	81156482	Dock10|chr1:81155983-81156482	0.248868636057005	.	.
chr1	82290681	82291180	chr1	82199924	82200423	Irs1|chr1:82199924-82200423	0.31562776918534	.	.
chr1	82316361	82316860	chr1	82156946	82157445	Rhbdd1|chr1:82156946-82157445	0.664453141572137	.	.
chr1	82316361	82316860	chr1	82199924	82200423	Rhbdd1|chr1:82199924-82200423	0.489560615332688	.	.
chr1	82316361	82316860	chr1	82283141	82283640	Rhbdd1|chr1:82283141-82283640	0.328231643643554	.	.
chr1	82316361	82316860	chr1	82290015	82290514	Rhbdd1|chr1:82290015-82290514	0.42068627205788	.	.
chr1	82316361	82316860	chr1	82699402	82699901	Rhbdd1|chr1:82699402-82699901	0.294105422740725	.	.
chr1	82724600	82725099	chr1	82699402	82699901	C430014B12Rik|chr1:82699402-82699901	0.344283518428042	.	.
chr1	82724600	82725099	chr1	82699402	82699901	Mff|chr1:82699402-82699901	0.344283518428042	.	.
chr1	82724600	82725099	chr1	82773159	82773658	C430014B12Rik|chr1:82773159-82773658	0.404535909044877	.	.
chr1	82724600	82725099	chr1	82773159	82773658	Mff|chr1:82773159-82773658	0.404535909044877	.	.
chr1	82724600	82725099	chr1	82798256	82798755	C430014B12Rik|chr1:82798256-82798755	0.346905047626315	.	.
chr1	82724600	82725099	chr1	82798256	82798755	Mff|chr1:82798256-82798755	0.346905047626315	.	.
chr1	82725115	82725614	chr1	82815827	82816326	C430014B12Rik|chr1:82815827-82816326	0.242982758116542	.	.
chr1	82725115	82725614	chr1	82815827	82816326	Mff|chr1:82815827-82816326	0.242982758116542	.	.
chr1	82839194	82839693	chr1	82554836	82555335	Agfg1|chr1:82554836-82555335	0.42261241857873	.	.
chr1	82839194	82839693	chr1	82699402	82699901	Agfg1|chr1:82699402-82699901	0.265656991563606	.	.
chr1	82839194	82839693	chr1	83179346	83179845	Agfg1|chr1:83179346-83179845	0.38863566011985	.	.
chr1	83037972	83038471	chr1	82910807	82911306	Slc19a3|chr1:82910807-82911306	0.528510181142506	.	.
chr1	83037972	83038471	chr1	83354817	83355316	Slc19a3|chr1:83354817-83355316	0.269541378350896	.	.
chr1	83159481	83159980	chr1	82787312	82787811	Daw1|chr1:82787312-82787811	0.517859076777803	.	.
chr1	83159481	83159980	chr1	82787312	82787811	Daw1|chr1:82787312-82787811	0.517859076777804	.	.
chr1	83159481	83159980	chr1	82910807	82911306	Daw1|chr1:82910807-82911306	0.257164684327404	.	.
chr1	83407134	83407633	chr1	83179346	83179845	Sphkap|chr1:83179346-83179845	0.264071003152685	.	.
chr1	83407134	83407633	chr1	83389399	83389898	Sphkap|chr1:83389399-83389898	0.264613063988268	.	.
chr1	83407918	83408417	chr1	83736377	83736876	Sphkap|chr1:83736377-83736876	0.385417814338568	.	.
chr1	84839165	84839664	chr1	84838531	84839030	Fbxo36|chr1:84838531-84839030	0.349286162411067	.	.
chr1	84839808	84840307	chr1	84838531	84839030	Fbxo36|chr1:84838531-84839030	0.285014382617282	.	.
chr1	84839808	84840307	chr1	84838531	84839030	Trip12|chr1:84838531-84839030	0.285014382617282	.	.
chr1	84839808	84840307	chr1	84882861	84883360	Fbxo36|chr1:84882861-84883360	0.508079314155284	.	.
chr1	84839808	84840307	chr1	84882861	84883360	Trip12|chr1:84882861-84883360	0.508079314155284	.	.
chr1	84934371	84934870	chr1	84838531	84839030	Slc16a14|chr1:84838531-84839030	0.339894763504449	.	.
chr1	84934371	84934870	chr1	84933383	84933882	Slc16a14|chr1:84933383-84933882	0.390835720110737	.	.
chr1	84934883	84935382	chr1	84933383	84933882	Slc16a14|chr1:84933383-84933882	0.347377880517915	.	.
chr1	85793728	85794227	chr1	85736435	85736934	Cab39|chr1:85736435-85736934	0.397081358403566	.	.
chr1	85793728	85794227	chr1	85822289	85822788	Cab39|chr1:85822289-85822788	0.3544621079196	.	.
chr1	85894274	85894773	chr1	85853262	85853761	Itm2c|chr1:85853262-85853761	0.243761075351758	.	.
chr1	85894274	85894773	chr1	85895455	85895954	Itm2c|chr1:85895455-85895954	0.405687330358239	.	.
chr1	85928201	85928700	chr1	85736435	85736934	4933407L21Rik|chr1:85736435-85736934	0.333255342497028	.	.
chr1	85928201	85928700	chr1	85916833	85917332	4933407L21Rik|chr1:85916833-85917332	0.24594463972037	.	.
chr1	85928855	85929354	chr1	85736435	85736934	4933407L21Rik|chr1:85736435-85736934	0.252459351652726	.	.
chr1	85928855	85929354	chr1	85822289	85822788	4933407L21Rik|chr1:85822289-85822788	0.427245867567302	.	.
chr1	85928855	85929354	chr1	85853262	85853761	4933407L21Rik|chr1:85853262-85853761	0.265271797699255	.	.
chr1	86302910	86303409	chr1	86442428	86442927	B3gnt7|chr1:86442428-86442927	0.360430351328312	.	.
chr1	86302910	86303409	chr1	86442428	86442927	Gm28626|chr1:86442428-86442927	0.360430351328312	.	.
chr1	86303797	86304296	chr1	86618411	86618910	Gm28626|chr1:86618411-86618910	0.448028281544747	.	.
chr1	86358737	86359236	chr1	86487143	86487642	C130036L24Rik|chr1:86487143-86487642	0.260658350082636	.	.
chr1	86358737	86359236	chr1	86487143	86487642	Ncl|chr1:86487143-86487642	0.260658350082636	.	.
chr1	86358737	86359236	chr1	86528114	86528613	C130036L24Rik|chr1:86528114-86528613	0.35027748913543	.	.
chr1	86358737	86359236	chr1	86528114	86528613	C130036L24Rik|chr1:86528114-86528613	0.350277489135431	.	.
chr1	86358737	86359236	chr1	86528114	86528613	Ncl|chr1:86528114-86528613	0.35027748913543	.	.
chr1	86358737	86359236	chr1	86528114	86528613	Ncl|chr1:86528114-86528613	0.350277489135431	.	.
chr1	86358737	86359236	chr1	86550443	86550942	C130036L24Rik|chr1:86550443-86550942	0.276903884584281	.	.
chr1	86358737	86359236	chr1	86550443	86550942	Ncl|chr1:86550443-86550942	0.276903884584281	.	.
chr1	86358737	86359236	chr1	86634632	86635131	C130036L24Rik|chr1:86634632-86635131	0.485025771286519	.	.
chr1	86358737	86359236	chr1	86634632	86635131	Ncl|chr1:86634632-86635131	0.485025771286519	.	.
chr1	86359268	86359767	chr1	86509365	86509864	C130036L24Rik|chr1:86509365-86509864	0.24949119688327	.	.
chr1	86359268	86359767	chr1	86509365	86509864	Ncl|chr1:86509365-86509864	0.24949119688327	.	.
chr1	86359268	86359767	chr1	86532333	86532832	C130036L24Rik|chr1:86532333-86532832	0.299141668375913	.	.
chr1	86359268	86359767	chr1	86532333	86532832	Ncl|chr1:86532333-86532832	0.299141668375913	.	.
chr1	86359268	86359767	chr1	86634632	86635131	C130036L24Rik|chr1:86634632-86635131	0.362517374728316	.	.
chr1	86359268	86359767	chr1	86634632	86635131	Ncl|chr1:86634632-86635131	0.362517374728316	.	.
chr1	86525710	86526209	chr1	86339345	86339844	Ptma|chr1:86339345-86339844	0.259547793959043	.	.
chr1	86525710	86526209	chr1	86442428	86442927	Ptma|chr1:86442428-86442927	0.430673047351423	.	.
chr1	86525710	86526209	chr1	86525204	86525703	Ptma|chr1:86525204-86525703	0.24187587234078	.	.
chr1	86525710	86526209	chr1	86586879	86587378	Ptma|chr1:86586879-86587378	0.528831713359178	.	.
chr1	86526360	86526859	chr1	86371911	86372410	Ptma|chr1:86371911-86372410	0.275240186733074	.	.
chr1	86526360	86526859	chr1	86433961	86434460	Ptma|chr1:86433961-86434460	0.275161397688076	.	.
chr1	86526360	86526859	chr1	86503968	86504467	Ptma|chr1:86503968-86504467	0.256696762372415	.	.
chr1	86526360	86526859	chr1	86586879	86587378	Ptma|chr1:86586879-86587378	0.284679094055499	.	.
chr1	86526360	86526859	chr1	86834429	86834928	Ptma|chr1:86834429-86834928	0.55808466389497	.	.
chr1	86526360	86526859	chr1	86834941	86835440	Ptma|chr1:86834941-86835440	0.339327444102408	.	.
chr1	86526360	86526859	chr1	86925794	86926293	Ptma|chr1:86925794-86926293	0.263489889341392	.	.
chr1	86582078	86582577	chr1	86389211	86389710	Cops7b|chr1:86389211-86389710	0.367887129693882	.	.
chr1	86582078	86582577	chr1	86389211	86389710	Pde6d|chr1:86389211-86389710	0.367887129693882	.	.
chr1	86582078	86582577	chr1	86503968	86504467	Cops7b|chr1:86503968-86504467	0.303067175540292	.	.
chr1	86582078	86582577	chr1	86503968	86504467	Pde6d|chr1:86503968-86504467	0.303067175540292	.	.
chr1	86582078	86582577	chr1	86532333	86532832	Cops7b|chr1:86532333-86532832	0.347645385481451	.	.
chr1	86582078	86582577	chr1	86532333	86532832	Pde6d|chr1:86532333-86532832	0.347645385481451	.	.
chr1	86582078	86582577	chr1	86834429	86834928	Cops7b|chr1:86834429-86834928	0.24528214520014	.	.
chr1	86582078	86582577	chr1	86834429	86834928	Pde6d|chr1:86834429-86834928	0.24528214520014	.	.
chr1	86582078	86582577	chr1	86834941	86835440	Cops7b|chr1:86834941-86835440	0.299159401777755	.	.
chr1	86582078	86582577	chr1	86834941	86835440	Pde6d|chr1:86834941-86835440	0.299159401777755	.	.
chr1	86582603	86583102	chr1	86339345	86339844	Cops7b|chr1:86339345-86339844	0.271679505425205	.	.
chr1	86582603	86583102	chr1	86339345	86339844	Pde6d|chr1:86339345-86339844	0.271679505425205	.	.
chr1	86582603	86583102	chr1	86371911	86372410	Cops7b|chr1:86371911-86372410	0.374881925537376	.	.
chr1	86582603	86583102	chr1	86371911	86372410	Pde6d|chr1:86371911-86372410	0.374881925537376	.	.
chr1	86582603	86583102	chr1	86503968	86504467	Cops7b|chr1:86503968-86504467	0.320061409348135	.	.
chr1	86582603	86583102	chr1	86503968	86504467	Pde6d|chr1:86503968-86504467	0.320061409348135	.	.
chr1	86582603	86583102	chr1	86586879	86587378	Cops7b|chr1:86586879-86587378	0.411564304008027	.	.
chr1	86582603	86583102	chr1	86586879	86587378	Pde6d|chr1:86586879-86587378	0.411564304008027	.	.
chr1	86582603	86583102	chr1	86834429	86834928	Cops7b|chr1:86834429-86834928	0.3637085495331	.	.
chr1	86582603	86583102	chr1	86834429	86834928	Pde6d|chr1:86834429-86834928	0.3637085495331	.	.
chr1	86582603	86583102	chr1	86834941	86835440	Cops7b|chr1:86834941-86835440	0.309760686655835	.	.
chr1	86582603	86583102	chr1	86834941	86835440	Pde6d|chr1:86834941-86835440	0.309760686655835	.	.
chr1	86669399	86669898	chr1	86339345	86339844	Nppc|chr1:86339345-86339844	0.305271912288233	.	.
chr1	86670393	86670892	chr1	86434501	86435000	Nppc|chr1:86434501-86435000	0.380292034295514	.	.
chr1	86670393	86670892	chr1	86487143	86487642	Nppc|chr1:86487143-86487642	0.332659506261397	.	.
chr1	86703565	86704064	chr1	86339345	86339844	Dis3l2|chr1:86339345-86339844	0.237112575313738	.	.
chr1	86703565	86704064	chr1	86371911	86372410	Dis3l2|chr1:86371911-86372410	0.380034764373763	.	.
chr1	86703565	86704064	chr1	86389211	86389710	Dis3l2|chr1:86389211-86389710	0.261453912108359	.	.
chr1	86703565	86704064	chr1	86433961	86434460	Dis3l2|chr1:86433961-86434460	0.470511131340561	.	.
chr1	86703565	86704064	chr1	86509365	86509864	Dis3l2|chr1:86509365-86509864	0.267600784874947	.	.
chr1	86703565	86704064	chr1	86532333	86532832	Dis3l2|chr1:86532333-86532832	0.450564128544732	.	.
chr1	86703565	86704064	chr1	86834429	86834928	Dis3l2|chr1:86834429-86834928	0.259867585357902	.	.
chr1	86703565	86704064	chr1	86834941	86835440	Dis3l2|chr1:86834941-86835440	0.292590859230698	.	.
chr1	87213673	87214172	chr1	86834429	86834928	Eif4e2|chr1:86834429-86834928	0.276615081603429	.	.
chr1	87213673	87214172	chr1	86925794	86926293	Eif4e2|chr1:86925794-86926293	0.285477377605517	.	.
chr1	87213673	87214172	chr1	87292742	87293241	Eif4e2|chr1:87292742-87293241	0.386548089161037	.	.
chr1	87326698	87327197	chr1	87171254	87171753	Gigyf2|chr1:87171254-87171753	0.38962045657278	.	.
chr1	87327249	87327748	chr1	87008793	87009292	Gigyf2|chr1:87008793-87009292	0.251915395981007	.	.
chr1	87327249	87327748	chr1	87042019	87042518	Gigyf2|chr1:87042019-87042518	0.474762155480677	.	.
chr1	87755700	87756199	chr1	87798300	87798799	Atg16l1|chr1:87798300-87798799	0.271992341792487	.	.
chr1	87755700	87756199	chr1	87813063	87813562	Atg16l1|chr1:87813063-87813562	0.261059264539983	.	.
chr1	87755700	87756199	chr1	87925537	87926036	Atg16l1|chr1:87925537-87926036	0.26469892014431	.	.
chr1	87853973	87854472	chr1	87789687	87790186	Dgkd|chr1:87789687-87790186	0.334141112974367	.	.
chr1	87853973	87854472	chr1	87789687	87790186	Gm19582|chr1:87789687-87790186	0.334141112974367	.	.
chr1	87853973	87854472	chr1	87913212	87913711	Dgkd|chr1:87913212-87913711	0.297745245653936	.	.
chr1	87853973	87854472	chr1	87913212	87913711	Gm19582|chr1:87913212-87913711	0.297745245653936	.	.
chr1	88008031	88008530	chr1	87913212	87913711	Usp40|chr1:87913212-87913711	0.398194113691376	.	.
chr1	88008031	88008530	chr1	88456267	88456766	Usp40|chr1:88456267-88456766	0.29788296241291	.	.
chr1	88205505	88206004	chr1	88453134	88453633	Dnajb3|chr1:88453134-88453633	0.350534616547206	.	.
chr1	88205505	88206004	chr1	88470539	88471038	Dnajb3|chr1:88470539-88471038	0.292440081504807	.	.
chr1	88277410	88277909	chr1	88357393	88357892	Hjurp|chr1:88357393-88357892	0.623837221890457	.	.
chr1	88277410	88277909	chr1	88357393	88357892	Trpm8|chr1:88357393-88357892	0.623837221890457	.	.
chr1	88277410	88277909	chr1	88446553	88447052	Hjurp|chr1:88446553-88447052	0.305729701816763	.	.
chr1	88277410	88277909	chr1	88446553	88447052	Trpm8|chr1:88446553-88447052	0.305729701816763	.	.
chr1	88277410	88277909	chr1	88453134	88453633	Hjurp|chr1:88453134-88453633	0.667579570225255	.	.
chr1	88277410	88277909	chr1	88453134	88453633	Trpm8|chr1:88453134-88453633	0.667579570225255	.	.
chr1	88277410	88277909	chr1	88470539	88471038	Hjurp|chr1:88470539-88471038	0.558070894347001	.	.
chr1	88277410	88277909	chr1	88470539	88471038	Trpm8|chr1:88470539-88471038	0.558070894347001	.	.
chr1	91250445	91250944	chr1	91601137	91601636	Ube2f|chr1:91601137-91601636	0.302767199941621	.	.
chr1	91298026	91298525	chr1	91428588	91429087	Scly|chr1:91428588-91429087	0.44630320035544	.	.
chr1	91298026	91298525	chr1	91601137	91601636	Scly|chr1:91601137-91601636	0.372522079855341	.	.
chr1	91366158	91366657	chr1	91523696	91524195	Erfe|chr1:91523696-91524195	0.27756216171869	.	.
chr1	91398520	91399019	chr1	91523696	91524195	Ilkap|chr1:91523696-91524195	0.293959832111615	.	.
chr1	91413043	91413542	chr1	91380402	91380901	Hes6|chr1:91380402-91380901	0.461102275258424	.	.
chr1	91413043	91413542	chr1	91380402	91380901	Hes6|chr1:91380402-91380901	0.461102275258425	.	.
chr1	91413043	91413542	chr1	91428588	91429087	Hes6|chr1:91428588-91429087	0.351858508860989	.	.
chr1	91413043	91413542	chr1	91600624	91601123	Hes6|chr1:91600624-91601123	0.36525311260446	.	.
chr1	91413043	91413542	chr1	91601137	91601636	Hes6|chr1:91601137-91601636	0.360058390168316	.	.
chr1	91540218	91540717	chr1	91346840	91347339	Asb1|chr1:91346840-91347339	0.372416829371731	.	.
chr1	92473544	92474043	chr1	92371533	92372032	Ndufa10|chr1:92371533-92372032	0.325990095721207	.	.
chr1	92473544	92474043	chr1	92392363	92392862	Ndufa10|chr1:92392363-92392862	0.299035079092582	.	.
chr1	92473544	92474043	chr1	92397535	92398034	Ndufa10|chr1:92397535-92398034	0.353942595592921	.	.
chr1	92473544	92474043	chr1	92521236	92521735	Ndufa10|chr1:92521236-92521735	0.268683252728813	.	.
chr1	92473544	92474043	chr1	92669321	92669820	Ndufa10|chr1:92669321-92669820	0.311693047564995	.	.
chr1	92473544	92474043	chr1	92686934	92687433	Ndufa10|chr1:92686934-92687433	0.36723401336751	.	.
chr1	92648213	92648712	chr1	92392363	92392862	Otos|chr1:92392363-92392862	0.555614351741067	.	.
chr1	92648213	92648712	chr1	92397535	92398034	Otos|chr1:92397535-92398034	0.420737982510104	.	.
chr1	92648213	92648712	chr1	92398220	92398719	Otos|chr1:92398220-92398719	0.284683726844862	.	.
chr1	92648213	92648712	chr1	92521236	92521735	Otos|chr1:92521236-92521735	0.396165182890546	.	.
chr1	92648213	92648712	chr1	92669321	92669820	Otos|chr1:92669321-92669820	0.475490761286252	.	.
chr1	92648720	92649219	chr1	92371533	92372032	Otos|chr1:92371533-92372032	0.47004869221871	.	.
chr1	92648720	92649219	chr1	92397535	92398034	Otos|chr1:92397535-92398034	0.412527984520862	.	.
chr1	92831030	92831529	chr1	93100465	93100964	Gpc1|chr1:93100465-93100964	0.305989466357444	.	.
chr1	92831030	92831529	chr1	93128625	93129124	Gpc1|chr1:93128625-93129124	0.545960206115527	.	.
chr1	92831616	92832115	chr1	93014431	93014930	Gpc1|chr1:93014431-93014930	0.255497531300108	.	.
chr1	92831616	92832115	chr1	93100465	93100964	Gpc1|chr1:93100465-93100964	0.294539466159605	.	.
chr1	92831616	92832115	chr1	93115042	93115541	Gpc1|chr1:93115042-93115541	0.371079447325721	.	.
chr1	92849473	92849972	chr1	92686934	92687433	Gm29480|chr1:92686934-92687433	0.346337318180293	.	.
chr1	92849473	92849972	chr1	92895020	92895519	Gm29480|chr1:92895020-92895519	0.273668059885833	.	.
chr1	92907215	92907714	chr1	93014431	93014930	Dusp28|chr1:93014431-93014930	0.357157833120848	.	.
chr1	92907215	92907714	chr1	93100465	93100964	Dusp28|chr1:93100465-93100964	0.435904600821417	.	.
chr1	92907215	92907714	chr1	93128625	93129124	Dusp28|chr1:93128625-93129124	0.617199187875259	.	.
chr1	92910422	92910921	chr1	93100465	93100964	5033417F24Rik|chr1:93100465-93100964	0.329758053763634	.	.
chr1	92910422	92910921	chr1	93100465	93100964	Rnpepl1|chr1:93100465-93100964	0.329758053763634	.	.
chr1	92910928	92911427	chr1	92895020	92895519	5033417F24Rik|chr1:92895020-92895519	0.400790257986882	.	.
chr1	92910928	92911427	chr1	92895020	92895519	Rnpepl1|chr1:92895020-92895519	0.400790257986882	.	.
chr1	92910928	92911427	chr1	93100465	93100964	5033417F24Rik|chr1:93100465-93100964	0.249037163509232	.	.
chr1	92910928	92911427	chr1	93100465	93100964	Rnpepl1|chr1:93100465-93100964	0.249037163509232	.	.
chr1	93100965	93101464	chr1	93014431	93014930	Kif1a|chr1:93014431-93014930	0.36975565246833	.	.
chr1	93100965	93101464	chr1	93100465	93100964	Kif1a|chr1:93100465-93100964	0.448823384972177	.	.
chr1	93101696	93102195	chr1	93100465	93100964	Kif1a|chr1:93100465-93100964	0.372451704144017	.	.
chr1	93101696	93102195	chr1	93128625	93129124	Kif1a|chr1:93128625-93129124	0.485076928761636	.	.
chr1	93235496	93235995	chr1	93401523	93402022	Sned1|chr1:93401523-93402022	0.256302030181125	.	.
chr1	93236124	93236623	chr1	93445454	93445953	Sned1|chr1:93445454-93445953	0.262433170615493	.	.
chr1	93305687	93306186	chr1	93014431	93014930	Gm28535|chr1:93014431-93014930	0.244786135422434	.	.
chr1	93305687	93306186	chr1	93014431	93014930	Mterf4|chr1:93014431-93014930	0.244786135422434	.	.
chr1	93305687	93306186	chr1	93100465	93100964	Gm28535|chr1:93100465-93100964	0.26823100257973	.	.
chr1	93305687	93306186	chr1	93100465	93100964	Mterf4|chr1:93100465-93100964	0.26823100257973	.	.
chr1	93305687	93306186	chr1	93115042	93115541	Gm28535|chr1:93115042-93115541	0.41390507729496	.	.
chr1	93305687	93306186	chr1	93115042	93115541	Mterf4|chr1:93115042-93115541	0.41390507729496	.	.
chr1	93342619	93343118	chr1	93100465	93100964	Pask|chr1:93100465-93100964	0.268577478340007	.	.
chr1	93342619	93343118	chr1	93100465	93100964	Ppp1r7|chr1:93100465-93100964	0.268577478340007	.	.
chr1	93342619	93343118	chr1	93128625	93129124	Pask|chr1:93128625-93129124	0.390415024785426	.	.
chr1	93342619	93343118	chr1	93128625	93129124	Ppp1r7|chr1:93128625-93129124	0.390415024785426	.	.
chr1	93342619	93343118	chr1	93560595	93561094	Pask|chr1:93560595-93561094	0.245795230753165	.	.
chr1	93342619	93343118	chr1	93560595	93561094	Ppp1r7|chr1:93560595-93561094	0.245795230753165	.	.
chr1	93343358	93343857	chr1	93014431	93014930	Pask|chr1:93014431-93014930	0.25616380761553	.	.
chr1	93343358	93343857	chr1	93014431	93014930	Ppp1r7|chr1:93014431-93014930	0.25616380761553	.	.
chr1	93343358	93343857	chr1	93100465	93100964	Pask|chr1:93100465-93100964	0.25436774459863	.	.
chr1	93343358	93343857	chr1	93100465	93100964	Ppp1r7|chr1:93100465-93100964	0.25436774459863	.	.
chr1	93343358	93343857	chr1	93115042	93115541	Pask|chr1:93115042-93115541	0.381412994933799	.	.
chr1	93343358	93343857	chr1	93115042	93115541	Ppp1r7|chr1:93115042-93115541	0.381412994933799	.	.
chr1	93343358	93343857	chr1	93560595	93561094	Pask|chr1:93560595-93561094	0.374680994014702	.	.
chr1	93343358	93343857	chr1	93560595	93561094	Ppp1r7|chr1:93560595-93561094	0.374680994014702	.	.
chr1	93478622	93479121	chr1	93100465	93100964	Hdlbp|chr1:93100465-93100964	0.434741653934928	.	.
chr1	93478622	93479121	chr1	93100465	93100964	Sept2|chr1:93100465-93100964	0.434741653934928	.	.
chr1	93478622	93479121	chr1	93560595	93561094	Hdlbp|chr1:93560595-93561094	0.467695537683757	.	.
chr1	93478622	93479121	chr1	93560595	93561094	Sept2|chr1:93560595-93561094	0.467695537683757	.	.
chr1	93511801	93512300	chr1	93401523	93402022	Farp2|chr1:93401523-93402022	0.297105359836484	.	.
chr1	93635550	93636049	chr1	93445454	93445953	Gm28536|chr1:93445454-93445953	0.24849980771716	.	.
chr1	93685241	93685740	chr1	93560595	93561094	Bok|chr1:93560595-93561094	0.398243328244351	.	.
chr1	93754078	93754577	chr1	93560595	93561094	Thap4|chr1:93560595-93561094	0.534338158746711	.	.
chr1	93754078	93754577	chr1	94079039	94079538	Thap4|chr1:94079039-94079538	0.340588004180542	.	.
chr1	93754617	93755116	chr1	93560595	93561094	Thap4|chr1:93560595-93561094	0.371951316968728	.	.
chr1	93801756	93802255	chr1	93560595	93561094	Dtymk|chr1:93560595-93561094	0.651374053404774	.	.
chr1	93803720	93804219	chr1	93560595	93561094	Ing5|chr1:93560595-93561094	0.284405833168903	.	.
chr1	93825281	93825780	chr1	93818468	93818967	D2hgdh|chr1:93818468-93818967	0.408938277819878	.	.
chr1	93825281	93825780	chr1	94003601	94004100	D2hgdh|chr1:94003601-94004100	0.294023706580574	.	.
chr1	93825281	93825780	chr1	94035198	94035697	D2hgdh|chr1:94035198-94035697	0.272361891550941	.	.
chr1	95313333	95313832	chr1	95354087	95354586	Fam174a|chr1:95354087-95354586	0.281441603649579	.	.
chr1	96871948	96872447	chr1	96510415	96510914	Slco4c1|chr1:96510415-96510914	0.290297963009889	.	.
chr1	96871948	96872447	chr1	96768274	96768773	Slco4c1|chr1:96768274-96768773	0.276997158430124	.	.
chr1	96871948	96872447	chr1	97038495	97038994	Slco4c1|chr1:97038495-97038994	0.279130318625628	.	.
chr1	97661204	97661703	chr1	97630417	97630916	D1Ertd622e|chr1:97630417-97630916	0.280409866666834	.	.
chr1	97661204	97661703	chr1	97660435	97660934	D1Ertd622e|chr1:97660435-97660934	0.611995808590566	.	.
chr1	97661204	97661703	chr1	97660435	97660934	D1Ertd622e|chr1:97660435-97660934	0.611995808590567	.	.
chr1	97661800	97662299	chr1	97660435	97660934	D1Ertd622e|chr1:97660435-97660934	0.379865588237663	.	.
chr1	98094805	98095304	chr1	98023816	98024315	Pam|chr1:98023816-98024315	0.402401366485712	.	.
chr1	98094805	98095304	chr1	98079614	98080113	Pam|chr1:98079614-98080113	0.38789824084043	.	.
chr1	98094805	98095304	chr1	98192084	98192583	Pam|chr1:98192084-98192583	0.279452857007878	.	.
chr1	98095430	98095929	chr1	98023816	98024315	Pam|chr1:98023816-98024315	0.449907954836407	.	.
chr1	98095430	98095929	chr1	98303055	98303554	Pam|chr1:98303055-98303554	0.297320512231829	.	.
chr1	104768586	104769085	chr1	104802510	104803009	Cdh20|chr1:104802510-104803009	0.508813699306167	.	.
chr1	104768586	104769085	chr1	104802510	104803009	Cdh20|chr1:104802510-104803009	0.508813699306168	.	.
chr1	104768586	104769085	chr1	104944687	104945186	Cdh20|chr1:104944687-104945186	0.397203364755427	.	.
chr1	104769230	104769729	chr1	104802510	104803009	Cdh20|chr1:104802510-104803009	0.606989393111644	.	.
chr1	104769230	104769729	chr1	104944687	104945186	Cdh20|chr1:104944687-104945186	0.495483373829136	.	.
chr1	104912410	104912909	chr1	104622885	104623384	Gm15699|chr1:104622885-104623384	0.264617155344646	.	.
chr1	104912410	104912909	chr1	104978873	104979372	Gm15699|chr1:104978873-104979372	0.469978371954148	.	.
chr1	105355193	105355692	chr1	105274628	105275127	Gm17634|chr1:105274628-105275127	0.299222854994081	.	.
chr1	105355193	105355692	chr1	105491777	105492276	Gm17634|chr1:105491777-105492276	0.273185821461085	.	.
chr1	105355193	105355692	chr1	105542698	105543197	Gm17634|chr1:105542698-105543197	0.358487867139308	.	.
chr1	105355774	105356273	chr1	105501623	105502122	Gm17634|chr1:105501623-105502122	0.398090399305059	.	.
chr1	105355774	105356273	chr1	105501623	105502122	Rnf152|chr1:105501623-105502122	0.398090399305059	.	.
chr1	105356312	105356811	chr1	105255390	105255889	Gm17634|chr1:105255390-105255889	0.269444803827353	.	.
chr1	105356312	105356811	chr1	105255390	105255889	Rnf152|chr1:105255390-105255889	0.269444803827353	.	.
chr1	105356312	105356811	chr1	105255894	105256393	Gm17634|chr1:105255894-105256393	0.499503501307441	.	.
chr1	105356312	105356811	chr1	105255894	105256393	Rnf152|chr1:105255894-105256393	0.499503501307441	.	.
chr1	105356312	105356811	chr1	105420557	105421056	Gm17634|chr1:105420557-105421056	0.520468215938125	.	.
chr1	105356312	105356811	chr1	105420557	105421056	Rnf152|chr1:105420557-105421056	0.520468215938125	.	.
chr1	105356312	105356811	chr1	105428101	105428600	Gm17634|chr1:105428101-105428600	0.255295925548966	.	.
chr1	105356312	105356811	chr1	105428101	105428600	Rnf152|chr1:105428101-105428600	0.255295925548966	.	.
chr1	105356312	105356811	chr1	105491171	105491670	Gm17634|chr1:105491171-105491670	0.395978143836166	.	.
chr1	105356312	105356811	chr1	105491171	105491670	Rnf152|chr1:105491171-105491670	0.395978143836166	.	.
chr1	105356312	105356811	chr1	105501623	105502122	Gm17634|chr1:105501623-105502122	0.429716607301605	.	.
chr1	105356312	105356811	chr1	105501623	105502122	Rnf152|chr1:105501623-105502122	0.429716607301605	.	.
chr1	105663536	105664035	chr1	105255894	105256393	Pign|chr1:105255894-105256393	0.336543477943584	.	.
chr1	105663536	105664035	chr1	105255894	105256393	Relch|chr1:105255894-105256393	0.336543477943584	.	.
chr1	105663536	105664035	chr1	105428101	105428600	Pign|chr1:105428101-105428600	0.520532635888703	.	.
chr1	105663536	105664035	chr1	105428101	105428600	Relch|chr1:105428101-105428600	0.520532635888703	.	.
chr1	105663536	105664035	chr1	105501623	105502122	Pign|chr1:105501623-105502122	0.271693404725767	.	.
chr1	105663536	105664035	chr1	105501623	105502122	Relch|chr1:105501623-105502122	0.271693404725767	.	.
chr1	105663536	105664035	chr1	105844184	105844683	Pign|chr1:105844184-105844683	0.343643613572476	.	.
chr1	105663536	105664035	chr1	105844184	105844683	Relch|chr1:105844184-105844683	0.343643613572476	.	.
chr1	105663536	105664035	chr1	105925738	105926237	Pign|chr1:105925738-105926237	0.267830980573867	.	.
chr1	105663536	105664035	chr1	105925738	105926237	Relch|chr1:105925738-105926237	0.267830980573867	.	.
chr1	105780395	105780894	chr1	105832752	105833251	Tnfrsf11a|chr1:105832752-105833251	0.245738850046872	.	.
chr1	105780395	105780894	chr1	105844184	105844683	Tnfrsf11a|chr1:105844184-105844683	0.340961958467099	.	.
chr1	105780395	105780894	chr1	105925738	105926237	Tnfrsf11a|chr1:105925738-105926237	0.434137419370258	.	.
chr1	105990273	105990772	chr1	105832752	105833251	Gm7160|chr1:105832752-105833251	0.408199466630161	.	.
chr1	105990273	105990772	chr1	105832752	105833251	Zcchc2|chr1:105832752-105833251	0.408199466630161	.	.
chr1	105990273	105990772	chr1	105844184	105844683	Gm7160|chr1:105844184-105844683	0.333602331649079	.	.
chr1	105990273	105990772	chr1	105844184	105844683	Zcchc2|chr1:105844184-105844683	0.333602331649079	.	.
chr1	105990273	105990772	chr1	105925738	105926237	Gm7160|chr1:105925738-105926237	0.333940538405745	.	.
chr1	105990273	105990772	chr1	105925738	105926237	Zcchc2|chr1:105925738-105926237	0.333940538405745	.	.
chr1	105990273	105990772	chr1	105993776	105994275	Gm7160|chr1:105993776-105994275	0.281314526582037	.	.
chr1	105990273	105990772	chr1	105993776	105994275	Zcchc2|chr1:105993776-105994275	0.281314526582037	.	.
chr1	105990273	105990772	chr1	106071193	106071692	Gm7160|chr1:106071193-106071692	0.256969035533251	.	.
chr1	105990273	105990772	chr1	106071193	106071692	Zcchc2|chr1:106071193-106071692	0.256969035533251	.	.
chr1	105991031	105991530	chr1	105844184	105844683	Gm7160|chr1:105844184-105844683	0.295914650810728	.	.
chr1	105991031	105991530	chr1	105844184	105844683	Zcchc2|chr1:105844184-105844683	0.295914650810728	.	.
chr1	106171270	106171769	chr1	105832752	105833251	Gm20753|chr1:105832752-105833251	0.355068989793035	.	.
chr1	106171270	106171769	chr1	105832752	105833251	Phlpp1|chr1:105832752-105833251	0.355068989793035	.	.
chr1	106171270	106171769	chr1	105883438	105883937	Gm20753|chr1:105883438-105883937	0.288333919431817	.	.
chr1	106171270	106171769	chr1	105883438	105883937	Phlpp1|chr1:105883438-105883937	0.288333919431817	.	.
chr1	106171270	106171769	chr1	105890977	105891476	Gm20753|chr1:105890977-105891476	0.492095095670827	.	.
chr1	106171270	106171769	chr1	105890977	105891476	Phlpp1|chr1:105890977-105891476	0.492095095670827	.	.
chr1	106171270	106171769	chr1	105907913	105908412	Gm20753|chr1:105907913-105908412	0.394778560375097	.	.
chr1	106171270	106171769	chr1	105907913	105908412	Phlpp1|chr1:105907913-105908412	0.394778560375097	.	.
chr1	106171270	106171769	chr1	105908552	105909051	Gm20753|chr1:105908552-105909051	0.496040394192686	.	.
chr1	106171270	106171769	chr1	105908552	105909051	Phlpp1|chr1:105908552-105909051	0.496040394192686	.	.
chr1	106171270	106171769	chr1	105946547	105947046	Gm20753|chr1:105946547-105947046	0.508465813334447	.	.
chr1	106171270	106171769	chr1	105946547	105947046	Phlpp1|chr1:105946547-105947046	0.508465813334447	.	.
chr1	106171270	106171769	chr1	105993776	105994275	Gm20753|chr1:105993776-105994275	0.39070611580751	.	.
chr1	106171270	106171769	chr1	105993776	105994275	Phlpp1|chr1:105993776-105994275	0.39070611580751	.	.
chr1	106171270	106171769	chr1	106071193	106071692	Gm20753|chr1:106071193-106071692	0.415377766143586	.	.
chr1	106171270	106171769	chr1	106071193	106071692	Phlpp1|chr1:106071193-106071692	0.415377766143586	.	.
chr1	106171270	106171769	chr1	106071959	106072458	Gm20753|chr1:106071959-106072458	0.384081187213111	.	.
chr1	106171270	106171769	chr1	106071959	106072458	Phlpp1|chr1:106071959-106072458	0.384081187213111	.	.
chr1	106171937	106172436	chr1	105832752	105833251	Gm20753|chr1:105832752-105833251	0.244214350154008	.	.
chr1	106171937	106172436	chr1	105832752	105833251	Phlpp1|chr1:105832752-105833251	0.244214350154008	.	.
chr1	106171937	106172436	chr1	105883438	105883937	Gm20753|chr1:105883438-105883937	0.546801083465397	.	.
chr1	106171937	106172436	chr1	105883438	105883937	Phlpp1|chr1:105883438-105883937	0.546801083465397	.	.
chr1	106171937	106172436	chr1	105890977	105891476	Gm20753|chr1:105890977-105891476	0.282921063881749	.	.
chr1	106171937	106172436	chr1	105890977	105891476	Phlpp1|chr1:105890977-105891476	0.282921063881749	.	.
chr1	106171937	106172436	chr1	105907913	105908412	Gm20753|chr1:105907913-105908412	0.286827063819176	.	.
chr1	106171937	106172436	chr1	105907913	105908412	Phlpp1|chr1:105907913-105908412	0.286827063819176	.	.
chr1	106171937	106172436	chr1	105908552	105909051	Gm20753|chr1:105908552-105909051	0.456519788140825	.	.
chr1	106171937	106172436	chr1	105908552	105909051	Phlpp1|chr1:105908552-105909051	0.456519788140825	.	.
chr1	106171937	106172436	chr1	105946547	105947046	Gm20753|chr1:105946547-105947046	0.286796556494622	.	.
chr1	106171937	106172436	chr1	105946547	105947046	Phlpp1|chr1:105946547-105947046	0.286796556494622	.	.
chr1	106171937	106172436	chr1	105993776	105994275	Gm20753|chr1:105993776-105994275	0.417036463660633	.	.
chr1	106171937	106172436	chr1	105993776	105994275	Phlpp1|chr1:105993776-105994275	0.417036463660633	.	.
chr1	106171937	106172436	chr1	106071193	106071692	Gm20753|chr1:106071193-106071692	0.25719104851098	.	.
chr1	106171937	106172436	chr1	106071193	106071692	Phlpp1|chr1:106071193-106071692	0.25719104851098	.	.
chr1	106171937	106172436	chr1	106071959	106072458	Gm20753|chr1:106071959-106072458	0.556265164007054	.	.
chr1	106171937	106172436	chr1	106071959	106072458	Phlpp1|chr1:106071959-106072458	0.556265164007054	.	.
chr1	107386382	107386881	chr1	107346138	107346637	Gm15391|chr1:107346138-107346637	0.391106501336401	.	.
chr1	107386382	107386881	chr1	107562050	107562549	Gm15391|chr1:107562050-107562549	0.430033787690136	.	.
chr1	107386382	107386881	chr1	107692840	107693339	Gm15391|chr1:107692840-107693339	0.282886279435849	.	.
chr1	109982994	109983493	chr1	110031807	110032306	Cdh7|chr1:110031807-110032306	0.277235547929954	.	.
chr1	111863863	111864362	chr1	111833732	111834231	Dsel|chr1:111833732-111834231	0.305182590957117	.	.
chr1	111864757	111865256	chr1	111634029	111634528	Dsel|chr1:111634029-111634528	0.297620558872547	.	.
chr1	115684447	115684946	chr1	115715749	115716248	Cntnap5a|chr1:115715749-115716248	0.281556390698049	.	.
chr1	115684447	115684946	chr1	115743539	115744038	Cntnap5a|chr1:115743539-115744038	0.332756986363229	.	.
chr1	118310992	118311491	chr1	118275095	118275594	Tsn|chr1:118275095-118275594	0.329027726621893	.	.
chr1	118310992	118311491	chr1	118434883	118435382	Tsn|chr1:118434883-118435382	0.268633611851861	.	.
chr1	118310992	118311491	chr1	118498277	118498776	Tsn|chr1:118498277-118498776	0.319736800722906	.	.
chr1	118321592	118322091	chr1	118481738	118482237	Nifk|chr1:118481738-118482237	0.428684974828162	.	.
chr1	118321592	118322091	chr1	118492751	118493250	Nifk|chr1:118492751-118493250	0.25836492237405	.	.
chr1	118389052	118389551	chr1	118434883	118435382	Clasp1|chr1:118434883-118435382	0.594983342733229	.	.
chr1	118627626	118628125	chr1	118935542	118936041	Tfcp2l1|chr1:118935542-118936041	0.41249172795882	.	.
chr1	119053430	119053929	chr1	118821440	118821939	Gli2|chr1:118821440-118821939	0.475327267106085	.	.
chr1	119053430	119053929	chr1	119087525	119088024	Gli2|chr1:119087525-119088024	0.559556121918466	.	.
chr1	119421524	119422023	chr1	119093671	119094170	Inhbb|chr1:119093671-119094170	0.237981942845692	.	.
chr1	119421524	119422023	chr1	119531334	119531833	Inhbb|chr1:119531334-119531833	0.390298745610719	.	.
chr1	119421524	119422023	chr1	119557512	119558011	Inhbb|chr1:119557512-119558011	0.361010696810178	.	.
chr1	119421524	119422023	chr1	119558231	119558730	Inhbb|chr1:119558231-119558730	0.331032340929021	.	.
chr1	119422101	119422600	chr1	119557512	119558011	Inhbb|chr1:119557512-119558011	0.302330645493411	.	.
chr1	119504531	119505030	chr1	119548633	119549132	Ralb|chr1:119548633-119549132	0.367769705590212	.	.
chr1	119504531	119505030	chr1	119760845	119761344	Ralb|chr1:119760845-119761344	0.247363989921078	.	.
chr1	119525867	119526366	chr1	119305388	119305887	Gm27184|chr1:119305388-119305887	0.410115618508075	.	.
chr1	119525867	119526366	chr1	119305388	119305887	Tmem185b|chr1:119305388-119305887	0.410115618508075	.	.
chr1	119525867	119526366	chr1	119321805	119322304	Gm27184|chr1:119321805-119322304	0.481539976373316	.	.
chr1	119525867	119526366	chr1	119321805	119322304	Tmem185b|chr1:119321805-119322304	0.481539976373316	.	.
chr1	119525867	119526366	chr1	119349184	119349683	Gm27184|chr1:119349184-119349683	0.317178340766609	.	.
chr1	119525867	119526366	chr1	119349184	119349683	Tmem185b|chr1:119349184-119349683	0.317178340766609	.	.
chr1	119525867	119526366	chr1	119557512	119558011	Gm27184|chr1:119557512-119558011	0.422859053080136	.	.
chr1	119525867	119526366	chr1	119557512	119558011	Tmem185b|chr1:119557512-119558011	0.422859053080136	.	.
chr1	119525867	119526366	chr1	119761403	119761902	Gm27184|chr1:119761403-119761902	0.296895715566149	.	.
chr1	119525867	119526366	chr1	119761403	119761902	Tmem185b|chr1:119761403-119761902	0.296895715566149	.	.
chr1	119525867	119526366	chr1	119795407	119795906	Gm27184|chr1:119795407-119795906	0.495981603365062	.	.
chr1	119525867	119526366	chr1	119795407	119795906	Tmem185b|chr1:119795407-119795906	0.495981603365062	.	.
chr1	119525867	119526366	chr1	119891119	119891618	Gm27184|chr1:119891119-119891618	0.471127343280751	.	.
chr1	119525867	119526366	chr1	119891119	119891618	Tmem185b|chr1:119891119-119891618	0.471127343280751	.	.
chr1	119648156	119648655	chr1	119531334	119531833	Epb41l5|chr1:119531334-119531833	0.437876808282878	.	.
chr1	119648156	119648655	chr1	119558231	119558730	Epb41l5|chr1:119558231-119558730	0.515092876499461	.	.
chr1	119837335	119837834	chr1	119548633	119549132	Ptpn4|chr1:119548633-119549132	0.342659847266306	.	.
chr1	119837335	119837834	chr1	119760845	119761344	Ptpn4|chr1:119760845-119761344	0.305513442379691	.	.
chr1	119837335	119837834	chr1	120012568	120013067	Ptpn4|chr1:120012568-120013067	0.330569141331803	.	.
chr1	119837335	119837834	chr1	120013072	120013571	Ptpn4|chr1:120013072-120013571	0.43339970649892	.	.
chr1	119837335	119837834	chr1	120093463	120093962	Ptpn4|chr1:120093463-120093962	0.286306095954582	.	.
chr1	119912947	119913446	chr1	120093463	120093962	Tmem177|chr1:120093463-120093962	0.289911558678017	.	.
chr1	119912947	119913446	chr1	120176155	120176654	Tmem177|chr1:120176155-120176654	0.510464250451411	.	.
chr1	119912947	119913446	chr1	120231291	120231790	Tmem177|chr1:120231291-120231790	0.360526592002337	.	.
chr1	119996954	119997453	chr1	119557512	119558011	Cfap221|chr1:119557512-119558011	0.360690109774928	.	.
chr1	119996954	119997453	chr1	119891119	119891618	Cfap221|chr1:119891119-119891618	0.244784729960513	.	.
chr1	119996954	119997453	chr1	120115034	120115533	Cfap221|chr1:120115034-120115533	0.345033941798578	.	.
chr1	119996954	119997453	chr1	120115666	120116165	Cfap221|chr1:120115666-120116165	0.260834705663606	.	.
chr1	120120898	120121397	chr1	119760845	119761344	3110009E18Rik|chr1:119760845-119761344	0.338772379512678	.	.
chr1	120120898	120121397	chr1	119760845	119761344	Dbi|chr1:119760845-119761344	0.338772379512678	.	.
chr1	120120898	120121397	chr1	120357257	120357756	3110009E18Rik|chr1:120357257-120357756	0.425663655403663	.	.
chr1	120120898	120121397	chr1	120357257	120357756	Dbi|chr1:120357257-120357756	0.425663655403663	.	.
chr1	120120898	120121397	chr1	120357805	120358304	3110009E18Rik|chr1:120357805-120358304	0.252127126560631	.	.
chr1	120120898	120121397	chr1	120357805	120358304	Dbi|chr1:120357805-120358304	0.252127126560631	.	.
chr1	120340287	120340786	chr1	120012568	120013067	C1ql2|chr1:120012568-120013067	0.33225178275452	.	.
chr1	120340287	120340786	chr1	120013072	120013571	C1ql2|chr1:120013072-120013571	0.338940866465828	.	.
chr1	120340287	120340786	chr1	120093463	120093962	C1ql2|chr1:120093463-120093962	0.747483470246459	.	.
chr1	120340287	120340786	chr1	120176155	120176654	C1ql2|chr1:120176155-120176654	0.54633429431128	.	.
chr1	120340287	120340786	chr1	120231291	120231790	C1ql2|chr1:120231291-120231790	0.449311801041856	.	.
chr1	120340287	120340786	chr1	120586412	120586911	C1ql2|chr1:120586412-120586911	0.470909535308283	.	.
chr1	121224225	121224724	chr1	121096477	121096976	Gm29359|chr1:121096477-121096976	0.27563921193817	.	.
chr1	121224225	121224724	chr1	121327621	121328120	Gm29359|chr1:121327621-121328120	0.248473560150084	.	.
chr1	121224225	121224724	chr1	121441031	121441530	Gm29359|chr1:121441031-121441530	0.463829254579905	.	.
chr1	121224225	121224724	chr1	121452337	121452836	Gm29359|chr1:121452337-121452836	0.255664918814444	.	.
chr1	121224225	121224724	chr1	121460007	121460506	Gm29359|chr1:121460007-121460506	0.457507315586237	.	.
chr1	124845344	124845843	chr1	124791619	124792118	Dpp10|chr1:124791619-124792118	0.381599732731782	.	.
chr1	124845344	124845843	chr1	124792506	124793005	Dpp10|chr1:124792506-124793005	0.251281556720392	.	.
chr1	124845849	124846348	chr1	124806203	124806702	Dpp10|chr1:124806203-124806702	0.274751556072221	.	.
chr1	124845849	124846348	chr1	124843481	124843980	Dpp10|chr1:124843481-124843980	0.461921714376452	.	.
chr1	125435289	125435788	chr1	125370731	125371230	Actr3|chr1:125370731-125371230	0.257838380423484	.	.
chr1	125560306	125560805	chr1	125272985	125273484	Slc35f5|chr1:125272985-125273484	0.295878143137921	.	.
chr1	125561216	125561715	chr1	125272985	125273484	Slc35f5|chr1:125272985-125273484	0.289768067121777	.	.
chr1	125561216	125561715	chr1	125372763	125373262	Slc35f5|chr1:125372763-125373262	0.27071331756375	.	.
chr1	125911894	125912393	chr1	125911387	125911886	Lypd1|chr1:125911387-125911886	0.412527561347647	.	.
chr1	125911894	125912393	chr1	125950950	125951449	Lypd1|chr1:125950950-125951449	0.238271709898941	.	.
chr1	126829595	126830094	chr1	126726378	126726877	Nckap5|chr1:126726378-126726877	0.249105364336623	.	.
chr1	126829595	126830094	chr1	126972027	126972526	Nckap5|chr1:126972027-126972526	0.240862533018454	.	.
chr1	126830233	126830732	chr1	126681319	126681818	Nckap5|chr1:126681319-126681818	0.36282990218047	.	.
chr1	126830233	126830732	chr1	126681837	126682336	Nckap5|chr1:126681837-126682336	0.396936081275122	.	.
chr1	126830233	126830732	chr1	126688593	126689092	Nckap5|chr1:126688593-126689092	0.498542020390844	.	.
chr1	126830233	126830732	chr1	126972027	126972526	Nckap5|chr1:126972027-126972526	0.385635788832803	.	.
chr1	127204681	127205180	chr1	126752581	126753080	Mgat5|chr1:126752581-126753080	0.419550247906934	.	.
chr1	127204681	127205180	chr1	126809478	126809977	Mgat5|chr1:126809478-126809977	0.387004602299016	.	.
chr1	127204681	127205180	chr1	126917887	126918386	Mgat5|chr1:126917887-126918386	0.447871475838488	.	.
chr1	127204681	127205180	chr1	126955433	126955932	Mgat5|chr1:126955433-126955932	0.365787751827578	.	.
chr1	127204681	127205180	chr1	126972027	126972526	Mgat5|chr1:126972027-126972526	0.320980477351243	.	.
chr1	127204681	127205180	chr1	127009667	127010166	Mgat5|chr1:127009667-127010166	0.290346915670201	.	.
chr1	127204681	127205180	chr1	127029396	127029895	Mgat5|chr1:127029396-127029895	0.365370239307701	.	.
chr1	127204681	127205180	chr1	127064354	127064853	Mgat5|chr1:127064354-127064853	0.413295754501027	.	.
chr1	127204681	127205180	chr1	127138619	127139118	Mgat5|chr1:127138619-127139118	0.238515999743796	.	.
chr1	127205210	127205709	chr1	126752581	126753080	Mgat5|chr1:126752581-126753080	0.312350767570197	.	.
chr1	127205210	127205709	chr1	126809478	126809977	Mgat5|chr1:126809478-126809977	0.302747104549667	.	.
chr1	127205210	127205709	chr1	126849476	126849975	Mgat5|chr1:126849476-126849975	0.379086175131094	.	.
chr1	127205210	127205709	chr1	126955433	126955932	Mgat5|chr1:126955433-126955932	0.287031692539124	.	.
chr1	127205210	127205709	chr1	127009667	127010166	Mgat5|chr1:127009667-127010166	0.305728535754557	.	.
chr1	127205210	127205709	chr1	127029396	127029895	Mgat5|chr1:127029396-127029895	0.497665328203895	.	.
chr1	127205210	127205709	chr1	127064354	127064853	Mgat5|chr1:127064354-127064853	0.391017985799365	.	.
chr1	127205210	127205709	chr1	127248501	127249000	Mgat5|chr1:127248501-127249000	0.278359091129272	.	.
chr1	128102952	128103451	chr1	128050808	128051307	R3hdm1|chr1:128050808-128051307	0.357393557421182	.	.
chr1	128102952	128103451	chr1	128050808	128051307	Zranb3|chr1:128050808-128051307	0.357393557421182	.	.
chr1	128102952	128103451	chr1	128149085	128149584	R3hdm1|chr1:128149085-128149584	0.41590900086388	.	.
chr1	128102952	128103451	chr1	128149085	128149584	Zranb3|chr1:128149085-128149584	0.41590900086388	.	.
chr1	128103473	128103972	chr1	128050808	128051307	R3hdm1|chr1:128050808-128051307	0.260829123686382	.	.
chr1	128103473	128103972	chr1	128050808	128051307	Zranb3|chr1:128050808-128051307	0.260829123686382	.	.
chr1	128359460	128359959	chr1	128643100	128643599	Mcm6|chr1:128643100-128643599	0.42196108700806	.	.
chr1	130462505	130463004	chr1	130008426	130008925	Cd55|chr1:130008426-130008925	0.564570233063792	.	.
chr1	130462505	130463004	chr1	130008426	130008925	Gm16083|chr1:130008426-130008925	0.564570233063792	.	.
chr1	130462505	130463004	chr1	130077410	130077909	Cd55|chr1:130077410-130077909	0.417130688065007	.	.
chr1	130462505	130463004	chr1	130077410	130077909	Gm16083|chr1:130077410-130077909	0.417130688065007	.	.
chr1	130462505	130463004	chr1	130192564	130193063	Cd55|chr1:130192564-130193063	0.342243166977572	.	.
chr1	130462505	130463004	chr1	130192564	130193063	Gm16083|chr1:130192564-130193063	0.342243166977572	.	.
chr1	130462505	130463004	chr1	130349489	130349988	Cd55|chr1:130349489-130349988	0.326731966262027	.	.
chr1	130462505	130463004	chr1	130349489	130349988	Gm16083|chr1:130349489-130349988	0.326731966262027	.	.
chr1	130462505	130463004	chr1	130350205	130350704	Cd55|chr1:130350205-130350704	0.24070754355758	.	.
chr1	130462505	130463004	chr1	130350205	130350704	Gm16083|chr1:130350205-130350704	0.24070754355758	.	.
chr1	130717229	130717728	chr1	130876890	130877389	Yod1|chr1:130876890-130877389	0.342656851676447	.	.
chr1	131526251	131526750	chr1	131653433	131653932	Srgap2|chr1:131653433-131653932	0.307208708957237	.	.
chr1	131526753	131527252	chr1	131573579	131574078	Fam72a|chr1:131573579-131574078	0.437356888584878	.	.
chr1	131526753	131527252	chr1	131573579	131574078	Srgap2|chr1:131573579-131574078	0.437356888584878	.	.
chr1	131527318	131527817	chr1	131505667	131506166	Fam72a|chr1:131505667-131506166	0.248117333765964	.	.
chr1	131527318	131527817	chr1	131505667	131506166	Srgap2|chr1:131505667-131506166	0.248117333765964	.	.
chr1	131827667	131828166	chr1	131505667	131506166	Slc41a1|chr1:131505667-131506166	0.314261741338586	.	.
chr1	131827667	131828166	chr1	131505667	131506166	Slc41a1|chr1:131505667-131506166	0.314261741338587	.	.
chr1	131827667	131828166	chr1	131708290	131708789	Slc41a1|chr1:131708290-131708789	0.268239981118478	.	.
chr1	131827667	131828166	chr1	131982827	131983326	Slc41a1|chr1:131982827-131983326	0.427117895732704	.	.
chr1	131828202	131828701	chr1	131505667	131506166	Slc41a1|chr1:131505667-131506166	0.334318912591926	.	.
chr1	131828202	131828701	chr1	131658033	131658532	Slc41a1|chr1:131658033-131658532	0.265409134042107	.	.
chr1	131866958	131867457	chr1	131937643	131938142	Rab29|chr1:131937643-131938142	0.243433125272727	.	.
chr1	131866958	131867457	chr1	131982827	131983326	Rab29|chr1:131982827-131983326	0.243090415249338	.	.
chr1	131910162	131910661	chr1	131548296	131548795	Nucks1|chr1:131548296-131548795	0.464334872548645	.	.
chr1	131910162	131910661	chr1	131583603	131584102	Nucks1|chr1:131583603-131584102	0.247749826926747	.	.
chr1	131910666	131911165	chr1	131555074	131555573	Nucks1|chr1:131555074-131555573	0.242608988907064	.	.
chr1	131910666	131911165	chr1	131712339	131712838	Nucks1|chr1:131712339-131712838	0.273366249913724	.	.
chr1	133363199	133363698	chr1	133267838	133268337	Etnk2|chr1:133267838-133268337	0.473885560504134	.	.
chr1	133363199	133363698	chr1	133307306	133307805	Etnk2|chr1:133307306-133307805	0.281986209608449	.	.
chr1	133363199	133363698	chr1	133331085	133331584	Etnk2|chr1:133331085-133331584	0.495095458048494	.	.
chr1	133363199	133363698	chr1	133397024	133397523	Etnk2|chr1:133397024-133397523	0.398345194932341	.	.
chr1	133363199	133363698	chr1	133596626	133597125	Etnk2|chr1:133596626-133597125	0.320414648266647	.	.
chr1	133363828	133364327	chr1	133596626	133597125	Etnk2|chr1:133596626-133597125	0.289045253976936	.	.
chr1	133424176	133424675	chr1	133381952	133382451	Sox13|chr1:133381952-133382451	0.317857999000444	.	.
chr1	133424176	133424675	chr1	133596626	133597125	Sox13|chr1:133596626-133597125	0.400987015983077	.	.
chr1	133424176	133424675	chr1	133736167	133736666	Sox13|chr1:133736167-133736666	0.388576072706941	.	.
chr1	133424176	133424675	chr1	133736167	133736666	Sox13|chr1:133736167-133736666	0.388576072706942	.	.
chr1	133609585	133610084	chr1	133331085	133331584	Snrpe|chr1:133331085-133331584	0.281355882758049	.	.
chr1	133610089	133610588	chr1	133267838	133268337	Snrpe|chr1:133267838-133268337	0.409761072870112	.	.
chr1	133610089	133610588	chr1	133331085	133331584	Snrpe|chr1:133331085-133331584	0.377873630186336	.	.
chr1	133610089	133610588	chr1	133397024	133397523	Snrpe|chr1:133397024-133397523	0.367870749480589	.	.
chr1	133661173	133661672	chr1	133306722	133307221	Gm38394|chr1:133306722-133307221	0.310283546991292	.	.
chr1	133661173	133661672	chr1	133306722	133307221	Zbed6|chr1:133306722-133307221	0.310283546991292	.	.
chr1	133661173	133661672	chr1	133306722	133307221	Zc3h11a|chr1:133306722-133307221	0.310283546991292	.	.
chr1	133661173	133661672	chr1	133307306	133307805	Gm38394|chr1:133307306-133307805	0.285775128153108	.	.
chr1	133661173	133661672	chr1	133307306	133307805	Zbed6|chr1:133307306-133307805	0.285775128153108	.	.
chr1	133661173	133661672	chr1	133307306	133307805	Zc3h11a|chr1:133307306-133307805	0.285775128153108	.	.
chr1	133661173	133661672	chr1	133333921	133334420	Gm38394|chr1:133333921-133334420	0.371188140845271	.	.
chr1	133661173	133661672	chr1	133333921	133334420	Zbed6|chr1:133333921-133334420	0.371188140845271	.	.
chr1	133661173	133661672	chr1	133333921	133334420	Zc3h11a|chr1:133333921-133334420	0.371188140845271	.	.
chr1	133661173	133661672	chr1	133397607	133398106	Gm38394|chr1:133397607-133398106	0.312907194046892	.	.
chr1	133661173	133661672	chr1	133397607	133398106	Zbed6|chr1:133397607-133398106	0.312907194046892	.	.
chr1	133661173	133661672	chr1	133397607	133398106	Zc3h11a|chr1:133397607-133398106	0.312907194046892	.	.
chr1	133661173	133661672	chr1	133596626	133597125	Gm38394|chr1:133596626-133597125	0.332073854182316	.	.
chr1	133661173	133661672	chr1	133596626	133597125	Zbed6|chr1:133596626-133597125	0.332073854182316	.	.
chr1	133661173	133661672	chr1	133596626	133597125	Zc3h11a|chr1:133596626-133597125	0.332073854182316	.	.
chr1	134332671	134333170	chr1	134704792	134705291	Ppfia4|chr1:134704792-134705291	0.281659285188802	.	.
chr1	134361764	134362263	chr1	134513166	134513665	Tmem183a|chr1:134513166-134513665	0.563555557451684	.	.
chr1	134361764	134362263	chr1	134556771	134557270	Tmem183a|chr1:134556771-134557270	0.514749263145432	.	.
chr1	134361764	134362263	chr1	134682397	134682896	Tmem183a|chr1:134682397-134682896	0.284420482481953	.	.
chr1	134361764	134362263	chr1	134745133	134745632	Tmem183a|chr1:134745133-134745632	0.274028329817971	.	.
chr1	134405737	134406236	chr1	134343553	134344052	Cyb5r1|chr1:134343553-134344052	0.462817108037859	.	.
chr1	134415089	134415588	chr1	134344509	134345008	Adipor1|chr1:134344509-134345008	0.283999392629984	.	.
chr1	134415089	134415588	chr1	134556771	134557270	Adipor1|chr1:134556771-134557270	0.275935087519571	.	.
chr1	134494334	134494833	chr1	134556771	134557270	Rabif|chr1:134556771-134557270	0.239788553954279	.	.
chr1	134559917	134560416	chr1	134343553	134344052	Kdm5b|chr1:134343553-134344052	0.404212027785508	.	.
chr1	134559917	134560416	chr1	134381781	134382280	Kdm5b|chr1:134381781-134382280	0.368170037891973	.	.
chr1	134559917	134560416	chr1	134745133	134745632	Kdm5b|chr1:134745133-134745632	0.465224100387856	.	.
chr1	134646329	134646828	chr1	134302439	134302938	Gm26783|chr1:134302439-134302938	0.545842872150211	.	.
chr1	134646329	134646828	chr1	134302439	134302938	Syt2|chr1:134302439-134302938	0.545842872150211	.	.
chr1	134646329	134646828	chr1	134380959	134381458	Gm26783|chr1:134380959-134381458	0.237262780808994	.	.
chr1	134646329	134646828	chr1	134380959	134381458	Syt2|chr1:134380959-134381458	0.237262780808994	.	.
chr1	134646329	134646828	chr1	134381781	134382280	Gm26783|chr1:134381781-134382280	0.25109369308046	.	.
chr1	134646329	134646828	chr1	134381781	134382280	Syt2|chr1:134381781-134382280	0.25109369308046	.	.
chr1	134646329	134646828	chr1	134709018	134709517	Gm26783|chr1:134709018-134709517	0.420663356333809	.	.
chr1	134646329	134646828	chr1	134709018	134709517	Syt2|chr1:134709018-134709517	0.420663356333809	.	.
chr1	134646329	134646828	chr1	134713563	134714062	Gm26783|chr1:134713563-134714062	0.45057709297656	.	.
chr1	134646329	134646828	chr1	134713563	134714062	Syt2|chr1:134713563-134714062	0.45057709297656	.	.
chr1	135105913	135106412	chr1	135369061	135369560	Lgr6|chr1:135369061-135369560	0.472489664087715	.	.
chr1	135146503	135147002	chr1	135181727	135182226	Arl8a|chr1:135181727-135182226	0.262335568407818	.	.
chr1	135147293	135147792	chr1	135171914	135172413	Arl8a|chr1:135171914-135172413	0.28477908060013	.	.
chr1	135147293	135147792	chr1	135290018	135290517	Arl8a|chr1:135290018-135290517	0.369732583463556	.	.
chr1	135258970	135259469	chr1	135491735	135492234	Elf3|chr1:135491735-135492234	0.400525212541141	.	.
chr1	135283180	135283679	chr1	135290018	135290517	Rnpep|chr1:135290018-135290517	0.320674946463097	.	.
chr1	135283732	135284231	chr1	135368172	135368671	Rnpep|chr1:135368172-135368671	0.261528568281208	.	.
chr1	135374611	135375110	chr1	135368172	135368671	Shisa4|chr1:135368172-135368671	0.269671403151786	.	.
chr1	135375176	135375675	chr1	135328323	135328822	Shisa4|chr1:135328323-135328822	0.495816703280239	.	.
chr1	135375176	135375675	chr1	135385135	135385634	Shisa4|chr1:135385135-135385634	0.246690289760528	.	.
chr1	135375176	135375675	chr1	135462633	135463132	Shisa4|chr1:135462633-135463132	0.239526714818406	.	.
chr1	135430227	135430726	chr1	135154328	135154827	Ipo9|chr1:135154328-135154827	0.258356094902813	.	.
chr1	136624093	136624592	chr1	136550851	136551350	Platr23|chr1:136550851-136551350	0.273375298465555	.	.
chr1	136624093	136624592	chr1	136550851	136551350	Zfp281|chr1:136550851-136551350	0.273375298465555	.	.
chr1	136624093	136624592	chr1	136590311	136590810	Platr23|chr1:136590311-136590810	0.315664351454541	.	.
chr1	136624093	136624592	chr1	136590311	136590810	Zfp281|chr1:136590311-136590810	0.315664351454541	.	.
chr1	136624613	136625112	chr1	136600327	136600826	Platr23|chr1:136600327-136600826	0.320220875921845	.	.
chr1	136624613	136625112	chr1	136600327	136600826	Zfp281|chr1:136600327-136600826	0.320220875921845	.	.
chr1	137898255	137898754	chr1	137555729	137556228	Gm4258|chr1:137555729-137556228	0.349878225011064	.	.
chr1	137898255	137898754	chr1	137571908	137572407	Gm4258|chr1:137571908-137572407	0.318366928985797	.	.
chr1	137898255	137898754	chr1	137787070	137787569	Gm4258|chr1:137787070-137787569	0.271476118210119	.	.
chr1	138618987	138619486	chr1	138982160	138982659	Nek7|chr1:138982160-138982659	0.283715923851513	.	.
chr1	138619514	138620013	chr1	138608018	138608517	Nek7|chr1:138608018-138608517	0.52115043225657	.	.
chr1	138856629	138857128	chr1	138521339	138521838	2310009B15Rik|chr1:138521339-138521838	0.291518370143292	.	.
chr1	138963206	138963705	chr1	138590573	138591072	Dennd1b|chr1:138590573-138591072	0.266709764667921	.	.
chr1	138963753	138964252	chr1	138590573	138591072	Dennd1b|chr1:138590573-138591072	0.365774663502362	.	.
chr1	139421972	139422471	chr1	139173058	139173557	Zbtb41|chr1:139173058-139173557	0.322942574494606	.	.
chr1	139421972	139422471	chr1	139344817	139345316	Zbtb41|chr1:139344817-139345316	0.267319834935253	.	.
chr1	139454477	139454976	chr1	139267783	139268282	Aspm|chr1:139267783-139268282	0.329697853118378	.	.
chr1	139454477	139454976	chr1	139340430	139340929	Aspm|chr1:139340430-139340929	0.404027038509813	.	.
chr1	140245761	140246260	chr1	140409262	140409761	Kcnt2|chr1:140409262-140409761	0.250238245983096	.	.
chr1	143640493	143640992	chr1	143350696	143351195	B3galt2|chr1:143350696-143351195	0.269361698585714	.	.
chr1	143640493	143640992	chr1	143379609	143380108	B3galt2|chr1:143379609-143380108	0.388831725620505	.	.
chr1	143640493	143640992	chr1	143813845	143814344	B3galt2|chr1:143813845-143814344	0.381485759219336	.	.
chr1	143641020	143641519	chr1	143308396	143308895	B3galt2|chr1:143308396-143308895	0.254236853267998	.	.
chr1	143641020	143641519	chr1	143801030	143801529	B3galt2|chr1:143801030-143801529	0.243706236252039	.	.
chr1	143641020	143641519	chr1	143813845	143814344	B3galt2|chr1:143813845-143814344	0.377713328408603	.	.
chr1	143702603	143703102	chr1	143342242	143342741	Cdc73|chr1:143342242-143342741	0.372781786763913	.	.
chr1	143702603	143703102	chr1	143739248	143739747	Cdc73|chr1:143739248-143739747	0.249473173917578	.	.
chr1	143702603	143703102	chr1	143739932	143740431	Cdc73|chr1:143739932-143740431	0.239563022253988	.	.
chr1	143702603	143703102	chr1	143911176	143911675	Cdc73|chr1:143911176-143911675	0.28423907227157	.	.
chr1	143776839	143777338	chr1	143801030	143801529	Gm29170|chr1:143801030-143801529	0.267756394464187	.	.
chr1	143776839	143777338	chr1	143801030	143801529	Ro60|chr1:143801030-143801529	0.267756394464187	.	.
chr1	143776839	143777338	chr1	143801030	143801529	Uchl5|chr1:143801030-143801529	0.267756394464187	.	.
chr1	143776839	143777338	chr1	143803496	143803995	Gm29170|chr1:143803496-143803995	0.448860561112889	.	.
chr1	143776839	143777338	chr1	143803496	143803995	Ro60|chr1:143803496-143803995	0.448860561112889	.	.
chr1	143776839	143777338	chr1	143803496	143803995	Uchl5|chr1:143803496-143803995	0.448860561112889	.	.
chr1	143776839	143777338	chr1	143820018	143820517	Gm29170|chr1:143820018-143820517	0.382035992653423	.	.
chr1	143776839	143777338	chr1	143820018	143820517	Ro60|chr1:143820018-143820517	0.382035992653423	.	.
chr1	143776839	143777338	chr1	143820018	143820517	Uchl5|chr1:143820018-143820517	0.382035992653423	.	.
chr1	143776839	143777338	chr1	143911176	143911675	Gm29170|chr1:143911176-143911675	0.275674832222296	.	.
chr1	143776839	143777338	chr1	143911176	143911675	Ro60|chr1:143911176-143911675	0.275674832222296	.	.
chr1	143776839	143777338	chr1	143911176	143911675	Uchl5|chr1:143911176-143911675	0.275674832222296	.	.
chr1	143776839	143777338	chr1	143938546	143939045	Gm29170|chr1:143938546-143939045	0.496061873069489	.	.
chr1	143776839	143777338	chr1	143938546	143939045	Ro60|chr1:143938546-143939045	0.496061873069489	.	.
chr1	143776839	143777338	chr1	143938546	143939045	Uchl5|chr1:143938546-143939045	0.496061873069489	.	.
chr1	143776839	143777338	chr1	144098856	144099355	Gm29170|chr1:144098856-144099355	0.271900952784742	.	.
chr1	143776839	143777338	chr1	144098856	144099355	Ro60|chr1:144098856-144099355	0.271900952784742	.	.
chr1	143776839	143777338	chr1	144098856	144099355	Uchl5|chr1:144098856-144099355	0.271900952784742	.	.
chr1	143776839	143777338	chr1	144152265	144152764	Gm29170|chr1:144152265-144152764	0.357870805992959	.	.
chr1	143776839	143777338	chr1	144152265	144152764	Ro60|chr1:144152265-144152764	0.357870805992959	.	.
chr1	143776839	143777338	chr1	144152265	144152764	Uchl5|chr1:144152265-144152764	0.357870805992959	.	.
chr1	144003472	144003971	chr1	143803496	143803995	Rgs2|chr1:143803496-143803995	0.374493071868531	.	.
chr1	144003472	144003971	chr1	143830603	143831102	Rgs2|chr1:143830603-143831102	0.272736514442671	.	.
chr1	144003472	144003971	chr1	143911176	143911675	Rgs2|chr1:143911176-143911675	0.633994812670464	.	.
chr1	144003472	144003971	chr1	143938546	143939045	Rgs2|chr1:143938546-143939045	0.659681051887138	.	.
chr1	144003472	144003971	chr1	144023118	144023617	Rgs2|chr1:144023118-144023617	0.315538024060814	.	.
chr1	144003472	144003971	chr1	144151764	144152263	Rgs2|chr1:144151764-144152263	0.451298521991874	.	.
chr1	144004041	144004540	chr1	143803496	143803995	Rgs2|chr1:143803496-143803995	0.542375099835149	.	.
chr1	144004041	144004540	chr1	143830603	143831102	Rgs2|chr1:143830603-143831102	0.288988184663518	.	.
chr1	144004041	144004540	chr1	143911176	143911675	Rgs2|chr1:143911176-143911675	0.478908539036688	.	.
chr1	144004041	144004540	chr1	143938546	143939045	Rgs2|chr1:143938546-143939045	0.663549024917922	.	.
chr1	144004041	144004540	chr1	144098856	144099355	Rgs2|chr1:144098856-144099355	0.388204250804803	.	.
chr1	144004041	144004540	chr1	144151764	144152263	Rgs2|chr1:144151764-144152263	0.326712265191331	.	.
chr1	150099643	150100142	chr1	149846626	149847125	Ptgs2|chr1:149846626-149847125	0.251314467777041	.	.
chr1	150099643	150100142	chr1	149846626	149847125	Ptgs2os|chr1:149846626-149847125	0.251314467777041	.	.
chr1	150099643	150100142	chr1	149871553	149872052	Ptgs2|chr1:149871553-149872052	0.468690274262338	.	.
chr1	150099643	150100142	chr1	149871553	149872052	Ptgs2os|chr1:149871553-149872052	0.468690274262338	.	.
chr1	150099643	150100142	chr1	150147204	150147703	Ptgs2|chr1:150147204-150147703	0.539170546759102	.	.
chr1	150099643	150100142	chr1	150147204	150147703	Ptgs2os|chr1:150147204-150147703	0.539170546759102	.	.
chr1	150099643	150100142	chr1	150256782	150257281	Ptgs2|chr1:150256782-150257281	0.415887217862585	.	.
chr1	150099643	150100142	chr1	150256782	150257281	Ptgs2os|chr1:150256782-150257281	0.415887217862585	.	.
chr1	150099643	150100142	chr1	150307558	150308057	Ptgs2|chr1:150307558-150308057	0.257887385750842	.	.
chr1	150099643	150100142	chr1	150307558	150308057	Ptgs2os|chr1:150307558-150308057	0.257887385750842	.	.
chr1	150099643	150100142	chr1	150377229	150377728	Ptgs2|chr1:150377229-150377728	0.508539620763485	.	.
chr1	150099643	150100142	chr1	150377229	150377728	Ptgs2|chr1:150377229-150377728	0.508539620763486	.	.
chr1	150099643	150100142	chr1	150377229	150377728	Ptgs2os|chr1:150377229-150377728	0.508539620763485	.	.
chr1	150099643	150100142	chr1	150377229	150377728	Ptgs2os|chr1:150377229-150377728	0.508539620763486	.	.
chr1	150392883	150393382	chr1	150540218	150540717	Odr4|chr1:150540218-150540717	0.298146000465435	.	.
chr1	150392883	150393382	chr1	150540218	150540717	Tpr|chr1:150540218-150540717	0.298146000465435	.	.
chr1	150392883	150393382	chr1	150583669	150584168	Odr4|chr1:150583669-150584168	0.323569184564482	.	.
chr1	150392883	150393382	chr1	150583669	150584168	Tpr|chr1:150583669-150584168	0.323569184564482	.	.
chr1	150392883	150393382	chr1	150681421	150681920	Odr4|chr1:150681421-150681920	0.527521944203704	.	.
chr1	150392883	150393382	chr1	150681421	150681920	Tpr|chr1:150681421-150681920	0.527521944203704	.	.
chr1	150392883	150393382	chr1	150733554	150734053	Odr4|chr1:150733554-150734053	0.374059733341992	.	.
chr1	150392883	150393382	chr1	150733554	150734053	Tpr|chr1:150733554-150734053	0.374059733341992	.	.
chr1	150393401	150393900	chr1	150681421	150681920	Odr4|chr1:150681421-150681920	0.286078669223682	.	.
chr1	150393401	150393900	chr1	150681421	150681920	Tpr|chr1:150681421-150681920	0.286078669223682	.	.
chr1	151138226	151138725	chr1	150920258	150920757	C730036E19Rik|chr1:150920258-150920757	0.364395308749693	.	.
chr1	151138226	151138725	chr1	151009355	151009854	C730036E19Rik|chr1:151009355-151009854	0.329310567163674	.	.
chr1	151138226	151138725	chr1	151087826	151088325	C730036E19Rik|chr1:151087826-151088325	0.287490142159625	.	.
chr1	153899574	153900073	chr1	153953748	153954247	Glul|chr1:153953748-153954247	0.254487710786217	.	.
chr1	153899574	153900073	chr1	153953748	153954247	Teddm2|chr1:153953748-153954247	0.254487710786217	.	.
chr1	153899574	153900073	chr1	153965578	153966077	Glul|chr1:153965578-153966077	0.351970428261068	.	.
chr1	153899574	153900073	chr1	153965578	153966077	Teddm2|chr1:153965578-153966077	0.351970428261068	.	.
chr1	153899574	153900073	chr1	154103491	154103990	Glul|chr1:154103491-154103990	0.410447938581924	.	.
chr1	153899574	153900073	chr1	154103491	154103990	Teddm2|chr1:154103491-154103990	0.410447938581924	.	.
chr1	153899574	153900073	chr1	154150104	154150603	Glul|chr1:154150104-154150603	0.244463402080952	.	.
chr1	153899574	153900073	chr1	154150104	154150603	Teddm2|chr1:154150104-154150603	0.244463402080952	.	.
chr1	153899574	153900073	chr1	154223809	154224308	Glul|chr1:154223809-154224308	0.331731503237632	.	.
chr1	153899574	153900073	chr1	154223809	154224308	Teddm2|chr1:154223809-154224308	0.331731503237632	.	.
chr1	153900327	153900826	chr1	153751790	153752289	Glul|chr1:153751790-153752289	0.409964401088023	.	.
chr1	153900327	153900826	chr1	153751790	153752289	Teddm2|chr1:153751790-153752289	0.409964401088023	.	.
chr1	153900327	153900826	chr1	153953209	153953708	Glul|chr1:153953209-153953708	0.314072200345662	.	.
chr1	153900327	153900826	chr1	153953209	153953708	Teddm2|chr1:153953209-153953708	0.314072200345662	.	.
chr1	153900327	153900826	chr1	153953748	153954247	Glul|chr1:153953748-153954247	0.239496261437613	.	.
chr1	153900327	153900826	chr1	153953748	153954247	Teddm2|chr1:153953748-153954247	0.239496261437613	.	.
chr1	153900327	153900826	chr1	154156674	154157173	Glul|chr1:154156674-154157173	0.512402296337435	.	.
chr1	153900327	153900826	chr1	154156674	154157173	Teddm2|chr1:154156674-154157173	0.512402296337435	.	.
chr1	153900327	153900826	chr1	154204565	154205064	Glul|chr1:154204565-154205064	0.361821001886229	.	.
chr1	153900327	153900826	chr1	154204565	154205064	Teddm2|chr1:154204565-154205064	0.361821001886229	.	.
chr1	153900327	153900826	chr1	154205168	154205667	Glul|chr1:154205168-154205667	0.318646758228763	.	.
chr1	153900327	153900826	chr1	154205168	154205667	Teddm2|chr1:154205168-154205667	0.318646758228763	.	.
chr1	155973115	155973614	chr1	155516450	155516949	Cep350|chr1:155516450-155516949	0.40252322007834	.	.
chr1	155973115	155973614	chr1	155517010	155517509	Cep350|chr1:155517010-155517509	0.524308951642771	.	.
chr1	155973668	155974167	chr1	155576394	155576893	Cep350|chr1:155576394-155576893	0.283803381222069	.	.
chr1	156035878	156036377	chr1	156040577	156041076	Tor1aip1|chr1:156040577-156041076	0.306364542782138	.	.
chr1	156035878	156036377	chr1	156040577	156041076	Tor1aip2|chr1:156040577-156041076	0.306364542782138	.	.
chr1	156303125	156303624	chr1	156040577	156041076	4930518J20Rik|chr1:156040577-156041076	0.302654121970095	.	.
chr1	156303125	156303624	chr1	156040577	156041076	Tdrd5|chr1:156040577-156041076	0.302654121970095	.	.
chr1	156303125	156303624	chr1	156229365	156229864	4930518J20Rik|chr1:156229365-156229864	0.472139581566183	.	.
chr1	156303125	156303624	chr1	156229365	156229864	Tdrd5|chr1:156229365-156229864	0.472139581566183	.	.
chr1	156303125	156303624	chr1	156241652	156242151	4930518J20Rik|chr1:156241652-156242151	0.284919870770845	.	.
chr1	156303125	156303624	chr1	156241652	156242151	Tdrd5|chr1:156241652-156242151	0.284919870770845	.	.
chr1	156303125	156303624	chr1	156263255	156263754	4930518J20Rik|chr1:156263255-156263754	0.2435673565736	.	.
chr1	156303125	156303624	chr1	156263255	156263754	Tdrd5|chr1:156263255-156263754	0.2435673565736	.	.
chr1	156303125	156303624	chr1	156270379	156270878	4930518J20Rik|chr1:156270379-156270878	0.481185405363641	.	.
chr1	156303125	156303624	chr1	156270379	156270878	Tdrd5|chr1:156270379-156270878	0.481185405363641	.	.
chr1	156303125	156303624	chr1	156271559	156272058	4930518J20Rik|chr1:156271559-156272058	0.250591791701177	.	.
chr1	156303125	156303624	chr1	156271559	156272058	Tdrd5|chr1:156271559-156272058	0.250591791701177	.	.
chr1	156420903	156421402	chr1	156229365	156229864	Axdnd1|chr1:156229365-156229864	0.306907410300038	.	.
chr1	156420903	156421402	chr1	156230632	156231131	Axdnd1|chr1:156230632-156231131	0.263369364173977	.	.
chr1	156420903	156421402	chr1	156271559	156272058	Axdnd1|chr1:156271559-156272058	0.370510147348547	.	.
chr1	156474061	156474560	chr1	156085751	156086250	Soat1|chr1:156085751-156086250	0.495765921076031	.	.
chr1	156474061	156474560	chr1	156229365	156229864	Soat1|chr1:156229365-156229864	0.405190371550611	.	.
chr1	156474061	156474560	chr1	156230632	156231131	Soat1|chr1:156230632-156231131	0.347472125694959	.	.
chr1	156474061	156474560	chr1	156241652	156242151	Soat1|chr1:156241652-156242151	0.294587826744412	.	.
chr1	156474061	156474560	chr1	156640587	156641086	Soat1|chr1:156640587-156641086	0.474758971818651	.	.
chr1	156474061	156474560	chr1	156741799	156742298	Soat1|chr1:156741799-156742298	0.344795101583208	.	.
chr1	156474061	156474560	chr1	156747376	156747875	Soat1|chr1:156747376-156747875	0.243881114505636	.	.
chr1	156558476	156558975	chr1	156633133	156633632	Abl2|chr1:156633133-156633632	0.352347528200553	.	.
chr1	156558476	156558975	chr1	156645076	156645575	Abl2|chr1:156645076-156645575	0.399595097754199	.	.
chr1	156718854	156719353	chr1	156263255	156263754	Fam20b|chr1:156263255-156263754	0.275316682133602	.	.
chr1	156718854	156719353	chr1	156270379	156270878	Fam20b|chr1:156270379-156270878	0.448601897728863	.	.
chr1	156718854	156719353	chr1	156640587	156641086	Fam20b|chr1:156640587-156641086	0.453553499784201	.	.
chr1	156718854	156719353	chr1	156741799	156742298	Fam20b|chr1:156741799-156742298	0.350530622651622	.	.
chr1	159231910	159232409	chr1	158953431	158953930	Cop1|chr1:158953431-158953930	0.245098796032338	.	.
chr1	159231910	159232409	chr1	159351853	159352352	Cop1|chr1:159351853-159352352	0.249425484606624	.	.
chr1	160791995	160792494	chr1	160785734	160786233	Rabgap1l|chr1:160785734-160786233	0.522288128268872	.	.
chr1	160791995	160792494	chr1	160926385	160926884	Rabgap1l|chr1:160926385-160926884	0.29338555558071	.	.
chr1	160791995	160792494	chr1	160934068	160934567	Rabgap1l|chr1:160934068-160934567	0.319317685874295	.	.
chr1	160791995	160792494	chr1	161170609	161171108	Rabgap1l|chr1:161170609-161171108	0.341752813023029	.	.
chr1	160791995	160792494	chr1	161180624	161181123	Rabgap1l|chr1:161180624-161181123	0.339985949856897	.	.
chr1	160792667	160793166	chr1	160717685	160718184	Rabgap1l|chr1:160717685-160718184	0.245461072493924	.	.
chr1	160792667	160793166	chr1	160743976	160744475	Rabgap1l|chr1:160743976-160744475	0.330001493337973	.	.
chr1	160792667	160793166	chr1	160785734	160786233	Rabgap1l|chr1:160785734-160786233	0.448784782609693	.	.
chr1	160792667	160793166	chr1	160926385	160926884	Rabgap1l|chr1:160926385-160926884	0.338066953971094	.	.
chr1	160906592	160907091	chr1	160534828	160535327	Rc3h1|chr1:160534828-160535327	0.375791977049439	.	.
chr1	160906592	160907091	chr1	160717685	160718184	Rc3h1|chr1:160717685-160718184	0.273690972253489	.	.
chr1	160906592	160907091	chr1	160743976	160744475	Rc3h1|chr1:160743976-160744475	0.301005698791841	.	.
chr1	160906592	160907091	chr1	160785734	160786233	Rc3h1|chr1:160785734-160786233	0.282450453429813	.	.
chr1	160906592	160907091	chr1	160926385	160926884	Rc3h1|chr1:160926385-160926884	0.435909401130391	.	.
chr1	160906592	160907091	chr1	160968584	160969083	Rc3h1|chr1:160968584-160969083	0.242906082648331	.	.
chr1	160906592	160907091	chr1	161180624	161181123	Rc3h1|chr1:161180624-161181123	0.380249040608528	.	.
chr1	161034286	161034785	chr1	160785734	160786233	Gas5|chr1:160785734-160786233	0.240521520188648	.	.
chr1	161034286	161034785	chr1	160785734	160786233	Zbtb37|chr1:160785734-160786233	0.240521520188648	.	.
chr1	161034286	161034785	chr1	160926385	160926884	Gas5|chr1:160926385-160926884	0.312662546141128	.	.
chr1	161034286	161034785	chr1	160926385	160926884	Zbtb37|chr1:160926385-160926884	0.312662546141128	.	.
chr1	161034286	161034785	chr1	160968584	160969083	Gas5|chr1:160968584-160969083	0.37645401823893	.	.
chr1	161034286	161034785	chr1	160968584	160969083	Zbtb37|chr1:160968584-160969083	0.37645401823893	.	.
chr1	161034286	161034785	chr1	161302649	161303148	Gas5|chr1:161302649-161303148	0.393940269615952	.	.
chr1	161034286	161034785	chr1	161302649	161303148	Zbtb37|chr1:161302649-161303148	0.393940269615952	.	.
chr1	161034286	161034785	chr1	161340743	161341242	Gas5|chr1:161340743-161341242	0.337565646257316	.	.
chr1	161034286	161034785	chr1	161340743	161341242	Zbtb37|chr1:161340743-161341242	0.337565646257316	.	.
chr1	161034286	161034785	chr1	161341374	161341873	Gas5|chr1:161341374-161341873	0.554748169391001	.	.
chr1	161034286	161034785	chr1	161341374	161341873	Zbtb37|chr1:161341374-161341873	0.554748169391001	.	.
chr1	161034786	161035285	chr1	160926385	160926884	Gas5|chr1:160926385-160926884	0.426806666722199	.	.
chr1	161034786	161035285	chr1	160926385	160926884	Zbtb37|chr1:160926385-160926884	0.426806666722199	.	.
chr1	161034786	161035285	chr1	160968584	160969083	Gas5|chr1:160968584-160969083	0.377715962513177	.	.
chr1	161034786	161035285	chr1	160968584	160969083	Zbtb37|chr1:160968584-160969083	0.377715962513177	.	.
chr1	161034786	161035285	chr1	161180624	161181123	Gas5|chr1:161180624-161181123	0.346349895269171	.	.
chr1	161034786	161035285	chr1	161180624	161181123	Zbtb37|chr1:161180624-161181123	0.346349895269171	.	.
chr1	161034786	161035285	chr1	161302649	161303148	Gas5|chr1:161302649-161303148	0.584173936816642	.	.
chr1	161034786	161035285	chr1	161302649	161303148	Zbtb37|chr1:161302649-161303148	0.584173936816642	.	.
chr1	161034786	161035285	chr1	161341374	161341873	Gas5|chr1:161341374-161341873	0.454887596291908	.	.
chr1	161034786	161035285	chr1	161341374	161341873	Zbtb37|chr1:161341374-161341873	0.454887596291908	.	.
chr1	161034786	161035285	chr1	161465124	161465623	Gas5|chr1:161465124-161465623	0.465145785491991	.	.
chr1	161034786	161035285	chr1	161465124	161465623	Zbtb37|chr1:161465124-161465623	0.465145785491991	.	.
chr1	161070536	161071035	chr1	160982861	160983360	Cenpl|chr1:160982861-160983360	0.257659866922076	.	.
chr1	161070536	161071035	chr1	160982861	160983360	Dars2|chr1:160982861-160983360	0.257659866922076	.	.
chr1	161070536	161071035	chr1	161006085	161006584	Cenpl|chr1:161006085-161006584	0.29068752116503	.	.
chr1	161070536	161071035	chr1	161006085	161006584	Dars2|chr1:161006085-161006584	0.29068752116503	.	.
chr1	161131254	161131753	chr1	161180624	161181123	Klhl20|chr1:161180624-161181123	0.370761538156861	.	.
chr1	161131254	161131753	chr1	161465124	161465623	Klhl20|chr1:161465124-161465623	0.246945168569599	.	.
chr1	161131254	161131753	chr1	161465124	161465623	Klhl20|chr1:161465124-161465623	0.2469451685696	.	.
chr1	161142436	161142935	chr1	161006085	161006584	Ankrd45|chr1:161006085-161006584	0.247284296605632	.	.
chr1	161142436	161142935	chr1	161195428	161195927	Ankrd45|chr1:161195428-161195927	0.360157547066067	.	.
chr1	161142436	161142935	chr1	161396489	161396988	Ankrd45|chr1:161396489-161396988	0.4565978391483	.	.
chr1	161142436	161142935	chr1	161417713	161418212	Ankrd45|chr1:161417713-161418212	0.445895862013186	.	.
chr1	161143255	161143754	chr1	160982861	160983360	Ankrd45|chr1:160982861-160983360	0.277593289149836	.	.
chr1	161143255	161143754	chr1	161006085	161006584	Ankrd45|chr1:161006085-161006584	0.357704788743734	.	.
chr1	161968972	161969471	chr1	161736817	161737316	Gm38304|chr1:161736817-161737316	0.347212160878562	.	.
chr1	161968972	161969471	chr1	161736817	161737316	Pigc|chr1:161736817-161737316	0.347212160878562	.	.
chr1	162548386	162548885	chr1	162743152	162743651	Eef1aknmt|chr1:162743152-162743651	0.321824090390014	.	.
chr1	162570372	162570871	chr1	162531555	162532054	Vamp4|chr1:162531555-162532054	0.298894819740141	.	.
chr1	162570372	162570871	chr1	162792713	162793212	Vamp4|chr1:162792713-162793212	0.269022279740502	.	.
chr1	162570372	162570871	chr1	162832165	162832664	Vamp4|chr1:162832165-162832664	0.252192218425634	.	.
chr1	162739851	162740350	chr1	162832165	162832664	Prrc2c|chr1:162832165-162832664	0.297804813652763	.	.
chr1	162740352	162740851	chr1	162509243	162509742	Prrc2c|chr1:162509243-162509742	0.258995319973866	.	.
chr1	163403421	163403920	chr1	163057322	163057821	Gorab|chr1:163057322-163057821	0.237091719501098	.	.
chr1	163403421	163403920	chr1	163057322	163057821	Gorab|chr1:163057322-163057821	0.237091719501099	.	.
chr1	163403421	163403920	chr1	163281583	163282082	Gorab|chr1:163281583-163282082	0.371650997120515	.	.
chr1	163779331	163779830	chr1	163910292	163910791	Kifap3|chr1:163910292-163910791	0.489626656272157	.	.
chr1	163929752	163930251	chr1	163834003	163834502	Scyl3|chr1:163834003-163834502	0.525574090794668	.	.
chr1	163929752	163930251	chr1	163910292	163910791	Scyl3|chr1:163910292-163910791	0.284089091503901	.	.
chr1	163995217	163995716	chr1	163656879	163657378	BC055324|chr1:163656879-163657378	0.260535183881898	.	.
chr1	163995217	163995716	chr1	163656879	163657378	Mettl18|chr1:163656879-163657378	0.260535183881898	.	.
chr1	164248686	164249185	chr1	163910292	163910791	Slc19a2|chr1:163910292-163910791	0.339747164287371	.	.
chr1	165453445	165453944	chr1	165452800	165453299	Gm37864|chr1:165452800-165453299	0.470122435944706	.	.
chr1	165453445	165453944	chr1	165643008	165643507	Gm37864|chr1:165643008-165643507	0.284413547283108	.	.
chr1	165460922	165461421	chr1	165641351	165641850	Dcaf6|chr1:165641351-165641850	0.401952888393893	.	.
chr1	165460922	165461421	chr1	165641351	165641850	Mpc2|chr1:165641351-165641850	0.401952888393893	.	.
chr1	165634316	165634815	chr1	165320429	165320928	Mpzl1|chr1:165320429-165320928	0.427521680865271	.	.
chr1	165634316	165634815	chr1	165616997	165617496	Mpzl1|chr1:165616997-165617496	0.24983981095878	.	.
chr1	165634316	165634815	chr1	165643008	165643507	Mpzl1|chr1:165643008-165643507	0.420098711917398	.	.
chr1	165780459	165780958	chr1	166153330	166153829	Gm16565|chr1:166153330-166153829	0.282597000901878	.	.
chr1	165780459	165780958	chr1	166160566	166161065	Gm16565|chr1:166160566-166161065	0.388799045398848	.	.
chr1	166002418	166002917	chr1	165822391	165822890	Gm26665|chr1:165822391-165822890	0.300525396164896	.	.
chr1	166002418	166002917	chr1	165822391	165822890	Pou2f1|chr1:165822391-165822890	0.300525396164896	.	.
chr1	166002418	166002917	chr1	166151305	166151804	Gm26665|chr1:166151305-166151804	0.35803968454531	.	.
chr1	166002418	166002917	chr1	166151305	166151804	Pou2f1|chr1:166151305-166151804	0.35803968454531	.	.
chr1	166002418	166002917	chr1	166154109	166154608	Gm26665|chr1:166154109-166154608	0.437236818513131	.	.
chr1	166002418	166002917	chr1	166154109	166154608	Pou2f1|chr1:166154109-166154608	0.437236818513131	.	.
chr1	166002418	166002917	chr1	166184602	166185101	Gm26665|chr1:166184602-166185101	0.344153011526671	.	.
chr1	166002418	166002917	chr1	166184602	166185101	Pou2f1|chr1:166184602-166185101	0.344153011526671	.	.
chr1	166002418	166002917	chr1	166302681	166303180	Gm26665|chr1:166302681-166303180	0.303494217315203	.	.
chr1	166002418	166002917	chr1	166302681	166303180	Pou2f1|chr1:166302681-166303180	0.303494217315203	.	.
chr1	166003176	166003675	chr1	165853713	165854212	Gm26665|chr1:165853713-165854212	0.47031083867492	.	.
chr1	166003176	166003675	chr1	165853713	165854212	Pou2f1|chr1:165853713-165854212	0.47031083867492	.	.
chr1	166003176	166003675	chr1	166048366	166048865	Gm26665|chr1:166048366-166048865	0.265985548891879	.	.
chr1	166003176	166003675	chr1	166048366	166048865	Pou2f1|chr1:166048366-166048865	0.265985548891879	.	.
chr1	166003176	166003675	chr1	166160566	166161065	Gm26665|chr1:166160566-166161065	0.263406888813225	.	.
chr1	166003176	166003675	chr1	166160566	166161065	Pou2f1|chr1:166160566-166161065	0.263406888813225	.	.
chr1	166003176	166003675	chr1	166282640	166283139	Gm26665|chr1:166282640-166283139	0.34956656082567	.	.
chr1	166003176	166003675	chr1	166282640	166283139	Pou2f1|chr1:166282640-166283139	0.34956656082567	.	.
chr1	166003176	166003675	chr1	166319038	166319537	Gm26665|chr1:166319038-166319537	0.465652576706422	.	.
chr1	166003176	166003675	chr1	166319038	166319537	Pou2f1|chr1:166319038-166319537	0.465652576706422	.	.
chr1	166003176	166003675	chr1	166343030	166343529	Gm26665|chr1:166343030-166343529	0.470635286623963	.	.
chr1	166003176	166003675	chr1	166343030	166343529	Pou2f1|chr1:166343030-166343529	0.470635286623963	.	.
chr1	166253817	166254316	chr1	166048366	166048865	Ildr2|chr1:166048366-166048865	0.301834610923154	.	.
chr1	166253817	166254316	chr1	166151305	166151804	Ildr2|chr1:166151305-166151804	0.457517876296476	.	.
chr1	166253817	166254316	chr1	166154109	166154608	Ildr2|chr1:166154109-166154608	0.270696246546668	.	.
chr1	166253817	166254316	chr1	166428926	166429425	Ildr2|chr1:166428926-166429425	0.284033365576835	.	.
chr1	166253817	166254316	chr1	166735514	166736013	Ildr2|chr1:166735514-166736013	0.279507959088434	.	.
chr1	166254415	166254914	chr1	166184602	166185101	Ildr2|chr1:166184602-166185101	0.319807698099447	.	.
chr1	166254415	166254914	chr1	166302681	166303180	Ildr2|chr1:166302681-166303180	0.359420339688548	.	.
chr1	166308696	166309195	chr1	166048366	166048865	5330438I03Rik|chr1:166048366-166048865	0.284855155743128	.	.
chr1	166308696	166309195	chr1	166153330	166153829	5330438I03Rik|chr1:166153330-166153829	0.393396018465553	.	.
chr1	166308696	166309195	chr1	166282640	166283139	5330438I03Rik|chr1:166282640-166283139	0.387876215798279	.	.
chr1	166308696	166309195	chr1	166373017	166373516	5330438I03Rik|chr1:166373017-166373516	0.582713189252765	.	.
chr1	166308696	166309195	chr1	166428926	166429425	5330438I03Rik|chr1:166428926-166429425	0.279669120276656	.	.
chr1	166309200	166309699	chr1	166282640	166283139	5330438I03Rik|chr1:166282640-166283139	0.392104235942795	.	.
chr1	166309200	166309699	chr1	166343030	166343529	5330438I03Rik|chr1:166343030-166343529	0.360437558864184	.	.
chr1	166379002	166379501	chr1	166160566	166161065	Tada1|chr1:166160566-166161065	0.416247095202271	.	.
chr1	166379002	166379501	chr1	166282640	166283139	Tada1|chr1:166282640-166283139	0.391952085550883	.	.
chr1	166379002	166379501	chr1	166319038	166319537	Tada1|chr1:166319038-166319537	0.477221650328459	.	.
chr1	166379002	166379501	chr1	166343030	166343529	Tada1|chr1:166343030-166343529	0.412358385110417	.	.
chr1	166379002	166379501	chr1	166360121	166360620	Tada1|chr1:166360121-166360620	0.449331213119369	.	.
chr1	166379002	166379501	chr1	166737948	166738447	Tada1|chr1:166737948-166738447	0.253980520296857	.	.
chr1	166409578	166410077	chr1	166186596	166187095	Pogk|chr1:166186596-166187095	0.580652740267951	.	.
chr1	166409578	166410077	chr1	166323954	166324453	Pogk|chr1:166323954-166324453	0.397225534432779	.	.
chr1	166409578	166410077	chr1	166735514	166736013	Pogk|chr1:166735514-166736013	0.255530643656032	.	.
chr1	166409578	166410077	chr1	166737948	166738447	Pogk|chr1:166737948-166738447	0.396005582164922	.	.
chr1	166681166	166681665	chr1	166319038	166319537	Fmo9|chr1:166319038-166319537	0.23704670203363	.	.
chr1	166681166	166681665	chr1	166343030	166343529	Fmo9|chr1:166343030-166343529	0.349943434893795	.	.
chr1	166681166	166681665	chr1	166360121	166360620	Fmo9|chr1:166360121-166360620	0.346439990361827	.	.
chr1	169347691	169348190	chr1	169386182	169386681	Gm37839|chr1:169386182-169386681	0.411510814916854	.	.
chr1	169347691	169348190	chr1	169670575	169671074	Gm37839|chr1:169670575-169671074	0.266274331372547	.	.
chr1	169347691	169348190	chr1	169674031	169674530	Gm37839|chr1:169674031-169674530	0.277717562154885	.	.
chr1	169531254	169531753	chr1	169367944	169368443	Nuf2|chr1:169367944-169368443	0.480504168056826	.	.
chr1	169531254	169531753	chr1	169385439	169385938	Nuf2|chr1:169385439-169385938	0.584266851136333	.	.
chr1	169531254	169531753	chr1	169495843	169496342	Nuf2|chr1:169495843-169496342	0.557192614333804	.	.
chr1	169531254	169531753	chr1	169759382	169759881	Nuf2|chr1:169759382-169759881	0.292825499842702	.	.
chr1	169531254	169531753	chr1	169764373	169764872	Nuf2|chr1:169764373-169764872	0.495230484411101	.	.
chr1	169531254	169531753	chr1	169819669	169820168	Nuf2|chr1:169819669-169820168	0.437841887261438	.	.
chr1	169531254	169531753	chr1	169830533	169831032	Nuf2|chr1:169830533-169831032	0.333199479274803	.	.
chr1	169531254	169531753	chr1	169917937	169918436	Nuf2|chr1:169917937-169918436	0.334520045435226	.	.
chr1	169532064	169532563	chr1	169353953	169354452	Nuf2|chr1:169353953-169354452	0.396999566932569	.	.
chr1	169532064	169532563	chr1	169817032	169817531	Nuf2|chr1:169817032-169817531	0.306536847417297	.	.
chr1	169532064	169532563	chr1	169819046	169819545	Nuf2|chr1:169819046-169819545	0.37576821862878	.	.
chr1	169747461	169747960	chr1	169458835	169459334	Rgs4|chr1:169458835-169459334	0.536888825895331	.	.
chr1	169747461	169747960	chr1	169459343	169459842	Rgs4|chr1:169459343-169459842	0.37547864445502	.	.
chr1	169747461	169747960	chr1	169831160	169831659	Rgs4|chr1:169831160-169831659	0.367871998496654	.	.
chr1	169747461	169747960	chr1	169831160	169831659	Rgs4|chr1:169831160-169831659	0.367871998496655	.	.
chr1	169747461	169747960	chr1	169831684	169832183	Rgs4|chr1:169831684-169832183	0.24516182255483	.	.
chr1	169747461	169747960	chr1	169868607	169869106	Rgs4|chr1:169868607-169869106	0.499247552704124	.	.
chr1	169933784	169934283	chr1	169831160	169831659	Gm15852|chr1:169831160-169831659	0.453264863830245	.	.
chr1	169933784	169934283	chr1	169831684	169832183	Gm15852|chr1:169831684-169832183	0.275745022161659	.	.
chr1	169934305	169934804	chr1	169831160	169831659	Gm15852|chr1:169831160-169831659	0.39362039999754	.	.
chr1	169934305	169934804	chr1	169868607	169869106	Gm15852|chr1:169868607-169869106	0.354560703140193	.	.
chr1	169969082	169969581	chr1	169501187	169501686	3110045C21Rik|chr1:169501187-169501686	0.555885297409445	.	.
chr1	169969082	169969581	chr1	169501187	169501686	Hsd17b7|chr1:169501187-169501686	0.555885297409445	.	.
chr1	169969082	169969581	chr1	169670575	169671074	3110045C21Rik|chr1:169670575-169671074	0.370212598359371	.	.
chr1	169969082	169969581	chr1	169670575	169671074	Hsd17b7|chr1:169670575-169671074	0.370212598359371	.	.
chr1	169969082	169969581	chr1	169699288	169699787	3110045C21Rik|chr1:169699288-169699787	0.300859118119014	.	.
chr1	169969082	169969581	chr1	169699288	169699787	Hsd17b7|chr1:169699288-169699787	0.300859118119014	.	.
chr1	169969082	169969581	chr1	169759382	169759881	3110045C21Rik|chr1:169759382-169759881	0.349502235751554	.	.
chr1	169969082	169969581	chr1	169759382	169759881	Hsd17b7|chr1:169759382-169759881	0.349502235751554	.	.
chr1	169969082	169969581	chr1	169764373	169764872	3110045C21Rik|chr1:169764373-169764872	0.283790748787076	.	.
chr1	169969082	169969581	chr1	169764373	169764872	Hsd17b7|chr1:169764373-169764872	0.283790748787076	.	.
chr1	169969082	169969581	chr1	169819669	169820168	3110045C21Rik|chr1:169819669-169820168	0.354431385726196	.	.
chr1	169969082	169969581	chr1	169819669	169820168	3110045C21Rik|chr1:169819669-169820168	0.354431385726197	.	.
chr1	169969082	169969581	chr1	169819669	169820168	Hsd17b7|chr1:169819669-169820168	0.354431385726196	.	.
chr1	169969082	169969581	chr1	169819669	169820168	Hsd17b7|chr1:169819669-169820168	0.354431385726197	.	.
chr1	169969082	169969581	chr1	169830533	169831032	3110045C21Rik|chr1:169830533-169831032	0.281568660383987	.	.
chr1	169969082	169969581	chr1	169830533	169831032	Hsd17b7|chr1:169830533-169831032	0.281568660383987	.	.
chr1	169969082	169969581	chr1	169868607	169869106	3110045C21Rik|chr1:169868607-169869106	0.254551383654456	.	.
chr1	169969082	169969581	chr1	169868607	169869106	Hsd17b7|chr1:169868607-169869106	0.254551383654456	.	.
chr1	169969082	169969581	chr1	169869147	169869646	3110045C21Rik|chr1:169869147-169869646	0.430366452035517	.	.
chr1	169969082	169969581	chr1	169869147	169869646	Hsd17b7|chr1:169869147-169869646	0.430366452035517	.	.
chr1	169969082	169969581	chr1	169917937	169918436	3110045C21Rik|chr1:169917937-169918436	0.655427016827603	.	.
chr1	169969082	169969581	chr1	169917937	169918436	Hsd17b7|chr1:169917937-169918436	0.655427016827603	.	.
chr1	169969082	169969581	chr1	169932271	169932770	3110045C21Rik|chr1:169932271-169932770	0.482376683533785	.	.
chr1	169969082	169969581	chr1	169932271	169932770	Hsd17b7|chr1:169932271-169932770	0.482376683533785	.	.
chr1	170868410	170868909	chr1	171038357	171038856	Atf6|chr1:171038357-171038856	0.504671782659669	.	.
chr1	170868410	170868909	chr1	171038357	171038856	Gm9929|chr1:171038357-171038856	0.504671782659669	.	.
chr1	170885252	170885751	chr1	170902043	170902542	Dusp12|chr1:170902043-170902542	0.422928305089025	.	.
chr1	170885252	170885751	chr1	170902043	170902542	Gm26620|chr1:170902043-170902542	0.422928305089025	.	.
chr1	170885252	170885751	chr1	171033681	171034180	Dusp12|chr1:171033681-171034180	0.453194266645497	.	.
chr1	170885252	170885751	chr1	171033681	171034180	Gm26620|chr1:171033681-171034180	0.453194266645497	.	.
chr1	170885252	170885751	chr1	171037809	171038308	Dusp12|chr1:171037809-171038308	0.249872007536937	.	.
chr1	170885252	170885751	chr1	171037809	171038308	Gm26620|chr1:171037809-171038308	0.249872007536937	.	.
chr1	170885252	170885751	chr1	171038357	171038856	Dusp12|chr1:171038357-171038856	0.476808096280902	.	.
chr1	170885252	170885751	chr1	171038357	171038856	Gm26620|chr1:171038357-171038856	0.476808096280902	.	.
chr1	170885252	170885751	chr1	171247027	171247526	Dusp12|chr1:171247027-171247526	0.273250486325656	.	.
chr1	170885252	170885751	chr1	171247027	171247526	Gm26620|chr1:171247027-171247526	0.273250486325656	.	.
chr1	171064360	171064859	chr1	170907734	170908233	Fcgr3|chr1:170907734-170908233	0.261748833785884	.	.
chr1	171064360	171064859	chr1	171033681	171034180	Fcgr3|chr1:171033681-171034180	0.302123216384405	.	.
chr1	171113775	171114274	chr1	171103099	171103598	Cfap126|chr1:171103099-171103598	0.455344699142699	.	.
chr1	171113775	171114274	chr1	171110922	171111421	Cfap126|chr1:171110922-171111421	0.297144155679871	.	.
chr1	171113775	171114274	chr1	171192867	171193366	Cfap126|chr1:171192867-171193366	0.287585870978659	.	.
chr1	171113775	171114274	chr1	171193640	171194139	Cfap126|chr1:171193640-171194139	0.250505487636026	.	.
chr1	171113775	171114274	chr1	171220747	171221246	Cfap126|chr1:171220747-171221246	0.288966460592087	.	.
chr1	171150371	171150870	chr1	170902043	170902542	Mpz|chr1:170902043-170902542	0.268210844099531	.	.
chr1	171150371	171150870	chr1	170902043	170902542	Sdhc|chr1:170902043-170902542	0.268210844099531	.	.
chr1	171150371	171150870	chr1	170996679	170997178	Mpz|chr1:170996679-170997178	0.284802559836524	.	.
chr1	171150371	171150870	chr1	170996679	170997178	Sdhc|chr1:170996679-170997178	0.284802559836524	.	.
chr1	171150371	171150870	chr1	171033681	171034180	Mpz|chr1:171033681-171034180	0.401543773180063	.	.
chr1	171150371	171150870	chr1	171033681	171034180	Sdhc|chr1:171033681-171034180	0.401543773180063	.	.
chr1	171150371	171150870	chr1	171044776	171045275	Mpz|chr1:171044776-171045275	0.317001672863266	.	.
chr1	171150371	171150870	chr1	171044776	171045275	Sdhc|chr1:171044776-171045275	0.317001672863266	.	.
chr1	171150371	171150870	chr1	171122872	171123371	Mpz|chr1:171122872-171123371	0.310576382163794	.	.
chr1	171150371	171150870	chr1	171122872	171123371	Sdhc|chr1:171122872-171123371	0.310576382163794	.	.
chr1	171150371	171150870	chr1	171470192	171470691	Mpz|chr1:171470192-171470691	0.316587217738854	.	.
chr1	171150371	171150870	chr1	171470192	171470691	Sdhc|chr1:171470192-171470691	0.316587217738854	.	.
chr1	171196077	171196576	chr1	171192867	171193366	Pcp4l1|chr1:171192867-171193366	0.334109704120676	.	.
chr1	171196077	171196576	chr1	171238441	171238940	Pcp4l1|chr1:171238441-171238940	0.352055012496041	.	.
chr1	171222404	171222903	chr1	170786497	170786996	Tomm40l|chr1:170786497-170786996	0.352670166479161	.	.
chr1	171222404	171222903	chr1	170907216	170907715	Tomm40l|chr1:170907216-170907715	0.304496196626957	.	.
chr1	171222404	171222903	chr1	170996679	170997178	Tomm40l|chr1:170996679-170997178	0.425176821662454	.	.
chr1	171222404	171222903	chr1	171033681	171034180	Tomm40l|chr1:171033681-171034180	0.290019379412404	.	.
chr1	171222404	171222903	chr1	171101659	171102158	Tomm40l|chr1:171101659-171102158	0.323526364228871	.	.
chr1	171222404	171222903	chr1	171247027	171247526	Tomm40l|chr1:171247027-171247526	0.320560114167376	.	.
chr1	171222404	171222903	chr1	171379865	171380364	Tomm40l|chr1:171379865-171380364	0.278465234263109	.	.
chr1	171222404	171222903	chr1	171470192	171470691	Tomm40l|chr1:171470192-171470691	0.379060046792293	.	.
chr1	171270057	171270556	chr1	171644299	171644798	B4galt3|chr1:171644299-171644798	0.240828887880167	.	.
chr1	171281054	171281553	chr1	171033681	171034180	Ppox|chr1:171033681-171034180	0.456066446079744	.	.
chr1	171281054	171281553	chr1	171096067	171096566	Ppox|chr1:171096067-171096566	0.321519660681329	.	.
chr1	171281054	171281553	chr1	171247027	171247526	Ppox|chr1:171247027-171247526	0.281708164691869	.	.
chr1	171281054	171281553	chr1	171257104	171257603	Ppox|chr1:171257104-171257603	0.255584089073354	.	.
chr1	171281563	171282062	chr1	171033681	171034180	Ppox|chr1:171033681-171034180	0.35591603650357	.	.
chr1	171281563	171282062	chr1	171096067	171096566	Ppox|chr1:171096067-171096566	0.262469586251097	.	.
chr1	171281563	171282062	chr1	171101659	171102158	Ppox|chr1:171101659-171102158	0.261303163893919	.	.
chr1	171281563	171282062	chr1	171220747	171221246	Ppox|chr1:171220747-171221246	0.333225892059999	.	.
chr1	171281563	171282062	chr1	171247027	171247526	Ppox|chr1:171247027-171247526	0.555055774697509	.	.
chr1	171281563	171282062	chr1	171257104	171257603	Ppox|chr1:171257104-171257603	0.271424993040526	.	.
chr1	171281563	171282062	chr1	171257104	171257603	Ppox|chr1:171257104-171257603	0.271424993040527	.	.
chr1	171281563	171282062	chr1	171470192	171470691	Ppox|chr1:171470192-171470691	0.287494662201117	.	.
chr1	171281563	171282062	chr1	171553589	171554088	Ppox|chr1:171553589-171554088	0.356867321849614	.	.
chr1	171287719	171288218	chr1	171247027	171247526	Usp21|chr1:171247027-171247526	0.254273410838326	.	.
chr1	171287719	171288218	chr1	171379865	171380364	Usp21|chr1:171379865-171380364	0.386256173407638	.	.
chr1	171287719	171288218	chr1	171470192	171470691	Usp21|chr1:171470192-171470691	0.45086027496731	.	.
chr1	171287719	171288218	chr1	171672998	171673497	Usp21|chr1:171672998-171673497	0.247828860298425	.	.
chr1	171294566	171295065	chr1	171358351	171358850	Ufc1|chr1:171358351-171358850	0.358852945336942	.	.
chr1	171294566	171295065	chr1	171470192	171470691	Ufc1|chr1:171470192-171470691	0.284694506174028	.	.
chr1	171328705	171329204	chr1	171553589	171554088	Dedd|chr1:171553589-171554088	0.329237607477773	.	.
chr1	171329206	171329705	chr1	171033681	171034180	Dedd|chr1:171033681-171034180	0.3199975994037	.	.
chr1	171329206	171329705	chr1	171038357	171038856	Dedd|chr1:171038357-171038856	0.257815855400787	.	.
chr1	171329206	171329705	chr1	171044776	171045275	Dedd|chr1:171044776-171045275	0.316293513228827	.	.
chr1	171329206	171329705	chr1	171096067	171096566	Dedd|chr1:171096067-171096566	0.241195716906335	.	.
chr1	171329206	171329705	chr1	171118208	171118707	Dedd|chr1:171118208-171118707	0.435042231476868	.	.
chr1	171329206	171329705	chr1	171379865	171380364	Dedd|chr1:171379865-171380364	0.269589233806191	.	.
chr1	171329206	171329705	chr1	171470192	171470691	Dedd|chr1:171470192-171470691	0.369490668252974	.	.
chr1	171345437	171345936	chr1	171044266	171044765	Nit1|chr1:171044266-171044765	0.27159230483745	.	.
chr1	171345437	171345936	chr1	171044266	171044765	Pfdn2|chr1:171044266-171044765	0.27159230483745	.	.
chr1	171360576	171361075	chr1	171044266	171044765	Klhdc9|chr1:171044266-171044765	0.239525576564014	.	.
chr1	171360576	171361075	chr1	171096067	171096566	Klhdc9|chr1:171096067-171096566	0.286493518902999	.	.
chr1	171360576	171361075	chr1	171101659	171102158	Klhdc9|chr1:171101659-171102158	0.495661534998473	.	.
chr1	171360576	171361075	chr1	171118208	171118707	Klhdc9|chr1:171118208-171118707	0.243011758270057	.	.
chr1	171360576	171361075	chr1	171220747	171221246	Klhdc9|chr1:171220747-171221246	0.252145193620348	.	.
chr1	171360576	171361075	chr1	171247027	171247526	Klhdc9|chr1:171247027-171247526	0.426949409771375	.	.
chr1	171360576	171361075	chr1	171470192	171470691	Klhdc9|chr1:171470192-171470691	0.271288172738875	.	.
chr1	171411068	171411567	chr1	171038357	171038856	Usf1|chr1:171038357-171038856	0.294905756002782	.	.
chr1	171411068	171411567	chr1	171044776	171045275	Usf1|chr1:171044776-171045275	0.369730637839943	.	.
chr1	171411068	171411567	chr1	171118208	171118707	Usf1|chr1:171118208-171118707	0.359166888960375	.	.
chr1	171411068	171411567	chr1	171118208	171118707	Usf1|chr1:171118208-171118707	0.359166888960376	.	.
chr1	171411068	171411567	chr1	171122872	171123371	Usf1|chr1:171122872-171123371	0.2663309522134	.	.
chr1	171411068	171411567	chr1	171220747	171221246	Usf1|chr1:171220747-171221246	0.304190476741514	.	.
chr1	171411068	171411567	chr1	171358351	171358850	Usf1|chr1:171358351-171358850	0.274925866788049	.	.
chr1	171411068	171411567	chr1	171553589	171554088	Usf1|chr1:171553589-171554088	0.298566263289312	.	.
chr1	171503198	171503697	chr1	171257104	171257603	Alyref2|chr1:171257104-171257603	0.315556086294943	.	.
chr1	171503198	171503697	chr1	171257104	171257603	B930036N10Rik|chr1:171257104-171257603	0.315556086294943	.	.
chr1	171503198	171503697	chr1	171553007	171553506	Alyref2|chr1:171553007-171553506	0.486161382345505	.	.
chr1	171503198	171503697	chr1	171553007	171553506	B930036N10Rik|chr1:171553007-171553506	0.486161382345505	.	.
chr1	171503848	171504347	chr1	171553589	171554088	Alyref2|chr1:171553589-171554088	0.245262796149393	.	.
chr1	171503848	171504347	chr1	171553589	171554088	B930036N10Rik|chr1:171553589-171554088	0.245262796149393	.	.
chr1	171634914	171635413	chr1	171774677	171775176	Gm37787|chr1:171774677-171775176	0.352333805573637	.	.
chr1	171634914	171635413	chr1	171815706	171816205	Gm37787|chr1:171815706-171816205	0.286947148162812	.	.
chr1	172027641	172028140	chr1	171775740	171776239	Vangl2|chr1:171775740-171776239	0.475183269522782	.	.
chr1	172027641	172028140	chr1	172027134	172027633	Vangl2|chr1:172027134-172027633	0.706261919914679	.	.
chr1	172027641	172028140	chr1	172027134	172027633	Vangl2|chr1:172027134-172027633	0.70626191991468	.	.
chr1	172027641	172028140	chr1	172200733	172201232	Vangl2|chr1:172200733-172201232	0.407105356473582	.	.
chr1	172027641	172028140	chr1	172217086	172217585	Vangl2|chr1:172217086-172217585	0.287301913230281	.	.
chr1	172082460	172082959	chr1	171815706	171816205	Copa|chr1:171815706-171816205	0.603554251239447	.	.
chr1	172082460	172082959	chr1	171815706	171816205	Ncstn|chr1:171815706-171816205	0.603554251239447	.	.
chr1	172126494	172126993	chr1	171815706	171816205	Pex19|chr1:171815706-171816205	0.276098310949465	.	.
chr1	172126494	172126993	chr1	172161857	172162356	Pex19|chr1:172161857-172162356	0.240649248851084	.	.
chr1	172126494	172126993	chr1	172217086	172217585	Pex19|chr1:172217086-172217585	0.387057260805574	.	.
chr1	172147848	172148347	chr1	172012325	172012824	Dcaf8|chr1:172012325-172012824	0.269599651916147	.	.
chr1	172147848	172148347	chr1	172025967	172026466	Dcaf8|chr1:172025967-172026466	0.447710557127921	.	.
chr1	172147848	172148347	chr1	172027134	172027633	Dcaf8|chr1:172027134-172027633	0.353607279136575	.	.
chr1	172147848	172148347	chr1	172200733	172201232	Dcaf8|chr1:172200733-172201232	0.29432502248229	.	.
chr1	172206038	172206537	chr1	171775740	171776239	Pea15a|chr1:171775740-171776239	0.400715732786098	.	.
chr1	172206038	172206537	chr1	172027134	172027633	Pea15a|chr1:172027134-172027633	0.361723294816589	.	.
chr1	172206038	172206537	chr1	172053841	172054340	Pea15a|chr1:172053841-172054340	0.354196435321166	.	.
chr1	172206038	172206537	chr1	172217086	172217585	Pea15a|chr1:172217086-172217585	0.430236466351676	.	.
chr1	172206562	172207061	chr1	172027134	172027633	Pea15a|chr1:172027134-172027633	0.377653103496687	.	.
chr1	172206562	172207061	chr1	172053841	172054340	Pea15a|chr1:172053841-172054340	0.333568025490282	.	.
chr1	172520879	172521378	chr1	172790476	172790975	Cfap45|chr1:172790476-172790975	0.266171937151233	.	.
chr1	172632295	172632794	chr1	172528665	172529164	Dusp23|chr1:172528665-172529164	0.422738203130219	.	.
chr1	172632295	172632794	chr1	172532487	172532986	Dusp23|chr1:172532487-172532986	0.284445883222082	.	.
chr1	172632295	172632794	chr1	172562878	172563377	Dusp23|chr1:172562878-172563377	0.38536501674579	.	.
chr1	172632295	172632794	chr1	172790476	172790975	Dusp23|chr1:172790476-172790975	0.410952094149454	.	.
chr1	172632295	172632794	chr1	172813462	172813961	Dusp23|chr1:172813462-172813961	0.426441131536793	.	.
chr1	172632827	172633326	chr1	172616964	172617463	Dusp23|chr1:172616964-172617463	0.260019439354154	.	.
chr1	172632827	172633326	chr1	172616964	172617463	Dusp23|chr1:172616964-172617463	0.260019439354155	.	.
chr1	172632827	172633326	chr1	172712328	172712827	Dusp23|chr1:172712328-172712827	0.299485365085927	.	.
chr1	172632827	172633326	chr1	172990004	172990503	Dusp23|chr1:172990004-172990503	0.330103815678926	.	.
chr1	172632827	172633326	chr1	172990604	172991103	Dusp23|chr1:172990604-172991103	0.331417356780621	.	.
chr1	173366644	173367143	chr1	173345578	173346077	Cadm3|chr1:173345578-173346077	0.268698852159127	.	.
chr1	173367390	173367889	chr1	173395231	173395730	Cadm3|chr1:173395231-173395730	0.242523985698133	.	.
chr1	174501578	174502077	chr1	174523271	174523770	Fmn2|chr1:174523271-174523770	0.410467948467499	.	.
chr1	174501578	174502077	chr1	174592349	174592848	Fmn2|chr1:174592349-174592848	0.306768632195126	.	.
chr1	174502434	174502933	chr1	174592349	174592848	Fmn2|chr1:174592349-174592848	0.398151780332253	.	.
chr1	175625436	175625935	chr1	175582786	175583285	Fh1|chr1:175582786-175583285	0.25652032789894	.	.
chr1	175625436	175625935	chr1	175582786	175583285	Fh1|chr1:175582786-175583285	0.256520327898941	.	.
chr1	175625436	175625935	chr1	175671592	175672091	Fh1|chr1:175671592-175672091	0.527898963134006	.	.
chr1	175625436	175625935	chr1	175823962	175824461	Fh1|chr1:175823962-175824461	0.240876080123332	.	.
chr1	175625436	175625935	chr1	175858059	175858558	Fh1|chr1:175858059-175858558	0.414862011876792	.	.
chr1	175625436	175625935	chr1	175870656	175871155	Fh1|chr1:175870656-175871155	0.273123281432453	.	.
chr1	175625436	175625935	chr1	175872846	175873345	Fh1|chr1:175872846-175873345	0.437869475138062	.	.
chr1	175625436	175625935	chr1	175936373	175936872	Fh1|chr1:175936373-175936872	0.570506607841792	.	.
chr1	175691964	175692463	chr1	175871980	175872479	Chml|chr1:175871980-175872479	0.240513984133426	.	.
chr1	175691964	175692463	chr1	175871980	175872479	Opn3|chr1:175871980-175872479	0.240513984133426	.	.
chr1	175692503	175693002	chr1	175506932	175507431	Chml|chr1:175506932-175507431	0.270954184753239	.	.
chr1	175692503	175693002	chr1	175506932	175507431	Opn3|chr1:175506932-175507431	0.270954184753239	.	.
chr1	175692503	175693002	chr1	175550508	175551007	Chml|chr1:175550508-175551007	0.390866657393172	.	.
chr1	175692503	175693002	chr1	175550508	175551007	Opn3|chr1:175550508-175551007	0.390866657393172	.	.
chr1	175692503	175693002	chr1	175668954	175669453	Chml|chr1:175668954-175669453	0.311470674648346	.	.
chr1	175692503	175693002	chr1	175668954	175669453	Opn3|chr1:175668954-175669453	0.311470674648346	.	.
chr1	175692503	175693002	chr1	175719153	175719652	Chml|chr1:175719153-175719652	0.240279606379173	.	.
chr1	175692503	175693002	chr1	175719153	175719652	Opn3|chr1:175719153-175719652	0.240279606379173	.	.
chr1	175692503	175693002	chr1	175719706	175720205	Chml|chr1:175719706-175720205	0.268661034282568	.	.
chr1	175692503	175693002	chr1	175719706	175720205	Opn3|chr1:175719706-175720205	0.268661034282568	.	.
chr1	175692503	175693002	chr1	175867509	175868008	Chml|chr1:175867509-175868008	0.385370770351382	.	.
chr1	175692503	175693002	chr1	175867509	175868008	Opn3|chr1:175867509-175868008	0.385370770351382	.	.
chr1	175692503	175693002	chr1	175871980	175872479	Chml|chr1:175871980-175872479	0.408205827593629	.	.
chr1	175692503	175693002	chr1	175871980	175872479	Opn3|chr1:175871980-175872479	0.408205827593629	.	.
chr1	175692503	175693002	chr1	175923807	175924306	Chml|chr1:175923807-175924306	0.269762715237748	.	.
chr1	175692503	175693002	chr1	175923807	175924306	Opn3|chr1:175923807-175924306	0.269762715237748	.	.
chr1	175693049	175693548	chr1	175872846	175873345	Chml|chr1:175872846-175873345	0.34404134950948	.	.
chr1	175693049	175693548	chr1	175872846	175873345	Opn3|chr1:175872846-175873345	0.34404134950948	.	.
chr1	175880538	175881037	chr1	175870656	175871155	Exo1|chr1:175870656-175871155	0.321586458503929	.	.
chr1	175880538	175881037	chr1	176046292	176046791	Exo1|chr1:176046292-176046791	0.261004094747428	.	.
chr1	175880538	175881037	chr1	176186102	176186601	Exo1|chr1:176186102-176186601	0.348955796373144	.	.
chr1	176275192	176275691	chr1	176290364	176290863	Gm38101|chr1:176290364-176290863	0.372893877280236	.	.
chr1	176275192	176275691	chr1	176290364	176290863	Pld5|chr1:176290364-176290863	0.372893877280236	.	.
chr1	176275192	176275691	chr1	176364501	176365000	Gm38101|chr1:176364501-176365000	0.372521855204888	.	.
chr1	176275192	176275691	chr1	176364501	176365000	Pld5|chr1:176364501-176365000	0.372521855204888	.	.
chr1	176275192	176275691	chr1	176373560	176374059	Gm38101|chr1:176373560-176374059	0.376462806117788	.	.
chr1	176275192	176275691	chr1	176373560	176374059	Pld5|chr1:176373560-176374059	0.376462806117788	.	.
chr1	176275192	176275691	chr1	176499264	176499763	Gm38101|chr1:176499264-176499763	0.51113596814361	.	.
chr1	176275192	176275691	chr1	176499264	176499763	Pld5|chr1:176499264-176499763	0.51113596814361	.	.
chr1	176275192	176275691	chr1	176573714	176574213	Gm38101|chr1:176573714-176574213	0.474486838644766	.	.
chr1	176275192	176275691	chr1	176573714	176574213	Pld5|chr1:176573714-176574213	0.474486838644766	.	.
chr1	177257072	177257571	chr1	177703313	177703812	Akt3|chr1:177703313-177703812	0.264616755067702	.	.
chr1	177258176	177258675	chr1	177030780	177031279	Akt3|chr1:177030780-177031279	0.263441417052508	.	.
chr1	177258176	177258675	chr1	177112158	177112657	Akt3|chr1:177112158-177112657	0.383599478639436	.	.
chr1	177258176	177258675	chr1	177322779	177323278	Akt3|chr1:177322779-177323278	0.308079718438057	.	.
chr1	177258678	177259177	chr1	177323418	177323917	Akt3|chr1:177323418-177323917	0.428502671626159	.	.
chr1	177258678	177259177	chr1	177702809	177703308	Akt3|chr1:177702809-177703308	0.347731819596607	.	.
chr1	177258678	177259177	chr1	177703313	177703812	Akt3|chr1:177703313-177703812	0.364872919390779	.	.
chr1	177441840	177442339	chr1	177640159	177640658	Zbtb18|chr1:177640159-177640658	0.268704645080329	.	.
chr1	177441840	177442339	chr1	177703313	177703812	Zbtb18|chr1:177703313-177703812	0.349355116609539	.	.
chr1	177729062	177729561	chr1	177338691	177339190	1700016C15Rik|chr1:177338691-177339190	0.237911739871892	.	.
chr1	177729062	177729561	chr1	177422588	177423087	1700016C15Rik|chr1:177422588-177423087	0.335951695806384	.	.
chr1	177729062	177729561	chr1	177676080	177676579	1700016C15Rik|chr1:177676080-177676579	0.237600241639383	.	.
chr1	177729062	177729561	chr1	177676621	177677120	1700016C15Rik|chr1:177676621-177677120	0.309595531636666	.	.
chr1	177729062	177729561	chr1	177684862	177685361	1700016C15Rik|chr1:177684862-177685361	0.266531661428253	.	.
chr1	177795766	177796265	chr1	177640159	177640658	Adss|chr1:177640159-177640658	0.340387733755183	.	.
chr1	177795766	177796265	chr1	177676080	177676579	Adss|chr1:177676080-177676579	0.346226745001332	.	.
chr1	177795766	177796265	chr1	177676621	177677120	Adss|chr1:177676621-177677120	0.313945518109924	.	.
chr1	177796375	177796874	chr1	177640159	177640658	Adss|chr1:177640159-177640658	0.320601870653934	.	.
chr1	177796375	177796874	chr1	177676080	177676579	Adss|chr1:177676080-177676579	0.398816700663097	.	.
chr1	178187311	178187810	chr1	177914392	177914891	Desi2|chr1:177914392-177914891	0.365580677222426	.	.
chr1	178276142	178276641	chr1	178447830	178448329	4930527J03Rik|chr1:178447830-178448329	0.35501267372082	.	.
chr1	178317988	178318487	chr1	178219602	178220101	B230369F24Rik|chr1:178219602-178220101	0.500606786523922	.	.
chr1	178317988	178318487	chr1	178219602	178220101	Cox20|chr1:178219602-178220101	0.500606786523922	.	.
chr1	178317988	178318487	chr1	178368821	178369320	B230369F24Rik|chr1:178368821-178369320	0.483439931077192	.	.
chr1	178317988	178318487	chr1	178368821	178369320	Cox20|chr1:178368821-178369320	0.483439931077192	.	.
chr1	178318532	178319031	chr1	178219602	178220101	B230369F24Rik|chr1:178219602-178220101	0.314592521818096	.	.
chr1	178318532	178319031	chr1	178219602	178220101	Cox20|chr1:178219602-178220101	0.314592521818096	.	.
chr1	178318532	178319031	chr1	178448418	178448917	B230369F24Rik|chr1:178448418-178448917	0.264484301792943	.	.
chr1	178318532	178319031	chr1	178448418	178448917	Cox20|chr1:178448418-178448917	0.264484301792943	.	.
chr1	178318532	178319031	chr1	178449116	178449615	B230369F24Rik|chr1:178449116-178449615	0.486624329026951	.	.
chr1	178318532	178319031	chr1	178449116	178449615	Cox20|chr1:178449116-178449615	0.486624329026951	.	.
chr1	178337559	178338058	chr1	178449116	178449615	Hnrnpu|chr1:178449116-178449615	0.260049021106124	.	.
chr1	179667997	179668496	chr1	179844815	179845314	Sccpdh|chr1:179844815-179845314	0.29369545780921	.	.
chr1	179667997	179668496	chr1	179854279	179854778	Sccpdh|chr1:179854279-179854778	0.30122643199207	.	.
chr1	179802857	179803356	chr1	179648637	179649136	Ahctf1|chr1:179648637-179649136	0.259910458803323	.	.
chr1	179802857	179803356	chr1	179648637	179649136	Gm10518|chr1:179648637-179649136	0.259910458803323	.	.
chr1	179802857	179803356	chr1	180225780	180226279	Ahctf1|chr1:180225780-180226279	0.245233533970006	.	.
chr1	179802857	179803356	chr1	180225780	180226279	Gm10518|chr1:180225780-180226279	0.245233533970006	.	.
chr1	179803447	179803946	chr1	179648637	179649136	Ahctf1|chr1:179648637-179649136	0.27106088558704	.	.
chr1	179803447	179803946	chr1	179648637	179649136	Gm10518|chr1:179648637-179649136	0.27106088558704	.	.
chr1	179803447	179803946	chr1	179917435	179917934	Ahctf1|chr1:179917435-179917934	0.324611880645086	.	.
chr1	179803447	179803946	chr1	179917435	179917934	Gm10518|chr1:179917435-179917934	0.324611880645086	.	.
chr1	179959653	179960152	chr1	179648637	179649136	Cdc42bpa|chr1:179648637-179649136	0.240477706424648	.	.
chr1	179959653	179960152	chr1	180195828	180196327	Cdc42bpa|chr1:180195828-180196327	0.261841536683217	.	.
chr1	179959653	179960152	chr1	180249956	180250455	Cdc42bpa|chr1:180249956-180250455	0.354964271528963	.	.
chr1	180568576	180569075	chr1	180987738	180988237	Parp1|chr1:180987738-180988237	0.35813402978134	.	.
chr1	180641033	180641532	chr1	180530440	180530939	Lin9|chr1:180530440-180530939	0.269443429835094	.	.
chr1	180725789	180726288	chr1	180763866	180764365	Acbd3|chr1:180763866-180764365	0.248744446904163	.	.
chr1	180768387	180768886	chr1	180777540	180778039	Gm38293|chr1:180777540-180778039	0.314268736172182	.	.
chr1	180768387	180768886	chr1	180778088	180778587	Gm38293|chr1:180778088-180778587	0.334253215985098	.	.
chr1	180768387	180768886	chr1	181092807	181093306	Gm38293|chr1:181092807-181093306	0.255808023372392	.	.
chr1	180813989	180814488	chr1	180502505	180503004	H3f3a|chr1:180502505-180503004	0.299430974341523	.	.
chr1	180813989	180814488	chr1	180502505	180503004	H3f3aos|chr1:180502505-180503004	0.299430974341523	.	.
chr1	180813989	180814488	chr1	180848038	180848537	H3f3a|chr1:180848038-180848537	0.291674911367428	.	.
chr1	180813989	180814488	chr1	180848038	180848537	H3f3aos|chr1:180848038-180848537	0.291674911367428	.	.
chr1	180813989	180814488	chr1	180987738	180988237	H3f3a|chr1:180987738-180988237	0.425372916514254	.	.
chr1	180813989	180814488	chr1	180987738	180988237	H3f3aos|chr1:180987738-180988237	0.425372916514254	.	.
chr1	180813989	180814488	chr1	181017318	181017817	H3f3a|chr1:181017318-181017817	0.430417191541983	.	.
chr1	180813989	180814488	chr1	181017318	181017817	H3f3aos|chr1:181017318-181017817	0.430417191541983	.	.
chr1	180850639	180851138	chr1	180502505	180503004	Sde2|chr1:180502505-180503004	0.329509985394923	.	.
chr1	180850639	180851138	chr1	180530440	180530939	Sde2|chr1:180530440-180530939	0.482999697697301	.	.
chr1	180850639	180851138	chr1	180547908	180548407	Sde2|chr1:180547908-180548407	0.256585115006457	.	.
chr1	180850639	180851138	chr1	180848038	180848537	Sde2|chr1:180848038-180848537	0.384023758564873	.	.
chr1	180850639	180851138	chr1	180929597	180930096	Sde2|chr1:180929597-180930096	0.511808972222289	.	.
chr1	180850639	180851138	chr1	181017318	181017817	Sde2|chr1:181017318-181017817	0.490993866978375	.	.
chr1	180903944	180904443	chr1	180778088	180778587	Pycr2|chr1:180778088-180778587	0.353723589603386	.	.
chr1	180903944	180904443	chr1	181092807	181093306	Pycr2|chr1:181092807-181093306	0.303739274257827	.	.
chr1	180903944	180904443	chr1	181150665	181151164	Pycr2|chr1:181150665-181151164	0.364862692646559	.	.
chr1	181352331	181352830	chr1	181272868	181273367	Cnih3|chr1:181272868-181273367	0.539156978804584	.	.
chr1	181352331	181352830	chr1	181327931	181328430	Cnih3|chr1:181327931-181328430	0.561359878022494	.	.
chr1	181352331	181352830	chr1	181336812	181337311	Cnih3|chr1:181336812-181337311	0.388857816153874	.	.
chr1	181352331	181352830	chr1	181393692	181394191	Cnih3|chr1:181393692-181394191	0.313587075390567	.	.
chr1	181352331	181352830	chr1	181422782	181423281	Cnih3|chr1:181422782-181423281	0.25094651215973	.	.
chr1	181352331	181352830	chr1	181433203	181433702	Cnih3|chr1:181433203-181433702	0.566626412191791	.	.
chr1	181352331	181352830	chr1	181444182	181444681	Cnih3|chr1:181444182-181444681	0.542514089013443	.	.
chr1	181352331	181352830	chr1	181449765	181450264	Cnih3|chr1:181449765-181450264	0.585616525595406	.	.
chr1	181352331	181352830	chr1	181545377	181545876	Cnih3|chr1:181545377-181545876	0.684712446403348	.	.
chr1	181842237	181842736	chr1	181545377	181545876	Lbr|chr1:181545377-181545876	0.484959021452624	.	.
chr1	181842237	181842736	chr1	181960315	181960814	Lbr|chr1:181960315-181960814	0.292261720180968	.	.
chr1	181842237	181842736	chr1	181997756	181998255	Lbr|chr1:181997756-181998255	0.609821435737614	.	.
chr1	182019822	182020321	chr1	182489705	182490204	Enah|chr1:182489705-182490204	0.327670689544485	.	.
chr1	182020341	182020840	chr1	181952064	181952563	Enah|chr1:181952064-181952563	0.287071701654875	.	.
chr1	182020341	182020840	chr1	181997756	181998255	Enah|chr1:181997756-181998255	0.253083959596899	.	.
chr1	182020341	182020840	chr1	182489705	182490204	Enah|chr1:182489705-182490204	0.419986217817709	.	.
chr1	182124497	182124996	chr1	181997756	181998255	Srp9|chr1:181997756-181998255	0.36096852236059	.	.
chr1	182124497	182124996	chr1	182376142	182376641	Srp9|chr1:182376142-182376641	0.538381053271437	.	.
chr1	182124497	182124996	chr1	182378832	182379331	Srp9|chr1:182378832-182379331	0.337548985087837	.	.
chr1	182124497	182124996	chr1	182442009	182442508	Srp9|chr1:182442009-182442508	0.249770272421198	.	.
chr1	182124497	182124996	chr1	182489705	182490204	Srp9|chr1:182489705-182490204	0.346202724541607	.	.
chr1	182282007	182282506	chr1	182378832	182379331	Degs1|chr1:182378832-182379331	0.298332768836298	.	.
chr1	182282007	182282506	chr1	182442009	182442508	Degs1|chr1:182442009-182442508	0.405627658263285	.	.
chr1	182282558	182283057	chr1	182331746	182332245	Degs1|chr1:182331746-182332245	0.253969181731652	.	.
chr1	182282558	182283057	chr1	182378832	182379331	Degs1|chr1:182378832-182379331	0.283984577908948	.	.
chr1	182282558	182283057	chr1	182442009	182442508	Degs1|chr1:182442009-182442508	0.274348937288385	.	.
chr1	182341398	182341897	chr1	182460470	182460969	Fbxo28|chr1:182460470-182460969	0.369623192605147	.	.
chr1	183221261	183221760	chr1	183183483	183183982	Disp1|chr1:183183483-183183982	0.288378654341104	.	.
chr1	183221261	183221760	chr1	183273134	183273633	Disp1|chr1:183273134-183273633	0.290190396959944	.	.
chr1	183221261	183221760	chr1	183298044	183298543	Disp1|chr1:183298044-183298543	0.323097659941226	.	.
chr1	183296308	183296807	chr1	183273134	183273633	Aida|chr1:183273134-183273633	0.539277880040924	.	.
chr1	183296308	183296807	chr1	183273134	183273633	Brox|chr1:183273134-183273633	0.539277880040924	.	.
chr1	183296308	183296807	chr1	183345255	183345754	Aida|chr1:183345255-183345754	0.344223229491117	.	.
chr1	183296308	183296807	chr1	183345255	183345754	Brox|chr1:183345255-183345754	0.344223229491117	.	.
chr1	183296308	183296807	chr1	183442295	183442794	Aida|chr1:183442295-183442794	0.330889028487935	.	.
chr1	183296308	183296807	chr1	183442295	183442794	Brox|chr1:183442295-183442794	0.330889028487935	.	.
chr1	183296824	183297323	chr1	183442295	183442794	Aida|chr1:183442295-183442794	0.252601926535911	.	.
chr1	183296824	183297323	chr1	183442295	183442794	Brox|chr1:183442295-183442794	0.252601926535911	.	.
[truncated: 32,997 more rows]
