# Supplementary material for: Single-cell analysis of chromatin accessibility in the adult mouse brain
Source: Nature. 2023 Dec 13;624(7991):378–89. doi: 10.1038/s41586-023-06824-9 (PMC10719105; doi:10.1038/s41586-023-06824-9)
Supplement: Supplementary file 3 — Supplementary Tables 1–25 and their legends. [file 41586_2023_6824_MOESM3_ESM.zip › 2023-03-05453B-s3/SI Tables/SI Table 13 Summary of all the gene-cCRE correlations/sa2subclass.PH-an_Pitx2_Glut.pdc.bedpe]

chr1	4785497	4785996	chr1	4571692	4572191	Mrpl15|chr1:4571692-4572191	0.363147598085799	.	.
chr1	4807592	4808091	chr1	5082818	5083317	Lypla1|chr1:5082818-5083317	0.551016866463643	.	.
chr1	5588179	5588678	chr1	5362280	5362779	Oprk1|chr1:5362280-5362779	0.341017172078073	.	.
chr1	5588179	5588678	chr1	5915307	5915806	Oprk1|chr1:5915307-5915806	0.388134158493136	.	.
chr1	9747574	9748073	chr1	9298270	9298769	1700034P13Rik|chr1:9298270-9298769	0.214348293310072	.	.
chr1	9747574	9748073	chr1	9298270	9298769	Vcpip1|chr1:9298270-9298769	0.214348293310072	.	.
chr1	9908384	9908883	chr1	10039501	10040000	Mcmdc2|chr1:10039501-10040000	0.35427552029994	.	.
chr1	9943920	9944419	chr1	9772700	9773199	Snhg6|chr1:9772700-9773199	0.247923701180412	.	.
chr1	10993772	10994271	chr1	10877384	10877883	Prex2|chr1:10877384-10877883	0.247339057609848	.	.
chr1	10993772	10994271	chr1	11045682	11046181	Prex2|chr1:11045682-11046181	0.240626276689948	.	.
chr1	11413910	11414409	chr1	11177671	11178170	A830018L16Rik|chr1:11177671-11178170	0.208705679217745	.	.
chr1	12991973	12992472	chr1	12555862	12556361	Slco5a1|chr1:12555862-12556361	0.365046079537971	.	.
chr1	12992497	12992996	chr1	12555862	12556361	Slco5a1|chr1:12555862-12556361	0.23175466100305	.	.
chr1	12992497	12992996	chr1	12836746	12837245	Slco5a1|chr1:12836746-12837245	0.244972526382175	.	.
chr1	13372876	13373375	chr1	13372290	13372789	Ncoa2|chr1:13372290-13372789	0.202592471771999	.	.
chr1	13373516	13374015	chr1	13372290	13372789	Ncoa2|chr1:13372290-13372789	0.301006992010252	.	.
chr1	15805340	15805839	chr1	15604621	15605120	Terf1|chr1:15604621-15605120	0.288793349856928	.	.
chr1	15805340	15805839	chr1	15651733	15652232	Terf1|chr1:15651733-15652232	0.353737410910999	.	.
chr1	15805340	15805839	chr1	15683532	15684031	Terf1|chr1:15683532-15684031	0.237800407964449	.	.
chr1	16656744	16657243	chr1	16545111	16545610	D030040B21Rik|chr1:16545111-16545610	0.338267417356567	.	.
chr1	16656744	16657243	chr1	16545111	16545610	Eloc|chr1:16545111-16545610	0.338267417356567	.	.
chr1	17097665	17098164	chr1	17163496	17163995	Jph1|chr1:17163496-17163995	0.437970157573698	.	.
chr1	17145142	17145641	chr1	17123369	17123868	Gdap1|chr1:17123369-17123868	0.220103635974485	.	.
chr1	20820187	20820686	chr1	20938964	20939463	Mcm3|chr1:20938964-20939463	0.221610998761545	.	.
chr1	20890311	20890810	chr1	20938964	20939463	6720483E21Rik|chr1:20938964-20939463	0.258663536605552	.	.
chr1	20890311	20890810	chr1	20938964	20939463	Paqr8|chr1:20938964-20939463	0.258663536605552	.	.
chr1	20890311	20890810	chr1	21008791	21009290	6720483E21Rik|chr1:21008791-21009290	0.307273759208642	.	.
chr1	20890311	20890810	chr1	21008791	21009290	Paqr8|chr1:21008791-21009290	0.307273759208642	.	.
chr1	20890311	20890810	chr1	21009300	21009799	6720483E21Rik|chr1:21009300-21009799	0.273067810364939	.	.
chr1	20890311	20890810	chr1	21009300	21009799	Paqr8|chr1:21009300-21009799	0.273067810364939	.	.
chr1	20890311	20890810	chr1	21166203	21166702	6720483E21Rik|chr1:21166203-21166702	0.208976035469324	.	.
chr1	20890311	20890810	chr1	21166203	21166702	Paqr8|chr1:21166203-21166702	0.208976035469324	.	.
chr1	20951400	20951899	chr1	20921118	20921617	Efhc1|chr1:20921118-20921617	0.641371211961855	.	.
chr1	20951400	20951899	chr1	20938964	20939463	Efhc1|chr1:20938964-20939463	0.255644832223523	.	.
chr1	21079134	21079633	chr1	20921118	20921617	Gm28287|chr1:20921118-20921617	0.432432016164437	.	.
chr1	21079134	21079633	chr1	20921118	20921617	Tram2|chr1:20921118-20921617	0.432432016164437	.	.
chr1	21079134	21079633	chr1	21008791	21009290	Gm28287|chr1:21008791-21009290	0.333469344257414	.	.
chr1	21079134	21079633	chr1	21008791	21009290	Tram2|chr1:21008791-21009290	0.333469344257414	.	.
chr1	21079134	21079633	chr1	21461025	21461524	Gm28287|chr1:21461025-21461524	0.197400501726378	.	.
chr1	21079134	21079633	chr1	21461025	21461524	Tram2|chr1:21461025-21461524	0.197400501726378	.	.
chr1	21218543	21219042	chr1	21461025	21461524	Tmem14a|chr1:21461025-21461524	0.230268842404019	.	.
chr1	22805771	22806270	chr1	22508666	22509165	Rims1|chr1:22508666-22509165	0.334158116873033	.	.
chr1	22805771	22806270	chr1	23061951	23062450	Rims1|chr1:23061951-23062450	0.289287018228669	.	.
chr1	23762292	23762791	chr1	23762798	23763297	B3gat2|chr1:23762798-23763297	0.385279329850873	.	.
chr1	23921626	23922125	chr1	24172982	24173481	Smap1|chr1:24172982-24173481	0.283758465853014	.	.
chr1	23922128	23922627	chr1	23762798	23763297	Smap1|chr1:23762798-23763297	0.194829737341698	.	.
chr1	24099649	24100148	chr1	24172446	24172945	Fam135a|chr1:24172446-24172945	0.211971663538818	.	.
chr1	24100186	24100685	chr1	24172446	24172945	Fam135a|chr1:24172446-24172945	0.307524142084991	.	.
chr1	24100186	24100685	chr1	24218975	24219474	Fam135a|chr1:24218975-24219474	0.245601295942425	.	.
chr1	24678265	24678764	chr1	24615721	24616220	Lmbrd1|chr1:24615721-24616220	0.283212673584618	.	.
chr1	30872795	30873294	chr1	30740784	30741283	Phf3|chr1:30740784-30741283	0.268056601631511	.	.
chr1	30949582	30950081	chr1	30700382	30700881	Ptp4a1|chr1:30700382-30700881	0.306998119301498	.	.
chr1	30949582	30950081	chr1	30740784	30741283	Ptp4a1|chr1:30740784-30741283	0.225414409761287	.	.
chr1	34439491	34439990	chr1	34399361	34399860	Ccdc115|chr1:34399361-34399860	0.271945969855167	.	.
chr1	34439491	34439990	chr1	34399361	34399860	Imp4|chr1:34399361-34399860	0.271945969855167	.	.
chr1	34459438	34459937	chr1	34738307	34738806	Ptpn18|chr1:34738307-34738806	0.225509790932028	.	.
chr1	34485782	34486281	chr1	34738307	34738806	4930568A12Rik|chr1:34738307-34738806	0.244931972265625	.	.
chr1	34579442	34579941	chr1	34793992	34794491	1700101I19Rik|chr1:34793992-34794491	0.217640156783414	.	.
chr1	34579442	34579941	chr1	34793992	34794491	Amer3|chr1:34793992-34794491	0.217640156783414	.	.
chr1	34801460	34801959	chr1	35216412	35216911	Arhgef4|chr1:35216412-35216911	0.318238462143816	.	.
chr1	34842804	34843303	chr1	34752832	34753331	Fam168b|chr1:34752832-34753331	0.449757260438319	.	.
chr1	34849768	34850267	chr1	34752832	34753331	Plekhb2|chr1:34752832-34753331	0.223667762157477	.	.
chr1	35879549	35880048	chr1	36030321	36030820	1110002O04Rik|chr1:36030321-36030820	0.45440714816515	.	.
chr1	36068061	36068560	chr1	36030321	36030820	Hs6st1|chr1:36030321-36030820	0.213484089907239	.	.
chr1	36368963	36369462	chr1	36030321	36030820	Kansl3|chr1:36030321-36030820	0.238630406290626	.	.
chr1	36368963	36369462	chr1	36684036	36684535	Kansl3|chr1:36684036-36684535	0.366676324696417	.	.
chr1	36512158	36512657	chr1	36684036	36684535	Cnnm3|chr1:36684036-36684535	0.22207889243742	.	.
chr1	36691240	36691739	chr1	36684036	36684535	Cox5b|chr1:36684036-36684535	0.337345633430067	.	.
chr1	36691240	36691739	chr1	36684036	36684535	Cox5b|chr1:36684036-36684535	0.337345633430068	.	.
chr1	37540864	37541363	chr1	37512048	37512547	Mgat4a|chr1:37512048-37512547	0.471829486366533	.	.
chr1	37540864	37541363	chr1	37696888	37697387	Mgat4a|chr1:37696888-37697387	0.430440654449649	.	.
chr1	37864699	37865198	chr1	38185452	38185951	Gm26805|chr1:38185452-38185951	0.516672076629526	.	.
chr1	37871955	37872454	chr1	37678238	37678737	Lipt1|chr1:37678238-37678737	0.34238534496999	.	.
chr1	37871955	37872454	chr1	38185452	38185951	Lipt1|chr1:38185452-38185951	0.367696403641107	.	.
chr1	37871955	37872454	chr1	38199949	38200448	Lipt1|chr1:38199949-38200448	0.285014824388473	.	.
chr1	37890241	37890740	chr1	37696888	37697387	Mitd1|chr1:37696888-37697387	0.217329111369161	.	.
chr1	37890241	37890740	chr1	37696888	37697387	Mrpl30|chr1:37696888-37697387	0.217329111369161	.	.
chr1	37997082	37997581	chr1	38185452	38185951	Eif5b|chr1:38185452-38185951	0.345763338077991	.	.
chr1	37997082	37997581	chr1	38185452	38185951	Txndc9|chr1:38185452-38185951	0.345763338077991	.	.
chr1	37997778	37998277	chr1	38185452	38185951	Eif5b|chr1:38185452-38185951	0.325684129418229	.	.
chr1	37997778	37998277	chr1	38185452	38185951	Txndc9|chr1:38185452-38185951	0.325684129418229	.	.
chr1	37997778	37998277	chr1	38199949	38200448	Eif5b|chr1:38199949-38200448	0.289943434827122	.	.
chr1	37997778	37998277	chr1	38199949	38200448	Txndc9|chr1:38199949-38200448	0.289943434827122	.	.
chr1	38836359	38836858	chr1	38987477	38987976	Lonrf2|chr1:38987477-38987976	0.218980578995323	.	.
chr1	39193901	39194400	chr1	38987477	38987976	Npas2|chr1:38987477-38987976	0.232611453396956	.	.
chr1	40085635	40086134	chr1	40139634	40140133	Gm16894|chr1:40139634-40140133	0.46626459475674	.	.
chr1	40085635	40086134	chr1	40266363	40266862	Gm16894|chr1:40266363-40266862	0.263494850599256	.	.
chr1	42695450	42695949	chr1	42684202	42684701	Gm20646|chr1:42684202-42684701	0.408334885445243	.	.
chr1	42695450	42695949	chr1	42684202	42684701	Pantr1|chr1:42684202-42684701	0.408334885445243	.	.
chr1	42695450	42695949	chr1	42684202	42684701	Pou3f3|chr1:42684202-42684701	0.408334885445243	.	.
chr1	42695450	42695949	chr1	42686108	42686607	Gm20646|chr1:42686108-42686607	0.386138163062418	.	.
chr1	42695450	42695949	chr1	42686108	42686607	Pantr1|chr1:42686108-42686607	0.386138163062418	.	.
chr1	42695450	42695949	chr1	42686108	42686607	Pou3f3|chr1:42686108-42686607	0.386138163062418	.	.
chr1	42695450	42695949	chr1	42714289	42714788	Gm20646|chr1:42714289-42714788	0.205981420678278	.	.
chr1	42695450	42695949	chr1	42714289	42714788	Pantr1|chr1:42714289-42714788	0.205981420678278	.	.
chr1	42695450	42695949	chr1	42714289	42714788	Pou3f3|chr1:42714289-42714788	0.205981420678278	.	.
chr1	42850995	42851494	chr1	43065778	43066277	Mrps9|chr1:43065778-43066277	0.240175497686964	.	.
chr1	42850995	42851494	chr1	43065778	43066277	Mrps9|chr1:43065778-43066277	0.240175497686965	.	.
chr1	42952608	42953107	chr1	43163711	43164210	Gpr45|chr1:43163711-43164210	0.40685179544731	.	.
chr1	42953132	42953631	chr1	43112826	43113325	Gpr45|chr1:43112826-43113325	0.233042972040906	.	.
chr1	42953132	42953631	chr1	43163711	43164210	Gpr45|chr1:43163711-43164210	0.301363849581702	.	.
chr1	43098457	43098956	chr1	42923764	42924263	AI597479|chr1:42923764-42924263	0.391509006022592	.	.
chr1	43098457	43098956	chr1	42923764	42924263	Tgfbrap1|chr1:42923764-42924263	0.391509006022592	.	.
chr1	43098457	43098956	chr1	43065778	43066277	AI597479|chr1:43065778-43066277	0.212676301662123	.	.
chr1	43098457	43098956	chr1	43065778	43066277	Tgfbrap1|chr1:43065778-43066277	0.212676301662123	.	.
chr1	43098457	43098956	chr1	43264248	43264747	AI597479|chr1:43264248-43264747	0.196326506100781	.	.
chr1	43098457	43098956	chr1	43264248	43264747	Tgfbrap1|chr1:43264248-43264747	0.196326506100781	.	.
chr1	43098457	43098956	chr1	43317085	43317584	AI597479|chr1:43317085-43317584	0.349660732135553	.	.
chr1	43098457	43098956	chr1	43317085	43317584	Tgfbrap1|chr1:43317085-43317584	0.349660732135553	.	.
chr1	43827615	43828114	chr1	43698465	43698964	Uxs1|chr1:43698465-43698964	0.25242021120639	.	.
chr1	43933698	43934197	chr1	43694756	43695255	Tpp2|chr1:43694756-43695255	0.245221388325757	.	.
chr1	43933698	43934197	chr1	44041766	44042265	Tpp2|chr1:44041766-44042265	0.212873294046745	.	.
chr1	44119144	44119643	chr1	44228990	44229489	Bivm|chr1:44228990-44229489	0.19385092859465	.	.
chr1	44119144	44119643	chr1	44228990	44229489	Poglut2|chr1:44228990-44229489	0.19385092859465	.	.
chr1	44119663	44120162	chr1	44217086	44217585	Bivm|chr1:44217086-44217585	0.291250298375117	.	.
chr1	44147693	44148192	chr1	43898955	43899454	Ercc5|chr1:43898955-43899454	0.361324736965044	.	.
chr1	44147693	44148192	chr1	44228990	44229489	Ercc5|chr1:44228990-44229489	0.40212666745364	.	.
chr1	45795197	45795696	chr1	45837607	45838106	Wdr75|chr1:45837607-45838106	0.357540809629805	.	.
chr1	46066566	46067065	chr1	46022239	46022738	Dnah7b|chr1:46022239-46022738	0.406659987669238	.	.
chr1	46425176	46425675	chr1	46022239	46022738	Dnah7c|chr1:46022239-46022738	0.36573465990168	.	.
chr1	51333906	51334405	chr1	51216308	51216807	9330175M20Rik|chr1:51216308-51216807	0.253608868385671	.	.
chr1	51333906	51334405	chr1	51446000	51446499	9330175M20Rik|chr1:51446000-51446499	0.397089100464186	.	.
chr1	51333906	51334405	chr1	51720202	51720701	9330175M20Rik|chr1:51720202-51720701	0.436014594540579	.	.
chr1	51596911	51597410	chr1	51650286	51650785	Gm17767|chr1:51650286-51650785	0.328035699606196	.	.
chr1	51596911	51597410	chr1	51720202	51720701	Gm17767|chr1:51720202-51720701	0.223860962005671	.	.
chr1	52113595	52114094	chr1	51814764	51815263	Gm31812|chr1:51814764-51815263	0.451813331206174	.	.
chr1	52113595	52114094	chr1	52471203	52471702	Gm31812|chr1:52471203-52471702	0.210235115019127	.	.
chr1	52119152	52119651	chr1	51814764	51815263	Stat1|chr1:51814764-51815263	0.197513574108147	.	.
chr1	52232193	52232692	chr1	52146524	52147023	Gls|chr1:52146524-52147023	0.217041911330767	.	.
chr1	52233098	52233597	chr1	52471203	52471702	Gls|chr1:52471203-52471702	0.26629876261732	.	.
chr1	52233098	52233597	chr1	52471203	52471702	Gls|chr1:52471203-52471702	0.266298762617321	.	.
chr1	52500159	52500658	chr1	52471203	52471702	Nab1|chr1:52471203-52471702	0.447130213069242	.	.
chr1	52630383	52630882	chr1	52470598	52471097	Nemp2|chr1:52470598-52471097	0.262100507326354	.	.
chr1	54557443	54557942	chr1	54578469	54578968	Pgap1|chr1:54578469-54578968	0.204676299412347	.	.
chr1	54925473	54925972	chr1	54899156	54899655	Ankrd44|chr1:54899156-54899655	0.389812733398393	.	.
chr1	54926155	54926654	chr1	54899156	54899655	Ankrd44|chr1:54899156-54899655	0.310634863832851	.	.
chr1	55406395	55406894	chr1	55618832	55619331	Plcl1|chr1:55618832-55619331	0.270537946482385	.	.
chr1	57377374	57377873	chr1	57174262	57174761	1700066M21Rik|chr1:57174262-57174761	0.356565204737206	.	.
chr1	57377374	57377873	chr1	57174262	57174761	4930558J18Rik|chr1:57174262-57174761	0.356565204737206	.	.
chr1	57406257	57406756	chr1	57174262	57174761	Maip1|chr1:57174262-57174761	0.352770252336784	.	.
chr1	57406257	57406756	chr1	57174262	57174761	Tyw5|chr1:57174262-57174761	0.352770252336784	.	.
chr1	57774846	57775345	chr1	57800691	57801190	Spats2l|chr1:57800691-57801190	0.190342812451219	.	.
chr1	57995689	57996188	chr1	58046743	58047242	Sgo2a|chr1:58046743-58047242	0.475328715790676	.	.
chr1	58030475	58030974	chr1	58144639	58145138	Aox1|chr1:58144639-58145138	0.273673926570114	.	.
chr1	58112727	58113226	chr1	57969827	57970326	Aox3|chr1:57969827-57970326	0.20505512319605	.	.
chr1	58392818	58393317	chr1	58046743	58047242	Bzw1|chr1:58046743-58047242	0.206765686792581	.	.
chr1	59119578	59120077	chr1	59483682	59484181	G730003C15Rik|chr1:59483682-59484181	0.301482462764434	.	.
chr1	59119578	59120077	chr1	59483682	59484181	Tmem237|chr1:59483682-59484181	0.301482462764434	.	.
chr1	59120147	59120646	chr1	59269957	59270456	G730003C15Rik|chr1:59269957-59270456	0.293053430950908	.	.
chr1	59120147	59120646	chr1	59269957	59270456	Tmem237|chr1:59269957-59270456	0.293053430950908	.	.
chr1	59237006	59237505	chr1	59483682	59484181	Als2|chr1:59483682-59484181	0.280498269100774	.	.
chr1	59684706	59685205	chr1	59483682	59484181	Nop58|chr1:59483682-59484181	0.310301072680203	.	.
chr1	59684706	59685205	chr1	59883669	59884168	Nop58|chr1:59883669-59884168	0.247223688625643	.	.
chr1	59762644	59763143	chr1	59883669	59884168	Bmpr2|chr1:59883669-59884168	0.351708776830365	.	.
chr1	59912662	59913161	chr1	59524068	59524567	Fam117b|chr1:59524068-59524567	0.408169904626912	.	.
chr1	59913211	59913710	chr1	59883669	59884168	Fam117b|chr1:59883669-59884168	0.234980331113818	.	.
chr1	62717818	62718317	chr1	62696913	62697412	Gm29083|chr1:62696913-62697412	0.236734878696857	.	.
chr1	63176509	63177008	chr1	63367905	63368404	Eef1b2|chr1:63367905-63368404	0.324664278792139	.	.
chr1	63176509	63177008	chr1	63367905	63368404	Ndufs1|chr1:63367905-63368404	0.324664278792139	.	.
chr1	63272985	63273484	chr1	63367905	63368404	Gm11608|chr1:63367905-63368404	0.327424957002637	.	.
chr1	63272985	63273484	chr1	63367905	63368404	Zdbf2|chr1:63367905-63368404	0.327424957002637	.	.
chr1	63272985	63273484	chr1	63517870	63518369	Gm11608|chr1:63517870-63518369	0.207971410664116	.	.
chr1	63272985	63273484	chr1	63517870	63518369	Zdbf2|chr1:63517870-63518369	0.207971410664116	.	.
chr1	63445671	63446170	chr1	63671247	63671746	Adam23|chr1:63671247-63671746	0.386764415619805	.	.
chr1	63730384	63730883	chr1	63367905	63368404	Fastkd2|chr1:63367905-63368404	0.26553569462444	.	.
chr1	63730384	63730883	chr1	63367905	63368404	Mdh1b|chr1:63367905-63368404	0.26553569462444	.	.
chr1	63730384	63730883	chr1	63517870	63518369	Fastkd2|chr1:63517870-63518369	0.231324892146712	.	.
chr1	63730384	63730883	chr1	63517870	63518369	Mdh1b|chr1:63517870-63518369	0.231324892146712	.	.
chr1	63730384	63730883	chr1	63850850	63851349	Fastkd2|chr1:63850850-63851349	0.202142692371349	.	.
chr1	63730384	63730883	chr1	63850850	63851349	Mdh1b|chr1:63850850-63851349	0.202142692371349	.	.
chr1	63730384	63730883	chr1	63953367	63953866	Fastkd2|chr1:63953367-63953866	0.288929438503232	.	.
chr1	63730384	63730883	chr1	63953367	63953866	Mdh1b|chr1:63953367-63953866	0.288929438503232	.	.
chr1	64121506	64122005	chr1	64066856	64067355	Klf7|chr1:64066856-64067355	0.281747191204317	.	.
chr1	64122089	64122588	chr1	63953367	63953866	Klf7|chr1:63953367-63953866	0.230632232547994	.	.
chr1	64122089	64122588	chr1	64289060	64289559	Klf7|chr1:64289060-64289559	0.208051208707872	.	.
chr1	64532547	64533046	chr1	64408684	64409183	Creb1|chr1:64408684-64409183	0.38459766212006	.	.
chr1	64532547	64533046	chr1	64993141	64993640	Creb1|chr1:64993141-64993640	0.350632792342448	.	.
chr1	64533232	64533731	chr1	64408684	64409183	Creb1|chr1:64408684-64409183	0.246445330159304	.	.
chr1	64533232	64533731	chr1	64409207	64409706	Creb1|chr1:64409207-64409706	0.301251023518883	.	.
chr1	64617495	64617994	chr1	64361902	64362401	Gm28982|chr1:64361902-64362401	0.338799595054688	.	.
chr1	64617495	64617994	chr1	64361902	64362401	Mettl21a|chr1:64361902-64362401	0.338799595054688	.	.
chr1	64690474	64690973	chr1	64408684	64409183	2810408I11Rik|chr1:64408684-64409183	0.386573250644368	.	.
chr1	64690474	64690973	chr1	64408684	64409183	Ccnyl1|chr1:64408684-64409183	0.386573250644368	.	.
chr1	64956569	64957068	chr1	65010101	65010600	Plekhm3|chr1:65010101-65010600	0.289689930758946	.	.
chr1	65122893	65123392	chr1	65178123	65178622	D630023F18Rik|chr1:65178123-65178622	0.413835623013762	.	.
chr1	66817441	66817940	chr1	67181101	67181600	Kansl1l|chr1:67181101-67181600	0.237396520472322	.	.
chr1	71102248	71102747	chr1	70923113	70923612	Bard1|chr1:70923113-70923612	0.373147540727406	.	.
chr1	71556874	71557373	chr1	71614383	71614882	Atic|chr1:71614383-71614882	0.348838264642431	.	.
chr1	71556874	71557373	chr1	71614956	71615455	Atic|chr1:71614956-71615455	0.434633440919174	.	.
chr1	72211757	72212256	chr1	72226312	72226811	Mreg|chr1:72226312-72226811	0.388259745750203	.	.
chr1	72212372	72212871	chr1	72182830	72183329	Mreg|chr1:72182830-72183329	0.223892452143448	.	.
chr1	72212372	72212871	chr1	72183513	72184012	Mreg|chr1:72183513-72184012	0.24040373132726	.	.
chr1	72307199	72307698	chr1	72455876	72456375	Xrcc5|chr1:72455876-72456375	0.215464068559065	.	.
chr1	72536444	72536943	chr1	72455876	72456375	March4|chr1:72455876-72456375	0.207337312665208	.	.
chr1	72582908	72583407	chr1	72372565	72373064	Smarcal1|chr1:72372565-72373064	0.242101862008959	.	.
chr1	72582908	72583407	chr1	72455876	72456375	Smarcal1|chr1:72455876-72456375	0.238905959647746	.	.
chr1	72711014	72711513	chr1	72254545	72255044	Rpl37a|chr1:72254545-72255044	0.323674960677445	.	.
chr1	72824488	72824987	chr1	73045914	73046413	Igfbp2|chr1:73045914-73046413	0.190826223580252	.	.
chr1	74236196	74236695	chr1	73902299	73902798	Arpc2|chr1:73902299-73902798	0.312121973100694	.	.
chr1	74236196	74236695	chr1	74122146	74122645	Arpc2|chr1:74122146-74122645	0.308271082252147	.	.
chr1	74284588	74285087	chr1	74386756	74387255	Aamp|chr1:74386756-74387255	0.191497514816368	.	.
chr1	74284588	74285087	chr1	74386756	74387255	Pnkd|chr1:74386756-74387255	0.191497514816368	.	.
chr1	74284588	74285087	chr1	74397348	74397847	Aamp|chr1:74397348-74397847	0.199519591088658	.	.
chr1	74284588	74285087	chr1	74397348	74397847	Pnkd|chr1:74397348-74397847	0.199519591088658	.	.
chr1	74295004	74295503	chr1	74122146	74122645	Gm29358|chr1:74122146-74122645	0.682258423599792	.	.
chr1	74295625	74296124	chr1	74122146	74122645	Gm29358|chr1:74122146-74122645	0.545747579093798	.	.
chr1	74361763	74362262	chr1	74122146	74122645	Catip|chr1:74122146-74122645	0.343547660767115	.	.
chr1	74361763	74362262	chr1	74332262	74332761	Catip|chr1:74332262-74332761	0.237228913960514	.	.
chr1	74505730	74506229	chr1	74332262	74332761	Cnot9|chr1:74332262-74332761	0.292944983932131	.	.
chr1	74505730	74506229	chr1	74794449	74794948	Cnot9|chr1:74794449-74794948	0.261013615130766	.	.
chr1	74505730	74506229	chr1	74802933	74803432	Cnot9|chr1:74802933-74803432	0.410334188071204	.	.
chr1	74505730	74506229	chr1	74880737	74881236	Cnot9|chr1:74880737-74881236	0.261432273155794	.	.
chr1	74587962	74588461	chr1	74858307	74858806	Bcs1l|chr1:74858307-74858806	0.224105110148062	.	.
chr1	74587962	74588461	chr1	74858307	74858806	Zfp142|chr1:74858307-74858806	0.224105110148062	.	.
chr1	74661495	74661994	chr1	74397348	74397847	Ttll4|chr1:74397348-74397847	0.347146276154066	.	.
chr1	74854708	74855207	chr1	75244823	75245322	Cdk5r2|chr1:75244823-75245322	0.318208240865889	.	.
chr1	75124760	75125259	chr1	75342805	75343304	Nhej1|chr1:75342805-75343304	0.301656490738456	.	.
chr1	75142499	75142998	chr1	75342805	75343304	Cnppd1|chr1:75342805-75343304	0.190678060860227	.	.
chr1	75142499	75142998	chr1	75342805	75343304	Retreg2|chr1:75342805-75343304	0.190678060860227	.	.
chr1	75168424	75168923	chr1	74794449	74794948	Zfand2b|chr1:74794449-74794948	0.341302294084512	.	.
chr1	75168424	75168923	chr1	75282920	75283419	Zfand2b|chr1:75282920-75283419	0.196781095065931	.	.
chr1	75168424	75168923	chr1	75342805	75343304	Zfand2b|chr1:75342805-75343304	0.225494287540362	.	.
chr1	75168424	75168923	chr1	75370249	75370748	Zfand2b|chr1:75370249-75370748	0.320016184480256	.	.
chr1	75180079	75180578	chr1	75370249	75370748	Abcb6|chr1:75370249-75370748	0.194596269938458	.	.
chr1	75180079	75180578	chr1	75381822	75382321	Abcb6|chr1:75381822-75382321	0.190904148980033	.	.
chr1	75191753	75192252	chr1	74802933	74803432	Ankzf1|chr1:74802933-74803432	0.262167810603163	.	.
chr1	75191753	75192252	chr1	74802933	74803432	Atg9a|chr1:74802933-74803432	0.262167810603163	.	.
chr1	75191753	75192252	chr1	74858307	74858806	Ankzf1|chr1:74858307-74858806	0.213584869963422	.	.
chr1	75191753	75192252	chr1	74858307	74858806	Atg9a|chr1:74858307-74858806	0.213584869963422	.	.
chr1	75192415	75192914	chr1	75487302	75487801	Ankzf1|chr1:75487302-75487801	0.345224426844418	.	.
chr1	75192415	75192914	chr1	75487302	75487801	Atg9a|chr1:75487302-75487801	0.345224426844418	.	.
chr1	75192415	75192914	chr1	75487834	75488333	Ankzf1|chr1:75487834-75488333	0.307884623932134	.	.
chr1	75192415	75192914	chr1	75487834	75488333	Atg9a|chr1:75487834-75488333	0.307884623932134	.	.
chr1	75210546	75211045	chr1	75342805	75343304	Glb1l|chr1:75342805-75343304	0.391439882529721	.	.
chr1	75210546	75211045	chr1	75342805	75343304	Stk16|chr1:75342805-75343304	0.391439882529721	.	.
chr1	75210546	75211045	chr1	75370249	75370748	Glb1l|chr1:75370249-75370748	0.27899505106144	.	.
chr1	75210546	75211045	chr1	75370249	75370748	Stk16|chr1:75370249-75370748	0.27899505106144	.	.
chr1	75219086	75219585	chr1	75342805	75343304	Tuba4a|chr1:75342805-75343304	0.229544385725618	.	.
chr1	75219086	75219585	chr1	75487834	75488333	Tuba4a|chr1:75487834-75488333	0.413772574965877	.	.
chr1	75236144	75236643	chr1	74802933	74803432	Dnajb2|chr1:74802933-74803432	0.309571231735428	.	.
chr1	75236144	75236643	chr1	74880737	74881236	Dnajb2|chr1:74880737-74881236	0.326024450395109	.	.
chr1	75236144	75236643	chr1	75244823	75245322	Dnajb2|chr1:75244823-75245322	0.246964928160032	.	.
chr1	75236144	75236643	chr1	75381822	75382321	Dnajb2|chr1:75381822-75382321	0.260127326977839	.	.
chr1	75236144	75236643	chr1	75467494	75467993	Dnajb2|chr1:75467494-75467993	0.22315790109898	.	.
chr1	75236651	75237150	chr1	75381822	75382321	Dnajb2|chr1:75381822-75382321	0.486876191676014	.	.
chr1	75236651	75237150	chr1	75458368	75458867	Dnajb2|chr1:75458368-75458867	0.364894327350476	.	.
chr1	75264008	75264507	chr1	75244823	75245322	Ptprn|chr1:75244823-75245322	0.245765481097038	.	.
chr1	75264008	75264507	chr1	75289342	75289841	Ptprn|chr1:75289342-75289841	0.217986447591666	.	.
chr1	75278167	75278666	chr1	75282920	75283419	Resp18|chr1:75282920-75283419	0.240162413224738	.	.
chr1	75278167	75278666	chr1	75467494	75467993	Resp18|chr1:75467494-75467993	0.38471094157125	.	.
chr1	75317346	75317845	chr1	75282920	75283419	Dnpep|chr1:75282920-75283419	0.377773548122897	.	.
chr1	75317346	75317845	chr1	75342805	75343304	Dnpep|chr1:75342805-75343304	0.197791292991655	.	.
chr1	75435709	75436208	chr1	75381822	75382321	Gmppa|chr1:75381822-75382321	0.259249927329856	.	.
chr1	75521240	75521739	chr1	75559353	75559852	Stk11ip|chr1:75559353-75559852	0.340048161278258	.	.
chr1	75546261	75546760	chr1	75653752	75654251	Slc4a3|chr1:75653752-75654251	0.280711316526441	.	.
chr1	75546261	75546760	chr1	75925739	75926238	Slc4a3|chr1:75925739-75926238	0.365323976114286	.	.
chr1	77514939	77515438	chr1	77688376	77688875	Epha4|chr1:77688376-77688875	0.241959081319502	.	.
chr1	77514939	77515438	chr1	77688376	77688875	Gm28386|chr1:77688376-77688875	0.241959081319502	.	.
chr1	77514939	77515438	chr1	77824022	77824521	Epha4|chr1:77824022-77824521	0.30137056815952	.	.
chr1	77514939	77515438	chr1	77824022	77824521	Gm28386|chr1:77824022-77824521	0.30137056815952	.	.
chr1	78310931	78311430	chr1	78371610	78372109	Sgpp2|chr1:78371610-78372109	0.324311317906427	.	.
chr1	78310931	78311430	chr1	78536720	78537219	Sgpp2|chr1:78536720-78537219	0.300030137852264	.	.
chr1	78310931	78311430	chr1	78634553	78635052	Sgpp2|chr1:78634553-78635052	0.309990314558523	.	.
chr1	78310931	78311430	chr1	78725765	78726264	Sgpp2|chr1:78725765-78726264	0.280229251260316	.	.
chr1	78511747	78512246	chr1	78725765	78726264	BC035947|chr1:78725765-78726264	0.30980320746835	.	.
chr1	78657540	78658039	chr1	78724400	78724899	Acsl3|chr1:78724400-78724899	0.320752654294881	.	.
chr1	78657540	78658039	chr1	78724400	78724899	Utp14b|chr1:78724400-78724899	0.320752654294881	.	.
chr1	78657540	78658039	chr1	78745265	78745764	Acsl3|chr1:78745265-78745764	0.287977041583022	.	.
chr1	78657540	78658039	chr1	78745265	78745764	Utp14b|chr1:78745265-78745764	0.287977041583022	.	.
chr1	79439807	79440306	chr1	79080208	79080707	Scg2|chr1:79080208-79080707	0.203373939702494	.	.
chr1	79775809	79776308	chr1	79580908	79581407	Mrpl44|chr1:79580908-79581407	0.280873347423654	.	.
chr1	79775809	79776308	chr1	79580908	79581407	Wdfy1|chr1:79580908-79581407	0.280873347423654	.	.
chr1	80757286	80757785	chr1	80801541	80802040	Dock10|chr1:80801541-80802040	0.625773771163668	.	.
chr1	80757286	80757785	chr1	80854286	80854785	Dock10|chr1:80854286-80854785	0.309551505608972	.	.
chr1	80757286	80757785	chr1	81219000	81219499	Dock10|chr1:81219000-81219499	0.390634582477136	.	.
chr1	80758332	80758831	chr1	80801541	80802040	Dock10|chr1:80801541-80802040	0.392619136754536	.	.
chr1	80758332	80758831	chr1	81219000	81219499	Dock10|chr1:81219000-81219499	0.457939508498241	.	.
chr1	81076257	81076756	chr1	80801541	80802040	Nyap2|chr1:80801541-80802040	0.282339732195089	.	.
chr1	81076257	81076756	chr1	81219000	81219499	Nyap2|chr1:81219000-81219499	0.280141159263917	.	.
chr1	82291243	82291742	chr1	82150794	82151293	Irs1|chr1:82150794-82151293	0.319332887379373	.	.
chr1	82291243	82291742	chr1	82395457	82395956	Irs1|chr1:82395457-82395956	0.327094032898166	.	.
chr1	82316361	82316860	chr1	82395457	82395956	Rhbdd1|chr1:82395457-82395956	0.285063159974514	.	.
chr1	82725115	82725614	chr1	82292699	82293198	C430014B12Rik|chr1:82292699-82293198	0.208536223432421	.	.
chr1	82725115	82725614	chr1	82292699	82293198	Mff|chr1:82292699-82293198	0.208536223432421	.	.
chr1	83037972	83038471	chr1	83277033	83277532	Slc19a3|chr1:83277033-83277532	0.300215838902886	.	.
chr1	85774994	85775493	chr1	85827089	85827588	9930111H07Rik|chr1:85827089-85827588	0.250202938889607	.	.
chr1	85793160	85793659	chr1	85921732	85922231	Cab39|chr1:85921732-85922231	0.27187915670269	.	.
chr1	85793160	85793659	chr1	85922384	85922883	Cab39|chr1:85922384-85922883	0.355850197107013	.	.
chr1	85894274	85894773	chr1	85720188	85720687	Itm2c|chr1:85720188-85720687	0.380328552660304	.	.
chr1	85928201	85928700	chr1	85720188	85720687	4933407L21Rik|chr1:85720188-85720687	0.41865148943228	.	.
chr1	85928201	85928700	chr1	85916833	85917332	4933407L21Rik|chr1:85916833-85917332	0.468334951035195	.	.
chr1	86046083	86046582	chr1	86178901	86179400	2810459M11Rik|chr1:86178901-86179400	0.305035328317524	.	.
chr1	86064385	86064884	chr1	86433961	86434460	Psmd1|chr1:86433961-86434460	0.213623647063887	.	.
chr1	86064385	86064884	chr1	86442428	86442927	Psmd1|chr1:86442428-86442927	0.248947274528857	.	.
chr1	86302910	86303409	chr1	86433961	86434460	B3gnt7|chr1:86433961-86434460	0.354128570493551	.	.
chr1	86302910	86303409	chr1	86433961	86434460	Gm28626|chr1:86433961-86434460	0.354128570493551	.	.
chr1	86302910	86303409	chr1	86434501	86435000	B3gnt7|chr1:86434501-86435000	0.239766395860559	.	.
chr1	86302910	86303409	chr1	86434501	86435000	Gm28626|chr1:86434501-86435000	0.239766395860559	.	.
chr1	86302910	86303409	chr1	86503968	86504467	B3gnt7|chr1:86503968-86504467	0.322269339813748	.	.
chr1	86302910	86303409	chr1	86503968	86504467	Gm28626|chr1:86503968-86504467	0.322269339813748	.	.
chr1	86303797	86304296	chr1	86487143	86487642	Gm28626|chr1:86487143-86487642	0.217848005171721	.	.
chr1	86303797	86304296	chr1	86503968	86504467	Gm28626|chr1:86503968-86504467	0.264356175492114	.	.
chr1	86359268	86359767	chr1	86178901	86179400	C130036L24Rik|chr1:86178901-86179400	0.320098930188542	.	.
chr1	86359268	86359767	chr1	86178901	86179400	Ncl|chr1:86178901-86179400	0.320098930188542	.	.
chr1	86359268	86359767	chr1	86433961	86434460	C130036L24Rik|chr1:86433961-86434460	0.277727024120437	.	.
chr1	86359268	86359767	chr1	86433961	86434460	Ncl|chr1:86433961-86434460	0.277727024120437	.	.
chr1	86359268	86359767	chr1	86434501	86435000	C130036L24Rik|chr1:86434501-86435000	0.285339632044224	.	.
chr1	86359268	86359767	chr1	86434501	86435000	Ncl|chr1:86434501-86435000	0.285339632044224	.	.
chr1	86359268	86359767	chr1	86503968	86504467	C130036L24Rik|chr1:86503968-86504467	0.408027879848496	.	.
chr1	86359268	86359767	chr1	86503968	86504467	Ncl|chr1:86503968-86504467	0.408027879848496	.	.
chr1	86582078	86582577	chr1	86434501	86435000	Cops7b|chr1:86434501-86435000	0.224296699237012	.	.
chr1	86582078	86582577	chr1	86434501	86435000	Pde6d|chr1:86434501-86435000	0.224296699237012	.	.
chr1	86582603	86583102	chr1	86433961	86434460	Cops7b|chr1:86433961-86434460	0.243019787119499	.	.
chr1	86582603	86583102	chr1	86433961	86434460	Pde6d|chr1:86433961-86434460	0.243019787119499	.	.
chr1	86582603	86583102	chr1	86503968	86504467	Cops7b|chr1:86503968-86504467	0.264626621620909	.	.
chr1	86582603	86583102	chr1	86503968	86504467	Pde6d|chr1:86503968-86504467	0.264626621620909	.	.
chr1	86670393	86670892	chr1	86434501	86435000	Nppc|chr1:86434501-86435000	0.389581210582966	.	.
chr1	86670393	86670892	chr1	86525204	86525703	Nppc|chr1:86525204-86525703	0.301010801928355	.	.
chr1	86703565	86704064	chr1	86433961	86434460	Dis3l2|chr1:86433961-86434460	0.370282525090327	.	.
chr1	86703565	86704064	chr1	86442428	86442927	Dis3l2|chr1:86442428-86442927	0.246116499491704	.	.
chr1	86703565	86704064	chr1	86503968	86504467	Dis3l2|chr1:86503968-86504467	0.332083442692822	.	.
chr1	86703565	86704064	chr1	86525204	86525703	Dis3l2|chr1:86525204-86525703	0.289817518821261	.	.
chr1	87326698	87327197	chr1	87475311	87475810	Gigyf2|chr1:87475311-87475810	0.230077562049347	.	.
chr1	87510023	87510522	chr1	87574769	87575268	Neu2|chr1:87574769-87575268	0.238452983746372	.	.
chr1	87574215	87574714	chr1	87574769	87575268	Ngef|chr1:87574769-87575268	0.346948960516617	.	.
chr1	88008031	88008530	chr1	88357393	88357892	Usp40|chr1:88357393-88357892	0.337330586072108	.	.
chr1	88701430	88701929	chr1	88357393	88357892	Arl4c|chr1:88357393-88357892	0.249766884871868	.	.
chr1	88701430	88701929	chr1	88705708	88706207	Arl4c|chr1:88705708-88706207	0.369265424284863	.	.
chr1	88701430	88701929	chr1	88705708	88706207	Arl4c|chr1:88705708-88706207	0.369265424284864	.	.
chr1	88701944	88702443	chr1	88357393	88357892	Arl4c|chr1:88357393-88357892	0.328731856162122	.	.
chr1	88701944	88702443	chr1	88705708	88706207	Arl4c|chr1:88705708-88706207	0.48272360226908	.	.
chr1	90603129	90603628	chr1	90973173	90973672	Cops8|chr1:90973173-90973672	0.331941890901392	.	.
chr1	90974937	90975436	chr1	91052819	91053318	Gm28199|chr1:91052819-91053318	0.201532354669261	.	.
chr1	90998483	90998982	chr1	90743797	90744296	Lrrfip1|chr1:90743797-90744296	0.20010942225621	.	.
chr1	90998483	90998982	chr1	90743797	90744296	Lrrfip1|chr1:90743797-90744296	0.200109422256211	.	.
chr1	91178975	91179474	chr1	91052819	91053318	Ramp1|chr1:91052819-91053318	0.308245766332345	.	.
chr1	91249940	91250439	chr1	91052819	91053318	Ube2f|chr1:91052819-91053318	0.388147036042127	.	.
chr1	91298026	91298525	chr1	91199687	91200186	Scly|chr1:91199687-91200186	0.230896841131532	.	.
chr1	91298026	91298525	chr1	91345344	91345843	Scly|chr1:91345344-91345843	0.287522465550681	.	.
chr1	91398520	91399019	chr1	91209256	91209755	Ilkap|chr1:91209256-91209755	0.382280397799261	.	.
chr1	91459292	91459791	chr1	91052819	91053318	Per2|chr1:91052819-91053318	0.213326325651039	.	.
chr1	91494327	91494826	chr1	91199687	91200186	Traf3ip1|chr1:91199687-91200186	0.321440484573674	.	.
chr1	91540218	91540717	chr1	91600624	91601123	Asb1|chr1:91600624-91601123	0.244105186660221	.	.
chr1	92641765	92642264	chr1	92521236	92521735	Cops9|chr1:92521236-92521735	0.297759872065831	.	.
chr1	92910422	92910921	chr1	93115042	93115541	5033417F24Rik|chr1:93115042-93115541	0.33039072428138	.	.
chr1	92910422	92910921	chr1	93115042	93115541	Rnpepl1|chr1:93115042-93115541	0.33039072428138	.	.
chr1	92934435	92934934	chr1	93115042	93115541	Capn10|chr1:93115042-93115541	0.438631622214672	.	.
chr1	93100965	93101464	chr1	93100465	93100964	Kif1a|chr1:93100465-93100964	0.350567540482329	.	.
chr1	93235496	93235995	chr1	93115042	93115541	Sned1|chr1:93115042-93115541	0.327126642802066	.	.
chr1	93635550	93636049	chr1	93445454	93445953	Gm28536|chr1:93445454-93445953	0.326377758816426	.	.
chr1	93754617	93755116	chr1	94079039	94079538	Thap4|chr1:94079039-94079538	0.396187012381803	.	.
chr1	94795859	94796358	chr1	95223122	95223621	4930440C22Rik|chr1:95223122-95223621	0.373519840714779	.	.
chr1	95313333	95313832	chr1	95223122	95223621	Fam174a|chr1:95223122-95223621	0.287393437415112	.	.
chr1	95313333	95313832	chr1	95582221	95582720	Fam174a|chr1:95582221-95582720	0.302375438629119	.	.
chr1	95313851	95314350	chr1	95223122	95223621	Fam174a|chr1:95223122-95223621	0.313085673093913	.	.
chr1	95313851	95314350	chr1	95223122	95223621	Fam174a|chr1:95223122-95223621	0.313085673093914	.	.
chr1	95313851	95314350	chr1	95582221	95582720	Fam174a|chr1:95582221-95582720	0.383933851312851	.	.
chr1	99772082	99772581	chr1	99813227	99813726	Cntnap5b|chr1:99813227-99813726	0.259759021541599	.	.
chr1	105355774	105356273	chr1	105255390	105255889	Gm17634|chr1:105255390-105255889	0.219049794644454	.	.
chr1	105355774	105356273	chr1	105255390	105255889	Rnf152|chr1:105255390-105255889	0.219049794644454	.	.
chr1	105355774	105356273	chr1	105255894	105256393	Gm17634|chr1:105255894-105256393	0.244032267665371	.	.
chr1	105355774	105356273	chr1	105255894	105256393	Rnf152|chr1:105255894-105256393	0.244032267665371	.	.
chr1	105356312	105356811	chr1	105111201	105111700	Gm17634|chr1:105111201-105111700	0.20601668871321	.	.
chr1	105356312	105356811	chr1	105111201	105111700	Rnf152|chr1:105111201-105111700	0.20601668871321	.	.
chr1	105663536	105664035	chr1	105947093	105947592	Pign|chr1:105947093-105947592	0.270736943815974	.	.
chr1	105663536	105664035	chr1	105947093	105947592	Relch|chr1:105947093-105947592	0.270736943815974	.	.
chr1	105780395	105780894	chr1	106071193	106071692	Tnfrsf11a|chr1:106071193-106071692	0.249800889796784	.	.
chr1	105990273	105990772	chr1	105890977	105891476	Gm7160|chr1:105890977-105891476	0.262655839710591	.	.
chr1	105990273	105990772	chr1	105890977	105891476	Zcchc2|chr1:105890977-105891476	0.262655839710591	.	.
chr1	106171270	106171769	chr1	105890977	105891476	Gm20753|chr1:105890977-105891476	0.290983683386872	.	.
chr1	106171270	106171769	chr1	105890977	105891476	Phlpp1|chr1:105890977-105891476	0.290983683386872	.	.
chr1	106171270	106171769	chr1	105993776	105994275	Gm20753|chr1:105993776-105994275	0.195409988335857	.	.
chr1	106171270	106171769	chr1	105993776	105994275	Phlpp1|chr1:105993776-105994275	0.195409988335857	.	.
chr1	106171270	106171769	chr1	106352618	106353117	Gm20753|chr1:106352618-106353117	0.196049979064263	.	.
chr1	106171270	106171769	chr1	106352618	106353117	Phlpp1|chr1:106352618-106353117	0.196049979064263	.	.
chr1	106171270	106171769	chr1	106395442	106395941	Gm20753|chr1:106395442-106395941	0.19818371095556	.	.
chr1	106171270	106171769	chr1	106395442	106395941	Phlpp1|chr1:106395442-106395941	0.19818371095556	.	.
chr1	106171270	106171769	chr1	106448589	106449088	Gm20753|chr1:106448589-106449088	0.315225312169814	.	.
chr1	106171270	106171769	chr1	106448589	106449088	Phlpp1|chr1:106448589-106449088	0.315225312169814	.	.
chr1	106171937	106172436	chr1	105890977	105891476	Gm20753|chr1:105890977-105891476	0.393118215969961	.	.
chr1	106171937	106172436	chr1	105890977	105891476	Phlpp1|chr1:105890977-105891476	0.393118215969961	.	.
chr1	106171937	106172436	chr1	106427962	106428461	Gm20753|chr1:106427962-106428461	0.2859591347788	.	.
chr1	106171937	106172436	chr1	106427962	106428461	Phlpp1|chr1:106427962-106428461	0.2859591347788	.	.
chr1	109982394	109982893	chr1	110078415	110078914	Cdh7|chr1:110078415-110078914	0.21492871940129	.	.
chr1	119421524	119422023	chr1	119202438	119202937	Inhbb|chr1:119202438-119202937	0.237507831218172	.	.
chr1	119525867	119526366	chr1	119548633	119549132	Gm27184|chr1:119548633-119549132	0.34424593698348	.	.
chr1	119525867	119526366	chr1	119548633	119549132	Tmem185b|chr1:119548633-119549132	0.34424593698348	.	.
chr1	119837335	119837834	chr1	119548633	119549132	Ptpn4|chr1:119548633-119549132	0.364426585581196	.	.
chr1	120120898	120121397	chr1	120265100	120265599	3110009E18Rik|chr1:120265100-120265599	0.211949086441819	.	.
chr1	120120898	120121397	chr1	120265100	120265599	Dbi|chr1:120265100-120265599	0.211949086441819	.	.
chr1	120602016	120602515	chr1	120549233	120549732	En1|chr1:120549233-120549732	0.273728083103106	.	.
chr1	125560306	125560805	chr1	125372763	125373262	Slc35f5|chr1:125372763-125373262	0.230361846727606	.	.
chr1	125560306	125560805	chr1	125482327	125482826	Slc35f5|chr1:125482327-125482826	0.282340810298402	.	.
chr1	125560306	125560805	chr1	125542200	125542699	Slc35f5|chr1:125542200-125542699	0.510281906171434	.	.
chr1	125560306	125560805	chr1	125639307	125639806	Slc35f5|chr1:125639307-125639806	0.31041573715734	.	.
chr1	125560306	125560805	chr1	125639826	125640325	Slc35f5|chr1:125639826-125640325	0.344327293056297	.	.
chr1	125560306	125560805	chr1	125790088	125790587	Slc35f5|chr1:125790088-125790587	0.355160606188624	.	.
chr1	127204681	127205180	chr1	126993261	126993760	Mgat5|chr1:126993261-126993760	0.318946863198792	.	.
chr1	130717229	130717728	chr1	130715647	130716146	Yod1|chr1:130715647-130716146	0.26163022819061	.	.
chr1	131097580	131098079	chr1	131116808	131117307	Mapkapk2|chr1:131116808-131117307	0.395641665799429	.	.
chr1	131138073	131138572	chr1	131116808	131117307	Dyrk3|chr1:131116808-131117307	0.312804204107096	.	.
chr1	131244461	131244960	chr1	131053153	131053652	Rassf5|chr1:131053153-131053652	0.224173881376125	.	.
chr1	131245008	131245507	chr1	131053153	131053652	Rassf5|chr1:131053153-131053652	0.456931863820667	.	.
chr1	131527318	131527817	chr1	131573579	131574078	Fam72a|chr1:131573579-131574078	0.364717442651607	.	.
chr1	131527318	131527817	chr1	131573579	131574078	Srgap2|chr1:131573579-131574078	0.364717442651607	.	.
chr1	131527318	131527817	chr1	131658033	131658532	Fam72a|chr1:131658033-131658532	0.268109905719935	.	.
chr1	131527318	131527817	chr1	131658033	131658532	Srgap2|chr1:131658033-131658532	0.268109905719935	.	.
chr1	131827667	131828166	chr1	131573579	131574078	Slc41a1|chr1:131573579-131574078	0.210258591400634	.	.
chr1	131827667	131828166	chr1	131754806	131755305	Slc41a1|chr1:131754806-131755305	0.336810887021142	.	.
chr1	131866958	131867457	chr1	132190118	132190617	Rab29|chr1:132190118-132190617	0.221666479815892	.	.
chr1	131910162	131910661	chr1	131555074	131555573	Nucks1|chr1:131555074-131555573	0.211466809418909	.	.
chr1	131910162	131910661	chr1	131658033	131658532	Nucks1|chr1:131658033-131658532	0.228710382280611	.	.
chr1	131910666	131911165	chr1	131658033	131658532	Nucks1|chr1:131658033-131658532	0.233481437698835	.	.
chr1	131910666	131911165	chr1	132208097	132208596	Nucks1|chr1:132208097-132208596	0.193121711060217	.	.
chr1	132007294	132007793	chr1	132144172	132144671	Elk4|chr1:132144172-132144671	0.327097788448401	.	.
chr1	132007294	132007793	chr1	132200622	132201121	Elk4|chr1:132200622-132201121	0.462052664211034	.	.
chr1	132067653	132068152	chr1	132208097	132208596	Mfsd4a|chr1:132208097-132208596	0.455109208590514	.	.
chr1	133424176	133424675	chr1	133353486	133353985	Sox13|chr1:133353486-133353985	0.194699709542086	.	.
chr1	133609585	133610084	chr1	133353486	133353985	Snrpe|chr1:133353486-133353985	0.192626658768585	.	.
chr1	133610089	133610588	chr1	133353486	133353985	Snrpe|chr1:133353486-133353985	0.41531405846952	.	.
chr1	133610089	133610588	chr1	133736167	133736666	Snrpe|chr1:133736167-133736666	0.300715290655336	.	.
chr1	133610089	133610588	chr1	133736167	133736666	Snrpe|chr1:133736167-133736666	0.300715290655337	.	.
chr1	134078899	134079398	chr1	134060782	134061281	Btg2|chr1:134060782-134061281	0.26067954415139	.	.
chr1	134234747	134235246	chr1	134205270	134205769	Adora1|chr1:134205270-134205769	0.351560542719897	.	.
chr1	134234747	134235246	chr1	134234151	134234650	Adora1|chr1:134234151-134234650	0.235109626617512	.	.
chr1	134234747	134235246	chr1	134244113	134244612	Adora1|chr1:134244113-134244612	0.190496642532728	.	.
chr1	134361764	134362263	chr1	134092834	134093333	Tmem183a|chr1:134092834-134093333	0.351100053372824	.	.
chr1	134361764	134362263	chr1	134120037	134120536	Tmem183a|chr1:134120037-134120536	0.221851772407884	.	.
chr1	134361764	134362263	chr1	134344509	134345008	Tmem183a|chr1:134344509-134345008	0.209047406779857	.	.
chr1	134361764	134362263	chr1	134556771	134557270	Tmem183a|chr1:134556771-134557270	0.198455115488	.	.
chr1	134415089	134415588	chr1	134092834	134093333	Adipor1|chr1:134092834-134093333	0.511581184309784	.	.
chr1	134415089	134415588	chr1	134120037	134120536	Adipor1|chr1:134120037-134120536	0.320069389228393	.	.
chr1	134415089	134415588	chr1	134120587	134121086	Adipor1|chr1:134120587-134121086	0.204106584039205	.	.
chr1	134494334	134494833	chr1	134060782	134061281	Rabif|chr1:134060782-134061281	0.196313663021966	.	.
chr1	134955755	134956254	chr1	134987558	134988057	Ppp1r12b|chr1:134987558-134988057	0.22411557594432	.	.
chr1	134962267	134962766	chr1	134995423	134995922	Ube2t|chr1:134995423-134995922	0.260774783073604	.	.
chr1	135146503	135147002	chr1	134756161	134756660	Arl8a|chr1:134756161-134756660	0.384834296922003	.	.
chr1	135375176	135375675	chr1	135154328	135154827	Shisa4|chr1:135154328-135154827	0.219744898028636	.	.
chr1	135430227	135430726	chr1	135154328	135154827	Ipo9|chr1:135154328-135154827	0.344085780084347	.	.
chr1	136624613	136625112	chr1	136781440	136781939	Platr23|chr1:136781440-136781939	0.219148972717514	.	.
chr1	136624613	136625112	chr1	136781440	136781939	Zfp281|chr1:136781440-136781939	0.219148972717514	.	.
chr1	138618987	138619486	chr1	138506964	138507463	Nek7|chr1:138506964-138507463	0.213912033962818	.	.
chr1	138619514	138620013	chr1	138506964	138507463	Nek7|chr1:138506964-138507463	0.286918157848125	.	.
chr1	138856629	138857128	chr1	138506964	138507463	2310009B15Rik|chr1:138506964-138507463	0.266021992373711	.	.
chr1	139376823	139377322	chr1	139101680	139102179	Crb1|chr1:139101680-139102179	0.276526190405538	.	.
chr1	139454477	139454976	chr1	139481086	139481585	Aspm|chr1:139481086-139481585	0.290274017397417	.	.
chr1	143640493	143640992	chr1	143803496	143803995	B3galt2|chr1:143803496-143803995	0.222748695718244	.	.
chr1	144004041	144004540	chr1	144018543	144019042	Rgs2|chr1:144018543-144019042	0.295035240073525	.	.
chr1	144004041	144004540	chr1	144085761	144086260	Rgs2|chr1:144085761-144086260	0.312456850624213	.	.
chr1	144177193	144177692	chr1	143803496	143803995	Rgs13|chr1:143803496-143803995	0.211228270017065	.	.
chr1	152090109	152090608	chr1	152004507	152005006	1700025G04Rik|chr1:152004507-152005006	0.217760560773144	.	.
chr1	152386383	152386882	chr1	152171231	152171730	Tsen15|chr1:152171231-152171730	0.20966704533019	.	.
chr1	152386383	152386882	chr1	152640629	152641128	Tsen15|chr1:152640629-152641128	0.280388876185448	.	.
chr1	152399881	152400380	chr1	152004507	152005006	Colgalt2|chr1:152004507-152005006	0.201774204656327	.	.
chr1	153332222	153332721	chr1	153726489	153726988	Lamc1|chr1:153726489-153726988	0.337220431719416	.	.
chr1	153332786	153333285	chr1	153726489	153726988	Lamc1|chr1:153726489-153726988	0.306379377187034	.	.
chr1	153424875	153425374	chr1	153683332	153683831	Shcbp1l|chr1:153683332-153683831	0.356702230474232	.	.
chr1	153487484	153487983	chr1	153726489	153726988	Dhx9|chr1:153726489-153726988	0.265640688638254	.	.
chr1	153549494	153549993	chr1	153726489	153726988	Npl|chr1:153726489-153726988	0.206066110355058	.	.
chr1	153652792	153653291	chr1	153386660	153387159	Rgs8|chr1:153386660-153387159	0.238109376134294	.	.
chr1	153652792	153653291	chr1	153683332	153683831	Rgs8|chr1:153683332-153683831	0.206912285792007	.	.
chr1	153748943	153749442	chr1	153717908	153718407	Gm28513|chr1:153717908-153718407	0.279193321110925	.	.
chr1	153748943	153749442	chr1	153717908	153718407	Rnasel|chr1:153717908-153718407	0.279193321110925	.	.
chr1	153899574	153900073	chr1	154180893	154181392	Glul|chr1:154180893-154181392	0.196106054725761	.	.
chr1	153899574	153900073	chr1	154180893	154181392	Teddm2|chr1:154180893-154181392	0.196106054725761	.	.
chr1	155416705	155417204	chr1	155605630	155606129	Xpr1|chr1:155605630-155606129	0.198622727693827	.	.
chr1	155417226	155417725	chr1	155449553	155450052	Xpr1|chr1:155449553-155450052	0.430463998267061	.	.
chr1	155973115	155973614	chr1	155605630	155606129	Cep350|chr1:155605630-155606129	0.234207745095369	.	.
chr1	160194792	160195291	chr1	160080983	160081482	Mrps14|chr1:160080983-160081482	0.218164994728344	.	.
chr1	160212234	160212733	chr1	159818996	159819495	Cacybp|chr1:159818996-159819495	0.21068290513777	.	.
chr1	160212234	160212733	chr1	160080983	160081482	Cacybp|chr1:160080983-160081482	0.41383573533741	.	.
chr1	160212234	160212733	chr1	160184477	160184976	Cacybp|chr1:160184477-160184976	0.419828642587733	.	.
chr1	160212234	160212733	chr1	160351869	160352368	Cacybp|chr1:160351869-160352368	0.209114375902875	.	.
chr1	160212234	160212733	chr1	160377596	160378095	Cacybp|chr1:160377596-160378095	0.277488445712622	.	.
chr1	160212750	160213249	chr1	159909119	159909618	Cacybp|chr1:159909119-159909618	0.225000518059764	.	.
chr1	160792667	160793166	chr1	161170609	161171108	Rabgap1l|chr1:161170609-161171108	0.281908606234438	.	.
chr1	161250941	161251440	chr1	161463592	161464091	Prdx6|chr1:161463592-161464091	0.262481137777494	.	.
chr1	161876197	161876696	chr1	162183924	162184423	Suco|chr1:162183924-162184423	0.226019950955649	.	.
chr1	161876715	161877214	chr1	161976288	161976787	Suco|chr1:161976288-161976787	0.430333896100474	.	.
chr1	161876715	161877214	chr1	162183924	162184423	Suco|chr1:162183924-162184423	0.480427050421303	.	.
chr1	161968972	161969471	chr1	161976288	161976787	Gm38304|chr1:161976288-161976787	0.271680398649323	.	.
chr1	161968972	161969471	chr1	161976288	161976787	Gm38304|chr1:161976288-161976787	0.271680398649324	.	.
chr1	161968972	161969471	chr1	161976288	161976787	Pigc|chr1:161976288-161976787	0.271680398649323	.	.
chr1	161968972	161969471	chr1	161976288	161976787	Pigc|chr1:161976288-161976787	0.271680398649324	.	.
chr1	161968972	161969471	chr1	162183924	162184423	Gm38304|chr1:162183924-162184423	0.288505033842232	.	.
chr1	161968972	161969471	chr1	162183924	162184423	Pigc|chr1:162183924-162184423	0.288505033842232	.	.
chr1	162477766	162478265	chr1	162313830	162314329	Dnm3|chr1:162313830-162314329	0.40423599141441	.	.
chr1	162477766	162478265	chr1	162334723	162335222	Dnm3|chr1:162334723-162335222	0.199805240277883	.	.
chr1	162570372	162570871	chr1	162334723	162335222	Vamp4|chr1:162334723-162335222	0.247189181390445	.	.
chr1	162570372	162570871	chr1	162785175	162785674	Vamp4|chr1:162785175-162785674	0.510133481960309	.	.
chr1	162740352	162740851	chr1	162313830	162314329	Prrc2c|chr1:162313830-162314329	0.222175331607361	.	.
chr1	162740352	162740851	chr1	162334723	162335222	Prrc2c|chr1:162334723-162335222	0.272982179888579	.	.
chr1	162740352	162740851	chr1	162785175	162785674	Prrc2c|chr1:162785175-162785674	0.26441704261968	.	.
chr1	163403421	163403920	chr1	163129186	163129685	Gorab|chr1:163129186-163129685	0.442272154447253	.	.
chr1	163929752	163930251	chr1	163576368	163576867	Scyl3|chr1:163576368-163576867	0.23535544149071	.	.
chr1	164248686	164249185	chr1	164261462	164261961	Slc19a2|chr1:164261462-164261961	0.304722735898059	.	.
chr1	164248686	164249185	chr1	164366670	164367169	Slc19a2|chr1:164366670-164367169	0.240348745250896	.	.
chr1	164275346	164275845	chr1	164366670	164367169	Ccdc181|chr1:164366670-164367169	0.327109592123422	.	.
chr1	164457803	164458302	chr1	164704608	164705107	Atp1b1|chr1:164704608-164705107	0.271339246728536	.	.
chr1	164457803	164458302	chr1	164722054	164722553	Atp1b1|chr1:164722054-164722553	0.248884885430469	.	.
chr1	164898957	164899456	chr1	164704608	164705107	Gm32569|chr1:164704608-164705107	0.301350281892178	.	.
chr1	164898957	164899456	chr1	164787699	164788198	Gm32569|chr1:164787699-164788198	0.303075122194623	.	.
chr1	164898957	164899456	chr1	164804328	164804827	Gm32569|chr1:164804328-164804827	0.542260690312048	.	.
chr1	164898957	164899456	chr1	164804968	164805467	Gm32569|chr1:164804968-164805467	0.35444267025004	.	.
chr1	165091724	165092223	chr1	165084130	165084629	4930568G15Rik|chr1:165084130-165084629	0.293296710166082	.	.
chr1	165236724	165237223	chr1	165281633	165282132	Tiprl|chr1:165281633-165282132	0.395905100139561	.	.
chr1	165460313	165460812	chr1	165075344	165075843	Dcaf6|chr1:165075344-165075843	0.223060660281829	.	.
chr1	165460313	165460812	chr1	165075344	165075843	Mpc2|chr1:165075344-165075843	0.223060660281829	.	.
chr1	165763500	165763999	chr1	165935010	165935509	Creg1|chr1:165935010-165935509	0.242399480650426	.	.
chr1	165763500	165763999	chr1	166154109	166154608	Creg1|chr1:166154109-166154608	0.275458424942683	.	.
chr1	166002418	166002917	chr1	166319038	166319537	Gm26665|chr1:166319038-166319537	0.205070865016752	.	.
chr1	166002418	166002917	chr1	166319038	166319537	Pou2f1|chr1:166319038-166319537	0.205070865016752	.	.
chr1	166003176	166003675	chr1	165935010	165935509	Gm26665|chr1:165935010-165935509	0.227068676981013	.	.
chr1	166003176	166003675	chr1	165935010	165935509	Pou2f1|chr1:165935010-165935509	0.227068676981013	.	.
chr1	166254415	166254914	chr1	166360121	166360620	Ildr2|chr1:166360121-166360620	0.320488605442244	.	.
chr1	166309200	166309699	chr1	166319038	166319537	5330438I03Rik|chr1:166319038-166319537	0.39162351672476	.	.
chr1	166379002	166379501	chr1	166048366	166048865	Tada1|chr1:166048366-166048865	0.209031545443304	.	.
chr1	167001208	167001707	chr1	166947977	166948476	Fam78b|chr1:166947977-166948476	0.340380180592364	.	.
chr1	167001208	167001707	chr1	166947977	166948476	Gm16701|chr1:166947977-166948476	0.340380180592364	.	.
chr1	167001208	167001707	chr1	167119452	167119951	Fam78b|chr1:167119452-167119951	0.42047292569802	.	.
chr1	167001208	167001707	chr1	167119452	167119951	Gm16701|chr1:167119452-167119951	0.42047292569802	.	.
chr1	167284924	167285423	chr1	167644841	167645340	Gm2453|chr1:167644841-167645340	0.245060547956242	.	.
chr1	167284924	167285423	chr1	167644841	167645340	Uck2|chr1:167644841-167645340	0.245060547956242	.	.
chr1	167308418	167308917	chr1	167608411	167608910	Tmco1|chr1:167608411-167608910	0.198730879981825	.	.
chr1	167308418	167308917	chr1	167736712	167737211	Tmco1|chr1:167736712-167737211	0.201277547424912	.	.
chr1	167349707	167350206	chr1	167457646	167458145	Aldh9a1|chr1:167457646-167458145	0.341826941459493	.	.
chr1	167349707	167350206	chr1	167660629	167661128	Aldh9a1|chr1:167660629-167661128	0.362348743369345	.	.
chr1	167349707	167350206	chr1	167736712	167737211	Aldh9a1|chr1:167736712-167737211	0.293603144650642	.	.
chr1	167393588	167394087	chr1	167457646	167458145	Mgst3|chr1:167457646-167458145	0.295414667747055	.	.
chr1	167393588	167394087	chr1	167660629	167661128	Mgst3|chr1:167660629-167661128	0.257745335866597	.	.
chr1	167393588	167394087	chr1	167736712	167737211	Mgst3|chr1:167736712-167737211	0.232171692181023	.	.
chr1	167394156	167394655	chr1	167414784	167415283	Mgst3|chr1:167414784-167415283	0.28983640476188	.	.
chr1	167598393	167598892	chr1	167457646	167458145	Rxrg|chr1:167457646-167458145	0.738195946460065	.	.
chr1	167598393	167598892	chr1	167660629	167661128	Rxrg|chr1:167660629-167661128	0.270572696823536	.	.
chr1	168432123	168432622	chr1	168676717	168677216	Pbx1|chr1:168676717-168677216	0.213975041540893	.	.
chr1	169531254	169531753	chr1	169919108	169919607	Nuf2|chr1:169919108-169919607	0.275065373970184	.	.
chr1	169934305	169934804	chr1	169812694	169813193	Gm15852|chr1:169812694-169813193	0.232566655377557	.	.
chr1	170174840	170175339	chr1	169848486	169848985	Gm37748|chr1:169848486-169848985	0.269568028036397	.	.
chr1	170174840	170175339	chr1	169848486	169848985	Uap1|chr1:169848486-169848985	0.269568028036397	.	.
chr1	170174840	170175339	chr1	170292438	170292937	Gm37748|chr1:170292438-170292937	0.288639365768417	.	.
chr1	170174840	170175339	chr1	170292438	170292937	Uap1|chr1:170292438-170292937	0.288639365768417	.	.
chr1	170867571	170868070	chr1	171036880	171037379	Atf6|chr1:171036880-171037379	0.204701455287697	.	.
chr1	170867571	170868070	chr1	171036880	171037379	Gm9929|chr1:171036880-171037379	0.204701455287697	.	.
chr1	170868410	170868909	chr1	170577173	170577672	Atf6|chr1:170577173-170577672	0.35141871721116	.	.
chr1	170868410	170868909	chr1	170577173	170577672	Gm9929|chr1:170577173-170577672	0.35141871721116	.	.
chr1	170885252	170885751	chr1	170632341	170632840	Dusp12|chr1:170632341-170632840	0.479270904459653	.	.
chr1	170885252	170885751	chr1	170632341	170632840	Gm26620|chr1:170632341-170632840	0.479270904459653	.	.
chr1	170885252	170885751	chr1	171044776	171045275	Dusp12|chr1:171044776-171045275	0.333993505159612	.	.
chr1	170885252	170885751	chr1	171044776	171045275	Gm26620|chr1:171044776-171045275	0.333993505159612	.	.
chr1	170885252	170885751	chr1	171101659	171102158	Dusp12|chr1:171101659-171102158	0.395121215475325	.	.
chr1	170885252	170885751	chr1	171101659	171102158	Gm26620|chr1:171101659-171102158	0.395121215475325	.	.
chr1	171150371	171150870	chr1	170908240	170908739	Mpz|chr1:170908240-170908739	0.23142643655834	.	.
chr1	171150371	171150870	chr1	170908240	170908739	Sdhc|chr1:170908240-170908739	0.23142643655834	.	.
chr1	171222404	171222903	chr1	171044776	171045275	Tomm40l|chr1:171044776-171045275	0.370970848827654	.	.
chr1	171222404	171222903	chr1	171101659	171102158	Tomm40l|chr1:171101659-171102158	0.381833213912807	.	.
chr1	171222404	171222903	chr1	171118208	171118707	Tomm40l|chr1:171118208-171118707	0.225206613966705	.	.
chr1	171270057	171270556	chr1	171247027	171247526	B4galt3|chr1:171247027-171247526	0.266942644258075	.	.
chr1	171281054	171281553	chr1	171033681	171034180	Ppox|chr1:171033681-171034180	0.383644393935682	.	.
chr1	171281054	171281553	chr1	171036880	171037379	Ppox|chr1:171036880-171037379	0.214006392910259	.	.
chr1	171281054	171281553	chr1	171101659	171102158	Ppox|chr1:171101659-171102158	0.285627511573415	.	.
chr1	171281054	171281553	chr1	171110922	171111421	Ppox|chr1:171110922-171111421	0.271325963360743	.	.
chr1	171281054	171281553	chr1	171118208	171118707	Ppox|chr1:171118208-171118707	0.228692307566328	.	.
chr1	171287719	171288218	chr1	171033681	171034180	Usp21|chr1:171033681-171034180	0.211510318711308	.	.
chr1	171287719	171288218	chr1	171033681	171034180	Usp21|chr1:171033681-171034180	0.211510318711309	.	.
chr1	171294566	171295065	chr1	171033681	171034180	Ufc1|chr1:171033681-171034180	0.228084459082902	.	.
chr1	171294566	171295065	chr1	171102488	171102987	Ufc1|chr1:171102488-171102987	0.227608400008707	.	.
chr1	171294566	171295065	chr1	171110922	171111421	Ufc1|chr1:171110922-171111421	0.487623488211282	.	.
chr1	171294566	171295065	chr1	171118208	171118707	Ufc1|chr1:171118208-171118707	0.193666284637031	.	.
chr1	171328705	171329204	chr1	171033681	171034180	Dedd|chr1:171033681-171034180	0.372969218908184	.	.
chr1	171328705	171329204	chr1	171566785	171567284	Dedd|chr1:171566785-171567284	0.286840233265822	.	.
chr1	171329206	171329705	chr1	171036880	171037379	Dedd|chr1:171036880-171037379	0.23233447214201	.	.
chr1	171329206	171329705	chr1	171110922	171111421	Dedd|chr1:171110922-171111421	0.208836388862857	.	.
chr1	171329206	171329705	chr1	171247027	171247526	Dedd|chr1:171247027-171247526	0.325311973593842	.	.
chr1	171329206	171329705	chr1	171247027	171247526	Dedd|chr1:171247027-171247526	0.325311973593843	.	.
chr1	171329206	171329705	chr1	171263038	171263537	Dedd|chr1:171263038-171263537	0.213690531619154	.	.
chr1	171361088	171361587	chr1	171379865	171380364	Klhdc9|chr1:171379865-171380364	0.316125910951171	.	.
chr1	171411068	171411567	chr1	171044776	171045275	Usf1|chr1:171044776-171045275	0.323691629785758	.	.
chr1	171411068	171411567	chr1	171379865	171380364	Usf1|chr1:171379865-171380364	0.212923920564066	.	.
chr1	171503198	171503697	chr1	171566785	171567284	Alyref2|chr1:171566785-171567284	0.301494002473146	.	.
chr1	171503198	171503697	chr1	171566785	171567284	B930036N10Rik|chr1:171566785-171567284	0.301494002473146	.	.
chr1	172082460	172082959	chr1	172027134	172027633	Copa|chr1:172027134-172027633	0.207290440991721	.	.
chr1	172082460	172082959	chr1	172027134	172027633	Ncstn|chr1:172027134-172027633	0.207290440991721	.	.
chr1	172147848	172148347	chr1	172026509	172027008	Dcaf8|chr1:172026509-172027008	0.336483312468272	.	.
chr1	172147848	172148347	chr1	172027134	172027633	Dcaf8|chr1:172027134-172027633	0.36627158130893	.	.
chr1	172147848	172148347	chr1	172119644	172120143	Dcaf8|chr1:172119644-172120143	0.245998558761086	.	.
chr1	172206562	172207061	chr1	172217086	172217585	Pea15a|chr1:172217086-172217585	0.409248970037191	.	.
chr1	172329099	172329598	chr1	172310068	172310567	Kcnj9|chr1:172310068-172310567	0.346319346785027	.	.
chr1	172329099	172329598	chr1	172528665	172529164	Kcnj9|chr1:172528665-172529164	0.304370682631874	.	.
chr1	172376174	172376673	chr1	172310068	172310567	Pigm|chr1:172310068-172310567	0.271252805413021	.	.
chr1	172481873	172482372	chr1	172309560	172310059	Igsf9|chr1:172309560-172310059	0.410197989197258	.	.
chr1	172481873	172482372	chr1	172528665	172529164	Igsf9|chr1:172528665-172529164	0.239459151258887	.	.
chr1	172481873	172482372	chr1	172550479	172550978	Igsf9|chr1:172550479-172550978	0.577122955979415	.	.
chr1	172481873	172482372	chr1	172550479	172550978	Igsf9|chr1:172550479-172550978	0.577122955979416	.	.
chr1	172520879	172521378	chr1	172280086	172280585	Cfap45|chr1:172280086-172280585	0.314003822602423	.	.
chr1	172520879	172521378	chr1	172562878	172563377	Cfap45|chr1:172562878-172563377	0.411254502475448	.	.
chr1	172632827	172633326	chr1	172310068	172310567	Dusp23|chr1:172310068-172310567	0.249674660247749	.	.
chr1	172632827	172633326	chr1	172528665	172529164	Dusp23|chr1:172528665-172529164	0.211971359182532	.	.
chr1	173367390	173367889	chr1	173390016	173390515	Cadm3|chr1:173390016-173390515	0.21676420009645	.	.
chr1	175880538	175881037	chr1	175870656	175871155	Exo1|chr1:175870656-175871155	0.230345204237501	.	.
chr1	175880538	175881037	chr1	175936373	175936872	Exo1|chr1:175936373-175936872	0.217670627506652	.	.
chr1	175880538	175881037	chr1	176213856	176214355	Exo1|chr1:176213856-176214355	0.392831903548808	.	.
chr1	175880538	175881037	chr1	176222657	176223156	Exo1|chr1:176222657-176223156	0.249650537514884	.	.
chr1	176274525	176275024	chr1	176466126	176466625	Pld5|chr1:176466126-176466625	0.316120706484167	.	.
chr1	176275192	176275691	chr1	176355276	176355775	Gm38101|chr1:176355276-176355775	0.240547679371526	.	.
chr1	176275192	176275691	chr1	176355276	176355775	Pld5|chr1:176355276-176355775	0.240547679371526	.	.
chr1	177258176	177258675	chr1	177364223	177364722	Akt3|chr1:177364223-177364722	0.514292957728897	.	.
chr1	177441840	177442339	chr1	177364223	177364722	Zbtb18|chr1:177364223-177364722	0.304533623173225	.	.
chr1	178276142	178276641	chr1	178530448	178530947	4930527J03Rik|chr1:178530448-178530947	0.299045976394012	.	.
chr1	178318532	178319031	chr1	178336353	178336852	B230369F24Rik|chr1:178336353-178336852	0.199289173645985	.	.
chr1	178318532	178319031	chr1	178336353	178336852	Cox20|chr1:178336353-178336852	0.199289173645985	.	.
chr1	178337559	178338058	chr1	178336353	178336852	Hnrnpu|chr1:178336353-178336852	0.264550456341488	.	.
chr1	178405450	178405949	chr1	178449116	178449615	Efcab2|chr1:178449116-178449615	0.192589315947347	.	.
chr1	178406170	178406669	chr1	178522313	178522812	Efcab2|chr1:178522313-178522812	0.371234901443617	.	.
chr1	178528774	178529273	chr1	178522313	178522812	Kif26b|chr1:178522313-178522812	0.356301223690368	.	.
chr1	179517784	179518283	chr1	179261161	179261660	Smyd3|chr1:179261161-179261660	0.24284617022013	.	.
chr1	179959653	179960152	chr1	180195828	180196327	Cdc42bpa|chr1:180195828-180196327	0.207026870302763	.	.
chr1	180255556	180256055	chr1	180420754	180421253	Gm31728|chr1:180420754-180421253	0.279012315306217	.	.
chr1	180568576	180569075	chr1	180407339	180407838	Parp1|chr1:180407339-180407838	0.309019077291539	.	.
chr1	180568576	180569075	chr1	180863588	180864087	Parp1|chr1:180863588-180864087	0.245414483474119	.	.
chr1	180725789	180726288	chr1	180420754	180421253	Acbd3|chr1:180420754-180421253	0.395903813636003	.	.
chr1	180903944	180904443	chr1	180541862	180542361	Pycr2|chr1:180541862-180542361	0.238273777094309	.	.
chr1	180903944	180904443	chr1	181150665	181151164	Pycr2|chr1:181150665-181151164	0.27813566990475	.	.
chr1	181144061	181144560	chr1	181408105	181408604	Cnih4|chr1:181408105-181408604	0.273762744485356	.	.
chr1	181144061	181144560	chr1	181408105	181408604	Nvl|chr1:181408105-181408604	0.273762744485356	.	.
chr1	181144061	181144560	chr1	181422782	181423281	Cnih4|chr1:181422782-181423281	0.286526728632944	.	.
chr1	181144061	181144560	chr1	181422782	181423281	Nvl|chr1:181422782-181423281	0.286526728632944	.	.
chr1	181842237	181842736	chr1	181888749	181889248	Lbr|chr1:181888749-181889248	0.422519623264787	.	.
chr1	182019253	182019752	chr1	181888749	181889248	Enah|chr1:181888749-181889248	0.348960079850595	.	.
chr1	182019822	182020321	chr1	181888749	181889248	Enah|chr1:181888749-181889248	0.294278042288674	.	.
chr1	182019822	182020321	chr1	182376699	182377198	Enah|chr1:182376699-182377198	0.329176771707375	.	.
chr1	182019822	182020321	chr1	182489705	182490204	Enah|chr1:182489705-182490204	0.393017229477819	.	.
chr1	182020341	182020840	chr1	182376142	182376641	Enah|chr1:182376142-182376641	0.511533849234986	.	.
chr1	182020341	182020840	chr1	182376699	182377198	Enah|chr1:182376699-182377198	0.236333246376773	.	.
chr1	182282558	182283057	chr1	182727564	182728063	Degs1|chr1:182727564-182728063	0.321383218923958	.	.
chr1	182341398	182341897	chr1	182081947	182082446	Fbxo28|chr1:182081947-182082446	0.27613834602779	.	.
chr1	182408896	182409395	chr1	182376142	182376641	Trp53bp2|chr1:182376142-182376641	0.228096084774649	.	.
chr1	182408896	182409395	chr1	182539280	182539779	Trp53bp2|chr1:182539280-182539779	0.209245388616376	.	.
chr1	182517320	182517819	chr1	182663670	182664169	Capn2|chr1:182663670-182664169	0.211027596429346	.	.
chr1	183221261	183221760	chr1	183442295	183442794	Disp1|chr1:183442295-183442794	0.283561421097389	.	.
chr1	183388644	183389143	chr1	183442295	183442794	Taf1a|chr1:183442295-183442794	0.251386917329388	.	.
chr1	184845644	184846143	chr1	184824501	184825000	Marc2|chr1:184824501-184825000	0.246096165128034	.	.
chr1	184845644	184846143	chr1	184958757	184959256	Marc2|chr1:184958757-184959256	0.245084332719035	.	.
chr1	185329129	185329628	chr1	185253181	185253680	Iars2|chr1:185253181-185253680	0.496204128538077	.	.
chr1	185329129	185329628	chr1	185681865	185682364	Iars2|chr1:185681865-185682364	0.214596105269751	.	.
chr1	185331876	185332375	chr1	185020722	185021221	Bpnt1|chr1:185020722-185021221	0.216807439793024	.	.
chr1	185362697	185363196	chr1	185020722	185021221	4930532G15Rik|chr1:185020722-185021221	0.233405791488996	.	.
chr1	185362697	185363196	chr1	185020722	185021221	Eprs|chr1:185020722-185021221	0.233405791488996	.	.
chr1	185454649	185455148	chr1	185546319	185546818	Gm2061|chr1:185546319-185546818	0.345965786752804	.	.
chr1	185454649	185455148	chr1	185546319	185546818	Slc30a10|chr1:185546319-185546818	0.345965786752804	.	.
chr1	185455175	185455674	chr1	185020722	185021221	Gm2061|chr1:185020722-185021221	0.211973894942923	.	.
chr1	185455175	185455674	chr1	185020722	185021221	Slc30a10|chr1:185020722-185021221	0.211973894942923	.	.
chr1	185455175	185455674	chr1	185546319	185546818	Gm2061|chr1:185546319-185546818	0.216565054289213	.	.
chr1	185455175	185455674	chr1	185546319	185546818	Slc30a10|chr1:185546319-185546818	0.216565054289213	.	.
chr1	186117016	186117515	chr1	186216639	186217138	Lyplal1|chr1:186216639-186217138	0.203404752287572	.	.
chr1	186749156	186749655	chr1	186278183	186278682	A430105J06Rik|chr1:186278183-186278682	0.37508776938639	.	.
chr1	186749156	186749655	chr1	186278183	186278682	Rrp15|chr1:186278183-186278682	0.37508776938639	.	.
chr1	191026045	191026544	chr1	191470543	191471042	A230020J21Rik|chr1:191470543-191471042	0.25879351902065	.	.
chr1	191026045	191026544	chr1	191470543	191471042	Flvcr1|chr1:191470543-191471042	0.25879351902065	.	.
chr1	191317662	191318161	chr1	191470543	191471042	Nenf|chr1:191470543-191471042	0.387652838099684	.	.
chr1	191325660	191326159	chr1	191312626	191313125	Pacc1|chr1:191312626-191313125	0.331388729115236	.	.
chr1	191326162	191326661	chr1	191312626	191313125	Pacc1|chr1:191312626-191313125	0.355145815936869	.	.
chr1	191575408	191575907	chr1	191312626	191313125	Dtl|chr1:191312626-191313125	0.21856743072748	.	.
chr1	191575408	191575907	chr1	191312626	191313125	Ints7|chr1:191312626-191313125	0.21856743072748	.	.
chr1	191718068	191718567	chr1	191312626	191313125	Lpgat1|chr1:191312626-191313125	0.317050799743424	.	.
chr1	191906374	191906873	chr1	191834767	191835266	1700034H15Rik|chr1:191834767-191835266	0.360091393356902	.	.
chr1	191906374	191906873	chr1	191834767	191835266	Slc30a1|chr1:191834767-191835266	0.360091393356902	.	.
chr1	191906374	191906873	chr1	192070199	192070698	1700034H15Rik|chr1:192070199-192070698	0.232121662670746	.	.
chr1	191906374	191906873	chr1	192070199	192070698	Slc30a1|chr1:192070199-192070698	0.232121662670746	.	.
chr1	191989950	191990449	chr1	192070199	192070698	Gm26670|chr1:192070199-192070698	0.201622284473115	.	.
chr1	192092422	192092921	chr1	192070199	192070698	Gm26879|chr1:192070199-192070698	0.48929089116592	.	.
chr1	192092422	192092921	chr1	192070199	192070698	Traf5|chr1:192070199-192070698	0.48929089116592	.	.
chr1	192136426	192136925	chr1	191817776	191818275	Gm10516|chr1:191817776-191818275	0.413860308059272	.	.
chr1	192770423	192770922	chr1	192834606	192835105	Hhat|chr1:192834606-192835105	0.25611939082638	.	.
chr1	194222981	194223480	chr1	193784849	193785348	4930503O07Rik|chr1:193784849-193785348	0.211134999845174	.	.
chr1	194976725	194977224	chr1	194619599	194620098	A330023F24Rik|chr1:194619599-194620098	0.248806512707364	.	.
chr1	194976725	194977224	chr1	194619599	194620098	Gm16897|chr1:194619599-194620098	0.248806512707364	.	.
chr1	194976725	194977224	chr1	195016706	195017205	A330023F24Rik|chr1:195016706-195017205	0.265667682781576	.	.
chr1	194976725	194977224	chr1	195016706	195017205	Gm16897|chr1:195016706-195017205	0.265667682781576	.	.
chr10	3366298	3366797	chr10	3596643	3597142	Ppp1r14c|chr10:3596643-3597142	0.199735797091506	.	.
chr10	3741065	3741564	chr10	3996387	3996886	Plekhg1|chr10:3996387-3996886	0.348147620358579	.	.
chr10	3972861	3973360	chr10	3596643	3597142	Mthfd1l|chr10:3596643-3597142	0.356679816567971	.	.
chr10	4266269	4266768	chr10	4346705	4347204	Akap12|chr10:4346705-4347204	0.282147066265099	.	.
chr10	4387235	4387734	chr10	4386733	4387232	Zbtb2|chr10:4386733-4387232	0.494392888931263	.	.
chr10	4432192	4432691	chr10	4386733	4387232	Armt1|chr10:4386733-4387232	0.450999667598411	.	.
chr10	4432192	4432691	chr10	4386733	4387232	Rmnd1|chr10:4386733-4387232	0.450999667598411	.	.
chr10	4432192	4432691	chr10	4709785	4710284	Armt1|chr10:4709785-4710284	0.216883789477212	.	.
chr10	4432192	4432691	chr10	4709785	4710284	Rmnd1|chr10:4709785-4710284	0.216883789477212	.	.
chr10	5550504	5551003	chr10	5904251	5904750	Syne1|chr10:5904251-5904750	0.270079706196759	.	.
chr10	5805395	5805894	chr10	6035780	6036279	Fbxo5|chr10:6035780-6036279	0.369559541206212	.	.
chr10	5823844	5824343	chr10	5904251	5904750	Mtrf1l|chr10:5904251-5904750	0.353751509571472	.	.
chr10	5823844	5824343	chr10	6035780	6036279	Mtrf1l|chr10:6035780-6036279	0.203102340649254	.	.
chr10	7212004	7212503	chr10	6934735	6935234	Cnksr3|chr10:6934735-6935234	0.251092375212003	.	.
chr10	7212004	7212503	chr10	6968263	6968762	Cnksr3|chr10:6968263-6968762	0.192610054345828	.	.
chr10	7212518	7213017	chr10	6934735	6935234	Cnksr3|chr10:6934735-6935234	0.316600122466274	.	.
chr10	7589567	7590066	chr10	7839497	7839996	Lrp11|chr10:7839497-7839996	0.292598751791009	.	.
chr10	7792631	7793130	chr10	7839497	7839996	Ginm1|chr10:7839497-7839996	0.284905990769943	.	.
chr10	7792631	7793130	chr10	7839497	7839996	Ppil4|chr10:7839497-7839996	0.284905990769943	.	.
chr10	7792631	7793130	chr10	7900869	7901368	Ginm1|chr10:7900869-7901368	0.260881940062848	.	.
chr10	7792631	7793130	chr10	7900869	7901368	Ppil4|chr10:7900869-7901368	0.260881940062848	.	.
chr10	7956090	7956589	chr10	7600611	7601110	Tab2|chr10:7600611-7601110	0.219210179935017	.	.
chr10	8176197	8176696	chr10	7839497	7839996	Gm30906|chr10:7839497-7839996	0.393620760202749	.	.
chr10	8176197	8176696	chr10	8299078	8299577	Gm30906|chr10:8299078-8299577	0.397197477459322	.	.
chr10	8176701	8177200	chr10	7839497	7839996	Gm30906|chr10:7839497-7839996	0.284393407271447	.	.
chr10	8176701	8177200	chr10	8299078	8299577	Gm30906|chr10:8299078-8299577	0.305182064189974	.	.
chr10	8518648	8519147	chr10	8715602	8716101	Ust|chr10:8715602-8716101	0.190228189451494	.	.
chr10	10472118	10472617	chr10	10252780	10253279	Adgb|chr10:10252780-10253279	0.541952208878953	.	.
chr10	11149164	11149663	chr10	11449856	11450355	Shprh|chr10:11449856-11450355	0.366077809350037	.	.
chr10	11149164	11149663	chr10	11491884	11492383	Shprh|chr10:11491884-11492383	0.369914607017346	.	.
chr10	11281047	11281546	chr10	11615175	11615674	4930432B10Rik|chr10:11615175-11615674	0.216711483618279	.	.
chr10	11281047	11281546	chr10	11615175	11615674	Fbxo30|chr10:11615175-11615674	0.216711483618279	.	.
chr10	11343450	11343949	chr10	11515109	11515608	Epm2a|chr10:11515109-11515608	0.22086919386763	.	.
chr10	11343450	11343949	chr10	11615175	11615674	Epm2a|chr10:11615175-11615674	0.267918518472873	.	.
chr10	12922927	12923426	chr10	13008121	13008620	B230208H11Rik|chr10:13008121-13008620	0.206098774224471	.	.
chr10	12922927	12923426	chr10	13170762	13171261	B230208H11Rik|chr10:13170762-13171261	0.346225703766768	.	.
chr10	13192919	13193418	chr10	13090439	13090938	Ltv1|chr10:13090439-13090938	0.205665692058597	.	.
chr10	13192919	13193418	chr10	13170762	13171261	Ltv1|chr10:13170762-13171261	0.191110106992514	.	.
chr10	13552855	13553354	chr10	13564621	13565120	Adat2|chr10:13564621-13565120	0.227298348520866	.	.
chr10	13552855	13553354	chr10	13564621	13565120	Pex3|chr10:13564621-13565120	0.227298348520866	.	.
chr10	14233831	14234330	chr10	14391220	14391719	Gm48844|chr10:14391220-14391719	0.339644258428995	.	.
chr10	17722198	17722697	chr10	17724226	17724725	Cited2|chr10:17724226-17724725	0.2687220689661	.	.
chr10	17947841	17948340	chr10	17724226	17724725	Heca|chr10:17724226-17724725	0.446198761969099	.	.
chr10	17947841	17948340	chr10	17724226	17724725	Heca|chr10:17724226-17724725	0.4461987619691	.	.
chr10	17947841	17948340	chr10	18182182	18182681	Heca|chr10:18182182-18182681	0.239377209856158	.	.
chr10	17948344	17948843	chr10	17724226	17724725	Heca|chr10:17724226-17724725	0.233116308943616	.	.
chr10	17948344	17948843	chr10	18182182	18182681	Heca|chr10:18182182-18182681	0.2183285557825	.	.
chr10	18022176	18022675	chr10	18366466	18366965	Abracl|chr10:18366466-18366965	0.198849612299273	.	.
chr10	18022176	18022675	chr10	18431396	18431895	Abracl|chr10:18431396-18431895	0.247790236934045	.	.
chr10	18055292	18055791	chr10	18182182	18182681	Reps1|chr10:18182182-18182681	0.332144101303057	.	.
chr10	18234496	18234995	chr10	18366466	18366965	Ccdc28a|chr10:18366466-18366965	0.230569867954344	.	.
chr10	18234496	18234995	chr10	18366466	18366965	Gm10827|chr10:18366466-18366965	0.230569867954344	.	.
chr10	18235012	18235511	chr10	18182182	18182681	Ccdc28a|chr10:18182182-18182681	0.440243171236475	.	.
chr10	18235012	18235511	chr10	18182182	18182681	Gm10827|chr10:18182182-18182681	0.440243171236475	.	.
chr10	18235012	18235511	chr10	18430883	18431382	Ccdc28a|chr10:18430883-18431382	0.217382569338068	.	.
chr10	18235012	18235511	chr10	18430883	18431382	Gm10827|chr10:18430883-18431382	0.217382569338068	.	.
chr10	18319095	18319594	chr10	18182182	18182681	Nhsl1|chr10:18182182-18182681	0.230757713244111	.	.
chr10	19591671	19592170	chr10	19779077	19779576	Ifngr1|chr10:19779077-19779576	0.29583929848222	.	.
chr10	19591671	19592170	chr10	19849978	19850477	Ifngr1|chr10:19849978-19850477	0.292180734725022	.	.
chr10	19712255	19712754	chr10	19779077	19779576	Il20ra|chr10:19779077-19779576	0.372675472503081	.	.
chr10	19712255	19712754	chr10	19795048	19795547	Il20ra|chr10:19795048-19795547	0.562303889238463	.	.
chr10	19850487	19850986	chr10	19779077	19779576	Slc35d3|chr10:19779077-19779576	0.24856408944126	.	.
chr10	19850487	19850986	chr10	19795048	19795547	Slc35d3|chr10:19795048-19795547	0.197787473486848	.	.
chr10	19850487	19850986	chr10	19849978	19850477	Slc35d3|chr10:19849978-19850477	0.6663986187135	.	.
chr10	19850487	19850986	chr10	20104596	20105095	Slc35d3|chr10:20104596-20105095	0.227460849693421	.	.
chr10	19850487	19850986	chr10	20170432	20170931	Slc35d3|chr10:20170432-20170931	0.433611287339972	.	.
chr10	19933991	19934490	chr10	19779077	19779576	Map3k5|chr10:19779077-19779576	0.271708770585824	.	.
chr10	19933991	19934490	chr10	19849978	19850477	Map3k5|chr10:19849978-19850477	0.36725776645473	.	.
chr10	19933991	19934490	chr10	20104596	20105095	Map3k5|chr10:20104596-20105095	0.333770470527488	.	.
chr10	19934494	19934993	chr10	19693066	19693565	Map3k5|chr10:19693066-19693565	0.231515955422679	.	.
chr10	19934494	19934993	chr10	20169893	20170392	Map3k5|chr10:20169893-20170392	0.395558802327716	.	.
chr10	19934494	19934993	chr10	20169893	20170392	Map3k5|chr10:20169893-20170392	0.395558802327717	.	.
chr10	20148657	20149156	chr10	19795048	19795547	Map7|chr10:19795048-19795547	0.306644642807949	.	.
chr10	20148657	20149156	chr10	20170432	20170931	Map7|chr10:20170432-20170931	0.326797238277517	.	.
chr10	20724806	20725305	chr10	20379028	20379527	Pde7b|chr10:20379028-20379527	0.225674637090322	.	.
chr10	20724806	20725305	chr10	20486828	20487327	Pde7b|chr10:20486828-20487327	0.275886849038275	.	.
chr10	20724806	20725305	chr10	20842976	20843475	Pde7b|chr10:20842976-20843475	0.269562278624557	.	.
chr10	20724806	20725305	chr10	20854873	20855372	Pde7b|chr10:20854873-20855372	0.273648266863862	.	.
chr10	20952322	20952821	chr10	20954126	20954625	Ahi1|chr10:20954126-20954625	0.19223356269982	.	.
chr10	21144872	21145371	chr10	20854873	20855372	Gm26577|chr10:20854873-20855372	0.308559246905321	.	.
chr10	21144872	21145371	chr10	21138586	21139085	Gm26577|chr10:21138586-21139085	0.287216698953031	.	.
chr10	21144872	21145371	chr10	21465312	21465811	Gm26577|chr10:21465312-21465811	0.239292304834202	.	.
chr10	21295682	21296181	chr10	21327670	21328169	Hbs1l|chr10:21327670-21328169	0.510397280259113	.	.
chr10	21881933	21882432	chr10	21923542	21924041	Sgk1|chr10:21923542-21924041	0.205404523735329	.	.
chr10	22645129	22645628	chr10	22746238	22746737	Slc2a12|chr10:22746238-22746737	0.211548506750782	.	.
chr10	22731152	22731651	chr10	22746238	22746737	AC166256.1|chr10:22746238-22746737	0.229869140210673	.	.
chr10	22731152	22731651	chr10	22746238	22746737	Tbpl1|chr10:22746238-22746737	0.229869140210673	.	.
chr10	24131389	24131888	chr10	23979250	23979749	Gm40614|chr10:23979250-23979749	0.25104730578066	.	.
chr10	24869684	24870183	chr10	25199853	25200352	Med23|chr10:25199853-25200352	0.255888315176332	.	.
chr10	24869684	24870183	chr10	25219061	25219560	Med23|chr10:25219061-25219560	0.437185913723149	.	.
chr10	25359501	25360000	chr10	25268461	25268960	Epb41l2|chr10:25268461-25268960	0.217127192234705	.	.
chr10	25621404	25621903	chr10	25552825	25553324	Gm36908|chr10:25552825-25553324	0.245709698690507	.	.
chr10	25707948	25708447	chr10	25552825	25553324	Gm36543|chr10:25552825-25553324	0.533881401529763	.	.
chr10	26077668	26078167	chr10	25950146	25950645	Gm9767|chr10:25950146-25950645	0.32777559849924	.	.
chr10	26077668	26078167	chr10	26374170	26374669	Gm9767|chr10:26374170-26374669	0.207546202540735	.	.
chr10	26078173	26078672	chr10	25950146	25950645	Gm9767|chr10:25950146-25950645	0.320968516591436	.	.
chr10	26078173	26078672	chr10	25950146	25950645	Tmem200a|chr10:25950146-25950645	0.320968516591436	.	.
chr10	26078817	26079316	chr10	25950146	25950645	Gm9767|chr10:25950146-25950645	0.206375327598956	.	.
chr10	26078817	26079316	chr10	25950146	25950645	Tmem200a|chr10:25950146-25950645	0.206375327598956	.	.
chr10	26375759	26376258	chr10	26034872	26035371	L3mbtl3|chr10:26034872-26035371	0.404915488107109	.	.
chr10	26375759	26376258	chr10	26298971	26299470	L3mbtl3|chr10:26298971-26299470	0.236118809136114	.	.
chr10	26695050	26695549	chr10	26772164	26772663	Gm48893|chr10:26772164-26772663	0.483927113502619	.	.
chr10	26752501	26753000	chr10	27127270	27127769	Arhgap18|chr10:27127270-27127769	0.23938921486522	.	.
chr10	29313161	29313660	chr10	29155363	29155862	Echdc1|chr10:29155363-29155862	0.304129626388137	.	.
chr10	29313161	29313660	chr10	29155363	29155862	Gm46218|chr10:29155363-29155862	0.304129626388137	.	.
chr10	29313161	29313660	chr10	29532753	29533252	Echdc1|chr10:29532753-29533252	0.218784962963385	.	.
chr10	29313161	29313660	chr10	29532753	29533252	Gm46218|chr10:29532753-29533252	0.218784962963385	.	.
chr10	29361838	29362337	chr10	29155363	29155862	Rnf146|chr10:29155363-29155862	0.377859803752502	.	.
chr10	30600453	30600952	chr10	30537972	30538471	Trmt11|chr10:30537972-30538471	0.264176113255514	.	.
chr10	30600453	30600952	chr10	30824988	30825487	Trmt11|chr10:30824988-30825487	0.2565173611032	.	.
chr10	30803126	30803625	chr10	30537972	30538471	Ncoa7|chr10:30537972-30538471	0.232112407996079	.	.
chr10	30842620	30843119	chr10	30810769	30811268	Hey2|chr10:30810769-30811268	0.210460493665393	.	.
chr10	31608520	31609019	chr10	31318423	31318922	Rnf217|chr10:31318423-31318922	0.212186901401323	.	.
chr10	31608520	31609019	chr10	31551337	31551836	Rnf217|chr10:31551337-31551836	0.200016664506498	.	.
chr10	31609486	31609985	chr10	31318423	31318922	Rnf217|chr10:31318423-31318922	0.253450371835598	.	.
chr10	33951019	33951518	chr10	34033850	34034349	Zup1|chr10:34033850-34034349	0.231360237194397	.	.
chr10	34019491	34019990	chr10	34316872	34317371	Gm48045|chr10:34316872-34317371	0.227222874231932	.	.
chr10	34019491	34019990	chr10	34316872	34317371	Rwdd1|chr10:34316872-34317371	0.227222874231932	.	.
chr10	34127449	34127948	chr10	34316872	34317371	Calhm6|chr10:34316872-34317371	0.227578648240852	.	.
chr10	34207257	34207756	chr10	34033850	34034349	Dse|chr10:34033850-34034349	0.322256011037891	.	.
chr10	34207257	34207756	chr10	34328221	34328720	Dse|chr10:34328221-34328720	0.262539824218745	.	.
chr10	34297174	34297673	chr10	34316872	34317371	Tspyl4|chr10:34316872-34317371	0.227586674020799	.	.
chr10	36974002	36974501	chr10	36834200	36834699	Hdac2|chr10:36834200-36834699	0.251615432632919	.	.
chr10	36974613	36975112	chr10	37136922	37137421	Hdac2|chr10:37136922-37137421	0.26315761437337	.	.
chr10	36975153	36975652	chr10	37014232	37014731	Hdac2|chr10:37014232-37014731	0.32367856095755	.	.
chr10	38964761	38965260	chr10	38553660	38554159	Lama4|chr10:38553660-38554159	0.209634269818716	.	.
chr10	38964761	38965260	chr10	38554167	38554666	Lama4|chr10:38554167-38554666	0.336457000027514	.	.
chr10	38965296	38965795	chr10	38553660	38554159	Lama4|chr10:38553660-38554159	0.464961373086702	.	.
chr10	38965296	38965795	chr10	38908193	38908692	Lama4|chr10:38908193-38908692	0.293555156455496	.	.
chr10	38965296	38965795	chr10	39165450	39165949	Lama4|chr10:39165450-39165949	0.341752441647114	.	.
chr10	39133692	39134191	chr10	39165450	39165949	Fam229b|chr10:39165450-39165949	0.286314406586522	.	.
chr10	39133692	39134191	chr10	39165450	39165949	Tube1|chr10:39165450-39165949	0.286314406586522	.	.
chr10	39899007	39899506	chr10	39960047	39960546	4930547M16Rik|chr10:39960047-39960546	0.191481268632184	.	.
chr10	39899007	39899506	chr10	39960047	39960546	Mfsd4b4|chr10:39960047-39960546	0.191481268632184	.	.
chr10	40025041	40025540	chr10	40300650	40301149	Mfsd4b1|chr10:40300650-40301149	0.248104695111918	.	.
chr10	40142083	40142582	chr10	40212385	40212884	Slc16a10|chr10:40212385-40212884	0.205045708652017	.	.
chr10	40257484	40257983	chr10	40300650	40301149	Gtf3c6|chr10:40300650-40301149	0.219816714291215	.	.
chr10	40301997	40302496	chr10	40212385	40212884	Amd1|chr10:40212385-40212884	0.329969325372795	.	.
chr10	40301997	40302496	chr10	40300650	40301149	Amd1|chr10:40300650-40301149	0.431291313157334	.	.
chr10	40348905	40349404	chr10	40036661	40037160	Cdk19os|chr10:40036661-40037160	0.399395805643858	.	.
chr10	40682966	40683465	chr10	40762627	40763126	Mettl24|chr10:40762627-40763126	0.19977827063312	.	.
chr10	40682966	40683465	chr10	40985282	40985781	Mettl24|chr10:40985282-40985781	0.410753289257025	.	.
chr10	40683470	40683969	chr10	40985282	40985781	Mettl24|chr10:40985282-40985781	0.427083842384646	.	.
chr10	40883216	40883715	chr10	40762627	40763126	Cdc40|chr10:40762627-40763126	0.307253220306519	.	.
chr10	40883216	40883715	chr10	40762627	40763126	Wasf1|chr10:40762627-40763126	0.307253220306519	.	.
chr10	41071321	41071820	chr10	41245521	41246020	Gpr6|chr10:41245521-41246020	0.220573764075419	.	.
chr10	41072083	41072582	chr10	41004323	41004822	Gpr6|chr10:41004323-41004822	0.394240651621814	.	.
chr10	41072083	41072582	chr10	41245521	41246020	Gpr6|chr10:41245521-41246020	0.381435298668629	.	.
chr10	41303028	41303527	chr10	41245521	41246020	Ak9|chr10:41245521-41246020	0.237450580336437	.	.
chr10	41303028	41303527	chr10	41245521	41246020	Fig4|chr10:41245521-41246020	0.237450580336437	.	.
chr10	41303669	41304168	chr10	41245521	41246020	Ak9|chr10:41245521-41246020	0.646541689803581	.	.
chr10	41303669	41304168	chr10	41245521	41246020	Fig4|chr10:41245521-41246020	0.646541689803581	.	.
chr10	41450048	41450547	chr10	41505407	41505906	Zbtb24|chr10:41505407-41505906	0.299895470001466	.	.
chr10	41490156	41490655	chr10	41004323	41004822	Ppil6|chr10:41004323-41004822	0.303578128349456	.	.
chr10	41490156	41490655	chr10	41004323	41004822	Smpd2|chr10:41004323-41004822	0.303578128349456	.	.
chr10	41490156	41490655	chr10	41678789	41679288	Ppil6|chr10:41678789-41679288	0.267209396088223	.	.
chr10	41490156	41490655	chr10	41678789	41679288	Smpd2|chr10:41678789-41679288	0.267209396088223	.	.
chr10	41518902	41519401	chr10	41934594	41935093	Cd164|chr10:41934594-41935093	0.398023954388661	.	.
chr10	41809843	41810342	chr10	41934594	41935093	Cep57l1|chr10:41934594-41935093	0.204363684795165	.	.
chr10	41809843	41810342	chr10	41934594	41935093	Sesn1|chr10:41934594-41935093	0.204363684795165	.	.
chr10	42018185	42018684	chr10	42277563	42278062	1700016J18Rik|chr10:42277563-42278062	0.271524409305302	.	.
chr10	42018185	42018684	chr10	42277563	42278062	Armc2|chr10:42277563-42278062	0.271524409305302	.	.
chr10	42018185	42018684	chr10	42308548	42309047	1700016J18Rik|chr10:42308548-42309047	0.193565658196702	.	.
chr10	42018185	42018684	chr10	42308548	42309047	Armc2|chr10:42308548-42309047	0.193565658196702	.	.
chr10	42276537	42277036	chr10	42308048	42308547	Foxo3|chr10:42308048-42308547	0.348682189838652	.	.
chr10	42276537	42277036	chr10	42308548	42309047	Foxo3|chr10:42308548-42309047	0.214321108027234	.	.
chr10	42478381	42478880	chr10	42277563	42278062	Afg1l|chr10:42277563-42278062	0.371483740222735	.	.
chr10	42501588	42502087	chr10	42277563	42278062	Snx3|chr10:42277563-42278062	0.417121531961871	.	.
chr10	42501588	42502087	chr10	42678656	42679155	Snx3|chr10:42678656-42679155	0.198906695422256	.	.
chr10	42502326	42502825	chr10	42958099	42958598	Snx3|chr10:42958099-42958598	0.316388787807216	.	.
chr10	42761268	42761767	chr10	42941844	42942343	Sec63|chr10:42941844-42942343	0.195511019533976	.	.
chr10	42860008	42860507	chr10	42958099	42958598	Scml4|chr10:42958099-42958598	0.305083373061965	.	.
chr10	42860528	42861027	chr10	42958099	42958598	Scml4|chr10:42958099-42958598	0.317549959265435	.	.
chr10	43478691	43479190	chr10	43332293	43332792	Bend3|chr10:43332293-43332792	0.391137841165821	.	.
chr10	43479312	43479811	chr10	43332293	43332792	Bend3|chr10:43332293-43332792	0.222243374810368	.	.
chr10	43479312	43479811	chr10	43452371	43452870	Bend3|chr10:43452371-43452870	0.284941730336008	.	.
chr10	43479312	43479811	chr10	43739673	43740172	Bend3|chr10:43739673-43740172	0.228401810743482	.	.
chr10	43540736	43541235	chr10	43332293	43332792	1700021F05Rik|chr10:43332293-43332792	0.323855931869773	.	.
chr10	45289129	45289628	chr10	45084367	45084866	Gm15934|chr10:45084367-45084866	0.203393503768178	.	.
chr10	45485562	45486061	chr10	45000707	45001206	Lin28b|chr10:45000707-45001206	0.228628800535283	.	.
chr10	45485562	45486061	chr10	45084367	45084866	Lin28b|chr10:45084367-45084866	0.394095807018734	.	.
chr10	45486237	45486736	chr10	45084367	45084866	Lin28b|chr10:45084367-45084866	0.521414140518797	.	.
chr10	49788557	49789056	chr10	49673321	49673820	Grik2|chr10:49673321-49673820	0.295608882414585	.	.
chr10	50592385	50592884	chr10	50843390	50843889	Ascc3|chr10:50843390-50843889	0.432146385911712	.	.
chr10	50592385	50592884	chr10	50886436	50886935	Ascc3|chr10:50886436-50886935	0.345680800096596	.	.
chr10	50894338	50894837	chr10	50843390	50843889	Sim1|chr10:50843390-50843889	0.324455752205527	.	.
chr10	50894338	50894837	chr10	50886436	50886935	Sim1|chr10:50886436-50886935	0.334219793003047	.	.
chr10	52381975	52382474	chr10	52705014	52705513	Gopc|chr10:52705014-52705513	0.211331269227987	.	.
chr10	52690801	52691300	chr10	52691301	52691800	Slc35f1|chr10:52691301-52691800	0.72872377465328	.	.
chr10	52690801	52691300	chr10	52691301	52691800	Slc35f1|chr10:52691301-52691800	0.728723774653281	.	.
chr10	52690801	52691300	chr10	52705014	52705513	Slc35f1|chr10:52705014-52705513	0.268241354447984	.	.
chr10	52690801	52691300	chr10	52982901	52983400	Slc35f1|chr10:52982901-52983400	0.358943857482391	.	.
chr10	53379691	53380190	chr10	53528299	53528798	Cep85l|chr10:53528299-53528798	0.509168485286444	.	.
chr10	53379691	53380190	chr10	53580479	53580978	Cep85l|chr10:53580479-53580978	0.568946495965476	.	.
chr10	53629896	53630395	chr10	53528299	53528798	Mcm9|chr10:53528299-53528798	0.530159440723292	.	.
chr10	53750991	53751490	chr10	53528299	53528798	Fam184a|chr10:53528299-53528798	0.223587324817729	.	.
chr10	54075590	54076089	chr10	53863390	53863889	Gm16998|chr10:53863390-53863889	0.257070657546446	.	.
chr10	54075590	54076089	chr10	53863390	53863889	Man1a|chr10:53863390-53863889	0.257070657546446	.	.
chr10	56228732	56229231	chr10	56115644	56116143	Tbc1d32|chr10:56115644-56116143	0.228102042698417	.	.
chr10	56228732	56229231	chr10	56339053	56339552	Tbc1d32|chr10:56339053-56339552	0.28338957144305	.	.
chr10	57631815	57632314	chr10	57447879	57448378	Pkib|chr10:57447879-57448378	0.277966634857661	.	.
chr10	58255194	58255693	chr10	58396602	58397101	Gcc2|chr10:58396602-58397101	0.401027500200611	.	.
chr10	58446597	58447096	chr10	58673125	58673624	Ranbp2|chr10:58673125-58673624	0.293642708882475	.	.
chr10	58447107	58447606	chr10	58396602	58397101	Ranbp2|chr10:58396602-58397101	0.204297344926956	.	.
chr10	58447107	58447606	chr10	58673125	58673624	Ranbp2|chr10:58673125-58673624	0.586517307458472	.	.
chr10	58497623	58498122	chr10	58396602	58397101	Ccdc138|chr10:58396602-58397101	0.235553455198211	.	.
chr10	59221544	59222043	chr10	58931926	58932425	Sept10|chr10:58931926-58932425	0.287402781315484	.	.
chr10	59221544	59222043	chr10	58931926	58932425	Sowahc|chr10:58931926-58932425	0.287402781315484	.	.
chr10	59221544	59222043	chr10	58932434	58932933	Sept10|chr10:58932434-58932933	0.462648971087537	.	.
chr10	59221544	59222043	chr10	58932434	58932933	Sowahc|chr10:58932434-58932933	0.462648971087537	.	.
chr10	59221544	59222043	chr10	59292547	59293046	Sept10|chr10:59292547-59293046	0.296993155318514	.	.
chr10	59221544	59222043	chr10	59292547	59293046	Sowahc|chr10:59292547-59293046	0.296993155318514	.	.
chr10	59322979	59323478	chr10	59077799	59078298	P4ha1|chr10:59077799-59078298	0.310726989149831	.	.
chr10	60002852	60003351	chr10	60115485	60115984	Anapc16|chr10:60115485-60115984	0.250909323673959	.	.
chr10	60002852	60003351	chr10	60115485	60115984	Ascc1|chr10:60115485-60115984	0.250909323673959	.	.
chr10	60002852	60003351	chr10	60244984	60245483	Anapc16|chr10:60244984-60245483	0.414442203057215	.	.
chr10	60002852	60003351	chr10	60244984	60245483	Ascc1|chr10:60244984-60245483	0.414442203057215	.	.
chr10	60277677	60278176	chr10	60262260	60262759	Psap|chr10:60262260-60262759	0.417500422444941	.	.
chr10	60752559	60753058	chr10	60687431	60687930	Slc29a3|chr10:60687431-60687930	0.278670691366862	.	.
chr10	60752559	60753058	chr10	60827176	60827675	Slc29a3|chr10:60827176-60827675	0.229434919396047	.	.
chr10	60831386	60831885	chr10	60760360	60760859	Unc5b|chr10:60760360-60760859	0.255817122491801	.	.
chr10	60831386	60831885	chr10	60913510	60914009	Unc5b|chr10:60913510-60914009	0.317951837452935	.	.
chr10	61147435	61147934	chr10	60826488	60826987	Sgpl1|chr10:60826488-60826987	0.221897206638072	.	.
chr10	61147435	61147934	chr10	60913510	60914009	Sgpl1|chr10:60913510-60914009	0.292327181654045	.	.
chr10	61475458	61475957	chr10	61624995	61625494	Lrrc20|chr10:61624995-61625494	0.474087885947184	.	.
chr10	61475458	61475957	chr10	61625504	61626003	Lrrc20|chr10:61625504-61626003	0.229863152418376	.	.
chr10	61475965	61476464	chr10	61624995	61625494	D830039M14Rik|chr10:61624995-61625494	0.482224313336978	.	.
chr10	61475965	61476464	chr10	61624995	61625494	Lrrc20|chr10:61624995-61625494	0.482224313336978	.	.
chr10	61475965	61476464	chr10	61625504	61626003	D830039M14Rik|chr10:61625504-61626003	0.340169362169344	.	.
chr10	61475965	61476464	chr10	61625504	61626003	Lrrc20|chr10:61625504-61626003	0.340169362169344	.	.
chr10	61695204	61695703	chr10	61625504	61626003	Tysnd1|chr10:61625504-61626003	0.288015559808781	.	.
chr10	61783689	61784188	chr10	61624995	61625494	H2afy2|chr10:61624995-61625494	0.382518933735447	.	.
chr10	61783689	61784188	chr10	61625504	61626003	H2afy2|chr10:61625504-61626003	0.198488307101462	.	.
chr10	62231026	62231525	chr10	62101434	62101933	Tspan15|chr10:62101434-62101933	0.20719442718364	.	.
chr10	62340040	62340539	chr10	62320502	62321001	Hk1os|chr10:62320502-62321001	0.29402416365968	.	.
chr10	62449224	62449723	chr10	62101434	62101933	4930507D05Rik|chr10:62101434-62101933	0.208673928803616	.	.
chr10	62449224	62449723	chr10	62101434	62101933	Supv3l1|chr10:62101434-62101933	0.208673928803616	.	.
chr10	62449766	62450265	chr10	62590203	62590702	4930507D05Rik|chr10:62590203-62590702	0.321357076203193	.	.
chr10	62449766	62450265	chr10	62590203	62590702	Supv3l1|chr10:62590203-62590702	0.321357076203193	.	.
chr10	62486629	62487128	chr10	62101434	62101933	Vps26a|chr10:62101434-62101933	0.274344085380717	.	.
chr10	62602059	62602558	chr10	62856650	62857149	Ddx21|chr10:62856650-62857149	0.249001334035709	.	.
chr10	62602059	62602558	chr10	62856650	62857149	Gm47257|chr10:62856650-62857149	0.249001334035709	.	.
chr10	62725538	62726037	chr10	62320502	62321001	Stox1|chr10:62320502-62321001	0.2780289441843	.	.
chr10	62792172	62792671	chr10	62590203	62590702	Ccar1|chr10:62590203-62590702	0.212545211534211	.	.
chr10	62920395	62920894	chr10	62856650	62857149	Slc25a16|chr10:62856650-62857149	0.286000852914488	.	.
chr10	62946840	62947339	chr10	62856650	62857149	Dna2|chr10:62856650-62857149	0.198465649812303	.	.
chr10	63023688	63024187	chr10	63308515	63309014	Hnrnph3|chr10:63308515-63309014	0.31378383460334	.	.
chr10	63023688	63024187	chr10	63308515	63309014	Pbld2|chr10:63308515-63309014	0.31378383460334	.	.
chr10	63243618	63244117	chr10	63308515	63309014	1700120B22Rik|chr10:63308515-63309014	0.337994881540077	.	.
chr10	63243618	63244117	chr10	63308515	63309014	Herc4|chr10:63308515-63309014	0.337994881540077	.	.
chr10	63382558	63383057	chr10	63308515	63309014	Dnajc12|chr10:63308515-63309014	0.198326630461612	.	.
chr10	63382558	63383057	chr10	63338814	63339313	Dnajc12|chr10:63338814-63339313	0.202284618774088	.	.
chr10	63429313	63429812	chr10	63338814	63339313	Ctnna3|chr10:63338814-63339313	0.262761446623325	.	.
chr10	63429957	63430456	chr10	63582526	63583025	Ctnna3|chr10:63582526-63583025	0.207258634189264	.	.
chr10	66640851	66641350	chr10	66900437	66900936	Gm28139|chr10:66900437-66900936	0.272879038489958	.	.
chr10	66641415	66641914	chr10	66657448	66657947	Gm28139|chr10:66657448-66657947	0.405769242208991	.	.
chr10	66641415	66641914	chr10	66901027	66901526	Gm28139|chr10:66901027-66901526	0.251374805705715	.	.
chr10	67285073	67285572	chr10	67126566	67127065	Nrbf2|chr10:67126566-67127065	0.289858204699127	.	.
chr10	67285073	67285572	chr10	67216793	67217292	Nrbf2|chr10:67216793-67217292	0.286135161607599	.	.
chr10	67548797	67549296	chr10	67984530	67985029	Ado|chr10:67984530-67985029	0.296129242432407	.	.
chr10	67912421	67912920	chr10	67807582	67808081	Zfp365|chr10:67807582-67808081	0.430528319282979	.	.
chr10	69352755	69353254	chr10	69465475	69465974	Cdk1|chr10:69465475-69465974	0.40234297856141	.	.
chr10	70993411	70993910	chr10	70976962	70977461	Gm48025|chr10:70976962-70977461	0.240500668143178	.	.
chr10	71237867	71238366	chr10	70949513	70950012	Tfam|chr10:70949513-70950012	0.273185925724889	.	.
chr10	71237867	71238366	chr10	70952411	70952910	Tfam|chr10:70952411-70952910	0.226490040173514	.	.
chr10	71237867	71238366	chr10	71479864	71480363	Tfam|chr10:71479864-71480363	0.428757476889949	.	.
chr10	71285013	71285512	chr10	71041786	71042285	Ube2d1|chr10:71041786-71042285	0.31450141516764	.	.
chr10	71285013	71285512	chr10	71520365	71520864	Ube2d1|chr10:71520365-71520864	0.201230104406458	.	.
chr10	71344660	71345159	chr10	71479864	71480363	Cisd1|chr10:71479864-71480363	0.289417152349984	.	.
chr10	71347532	71348031	chr10	71218217	71218716	Ipmk|chr10:71218217-71218716	0.253000124042872	.	.
chr10	74966773	74967272	chr10	74920811	74921310	Gnaz|chr10:74920811-74921310	0.200177165116186	.	.
chr10	74966773	74967272	chr10	74990915	74991414	Gnaz|chr10:74990915-74991414	0.245961718843197	.	.
chr10	75316847	75317346	chr10	75684124	75684623	Adora2a|chr10:75684124-75684623	0.419505020442917	.	.
chr10	75517195	75517694	chr10	75632514	75633013	Gucd1|chr10:75632514-75633013	0.20980207040499	.	.
chr10	75517195	75517694	chr10	75632514	75633013	Snrpd3|chr10:75632514-75633013	0.20980207040499	.	.
chr10	75517195	75517694	chr10	75633042	75633541	Gucd1|chr10:75633042-75633541	0.259750505570381	.	.
chr10	75517195	75517694	chr10	75633042	75633541	Snrpd3|chr10:75633042-75633541	0.259750505570381	.	.
chr10	75517195	75517694	chr10	75704087	75704586	Gucd1|chr10:75704087-75704586	0.270783503424658	.	.
chr10	75517195	75517694	chr10	75704087	75704586	Snrpd3|chr10:75704087-75704586	0.270783503424658	.	.
chr10	75517716	75518215	chr10	75632514	75633013	Gucd1|chr10:75632514-75633013	0.263388874052765	.	.
chr10	75517716	75518215	chr10	75632514	75633013	Snrpd3|chr10:75632514-75633013	0.263388874052765	.	.
chr10	75517716	75518215	chr10	75853409	75853908	Gucd1|chr10:75853409-75853908	0.27070061893546	.	.
chr10	75517716	75518215	chr10	75853409	75853908	Snrpd3|chr10:75853409-75853908	0.27070061893546	.	.
chr10	75559925	75560424	chr10	75667316	75667815	Lrrc75b|chr10:75667316-75667815	0.285082449091518	.	.
chr10	75643576	75644075	chr10	75667316	75667815	Susd2|chr10:75667316-75667815	0.245320066778441	.	.
chr10	75644158	75644657	chr10	75633042	75633541	Susd2|chr10:75633042-75633541	0.252873195965695	.	.
chr10	75644158	75644657	chr10	75872865	75873364	Susd2|chr10:75872865-75873364	0.350279904209314	.	.
chr10	75764120	75764619	chr10	75633042	75633541	Cabin1|chr10:75633042-75633541	0.213669927823935	.	.
chr10	75764120	75764619	chr10	75704087	75704586	Cabin1|chr10:75704087-75704586	0.192942001899003	.	.
chr10	75773277	75773776	chr10	75633042	75633541	Ddt|chr10:75633042-75633541	0.241827402714527	.	.
chr10	75773277	75773776	chr10	75704087	75704586	Ddt|chr10:75704087-75704586	0.209036984816495	.	.
chr10	75773277	75773776	chr10	75853409	75853908	Ddt|chr10:75853409-75853908	0.26603775345296	.	.
chr10	75773277	75773776	chr10	75872865	75873364	Ddt|chr10:75872865-75873364	0.407976448429296	.	.
chr10	75837242	75837741	chr10	75633042	75633541	Gstt2|chr10:75633042-75633541	0.253709679783723	.	.
chr10	75837242	75837741	chr10	75667316	75667815	Gstt2|chr10:75667316-75667815	0.337335971461801	.	.
chr10	75860073	75860572	chr10	75684124	75684623	Mif|chr10:75684124-75684623	0.299549708933919	.	.
chr10	75893088	75893587	chr10	75704087	75704586	Derl3|chr10:75704087-75704586	0.432577879074339	.	.
chr10	75893088	75893587	chr10	75704087	75704586	Derl3|chr10:75704087-75704586	0.43257787907434	.	.
chr10	75921379	75921878	chr10	75704087	75704586	Smarcb1|chr10:75704087-75704586	0.271838205559147	.	.
chr10	76237626	76238125	chr10	75872865	75873364	Prmt2|chr10:75872865-75873364	0.371152862263113	.	.
chr10	76345090	76345589	chr10	76203887	76204386	Dip2a|chr10:76203887-76204386	0.270761631119571	.	.
chr10	76345090	76345589	chr10	76732742	76733241	Dip2a|chr10:76732742-76733241	0.190782806438806	.	.
chr10	76468680	76469179	chr10	76714201	76714700	Mcm3ap|chr10:76714201-76714700	0.210348462458646	.	.
chr10	76468680	76469179	chr10	76714201	76714700	Ybey|chr10:76714201-76714700	0.210348462458646	.	.
chr10	76531225	76531724	chr10	76835726	76836225	Lss|chr10:76835726-76836225	0.289578393132825	.	.
chr10	76961928	76962427	chr10	76732742	76733241	Pcbp3|chr10:76732742-76733241	0.394671353288794	.	.
chr10	76961928	76962427	chr10	76733248	76733747	Pcbp3|chr10:76733248-76733747	0.200109002310312	.	.
chr10	77258974	77259473	chr10	77434684	77435183	Gm10941|chr10:77434684-77435183	0.400395017777094	.	.
chr10	77258974	77259473	chr10	77434684	77435183	Pofut2|chr10:77434684-77435183	0.400395017777094	.	.
chr10	77515609	77516108	chr10	77304843	77305342	Fam207a|chr10:77304843-77305342	0.212296930755757	.	.
chr10	77515609	77516108	chr10	77353288	77353787	Fam207a|chr10:77353288-77353787	0.304550355880087	.	.
chr10	77606279	77606778	chr10	77434684	77435183	Sumo3|chr10:77434684-77435183	0.343682726688061	.	.
chr10	77622031	77622530	chr10	77353288	77353787	Ube2g2|chr10:77353288-77353787	0.212810206997572	.	.
chr10	77902300	77902799	chr10	78018678	78019177	Lrrc3|chr10:78018678-78019177	0.250075306047826	.	.
chr10	77978313	77978812	chr10	77864325	77864824	Cfap410|chr10:77864325-77864824	0.203313826480335	.	.
chr10	77978313	77978812	chr10	78018678	78019177	Cfap410|chr10:78018678-78019177	0.470823051654383	.	.
chr10	78009528	78010027	chr10	78018678	78019177	Pfkl|chr10:78018678-78019177	0.213149039485283	.	.
chr10	78169521	78170020	chr10	78018678	78019177	Gatd3a|chr10:78018678-78019177	0.194387008388232	.	.
chr10	78184961	78185460	chr10	77864325	77864824	Pwp2|chr10:77864325-77864824	0.208685498384655	.	.
chr10	78184961	78185460	chr10	78232169	78232668	Pwp2|chr10:78232169-78232668	0.352242960603476	.	.
chr10	78244489	78244988	chr10	78232169	78232668	Trappc10|chr10:78232169-78232668	0.391996043846253	.	.
chr10	78412843	78413342	chr10	78396201	78396700	Rrp1|chr10:78396201-78396700	0.468194649545559	.	.
chr10	78425391	78425890	chr10	78487672	78488171	Cstb|chr10:78487672-78488171	0.443800057755836	.	.
chr10	78464708	78465207	chr10	78396201	78396700	Pdxk|chr10:78396201-78396700	0.285086733527403	.	.
chr10	78464708	78465207	chr10	78686751	78687250	Pdxk|chr10:78686751-78687250	0.212372120217796	.	.
chr10	78574182	78574681	chr10	78396201	78396700	Ilvbl|chr10:78396201-78396700	0.254965174035438	.	.
chr10	78574691	78575190	chr10	78399195	78399694	Ilvbl|chr10:78399195-78399694	0.220857247980144	.	.
chr10	78574691	78575190	chr10	78686751	78687250	Ilvbl|chr10:78686751-78687250	0.302675522996558	.	.
chr10	78747414	78747913	chr10	78396201	78396700	Gm30400|chr10:78396201-78396700	0.459957978015653	.	.
chr10	78747414	78747913	chr10	78399195	78399694	Gm30400|chr10:78399195-78399694	0.232494421042525	.	.
chr10	78747414	78747913	chr10	78787724	78788223	Gm30400|chr10:78787724-78788223	0.247329727910834	.	.
chr10	78747414	78747913	chr10	78812600	78813099	Gm30400|chr10:78812600-78813099	0.369627700021635	.	.
chr10	78752339	78752838	chr10	78812600	78813099	Ccdc105|chr10:78812600-78813099	0.22867334788944	.	.
chr10	79533018	79533517	chr10	79595188	79595687	Plpp2|chr10:79595188-79595687	0.431719252851135	.	.
chr10	79533559	79534058	chr10	79654793	79655292	Plpp2|chr10:79654793-79655292	0.519113631215916	.	.
chr10	79533559	79534058	chr10	79655302	79655801	Plpp2|chr10:79655302-79655801	0.324543401030335	.	.
chr10	79554879	79555378	chr10	79654793	79655292	Mier2|chr10:79654793-79655292	0.33492082258849	.	.
chr10	79554879	79555378	chr10	79655302	79655801	Mier2|chr10:79655302-79655801	0.222555845362124	.	.
chr10	79613886	79614385	chr10	79654793	79655292	C2cd4c|chr10:79654793-79655292	0.364461535939718	.	.
chr10	79613886	79614385	chr10	79655302	79655801	C2cd4c|chr10:79655302-79655801	0.282309095452235	.	.
chr10	79668658	79669157	chr10	79654793	79655292	Tpgs1|chr10:79654793-79655292	0.291045082469238	.	.
chr10	79668658	79669157	chr10	79655302	79655801	Tpgs1|chr10:79655302-79655801	0.2629692179589	.	.
chr10	79681760	79682259	chr10	79654793	79655292	Cdc34|chr10:79654793-79655292	0.348089210230929	.	.
chr10	79681760	79682259	chr10	79655302	79655801	Cdc34|chr10:79655302-79655801	0.22701916251106	.	.
chr10	79681760	79682259	chr10	79655302	79655801	Cdc34|chr10:79655302-79655801	0.227019162511061	.	.
chr10	79704113	79704612	chr10	79654793	79655292	Bsg|chr10:79654793-79655292	0.214797496683432	.	.
chr10	79716415	79716914	chr10	79595188	79595687	Hcn2|chr10:79595188-79595687	0.292101087552878	.	.
chr10	79717010	79717509	chr10	79654793	79655292	Hcn2|chr10:79654793-79655292	0.295144808061069	.	.
chr10	79746371	79746870	chr10	79654793	79655292	Polrmt|chr10:79654793-79655292	0.481927609370051	.	.
chr10	79746371	79746870	chr10	79655302	79655801	Polrmt|chr10:79655302-79655801	0.260652015428175	.	.
chr10	80039610	80040109	chr10	80264751	80265250	Polr2e|chr10:80264751-80265250	0.208469058696934	.	.
chr10	80115299	80115798	chr10	80413126	80413625	Stk11|chr10:80413126-80413625	0.385131082219926	.	.
chr10	80115855	80116354	chr10	80131664	80132163	Stk11|chr10:80131664-80132163	0.27023270838482	.	.
chr10	80115855	80116354	chr10	80149272	80149771	Stk11|chr10:80149272-80149771	0.227159487158217	.	.
chr10	80115855	80116354	chr10	80159857	80160356	Stk11|chr10:80159857-80160356	0.191003591199588	.	.
chr10	80115855	80116354	chr10	80264751	80265250	Stk11|chr10:80264751-80265250	0.223489105955028	.	.
chr10	80139151	80139650	chr10	80149272	80149771	Atp5d|chr10:80149272-80149771	0.211046842686342	.	.
chr10	80139151	80139650	chr10	80167470	80167969	Atp5d|chr10:80167470-80167969	0.259848334318371	.	.
chr10	80139151	80139650	chr10	80264751	80265250	Atp5d|chr10:80264751-80265250	0.359905761609185	.	.
chr10	80139151	80139650	chr10	80298753	80299252	Atp5d|chr10:80298753-80299252	0.402999371386352	.	.
chr10	80141214	80141713	chr10	80413126	80413625	Cbarp|chr10:80413126-80413625	0.308823063828858	.	.
chr10	80141214	80141713	chr10	80475205	80475704	Cbarp|chr10:80475205-80475704	0.329928135512897	.	.
chr10	80148538	80149037	chr10	80264751	80265250	Midn|chr10:80264751-80265250	0.243974274939385	.	.
chr10	80164965	80165464	chr10	80071093	80071592	Cirbp|chr10:80071093-80071592	0.366546665694579	.	.
chr10	80164965	80165464	chr10	80159857	80160356	Cirbp|chr10:80159857-80160356	0.269785603648573	.	.
chr10	80164965	80165464	chr10	80298753	80299252	Cirbp|chr10:80298753-80299252	0.320515928066259	.	.
chr10	80172665	80173164	chr10	80131664	80132163	1600002K03Rik|chr10:80131664-80132163	0.399004947133901	.	.
chr10	80172665	80173164	chr10	80142013	80142512	1600002K03Rik|chr10:80142013-80142512	0.232939362867501	.	.
chr10	80172665	80173164	chr10	80167470	80167969	1600002K03Rik|chr10:80167470-80167969	0.320359916654739	.	.
chr10	80172665	80173164	chr10	80298753	80299252	1600002K03Rik|chr10:80298753-80299252	0.337951604369741	.	.
chr10	80179406	80179905	chr10	80130998	80131497	Efna2|chr10:80130998-80131497	0.210407371207474	.	.
chr10	80179406	80179905	chr10	80264751	80265250	Efna2|chr10:80264751-80265250	0.196401256119044	.	.
chr10	80226253	80226752	chr10	80071093	80071592	Pwwp3a|chr10:80071093-80071592	0.364328570662363	.	.
chr10	80226253	80226752	chr10	80159857	80160356	Pwwp3a|chr10:80159857-80160356	0.191066933590975	.	.
chr10	80226253	80226752	chr10	80167470	80167969	Pwwp3a|chr10:80167470-80167969	0.436976380857056	.	.
chr10	80226253	80226752	chr10	80298753	80299252	Pwwp3a|chr10:80298753-80299252	0.278530588018534	.	.
chr10	80226757	80227256	chr10	80264751	80265250	Pwwp3a|chr10:80264751-80265250	0.319242390516592	.	.
chr10	80249168	80249667	chr10	80131664	80132163	Ndufs7|chr10:80131664-80132163	0.344286889629639	.	.
chr10	80249168	80249667	chr10	80413126	80413625	Ndufs7|chr10:80413126-80413625	0.222052487644354	.	.
chr10	80260827	80261326	chr10	80071093	80071592	Dazap1|chr10:80071093-80071592	0.309885654336156	.	.
chr10	80260827	80261326	chr10	80071093	80071592	Gamt|chr10:80071093-80071592	0.309885654336156	.	.
chr10	80260827	80261326	chr10	80159857	80160356	Dazap1|chr10:80159857-80160356	0.295824849767604	.	.
chr10	80260827	80261326	chr10	80159857	80160356	Gamt|chr10:80159857-80160356	0.295824849767604	.	.
chr10	80260827	80261326	chr10	80167470	80167969	Dazap1|chr10:80167470-80167969	0.495153534798476	.	.
chr10	80260827	80261326	chr10	80167470	80167969	Gamt|chr10:80167470-80167969	0.495153534798476	.	.
chr10	80260827	80261326	chr10	80298753	80299252	Dazap1|chr10:80298753-80299252	0.531865024124384	.	.
chr10	80260827	80261326	chr10	80298753	80299252	Gamt|chr10:80298753-80299252	0.531865024124384	.	.
chr10	80260827	80261326	chr10	80676201	80676700	Dazap1|chr10:80676201-80676700	0.431106245655963	.	.
chr10	80260827	80261326	chr10	80676201	80676700	Gamt|chr10:80676201-80676700	0.431106245655963	.	.
chr10	80292185	80292684	chr10	80102436	80102935	Rps15|chr10:80102436-80102935	0.266113584422117	.	.
chr10	80292185	80292684	chr10	80142013	80142512	Rps15|chr10:80142013-80142512	0.221141978745085	.	.
chr10	80292185	80292684	chr10	80676201	80676700	Rps15|chr10:80676201-80676700	0.209284047628183	.	.
chr10	80320339	80320838	chr10	80053303	80053802	2310011J03Rik|chr10:80053303-80053802	0.289320122990769	.	.
chr10	80320339	80320838	chr10	80102436	80102935	2310011J03Rik|chr10:80102436-80102935	0.230583108545826	.	.
chr10	80329684	80330183	chr10	80131664	80132163	Pcsk4|chr10:80131664-80132163	0.365227261913147	.	.
chr10	80329684	80330183	chr10	80131664	80132163	Reep6|chr10:80131664-80132163	0.365227261913147	.	.
chr10	80329684	80330183	chr10	80167470	80167969	Pcsk4|chr10:80167470-80167969	0.318875899180678	.	.
chr10	80329684	80330183	chr10	80167470	80167969	Reep6|chr10:80167470-80167969	0.318875899180678	.	.
chr10	80329684	80330183	chr10	80298753	80299252	Pcsk4|chr10:80298753-80299252	0.209011868888129	.	.
chr10	80329684	80330183	chr10	80298753	80299252	Reep6|chr10:80298753-80299252	0.209011868888129	.	.
chr10	80329684	80330183	chr10	80413126	80413625	Pcsk4|chr10:80413126-80413625	0.278882018554232	.	.
chr10	80329684	80330183	chr10	80413126	80413625	Reep6|chr10:80413126-80413625	0.278882018554232	.	.
chr10	80371246	80371745	chr10	80412585	80413084	Gm15123|chr10:80412585-80413084	0.304546263704456	.	.
chr10	80371246	80371745	chr10	80412585	80413084	Gm15124|chr10:80412585-80413084	0.304546263704456	.	.
chr10	80387533	80388032	chr10	80071093	80071592	Mex3d|chr10:80071093-80071592	0.267059606293106	.	.
chr10	80387533	80388032	chr10	80159857	80160356	Mex3d|chr10:80159857-80160356	0.418908725413689	.	.
chr10	80387533	80388032	chr10	80167470	80167969	Mex3d|chr10:80167470-80167969	0.441702954099844	.	.
chr10	80387533	80388032	chr10	80264751	80265250	Mex3d|chr10:80264751-80265250	0.260139359517526	.	.
chr10	80387533	80388032	chr10	80298753	80299252	Mex3d|chr10:80298753-80299252	0.372162037413155	.	.
chr10	80387533	80388032	chr10	80676201	80676700	Mex3d|chr10:80676201-80676700	0.451862061720373	.	.
chr10	80398776	80399275	chr10	80131664	80132163	Mbd3|chr10:80131664-80132163	0.354014807853561	.	.
chr10	80398776	80399275	chr10	80167470	80167969	Mbd3|chr10:80167470-80167969	0.429300964638124	.	.
chr10	80398776	80399275	chr10	80298753	80299252	Mbd3|chr10:80298753-80299252	0.601865277024079	.	.
chr10	80399367	80399866	chr10	80131664	80132163	Mbd3|chr10:80131664-80132163	0.217689449707667	.	.
chr10	80399367	80399866	chr10	80159857	80160356	Mbd3|chr10:80159857-80160356	0.401232037000223	.	.
chr10	80399367	80399866	chr10	80167470	80167969	Mbd3|chr10:80167470-80167969	0.455727060634806	.	.
chr10	80399367	80399866	chr10	80298753	80299252	Mbd3|chr10:80298753-80299252	0.201558859981522	.	.
chr10	80399367	80399866	chr10	80676201	80676700	Mbd3|chr10:80676201-80676700	0.372815632715021	.	.
chr10	80406595	80407094	chr10	80053303	80053802	Uqcr11|chr10:80053303-80053802	0.191426358736078	.	.
chr10	80406595	80407094	chr10	80102436	80102935	Uqcr11|chr10:80102436-80102935	0.233117544088865	.	.
chr10	80406595	80407094	chr10	80676201	80676700	Uqcr11|chr10:80676201-80676700	0.285958496007613	.	.
chr10	80433205	80433704	chr10	80149272	80149771	Tcf3|chr10:80149272-80149771	0.298818569830245	.	.
chr10	80433205	80433704	chr10	80159857	80160356	Tcf3|chr10:80159857-80160356	0.262336679853199	.	.
chr10	80433784	80434283	chr10	80131664	80132163	Tcf3|chr10:80131664-80132163	0.210775851708416	.	.
chr10	80433784	80434283	chr10	80149272	80149771	Tcf3|chr10:80149272-80149771	0.399221706386781	.	.
chr10	80433784	80434283	chr10	80264751	80265250	Tcf3|chr10:80264751-80265250	0.310566953183834	.	.
chr10	80561559	80562058	chr10	80475205	80475704	Rexo1|chr10:80475205-80475704	0.2089205396681	.	.
chr10	80561559	80562058	chr10	80676201	80676700	Rexo1|chr10:80676201-80676700	0.519451917042714	.	.
chr10	80577192	80577691	chr10	80526118	80526617	Klf16|chr10:80526118-80526617	0.322137831492241	.	.
chr10	80602614	80603113	chr10	80298753	80299252	Adat3|chr10:80298753-80299252	0.3364612971609	.	.
chr10	80602614	80603113	chr10	80298753	80299252	Scamp4|chr10:80298753-80299252	0.3364612971609	.	.
chr10	80602614	80603113	chr10	80939597	80940096	Adat3|chr10:80939597-80940096	0.393217972241315	.	.
chr10	80602614	80603113	chr10	80939597	80940096	Scamp4|chr10:80939597-80940096	0.393217972241315	.	.
chr10	80621853	80622352	chr10	80413126	80413625	Csnk1g2|chr10:80413126-80413625	0.200145870734821	.	.
chr10	80621853	80622352	chr10	80676201	80676700	Csnk1g2|chr10:80676201-80676700	0.212627701568301	.	.
chr10	80622360	80622859	chr10	80264751	80265250	Csnk1g2|chr10:80264751-80265250	0.238735644212671	.	.
chr10	80622360	80622859	chr10	80298753	80299252	Csnk1g2|chr10:80298753-80299252	0.507324413412488	.	.
chr10	80622360	80622859	chr10	80676201	80676700	Csnk1g2|chr10:80676201-80676700	0.359365100560993	.	.
chr10	80622360	80622859	chr10	80676201	80676700	Csnk1g2|chr10:80676201-80676700	0.359365100560994	.	.
chr10	80622360	80622859	chr10	80774521	80775020	Csnk1g2|chr10:80774521-80775020	0.193937720341446	.	.
chr10	80622360	80622859	chr10	80939597	80940096	Csnk1g2|chr10:80939597-80940096	0.53458226096405	.	.
chr10	80656327	80656826	chr10	80413126	80413625	Btbd2|chr10:80413126-80413625	0.343007803050169	.	.
chr10	80656327	80656826	chr10	80676201	80676700	Btbd2|chr10:80676201-80676700	0.488286848477674	.	.
chr10	80702062	80702561	chr10	80526118	80526617	Izumo4|chr10:80526118-80526617	0.2915860093254	.	.
chr10	80702062	80702561	chr10	80526118	80526617	Mob3a|chr10:80526118-80526617	0.2915860093254	.	.
chr10	80702062	80702561	chr10	80939597	80940096	Izumo4|chr10:80939597-80940096	0.272886593912233	.	.
chr10	80702062	80702561	chr10	80939597	80940096	Mob3a|chr10:80939597-80940096	0.272886593912233	.	.
chr10	80742110	80742609	chr10	80298753	80299252	Ap3d1|chr10:80298753-80299252	0.531827230406841	.	.
chr10	80742110	80742609	chr10	80676201	80676700	Ap3d1|chr10:80676201-80676700	0.392897737622837	.	.
chr10	80742110	80742609	chr10	80939597	80940096	Ap3d1|chr10:80939597-80940096	0.590486432897465	.	.
chr10	80754853	80755352	chr10	81244521	81245020	Dot1l|chr10:81244521-81245020	0.193229253458643	.	.
chr10	80797673	80798172	chr10	80807167	80807666	Plekhj1|chr10:80807167-80807666	0.210873084698983	.	.
chr10	80797673	80798172	chr10	80807167	80807666	Sf3a2|chr10:80807167-80807666	0.210873084698983	.	.
chr10	80797673	80798172	chr10	81136236	81136735	Plekhj1|chr10:81136236-81136735	0.267552552239067	.	.
chr10	80797673	80798172	chr10	81136236	81136735	Sf3a2|chr10:81136236-81136735	0.267552552239067	.	.
chr10	80798353	80798852	chr10	80774521	80775020	Plekhj1|chr10:80774521-80775020	0.317496171437481	.	.
chr10	80798353	80798852	chr10	80774521	80775020	Sf3a2|chr10:80774521-80775020	0.317496171437481	.	.
chr10	80798353	80798852	chr10	80939597	80940096	Plekhj1|chr10:80939597-80940096	0.230913485172842	.	.
chr10	80798353	80798852	chr10	80939597	80940096	Sf3a2|chr10:80939597-80940096	0.230913485172842	.	.
chr10	80826143	80826642	chr10	80676201	80676700	Oaz1|chr10:80676201-80676700	0.235948694918963	.	.
chr10	80826143	80826642	chr10	80807167	80807666	Oaz1|chr10:80807167-80807666	0.21685461627691	.	.
chr10	80854995	80855494	chr10	81136236	81136735	Lsm7|chr10:81136236-81136735	0.218216285469727	.	.
chr10	80854995	80855494	chr10	81136236	81136735	Sppl2b|chr10:81136236-81136735	0.218216285469727	.	.
chr10	80854995	80855494	chr10	81192202	81192701	Lsm7|chr10:81192202-81192701	0.296905088388743	.	.
chr10	80854995	80855494	chr10	81192202	81192701	Sppl2b|chr10:81192202-81192701	0.296905088388743	.	.
chr10	80900697	80901196	chr10	80774521	80775020	Timm13|chr10:80774521-80775020	0.270097812991818	.	.
chr10	80918033	80918532	chr10	81244521	81245020	Lmnb2|chr10:81244521-81245020	0.270902592388501	.	.
chr10	80929771	80930270	chr10	80928413	80928912	Gadd45b|chr10:80928413-80928912	0.190391689596473	.	.
chr10	80929771	80930270	chr10	81137227	81137726	Gadd45b|chr10:81137227-81137726	0.708990556548784	.	.
chr10	80929771	80930270	chr10	81192202	81192701	Gadd45b|chr10:81192202-81192701	0.282412332048822	.	.
chr10	80929771	80930270	chr10	81244521	81245020	Gadd45b|chr10:81244521-81245020	0.232298932316069	.	.
chr10	81014811	81015310	chr10	81137227	81137726	Gng7|chr10:81137227-81137726	0.235666190797636	.	.
chr10	81025158	81025657	chr10	81137227	81137726	Diras1|chr10:81137227-81137726	0.349025885750877	.	.
chr10	81025158	81025657	chr10	81137227	81137726	Gm16099|chr10:81137227-81137726	0.349025885750877	.	.
chr10	81037087	81037586	chr10	80774521	80775020	Slc39a3|chr10:80774521-80775020	0.203148679332005	.	.
chr10	81060133	81060632	chr10	80928413	80928912	Sgta|chr10:80928413-80928912	0.227401322974232	.	.
chr10	81060133	81060632	chr10	81137227	81137726	Sgta|chr10:81137227-81137726	0.438860849791447	.	.
chr10	81060133	81060632	chr10	81244521	81245020	Sgta|chr10:81244521-81245020	0.25818073747747	.	.
chr10	81069721	81070220	chr10	80774521	80775020	Thop1|chr10:80774521-80775020	0.195031390286	.	.
chr10	81069721	81070220	chr10	80939597	80940096	Thop1|chr10:80939597-80940096	0.373256204386755	.	.
chr10	81069721	81070220	chr10	81137227	81137726	Thop1|chr10:81137227-81137726	0.243263330448896	.	.
chr10	81105647	81106146	chr10	80807167	80807666	Map2k2|chr10:80807167-80807666	0.313416717417422	.	.
chr10	81105647	81106146	chr10	81192202	81192701	Map2k2|chr10:81192202-81192701	0.232622629564841	.	.
chr10	81167584	81168083	chr10	80774521	80775020	Pias4|chr10:80774521-80775020	0.231702958379596	.	.
chr10	81167584	81168083	chr10	80807167	80807666	Pias4|chr10:80807167-80807666	0.199379256692956	.	.
chr10	81167584	81168083	chr10	80939597	80940096	Pias4|chr10:80939597-80940096	0.341956638241748	.	.
chr10	81176243	81176742	chr10	80774521	80775020	Eef2|chr10:80774521-80775020	0.318518514067051	.	.
chr10	81176243	81176742	chr10	80939597	80940096	Eef2|chr10:80939597-80940096	0.25340445975192	.	.
chr10	81182587	81183086	chr10	80774521	80775020	Dapk3|chr10:80774521-80775020	0.312114770243422	.	.
chr10	81182587	81183086	chr10	80939597	80940096	Dapk3|chr10:80939597-80940096	0.266368218032505	.	.
chr10	81253019	81253518	chr10	81285670	81286169	Matk|chr10:81285670-81286169	0.314914723686985	.	.
chr10	81253019	81253518	chr10	81416888	81417387	Matk|chr10:81416888-81417387	0.30851612751702	.	.
chr10	81253019	81253518	chr10	81472805	81473304	Matk|chr10:81472805-81473304	0.362874960253112	.	.
chr10	81253019	81253518	chr10	81551522	81552021	Matk|chr10:81551522-81552021	0.2802603361191	.	.
chr10	81253019	81253518	chr10	81633421	81633920	Matk|chr10:81633421-81633920	0.386910779866572	.	.
chr10	81266395	81266894	chr10	81411554	81412053	Apba3|chr10:81411554-81412053	0.267037793365203	.	.
chr10	81266395	81266894	chr10	81411554	81412053	Mrpl54|chr10:81411554-81412053	0.267037793365203	.	.
chr10	81266395	81266894	chr10	81416888	81417387	Apba3|chr10:81416888-81417387	0.419643013645982	.	.
chr10	81266395	81266894	chr10	81416888	81417387	Mrpl54|chr10:81416888-81417387	0.419643013645982	.	.
chr10	81266395	81266894	chr10	81472805	81473304	Apba3|chr10:81472805-81473304	0.439687862728257	.	.
chr10	81266395	81266894	chr10	81472805	81473304	Mrpl54|chr10:81472805-81473304	0.439687862728257	.	.
chr10	81266395	81266894	chr10	81633421	81633920	Apba3|chr10:81633421-81633920	0.191073027459228	.	.
chr10	81266395	81266894	chr10	81633421	81633920	Mrpl54|chr10:81633421-81633920	0.191073027459228	.	.
chr10	81292618	81293117	chr10	81411554	81412053	Pip5k1c|chr10:81411554-81412053	0.270880143397204	.	.
chr10	81292618	81293117	chr10	81412098	81412597	Pip5k1c|chr10:81412098-81412597	0.261108223686286	.	.
chr10	81292618	81293117	chr10	81416888	81417387	Pip5k1c|chr10:81416888-81417387	0.214918406281341	.	.
chr10	81292618	81293117	chr10	81430157	81430656	Pip5k1c|chr10:81430157-81430656	0.247799324756867	.	.
chr10	81292618	81293117	chr10	81633421	81633920	Pip5k1c|chr10:81633421-81633920	0.363110813212896	.	.
chr10	81320497	81320996	chr10	81430826	81431325	Cactin|chr10:81430826-81431325	0.260112462533269	.	.
chr10	81320497	81320996	chr10	81643405	81643904	Cactin|chr10:81643405-81643904	0.197980465765419	.	.
chr10	81357211	81357710	chr10	81411554	81412053	Mfsd12|chr10:81411554-81412053	0.243008190974725	.	.
chr10	81357211	81357710	chr10	81472805	81473304	Mfsd12|chr10:81472805-81473304	0.231112307697027	.	.
chr10	81357211	81357710	chr10	81571498	81571997	Mfsd12|chr10:81571498-81571997	0.298643155282425	.	.
chr10	81378395	81378894	chr10	81267945	81268444	Fzr1|chr10:81267945-81268444	0.202066486808227	.	.
chr10	81378395	81378894	chr10	81416888	81417387	Fzr1|chr10:81416888-81417387	0.257240259931029	.	.
chr10	81378395	81378894	chr10	81430157	81430656	Fzr1|chr10:81430157-81430656	0.223791192599484	.	.
chr10	81378395	81378894	chr10	81430826	81431325	Fzr1|chr10:81430826-81431325	0.193122969343832	.	.
chr10	81378395	81378894	chr10	81551522	81552021	Fzr1|chr10:81551522-81552021	0.290150604498352	.	.
chr10	81378395	81378894	chr10	81633421	81633920	Fzr1|chr10:81633421-81633920	0.274260558085789	.	.
chr10	81378395	81378894	chr10	81633421	81633920	Fzr1|chr10:81633421-81633920	0.27426055808579	.	.
chr10	81384063	81384562	chr10	81285670	81286169	Dohh|chr10:81285670-81286169	0.425645679275459	.	.
chr10	81384063	81384562	chr10	81416888	81417387	Dohh|chr10:81416888-81417387	0.37321420249485	.	.
chr10	81384063	81384562	chr10	81571498	81571997	Dohh|chr10:81571498-81571997	0.352127941573393	.	.
chr10	81481874	81482373	chr10	81411554	81412053	Celf5|chr10:81411554-81412053	0.320534936079425	.	.
chr10	81481874	81482373	chr10	81430157	81430656	Celf5|chr10:81430157-81430656	0.247190003966012	.	.
chr10	81482441	81482940	chr10	81430157	81430656	Celf5|chr10:81430157-81430656	0.362028492677627	.	.
chr10	81496231	81496730	chr10	81285670	81286169	Ncln|chr10:81285670-81286169	0.279884498729225	.	.
chr10	81496231	81496730	chr10	81571498	81571997	Ncln|chr10:81571498-81571997	0.198759565661019	.	.
chr10	81559200	81559699	chr10	81411554	81412053	Tle5|chr10:81411554-81412053	0.339970827131444	.	.
chr10	81559200	81559699	chr10	81472805	81473304	Tle5|chr10:81472805-81473304	0.311738924278877	.	.
chr10	81559200	81559699	chr10	81633421	81633920	Tle5|chr10:81633421-81633920	0.284969895566937	.	.
chr10	81559200	81559699	chr10	81997141	81997640	Tle5|chr10:81997141-81997640	0.392439574711344	.	.
chr10	81600731	81601230	chr10	81432821	81433320	Tle6|chr10:81432821-81433320	0.247547678806833	.	.
chr10	81600731	81601230	chr10	81551522	81552021	Tle6|chr10:81551522-81552021	0.315458502508225	.	.
chr10	81600731	81601230	chr10	81643405	81643904	Tle6|chr10:81643405-81643904	0.222496278782561	.	.
chr10	81605948	81606447	chr10	81267945	81268444	BC025920|chr10:81267945-81268444	0.20180298238827	.	.
chr10	81605948	81606447	chr10	81411554	81412053	BC025920|chr10:81411554-81412053	0.192223377979441	.	.
chr10	81605948	81606447	chr10	81412098	81412597	BC025920|chr10:81412098-81412597	0.205693347325892	.	.
chr10	81605948	81606447	chr10	81416888	81417387	BC025920|chr10:81416888-81417387	0.275820829829329	.	.
chr10	81627379	81627878	chr10	81412098	81412597	Ankrd24|chr10:81412098-81412597	0.229200316259344	.	.
chr10	81627379	81627878	chr10	81412098	81412597	Sirt6|chr10:81412098-81412597	0.229200316259344	.	.
chr10	81627379	81627878	chr10	81571498	81571997	Ankrd24|chr10:81571498-81571997	0.301928753227758	.	.
chr10	81627379	81627878	chr10	81571498	81571997	Sirt6|chr10:81571498-81571997	0.301928753227758	.	.
chr10	81648748	81649247	chr10	81285670	81286169	Gm10778|chr10:81285670-81286169	0.371658780927554	.	.
chr10	82622905	82623404	chr10	82666399	82666898	1190007I07Rik|chr10:82666399-82666898	0.246172620953203	.	.
chr10	82622905	82623404	chr10	82698823	82699322	1190007I07Rik|chr10:82698823-82699322	0.214943898290621	.	.
chr10	82622905	82623404	chr10	82860253	82860752	1190007I07Rik|chr10:82860253-82860752	0.304514401329986	.	.
chr10	82690486	82690985	chr10	82666399	82666898	Glt8d2|chr10:82666399-82666898	0.403439434122301	.	.
chr10	82690486	82690985	chr10	82795313	82795812	Glt8d2|chr10:82795313-82795812	0.318703174006987	.	.
chr10	82690486	82690985	chr10	82860253	82860752	Glt8d2|chr10:82860253-82860752	0.337776548843662	.	.
chr10	82858893	82859392	chr10	82666399	82666898	Gm38560|chr10:82666399-82666898	0.381255949677106	.	.
chr10	82858893	82859392	chr10	82795313	82795812	Gm38560|chr10:82795313-82795812	0.320585043588364	.	.
chr10	82985064	82985563	chr10	82698823	82699322	Chst11|chr10:82698823-82699322	0.392615024788088	.	.
chr10	83337299	83337798	chr10	83618871	83619370	Slc41a2|chr10:83618871-83619370	0.256263205596062	.	.
chr10	83337299	83337798	chr10	83619449	83619948	Slc41a2|chr10:83619449-83619948	0.293807799417028	.	.
chr10	83533859	83534358	chr10	83618871	83619370	Aldh1l2|chr10:83618871-83619370	0.512061646848676	.	.
chr10	83533859	83534358	chr10	83619449	83619948	Aldh1l2|chr10:83619449-83619948	0.414150951588928	.	.
chr10	83543701	83544200	chr10	83618871	83619370	Washc4|chr10:83618871-83619370	0.414679208943881	.	.
chr10	83543701	83544200	chr10	83619449	83619948	Washc4|chr10:83619449-83619948	0.199334642497037	.	.
chr10	84576305	84576804	chr10	84357725	84358224	Tcp11l2|chr10:84357725-84358224	0.386030502216284	.	.
chr10	84576305	84576804	chr10	84358283	84358782	Tcp11l2|chr10:84358283-84358782	0.321116952872042	.	.
chr10	84576305	84576804	chr10	84852466	84852965	Tcp11l2|chr10:84852466-84852965	0.191790825868594	.	.
chr10	84622358	84622857	chr10	84963702	84964201	Gm17249|chr10:84963702-84964201	0.281858557026596	.	.
chr10	84622358	84622857	chr10	84963702	84964201	Polr3b|chr10:84963702-84964201	0.281858557026596	.	.
chr10	84916636	84917135	chr10	85026062	85026561	Ric8b|chr10:85026062-85026561	0.295175106485589	.	.
chr10	84917312	84917811	chr10	84852466	84852965	Ric8b|chr10:84852466-84852965	0.239214377365944	.	.
chr10	85102355	85102854	chr10	85026062	85026561	Fhl4|chr10:85026062-85026561	0.209714840571174	.	.
chr10	85102355	85102854	chr10	85026062	85026561	Tmem263|chr10:85026062-85026561	0.209714840571174	.	.
chr10	85102355	85102854	chr10	85458956	85459455	Fhl4|chr10:85458956-85459455	0.213238960836436	.	.
chr10	85102355	85102854	chr10	85458956	85459455	Tmem263|chr10:85458956-85459455	0.213238960836436	.	.
chr10	85102355	85102854	chr10	85473587	85474086	Fhl4|chr10:85473587-85474086	0.41976821449846	.	.
chr10	85102355	85102854	chr10	85473587	85474086	Tmem263|chr10:85473587-85474086	0.41976821449846	.	.
chr10	85102355	85102854	chr10	85474138	85474637	Fhl4|chr10:85474138-85474637	0.482291838561106	.	.
chr10	85102355	85102854	chr10	85474138	85474637	Fhl4|chr10:85474138-85474637	0.482291838561107	.	.
chr10	85102355	85102854	chr10	85474138	85474637	Tmem263|chr10:85474138-85474637	0.482291838561106	.	.
chr10	85102355	85102854	chr10	85474138	85474637	Tmem263|chr10:85474138-85474637	0.482291838561107	.	.
chr10	85127846	85128345	chr10	85026062	85026561	Mterf2|chr10:85026062-85026561	0.294666354021155	.	.
chr10	85127846	85128345	chr10	85026062	85026561	Mterf2|chr10:85026062-85026561	0.294666354021156	.	.
chr10	85127846	85128345	chr10	85220868	85221367	Mterf2|chr10:85220868-85221367	0.449545015273224	.	.
chr10	85185139	85185638	chr10	85473587	85474086	Cry1|chr10:85473587-85474086	0.381835622944406	.	.
chr10	85185139	85185638	chr10	85474138	85474637	Cry1|chr10:85474138-85474637	0.268801438831139	.	.
chr10	85386593	85387092	chr10	85220868	85221367	Btbd11|chr10:85220868-85221367	0.255733795399877	.	.
chr10	85386593	85387092	chr10	85624915	85625414	Btbd11|chr10:85624915-85625414	0.305578120711204	.	.
chr10	85829194	85829693	chr10	85598046	85598545	Pwp1|chr10:85598046-85598545	0.282896299833317	.	.
chr10	85829194	85829693	chr10	85624915	85625414	Pwp1|chr10:85624915-85625414	0.296239470265297	.	.
chr10	85829194	85829693	chr10	85655858	85656357	Pwp1|chr10:85655858-85656357	0.344443005234057	.	.
chr10	85829194	85829693	chr10	85656363	85656862	Pwp1|chr10:85656363-85656862	0.252728924687416	.	.
chr10	85916863	85917362	chr10	85871543	85872042	Prdm4|chr10:85871543-85872042	0.308721566366582	.	.
chr10	86498647	86499146	chr10	86425768	86426267	Syn3|chr10:86425768-86426267	0.529606376648349	.	.
chr10	86498647	86499146	chr10	86463713	86464212	Syn3|chr10:86463713-86464212	0.22775577391112	.	.
chr10	86498647	86499146	chr10	86463713	86464212	Syn3|chr10:86463713-86464212	0.227755773911121	.	.
chr10	86705281	86705780	chr10	86303018	86303517	Hsp90b1|chr10:86303018-86303517	0.36903051862444	.	.
chr10	86705281	86705780	chr10	86303018	86303517	Ttc41|chr10:86303018-86303517	0.36903051862444	.	.
chr10	86705811	86706310	chr10	86425768	86426267	Hsp90b1|chr10:86425768-86426267	0.340453337705834	.	.
chr10	86705811	86706310	chr10	86425768	86426267	Ttc41|chr10:86425768-86426267	0.340453337705834	.	.
chr10	86778694	86779193	chr10	86685259	86685758	Nt5dc3|chr10:86685259-86685758	0.257768695611639	.	.
chr10	86778694	86779193	chr10	86828595	86829094	Nt5dc3|chr10:86828595-86829094	0.232792231813678	.	.
chr10	87492598	87493097	chr10	87672123	87672622	Ascl1|chr10:87672123-87672622	0.28716983706006	.	.
chr10	87493100	87493599	chr10	87552637	87553136	Ascl1|chr10:87552637-87553136	0.196768911773654	.	.
chr10	88200852	88201351	chr10	88356902	88357401	Washc3|chr10:88356902-88357401	0.375533709502769	.	.
chr10	88503789	88504288	chr10	88304248	88304747	Chpt1|chr10:88304248-88304747	0.194604997346758	.	.
chr10	88503789	88504288	chr10	88327377	88327876	Chpt1|chr10:88327377-88327876	0.20813726086448	.	.
chr10	88503789	88504288	chr10	88451105	88451604	Chpt1|chr10:88451105-88451604	0.271374608763931	.	.
chr10	89443677	89444176	chr10	89257359	89257858	Gas2l3|chr10:89257359-89257858	0.200414246214762	.	.
chr10	89732079	89732578	chr10	89257359	89257858	Actr6|chr10:89257359-89257858	0.310182348151125	.	.
chr10	91082684	91083183	chr10	91170494	91170993	Apaf1|chr10:91170494-91170993	0.220305482728151	.	.
chr10	91082684	91083183	chr10	91170494	91170993	Ikbip|chr10:91170494-91170993	0.220305482728151	.	.
chr10	91888458	91888957	chr10	91719898	91720397	Gm31592|chr10:91719898-91720397	0.262697556791965	.	.
chr10	91888458	91888957	chr10	92248634	92249133	Gm31592|chr10:92248634-92249133	0.353624994712536	.	.
chr10	93080960	93081459	chr10	93276361	93276860	Cfap54|chr10:93276361-93276860	0.444047874452556	.	.
chr10	93453094	93453593	chr10	93291310	93291809	Lta4h|chr10:93291310-93291809	0.249597995562112	.	.
chr10	93453094	93453593	chr10	93741362	93741861	Lta4h|chr10:93741362-93741861	0.215740578783768	.	.
chr10	93539712	93540211	chr10	93275293	93275792	Amdhd1|chr10:93275293-93275792	0.259701874974729	.	.
chr10	93539712	93540211	chr10	93275293	93275792	Ccdc38|chr10:93275293-93275792	0.259701874974729	.	.
chr10	93539712	93540211	chr10	93275794	93276293	Amdhd1|chr10:93275794-93276293	0.206165372781725	.	.
chr10	93539712	93540211	chr10	93275794	93276293	Ccdc38|chr10:93275794-93276293	0.206165372781725	.	.
chr10	93539712	93540211	chr10	93741362	93741861	Amdhd1|chr10:93741362-93741861	0.22725302303178	.	.
chr10	93539712	93540211	chr10	93741362	93741861	Ccdc38|chr10:93741362-93741861	0.22725302303178	.	.
chr10	93589426	93589925	chr10	93291811	93292310	4933408J17Rik|chr10:93291811-93292310	0.441832868258382	.	.
chr10	93589426	93589925	chr10	93291811	93292310	Snrpf|chr10:93291811-93292310	0.441832868258382	.	.
chr10	94035618	94036117	chr10	94129685	94130184	Fgd6|chr10:94129685-94130184	0.239675933362337	.	.
chr10	94035618	94036117	chr10	94129685	94130184	Vezt|chr10:94129685-94130184	0.239675933362337	.	.
chr10	94035618	94036117	chr10	94378423	94378922	Fgd6|chr10:94378423-94378922	0.319011087962119	.	.
chr10	94035618	94036117	chr10	94378423	94378922	Vezt|chr10:94378423-94378922	0.319011087962119	.	.
chr10	94311896	94312395	chr10	94129685	94130184	Tmcc3|chr10:94129685-94130184	0.239401208836775	.	.
chr10	94311896	94312395	chr10	94230531	94231030	Tmcc3|chr10:94230531-94231030	0.218062322534956	.	.
chr10	94311896	94312395	chr10	94378423	94378922	Tmcc3|chr10:94378423-94378922	0.330904605762743	.	.
chr10	94311896	94312395	chr10	94428157	94428656	Tmcc3|chr10:94428157-94428656	0.290979974525006	.	.
chr10	94311896	94312395	chr10	94480634	94481133	Tmcc3|chr10:94480634-94481133	0.20798786021338	.	.
chr10	94311896	94312395	chr10	94545093	94545592	Tmcc3|chr10:94545093-94545592	0.435018427064012	.	.
chr10	94311896	94312395	chr10	94584990	94585489	Tmcc3|chr10:94584990-94585489	0.416282442094735	.	.
chr10	94311896	94312395	chr10	94595609	94596108	Tmcc3|chr10:94595609-94596108	0.362394810546497	.	.
chr10	94311896	94312395	chr10	94609131	94609630	Tmcc3|chr10:94609131-94609630	0.349287419758995	.	.
chr10	94408822	94409321	chr10	94230531	94231030	Gm16155|chr10:94230531-94231030	0.251317329966104	.	.
chr10	94408822	94409321	chr10	94249533	94250032	Gm16155|chr10:94249533-94250032	0.225753967578484	.	.
chr10	94688424	94688923	chr10	94514585	94515084	Cep83|chr10:94514585-94515084	0.245164964373756	.	.
chr10	94688424	94688923	chr10	94514585	94515084	Cep83os|chr10:94514585-94515084	0.245164964373756	.	.
chr10	94688424	94688923	chr10	94584990	94585489	Cep83|chr10:94584990-94585489	0.249506015861018	.	.
chr10	94688424	94688923	chr10	94584990	94585489	Cep83os|chr10:94584990-94585489	0.249506015861018	.	.
chr10	95323354	95323853	chr10	95142765	95143264	Cradd|chr10:95142765-95143264	0.268103989048196	.	.
chr10	95323873	95324372	chr10	95200299	95200798	Cradd|chr10:95200299-95200798	0.248382534735946	.	.
chr10	95416569	95417068	chr10	95088118	95088617	5730420D15Rik|chr10:95088118-95088617	0.231250608963395	.	.
chr10	95416569	95417068	chr10	95088118	95088617	Socs2|chr10:95088118-95088617	0.231250608963395	.	.
chr10	95514775	95515274	chr10	95894652	95895151	Ube2n|chr10:95894652-95895151	0.412661635928434	.	.
chr10	95940376	95940875	chr10	96077389	96077888	Eea1|chr10:96077389-96077888	0.327887420394977	.	.
chr10	95940876	95941375	chr10	96077389	96077888	Eea1|chr10:96077389-96077888	0.216673516372059	.	.
chr10	96616678	96617177	chr10	96570977	96571476	Btg1|chr10:96570977-96571476	0.33154637283136	.	.
chr10	96616678	96617177	chr10	96828499	96828998	Btg1|chr10:96828499-96828998	0.21792096253142	.	.
chr10	98914146	98914645	chr10	98742687	98743186	Atp2b1|chr10:98742687-98743186	0.282414590480762	.	.
chr10	98914847	98915346	chr10	98742687	98743186	Atp2b1|chr10:98742687-98743186	0.240353134058934	.	.
chr10	99262970	99263469	chr10	99261553	99262052	Dusp6|chr10:99261553-99262052	0.217022301976371	.	.
chr10	100015452	100015951	chr10	100054115	100054614	Kitl|chr10:100054115-100054614	0.392653935441611	.	.
chr10	100487126	100487625	chr10	100054115	100054614	Cep290|chr10:100054115-100054614	0.360679997562723	.	.
chr10	100487126	100487625	chr10	100054115	100054614	Tmtc3|chr10:100054115-100054614	0.360679997562723	.	.
chr10	101681454	101681953	chr10	101350126	101350625	Mgat4c|chr10:101350126-101350625	0.358756118996719	.	.
chr10	105573531	105574030	chr10	105774364	105774863	Gm15663|chr10:105774364-105774863	0.221245368650767	.	.
chr10	105573531	105574030	chr10	105774364	105774863	Tmtc2|chr10:105774364-105774863	0.221245368650767	.	.
chr10	106470005	106470504	chr10	106585642	106586141	Ppfia2|chr10:106585642-106586141	0.467030850954118	.	.
chr10	107271570	107272069	chr10	107094402	107094901	Lin7a|chr10:107094402-107094901	0.263002419239346	.	.
chr10	107272299	107272798	chr10	107377224	107377723	Lin7a|chr10:107377224-107377723	0.295958919748148	.	.
chr10	110455601	110456100	chr10	110190539	110191038	Nav3|chr10:110190539-110191038	0.197440781681358	.	.
chr10	110456117	110456616	chr10	110102249	110102748	Nav3|chr10:110102249-110102748	0.337098611455551	.	.
chr10	110745112	110745611	chr10	110329280	110329779	E2f7|chr10:110329280-110329779	0.308336066456079	.	.
chr10	110745112	110745611	chr10	110400415	110400914	E2f7|chr10:110400415-110400914	0.630495561539922	.	.
chr10	110919439	110919938	chr10	111108712	111109211	Csrp2|chr10:111108712-111109211	0.352432364753558	.	.
chr10	110919959	110920458	chr10	111108712	111109211	Csrp2|chr10:111108712-111109211	0.301333610172296	.	.
chr10	111298357	111298856	chr10	111600515	111601014	Bbs10|chr10:111600515-111601014	0.225643827400151	.	.
chr10	111472905	111473404	chr10	111566732	111567231	Nap1l1|chr10:111566732-111567231	0.24152157627787	.	.
chr10	111972408	111972907	chr10	111884446	111884945	Krr1|chr10:111884446-111884945	0.317565614487519	.	.
chr10	112270038	112270537	chr10	112138513	112139012	Kcnc2|chr10:112138513-112139012	0.198901479972203	.	.
chr10	112928805	112929304	chr10	113240690	113241189	Atxn7l3b|chr10:113240690-113241189	0.354054835715794	.	.
chr10	115251206	115251705	chr10	115664382	115664881	Tbc1d15|chr10:115664382-115664881	0.324681562099247	.	.
chr10	115315382	115315881	chr10	115175652	115176151	Rab21|chr10:115175652-115176151	0.190326373768181	.	.
chr10	115362040	115362539	chr10	115068150	115068649	Tmem19|chr10:115068150-115068649	0.256148284383423	.	.
chr10	115362040	115362539	chr10	115664382	115664881	Tmem19|chr10:115664382-115664881	0.21290862693474	.	.
chr10	115384626	115385125	chr10	115013459	115013958	Thap2|chr10:115013459-115013958	0.236784001999423	.	.
chr10	115384626	115385125	chr10	115013459	115013958	Zfc3h1|chr10:115013459-115013958	0.236784001999423	.	.
chr10	115384626	115385125	chr10	115175652	115176151	Thap2|chr10:115175652-115176151	0.253465855042642	.	.
chr10	115384626	115385125	chr10	115175652	115176151	Zfc3h1|chr10:115175652-115176151	0.253465855042642	.	.
chr10	116473410	116473909	chr10	116143645	116144144	Kcnmb4|chr10:116143645-116144144	0.3276972522217	.	.
chr10	116473410	116473909	chr10	116143645	116144144	Kcnmb4os2|chr10:116143645-116144144	0.3276972522217	.	.
chr10	116473410	116473909	chr10	116319147	116319646	Kcnmb4|chr10:116319147-116319646	0.334771917372959	.	.
chr10	116473410	116473909	chr10	116319147	116319646	Kcnmb4os2|chr10:116319147-116319646	0.334771917372959	.	.
chr10	116580969	116581468	chr10	116319147	116319646	Cnot2|chr10:116319147-116319646	0.295480066739549	.	.
chr10	116581609	116582108	chr10	116645477	116645976	Cnot2|chr10:116645477-116645976	0.289355616020655	.	.
chr10	116581609	116582108	chr10	116756121	116756620	Cnot2|chr10:116756121-116756620	0.228985304325557	.	.
chr10	116581609	116582108	chr10	116773854	116774353	Cnot2|chr10:116773854-116774353	0.4670094498087	.	.
chr10	116950206	116950705	chr10	116645477	116645976	4933412E12Rik|chr10:116645477-116645976	0.382952789099339	.	.
chr10	116950206	116950705	chr10	116645477	116645976	Rab3ip|chr10:116645477-116645976	0.382952789099339	.	.
chr10	117148327	117148826	chr10	116756121	116756620	Frs2|chr10:116756121-116756620	0.479028632256149	.	.
chr10	117148327	117148826	chr10	116774586	116775085	Frs2|chr10:116774586-116775085	0.287421125677685	.	.
chr10	117148327	117148826	chr10	117094872	117095371	Frs2|chr10:117094872-117095371	0.197898411575422	.	.
chr10	117148327	117148826	chr10	117376790	117377289	Frs2|chr10:117376790-117377289	0.382582631181216	.	.
chr10	117223978	117224477	chr10	116756121	116756620	Gm48772|chr10:116756121-116756620	0.232315664898528	.	.
chr10	117223978	117224477	chr10	116756121	116756620	Yeats4|chr10:116756121-116756620	0.232315664898528	.	.
chr10	117710592	117711091	chr10	117570947	117571446	Mdm2|chr10:117570947-117571446	0.423347676230823	.	.
chr10	117710592	117711091	chr10	117571491	117571990	Mdm2|chr10:117571491-117571990	0.328511570591901	.	.
chr10	117710592	117711091	chr10	117647023	117647522	Mdm2|chr10:117647023-117647522	0.271787305556676	.	.
chr10	117710592	117711091	chr10	117675641	117676140	Mdm2|chr10:117675641-117676140	0.337470268130831	.	.
chr10	117746155	117746654	chr10	117376221	117376720	Slc35e3|chr10:117376221-117376720	0.410303745123145	.	.
chr10	117746155	117746654	chr10	117376790	117377289	Slc35e3|chr10:117376790-117377289	0.197658913638963	.	.
chr10	117845812	117846311	chr10	117676190	117676689	Rap1b|chr10:117676190-117676689	0.264918927180445	.	.
chr10	117845812	117846311	chr10	118103082	118103581	Rap1b|chr10:118103082-118103581	0.506787668036012	.	.
chr10	118141391	118141890	chr10	118103082	118103581	Mdm1|chr10:118103082-118103581	0.402774367986131	.	.
chr10	119239821	119240320	chr10	118902611	118903110	Cand1|chr10:118902611-118903110	0.202305312000261	.	.
chr10	119453726	119454225	chr10	119691506	119692005	Grip1|chr10:119691506-119692005	0.319443782303512	.	.
chr10	119453726	119454225	chr10	119723597	119724096	Grip1|chr10:119723597-119724096	0.357349122608169	.	.
chr10	120226758	120227257	chr10	120428521	120429020	Llph|chr10:120428521-120429020	0.25303495840261	.	.
chr10	120226758	120227257	chr10	120429080	120429579	Llph|chr10:120429080-120429579	0.297571672698626	.	.
chr10	120227259	120227758	chr10	120208568	120209067	Llph|chr10:120208568-120209067	0.389879086435929	.	.
chr10	121033677	121034176	chr10	121310802	121311301	Wif1|chr10:121310802-121311301	0.307886026919423	.	.
chr10	121364796	121365295	chr10	121533060	121533559	Gns|chr10:121533060-121533559	0.236495528666422	.	.
chr10	121364796	121365295	chr10	121689599	121690098	Gns|chr10:121689599-121690098	0.275029070739189	.	.
chr10	121476095	121476594	chr10	121310802	121311301	Rassf3|chr10:121310802-121311301	0.200952399839772	.	.
chr10	121476095	121476594	chr10	121533060	121533559	Rassf3|chr10:121533060-121533559	0.333178166232398	.	.
chr10	121505183	121505682	chr10	121532053	121532552	Gm46204|chr10:121532053-121532552	0.26852088401026	.	.
chr10	121586575	121587074	chr10	121310802	121311301	Tbk1|chr10:121310802-121311301	0.354260271782946	.	.
chr10	121625755	121626254	chr10	121533060	121533559	Xpot|chr10:121533060-121533559	0.221485924300938	.	.
chr10	121625755	121626254	chr10	121533060	121533559	Xpot|chr10:121533060-121533559	0.221485924300939	.	.
chr10	121626329	121626828	chr10	121533060	121533559	Xpot|chr10:121533060-121533559	0.218269167954977	.	.
chr10	121640342	121640841	chr10	121520927	121521426	D930020B18Rik|chr10:121520927-121521426	0.204787568282961	.	.
chr10	121739673	121740172	chr10	121533060	121533559	BC048403|chr10:121533060-121533559	0.212281351806472	.	.
chr10	122047655	122048154	chr10	122105330	122105829	Srgap1|chr10:122105330-122105829	0.313823387695228	.	.
chr10	122097114	122097613	chr10	122105330	122105829	Rxylt1|chr10:122105330-122105829	0.218719582767895	.	.
chr10	122448406	122448905	chr10	122693091	122693590	Avpr1a|chr10:122693091-122693590	0.28205321116547	.	.
chr10	122678469	122678968	chr10	122693091	122693590	Ppm1h|chr10:122693091-122693590	0.322309918565457	.	.
chr10	125388281	125388780	chr10	125121801	125122300	Slc16a7|chr10:125121801-125122300	0.335043252570727	.	.
chr10	126901130	126901629	chr10	127165979	127166478	Atp23|chr10:127165979-127166478	0.242690785379137	.	.
chr10	126901130	126901629	chr10	127188571	127189070	Atp23|chr10:127188571-127189070	0.316836313416659	.	.
chr10	127030601	127031100	chr10	126928205	126928704	Tsfm|chr10:126928205-126928704	0.274016588950835	.	.
chr10	127030601	127031100	chr10	127188571	127189070	Tsfm|chr10:127188571-127189070	0.246319216591382	.	.
chr10	127041685	127042184	chr10	126809485	126809984	Eef1akmt3|chr10:126809485-126809984	0.265071554924178	.	.
chr10	127041685	127042184	chr10	126809485	126809984	Mettl1|chr10:126809485-126809984	0.265071554924178	.	.
chr10	127041685	127042184	chr10	126810004	126810503	Eef1akmt3|chr10:126810004-126810503	0.247094022873011	.	.
chr10	127041685	127042184	chr10	126810004	126810503	Mettl1|chr10:126810004-126810503	0.247094022873011	.	.
chr10	127041685	127042184	chr10	126869603	126870102	Eef1akmt3|chr10:126869603-126870102	0.217160389468586	.	.
chr10	127041685	127042184	chr10	126869603	126870102	Mettl1|chr10:126869603-126870102	0.217160389468586	.	.
chr10	127041685	127042184	chr10	126928205	126928704	Eef1akmt3|chr10:126928205-126928704	0.449005773477152	.	.
chr10	127041685	127042184	chr10	126928205	126928704	Mettl1|chr10:126928205-126928704	0.449005773477152	.	.
chr10	127041685	127042184	chr10	127177568	127178067	Eef1akmt3|chr10:127177568-127178067	0.292062257396837	.	.
chr10	127041685	127042184	chr10	127177568	127178067	Mettl1|chr10:127177568-127178067	0.292062257396837	.	.
chr10	127063299	127063798	chr10	126905735	126906234	Cdk4|chr10:126905735-126906234	0.420603149508113	.	.
chr10	127069579	127070078	chr10	126919031	126919530	A730063M14Rik|chr10:126919031-126919530	0.199297696614922	.	.
chr10	127069579	127070078	chr10	126919031	126919530	Tspan31|chr10:126919031-126919530	0.199297696614922	.	.
chr10	127069579	127070078	chr10	127165979	127166478	A730063M14Rik|chr10:127165979-127166478	0.289228982662183	.	.
chr10	127069579	127070078	chr10	127165979	127166478	Tspan31|chr10:127165979-127166478	0.289228982662183	.	.
chr10	127069579	127070078	chr10	127188571	127189070	A730063M14Rik|chr10:127188571-127189070	0.217687995301446	.	.
chr10	127069579	127070078	chr10	127188571	127189070	Tspan31|chr10:127188571-127189070	0.217687995301446	.	.
chr10	127069579	127070078	chr10	127422007	127422506	A730063M14Rik|chr10:127422007-127422506	0.217547688996917	.	.
chr10	127069579	127070078	chr10	127422007	127422506	Tspan31|chr10:127422007-127422506	0.217547688996917	.	.
chr10	127070111	127070610	chr10	126809485	126809984	A730063M14Rik|chr10:126809485-126809984	0.209083172939861	.	.
chr10	127070111	127070610	chr10	126809485	126809984	A730063M14Rik|chr10:126809485-126809984	0.209083172939862	.	.
chr10	127070111	127070610	chr10	126809485	126809984	Tspan31|chr10:126809485-126809984	0.209083172939861	.	.
chr10	127070111	127070610	chr10	126809485	126809984	Tspan31|chr10:126809485-126809984	0.209083172939862	.	.
chr10	127121077	127121576	chr10	126869603	126870102	Os9|chr10:126869603-126870102	0.230502418190061	.	.
chr10	127164869	127165368	chr10	126752667	126753166	B4galnt1|chr10:126752667-126753166	0.289468596267337	.	.
chr10	127164869	127165368	chr10	126753191	126753690	B4galnt1|chr10:126753191-126753690	0.216916041429488	.	.
chr10	127164869	127165368	chr10	126809485	126809984	B4galnt1|chr10:126809485-126809984	0.298891934833681	.	.
chr10	127164869	127165368	chr10	126810004	126810503	B4galnt1|chr10:126810004-126810503	0.239520277544147	.	.
chr10	127164869	127165368	chr10	126845450	126845949	B4galnt1|chr10:126845450-126845949	0.256131099943524	.	.
chr10	127164869	127165368	chr10	126928205	126928704	B4galnt1|chr10:126928205-126928704	0.34791644627913	.	.
chr10	127164869	127165368	chr10	127177568	127178067	B4galnt1|chr10:127177568-127178067	0.307153017870674	.	.
chr10	127165472	127165971	chr10	126919031	126919530	B4galnt1|chr10:126919031-126919530	0.219420656072208	.	.
chr10	127165472	127165971	chr10	127078611	127079110	B4galnt1|chr10:127078611-127079110	0.303896641060744	.	.
chr10	127194977	127195476	chr10	126810004	126810503	Dtx3|chr10:126810004-126810503	0.375026162163375	.	.
chr10	127194977	127195476	chr10	126810004	126810503	F420014N23Rik|chr10:126810004-126810503	0.375026162163375	.	.
chr10	127194977	127195476	chr10	126845450	126845949	Dtx3|chr10:126845450-126845949	0.299536218940167	.	.
chr10	127194977	127195476	chr10	126845450	126845949	F420014N23Rik|chr10:126845450-126845949	0.299536218940167	.	.
chr10	127194977	127195476	chr10	126869603	126870102	Dtx3|chr10:126869603-126870102	0.230976207988524	.	.
chr10	127194977	127195476	chr10	126869603	126870102	F420014N23Rik|chr10:126869603-126870102	0.230976207988524	.	.
chr10	127194977	127195476	chr10	127078611	127079110	Dtx3|chr10:127078611-127079110	0.503015291645862	.	.
chr10	127194977	127195476	chr10	127078611	127079110	F420014N23Rik|chr10:127078611-127079110	0.503015291645862	.	.
chr10	127195497	127195996	chr10	127078611	127079110	Dtx3|chr10:127078611-127079110	0.363011605186126	.	.
chr10	127195497	127195996	chr10	127078611	127079110	F420014N23Rik|chr10:127078611-127079110	0.363011605186126	.	.
chr10	127211362	127211861	chr10	127188571	127189070	Pip4k2c|chr10:127188571-127189070	0.196036433942493	.	.
chr10	127266068	127266567	chr10	127078611	127079110	Dctn2|chr10:127078611-127079110	0.213724706320717	.	.
chr10	127288240	127288739	chr10	127078611	127079110	Gm20492|chr10:127078611-127079110	0.295620482253275	.	.
chr10	127288240	127288739	chr10	127078611	127079110	Mbd6|chr10:127078611-127079110	0.295620482253275	.	.
chr10	127290344	127290843	chr10	127165979	127166478	Ddit3|chr10:127165979-127166478	0.348088376637877	.	.
chr10	127290344	127290843	chr10	127165979	127166478	Gm4189|chr10:127165979-127166478	0.348088376637877	.	.
chr10	127290344	127290843	chr10	127188571	127189070	Ddit3|chr10:127188571-127189070	0.33111954569427	.	.
chr10	127290344	127290843	chr10	127188571	127189070	Gm4189|chr10:127188571-127189070	0.33111954569427	.	.
chr10	127380330	127380829	chr10	127165979	127166478	R3hdm2|chr10:127165979-127166478	0.39665699989637	.	.
chr10	127380832	127381331	chr10	127188571	127189070	R3hdm2|chr10:127188571-127189070	0.401646736187443	.	.
chr10	127380832	127381331	chr10	127188571	127189070	R3hdm2|chr10:127188571-127189070	0.401646736187444	.	.
chr10	127621484	127621983	chr10	127508905	127509404	Lrp1|chr10:127508905-127509404	0.29912116370759	.	.
chr10	127676744	127677243	chr10	127508905	127509404	Gm16230|chr10:127508905-127509404	0.190402450033297	.	.
chr10	127676744	127677243	chr10	127750299	127750798	Gm16230|chr10:127750299-127750798	0.33942678440637	.	.
chr10	127739224	127739723	chr10	127508905	127509404	Zbtb39|chr10:127508905-127509404	0.280260237216668	.	.
chr10	127739224	127739723	chr10	127512720	127513219	Zbtb39|chr10:127512720-127513219	0.286087314658107	.	.
chr10	127739224	127739723	chr10	127750299	127750798	Zbtb39|chr10:127750299-127750798	0.307460146190453	.	.
chr10	128035316	128035815	chr10	128409597	128410096	Naca|chr10:128409597-128410096	0.444013056279908	.	.
chr10	128082998	128083497	chr10	128096604	128097103	Atp5b|chr10:128096604-128097103	0.42145396669925	.	.
chr10	128082998	128083497	chr10	128096604	128097103	Gm47438|chr10:128096604-128097103	0.42145396669925	.	.
chr10	128211581	128212080	chr10	127750299	127750798	Spryd4|chr10:127750299-127750798	0.440721302082335	.	.
chr10	128211581	128212080	chr10	128409597	128410096	Spryd4|chr10:128409597-128410096	0.270353864681375	.	.
chr10	128232067	128232566	chr10	127750299	127750798	Timeless|chr10:127750299-127750798	0.288945064926228	.	.
chr10	128303050	128303549	chr10	128409597	128410096	Pan2|chr10:128409597-128410096	0.295444481654133	.	.
chr10	128411355	128411854	chr10	128536166	128536665	Nabp2|chr10:128536166-128536665	0.249456225893606	.	.
chr10	128411355	128411854	chr10	128536166	128536665	Rnf41|chr10:128536166-128536665	0.249456225893606	.	.
chr10	128498636	128499135	chr10	128096604	128097103	Myl6b|chr10:128096604-128097103	0.26007151318588	.	.
chr10	128525706	128526205	chr10	128536166	128536665	Esyt1|chr10:128536166-128536665	0.378643450257316	.	.
chr10	128525706	128526205	chr10	128805195	128805694	Esyt1|chr10:128805195-128805694	0.361828524093586	.	.
chr10	128525706	128526205	chr10	128909639	128910138	Esyt1|chr10:128909639-128910138	0.34402521052663	.	.
chr10	128565862	128566361	chr10	128409597	128410096	Pa2g4|chr10:128409597-128410096	0.293228177092334	.	.
chr10	128565862	128566361	chr10	128909639	128910138	Pa2g4|chr10:128909639-128910138	0.197434328969523	.	.
chr10	128645519	128646018	chr10	128536166	128536665	Gm26876|chr10:128536166-128536665	0.304124021500119	.	.
chr10	128645519	128646018	chr10	128805195	128805694	Gm26876|chr10:128805195-128805694	0.297358337727399	.	.
chr10	128645519	128646018	chr10	128909639	128910138	Gm26876|chr10:128909639-128910138	0.50257354825448	.	.
chr10	128668336	128668835	chr10	128409597	128410096	Ikzf4|chr10:128409597-128410096	0.413606574906875	.	.
chr10	128668336	128668835	chr10	128909639	128910138	Ikzf4|chr10:128909639-128910138	0.335376907460243	.	.
chr10	128695638	128696137	chr10	128805195	128805694	Rab5b|chr10:128805195-128805694	0.290779375709248	.	.
chr10	128704864	128705363	chr10	128909639	128910138	Cdk2|chr10:128909639-128910138	0.298058755498506	.	.
chr10	128704864	128705363	chr10	128909639	128910138	Pmel|chr10:128909639-128910138	0.298058755498506	.	.
chr10	128804210	128804709	chr10	128909639	128910138	Dnajc14|chr10:128909639-128910138	0.299311791962828	.	.
chr10	128804210	128804709	chr10	128909639	128910138	Tmem198b|chr10:128909639-128910138	0.299311791962828	.	.
chr10	128922870	128923369	chr10	128805195	128805694	Bloc1s1|chr10:128805195-128805694	0.243684139380563	.	.
chr10	128922870	128923369	chr10	128805195	128805694	Rdh5|chr10:128805195-128805694	0.243684139380563	.	.
chr11	3202390	3202889	chr11	3123799	3124298	Eif4enif1|chr11:3123799-3124298	0.529026166446845	.	.
chr11	3202390	3202889	chr11	3123799	3124298	Eif4enif1|chr11:3123799-3124298	0.529026166446846	.	.
chr11	3202390	3202889	chr11	3289935	3290434	Eif4enif1|chr11:3289935-3290434	0.342379949809955	.	.
chr11	3202390	3202889	chr11	3371193	3371692	Eif4enif1|chr11:3371193-3371692	0.294648288792404	.	.
chr11	3202390	3202889	chr11	3386996	3387495	Eif4enif1|chr11:3386996-3387495	0.439810676196785	.	.
chr11	3203060	3203559	chr11	3123799	3124298	Eif4enif1|chr11:3123799-3124298	0.373612689606408	.	.
chr11	3203060	3203559	chr11	3289935	3290434	Eif4enif1|chr11:3289935-3290434	0.315196884705187	.	.
chr11	3203060	3203559	chr11	3332133	3332632	Eif4enif1|chr11:3332133-3332632	0.227905338965074	.	.
chr11	3203060	3203559	chr11	3371193	3371692	Eif4enif1|chr11:3371193-3371692	0.370970720754803	.	.
chr11	3266213	3266712	chr11	3289935	3290434	Drg1|chr11:3289935-3290434	0.315755562038432	.	.
chr11	3266213	3266712	chr11	3371193	3371692	Drg1|chr11:3371193-3371692	0.201715396174563	.	.
chr11	3266213	3266712	chr11	3386996	3387495	Drg1|chr11:3386996-3387495	0.217736557489762	.	.
chr11	3289366	3289865	chr11	3386996	3387495	Patz1|chr11:3386996-3387495	0.201058349396633	.	.
chr11	3289366	3289865	chr11	3535285	3535784	Patz1|chr11:3535285-3535784	0.248402873917943	.	.
chr11	3408986	3409485	chr11	3123799	3124298	Limk2|chr11:3123799-3124298	0.35834175251895	.	.
chr11	3408986	3409485	chr11	3371193	3371692	Limk2|chr11:3371193-3371692	0.262552255175009	.	.
chr11	3452086	3452585	chr11	3371193	3371692	8430429K09Rik|chr11:3371193-3371692	0.266826435196322	.	.
chr11	3452086	3452585	chr11	3371193	3371692	Rnf185|chr11:3371193-3371692	0.266826435196322	.	.
chr11	3514597	3515096	chr11	3289935	3290434	Selenom|chr11:3289935-3290434	0.349119670565953	.	.
chr11	3514597	3515096	chr11	3386996	3387495	Selenom|chr11:3386996-3387495	0.245714652619848	.	.
chr11	3514597	3515096	chr11	3853391	3853890	Selenom|chr11:3853391-3853890	0.283934327277252	.	.
chr11	3648877	3649376	chr11	3289935	3290434	Morc2a|chr11:3289935-3290434	0.19435678860664	.	.
chr11	3648877	3649376	chr11	3289935	3290434	Tug1|chr11:3289935-3290434	0.19435678860664	.	.
chr11	3648877	3649376	chr11	3332133	3332632	Morc2a|chr11:3332133-3332632	0.219166321535318	.	.
chr11	3648877	3649376	chr11	3332133	3332632	Tug1|chr11:3332133-3332632	0.219166321535318	.	.
chr11	3648877	3649376	chr11	3371193	3371692	Morc2a|chr11:3371193-3371692	0.415204464465557	.	.
chr11	3648877	3649376	chr11	3371193	3371692	Tug1|chr11:3371193-3371692	0.415204464465557	.	.
chr11	3648877	3649376	chr11	3761927	3762426	Morc2a|chr11:3761927-3762426	0.320701747345719	.	.
chr11	3648877	3649376	chr11	3761927	3762426	Tug1|chr11:3761927-3762426	0.320701747345719	.	.
chr11	3648877	3649376	chr11	3853391	3853890	Morc2a|chr11:3853391-3853890	0.364415223493899	.	.
chr11	3648877	3649376	chr11	3853391	3853890	Tug1|chr11:3853391-3853890	0.364415223493899	.	.
chr11	3649414	3649913	chr11	3289935	3290434	Morc2a|chr11:3289935-3290434	0.3405168291376	.	.
chr11	3649414	3649913	chr11	3289935	3290434	Tug1|chr11:3289935-3290434	0.3405168291376	.	.
chr11	3649414	3649913	chr11	3371193	3371692	Morc2a|chr11:3371193-3371692	0.224835275139137	.	.
chr11	3649414	3649913	chr11	3371193	3371692	Tug1|chr11:3371193-3371692	0.224835275139137	.	.
chr11	3649414	3649913	chr11	3761927	3762426	Morc2a|chr11:3761927-3762426	0.274366518085223	.	.
chr11	3649414	3649913	chr11	3761927	3762426	Tug1|chr11:3761927-3762426	0.274366518085223	.	.
chr11	3649414	3649913	chr11	3853391	3853890	Morc2a|chr11:3853391-3853890	0.377435222633291	.	.
chr11	3649414	3649913	chr11	3853391	3853890	Tug1|chr11:3853391-3853890	0.377435222633291	.	.
chr11	3863689	3864188	chr11	3761927	3762426	Osbp2|chr11:3761927-3762426	0.339709772304937	.	.
chr11	3894950	3895449	chr11	3853391	3853890	4921536K21Rik|chr11:3853391-3853890	0.355005831446104	.	.
chr11	3894950	3895449	chr11	3853391	3853890	Dusp18|chr11:3853391-3853890	0.355005831446104	.	.
chr11	3894950	3895449	chr11	4096446	4096945	4921536K21Rik|chr11:4096446-4096945	0.302991663076169	.	.
chr11	3894950	3895449	chr11	4096446	4096945	Dusp18|chr11:4096446-4096945	0.302991663076169	.	.
chr11	3913534	3914033	chr11	3761927	3762426	Slc35e4|chr11:3761927-3762426	0.333204783891152	.	.
chr11	3913534	3914033	chr11	3853391	3853890	Slc35e4|chr11:3853391-3853890	0.364179114336431	.	.
chr11	3913534	3914033	chr11	4096446	4096945	Slc35e4|chr11:4096446-4096945	0.277849928275905	.	.
chr11	3914458	3914957	chr11	3774253	3774752	Slc35e4|chr11:3774253-3774752	0.201351244542839	.	.
chr11	3914458	3914957	chr11	4121657	4122156	Slc35e4|chr11:4121657-4122156	0.244963445334104	.	.
chr11	3963478	3963977	chr11	3761927	3762426	Pes1|chr11:3761927-3762426	0.223307633054943	.	.
chr11	3963478	3963977	chr11	4121657	4122156	Pes1|chr11:4121657-4122156	0.354960529138179	.	.
chr11	4160019	4160518	chr11	4121657	4122156	Ccdc157|chr11:4121657-4122156	0.225551253446158	.	.
chr11	4160019	4160518	chr11	4121657	4122156	Sf3a1|chr11:4121657-4122156	0.225551253446158	.	.
chr11	4186479	4186978	chr11	3761268	3761767	Tbc1d10a|chr11:3761268-3761767	0.191149067212129	.	.
chr11	4186479	4186978	chr11	3853391	3853890	Tbc1d10a|chr11:3853391-3853890	0.231520697003995	.	.
chr11	4186479	4186978	chr11	4096446	4096945	Tbc1d10a|chr11:4096446-4096945	0.520525438513099	.	.
chr11	4594654	4595153	chr11	4968350	4968849	Mtmr3|chr11:4968350-4968849	0.255546186886456	.	.
chr11	4703851	4704350	chr11	4737578	4738077	Uqcr10|chr11:4737578-4738077	0.277855388667652	.	.
chr11	4703851	4704350	chr11	4737578	4738077	Zmat5|chr11:4737578-4738077	0.277855388667652	.	.
chr11	4947019	4947518	chr11	4968350	4968849	Nefh|chr11:4968350-4968849	0.23439737633123	.	.
chr11	4986587	4987086	chr11	4737578	4738077	Ap1b1|chr11:4737578-4738077	0.265414725436801	.	.
chr11	5444680	5445179	chr11	5485226	5485725	Znrf3|chr11:5485226-5485725	0.238077265374688	.	.
chr11	5444680	5445179	chr11	5707491	5707990	Znrf3|chr11:5707491-5707990	0.30439387647173	.	.
chr11	5520703	5521202	chr11	5901921	5902420	Xbp1|chr11:5901921-5902420	0.251328110151505	.	.
chr11	5521396	5521895	chr11	5903738	5904237	Xbp1|chr11:5903738-5904237	0.368149179060969	.	.
chr11	5542005	5542504	chr11	5485226	5485725	Ccdc117|chr11:5485226-5485725	0.290355792647879	.	.
chr11	5762152	5762651	chr11	6030578	6031077	Urgcp|chr11:6030578-6031077	0.45435157310366	.	.
chr11	5788237	5788736	chr11	5886153	5886652	Dbnl|chr11:5886153-5886652	0.307159598761078	.	.
chr11	5788237	5788736	chr11	5901921	5902420	Dbnl|chr11:5901921-5902420	0.199262984297258	.	.
chr11	5837806	5838305	chr11	5836045	5836544	Polm|chr11:5836045-5836544	0.200701953769865	.	.
chr11	5878079	5878578	chr11	6030578	6031077	Pold2|chr11:6030578-6031077	0.214086472692327	.	.
chr11	6199704	6200203	chr11	5903738	5904237	A730071L15Rik|chr11:5903738-5904237	0.220472201973493	.	.
chr11	6199704	6200203	chr11	5903738	5904237	Nudcd3|chr11:5903738-5904237	0.220472201973493	.	.
chr11	6200213	6200712	chr11	5901921	5902420	A730071L15Rik|chr11:5901921-5902420	0.317764470908046	.	.
chr11	6200213	6200712	chr11	5901921	5902420	Nudcd3|chr11:5901921-5902420	0.317764470908046	.	.
chr11	6200213	6200712	chr11	5903738	5904237	A730071L15Rik|chr11:5903738-5904237	0.196955059661679	.	.
chr11	6200213	6200712	chr11	5903738	5904237	Nudcd3|chr11:5903738-5904237	0.196955059661679	.	.
chr11	6267557	6268056	chr11	6030578	6031077	Ddx56|chr11:6030578-6031077	0.361725505558124	.	.
chr11	6274682	6275181	chr11	6030578	6031077	Tmed4|chr11:6030578-6031077	0.381968871404388	.	.
chr11	6475919	6476418	chr11	6030578	6031077	Gm11973|chr11:6030578-6031077	0.229766533995538	.	.
chr11	6475919	6476418	chr11	6030578	6031077	Purb|chr11:6030578-6031077	0.229766533995538	.	.
chr11	6528620	6529119	chr11	6677466	6677965	Snhg15|chr11:6677466-6677965	0.231503682307659	.	.
chr11	6528620	6529119	chr11	6889473	6889972	Snhg15|chr11:6889473-6889972	0.300147350545687	.	.
chr11	6605340	6605839	chr11	6654921	6655420	Nacad|chr11:6654921-6655420	0.208444297748436	.	.
chr11	7213380	7213879	chr11	6889473	6889972	Igfbp3|chr11:6889473-6889972	0.245201037859695	.	.
chr11	9010962	9011461	chr11	8915989	8916488	Hus1|chr11:8915989-8916488	0.355366468255398	.	.
chr11	9010962	9011461	chr11	9317260	9317759	Hus1|chr11:9317260-9317759	0.247023995643569	.	.
chr11	9048265	9048764	chr11	8915989	8916488	Gm11992|chr11:8915989-8916488	0.214544979258611	.	.
chr11	9048265	9048764	chr11	8915989	8916488	Sun3|chr11:8915989-8916488	0.214544979258611	.	.
chr11	11113765	11114264	chr11	11013975	11014474	Vwc2|chr11:11013975-11014474	0.24123908629129	.	.
chr11	11113765	11114264	chr11	11115591	11116090	Vwc2|chr11:11115591-11116090	0.288714193535554	.	.
chr11	11113765	11114264	chr11	11116114	11116613	Vwc2|chr11:11116114-11116613	0.255617350846664	.	.
chr11	11113765	11114264	chr11	11175118	11175617	Vwc2|chr11:11175118-11175617	0.213680956207335	.	.
chr11	11461833	11462332	chr11	11013975	11014474	Spata48|chr11:11013975-11014474	0.303166709015901	.	.
chr11	11461833	11462332	chr11	11013975	11014474	Zpbp|chr11:11013975-11014474	0.303166709015901	.	.
chr11	11461833	11462332	chr11	11115591	11116090	Spata48|chr11:11115591-11116090	0.384882887362047	.	.
chr11	11461833	11462332	chr11	11115591	11116090	Zpbp|chr11:11115591-11116090	0.384882887362047	.	.
chr11	11462374	11462873	chr11	11131662	11132161	Spata48|chr11:11131662-11132161	0.451679815374936	.	.
chr11	11462374	11462873	chr11	11131662	11132161	Zpbp|chr11:11131662-11132161	0.451679815374936	.	.
chr11	11808722	11809221	chr11	12025370	12025869	Fignl1|chr11:12025370-12025869	0.382994929765636	.	.
chr11	11808722	11809221	chr11	12026095	12026594	Fignl1|chr11:12026095-12026594	0.269546250400844	.	.
chr11	12464705	12465204	chr11	12359288	12359787	Cobl|chr11:12359288-12359787	0.254268620229906	.	.
chr11	12464705	12465204	chr11	12521278	12521777	Cobl|chr11:12521278-12521777	0.226779432837324	.	.
chr11	12464705	12465204	chr11	12579137	12579636	Cobl|chr11:12579137-12579636	0.300397416927119	.	.
chr11	16257496	16257995	chr11	16412586	16413085	Vstm2a|chr11:16412586-16413085	0.238488114832688	.	.
chr11	16257496	16257995	chr11	16591885	16592384	Vstm2a|chr11:16591885-16592384	0.374565840634168	.	.
chr11	17052106	17052605	chr11	17305907	17306406	Cnrip1|chr11:17305907-17306406	0.310136753894283	.	.
chr11	17052106	17052605	chr11	17305907	17306406	Plek|chr11:17305907-17306406	0.310136753894283	.	.
chr11	17052630	17053129	chr11	17305907	17306406	Plek|chr11:17305907-17306406	0.252223690472252	.	.
chr11	17158989	17159488	chr11	16772677	16773176	Ppp3r1|chr11:16772677-16773176	0.225995228569207	.	.
chr11	17953651	17954150	chr11	17663797	17664296	Etaa1|chr11:17663797-17664296	0.235618726228439	.	.
chr11	17953651	17954150	chr11	17663797	17664296	Etaa1os|chr11:17663797-17664296	0.235618726228439	.	.
chr11	20112677	20113176	chr11	20454941	20455440	Actr2|chr11:20454941-20455440	0.245974854114096	.	.
chr11	20201597	20202096	chr11	19784945	19785444	Rab1a|chr11:19784945-19785444	0.394258515210758	.	.
chr11	20249230	20249729	chr11	19925308	19925807	Cep68|chr11:19925308-19925807	0.261479366036924	.	.
chr11	20249230	20249729	chr11	19972409	19972908	Cep68|chr11:19972409-19972908	0.327701614716286	.	.
chr11	20332570	20333069	chr11	20561218	20561717	Slc1a4|chr11:20561218-20561717	0.260402556549345	.	.
chr11	20542743	20543242	chr11	20561218	20561717	Sertad2|chr11:20561218-20561717	0.39147320434849	.	.
chr11	20542743	20543242	chr11	20632267	20632766	Sertad2|chr11:20632267-20632766	0.228108153668967	.	.
chr11	20542743	20543242	chr11	20987655	20988154	Sertad2|chr11:20987655-20988154	0.21430800542903	.	.
chr11	20830845	20831344	chr11	20794673	20795172	Gm12037|chr11:20794673-20795172	0.220596554302815	.	.
chr11	20830845	20831344	chr11	20794673	20795172	Lgalsl|chr11:20794673-20795172	0.220596554302815	.	.
chr11	21239060	21239559	chr11	21453642	21454141	Vps54|chr11:21453642-21454141	0.232170602112442	.	.
chr11	21571714	21572213	chr11	21453642	21454141	Mdh1|chr11:21453642-21454141	0.299403331108563	.	.
chr11	21571714	21572213	chr11	21453642	21454141	Wdpcp|chr11:21453642-21454141	0.299403331108563	.	.
chr11	22512298	22512797	chr11	22286837	22287336	Tmem17|chr11:22286837-22287336	0.266119389096077	.	.
chr11	22512298	22512797	chr11	22874789	22875288	Tmem17|chr11:22874789-22875288	0.23277177850498	.	.
chr11	22859555	22860054	chr11	22698484	22698983	9130230N09Rik|chr11:22698484-22698983	0.224132277302763	.	.
chr11	22972509	22973008	chr11	22874789	22875288	Zrsr1|chr11:22874789-22875288	0.37629557279442	.	.
chr11	22972509	22973008	chr11	23124342	23124841	Zrsr1|chr11:23124342-23124841	0.355753900047189	.	.
chr11	22990297	22990796	chr11	22874789	22875288	Cct4|chr11:22874789-22875288	0.474546690318244	.	.
chr11	22990804	22991303	chr11	22874789	22875288	Cct4|chr11:22874789-22875288	0.207278350757663	.	.
chr11	23770813	23771312	chr11	23979266	23979765	Rel|chr11:23979266-23979765	0.252828638244616	.	.
chr11	26210094	26210593	chr11	26387215	26387714	5730522E02Rik|chr11:26387215-26387714	0.257834449999992	.	.
chr11	26592945	26593444	chr11	26387215	26387714	Vrk2|chr11:26387215-26387714	0.340166330115552	.	.
chr11	28584127	28584626	chr11	28365357	28365856	Ccdc85a|chr11:28365357-28365856	0.539465220088642	.	.
chr11	28584127	28584626	chr11	28422695	28423194	Ccdc85a|chr11:28422695-28423194	0.317320392884442	.	.
chr11	29514834	29515333	chr11	29774148	29774647	Gm12089|chr11:29774148-29774647	0.253923476271178	.	.
chr11	29514834	29515333	chr11	29774148	29774647	Prorsd1|chr11:29774148-29774647	0.253923476271178	.	.
chr11	29514834	29515333	chr11	29788745	29789244	Gm12089|chr11:29788745-29789244	0.333312026280195	.	.
chr11	29514834	29515333	chr11	29788745	29789244	Prorsd1|chr11:29788745-29789244	0.333312026280195	.	.
chr11	29514834	29515333	chr11	29924103	29924602	Gm12089|chr11:29924103-29924602	0.257257269803635	.	.
chr11	29514834	29515333	chr11	29924103	29924602	Prorsd1|chr11:29924103-29924602	0.257257269803635	.	.
chr11	29526171	29526670	chr11	29774148	29774647	Mtif2|chr11:29774148-29774647	0.286282784035092	.	.
chr11	29526171	29526670	chr11	29924103	29924602	Mtif2|chr11:29924103-29924602	0.231039509749419	.	.
chr11	29692664	29693163	chr11	29788745	29789244	Rtn4|chr11:29788745-29789244	0.292057446587189	.	.
chr11	29692664	29693163	chr11	29924103	29924602	Rtn4|chr11:29924103-29924602	0.568400938345393	.	.
chr11	29693483	29693982	chr11	29694010	29694509	Rtn4|chr11:29694010-29694509	0.407322228620318	.	.
chr11	30267372	30267871	chr11	30657058	30657557	Gm8098|chr11:30657058-30657557	0.209693777300133	.	.
chr11	30267372	30267871	chr11	30657058	30657557	Sptbn1|chr11:30657058-30657557	0.209693777300133	.	.
chr11	30885150	30885649	chr11	30754917	30755416	Asb3|chr11:30754917-30755416	0.273581033915873	.	.
chr11	30885150	30885649	chr11	30754917	30755416	Gpr75|chr11:30754917-30755416	0.273581033915873	.	.
chr11	30954161	30954660	chr11	30676047	30676546	Erlec1|chr11:30676047-30676546	0.267184857427492	.	.
chr11	30954161	30954660	chr11	30754917	30755416	Erlec1|chr11:30754917-30755416	0.198124008629266	.	.
chr11	30986154	30986653	chr11	30657058	30657557	Chac2|chr11:30657058-30657557	0.267118822471757	.	.
chr11	31369227	31369726	chr11	31005199	31005698	Stc2|chr11:31005199-31005698	0.351721459963341	.	.
chr11	31369227	31369726	chr11	31637979	31638478	Stc2|chr11:31637979-31638478	0.237192648555876	.	.
chr11	31369227	31369726	chr11	31694883	31695382	Stc2|chr11:31694883-31695382	0.498838894012457	.	.
chr11	31369227	31369726	chr11	31713510	31714009	Stc2|chr11:31713510-31714009	0.322162758557721	.	.
chr11	31369857	31370356	chr11	31169173	31169672	Stc2|chr11:31169173-31169672	0.434513660596896	.	.
chr11	31369857	31370356	chr11	31694883	31695382	Stc2|chr11:31694883-31695382	0.211337451217196	.	.
chr11	31369857	31370356	chr11	31713510	31714009	Stc2|chr11:31713510-31714009	0.210690938761657	.	.
chr11	33162136	33162635	chr11	33075180	33075679	Npm1|chr11:33075180-33075679	0.213059108842605	.	.
chr11	33513514	33514013	chr11	33685871	33686370	Ranbp17|chr11:33685871-33686370	0.232020999908996	.	.
chr11	42419868	42420367	chr11	42542814	42543313	Gabrb2|chr11:42542814-42543313	0.484851911349822	.	.
chr11	43425980	43426479	chr11	43263738	43264237	Pttg1|chr11:43263738-43264237	0.211441485436081	.	.
chr11	43425980	43426479	chr11	43344591	43345090	Pttg1|chr11:43344591-43345090	0.2232708226707	.	.
chr11	43528548	43529047	chr11	43344591	43345090	Ccnjl|chr11:43344591-43345090	0.249925138584436	.	.
chr11	43528548	43529047	chr11	43836331	43836830	Ccnjl|chr11:43836331-43836830	0.208892633041747	.	.
chr11	43681550	43682049	chr11	43263738	43264237	Pwwp2a|chr11:43263738-43264237	0.300652742484111	.	.
chr11	43681550	43682049	chr11	43344591	43345090	Pwwp2a|chr11:43344591-43345090	0.206929876566316	.	.
chr11	43681550	43682049	chr11	43766780	43767279	Pwwp2a|chr11:43766780-43767279	0.219001999688936	.	.
chr11	43681550	43682049	chr11	43836331	43836830	Pwwp2a|chr11:43836331-43836830	0.350134239074586	.	.
chr11	43682467	43682966	chr11	43889376	43889875	Pwwp2a|chr11:43889376-43889875	0.190724290013481	.	.
chr11	43747756	43748255	chr11	43263738	43264237	Ttc1|chr11:43263738-43264237	0.4591441472294	.	.
chr11	43747756	43748255	chr11	43613025	43613524	Ttc1|chr11:43613025-43613524	0.254810949672627	.	.
chr11	44470279	44470778	chr11	44188145	44188644	Ublcp1|chr11:44188145-44188644	0.214298014665048	.	.
chr11	44470279	44470778	chr11	44229872	44230371	Ublcp1|chr11:44229872-44230371	0.209168981359313	.	.
chr11	44470279	44470778	chr11	44520369	44520868	Ublcp1|chr11:44520369-44520868	0.247882315064231	.	.
chr11	44518707	44519206	chr11	44618170	44618669	Rnf145|chr11:44618170-44618669	0.359517360913637	.	.
chr11	44616972	44617471	chr11	44610856	44611355	Ebf1|chr11:44610856-44611355	0.229541978806152	.	.
chr11	44616972	44617471	chr11	44618170	44618669	Ebf1|chr11:44618170-44618669	0.234668985687915	.	.
chr11	45851687	45852186	chr11	45766564	45767063	Clint1|chr11:45766564-45767063	0.328366549063871	.	.
chr11	45955275	45955774	chr11	45766564	45767063	Thg1l|chr11:45766564-45767063	0.227060290888748	.	.
chr11	45979888	45980387	chr11	45767137	45767636	Sox30|chr11:45767137-45767636	0.295239362547173	.	.
chr11	45979888	45980387	chr11	45926729	45927228	Sox30|chr11:45926729-45927228	0.219043472919879	.	.
chr11	45980458	45980957	chr11	45767137	45767636	Sox30|chr11:45767137-45767636	0.412032636501372	.	.
chr11	46312118	46312617	chr11	46311408	46311907	Cyfip2|chr11:46311408-46311907	0.433544735352655	.	.
chr11	48799792	48800291	chr11	48837257	48837756	Rack1|chr11:48837257-48837756	0.198817506937918	.	.
chr11	48800315	48800814	chr11	48856073	48856572	Rack1|chr11:48856073-48856572	0.252958322432854	.	.
chr11	48816857	48817356	chr11	48834168	48834667	Trim41|chr11:48834168-48834667	0.209029148088894	.	.
chr11	48853382	48853881	chr11	48834168	48834667	Gm16170|chr11:48834168-48834667	0.216379660061183	.	.
chr11	48853382	48853881	chr11	48837257	48837756	Gm16170|chr11:48837257-48837756	0.193938699323679	.	.
chr11	48853382	48853881	chr11	48856073	48856572	Gm16170|chr11:48856073-48856572	0.348266808616599	.	.
chr11	48871161	48871660	chr11	48834168	48834667	Irgm1|chr11:48834168-48834667	0.286583589975916	.	.
chr11	48871161	48871660	chr11	48856073	48856572	Irgm1|chr11:48856073-48856572	0.39754055030498	.	.
chr11	49203185	49203684	chr11	48788591	48789090	Zfp62|chr11:48788591-48789090	0.343574023048334	.	.
chr11	49203185	49203684	chr11	48790215	48790714	Zfp62|chr11:48790215-48790714	0.343078152758754	.	.
chr11	49203185	49203684	chr11	48837777	48838276	Zfp62|chr11:48837777-48838276	0.267660269848813	.	.
chr11	49243866	49244365	chr11	48834168	48834667	Mgat1|chr11:48834168-48834667	0.218926347430964	.	.
chr11	49243866	49244365	chr11	48837257	48837756	Mgat1|chr11:48837257-48837756	0.357511044421044	.	.
chr11	50292140	50292639	chr11	50358779	50359278	Maml1|chr11:50358779-50359278	0.261823837497058	.	.
chr11	50292140	50292639	chr11	50359542	50360041	Maml1|chr11:50359542-50360041	0.399374596111359	.	.
chr11	50292140	50292639	chr11	50441534	50442033	Maml1|chr11:50441534-50442033	0.3253077444991	.	.
chr11	50292140	50292639	chr11	50540039	50540538	Maml1|chr11:50540039-50540538	0.457690778307105	.	.
chr11	50292140	50292639	chr11	50571341	50571840	Maml1|chr11:50571341-50571840	0.230193351236689	.	.
chr11	50325563	50326062	chr11	50358779	50359278	Canx|chr11:50358779-50359278	0.293571761229901	.	.
chr11	50325563	50326062	chr11	50378247	50378746	Canx|chr11:50378247-50378746	0.194249174882041	.	.
chr11	50325563	50326062	chr11	50441534	50442033	Canx|chr11:50441534-50442033	0.32864224961434	.	.
chr11	50325563	50326062	chr11	50540039	50540538	Canx|chr11:50540039-50540538	0.469300491863573	.	.
chr11	50325563	50326062	chr11	50571341	50571840	Canx|chr11:50571341-50571840	0.253211831280716	.	.
chr11	50377343	50377842	chr11	50540039	50540538	Hnrnph1|chr11:50540039-50540538	0.435383908339069	.	.
chr11	50377343	50377842	chr11	50571341	50571840	Hnrnph1|chr11:50571341-50571840	0.328583960348626	.	.
chr11	50430591	50431090	chr11	50371278	50371777	Rufy1|chr11:50371278-50371777	0.282121987047756	.	.
chr11	50430591	50431090	chr11	50492890	50493389	Rufy1|chr11:50492890-50493389	0.301170500910363	.	.
chr11	50887467	50887966	chr11	50571341	50571840	Zfp454|chr11:50571341-50571840	0.277119271791688	.	.
chr11	50887467	50887966	chr11	50769375	50769874	Zfp454|chr11:50769375-50769874	0.308496764135134	.	.
chr11	51262855	51263354	chr11	51539560	51540059	BC049762|chr11:51539560-51540059	0.249977213900826	.	.
chr11	51262855	51263354	chr11	51658702	51659201	BC049762|chr11:51658702-51659201	0.316816581274473	.	.
chr11	51583993	51584492	chr11	51391471	51391970	Phykpl|chr11:51391471-51391970	0.297344684655727	.	.
chr11	51583993	51584492	chr11	51855397	51855896	Phykpl|chr11:51855397-51855896	0.375338916813327	.	.
chr11	51583993	51584492	chr11	51856134	51856633	Phykpl|chr11:51856134-51856633	0.363311628016374	.	.
chr11	51605794	51606293	chr11	51856134	51856633	Hnrnpab|chr11:51856134-51856633	0.448495408059948	.	.
chr11	51606706	51607205	chr11	51855397	51855896	Hnrnpab|chr11:51855397-51855896	0.203885076398666	.	.
chr11	51619481	51619980	chr11	51539560	51540059	Nhp2|chr11:51539560-51540059	0.227998309204047	.	.
chr11	51619481	51619980	chr11	51658702	51659201	Nhp2|chr11:51658702-51659201	0.262195529972696	.	.
chr11	51635626	51636125	chr11	51539560	51540059	Rmnd5b|chr11:51539560-51540059	0.208204548348101	.	.
chr11	51635626	51636125	chr11	51658702	51659201	Rmnd5b|chr11:51658702-51659201	0.255763864951826	.	.
chr11	51688541	51689040	chr11	51832401	51832900	0610009B22Rik|chr11:51832401-51832900	0.242690460098762	.	.
chr11	51688541	51689040	chr11	51856134	51856633	0610009B22Rik|chr11:51856134-51856633	0.262969684738088	.	.
chr11	51688541	51689040	chr11	51945350	51945849	0610009B22Rik|chr11:51945350-51945849	0.191437723069793	.	.
chr11	51763403	51763902	chr11	52086506	52087005	Sar1b|chr11:52086506-52087005	0.257411183487967	.	.
chr11	51763403	51763902	chr11	52086506	52087005	Sec24a|chr11:52086506-52087005	0.257411183487967	.	.
chr11	51857661	51858160	chr11	51832401	51832900	Jade2|chr11:51832401-51832900	0.331012401224155	.	.
chr11	51999945	52000444	chr11	52253862	52254361	Gm12204|chr11:52253862-52254361	0.449155512735586	.	.
chr11	51999945	52000444	chr11	52253862	52254361	Ube2b|chr11:52253862-52254361	0.449155512735586	.	.
chr11	52000555	52001054	chr11	51856134	51856633	Gm12204|chr11:51856134-51856633	0.228207564088797	.	.
chr11	52000555	52001054	chr11	51856134	51856633	Ube2b|chr11:51856134-51856633	0.228207564088797	.	.
chr11	52000555	52001054	chr11	52086506	52087005	Gm12204|chr11:52086506-52087005	0.371229765573274	.	.
chr11	52000555	52001054	chr11	52086506	52087005	Ube2b|chr11:52086506-52087005	0.371229765573274	.	.
chr11	52000555	52001054	chr11	52253862	52254361	Gm12204|chr11:52253862-52254361	0.263468813407555	.	.
chr11	52000555	52001054	chr11	52253862	52254361	Ube2b|chr11:52253862-52254361	0.263468813407555	.	.
chr11	52003968	52004467	chr11	51856134	51856633	Cdkl3|chr11:51856134-51856633	0.23587324212059	.	.
chr11	52098497	52098996	chr11	51832401	51832900	Ppp2ca|chr11:51832401-51832900	0.322244352230518	.	.
chr11	52099118	52099617	chr11	51832401	51832900	Ppp2ca|chr11:51832401-51832900	0.359948644369393	.	.
chr11	52231721	52232220	chr11	51755773	51756272	Skp1a|chr11:51755773-51756272	0.226415310690649	.	.
chr11	52231721	52232220	chr11	51945350	51945849	Skp1a|chr11:51945350-51945849	0.359736441172863	.	.
chr11	52360764	52361263	chr11	52253862	52254361	Vdac1|chr11:52253862-52254361	0.198735177923142	.	.
chr11	52764443	52764942	chr11	52919612	52920111	Fstl4|chr11:52919612-52920111	0.293841349914148	.	.
chr11	53350931	53351430	chr11	53252287	53252786	Aff4|chr11:53252287-53252786	0.317310011846443	.	.
chr11	53350931	53351430	chr11	53252287	53252786	Aff4|chr11:53252287-53252786	0.317310011846444	.	.
chr11	53350931	53351430	chr11	53470257	53470756	Aff4|chr11:53470257-53470756	0.214724234016084	.	.
chr11	53430286	53430785	chr11	53057546	53058045	Gdf9|chr11:53057546-53058045	0.237806325863466	.	.
chr11	53430286	53430785	chr11	53057546	53058045	Uqcrq|chr11:53057546-53058045	0.237806325863466	.	.
chr11	53431010	53431509	chr11	53057546	53058045	Gdf9|chr11:53057546-53058045	0.261484138124423	.	.
chr11	53431010	53431509	chr11	53057546	53058045	Uqcrq|chr11:53057546-53058045	0.261484138124423	.	.
chr11	53431010	53431509	chr11	53520591	53521090	Gdf9|chr11:53520591-53521090	0.492349669310295	.	.
chr11	53431010	53431509	chr11	53520591	53521090	Uqcrq|chr11:53520591-53521090	0.492349669310295	.	.
chr11	53479994	53480493	chr11	53032302	53032801	Sowaha|chr11:53032302-53032801	0.263059770331438	.	.
chr11	53479994	53480493	chr11	53520591	53521090	Sowaha|chr11:53520591-53521090	0.222721158367979	.	.
chr11	53519552	53520051	chr11	53520591	53521090	Sept8|chr11:53520591-53521090	0.228402534249156	.	.
chr11	53567090	53567589	chr11	53470257	53470756	A430108G06Rik|chr11:53470257-53470756	0.296458268850107	.	.
chr11	53567090	53567589	chr11	53470257	53470756	Kif3a|chr11:53470257-53470756	0.296458268850107	.	.
chr11	53707052	53707551	chr11	53538874	53539373	Rad50|chr11:53538874-53539373	0.274182996465431	.	.
chr11	53769713	53770212	chr11	53763473	53763972	Irf1|chr11:53763473-53763972	0.644309069766939	.	.
chr11	53769713	53770212	chr11	54112961	54113460	Irf1|chr11:54112961-54113460	0.511003006069756	.	.
chr11	53770230	53770729	chr11	53763473	53763972	Irf1|chr11:53763473-53763972	0.478212409700043	.	.
chr11	53770230	53770729	chr11	54112961	54113460	Irf1|chr11:54112961-54113460	0.27001591994145	.	.
chr11	53859040	53859539	chr11	54112961	54113460	Gm12216|chr11:54112961-54113460	0.504653332376843	.	.
chr11	53891550	53892049	chr11	53763473	53763972	Slc22a5|chr11:53763473-53763972	0.226833015309898	.	.
chr11	53980083	53980582	chr11	54112961	54113460	Slc22a21|chr11:54112961-54113460	0.234611735027328	.	.
chr11	54437826	54438325	chr11	54088837	54089336	Fnip1|chr11:54088837-54089336	0.334223082255876	.	.
chr11	54437826	54438325	chr11	54112961	54113460	Fnip1|chr11:54112961-54113460	0.31195825517278	.	.
chr11	54437826	54438325	chr11	54122258	54122757	Fnip1|chr11:54122258-54122757	0.230243325878413	.	.
chr11	54787443	54787942	chr11	54904212	54904711	Cdc42se2|chr11:54904212-54904711	0.193591183309189	.	.
chr11	54860391	54860890	chr11	54930311	54930810	Lyrm7|chr11:54930311-54930810	0.268557443818822	.	.
chr11	54860391	54860890	chr11	54955884	54956383	Lyrm7|chr11:54955884-54956383	0.201169453416961	.	.
chr11	54866445	54866944	chr11	54718572	54719071	Hint1|chr11:54718572-54719071	0.412337024161717	.	.
chr11	54866445	54866944	chr11	54930311	54930810	Hint1|chr11:54930311-54930810	0.29890281109018	.	.
chr11	54902654	54903153	chr11	54904212	54904711	Gpx3|chr11:54904212-54904711	0.209072290720757	.	.
chr11	54902654	54903153	chr11	54973142	54973641	Gpx3|chr11:54973142-54973641	0.552381154883883	.	.
chr11	54902654	54903153	chr11	55086973	55087472	Gpx3|chr11:55086973-55087472	0.216351519465452	.	.
chr11	55097594	55098093	chr11	54930311	54930810	Gm2a|chr11:54930311-54930810	0.218661240172936	.	.
chr11	55097594	55098093	chr11	55446542	55447041	Gm2a|chr11:55446542-55447041	0.446872622317368	.	.
chr11	55204077	55204576	chr11	54955884	54956383	Slc36a1|chr11:54955884-54956383	0.233853240775998	.	.
chr11	55469713	55470212	chr11	55386408	55386907	G3bp1|chr11:55386408-55386907	0.280292983676464	.	.
chr11	55469713	55470212	chr11	55446542	55447041	G3bp1|chr11:55446542-55447041	0.208497005406678	.	.
chr11	55608465	55608964	chr11	55859080	55859579	Glra1|chr11:55859080-55859579	0.199748806823728	.	.
chr11	57801295	57801794	chr11	57962745	57963244	2010001A14Rik|chr11:57962745-57963244	0.241310515474449	.	.
chr11	57801295	57801794	chr11	57962745	57963244	Sap30l|chr11:57962745-57963244	0.241310515474449	.	.
chr11	57801295	57801794	chr11	58179510	58180009	2010001A14Rik|chr11:58179510-58180009	0.235325985504485	.	.
chr11	57801295	57801794	chr11	58179510	58180009	Sap30l|chr11:58179510-58180009	0.235325985504485	.	.
chr11	58008513	58009012	chr11	57962245	57962744	Larp1|chr11:57962245-57962744	0.249563456674587	.	.
chr11	58008513	58009012	chr11	57962745	57963244	Larp1|chr11:57962745-57963244	0.386929123947263	.	.
chr11	58008513	58009012	chr11	58301694	58302193	Larp1|chr11:58301694-58302193	0.307345596004639	.	.
chr11	58103758	58104257	chr11	58302580	58303079	Cnot8|chr11:58302580-58303079	0.231077658108077	.	.
chr11	58104268	58104767	chr11	57760299	57760798	Cnot8|chr11:57760299-57760798	0.212050595957154	.	.
chr11	58168278	58168777	chr11	58301694	58302193	Gemin5|chr11:58301694-58302193	0.295800076695106	.	.
chr11	58171472	58171971	chr11	57760299	57760798	Mrpl22|chr11:57760299-57760798	0.39859807981917	.	.
chr11	58171472	58171971	chr11	58301694	58302193	Mrpl22|chr11:58301694-58302193	0.210718060312544	.	.
chr11	58306797	58307296	chr11	58301694	58302193	Zfp692|chr11:58301694-58302193	0.282327193261787	.	.
chr11	58323135	58323634	chr11	58179510	58180009	1700047K16Rik|chr11:58179510-58180009	0.301730099658521	.	.
chr11	58330424	58330923	chr11	58179510	58180009	Sh3bp5l|chr11:58179510-58180009	0.191624650059182	.	.
chr11	58330424	58330923	chr11	58179510	58180009	Zfp672|chr11:58179510-58180009	0.191624650059182	.	.
chr11	58330424	58330923	chr11	58302580	58303079	Sh3bp5l|chr11:58302580-58303079	0.307169302515701	.	.
chr11	58330424	58330923	chr11	58302580	58303079	Zfp672|chr11:58302580-58303079	0.307169302515701	.	.
chr11	58846859	58847358	chr11	58959825	58960324	Gm12258|chr11:58959825-58960324	0.241777320980136	.	.
chr11	58866990	58867489	chr11	58959825	58960324	2810021J22Rik|chr11:58959825-58960324	0.231523947998564	.	.
chr11	58866990	58867489	chr11	59209071	59209570	2810021J22Rik|chr11:59209071-59209570	0.216165299368203	.	.
chr11	58903534	58904033	chr11	59209071	59209570	Gm12257|chr11:59209071-59209570	0.32517398601997	.	.
chr11	58903534	58904033	chr11	59209071	59209570	Zfp39|chr11:59209071-59209570	0.32517398601997	.	.
chr11	58903534	58904033	chr11	59238904	59239403	Gm12257|chr11:59238904-59239403	0.207432838865228	.	.
chr11	58903534	58904033	chr11	59238904	59239403	Zfp39|chr11:59238904-59239403	0.207432838865228	.	.
chr11	58904043	58904542	chr11	58959825	58960324	Gm12257|chr11:58959825-58960324	0.220155569271828	.	.
chr11	58904043	58904542	chr11	58959825	58960324	Zfp39|chr11:58959825-58960324	0.220155569271828	.	.
chr11	58904043	58904542	chr11	59209071	59209570	Gm12257|chr11:59209071-59209570	0.554563237459592	.	.
chr11	58904043	58904542	chr11	59209071	59209570	Zfp39|chr11:59209071-59209570	0.554563237459592	.	.
chr11	59191644	59192143	chr11	58981819	58982318	Guk1|chr11:58981819-58982318	0.367673705858659	.	.
chr11	59191644	59192143	chr11	59209071	59209570	Guk1|chr11:59209071-59209570	0.246237591752065	.	.
chr11	59208124	59208623	chr11	58959825	58960324	2310033P09Rik|chr11:58959825-58960324	0.282127219536554	.	.
chr11	59228020	59228519	chr11	58959825	58960324	Arf1|chr11:58959825-58960324	0.197945194930735	.	.
chr11	59228020	59228519	chr11	59209071	59209570	Arf1|chr11:59209071-59209570	0.331647319186484	.	.
chr11	59472277	59472776	chr11	59209071	59209570	Zfp867|chr11:59209071-59209570	0.254876618944824	.	.
chr11	59472277	59472776	chr11	59238904	59239403	Zfp867|chr11:59238904-59239403	0.242173050009122	.	.
chr11	59506099	59506598	chr11	59662147	59662646	4933439C10Rik|chr11:59662147-59662646	0.193270071546166	.	.
chr11	59787090	59787589	chr11	59662147	59662646	Pld6|chr11:59662147-59662646	0.195241494787832	.	.
chr11	59810041	59810540	chr11	59759053	59759552	Flcn|chr11:59759053-59759552	0.291400404143289	.	.
chr11	59810041	59810540	chr11	59759053	59759552	Gm16062|chr11:59759053-59759552	0.291400404143289	.	.
chr11	59810041	59810540	chr11	59848097	59848596	Flcn|chr11:59848097-59848596	0.199998650694893	.	.
chr11	59810041	59810540	chr11	59848097	59848596	Gm16062|chr11:59848097-59848596	0.199998650694893	.	.
chr11	59810041	59810540	chr11	59885078	59885577	Flcn|chr11:59885078-59885577	0.319202339533	.	.
chr11	59810041	59810540	chr11	59885078	59885577	Gm16062|chr11:59885078-59885577	0.319202339533	.	.
chr11	59810041	59810540	chr11	59885617	59886116	Flcn|chr11:59885617-59886116	0.46662358977974	.	.
chr11	59810041	59810540	chr11	59885617	59886116	Gm16062|chr11:59885617-59886116	0.46662358977974	.	.
chr11	59839142	59839641	chr11	59885617	59886116	Cops3|chr11:59885617-59886116	0.281555855650207	.	.
chr11	59839142	59839641	chr11	59885617	59886116	Nt5m|chr11:59885617-59886116	0.281555855650207	.	.
chr11	59964797	59965296	chr11	59759053	59759552	Rasd1|chr11:59759053-59759552	0.223948702246697	.	.
chr11	59964797	59965296	chr11	59848097	59848596	Rasd1|chr11:59848097-59848596	0.230411152152159	.	.
chr11	60352835	60353334	chr11	60311396	60311895	Drc3|chr11:60311396-60311895	0.206458056220154	.	.
chr11	60352835	60353334	chr11	60311396	60311895	Tom1l2|chr11:60311396-60311895	0.206458056220154	.	.
chr11	60352835	60353334	chr11	60537735	60538234	Drc3|chr11:60537735-60538234	0.207388101124089	.	.
chr11	60352835	60353334	chr11	60537735	60538234	Tom1l2|chr11:60537735-60538234	0.207388101124089	.	.
chr11	60416982	60417481	chr11	60537735	60538234	Gid4|chr11:60537735-60538234	0.252576418708188	.	.
chr11	60416982	60417481	chr11	60537735	60538234	Gid4|chr11:60537735-60538234	0.252576418708189	.	.
chr11	60727028	60727527	chr11	60311396	60311895	Flii|chr11:60311396-60311895	0.495808902088998	.	.
chr11	60777078	60777577	chr11	60537735	60538234	Smcr8|chr11:60537735-60538234	0.385943626624737	.	.
chr11	60777078	60777577	chr11	60537735	60538234	Top3a|chr11:60537735-60538234	0.385943626624737	.	.
chr11	60830383	60830882	chr11	60927207	60927706	Dhrs7b|chr11:60927207-60927706	0.226608900798881	.	.
chr11	60830383	60830882	chr11	61180311	61180810	Dhrs7b|chr11:61180311-61180810	0.286201508796992	.	.
chr11	60878582	60879081	chr11	60953740	60954239	Tmem11|chr11:60953740-60954239	0.252701877483747	.	.
chr11	60878582	60879081	chr11	61231300	61231799	Tmem11|chr11:61231300-61231799	0.202692525657189	.	.
chr11	60931712	60932211	chr11	60953740	60954239	Map2k3|chr11:60953740-60954239	0.199053839358369	.	.
chr11	60931712	60932211	chr11	60953740	60954239	Map2k3os|chr11:60953740-60954239	0.199053839358369	.	.
chr11	60931712	60932211	chr11	61226101	61226600	Map2k3|chr11:61226101-61226600	0.241337306976132	.	.
chr11	60931712	60932211	chr11	61226101	61226600	Map2k3os|chr11:61226101-61226600	0.241337306976132	.	.
chr11	61021898	61022397	chr11	60927207	60927706	Kcnj12|chr11:60927207-60927706	0.198209695821212	.	.
chr11	61021898	61022397	chr11	61042717	61043216	Kcnj12|chr11:61042717-61043216	0.31951243435145	.	.
chr11	61022551	61023050	chr11	60927207	60927706	Kcnj12|chr11:60927207-60927706	0.228589840267208	.	.
chr11	61174850	61175349	chr11	60953740	60954239	Usp22|chr11:60953740-60954239	0.300060353882035	.	.
chr11	61174850	61175349	chr11	61042717	61043216	Usp22|chr11:61042717-61043216	0.200249180765155	.	.
chr11	61174850	61175349	chr11	61231300	61231799	Usp22|chr11:61231300-61231799	0.325765656247526	.	.
chr11	61266909	61267408	chr11	61226101	61226600	Aldh3a2|chr11:61226101-61226600	0.338053239559152	.	.
chr11	61267431	61267930	chr11	61231300	61231799	Aldh3a2|chr11:61231300-61231799	0.2706983343117	.	.
chr11	61408078	61408577	chr11	61104230	61104729	Gm45605|chr11:61104230-61104729	0.244436188516713	.	.
chr11	61408078	61408577	chr11	61231300	61231799	Gm45605|chr11:61231300-61231799	0.312109760521144	.	.
chr11	61453298	61453797	chr11	61104230	61104729	Rnf112|chr11:61104230-61104729	0.312907253918579	.	.
chr11	61494087	61494586	chr11	61193331	61193830	Mapk7|chr11:61193331-61193830	0.20542111161112	.	.
chr11	61494087	61494586	chr11	61226101	61226600	Mapk7|chr11:61226101-61226600	0.201464892561433	.	.
chr11	61494594	61495093	chr11	61226101	61226600	Mapk7|chr11:61226101-61226600	0.259266099859215	.	.
chr11	61930062	61930561	chr11	62076613	62077112	Akap10|chr11:62076613-62077112	0.32781776280455	.	.
chr11	61930062	61930561	chr11	62076613	62077112	Akap10|chr11:62076613-62077112	0.327817762804551	.	.
chr11	62281160	62281659	chr11	62076613	62077112	Ttc19|chr11:62076613-62077112	0.490348631602567	.	.
chr11	62281160	62281659	chr11	62076613	62077112	Zswim7|chr11:62076613-62077112	0.490348631602567	.	.
chr11	62550856	62551355	chr11	62457097	62457596	Gm12279|chr11:62457097-62457596	0.257505363325945	.	.
chr11	62550856	62551355	chr11	62457097	62457596	Ubb|chr11:62457097-62457596	0.257505363325945	.	.
chr11	62550856	62551355	chr11	62613558	62614057	Gm12279|chr11:62613558-62614057	0.312173021319375	.	.
chr11	62550856	62551355	chr11	62613558	62614057	Ubb|chr11:62613558-62614057	0.312173021319375	.	.
chr11	62551498	62551997	chr11	62613558	62614057	Gm12279|chr11:62613558-62614057	0.299462633055773	.	.
chr11	62551498	62551997	chr11	62613558	62614057	Ubb|chr11:62613558-62614057	0.299462633055773	.	.
chr11	62551498	62551997	chr11	62643242	62643741	Gm12279|chr11:62643242-62643741	0.230165739386199	.	.
chr11	62551498	62551997	chr11	62643242	62643741	Ubb|chr11:62643242-62643741	0.230165739386199	.	.
chr11	62575219	62575718	chr11	62613558	62614057	Trpv2|chr11:62613558-62614057	0.283273540905768	.	.
chr11	62575219	62575718	chr11	62756738	62757237	Trpv2|chr11:62756738-62757237	0.361264926887944	.	.
chr11	62602541	62603040	chr11	62675625	62676124	2410006H16Rik|chr11:62675625-62676124	0.26050239391224	.	.
chr11	62602541	62603040	chr11	62756738	62757237	2410006H16Rik|chr11:62756738-62757237	0.353311676483493	.	.
chr11	62648413	62648912	chr11	62457097	62457596	Lrrc75a|chr11:62457097-62457596	0.201286619464286	.	.
chr11	62648413	62648912	chr11	62457097	62457596	Mmgt2|chr11:62457097-62457596	0.201286619464286	.	.
chr11	62648413	62648912	chr11	62756738	62757237	Lrrc75a|chr11:62756738-62757237	0.22291025019362	.	.
chr11	62648413	62648912	chr11	62756738	62757237	Mmgt2|chr11:62756738-62757237	0.22291025019362	.	.
chr11	62731704	62732203	chr11	62613558	62614057	Zfp287|chr11:62613558-62614057	0.290711916742774	.	.
chr11	62731704	62732203	chr11	62643242	62643741	Zfp287|chr11:62643242-62643741	0.287687937880857	.	.
chr11	62789221	62789720	chr11	62675625	62676124	Zfp286|chr11:62675625-62676124	0.258882222023998	.	.
chr11	62789221	62789720	chr11	63135775	63136274	Zfp286|chr11:63135775-63136274	0.394667217160741	.	.
chr11	62879159	62879658	chr11	62613558	62614057	Tvp23b|chr11:62613558-62614057	0.375160170363661	.	.
chr11	62879159	62879658	chr11	62643242	62643741	Tvp23b|chr11:62643242-62643741	0.219647976361174	.	.
chr11	62879159	62879658	chr11	63027049	63027548	Tvp23b|chr11:63027049-63027548	0.244709666880309	.	.
chr11	62879159	62879658	chr11	63132403	63132902	Tvp23b|chr11:63132403-63132902	0.339379580179483	.	.
chr11	62879159	62879658	chr11	63135093	63135592	Tvp23b|chr11:63135093-63135592	0.226220133667042	.	.
chr11	62920993	62921492	chr11	62746406	62746905	Tvp23bos|chr11:62746406-62746905	0.220248449515257	.	.
chr11	62920993	62921492	chr11	63135775	63136274	Tvp23bos|chr11:63135775-63136274	0.246164965952506	.	.
chr11	65162720	65163219	chr11	65125059	65125558	Arhgap44|chr11:65125059-65125558	0.269875496599717	.	.
chr11	65787582	65788081	chr11	65905449	65905948	Map2k4|chr11:65905449-65905948	0.336553704204966	.	.
chr11	66167695	66168194	chr11	66258518	66259017	Dnah9|chr11:66258518-66259017	0.282850298878646	.	.
chr11	66167695	66168194	chr11	66258518	66259017	Gm12296|chr11:66258518-66259017	0.282850298878646	.	.
chr11	66167695	66168194	chr11	66273777	66274276	Dnah9|chr11:66273777-66274276	0.236650643470977	.	.
chr11	66167695	66168194	chr11	66273777	66274276	Gm12296|chr11:66273777-66274276	0.236650643470977	.	.
chr11	66168283	66168782	chr11	66258518	66259017	Dnah9|chr11:66258518-66259017	0.287545726929354	.	.
chr11	66168283	66168782	chr11	66258518	66259017	Gm12296|chr11:66258518-66259017	0.287545726929354	.	.
chr11	66526425	66526924	chr11	66273777	66274276	Shisa6|chr11:66273777-66274276	0.295783677988787	.	.
chr11	66526425	66526924	chr11	66905783	66906282	Shisa6|chr11:66905783-66906282	0.30057750262671	.	.
chr11	67024826	67025325	chr11	66905783	66906282	Tmem220|chr11:66905783-66906282	0.208826678401535	.	.
chr11	67024826	67025325	chr11	67010388	67010887	Tmem220|chr11:67010388-67010887	0.260094513471491	.	.
chr11	67024826	67025325	chr11	67085334	67085833	Tmem220|chr11:67085334-67085833	0.211802883488977	.	.
chr11	67052413	67052912	chr11	67010388	67010887	Adprm|chr11:67010388-67010887	0.276467926719952	.	.
chr11	67052413	67052912	chr11	67010388	67010887	Sco1|chr11:67010388-67010887	0.276467926719952	.	.
chr11	67966192	67966691	chr11	68004162	68004661	Cfap52|chr11:68004162-68004661	0.229610787943768	.	.
chr11	67966192	67966691	chr11	68004162	68004661	Stx8|chr11:68004162-68004661	0.229610787943768	.	.
chr11	68691203	68691702	chr11	68583134	68583633	Myh10|chr11:68583134-68583633	0.222988661370487	.	.
chr11	68691203	68691702	chr11	68852821	68853320	Myh10|chr11:68852821-68853320	0.348400431486008	.	.
chr11	68691203	68691702	chr11	68982609	68983108	Myh10|chr11:68982609-68983108	0.282969082865624	.	.
chr11	68691741	68692240	chr11	68583134	68583633	Myh10|chr11:68583134-68583633	0.239721357227729	.	.
chr11	68691741	68692240	chr11	68852821	68853320	Myh10|chr11:68852821-68853320	0.300647416816994	.	.
chr11	68691741	68692240	chr11	68982609	68983108	Myh10|chr11:68982609-68983108	0.267600068119415	.	.
chr11	68967887	68968386	chr11	69099868	69100367	Slc25a35|chr11:69099868-69100367	0.254785986316175	.	.
chr11	68967887	68968386	chr11	69211362	69211861	Slc25a35|chr11:69211362-69211861	0.200956353884468	.	.
chr11	68967887	68968386	chr11	69235119	69235618	Slc25a35|chr11:69235119-69235618	0.370791027579568	.	.
chr11	68967887	68968386	chr11	69235119	69235618	Slc25a35|chr11:69235119-69235618	0.370791027579569	.	.
chr11	69008204	69008703	chr11	69040105	69040604	Pfas|chr11:69040105-69040604	0.237201897637234	.	.
chr11	69008204	69008703	chr11	69133869	69134368	Pfas|chr11:69133869-69134368	0.24936014433396	.	.
chr11	69008204	69008703	chr11	69410578	69411077	Pfas|chr11:69410578-69411077	0.258855290713326	.	.
chr11	69015807	69016306	chr11	69012265	69012764	Ctc1|chr11:69012265-69012764	0.199525184440227	.	.
chr11	69015807	69016306	chr11	69040105	69040604	Ctc1|chr11:69040105-69040604	0.369812773814472	.	.
chr11	69015807	69016306	chr11	69098641	69099140	Ctc1|chr11:69098641-69099140	0.28405802380128	.	.
chr11	69015807	69016306	chr11	69124043	69124542	Ctc1|chr11:69124043-69124542	0.294981731245104	.	.
chr11	69015807	69016306	chr11	69311194	69311693	Ctc1|chr11:69311194-69311693	0.254754652535487	.	.
chr11	69059376	69059875	chr11	68852821	68853320	9330160F10Rik|chr11:68852821-68853320	0.19951373389074	.	.
chr11	69059376	69059875	chr11	68852821	68853320	Borcs6|chr11:68852821-68853320	0.19951373389074	.	.
chr11	69059376	69059875	chr11	69040105	69040604	9330160F10Rik|chr11:69040105-69040604	0.290875892863391	.	.
chr11	69059376	69059875	chr11	69040105	69040604	Borcs6|chr11:69040105-69040604	0.290875892863391	.	.
chr11	69059376	69059875	chr11	69124043	69124542	9330160F10Rik|chr11:69124043-69124542	0.243539738434309	.	.
chr11	69059376	69059875	chr11	69124043	69124542	Borcs6|chr11:69124043-69124542	0.243539738434309	.	.
chr11	69059376	69059875	chr11	69311194	69311693	9330160F10Rik|chr11:69311194-69311693	0.33613824222429	.	.
chr11	69059376	69059875	chr11	69311194	69311693	Borcs6|chr11:69311194-69311693	0.33613824222429	.	.
chr11	69070533	69071032	chr11	69098641	69099140	Tmem107|chr11:69098641-69099140	0.228942672162535	.	.
chr11	69070533	69071032	chr11	69124043	69124542	Tmem107|chr11:69124043-69124542	0.314774261788673	.	.
chr11	69088264	69088763	chr11	69098641	69099140	Vamp2|chr11:69098641-69099140	0.337247438477197	.	.
chr11	69088264	69088763	chr11	69311194	69311693	Vamp2|chr11:69311194-69311693	0.232032627267642	.	.
chr11	69094565	69095064	chr11	69147554	69148053	Per1|chr11:69147554-69148053	0.336876409769717	.	.
chr11	69094565	69095064	chr11	69410578	69411077	Per1|chr11:69410578-69411077	0.204882316346276	.	.
chr11	69094565	69095064	chr11	69411079	69411578	Per1|chr11:69411079-69411578	0.352015555658566	.	.
chr11	69323667	69324166	chr11	69110171	69110670	Cntrob|chr11:69110171-69110670	0.309469570061107	.	.
chr11	69323667	69324166	chr11	69110171	69110670	Trappc1|chr11:69110171-69110670	0.309469570061107	.	.
chr11	69323667	69324166	chr11	69366372	69366871	Cntrob|chr11:69366372-69366871	0.265876564819011	.	.
chr11	69323667	69324166	chr11	69366372	69366871	Trappc1|chr11:69366372-69366871	0.265876564819011	.	.
chr11	69323667	69324166	chr11	69408494	69408993	Cntrob|chr11:69408494-69408993	0.250460942390804	.	.
chr11	69323667	69324166	chr11	69408494	69408993	Trappc1|chr11:69408494-69408993	0.250460942390804	.	.
chr11	69323667	69324166	chr11	69431883	69432382	Cntrob|chr11:69431883-69432382	0.303641007592234	.	.
chr11	69323667	69324166	chr11	69431883	69432382	Trappc1|chr11:69431883-69432382	0.303641007592234	.	.
chr11	69332026	69332525	chr11	69012265	69012764	Kcnab3os|chr11:69012265-69012764	0.215615289323368	.	.
chr11	69332026	69332525	chr11	69366372	69366871	Kcnab3os|chr11:69366372-69366871	0.247287008227909	.	.
chr11	69340459	69340958	chr11	69041550	69042049	Rnf227|chr11:69041550-69042049	0.190708168104328	.	.
chr11	69340459	69340958	chr11	69099868	69100367	Rnf227|chr11:69099868-69100367	0.233880396547251	.	.
chr11	69340459	69340958	chr11	69147554	69148053	Rnf227|chr11:69147554-69148053	0.252018154860841	.	.
chr11	69340459	69340958	chr11	69410578	69411077	Rnf227|chr11:69410578-69411077	0.292943428053728	.	.
chr11	69340459	69340958	chr11	69411079	69411578	Rnf227|chr11:69411079-69411578	0.321981374623313	.	.
chr11	69340459	69340958	chr11	69546679	69547178	Rnf227|chr11:69546679-69547178	0.273034553608055	.	.
chr11	69395511	69396010	chr11	69041550	69042049	Cyb5d1|chr11:69041550-69042049	0.274328765967003	.	.
chr11	69395511	69396010	chr11	69041550	69042049	Naa38|chr11:69041550-69042049	0.274328765967003	.	.
chr11	69395511	69396010	chr11	69099868	69100367	Cyb5d1|chr11:69099868-69100367	0.352088971866993	.	.
chr11	69395511	69396010	chr11	69099868	69100367	Naa38|chr11:69099868-69100367	0.352088971866993	.	.
chr11	69395511	69396010	chr11	69417948	69418447	Cyb5d1|chr11:69417948-69418447	0.302420508148954	.	.
chr11	69395511	69396010	chr11	69417948	69418447	Naa38|chr11:69417948-69418447	0.302420508148954	.	.
chr11	69395511	69396010	chr11	69418783	69419282	Cyb5d1|chr11:69418783-69419282	0.194787787357534	.	.
chr11	69395511	69396010	chr11	69418783	69419282	Naa38|chr11:69418783-69419282	0.194787787357534	.	.
chr11	69395511	69396010	chr11	69581263	69581762	Cyb5d1|chr11:69581263-69581762	0.231860226110054	.	.
chr11	69395511	69396010	chr11	69581263	69581762	Naa38|chr11:69581263-69581762	0.231860226110054	.	.
chr11	69395511	69396010	chr11	69671079	69671578	Cyb5d1|chr11:69671079-69671578	0.25992455888313	.	.
chr11	69395511	69396010	chr11	69671079	69671578	Naa38|chr11:69671079-69671578	0.25992455888313	.	.
chr11	69401215	69401714	chr11	69099868	69100367	Kdm6bos|chr11:69099868-69100367	0.225475470088256	.	.
chr11	69401215	69401714	chr11	69147554	69148053	Kdm6bos|chr11:69147554-69148053	0.423819438029343	.	.
chr11	69401215	69401714	chr11	69211362	69211861	Kdm6bos|chr11:69211362-69211861	0.282652523924637	.	.
chr11	69401215	69401714	chr11	69418783	69419282	Kdm6bos|chr11:69418783-69419282	0.310569304654435	.	.
chr11	69401215	69401714	chr11	69546679	69547178	Kdm6bos|chr11:69546679-69547178	0.24334509174207	.	.
chr11	69401215	69401714	chr11	69671079	69671578	Kdm6bos|chr11:69671079-69671578	0.285195709494815	.	.
chr11	69579124	69579623	chr11	69311194	69311693	Trp53|chr11:69311194-69311693	0.270404506374954	.	.
chr11	69579124	69579623	chr11	69311194	69311693	Wrap53|chr11:69311194-69311693	0.270404506374954	.	.
chr11	69579124	69579623	chr11	69920678	69921177	Trp53|chr11:69920678-69921177	0.227343020876431	.	.
chr11	69579124	69579623	chr11	69920678	69921177	Wrap53|chr11:69920678-69921177	0.227343020876431	.	.
chr11	69580074	69580573	chr11	69581263	69581762	Trp53|chr11:69581263-69581762	0.205603411390493	.	.
chr11	69580074	69580573	chr11	69581263	69581762	Wrap53|chr11:69581263-69581762	0.205603411390493	.	.
chr11	69580074	69580573	chr11	69671079	69671578	Trp53|chr11:69671079-69671578	0.221196373174563	.	.
chr11	69580074	69580573	chr11	69671079	69671578	Wrap53|chr11:69671079-69671578	0.221196373174563	.	.
chr11	69605738	69606237	chr11	69410578	69411077	Atp1b2|chr11:69410578-69411077	0.372496334015804	.	.
chr11	69605738	69606237	chr11	69411079	69411578	Atp1b2|chr11:69411079-69411578	0.37288036439499	.	.
chr11	69605738	69606237	chr11	69418783	69419282	Atp1b2|chr11:69418783-69419282	0.319637505829484	.	.
chr11	69605738	69606237	chr11	69546679	69547178	Atp1b2|chr11:69546679-69547178	0.328426692291212	.	.
chr11	69632563	69633062	chr11	69408494	69408993	Fxr2|chr11:69408494-69408993	0.23901628296267	.	.
chr11	69655328	69655827	chr11	69311194	69311693	Sox15|chr11:69311194-69311693	0.276810183139679	.	.
chr11	69655328	69655827	chr11	69410578	69411077	Sox15|chr11:69410578-69411077	0.203074863597249	.	.
chr11	69662430	69662929	chr11	69311194	69311693	Mpdu1|chr11:69311194-69311693	0.221823375243662	.	.
chr11	69672170	69672669	chr11	69417948	69418447	Eif4a1|chr11:69417948-69418447	0.412291271917235	.	.
chr11	69672170	69672669	chr11	69418783	69419282	Eif4a1|chr11:69418783-69419282	0.221677064846768	.	.
chr11	69672170	69672669	chr11	69671079	69671578	Eif4a1|chr11:69671079-69671578	0.597153028003908	.	.
chr11	69681799	69682298	chr11	69581263	69581762	Senp3|chr11:69581263-69581762	0.273520405269195	.	.
[truncated: 12,162 more rows]
