# Supplementary material for: Single-cell analysis of chromatin accessibility in the adult mouse brain
Source: Nature. 2023 Dec 13;624(7991):378–89. doi: 10.1038/s41586-023-06824-9 (PMC10719105; doi:10.1038/s41586-023-06824-9)
Supplement: Supplementary file 3 — Supplementary Tables 1–25 and their legends. [file 41586_2023_6824_MOESM3_ESM.zip › 2023-03-05453B-s3/SI Tables/SI Table 13 Summary of all the gene-cCRE correlations/sa2subclass.PH-ant-LHA_Otp_Bsx_Glut.pdc.bedpe]

chr1	3671529	3672028	chr1	3643247	3643746	Xkr4|chr1:3643247-3643746	0.178793984281121	.	.
chr1	3672048	3672547	chr1	3643247	3643746	Xkr4|chr1:3643247-3643746	0.152885906426077	.	.
chr1	4807592	4808091	chr1	4571692	4572191	Lypla1|chr1:4571692-4572191	0.432191989638847	.	.
chr1	4857480	4857979	chr1	4571692	4572191	Tcea1|chr1:4571692-4572191	0.165676983979535	.	.
chr1	4857480	4857979	chr1	5019201	5019700	Tcea1|chr1:5019201-5019700	0.152277948588986	.	.
chr1	4857480	4857979	chr1	5170387	5170886	Tcea1|chr1:5170387-5170886	0.251120552309279	.	.
chr1	4858123	4858622	chr1	5019201	5019700	Tcea1|chr1:5019201-5019700	0.2076230416179	.	.
chr1	4858123	4858622	chr1	5082818	5083317	Tcea1|chr1:5082818-5083317	0.212436685663347	.	.
chr1	4858123	4858622	chr1	5103120	5103619	Tcea1|chr1:5103120-5103619	0.163745766263528	.	.
chr1	5916575	5917074	chr1	6134983	6135482	Npbwr1|chr1:6134983-6135482	0.236711658058306	.	.
chr1	5916575	5917074	chr1	6188376	6188875	Npbwr1|chr1:6188376-6188875	0.266482155696551	.	.
chr1	5917179	5917678	chr1	6134983	6135482	Npbwr1|chr1:6134983-6135482	0.18366324816171	.	.
chr1	5917179	5917678	chr1	6188376	6188875	Npbwr1|chr1:6188376-6188875	0.146976185432083	.	.
chr1	6214386	6214885	chr1	6134983	6135482	4732440D04Rik|chr1:6134983-6135482	0.244328400611515	.	.
chr1	6214386	6214885	chr1	6410037	6410536	4732440D04Rik|chr1:6410037-6410536	0.145507108115671	.	.
chr1	9700259	9700758	chr1	9298270	9298769	Mybl1|chr1:9298270-9298769	0.24046225897248	.	.
chr1	9700259	9700758	chr1	9541113	9541612	Mybl1|chr1:9541113-9541612	0.34689859200967	.	.
chr1	9747574	9748073	chr1	9298270	9298769	1700034P13Rik|chr1:9298270-9298769	0.181882638735921	.	.
chr1	9747574	9748073	chr1	9298270	9298769	Vcpip1|chr1:9298270-9298769	0.181882638735921	.	.
chr1	9747574	9748073	chr1	9541113	9541612	1700034P13Rik|chr1:9541113-9541612	0.416191077542288	.	.
chr1	9747574	9748073	chr1	9541113	9541612	Vcpip1|chr1:9541113-9541612	0.416191077542288	.	.
chr1	9748256	9748755	chr1	9298270	9298769	1700034P13Rik|chr1:9298270-9298769	0.161137525902612	.	.
chr1	9748256	9748755	chr1	9298270	9298769	Vcpip1|chr1:9298270-9298769	0.161137525902612	.	.
chr1	9748256	9748755	chr1	9541113	9541612	1700034P13Rik|chr1:9541113-9541612	0.382171501752139	.	.
chr1	9748256	9748755	chr1	9541113	9541612	Vcpip1|chr1:9541113-9541612	0.382171501752139	.	.
chr1	9908384	9908883	chr1	10089475	10089974	Mcmdc2|chr1:10089475-10089974	0.143680830870573	.	.
chr1	9908384	9908883	chr1	9541113	9541612	Mcmdc2|chr1:9541113-9541612	0.322837635678576	.	.
chr1	9943920	9944419	chr1	9541113	9541612	Snhg6|chr1:9541113-9541612	0.142540563411155	.	.
chr1	10232301	10232800	chr1	10127332	10127831	Arfgef1|chr1:10127332-10127831	0.319047082877428	.	.
chr1	10232301	10232800	chr1	9772700	9773199	Arfgef1|chr1:9772700-9773199	0.190427981663436	.	.
chr1	10232855	10233354	chr1	10089475	10089974	Arfgef1|chr1:10089475-10089974	0.203274324390292	.	.
chr1	10993243	10993742	chr1	10596332	10596831	Prex2|chr1:10596332-10596831	0.411172737009442	.	.
chr1	10993243	10993742	chr1	10771716	10772215	Prex2|chr1:10771716-10772215	0.162991349693967	.	.
chr1	10993243	10993742	chr1	10835602	10836101	Prex2|chr1:10835602-10836101	0.296364650594536	.	.
chr1	10993243	10993742	chr1	11139848	11140347	Prex2|chr1:11139848-11140347	0.316163838859567	.	.
chr1	11413910	11414409	chr1	11139848	11140347	A830018L16Rik|chr1:11139848-11140347	0.273065409358066	.	.
chr1	12692874	12693373	chr1	12718098	12718597	Sulf1|chr1:12718098-12718597	0.244062249303097	.	.
chr1	13372876	13373375	chr1	13372290	13372789	Ncoa2|chr1:13372290-13372789	0.215353543592122	.	.
chr1	13589563	13590062	chr1	13372290	13372789	Tram1|chr1:13372290-13372789	0.206291750071072	.	.
chr1	13589563	13590062	chr1	13531462	13531961	Tram1|chr1:13531462-13531961	0.180185261738335	.	.
chr1	13659706	13660205	chr1	13789111	13789610	Lactb2|chr1:13789111-13789610	0.225330277484414	.	.
chr1	13660314	13660813	chr1	13372290	13372789	Lactb2|chr1:13372290-13372789	0.161057751019361	.	.
chr1	13660314	13660813	chr1	13531462	13531961	Lactb2|chr1:13531462-13531961	0.271020772666018	.	.
chr1	14309549	14310048	chr1	14739996	14740495	Eya1|chr1:14739996-14740495	0.304153363295478	.	.
chr1	15286608	15287107	chr1	15483457	15483956	Kcnb2|chr1:15483457-15483956	0.166366001892302	.	.
chr1	15805340	15805839	chr1	15637290	15637789	Terf1|chr1:15637290-15637789	0.294391233228666	.	.
chr1	16093096	16093595	chr1	15770806	15771305	4930444P10Rik|chr1:15770806-15771305	0.168032779117084	.	.
chr1	16093096	16093595	chr1	15791827	15792326	4930444P10Rik|chr1:15791827-15792326	0.261490922875491	.	.
chr1	16104453	16104952	chr1	15993491	15993990	Rpl7|chr1:15993491-15993990	0.305869542521115	.	.
chr1	16104999	16105498	chr1	15791827	15792326	Rdh10|chr1:15791827-15792326	0.242283755841323	.	.
chr1	16104999	16105498	chr1	15791827	15792326	Rpl7|chr1:15791827-15792326	0.242283755841323	.	.
chr1	16104999	16105498	chr1	15993491	15993990	Rdh10|chr1:15993491-15993990	0.14288802832223	.	.
chr1	16104999	16105498	chr1	15993491	15993990	Rpl7|chr1:15993491-15993990	0.14288802832223	.	.
chr1	16227445	16227944	chr1	16399221	16399720	Gm28095|chr1:16399221-16399720	0.238691462514551	.	.
chr1	17097665	17098164	chr1	17123369	17123868	Jph1|chr1:17123369-17123868	0.198998424314877	.	.
chr1	17097665	17098164	chr1	17163496	17163995	Jph1|chr1:17163496-17163995	0.262409676366471	.	.
chr1	18057998	18058497	chr1	17838342	17838841	Gm28756|chr1:17838342-17838841	0.209306475533038	.	.
chr1	18057998	18058497	chr1	17838342	17838841	Gm28756|chr1:17838342-17838841	0.209306475533039	.	.
chr1	18057998	18058497	chr1	18106146	18106645	Gm28756|chr1:18106146-18106645	0.281810347298518	.	.
chr1	18057998	18058497	chr1	18191778	18192277	Gm28756|chr1:18191778-18192277	0.341706712148494	.	.
chr1	18058553	18059052	chr1	17838342	17838841	Gm28756|chr1:17838342-17838841	0.172595009215153	.	.
chr1	18058553	18059052	chr1	18106146	18106645	Gm28756|chr1:18106146-18106645	0.297365792823445	.	.
chr1	18058553	18059052	chr1	18191778	18192277	Gm28756|chr1:18191778-18192277	0.391910089536291	.	.
chr1	20820187	20820686	chr1	20554332	20554831	Mcm3|chr1:20554332-20554831	0.187985065297515	.	.
chr1	20820187	20820686	chr1	21166203	21166702	Mcm3|chr1:21166203-21166702	0.191493798127627	.	.
chr1	20890311	20890810	chr1	21166203	21166702	6720483E21Rik|chr1:21166203-21166702	0.356466808399867	.	.
chr1	20890311	20890810	chr1	21166203	21166702	Paqr8|chr1:21166203-21166702	0.356466808399867	.	.
chr1	20890857	20891356	chr1	20801628	20802127	6720483E21Rik|chr1:20801628-20802127	0.161197135911471	.	.
chr1	20890857	20891356	chr1	20801628	20802127	Paqr8|chr1:20801628-20802127	0.161197135911471	.	.
chr1	20951400	20951899	chr1	20801628	20802127	Efhc1|chr1:20801628-20802127	0.220991020635987	.	.
chr1	21079134	21079633	chr1	21051111	21051610	Gm28287|chr1:21051111-21051610	0.174327454735797	.	.
chr1	21079134	21079633	chr1	21051111	21051610	Tram2|chr1:21051111-21051610	0.174327454735797	.	.
chr1	21218543	21219042	chr1	20801628	20802127	Tmem14a|chr1:20801628-20802127	0.190699870174228	.	.
chr1	21218543	21219042	chr1	20938964	20939463	Tmem14a|chr1:20938964-20939463	0.230321456350225	.	.
chr1	21218543	21219042	chr1	21051111	21051610	Tmem14a|chr1:21051111-21051610	0.254425391690199	.	.
chr1	21961224	21961723	chr1	21960122	21960621	Kcnq5|chr1:21960122-21960621	0.224989158521349	.	.
chr1	23761777	23762276	chr1	23689370	23689869	B3gat2|chr1:23689370-23689869	0.23828605416155	.	.
chr1	23922128	23922627	chr1	23762798	23763297	Smap1|chr1:23762798-23763297	0.172048495773495	.	.
chr1	24005456	24005955	chr1	24302637	24303136	Sdhaf4|chr1:24302637-24303136	0.178449157348949	.	.
chr1	24099649	24100148	chr1	24249074	24249573	Fam135a|chr1:24249074-24249573	0.156157236108113	.	.
chr1	24100186	24100685	chr1	24171412	24171911	Fam135a|chr1:24171412-24171911	0.20485402593991	.	.
chr1	24100186	24100685	chr1	24249074	24249573	Fam135a|chr1:24249074-24249573	0.21391151692025	.	.
chr1	24678265	24678764	chr1	24349664	24350163	Lmbrd1|chr1:24349664-24350163	0.15171888697281	.	.
chr1	24678265	24678764	chr1	24611656	24612155	Lmbrd1|chr1:24611656-24612155	0.525748041977604	.	.
chr1	24678265	24678764	chr1	24613347	24613846	Lmbrd1|chr1:24613347-24613846	0.448286691385322	.	.
chr1	24678265	24678764	chr1	24614093	24614592	Lmbrd1|chr1:24614093-24614592	0.436082258480684	.	.
chr1	24678265	24678764	chr1	24614797	24615296	Lmbrd1|chr1:24614797-24615296	0.476531483552882	.	.
chr1	24678265	24678764	chr1	24615721	24616220	Lmbrd1|chr1:24615721-24616220	0.474025570953537	.	.
chr1	30872795	30873294	chr1	30771766	30772265	Phf3|chr1:30771766-30772265	0.149285819626151	.	.
chr1	30872795	30873294	chr1	31210103	31210602	Phf3|chr1:31210103-31210602	0.224286522183201	.	.
chr1	30873430	30873929	chr1	30716282	30716781	Phf3|chr1:30716282-30716781	0.189945794067053	.	.
chr1	30873942	30874441	chr1	30700382	30700881	Phf3|chr1:30700382-30700881	0.180225187621348	.	.
chr1	30873942	30874441	chr1	30716282	30716781	Phf3|chr1:30716282-30716781	0.334285588147366	.	.
chr1	30873942	30874441	chr1	31153918	31154417	Phf3|chr1:31153918-31154417	0.313944244615184	.	.
chr1	30949582	30950081	chr1	31210103	31210602	Ptp4a1|chr1:31210103-31210602	0.410915177917046	.	.
chr1	33669575	33670074	chr1	33742905	33743404	Prim2|chr1:33742905-33743404	0.159347872502246	.	.
chr1	33719875	33720374	chr1	33742905	33743404	Rab23|chr1:33742905-33743404	0.273467352943362	.	.
chr1	34439491	34439990	chr1	34602327	34602826	Ccdc115|chr1:34602327-34602826	0.322980001153792	.	.
chr1	34439491	34439990	chr1	34602327	34602826	Imp4|chr1:34602327-34602826	0.322980001153792	.	.
chr1	34579442	34579941	chr1	34867150	34867649	1700101I19Rik|chr1:34867150-34867649	0.157568533873562	.	.
chr1	34579442	34579941	chr1	34867150	34867649	Amer3|chr1:34867150-34867649	0.157568533873562	.	.
chr1	34802224	34802723	chr1	34602327	34602826	Arhgef4|chr1:34602327-34602826	0.28218189599995	.	.
chr1	34802224	34802723	chr1	34738307	34738806	Arhgef4|chr1:34738307-34738806	0.244362375780632	.	.
chr1	34802224	34802723	chr1	34769130	34769629	Arhgef4|chr1:34769130-34769629	0.16625814925019	.	.
chr1	34802224	34802723	chr1	35018764	35019263	Arhgef4|chr1:35018764-35019263	0.215254357405397	.	.
chr1	34802224	34802723	chr1	35212284	35212783	Arhgef4|chr1:35212284-35212783	0.171250947642413	.	.
chr1	34842804	34843303	chr1	34750293	34750792	Fam168b|chr1:34750293-34750792	0.24765725241681	.	.
chr1	34842804	34843303	chr1	34769130	34769629	Fam168b|chr1:34769130-34769629	0.251129251282982	.	.
chr1	34849768	34850267	chr1	34793414	34793913	Plekhb2|chr1:34793414-34793913	0.314084361537297	.	.
chr1	34849768	34850267	chr1	34867150	34867649	Plekhb2|chr1:34867150-34867649	0.1953669865269	.	.
chr1	34849768	34850267	chr1	34987859	34988358	Plekhb2|chr1:34987859-34988358	0.275371134674557	.	.
chr1	37614024	37614523	chr1	37512048	37512547	4930556I23Rik|chr1:37512048-37512547	0.336858375279045	.	.
chr1	37864699	37865198	chr1	37512048	37512547	Gm26805|chr1:37512048-37512547	0.199104994897444	.	.
chr1	37864699	37865198	chr1	37872597	37873096	Gm26805|chr1:37872597-37873096	0.182549588116326	.	.
chr1	37864699	37865198	chr1	38248046	38248545	Gm26805|chr1:38248046-38248545	0.144007319021954	.	.
chr1	37865263	37865762	chr1	37639092	37639591	Gm26805|chr1:37639092-37639591	0.314899113859454	.	.
chr1	37865263	37865762	chr1	37639092	37639591	Tsga10|chr1:37639092-37639591	0.314899113859454	.	.
chr1	37865263	37865762	chr1	37872597	37873096	Gm26805|chr1:37872597-37873096	0.149496988165286	.	.
chr1	37865263	37865762	chr1	37872597	37873096	Tsga10|chr1:37872597-37873096	0.149496988165286	.	.
chr1	37871955	37872454	chr1	37872597	37873096	Lipt1|chr1:37872597-37873096	0.266955799404645	.	.
chr1	37890241	37890740	chr1	37512048	37512547	Mitd1|chr1:37512048-37512547	0.233407233983444	.	.
chr1	37890241	37890740	chr1	37512048	37512547	Mrpl30|chr1:37512048-37512547	0.233407233983444	.	.
chr1	37890241	37890740	chr1	38248046	38248545	Mitd1|chr1:38248046-38248545	0.230492725945587	.	.
chr1	37890241	37890740	chr1	38248046	38248545	Mrpl30|chr1:38248046-38248545	0.230492725945587	.	.
chr1	37997082	37997581	chr1	37512048	37512547	Eif5b|chr1:37512048-37512547	0.142456349286373	.	.
chr1	37997082	37997581	chr1	37512048	37512547	Txndc9|chr1:37512048-37512547	0.142456349286373	.	.
chr1	37997778	37998277	chr1	37639092	37639591	Eif5b|chr1:37639092-37639591	0.181015140580954	.	.
chr1	37997778	37998277	chr1	37639092	37639591	Txndc9|chr1:37639092-37639591	0.181015140580954	.	.
chr1	37997778	37998277	chr1	37872597	37873096	Eif5b|chr1:37872597-37873096	0.249842536851328	.	.
chr1	37997778	37998277	chr1	37872597	37873096	Txndc9|chr1:37872597-37873096	0.249842536851328	.	.
chr1	38128883	38129382	chr1	38185452	38185951	Rev1|chr1:38185452-38185951	0.150441950274097	.	.
chr1	38129526	38130025	chr1	37872597	37873096	Rev1|chr1:37872597-37873096	0.147444516259486	.	.
chr1	40085635	40086134	chr1	40000871	40001370	Gm16894|chr1:40000871-40001370	0.148531389679706	.	.
chr1	40085635	40086134	chr1	40116380	40116879	Gm16894|chr1:40116380-40116879	0.369588475064062	.	.
chr1	40790447	40790946	chr1	40887752	40888251	Mfsd9|chr1:40887752-40888251	0.168569722110483	.	.
chr1	40790447	40790946	chr1	41001530	41002029	Mfsd9|chr1:41001530-41002029	0.272462797088843	.	.
chr1	40790447	40790946	chr1	41166420	41166919	Mfsd9|chr1:41166420-41166919	0.26743871910241	.	.
chr1	42695450	42695949	chr1	42540124	42540623	Gm20646|chr1:42540124-42540623	0.331033099904879	.	.
chr1	42695450	42695949	chr1	42540124	42540623	Pantr1|chr1:42540124-42540623	0.331033099904879	.	.
chr1	42695450	42695949	chr1	42540124	42540623	Pou3f3|chr1:42540124-42540623	0.331033099904879	.	.
chr1	42695450	42695949	chr1	42684717	42685216	Gm20646|chr1:42684717-42685216	0.186687323566019	.	.
chr1	42695450	42695949	chr1	42684717	42685216	Gm20646|chr1:42684717-42685216	0.18668732356602	.	.
chr1	42695450	42695949	chr1	42684717	42685216	Pantr1|chr1:42684717-42685216	0.186687323566019	.	.
chr1	42695450	42695949	chr1	42684717	42685216	Pantr1|chr1:42684717-42685216	0.18668732356602	.	.
chr1	42695450	42695949	chr1	42684717	42685216	Pou3f3|chr1:42684717-42685216	0.186687323566019	.	.
chr1	42695450	42695949	chr1	42684717	42685216	Pou3f3|chr1:42684717-42685216	0.18668732356602	.	.
chr1	42695450	42695949	chr1	42686675	42687174	Gm20646|chr1:42686675-42687174	0.223654089921834	.	.
chr1	42695450	42695949	chr1	42686675	42687174	Pantr1|chr1:42686675-42687174	0.223654089921834	.	.
chr1	42695450	42695949	chr1	42686675	42687174	Pou3f3|chr1:42686675-42687174	0.223654089921834	.	.
chr1	44118638	44119137	chr1	44228990	44229489	Bivm|chr1:44228990-44229489	0.17355881923579	.	.
chr1	44118638	44119137	chr1	44228990	44229489	Poglut2|chr1:44228990-44229489	0.17355881923579	.	.
chr1	44119663	44120162	chr1	44041766	44042265	Bivm|chr1:44041766-44042265	0.256458557707314	.	.
chr1	45795197	45795696	chr1	46022239	46022738	Wdr75|chr1:46022239-46022738	0.286328906189373	.	.
chr1	45925424	45925923	chr1	45766100	45766599	Slc40a1|chr1:45766100-45766599	0.209226343681911	.	.
chr1	45925424	45925923	chr1	45816821	45817320	Slc40a1|chr1:45816821-45817320	0.241935080292037	.	.
chr1	45925424	45925923	chr1	45905047	45905546	Slc40a1|chr1:45905047-45905546	0.484728499062293	.	.
chr1	46066566	46067065	chr1	45905047	45905546	Dnah7b|chr1:45905047-45905546	0.179789054179602	.	.
chr1	52113595	52114094	chr1	52004041	52004540	Gm31812|chr1:52004041-52004540	0.160325669151296	.	.
chr1	52233098	52233597	chr1	52302470	52302969	Gls|chr1:52302470-52302969	0.167980215559033	.	.
chr1	52500159	52500658	chr1	52331366	52331865	Nab1|chr1:52331366-52331865	0.142786074314735	.	.
chr1	52500159	52500658	chr1	52955615	52956114	Nab1|chr1:52955615-52956114	0.280103130434511	.	.
chr1	52630383	52630882	chr1	52648075	52648574	Nemp2|chr1:52648075-52648574	0.160704002618084	.	.
chr1	52630383	52630882	chr1	52953081	52953580	Nemp2|chr1:52953081-52953580	0.150368541153546	.	.
chr1	52726931	52727430	chr1	52331366	52331865	Mfsd6|chr1:52331366-52331865	0.398461978813304	.	.
chr1	52726931	52727430	chr1	52648075	52648574	Mfsd6|chr1:52648075-52648574	0.295526309237369	.	.
chr1	52816845	52817344	chr1	52951973	52952472	Inpp1|chr1:52951973-52952472	0.321648215441673	.	.
chr1	52816845	52817344	chr1	52955615	52956114	Inpp1|chr1:52955615-52956114	0.285320009126287	.	.
chr1	52817513	52818012	chr1	52648075	52648574	Inpp1|chr1:52648075-52648574	0.351664164746464	.	.
chr1	52817513	52818012	chr1	52951973	52952472	Inpp1|chr1:52951973-52952472	0.167094029596267	.	.
chr1	52844734	52845233	chr1	52953081	52953580	Hibch|chr1:52953081-52953580	0.159937518611119	.	.
chr1	53296806	53297305	chr1	53272612	53273111	Ormdl1|chr1:53272612-53273111	0.242634743240756	.	.
chr1	53296806	53297305	chr1	53272612	53273111	Pms1|chr1:53272612-53273111	0.242634743240756	.	.
chr1	53785040	53785539	chr1	53940077	53940576	Stk17b|chr1:53940077-53940576	0.168578602553753	.	.
chr1	54250459	54250958	chr1	54707058	54707557	Ccdc150|chr1:54707058-54707557	0.161680218168745	.	.
chr1	55026688	55027187	chr1	55192060	55192559	Sf3b1|chr1:55192060-55192559	0.26083570323801	.	.
chr1	55131471	55131970	chr1	55450633	55451132	Mob4|chr1:55450633-55451132	0.242963509571141	.	.
chr1	55405572	55406071	chr1	55625880	55626379	Plcl1|chr1:55625880-55626379	0.222038288049708	.	.
chr1	57377988	57378487	chr1	57537218	57537717	1700066M21Rik|chr1:57537218-57537717	0.18893788060767	.	.
chr1	57377988	57378487	chr1	57537218	57537717	4930558J18Rik|chr1:57537218-57537717	0.18893788060767	.	.
chr1	57406257	57406756	chr1	57537218	57537717	Maip1|chr1:57537218-57537717	0.209242873289306	.	.
chr1	57406257	57406756	chr1	57537218	57537717	Tyw5|chr1:57537218-57537717	0.209242873289306	.	.
chr1	58392818	58393317	chr1	58144639	58145138	Bzw1|chr1:58144639-58145138	0.205173846498033	.	.
chr1	58392818	58393317	chr1	58271090	58271589	Bzw1|chr1:58271090-58271589	0.375720073040002	.	.
chr1	58392818	58393317	chr1	58296260	58296759	Bzw1|chr1:58296260-58296759	0.245699250593839	.	.
chr1	58423825	58424324	chr1	58046743	58047242	Clk1|chr1:58046743-58047242	0.158010448952834	.	.
chr1	58423825	58424324	chr1	58128047	58128546	Clk1|chr1:58128047-58128546	0.287344330920615	.	.
chr1	58423825	58424324	chr1	58271090	58271589	Clk1|chr1:58271090-58271589	0.223235418660598	.	.
chr1	58423825	58424324	chr1	58296260	58296759	Clk1|chr1:58296260-58296759	0.155727000332774	.	.
chr1	58445384	58445883	chr1	58128047	58128546	Nif3l1|chr1:58128047-58128546	0.226690797954162	.	.
chr1	58445384	58445883	chr1	58128047	58128546	Ppil3|chr1:58128047-58128546	0.226690797954162	.	.
chr1	58586034	58586533	chr1	58271090	58271589	Fam126b|chr1:58271090-58271589	0.161862620004095	.	.
chr1	58586034	58586533	chr1	58271090	58271589	Ndufb3|chr1:58271090-58271589	0.161862620004095	.	.
chr1	58586552	58587051	chr1	58296260	58296759	Fam126b|chr1:58296260-58296759	0.158258117054906	.	.
chr1	58586552	58587051	chr1	58296260	58296759	Ndufb3|chr1:58296260-58296759	0.158258117054906	.	.
chr1	58711489	58711988	chr1	58422814	58423313	Cflar|chr1:58422814-58423313	0.205977951934036	.	.
chr1	59119578	59120077	chr1	59311861	59312360	G730003C15Rik|chr1:59311861-59312360	0.197830701816357	.	.
chr1	59119578	59120077	chr1	59311861	59312360	Tmem237|chr1:59311861-59312360	0.197830701816357	.	.
chr1	59119578	59120077	chr1	59312429	59312928	G730003C15Rik|chr1:59312429-59312928	0.149611491389283	.	.
chr1	59119578	59120077	chr1	59312429	59312928	Tmem237|chr1:59312429-59312928	0.149611491389283	.	.
chr1	59120147	59120646	chr1	59316631	59317130	G730003C15Rik|chr1:59316631-59317130	0.171565276005861	.	.
chr1	59120147	59120646	chr1	59316631	59317130	Tmem237|chr1:59316631-59317130	0.171565276005861	.	.
chr1	59120147	59120646	chr1	59483682	59484181	G730003C15Rik|chr1:59483682-59484181	0.351462988626587	.	.
chr1	59120147	59120646	chr1	59483682	59484181	Tmem237|chr1:59483682-59484181	0.351462988626587	.	.
chr1	59481835	59482334	chr1	59462746	59463245	Fzd7|chr1:59462746-59463245	0.195862204644583	.	.
chr1	59516242	59516741	chr1	59574808	59575307	Gm973|chr1:59574808-59575307	0.151962720221889	.	.
chr1	59669977	59670476	chr1	59311861	59312360	Sumo1|chr1:59311861-59312360	0.141840768376377	.	.
chr1	59670565	59671064	chr1	59316631	59317130	Sumo1|chr1:59316631-59317130	0.188091737713604	.	.
chr1	59684706	59685205	chr1	59316631	59317130	Nop58|chr1:59316631-59317130	0.194550534916706	.	.
chr1	59684706	59685205	chr1	59316631	59317130	Nop58|chr1:59316631-59317130	0.194550534916707	.	.
chr1	59684706	59685205	chr1	59483682	59484181	Nop58|chr1:59483682-59484181	0.168928360869772	.	.
chr1	59684706	59685205	chr1	59574272	59574771	Nop58|chr1:59574272-59574771	0.28267124430156	.	.
chr1	59684706	59685205	chr1	59574808	59575307	Nop58|chr1:59574808-59575307	0.277538440331035	.	.
chr1	60566593	60567092	chr1	60503672	60504171	Raph1|chr1:60503672-60504171	0.187330856337156	.	.
chr1	61638558	61639057	chr1	61472846	61473345	Pard3b|chr1:61472846-61473345	0.208351115136034	.	.
chr1	63114071	63114570	chr1	63182179	63182678	Ino80d|chr1:63182179-63182678	0.167405270161064	.	.
chr1	63114071	63114570	chr1	63203844	63204343	Ino80d|chr1:63203844-63204343	0.345230230021918	.	.
chr1	63114071	63114570	chr1	63204363	63204862	Ino80d|chr1:63204363-63204862	0.254444484968489	.	.
chr1	63176509	63177008	chr1	63182179	63182678	Eef1b2|chr1:63182179-63182678	0.190773284848189	.	.
chr1	63176509	63177008	chr1	63182179	63182678	Ndufs1|chr1:63182179-63182678	0.190773284848189	.	.
chr1	63213981	63214480	chr1	63153005	63153504	Gpr1|chr1:63153005-63153504	0.259196155309841	.	.
chr1	63213981	63214480	chr1	63256075	63256574	Gpr1|chr1:63256075-63256574	0.424639008439972	.	.
chr1	63272985	63273484	chr1	63367905	63368404	Gm11608|chr1:63367905-63368404	0.144141256821055	.	.
chr1	63272985	63273484	chr1	63367905	63368404	Zdbf2|chr1:63367905-63368404	0.144141256821055	.	.
chr1	63445671	63446170	chr1	63203844	63204343	Adam23|chr1:63203844-63204343	0.336161488445011	.	.
chr1	63445671	63446170	chr1	63204363	63204862	Adam23|chr1:63204363-63204862	0.339535960219657	.	.
chr1	63730384	63730883	chr1	63659557	63660056	Fastkd2|chr1:63659557-63660056	0.220278294234113	.	.
chr1	63730384	63730883	chr1	63659557	63660056	Mdh1b|chr1:63659557-63660056	0.220278294234113	.	.
chr1	63730384	63730883	chr1	63882576	63883075	Fastkd2|chr1:63882576-63883075	0.284422105449889	.	.
chr1	63730384	63730883	chr1	63882576	63883075	Mdh1b|chr1:63882576-63883075	0.284422105449889	.	.
chr1	64616950	64617449	chr1	64289060	64289559	Gm28982|chr1:64289060-64289559	0.413001650733157	.	.
chr1	64616950	64617449	chr1	64289060	64289559	Mettl21a|chr1:64289060-64289559	0.413001650733157	.	.
chr1	64617495	64617994	chr1	64289060	64289559	Gm28982|chr1:64289060-64289559	0.26907828286514	.	.
chr1	64617495	64617994	chr1	64289060	64289559	Mettl21a|chr1:64289060-64289559	0.26907828286514	.	.
chr1	66700587	66701086	chr1	66895631	66896130	Rpe|chr1:66895631-66896130	0.142517150382943	.	.
chr1	66816734	66817233	chr1	66654987	66655486	Kansl1l|chr1:66654987-66655486	0.147938300111663	.	.
chr1	66816734	66817233	chr1	67061456	67061955	Kansl1l|chr1:67061456-67061955	0.183954178706045	.	.
chr1	66816734	66817233	chr1	67143908	67144407	Kansl1l|chr1:67143908-67144407	0.253208888550469	.	.
chr1	66816734	66817233	chr1	67181101	67181600	Kansl1l|chr1:67181101-67181600	0.17808505440009	.	.
chr1	66817441	66817940	chr1	66895631	66896130	Kansl1l|chr1:66895631-66896130	0.186235770909399	.	.
chr1	66862543	66863042	chr1	67143908	67144407	Acadl|chr1:67143908-67144407	0.164485752345788	.	.
chr1	67038596	67039095	chr1	67143908	67144407	Lancl1|chr1:67143908-67144407	0.225541274961909	.	.
chr1	69687151	69687650	chr1	69656928	69657427	Ikzf2|chr1:69656928-69657427	0.15550829922371	.	.
chr1	70725497	70725996	chr1	70851729	70852228	Vwc2l|chr1:70851729-70852228	0.167492379201521	.	.
chr1	71102248	71102747	chr1	71334554	71335053	Bard1|chr1:71334554-71335053	0.314020098842355	.	.
chr1	71556874	71557373	chr1	71334554	71335053	Atic|chr1:71334554-71335053	0.209872146642691	.	.
chr1	72536444	72536943	chr1	72577484	72577983	March4|chr1:72577484-72577983	0.178494529941358	.	.
chr1	72536444	72536943	chr1	72871694	72872193	March4|chr1:72871694-72872193	0.275415239499487	.	.
chr1	72582908	72583407	chr1	72865766	72866265	Smarcal1|chr1:72865766-72866265	0.313773887596981	.	.
chr1	72582908	72583407	chr1	72870991	72871490	Smarcal1|chr1:72870991-72871490	0.378406732112917	.	.
chr1	72640885	72641384	chr1	72593369	72593868	Gm39662|chr1:72593369-72593868	0.235371463348101	.	.
chr1	72640885	72641384	chr1	72612151	72612650	Gm39662|chr1:72612151-72612650	0.191956368535985	.	.
chr1	72640885	72641384	chr1	72871694	72872193	Gm39662|chr1:72871694-72872193	0.186121954442881	.	.
chr1	72711014	72711513	chr1	72870991	72871490	Rpl37a|chr1:72870991-72871490	0.14782813909661	.	.
chr1	72873729	72874228	chr1	72593369	72593868	Igfbp5|chr1:72593369-72593868	0.153271983831345	.	.
chr1	72873729	72874228	chr1	72872440	72872939	Igfbp5|chr1:72872440-72872939	0.215113137899918	.	.
chr1	74361763	74362262	chr1	74438461	74438960	Catip|chr1:74438461-74438960	0.162196513332585	.	.
chr1	74391301	74391800	chr1	74368126	74368625	Ctdsp1|chr1:74368126-74368625	0.246013390317419	.	.
chr1	74505730	74506229	chr1	74438461	74438960	Cnot9|chr1:74438461-74438960	0.199923115989999	.	.
chr1	74505730	74506229	chr1	74882110	74882609	Cnot9|chr1:74882110-74882609	0.194939869973486	.	.
chr1	74505730	74506229	chr1	74894978	74895477	Cnot9|chr1:74894978-74895477	0.190487832529407	.	.
chr1	74587962	74588461	chr1	74386756	74387255	Bcs1l|chr1:74386756-74387255	0.220959969660851	.	.
chr1	74587962	74588461	chr1	74386756	74387255	Zfp142|chr1:74386756-74387255	0.220959969660851	.	.
chr1	74587962	74588461	chr1	74452541	74453040	Bcs1l|chr1:74452541-74453040	0.172592152431061	.	.
chr1	74587962	74588461	chr1	74452541	74453040	Bcs1l|chr1:74452541-74453040	0.172592152431062	.	.
chr1	74587962	74588461	chr1	74452541	74453040	Zfp142|chr1:74452541-74453040	0.172592152431061	.	.
chr1	74587962	74588461	chr1	74452541	74453040	Zfp142|chr1:74452541-74453040	0.172592152431062	.	.
chr1	74587962	74588461	chr1	74816731	74817230	Bcs1l|chr1:74816731-74817230	0.246621013479134	.	.
chr1	74587962	74588461	chr1	74816731	74817230	Zfp142|chr1:74816731-74817230	0.246621013479134	.	.
chr1	74587962	74588461	chr1	74882110	74882609	Bcs1l|chr1:74882110-74882609	0.184061577176734	.	.
chr1	74587962	74588461	chr1	74882110	74882609	Zfp142|chr1:74882110-74882609	0.184061577176734	.	.
chr1	74601175	74601674	chr1	74386756	74387255	Rnf25|chr1:74386756-74387255	0.173202801486812	.	.
chr1	74601175	74601674	chr1	74386756	74387255	Stk36|chr1:74386756-74387255	0.173202801486812	.	.
chr1	74601175	74601674	chr1	74437955	74438454	Rnf25|chr1:74437955-74438454	0.273139598702363	.	.
chr1	74601175	74601674	chr1	74437955	74438454	Stk36|chr1:74437955-74438454	0.273139598702363	.	.
chr1	74601175	74601674	chr1	74794449	74794948	Rnf25|chr1:74794449-74794948	0.282759715740554	.	.
chr1	74601175	74601674	chr1	74794449	74794948	Stk36|chr1:74794449-74794948	0.282759715740554	.	.
chr1	74601175	74601674	chr1	74880737	74881236	Rnf25|chr1:74880737-74881236	0.15574476422687	.	.
chr1	74601175	74601674	chr1	74880737	74881236	Stk36|chr1:74880737-74881236	0.15574476422687	.	.
chr1	74661495	74661994	chr1	74368126	74368625	Ttll4|chr1:74368126-74368625	0.162779057174451	.	.
chr1	74661495	74661994	chr1	74808065	74808564	Ttll4|chr1:74808065-74808564	0.223280914132988	.	.
chr1	74661495	74661994	chr1	74816731	74817230	Ttll4|chr1:74816731-74817230	0.319637762393155	.	.
chr1	74661495	74661994	chr1	74894978	74895477	Ttll4|chr1:74894978-74895477	0.215593432904403	.	.
chr1	74661495	74661994	chr1	74948735	74949234	Ttll4|chr1:74948735-74949234	0.320231950697586	.	.
chr1	74854708	74855207	chr1	74964428	74964927	Cdk5r2|chr1:74964428-74964927	0.145435212799262	.	.
chr1	74935357	74935856	chr1	74872216	74872715	Cfap65|chr1:74872216-74872715	0.177671271979138	.	.
chr1	75124760	75125259	chr1	74802933	74803432	Nhej1|chr1:74802933-74803432	0.330104999330843	.	.
chr1	75124760	75125259	chr1	74806952	74807451	Nhej1|chr1:74806952-74807451	0.237449835094984	.	.
chr1	75124760	75125259	chr1	74806952	74807451	Nhej1|chr1:74806952-74807451	0.237449835094985	.	.
chr1	75124760	75125259	chr1	74816731	74817230	Nhej1|chr1:74816731-74817230	0.339671672142477	.	.
chr1	75124760	75125259	chr1	75001124	75001623	Nhej1|chr1:75001124-75001623	0.487136865348273	.	.
chr1	75124760	75125259	chr1	75001124	75001623	Nhej1|chr1:75001124-75001623	0.487136865348274	.	.
chr1	75124760	75125259	chr1	75282920	75283419	Nhej1|chr1:75282920-75283419	0.339724560701238	.	.
chr1	75124760	75125259	chr1	75290547	75291046	Nhej1|chr1:75290547-75291046	0.169543001167907	.	.
chr1	75124760	75125259	chr1	75458368	75458867	Nhej1|chr1:75458368-75458867	0.158166065959184	.	.
chr1	75142499	75142998	chr1	74872216	74872715	Cnppd1|chr1:74872216-74872715	0.193905172859108	.	.
chr1	75142499	75142998	chr1	74872216	74872715	Retreg2|chr1:74872216-74872715	0.193905172859108	.	.
chr1	75142499	75142998	chr1	74880737	74881236	Cnppd1|chr1:74880737-74881236	0.243965803044585	.	.
chr1	75142499	75142998	chr1	74880737	74881236	Retreg2|chr1:74880737-74881236	0.243965803044585	.	.
chr1	75142499	75142998	chr1	74882110	74882609	Cnppd1|chr1:74882110-74882609	0.160479809484802	.	.
chr1	75142499	75142998	chr1	74882110	74882609	Retreg2|chr1:74882110-74882609	0.160479809484802	.	.
chr1	75142499	75142998	chr1	74948735	74949234	Cnppd1|chr1:74948735-74949234	0.240237670806085	.	.
chr1	75142499	75142998	chr1	74948735	74949234	Retreg2|chr1:74948735-74949234	0.240237670806085	.	.
chr1	75142499	75142998	chr1	75263237	75263736	Cnppd1|chr1:75263237-75263736	0.168325606681744	.	.
chr1	75142499	75142998	chr1	75263237	75263736	Retreg2|chr1:75263237-75263736	0.168325606681744	.	.
chr1	75142499	75142998	chr1	75370249	75370748	Cnppd1|chr1:75370249-75370748	0.268682154582126	.	.
chr1	75142499	75142998	chr1	75370249	75370748	Retreg2|chr1:75370249-75370748	0.268682154582126	.	.
chr1	75142499	75142998	chr1	75381822	75382321	Cnppd1|chr1:75381822-75382321	0.248469080591086	.	.
chr1	75142499	75142998	chr1	75381822	75382321	Retreg2|chr1:75381822-75382321	0.248469080591086	.	.
chr1	75142499	75142998	chr1	75445624	75446123	Cnppd1|chr1:75445624-75446123	0.355914594867456	.	.
chr1	75142499	75142998	chr1	75445624	75446123	Retreg2|chr1:75445624-75446123	0.355914594867456	.	.
chr1	75142499	75142998	chr1	75458368	75458867	Cnppd1|chr1:75458368-75458867	0.45658992178459	.	.
chr1	75142499	75142998	chr1	75458368	75458867	Retreg2|chr1:75458368-75458867	0.45658992178459	.	.
chr1	75168424	75168923	chr1	75282920	75283419	Zfand2b|chr1:75282920-75283419	0.173236637984974	.	.
chr1	75168424	75168923	chr1	75381822	75382321	Zfand2b|chr1:75381822-75382321	0.155005577890528	.	.
chr1	75168424	75168923	chr1	75477362	75477861	Zfand2b|chr1:75477362-75477861	0.291601040957415	.	.
chr1	75168424	75168923	chr1	75486474	75486973	Zfand2b|chr1:75486474-75486973	0.160905773739397	.	.
chr1	75180079	75180578	chr1	75263237	75263736	Abcb6|chr1:75263237-75263736	0.188266851017104	.	.
chr1	75191753	75192252	chr1	74794449	74794948	Ankzf1|chr1:74794449-74794948	0.154555322301801	.	.
chr1	75191753	75192252	chr1	74794449	74794948	Atg9a|chr1:74794449-74794948	0.154555322301801	.	.
chr1	75191753	75192252	chr1	74806444	74806943	Ankzf1|chr1:74806444-74806943	0.182484359981994	.	.
chr1	75191753	75192252	chr1	74806444	74806943	Atg9a|chr1:74806444-74806943	0.182484359981994	.	.
chr1	75191753	75192252	chr1	74806952	74807451	Ankzf1|chr1:74806952-74807451	0.196226087006579	.	.
chr1	75191753	75192252	chr1	74806952	74807451	Atg9a|chr1:74806952-74807451	0.196226087006579	.	.
chr1	75191753	75192252	chr1	74808065	74808564	Ankzf1|chr1:74808065-74808564	0.251214433831556	.	.
chr1	75191753	75192252	chr1	74808065	74808564	Atg9a|chr1:74808065-74808564	0.251214433831556	.	.
chr1	75191753	75192252	chr1	74816731	74817230	Ankzf1|chr1:74816731-74817230	0.150722763566301	.	.
chr1	75191753	75192252	chr1	74816731	74817230	Atg9a|chr1:74816731-74817230	0.150722763566301	.	.
chr1	75191753	75192252	chr1	74880737	74881236	Ankzf1|chr1:74880737-74881236	0.156193956892506	.	.
chr1	75191753	75192252	chr1	74880737	74881236	Atg9a|chr1:74880737-74881236	0.156193956892506	.	.
chr1	75191753	75192252	chr1	74948735	74949234	Ankzf1|chr1:74948735-74949234	0.31228010597349	.	.
chr1	75191753	75192252	chr1	74948735	74949234	Atg9a|chr1:74948735-74949234	0.31228010597349	.	.
chr1	75191753	75192252	chr1	75001124	75001623	Ankzf1|chr1:75001124-75001623	0.218161425975977	.	.
chr1	75191753	75192252	chr1	75001124	75001623	Atg9a|chr1:75001124-75001623	0.218161425975977	.	.
chr1	75191753	75192252	chr1	75290547	75291046	Ankzf1|chr1:75290547-75291046	0.235032237304106	.	.
chr1	75191753	75192252	chr1	75290547	75291046	Atg9a|chr1:75290547-75291046	0.235032237304106	.	.
chr1	75191753	75192252	chr1	75467494	75467993	Ankzf1|chr1:75467494-75467993	0.230511717542205	.	.
chr1	75191753	75192252	chr1	75467494	75467993	Atg9a|chr1:75467494-75467993	0.230511717542205	.	.
chr1	75192415	75192914	chr1	74816731	74817230	Ankzf1|chr1:74816731-74817230	0.16406605943225	.	.
chr1	75192415	75192914	chr1	74816731	74817230	Atg9a|chr1:74816731-74817230	0.16406605943225	.	.
chr1	75192415	75192914	chr1	74872216	74872715	Ankzf1|chr1:74872216-74872715	0.222925745514537	.	.
chr1	75192415	75192914	chr1	74872216	74872715	Atg9a|chr1:74872216-74872715	0.222925745514537	.	.
chr1	75192415	75192914	chr1	75141393	75141892	Ankzf1|chr1:75141393-75141892	0.194665998989347	.	.
chr1	75192415	75192914	chr1	75141393	75141892	Atg9a|chr1:75141393-75141892	0.194665998989347	.	.
chr1	75192415	75192914	chr1	75282920	75283419	Ankzf1|chr1:75282920-75283419	0.160531805257827	.	.
chr1	75192415	75192914	chr1	75282920	75283419	Atg9a|chr1:75282920-75283419	0.160531805257827	.	.
chr1	75192415	75192914	chr1	75381822	75382321	Ankzf1|chr1:75381822-75382321	0.188402296488629	.	.
chr1	75192415	75192914	chr1	75381822	75382321	Atg9a|chr1:75381822-75382321	0.188402296488629	.	.
chr1	75192415	75192914	chr1	75398631	75399130	Ankzf1|chr1:75398631-75399130	0.171440969684779	.	.
chr1	75192415	75192914	chr1	75398631	75399130	Atg9a|chr1:75398631-75399130	0.171440969684779	.	.
chr1	75192415	75192914	chr1	75458368	75458867	Ankzf1|chr1:75458368-75458867	0.14145209695916	.	.
chr1	75192415	75192914	chr1	75458368	75458867	Atg9a|chr1:75458368-75458867	0.14145209695916	.	.
chr1	75192415	75192914	chr1	75477362	75477861	Ankzf1|chr1:75477362-75477861	0.186070684837351	.	.
chr1	75192415	75192914	chr1	75477362	75477861	Atg9a|chr1:75477362-75477861	0.186070684837351	.	.
chr1	75210546	75211045	chr1	74794449	74794948	Glb1l|chr1:74794449-74794948	0.199752360328443	.	.
chr1	75210546	75211045	chr1	74794449	74794948	Stk16|chr1:74794449-74794948	0.199752360328443	.	.
chr1	75210546	75211045	chr1	74806444	74806943	Glb1l|chr1:74806444-74806943	0.23267050695087	.	.
chr1	75210546	75211045	chr1	74806444	74806943	Stk16|chr1:74806444-74806943	0.23267050695087	.	.
chr1	75210546	75211045	chr1	75141393	75141892	Glb1l|chr1:75141393-75141892	0.223126113374679	.	.
chr1	75210546	75211045	chr1	75141393	75141892	Stk16|chr1:75141393-75141892	0.223126113374679	.	.
chr1	75210546	75211045	chr1	75398631	75399130	Glb1l|chr1:75398631-75399130	0.203202301615613	.	.
chr1	75210546	75211045	chr1	75398631	75399130	Stk16|chr1:75398631-75399130	0.203202301615613	.	.
chr1	75210546	75211045	chr1	75413640	75414139	Glb1l|chr1:75413640-75414139	0.174854435088716	.	.
chr1	75210546	75211045	chr1	75413640	75414139	Stk16|chr1:75413640-75414139	0.174854435088716	.	.
chr1	75210546	75211045	chr1	75487302	75487801	Glb1l|chr1:75487302-75487801	0.200447301603572	.	.
chr1	75210546	75211045	chr1	75487302	75487801	Stk16|chr1:75487302-75487801	0.200447301603572	.	.
chr1	75219086	75219585	chr1	75016818	75017317	Tuba4a|chr1:75016818-75017317	0.152804750499222	.	.
chr1	75236144	75236643	chr1	74806952	74807451	Dnajb2|chr1:74806952-74807451	0.313249956138346	.	.
chr1	75236144	75236643	chr1	74816731	74817230	Dnajb2|chr1:74816731-74817230	0.369936085896063	.	.
chr1	75236144	75236643	chr1	75001124	75001623	Dnajb2|chr1:75001124-75001623	0.428054860501155	.	.
chr1	75236144	75236643	chr1	75282920	75283419	Dnajb2|chr1:75282920-75283419	0.310200289880203	.	.
chr1	75236144	75236643	chr1	75289342	75289841	Dnajb2|chr1:75289342-75289841	0.24250738260716	.	.
chr1	75236144	75236643	chr1	75290547	75291046	Dnajb2|chr1:75290547-75291046	0.262442962626816	.	.
chr1	75236144	75236643	chr1	75398631	75399130	Dnajb2|chr1:75398631-75399130	0.342102008621852	.	.
chr1	75236144	75236643	chr1	75467494	75467993	Dnajb2|chr1:75467494-75467993	0.221348195895504	.	.
chr1	75236651	75237150	chr1	74880737	74881236	Dnajb2|chr1:74880737-74881236	0.25135689184906	.	.
chr1	75236651	75237150	chr1	75289342	75289841	Dnajb2|chr1:75289342-75289841	0.200531973702624	.	.
chr1	75236651	75237150	chr1	75381822	75382321	Dnajb2|chr1:75381822-75382321	0.286774962794962	.	.
chr1	75236651	75237150	chr1	75398631	75399130	Dnajb2|chr1:75398631-75399130	0.187378898218781	.	.
chr1	75236651	75237150	chr1	75458368	75458867	Dnajb2|chr1:75458368-75458867	0.213822976855616	.	.
chr1	75251521	75252020	chr1	75263237	75263736	Gm28294|chr1:75263237-75263736	0.17883911297535	.	.
chr1	75251521	75252020	chr1	75486474	75486973	Gm28294|chr1:75486474-75486973	0.178822228952901	.	.
chr1	75251521	75252020	chr1	75487302	75487801	Gm28294|chr1:75487302-75487801	0.166481965338762	.	.
chr1	75264008	75264507	chr1	75263237	75263736	Ptprn|chr1:75263237-75263736	0.417700438006543	.	.
chr1	75264008	75264507	chr1	75342805	75343304	Ptprn|chr1:75342805-75343304	0.191372008380194	.	.
chr1	75264008	75264507	chr1	75370249	75370748	Ptprn|chr1:75370249-75370748	0.168623141082861	.	.
chr1	75264008	75264507	chr1	75445624	75446123	Ptprn|chr1:75445624-75446123	0.218596370050653	.	.
chr1	75277375	75277874	chr1	75413640	75414139	Resp18|chr1:75413640-75414139	0.240906339311956	.	.
chr1	75278167	75278666	chr1	75001124	75001623	Resp18|chr1:75001124-75001623	0.345907246481518	.	.
chr1	75278167	75278666	chr1	75218312	75218811	Resp18|chr1:75218312-75218811	0.150472489664127	.	.
chr1	75278167	75278666	chr1	75290547	75291046	Resp18|chr1:75290547-75291046	0.189595843920597	.	.
chr1	75278167	75278666	chr1	75370249	75370748	Resp18|chr1:75370249-75370748	0.237546782025931	.	.
chr1	75278167	75278666	chr1	75381822	75382321	Resp18|chr1:75381822-75382321	0.300636727421314	.	.
chr1	75278167	75278666	chr1	75398631	75399130	Resp18|chr1:75398631-75399130	0.170198212831135	.	.
chr1	75278167	75278666	chr1	75445624	75446123	Resp18|chr1:75445624-75446123	0.14739385245768	.	.
chr1	75278167	75278666	chr1	75458368	75458867	Resp18|chr1:75458368-75458867	0.30774450950369	.	.
chr1	75278167	75278666	chr1	75477362	75477861	Resp18|chr1:75477362-75477861	0.194032858639878	.	.
chr1	75317346	75317845	chr1	75001124	75001623	Dnpep|chr1:75001124-75001623	0.316179076737733	.	.
chr1	75317346	75317845	chr1	75282920	75283419	Dnpep|chr1:75282920-75283419	0.474151812793421	.	.
chr1	75317346	75317845	chr1	75289342	75289841	Dnpep|chr1:75289342-75289841	0.152044399467695	.	.
chr1	75317346	75317845	chr1	75467494	75467993	Dnpep|chr1:75467494-75467993	0.161279032719553	.	.
chr1	75435709	75436208	chr1	75141393	75141892	Gmppa|chr1:75141393-75141892	0.190297304973707	.	.
chr1	75435709	75436208	chr1	75290547	75291046	Gmppa|chr1:75290547-75291046	0.162451637877995	.	.
chr1	75435709	75436208	chr1	75381822	75382321	Gmppa|chr1:75381822-75382321	0.279357275845245	.	.
chr1	75435709	75436208	chr1	75413640	75414139	Gmppa|chr1:75413640-75414139	0.357779422326475	.	.
chr1	75478598	75479097	chr1	75218312	75218811	Chpf|chr1:75218312-75218811	0.155271163271418	.	.
chr1	75478598	75479097	chr1	75218312	75218811	Tmem198|chr1:75218312-75218811	0.155271163271418	.	.
chr1	75478598	75479097	chr1	75381822	75382321	Chpf|chr1:75381822-75382321	0.240300964959286	.	.
chr1	75478598	75479097	chr1	75381822	75382321	Tmem198|chr1:75381822-75382321	0.240300964959286	.	.
chr1	75478598	75479097	chr1	75445624	75446123	Chpf|chr1:75445624-75446123	0.226443306643493	.	.
chr1	75478598	75479097	chr1	75445624	75446123	Tmem198|chr1:75445624-75446123	0.226443306643493	.	.
chr1	75478598	75479097	chr1	75458368	75458867	Chpf|chr1:75458368-75458867	0.468112463533878	.	.
chr1	75478598	75479097	chr1	75458368	75458867	Tmem198|chr1:75458368-75458867	0.468112463533878	.	.
chr1	75478598	75479097	chr1	75477362	75477861	Chpf|chr1:75477362-75477861	0.173775702030761	.	.
chr1	75478598	75479097	chr1	75477362	75477861	Tmem198|chr1:75477362-75477861	0.173775702030761	.	.
chr1	75479156	75479655	chr1	75001124	75001623	Chpf|chr1:75001124-75001623	0.184303230767628	.	.
chr1	75479156	75479655	chr1	75001124	75001623	Tmem198|chr1:75001124-75001623	0.184303230767628	.	.
chr1	75479156	75479655	chr1	75282920	75283419	Chpf|chr1:75282920-75283419	0.156420852477079	.	.
chr1	75479156	75479655	chr1	75282920	75283419	Tmem198|chr1:75282920-75283419	0.156420852477079	.	.
chr1	75479156	75479655	chr1	75370249	75370748	Chpf|chr1:75370249-75370748	0.237047654159197	.	.
chr1	75479156	75479655	chr1	75370249	75370748	Tmem198|chr1:75370249-75370748	0.237047654159197	.	.
chr1	75479156	75479655	chr1	75445624	75446123	Chpf|chr1:75445624-75446123	0.143446763085204	.	.
chr1	75479156	75479655	chr1	75445624	75446123	Tmem198|chr1:75445624-75446123	0.143446763085204	.	.
chr1	75521240	75521739	chr1	75582243	75582742	Stk11ip|chr1:75582243-75582742	0.170289263713916	.	.
chr1	75546261	75546760	chr1	75925739	75926238	Slc4a3|chr1:75925739-75926238	0.188089933507371	.	.
chr1	77514195	77514694	chr1	77567985	77568484	Epha4|chr1:77567985-77568484	0.237935033705618	.	.
chr1	77514195	77514694	chr1	77567985	77568484	Gm28386|chr1:77567985-77568484	0.237935033705618	.	.
chr1	77514195	77514694	chr1	77688376	77688875	Epha4|chr1:77688376-77688875	0.193143137599842	.	.
chr1	77514195	77514694	chr1	77688376	77688875	Gm28386|chr1:77688376-77688875	0.193143137599842	.	.
chr1	77514195	77514694	chr1	77896157	77896656	Epha4|chr1:77896157-77896656	0.167992959927464	.	.
chr1	77514195	77514694	chr1	77896157	77896656	Gm28386|chr1:77896157-77896656	0.167992959927464	.	.
chr1	77514939	77515438	chr1	77567985	77568484	Epha4|chr1:77567985-77568484	0.160944468472013	.	.
chr1	77514939	77515438	chr1	77567985	77568484	Gm28386|chr1:77567985-77568484	0.160944468472013	.	.
chr1	77514939	77515438	chr1	77688376	77688875	Epha4|chr1:77688376-77688875	0.144403469408767	.	.
chr1	77514939	77515438	chr1	77688376	77688875	Gm28386|chr1:77688376-77688875	0.144403469408767	.	.
chr1	77514939	77515438	chr1	77978623	77979122	Epha4|chr1:77978623-77979122	0.252026248833342	.	.
chr1	77514939	77515438	chr1	77978623	77979122	Gm28386|chr1:77978623-77979122	0.252026248833342	.	.
chr1	77516009	77516508	chr1	77688376	77688875	Gm28386|chr1:77688376-77688875	0.15242294685618	.	.
chr1	77516009	77516508	chr1	77708622	77709121	Gm28386|chr1:77708622-77709121	0.25898225097294	.	.
chr1	77516009	77516508	chr1	77824647	77825146	Gm28386|chr1:77824647-77825146	0.221127199597505	.	.
chr1	77516009	77516508	chr1	77896157	77896656	Gm28386|chr1:77896157-77896656	0.215085265290058	.	.
chr1	77972152	77972651	chr1	77688376	77688875	Gm28387|chr1:77688376-77688875	0.146457781775803	.	.
chr1	77972152	77972651	chr1	77733783	77734282	Gm28387|chr1:77733783-77734282	0.173411379654343	.	.
chr1	78310032	78310531	chr1	78217089	78217588	Sgpp2|chr1:78217089-78217588	0.187176815621923	.	.
chr1	78488387	78488886	chr1	78217089	78217588	Farsb|chr1:78217089-78217588	0.164356310629305	.	.
chr1	78488900	78489399	chr1	78419495	78419994	Farsb|chr1:78419495-78419994	0.387279127065453	.	.
chr1	78822000	78822499	chr1	79007195	79007694	Gm29187|chr1:79007195-79007694	0.287499628866036	.	.
chr1	79439807	79440306	chr1	79450145	79450644	Scg2|chr1:79450145-79450644	0.177554014593693	.	.
chr1	79439807	79440306	chr1	79580908	79581407	Scg2|chr1:79580908-79581407	0.206856127751017	.	.
chr1	79439807	79440306	chr1	79640097	79640596	Scg2|chr1:79640097-79640596	0.284026218142257	.	.
chr1	80224758	80225257	chr1	80021514	80022013	2310015K22Rik|chr1:80021514-80022013	0.295018027912499	.	.
chr1	80758332	80758831	chr1	81141840	81142339	Dock10|chr1:81141840-81142339	0.391444167381774	.	.
chr1	81076257	81076756	chr1	81316562	81317061	Nyap2|chr1:81316562-81317061	0.204502207150135	.	.
chr1	81076879	81077378	chr1	80860517	80861016	Nyap2|chr1:80860517-80861016	0.202633747208744	.	.
chr1	81076879	81077378	chr1	80860517	80861016	Nyap2|chr1:80860517-80861016	0.202633747208745	.	.
chr1	81076879	81077378	chr1	81317099	81317598	Nyap2|chr1:81317099-81317598	0.24093513300564	.	.
chr1	82290681	82291180	chr1	82158379	82158878	Irs1|chr1:82158379-82158878	0.2868177248825	.	.
chr1	82290681	82291180	chr1	82283141	82283640	Irs1|chr1:82283141-82283640	0.468970826150046	.	.
chr1	82290681	82291180	chr1	82395457	82395956	Irs1|chr1:82395457-82395956	0.442814455660717	.	.
chr1	82290681	82291180	chr1	82554287	82554786	Irs1|chr1:82554287-82554786	0.284272219489084	.	.
chr1	82290681	82291180	chr1	82641615	82642114	Irs1|chr1:82641615-82642114	0.246133046967935	.	.
chr1	82291243	82291742	chr1	82283141	82283640	Irs1|chr1:82283141-82283640	0.323908454836064	.	.
chr1	82316361	82316860	chr1	82283141	82283640	Rhbdd1|chr1:82283141-82283640	0.242644724175692	.	.
chr1	82316361	82316860	chr1	82292699	82293198	Rhbdd1|chr1:82292699-82293198	0.1474685045324	.	.
chr1	82316361	82316860	chr1	82395457	82395956	Rhbdd1|chr1:82395457-82395956	0.238005362426166	.	.
chr1	82316361	82316860	chr1	82433306	82433805	Rhbdd1|chr1:82433306-82433805	0.168710864391713	.	.
chr1	82316361	82316860	chr1	82641615	82642114	Rhbdd1|chr1:82641615-82642114	0.26616350565296	.	.
chr1	82839194	82839693	chr1	82641615	82642114	Agfg1|chr1:82641615-82642114	0.1498486075804	.	.
chr1	83407918	83408417	chr1	83697279	83697778	Sphkap|chr1:83697279-83697778	0.169254641366506	.	.
chr1	83407918	83408417	chr1	83745995	83746494	Sphkap|chr1:83745995-83746494	0.148888806371439	.	.
chr1	84839165	84839664	chr1	84910388	84910887	Fbxo36|chr1:84910388-84910887	0.196189854831666	.	.
chr1	84839808	84840307	chr1	84910388	84910887	Fbxo36|chr1:84910388-84910887	0.19333023555145	.	.
chr1	84839808	84840307	chr1	84910388	84910887	Trip12|chr1:84910388-84910887	0.19333023555145	.	.
chr1	85793160	85793659	chr1	85736435	85736934	Cab39|chr1:85736435-85736934	0.16557560255799	.	.
chr1	85793160	85793659	chr1	85916833	85917332	Cab39|chr1:85916833-85917332	0.162422291099856	.	.
chr1	85793728	85794227	chr1	85853262	85853761	Cab39|chr1:85853262-85853761	0.194992828120406	.	.
chr1	85894274	85894773	chr1	85703519	85704018	Itm2c|chr1:85703519-85704018	0.142544776297066	.	.
chr1	85894274	85894773	chr1	85853262	85853761	Itm2c|chr1:85853262-85853761	0.170073168758669	.	.
chr1	85894274	85894773	chr1	85916833	85917332	Itm2c|chr1:85916833-85917332	0.149818561743732	.	.
chr1	85928201	85928700	chr1	85720188	85720687	4933407L21Rik|chr1:85720188-85720687	0.240324268433197	.	.
chr1	85928201	85928700	chr1	85827089	85827588	4933407L21Rik|chr1:85827089-85827588	0.298555756551288	.	.
chr1	85928201	85928700	chr1	85958147	85958646	4933407L21Rik|chr1:85958147-85958646	0.299326118212049	.	.
chr1	86302910	86303409	chr1	86433961	86434460	B3gnt7|chr1:86433961-86434460	0.181869832891566	.	.
chr1	86302910	86303409	chr1	86433961	86434460	Gm28626|chr1:86433961-86434460	0.181869832891566	.	.
chr1	86302910	86303409	chr1	86528114	86528613	B3gnt7|chr1:86528114-86528613	0.160653266441474	.	.
chr1	86302910	86303409	chr1	86528114	86528613	Gm28626|chr1:86528114-86528613	0.160653266441474	.	.
chr1	86358737	86359236	chr1	86442428	86442927	C130036L24Rik|chr1:86442428-86442927	0.240926829571972	.	.
chr1	86358737	86359236	chr1	86442428	86442927	Ncl|chr1:86442428-86442927	0.240926829571972	.	.
chr1	86358737	86359236	chr1	86487143	86487642	C130036L24Rik|chr1:86487143-86487642	0.202995264365007	.	.
chr1	86358737	86359236	chr1	86487143	86487642	Ncl|chr1:86487143-86487642	0.202995264365007	.	.
chr1	86359268	86359767	chr1	86434501	86435000	C130036L24Rik|chr1:86434501-86435000	0.324112424788389	.	.
chr1	86359268	86359767	chr1	86434501	86435000	Ncl|chr1:86434501-86435000	0.324112424788389	.	.
chr1	86359268	86359767	chr1	86442428	86442927	C130036L24Rik|chr1:86442428-86442927	0.255555931261479	.	.
chr1	86359268	86359767	chr1	86442428	86442927	Ncl|chr1:86442428-86442927	0.255555931261479	.	.
chr1	86359268	86359767	chr1	86586879	86587378	C130036L24Rik|chr1:86586879-86587378	0.163323702852323	.	.
chr1	86359268	86359767	chr1	86586879	86587378	Ncl|chr1:86586879-86587378	0.163323702852323	.	.
chr1	86526360	86526859	chr1	86434501	86435000	Ptma|chr1:86434501-86435000	0.260356697258	.	.
chr1	86526360	86526859	chr1	86440464	86440963	Ptma|chr1:86440464-86440963	0.156280382190732	.	.
chr1	86526360	86526859	chr1	86441795	86442294	Ptma|chr1:86441795-86442294	0.225502581941502	.	.
chr1	86526360	86526859	chr1	86487143	86487642	Ptma|chr1:86487143-86487642	0.180377538199522	.	.
chr1	86526360	86526859	chr1	86503968	86504467	Ptma|chr1:86503968-86504467	0.168040230235111	.	.
chr1	86582078	86582577	chr1	86503968	86504467	Cops7b|chr1:86503968-86504467	0.147949306564101	.	.
chr1	86582078	86582577	chr1	86503968	86504467	Pde6d|chr1:86503968-86504467	0.147949306564101	.	.
chr1	86582078	86582577	chr1	86528114	86528613	Cops7b|chr1:86528114-86528613	0.15621386707482	.	.
chr1	86582078	86582577	chr1	86528114	86528613	Pde6d|chr1:86528114-86528613	0.15621386707482	.	.
chr1	86582603	86583102	chr1	86440464	86440963	Cops7b|chr1:86440464-86440963	0.277590190360522	.	.
chr1	86582603	86583102	chr1	86440464	86440963	Pde6d|chr1:86440464-86440963	0.277590190360522	.	.
chr1	86582603	86583102	chr1	86442428	86442927	Cops7b|chr1:86442428-86442927	0.249936905246396	.	.
chr1	86582603	86583102	chr1	86442428	86442927	Pde6d|chr1:86442428-86442927	0.249936905246396	.	.
chr1	86582603	86583102	chr1	86487143	86487642	Cops7b|chr1:86487143-86487642	0.187397208901238	.	.
chr1	86582603	86583102	chr1	86487143	86487642	Pde6d|chr1:86487143-86487642	0.187397208901238	.	.
chr1	86582603	86583102	chr1	86503968	86504467	Cops7b|chr1:86503968-86504467	0.234187214516277	.	.
chr1	86582603	86583102	chr1	86503968	86504467	Pde6d|chr1:86503968-86504467	0.234187214516277	.	.
chr1	86582603	86583102	chr1	86532333	86532832	Cops7b|chr1:86532333-86532832	0.239163086078684	.	.
chr1	86582603	86583102	chr1	86532333	86532832	Pde6d|chr1:86532333-86532832	0.239163086078684	.	.
chr1	86669399	86669898	chr1	86487143	86487642	Nppc|chr1:86487143-86487642	0.147263438494604	.	.
chr1	86669399	86669898	chr1	86510941	86511440	Nppc|chr1:86510941-86511440	0.278427073898814	.	.
chr1	86669399	86669898	chr1	86634632	86635131	Nppc|chr1:86634632-86635131	0.178295053032238	.	.
chr1	86670393	86670892	chr1	86371911	86372410	Nppc|chr1:86371911-86372410	0.14403089327174	.	.
chr1	86670393	86670892	chr1	86433961	86434460	Nppc|chr1:86433961-86434460	0.155979794703086	.	.
chr1	86703565	86704064	chr1	86634632	86635131	Dis3l2|chr1:86634632-86635131	0.198471511708161	.	.
chr1	87155856	87156355	chr1	87246132	87246631	Ecel1|chr1:87246132-87246631	0.177392160039816	.	.
chr1	87326698	87327197	chr1	87142332	87142831	Gigyf2|chr1:87142332-87142831	0.250257421899608	.	.
chr1	87327249	87327748	chr1	87175930	87176429	Gigyf2|chr1:87175930-87176429	0.317217639736333	.	.
chr1	87327249	87327748	chr1	87186978	87187477	Gigyf2|chr1:87186978-87187477	0.196853357381926	.	.
chr1	87755700	87756199	chr1	87925537	87926036	Atg16l1|chr1:87925537-87926036	0.164574324496592	.	.
chr1	88008031	88008530	chr1	88357393	88357892	Usp40|chr1:88357393-88357892	0.274281809606732	.	.
chr1	88205505	88206004	chr1	87789687	87790186	Dnajb3|chr1:87789687-87790186	0.180211147390107	.	.
chr1	88205505	88206004	chr1	87790212	87790711	Dnajb3|chr1:87790212-87790711	0.229170206328472	.	.
chr1	88205505	88206004	chr1	88357393	88357892	Dnajb3|chr1:88357393-88357892	0.241456991848867	.	.
chr1	88205505	88206004	chr1	88429538	88430037	Dnajb3|chr1:88429538-88430037	0.147597065767019	.	.
chr1	90603129	90603628	chr1	90754075	90754574	Cops8|chr1:90754075-90754574	0.192222056561874	.	.
chr1	90998483	90998982	chr1	90733954	90734453	Lrrfip1|chr1:90733954-90734453	0.165555734657027	.	.
chr1	90998483	90998982	chr1	90743797	90744296	Lrrfip1|chr1:90743797-90744296	0.263506194810056	.	.
chr1	91398520	91399019	chr1	91412512	91413011	Ilkap|chr1:91412512-91413011	0.213723170357024	.	.
chr1	91413043	91413542	chr1	91412512	91413011	Hes6|chr1:91412512-91413011	0.332182034195515	.	.
chr1	91459292	91459791	chr1	91412512	91413011	Per2|chr1:91412512-91413011	0.237659566303501	.	.
chr1	91459292	91459791	chr1	91600624	91601123	Per2|chr1:91600624-91601123	0.156806069616066	.	.
chr1	91494327	91494826	chr1	91600624	91601123	Traf3ip1|chr1:91600624-91601123	0.185359219585009	.	.
chr1	91540218	91540717	chr1	91600624	91601123	Asb1|chr1:91600624-91601123	0.281722793066055	.	.
chr1	91801828	91802327	chr1	91959875	91960374	Gm29100|chr1:91959875-91960374	0.247988440489008	.	.
chr1	91801828	91802327	chr1	91959875	91960374	Twist2|chr1:91959875-91960374	0.247988440489008	.	.
chr1	91801828	91802327	chr1	91978411	91978910	Gm29100|chr1:91978411-91978910	0.243464456582555	.	.
chr1	91801828	91802327	chr1	91978411	91978910	Twist2|chr1:91978411-91978910	0.243464456582555	.	.
chr1	92647708	92648207	chr1	92895020	92895519	Otos|chr1:92895020-92895519	0.161419658304542	.	.
chr1	92648213	92648712	chr1	92371533	92372032	Otos|chr1:92371533-92372032	0.145758369519774	.	.
chr1	92831030	92831529	chr1	92610875	92611374	Gpc1|chr1:92610875-92611374	0.249957553107754	.	.
chr1	92907215	92907714	chr1	92895020	92895519	Dusp28|chr1:92895020-92895519	0.204278078986934	.	.
chr1	92910928	92911427	chr1	92840219	92840718	5033417F24Rik|chr1:92840219-92840718	0.243688306763794	.	.
chr1	92910928	92911427	chr1	92840219	92840718	Rnpepl1|chr1:92840219-92840718	0.243688306763794	.	.
chr1	93100965	93101464	chr1	93100465	93100964	Kif1a|chr1:93100465-93100964	0.350723751158922	.	.
chr1	93100965	93101464	chr1	93100465	93100964	Kif1a|chr1:93100465-93100964	0.350723751158923	.	.
chr1	93101696	93102195	chr1	93100465	93100964	Kif1a|chr1:93100465-93100964	0.377822663961524	.	.
chr1	93101696	93102195	chr1	93128625	93129124	Kif1a|chr1:93128625-93129124	0.259155207686379	.	.
chr1	93235496	93235995	chr1	93115042	93115541	Sned1|chr1:93115042-93115541	0.157869143912635	.	.
chr1	93236124	93236623	chr1	93445454	93445953	Sned1|chr1:93445454-93445953	0.269663459851068	.	.
chr1	93305687	93306186	chr1	93115042	93115541	Gm28535|chr1:93115042-93115541	0.160183441684494	.	.
chr1	93305687	93306186	chr1	93115042	93115541	Mterf4|chr1:93115042-93115541	0.160183441684494	.	.
chr1	93342619	93343118	chr1	93115042	93115541	Pask|chr1:93115042-93115541	0.228080098908628	.	.
chr1	93342619	93343118	chr1	93115042	93115541	Ppp1r7|chr1:93115042-93115541	0.228080098908628	.	.
chr1	93478107	93478606	chr1	93100465	93100964	Hdlbp|chr1:93100465-93100964	0.238008235879961	.	.
chr1	93478107	93478606	chr1	93100465	93100964	Sept2|chr1:93100465-93100964	0.238008235879961	.	.
chr1	93478107	93478606	chr1	93128625	93129124	Hdlbp|chr1:93128625-93129124	0.142170933432503	.	.
chr1	93478107	93478606	chr1	93128625	93129124	Sept2|chr1:93128625-93129124	0.142170933432503	.	.
chr1	93478622	93479121	chr1	93100465	93100964	Hdlbp|chr1:93100465-93100964	0.258209678099117	.	.
chr1	93478622	93479121	chr1	93100465	93100964	Sept2|chr1:93100465-93100964	0.258209678099117	.	.
chr1	93478622	93479121	chr1	93115042	93115541	Hdlbp|chr1:93115042-93115541	0.395770061766627	.	.
chr1	93478622	93479121	chr1	93115042	93115541	Sept2|chr1:93115042-93115541	0.395770061766627	.	.
chr1	93478622	93479121	chr1	93128625	93129124	Hdlbp|chr1:93128625-93129124	0.141476968109118	.	.
chr1	93478622	93479121	chr1	93128625	93129124	Sept2|chr1:93128625-93129124	0.141476968109118	.	.
chr1	93511801	93512300	chr1	93445454	93445953	Farp2|chr1:93445454-93445953	0.151269678970632	.	.
chr1	93731754	93732253	chr1	93401523	93402022	Gm10550|chr1:93401523-93402022	0.208365136562683	.	.
chr1	95313333	95313832	chr1	95293062	95293561	Fam174a|chr1:95293062-95293561	0.261725546596996	.	.
chr1	96871948	96872447	chr1	96715929	96716428	Slco4c1|chr1:96715929-96716428	0.186719365615071	.	.
chr1	98094805	98095304	chr1	98190086	98190585	Pam|chr1:98190086-98190585	0.267430255328667	.	.
chr1	98094805	98095304	chr1	98349951	98350450	Pam|chr1:98349951-98350450	0.370551997828809	.	.
chr1	99772082	99772581	chr1	99774058	99774557	Cntnap5b|chr1:99774058-99774557	0.337700102392186	.	.
chr1	99772082	99772581	chr1	99838702	99839201	Cntnap5b|chr1:99838702-99839201	0.264179204933559	.	.
chr1	104769230	104769729	chr1	104883153	104883652	Cdh20|chr1:104883153-104883652	0.29763418458851	.	.
chr1	104769230	104769729	chr1	104944687	104945186	Cdh20|chr1:104944687-104945186	0.281128396237113	.	.
chr1	105356312	105356811	chr1	105301732	105302231	Gm17634|chr1:105301732-105302231	0.195190657975277	.	.
chr1	105356312	105356811	chr1	105301732	105302231	Rnf152|chr1:105301732-105302231	0.195190657975277	.	.
chr1	105356312	105356811	chr1	105630478	105630977	Gm17634|chr1:105630478-105630977	0.176142485184058	.	.
chr1	105356312	105356811	chr1	105630478	105630977	Rnf152|chr1:105630478-105630977	0.176142485184058	.	.
chr1	105780395	105780894	chr1	105630478	105630977	Tnfrsf11a|chr1:105630478-105630977	0.307394991796147	.	.
chr1	106759529	106760028	chr1	106818348	106818847	Kdsr|chr1:106818348-106818847	0.267695648531417	.	.
chr1	109982994	109983493	chr1	109912148	109912647	Cdh7|chr1:109912148-109912647	0.368385601811067	.	.
chr1	111863863	111864362	chr1	112074897	112075396	Dsel|chr1:112074897-112075396	0.236536777057189	.	.
chr1	111864757	111865256	chr1	111634029	111634528	Dsel|chr1:111634029-111634528	0.141735656986038	.	.
chr1	115684447	115684946	chr1	115686455	115686954	Cntnap5a|chr1:115686455-115686954	0.181722302106368	.	.
chr1	118389052	118389551	chr1	118498277	118498776	Clasp1|chr1:118498277-118498776	0.183935929023496	.	.
chr1	119053430	119053929	chr1	119082542	119083041	Gli2|chr1:119082542-119083041	0.166499145349116	.	.
chr1	119422101	119422600	chr1	119093671	119094170	Inhbb|chr1:119093671-119094170	0.197333778939245	.	.
chr1	119504531	119505030	chr1	119548633	119549132	Ralb|chr1:119548633-119549132	0.144138728195072	.	.
chr1	119837335	119837834	chr1	119548633	119549132	Ptpn4|chr1:119548633-119549132	0.170077249546676	.	.
chr1	119837335	119837834	chr1	119674920	119675419	Ptpn4|chr1:119674920-119675419	0.166704534589952	.	.
chr1	120120898	120121397	chr1	120171744	120172243	3110009E18Rik|chr1:120171744-120172243	0.159931548331511	.	.
chr1	120120898	120121397	chr1	120171744	120172243	Dbi|chr1:120171744-120172243	0.159931548331511	.	.
chr1	120340287	120340786	chr1	120186970	120187469	C1ql2|chr1:120186970-120187469	0.207616624464876	.	.
chr1	120340287	120340786	chr1	120538173	120538672	C1ql2|chr1:120538173-120538672	0.297712425576882	.	.
chr1	121430778	121431277	chr1	121419036	121419535	Ccdc93|chr1:121419036-121419535	0.219612956629263	.	.
chr1	121567757	121568256	chr1	121596927	121597426	Ddx18|chr1:121596927-121597426	0.17384124470505	.	.
chr1	125560306	125560805	chr1	125735378	125735877	Slc35f5|chr1:125735378-125735877	0.287585884246054	.	.
chr1	125561216	125561715	chr1	125735378	125735877	Slc35f5|chr1:125735378-125735877	0.191471816714607	.	.
chr1	125911894	125912393	chr1	125607368	125607867	Lypd1|chr1:125607368-125607867	0.344475558862811	.	.
chr1	125911894	125912393	chr1	125790088	125790587	Lypd1|chr1:125790088-125790587	0.151404961623442	.	.
chr1	125911894	125912393	chr1	125911387	125911886	Lypd1|chr1:125911387-125911886	0.237771106935915	.	.
chr1	126829595	126830094	chr1	127017629	127018128	Nckap5|chr1:127017629-127018128	0.207813458153326	.	.
chr1	126830233	126830732	chr1	126681319	126681818	Nckap5|chr1:126681319-126681818	0.246226745498503	.	.
chr1	126830233	126830732	chr1	126681837	126682336	Nckap5|chr1:126681837-126682336	0.239367688617905	.	.
chr1	126830233	126830732	chr1	126688593	126689092	Nckap5|chr1:126688593-126689092	0.16507494266673	.	.
chr1	127204681	127205180	chr1	126751035	126751534	Mgat5|chr1:126751035-126751534	0.202498732028258	.	.
chr1	127204681	127205180	chr1	127098841	127099340	Mgat5|chr1:127098841-127099340	0.163432505879925	.	.
chr1	129273098	129273597	chr1	129357332	129357831	Thsd7b|chr1:129357332-129357831	0.197230755708441	.	.
chr1	130462505	130463004	chr1	130371157	130371656	Cd55|chr1:130371157-130371656	0.230276189295267	.	.
chr1	130462505	130463004	chr1	130371157	130371656	Gm16083|chr1:130371157-130371656	0.230276189295267	.	.
chr1	130717229	130717728	chr1	130371157	130371656	Yod1|chr1:130371157-130371656	0.272450278775968	.	.
chr1	130717229	130717728	chr1	130875072	130875571	Yod1|chr1:130875072-130875571	0.15317685383109	.	.
chr1	131526251	131526750	chr1	131548296	131548795	Srgap2|chr1:131548296-131548795	0.190527078305446	.	.
chr1	131526251	131526750	chr1	131712339	131712838	Srgap2|chr1:131712339-131712838	0.398479754202922	.	.
chr1	131526753	131527252	chr1	131937643	131938142	Fam72a|chr1:131937643-131938142	0.179202333186619	.	.
chr1	131526753	131527252	chr1	131937643	131938142	Srgap2|chr1:131937643-131938142	0.179202333186619	.	.
chr1	131527318	131527817	chr1	131658033	131658532	Fam72a|chr1:131658033-131658532	0.195857524748372	.	.
chr1	131527318	131527817	chr1	131658033	131658532	Srgap2|chr1:131658033-131658532	0.195857524748372	.	.
chr1	131527318	131527817	chr1	131981607	131982106	Fam72a|chr1:131981607-131982106	0.274959142333716	.	.
chr1	131527318	131527817	chr1	131981607	131982106	Fam72a|chr1:131981607-131982106	0.274959142333717	.	.
chr1	131527318	131527817	chr1	131981607	131982106	Srgap2|chr1:131981607-131982106	0.274959142333716	.	.
chr1	131527318	131527817	chr1	131981607	131982106	Srgap2|chr1:131981607-131982106	0.274959142333717	.	.
chr1	131827667	131828166	chr1	131548296	131548795	Slc41a1|chr1:131548296-131548795	0.270919095228925	.	.
chr1	131827667	131828166	chr1	131982827	131983326	Slc41a1|chr1:131982827-131983326	0.144177496335104	.	.
chr1	131910162	131910661	chr1	131573579	131574078	Nucks1|chr1:131573579-131574078	0.155675345852891	.	.
chr1	131910162	131910661	chr1	131658033	131658532	Nucks1|chr1:131658033-131658532	0.214634303913385	.	.
chr1	131910162	131910661	chr1	131981607	131982106	Nucks1|chr1:131981607-131982106	0.2861993299443	.	.
chr1	131910162	131910661	chr1	131982827	131983326	Nucks1|chr1:131982827-131983326	0.209544528433885	.	.
chr1	131910666	131911165	chr1	131573579	131574078	Nucks1|chr1:131573579-131574078	0.178897658668814	.	.
chr1	133363199	133363698	chr1	133331085	133331584	Etnk2|chr1:133331085-133331584	0.177907404799394	.	.
chr1	133363199	133363698	chr1	133381952	133382451	Etnk2|chr1:133381952-133382451	0.162878934711081	.	.
chr1	133363828	133364327	chr1	133322866	133323365	Etnk2|chr1:133322866-133323365	0.198021791723687	.	.
chr1	133661173	133661672	chr1	133331085	133331584	Gm38394|chr1:133331085-133331584	0.302547009504864	.	.
chr1	133661173	133661672	chr1	133331085	133331584	Zbed6|chr1:133331085-133331584	0.302547009504864	.	.
chr1	133661173	133661672	chr1	133331085	133331584	Zc3h11a|chr1:133331085-133331584	0.302547009504864	.	.
chr1	133800824	133801323	chr1	133886923	133887422	Atp2b4|chr1:133886923-133887422	0.21336913827844	.	.
chr1	133800824	133801323	chr1	133896218	133896717	Atp2b4|chr1:133896218-133896717	0.299682107733981	.	.
chr1	133908258	133908757	chr1	133736167	133736666	Optc|chr1:133736167-133736666	0.149355708423441	.	.
chr1	133920748	133921247	chr1	133829022	133829521	Prelp|chr1:133829022-133829521	0.161135555617387	.	.
chr1	134361764	134362263	chr1	134556771	134557270	Tmem183a|chr1:134556771-134557270	0.202557717742325	.	.
chr1	134361764	134362263	chr1	134745648	134746147	Tmem183a|chr1:134745648-134746147	0.190658977484337	.	.
chr1	134405737	134406236	chr1	134302965	134303464	Cyb5r1|chr1:134302965-134303464	0.146250623066582	.	.
chr1	134405737	134406236	chr1	134344509	134345008	Cyb5r1|chr1:134344509-134345008	0.216168181276377	.	.
chr1	134415089	134415588	chr1	134344509	134345008	Adipor1|chr1:134344509-134345008	0.145701402856243	.	.
chr1	134415089	134415588	chr1	134638444	134638943	Adipor1|chr1:134638444-134638943	0.207548298677048	.	.
chr1	134415089	134415588	chr1	134745133	134745632	Adipor1|chr1:134745133-134745632	0.347656334165117	.	.
chr1	134415089	134415588	chr1	134745648	134746147	Adipor1|chr1:134745648-134746147	0.284263693337409	.	.
chr1	134455268	134455767	chr1	134344509	134345008	Klhl12|chr1:134344509-134345008	0.150521292322349	.	.
chr1	134494334	134494833	chr1	134273415	134273914	Rabif|chr1:134273415-134273914	0.173008328594254	.	.
chr1	134494334	134494833	chr1	134344509	134345008	Rabif|chr1:134344509-134345008	0.157491424021113	.	.
chr1	134494334	134494833	chr1	134745133	134745632	Rabif|chr1:134745133-134745632	0.30835200472971	.	.
chr1	134494927	134495426	chr1	134302965	134303464	Rabif|chr1:134302965-134303464	0.149021313989688	.	.
chr1	134494927	134495426	chr1	134344509	134345008	Rabif|chr1:134344509-134345008	0.200036050669589	.	.
chr1	134559917	134560416	chr1	134302439	134302938	Kdm5b|chr1:134302439-134302938	0.363036567540301	.	.
chr1	134559917	134560416	chr1	134556771	134557270	Kdm5b|chr1:134556771-134557270	0.184348117621045	.	.
chr1	134646329	134646828	chr1	134273415	134273914	Gm26783|chr1:134273415-134273914	0.20173160128302	.	.
chr1	134646329	134646828	chr1	134273415	134273914	Syt2|chr1:134273415-134273914	0.20173160128302	.	.
chr1	134646329	134646828	chr1	134302439	134302938	Gm26783|chr1:134302439-134302938	0.185791638870044	.	.
chr1	134646329	134646828	chr1	134302439	134302938	Syt2|chr1:134302439-134302938	0.185791638870044	.	.
chr1	134646329	134646828	chr1	134636616	134637115	Gm26783|chr1:134636616-134637115	0.353820218178626	.	.
chr1	134646329	134646828	chr1	134636616	134637115	Syt2|chr1:134636616-134637115	0.353820218178626	.	.
chr1	134646329	134646828	chr1	134709018	134709517	Gm26783|chr1:134709018-134709517	0.148941390589793	.	.
chr1	134646329	134646828	chr1	134709018	134709517	Syt2|chr1:134709018-134709517	0.148941390589793	.	.
chr1	135146503	135147002	chr1	135368172	135368671	Arl8a|chr1:135368172-135368671	0.180491973143747	.	.
chr1	135248334	135248833	chr1	135452196	135452695	Gm26642|chr1:135452196-135452695	0.248346034839161	.	.
chr1	135283180	135283679	chr1	135171914	135172413	Rnpep|chr1:135171914-135172413	0.207004137557131	.	.
chr1	135283180	135283679	chr1	135368172	135368671	Rnpep|chr1:135368172-135368671	0.27076005594745	.	.
chr1	135283180	135283679	chr1	135452196	135452695	Rnpep|chr1:135452196-135452695	0.14259877756328	.	.
chr1	135283732	135284231	chr1	135452196	135452695	Rnpep|chr1:135452196-135452695	0.3363255592791	.	.
chr1	135284244	135284743	chr1	135154328	135154827	Rnpep|chr1:135154328-135154827	0.274123539294896	.	.
chr1	135374611	135375110	chr1	135154328	135154827	Shisa4|chr1:135154328-135154827	0.228142918934646	.	.
chr1	135374611	135375110	chr1	135171914	135172413	Shisa4|chr1:135171914-135172413	0.147304800057541	.	.
chr1	135375176	135375675	chr1	135003356	135003855	Shisa4|chr1:135003356-135003855	0.157605668860883	.	.
chr1	135375176	135375675	chr1	135452196	135452695	Shisa4|chr1:135452196-135452695	0.195547121621479	.	.
chr1	135430227	135430726	chr1	135452196	135452695	Ipo9|chr1:135452196-135452695	0.151853435487604	.	.
chr1	138618987	138619486	chr1	138446801	138447300	Nek7|chr1:138446801-138447300	0.301314496289499	.	.
chr1	138618987	138619486	chr1	138499382	138499881	Nek7|chr1:138499382-138499881	0.243675131362641	.	.
chr1	138618987	138619486	chr1	138506964	138507463	Nek7|chr1:138506964-138507463	0.156670896863057	.	.
chr1	138618987	138619486	chr1	138617900	138618399	Nek7|chr1:138617900-138618399	0.449225001924065	.	.
chr1	138619514	138620013	chr1	138446801	138447300	Nek7|chr1:138446801-138447300	0.226346083934055	.	.
chr1	138619514	138620013	chr1	138617900	138618399	Nek7|chr1:138617900-138618399	0.153853431863141	.	.
chr1	138856629	138857128	chr1	138617900	138618399	2310009B15Rik|chr1:138617900-138618399	0.234961953933937	.	.
chr1	138963206	138963705	chr1	139162743	139163242	Dennd1b|chr1:139162743-139163242	0.165902125225821	.	.
chr1	138963753	138964252	chr1	138617900	138618399	Dennd1b|chr1:138617900-138618399	0.235873977102227	.	.
chr1	139421972	139422471	chr1	139162743	139163242	Zbtb41|chr1:139162743-139163242	0.169545014823757	.	.
chr1	139421972	139422471	chr1	139481086	139481585	Zbtb41|chr1:139481086-139481585	0.193612670973921	.	.
chr1	139454477	139454976	chr1	139156347	139156846	Aspm|chr1:139156347-139156846	0.171987003418995	.	.
chr1	139454477	139454976	chr1	139481086	139481585	Aspm|chr1:139481086-139481585	0.220643192640358	.	.
chr1	140245186	140245685	chr1	140390270	140390769	Kcnt2|chr1:140390270-140390769	0.145769211933397	.	.
chr1	143640493	143640992	chr1	143739248	143739747	B3galt2|chr1:143739248-143739747	0.156464374992115	.	.
chr1	143776839	143777338	chr1	143803496	143803995	Gm29170|chr1:143803496-143803995	0.366682112876945	.	.
chr1	143776839	143777338	chr1	143803496	143803995	Ro60|chr1:143803496-143803995	0.366682112876945	.	.
chr1	143776839	143777338	chr1	143803496	143803995	Uchl5|chr1:143803496-143803995	0.366682112876945	.	.
chr1	144004041	144004540	chr1	144406592	144407091	Rgs2|chr1:144406592-144407091	0.179186576261445	.	.
chr1	151138226	151138725	chr1	150920258	150920757	C730036E19Rik|chr1:150920258-150920757	0.14752526271763	.	.
chr1	151138226	151138725	chr1	151087826	151088325	C730036E19Rik|chr1:151087826-151088325	0.181356641046123	.	.
chr1	151345057	151345556	chr1	151157961	151158460	Gm10138|chr1:151157961-151158460	0.286471764433521	.	.
chr1	151345057	151345556	chr1	151157961	151158460	Ivns1abp|chr1:151157961-151158460	0.286471764433521	.	.
chr1	151428258	151428757	chr1	151009355	151009854	Swt1|chr1:151009355-151009854	0.206973935911261	.	.
chr1	151428258	151428757	chr1	151009355	151009854	Trmt1l|chr1:151009355-151009854	0.206973935911261	.	.
chr1	151428258	151428757	chr1	151157961	151158460	Swt1|chr1:151157961-151158460	0.149861149118183	.	.
chr1	151428258	151428757	chr1	151157961	151158460	Trmt1l|chr1:151157961-151158460	0.149861149118183	.	.
chr1	151428762	151429261	chr1	151157961	151158460	Swt1|chr1:151157961-151158460	0.227477769642924	.	.
chr1	151428762	151429261	chr1	151157961	151158460	Trmt1l|chr1:151157961-151158460	0.227477769642924	.	.
chr1	153652792	153653291	chr1	153726489	153726988	Rgs8|chr1:153726489-153726988	0.305445399879821	.	.
chr1	153740057	153740556	chr1	153598738	153599237	Rgs16|chr1:153598738-153599237	0.205906957231234	.	.
chr1	153748943	153749442	chr1	153556864	153557363	Gm28513|chr1:153556864-153557363	0.15144364796296	.	.
chr1	153748943	153749442	chr1	153556864	153557363	Rnasel|chr1:153556864-153557363	0.15144364796296	.	.
chr1	153748943	153749442	chr1	153664891	153665390	Gm28513|chr1:153664891-153665390	0.171552727233936	.	.
chr1	153748943	153749442	chr1	153664891	153665390	Rnasel|chr1:153664891-153665390	0.171552727233936	.	.
chr1	153748943	153749442	chr1	153665399	153665898	Gm28513|chr1:153665399-153665898	0.248609678251718	.	.
chr1	153748943	153749442	chr1	153665399	153665898	Rnasel|chr1:153665399-153665898	0.248609678251718	.	.
chr1	153748943	153749442	chr1	153726489	153726988	Gm28513|chr1:153726489-153726988	0.372387935291047	.	.
chr1	153748943	153749442	chr1	153726489	153726988	Rnasel|chr1:153726489-153726988	0.372387935291047	.	.
chr1	153749495	153749994	chr1	153664891	153665390	Gm28512|chr1:153664891-153665390	0.153419431980462	.	.
chr1	153749495	153749994	chr1	153664891	153665390	Gm28513|chr1:153664891-153665390	0.153419431980462	.	.
chr1	153749495	153749994	chr1	153664891	153665390	Rnasel|chr1:153664891-153665390	0.153419431980462	.	.
chr1	153899574	153900073	chr1	153679079	153679578	Glul|chr1:153679079-153679578	0.345299294324784	.	.
chr1	153899574	153900073	chr1	153679079	153679578	Teddm2|chr1:153679079-153679578	0.345299294324784	.	.
chr1	153899574	153900073	chr1	154174717	154175216	Glul|chr1:154174717-154175216	0.164565967520498	.	.
chr1	153899574	153900073	chr1	154174717	154175216	Teddm2|chr1:154174717-154175216	0.164565967520498	.	.
chr1	153899574	153900073	chr1	154180893	154181392	Glul|chr1:154180893-154181392	0.224638352831758	.	.
chr1	153899574	153900073	chr1	154180893	154181392	Teddm2|chr1:154180893-154181392	0.224638352831758	.	.
chr1	154118577	154119076	chr1	154418191	154418690	A830008E24Rik|chr1:154418191-154418690	0.150346803266587	.	.
chr1	155557936	155558435	chr1	155517010	155517509	Acbd6|chr1:155517010-155517509	0.163854662073781	.	.
chr1	155557936	155558435	chr1	155784767	155785266	Acbd6|chr1:155784767-155785266	0.187311452042124	.	.
chr1	156674112	156674611	chr1	156633133	156633632	Tor3a|chr1:156633133-156633632	0.204682817558742	.	.
chr1	159231910	159232409	chr1	159135252	159135751	Cop1|chr1:159135252-159135751	0.179833831042649	.	.
chr1	159231910	159232409	chr1	159290160	159290659	Cop1|chr1:159290160-159290659	0.166238467430033	.	.
chr1	161142436	161142935	chr1	161170609	161171108	Ankrd45|chr1:161170609-161171108	0.253414083307014	.	.
chr1	161142436	161142935	chr1	161400084	161400583	Ankrd45|chr1:161400084-161400583	0.156762830046167	.	.
chr1	161142436	161142935	chr1	161465124	161465623	Ankrd45|chr1:161465124-161465623	0.151894704462542	.	.
chr1	161250941	161251440	chr1	161687011	161687510	Prdx6|chr1:161687011-161687510	0.170870243407699	.	.
chr1	161876197	161876696	chr1	161687011	161687510	Suco|chr1:161687011-161687510	0.174470675517068	.	.
chr1	161876197	161876696	chr1	161687518	161688017	Suco|chr1:161687518-161688017	0.217212579967568	.	.
chr1	161876197	161876696	chr1	161962922	161963421	Suco|chr1:161962922-161963421	0.170434048605899	.	.
chr1	161876715	161877214	chr1	161962922	161963421	Suco|chr1:161962922-161963421	0.221031031051194	.	.
chr1	162739851	162740350	chr1	162509243	162509742	Prrc2c|chr1:162509243-162509742	0.197278873660941	.	.
chr1	163725017	163725516	chr1	163746460	163746959	Mettl11b|chr1:163746460-163746959	0.475556318086877	.	.
chr1	163725017	163725516	chr1	163937087	163937586	Mettl11b|chr1:163937087-163937586	0.29424685170131	.	.
chr1	163725017	163725516	chr1	163937697	163938196	Mettl11b|chr1:163937697-163938196	0.60478710473759	.	.
chr1	163929752	163930251	chr1	163746460	163746959	Scyl3|chr1:163746460-163746959	0.217817018128452	.	.
chr1	163929752	163930251	chr1	163937087	163937586	Scyl3|chr1:163937087-163937586	0.20667407976926	.	.
chr1	164248686	164249185	chr1	164395586	164396085	Slc19a2|chr1:164395586-164396085	0.273587595377258	.	.
chr1	164249286	164249785	chr1	164138556	164139055	Slc19a2|chr1:164138556-164139055	0.226626563398468	.	.
chr1	164249286	164249785	chr1	164184474	164184973	Slc19a2|chr1:164184474-164184973	0.194301676538931	.	.
chr1	164249286	164249785	chr1	164395586	164396085	Slc19a2|chr1:164395586-164396085	0.152384595953935	.	.
chr1	164275346	164275845	chr1	164474792	164475291	Ccdc181|chr1:164474792-164475291	0.184992027856599	.	.
chr1	164307370	164307869	chr1	164395042	164395541	Blzf1|chr1:164395042-164395541	0.269834397828021	.	.
chr1	164457803	164458302	chr1	164138556	164139055	Atp1b1|chr1:164138556-164139055	0.242407132941216	.	.
chr1	164457803	164458302	chr1	164395042	164395541	Atp1b1|chr1:164395042-164395541	0.155490783600282	.	.
chr1	164457803	164458302	chr1	164395586	164396085	Atp1b1|chr1:164395586-164396085	0.228356908919396	.	.
chr1	164863634	164864133	chr1	164552715	164553214	Gm20743|chr1:164552715-164553214	0.158474677765642	.	.
chr1	164863634	164864133	chr1	164804328	164804827	Gm20743|chr1:164804328-164804827	0.252726158477864	.	.
chr1	164863634	164864133	chr1	164804968	164805467	Gm20743|chr1:164804968-164805467	0.142933221525604	.	.
chr1	165763500	165763999	chr1	165775339	165775838	Creg1|chr1:165775339-165775838	0.201697286499713	.	.
chr1	166002418	166002917	chr1	166343030	166343529	Gm26665|chr1:166343030-166343529	0.176879856120735	.	.
chr1	166002418	166002917	chr1	166343030	166343529	Pou2f1|chr1:166343030-166343529	0.176879856120735	.	.
chr1	166002418	166002917	chr1	166344303	166344802	Gm26665|chr1:166344303-166344802	0.209019623483514	.	.
chr1	166002418	166002917	chr1	166344303	166344802	Pou2f1|chr1:166344303-166344802	0.209019623483514	.	.
chr1	166003176	166003675	chr1	166343030	166343529	Gm26665|chr1:166343030-166343529	0.177121478450834	.	.
chr1	166003176	166003675	chr1	166343030	166343529	Pou2f1|chr1:166343030-166343529	0.177121478450834	.	.
chr1	166003176	166003675	chr1	166360121	166360620	Gm26665|chr1:166360121-166360620	0.200902663233284	.	.
chr1	166003176	166003675	chr1	166360121	166360620	Pou2f1|chr1:166360121-166360620	0.200902663233284	.	.
chr1	166253817	166254316	chr1	166282640	166283139	Ildr2|chr1:166282640-166283139	0.259598967651333	.	.
chr1	166253817	166254316	chr1	166428926	166429425	Ildr2|chr1:166428926-166429425	0.216016395735388	.	.
chr1	166308696	166309195	chr1	166153330	166153829	5330438I03Rik|chr1:166153330-166153829	0.184200001210004	.	.
chr1	166309200	166309699	chr1	166282640	166283139	5330438I03Rik|chr1:166282640-166283139	0.24272468463145	.	.
chr1	166309200	166309699	chr1	166344303	166344802	5330438I03Rik|chr1:166344303-166344802	0.343428637515244	.	.
chr1	166379002	166379501	chr1	166282640	166283139	Tada1|chr1:166282640-166283139	0.440458795177908	.	.
chr1	166379002	166379501	chr1	166319038	166319537	Tada1|chr1:166319038-166319537	0.142420824238697	.	.
chr1	166379002	166379501	chr1	166343030	166343529	Tada1|chr1:166343030-166343529	0.250349009171186	.	.
chr1	166379002	166379501	chr1	166344303	166344802	Tada1|chr1:166344303-166344802	0.521407826187994	.	.
chr1	166409578	166410077	chr1	166282640	166283139	Pogk|chr1:166282640-166283139	0.162836138861022	.	.
chr1	166409578	166410077	chr1	166319038	166319537	Pogk|chr1:166319038-166319537	0.263058532120702	.	.
chr1	167597755	167598254	chr1	167608411	167608910	Rxrg|chr1:167608411-167608910	0.154144873327741	.	.
chr1	167597755	167598254	chr1	167636947	167637446	Rxrg|chr1:167636947-167637446	0.21620932664254	.	.
chr1	167597755	167598254	chr1	167941868	167942367	Rxrg|chr1:167941868-167942367	0.260159911489299	.	.
chr1	167598393	167598892	chr1	167608411	167608910	Rxrg|chr1:167608411-167608910	0.251564974281134	.	.
chr1	167598393	167598892	chr1	167636947	167637446	Rxrg|chr1:167636947-167637446	0.161958366539978	.	.
chr1	167598393	167598892	chr1	167896223	167896722	Rxrg|chr1:167896223-167896722	0.227570439252291	.	.
chr1	167598393	167598892	chr1	167941868	167942367	Rxrg|chr1:167941868-167942367	0.397151187419017	.	.
chr1	167688301	167688800	chr1	167915177	167915676	Lmx1a|chr1:167915177-167915676	0.235439159894927	.	.
chr1	167688807	167689306	chr1	167608411	167608910	Lmx1a|chr1:167608411-167608910	0.147153562384862	.	.
chr1	167688807	167689306	chr1	167941868	167942367	Lmx1a|chr1:167941868-167942367	0.149060400441641	.	.
chr1	169531254	169531753	chr1	169698668	169699167	Nuf2|chr1:169698668-169699167	0.217946777866459	.	.
chr1	169748255	169748754	chr1	169258953	169259452	Rgs4|chr1:169258953-169259452	0.354913223451666	.	.
chr1	169748255	169748754	chr1	169459343	169459842	Rgs4|chr1:169459343-169459842	0.167851377949907	.	.
chr1	169748255	169748754	chr1	169698668	169699167	Rgs4|chr1:169698668-169699167	0.497969945522693	.	.
chr1	170867049	170867548	chr1	171033681	171034180	Atf6|chr1:171033681-171034180	0.160757448274632	.	.
chr1	170867049	170867548	chr1	171044776	171045275	Atf6|chr1:171044776-171045275	0.164192208128333	.	.
chr1	170867049	170867548	chr1	171247027	171247526	Atf6|chr1:171247027-171247526	0.160491049459232	.	.
chr1	170867571	170868070	chr1	171101659	171102158	Atf6|chr1:171101659-171102158	0.154255722876572	.	.
chr1	170867571	170868070	chr1	171101659	171102158	Gm9929|chr1:171101659-171102158	0.154255722876572	.	.
chr1	170868410	170868909	chr1	171038357	171038856	Atf6|chr1:171038357-171038856	0.221814236858785	.	.
chr1	170868410	170868909	chr1	171038357	171038856	Gm9929|chr1:171038357-171038856	0.221814236858785	.	.
chr1	170868410	170868909	chr1	171044266	171044765	Atf6|chr1:171044266-171044765	0.20080929801635	.	.
chr1	170868410	170868909	chr1	171044266	171044765	Gm9929|chr1:171044266-171044765	0.20080929801635	.	.
chr1	170868410	170868909	chr1	171044776	171045275	Atf6|chr1:171044776-171045275	0.166730174565467	.	.
chr1	170868410	170868909	chr1	171044776	171045275	Gm9929|chr1:171044776-171045275	0.166730174565467	.	.
chr1	170868410	170868909	chr1	171102488	171102987	Atf6|chr1:171102488-171102987	0.194704798170603	.	.
chr1	170868410	170868909	chr1	171102488	171102987	Gm9929|chr1:171102488-171102987	0.194704798170603	.	.
chr1	170868410	170868909	chr1	171247027	171247526	Atf6|chr1:171247027-171247526	0.242740870847021	.	.
chr1	170868410	170868909	chr1	171247027	171247526	Gm9929|chr1:171247027-171247526	0.242740870847021	.	.
chr1	170885252	170885751	chr1	170907734	170908233	Dusp12|chr1:170907734-170908233	0.205997954848597	.	.
chr1	170885252	170885751	chr1	170907734	170908233	Gm26620|chr1:170907734-170908233	0.205997954848597	.	.
chr1	170885252	170885751	chr1	170908240	170908739	Dusp12|chr1:170908240-170908739	0.316628205397985	.	.
chr1	170885252	170885751	chr1	170908240	170908739	Gm26620|chr1:170908240-170908739	0.316628205397985	.	.
chr1	170885252	170885751	chr1	171033681	171034180	Dusp12|chr1:171033681-171034180	0.234032038293439	.	.
chr1	170885252	170885751	chr1	171033681	171034180	Gm26620|chr1:171033681-171034180	0.234032038293439	.	.
chr1	170885252	170885751	chr1	171037809	171038308	Dusp12|chr1:171037809-171038308	0.195031050159712	.	.
chr1	170885252	170885751	chr1	171037809	171038308	Gm26620|chr1:171037809-171038308	0.195031050159712	.	.
chr1	170885252	170885751	chr1	171038357	171038856	Dusp12|chr1:171038357-171038856	0.154380130529464	.	.
chr1	170885252	170885751	chr1	171038357	171038856	Gm26620|chr1:171038357-171038856	0.154380130529464	.	.
chr1	170885252	170885751	chr1	171044266	171044765	Dusp12|chr1:171044266-171044765	0.156847780271763	.	.
chr1	170885252	170885751	chr1	171044266	171044765	Gm26620|chr1:171044266-171044765	0.156847780271763	.	.
chr1	170885252	170885751	chr1	171044776	171045275	Dusp12|chr1:171044776-171045275	0.300461179669679	.	.
chr1	170885252	170885751	chr1	171044776	171045275	Gm26620|chr1:171044776-171045275	0.300461179669679	.	.
chr1	170885252	170885751	chr1	171110922	171111421	Dusp12|chr1:171110922-171111421	0.17474639708529	.	.
chr1	170885252	170885751	chr1	171110922	171111421	Gm26620|chr1:171110922-171111421	0.17474639708529	.	.
chr1	171150371	171150870	chr1	171044776	171045275	Mpz|chr1:171044776-171045275	0.160115749676702	.	.
chr1	171150371	171150870	chr1	171044776	171045275	Sdhc|chr1:171044776-171045275	0.160115749676702	.	.
chr1	171150371	171150870	chr1	171101659	171102158	Mpz|chr1:171101659-171102158	0.214197982095213	.	.
chr1	171150371	171150870	chr1	171101659	171102158	Sdhc|chr1:171101659-171102158	0.214197982095213	.	.
chr1	171196077	171196576	chr1	170907216	170907715	Pcp4l1|chr1:170907216-170907715	0.161363161961162	.	.
chr1	171196077	171196576	chr1	171033681	171034180	Pcp4l1|chr1:171033681-171034180	0.152167307826083	.	.
chr1	171196077	171196576	chr1	171169869	171170368	Pcp4l1|chr1:171169869-171170368	0.23739123108093	.	.
chr1	171196077	171196576	chr1	171263038	171263537	Pcp4l1|chr1:171263038-171263537	0.189899683170791	.	.
chr1	171222404	171222903	chr1	170908240	170908739	Tomm40l|chr1:170908240-170908739	0.30025973525376	.	.
chr1	171222404	171222903	chr1	171044776	171045275	Tomm40l|chr1:171044776-171045275	0.164822937349158	.	.
chr1	171222404	171222903	chr1	171110922	171111421	Tomm40l|chr1:171110922-171111421	0.187867227139675	.	.
chr1	171270057	171270556	chr1	171033681	171034180	B4galt3|chr1:171033681-171034180	0.15124156301628	.	.
chr1	171270057	171270556	chr1	171037809	171038308	B4galt3|chr1:171037809-171038308	0.210780420243067	.	.
chr1	171270057	171270556	chr1	171038357	171038856	B4galt3|chr1:171038357-171038856	0.25961970401661	.	.
chr1	171270057	171270556	chr1	171247027	171247526	B4galt3|chr1:171247027-171247526	0.240052395878183	.	.
chr1	171270057	171270556	chr1	171263038	171263537	B4galt3|chr1:171263038-171263537	0.29092343992822	.	.
chr1	171281054	171281553	chr1	171247027	171247526	Ppox|chr1:171247027-171247526	0.218161539649656	.	.
chr1	171287719	171288218	chr1	171036880	171037379	Usp21|chr1:171036880-171037379	0.212521451954722	.	.
chr1	171287719	171288218	chr1	171044776	171045275	Usp21|chr1:171044776-171045275	0.195046189362791	.	.
chr1	171287719	171288218	chr1	171247027	171247526	Usp21|chr1:171247027-171247526	0.227648890950264	.	.
chr1	171294566	171295065	chr1	171036880	171037379	Ufc1|chr1:171036880-171037379	0.325951451974856	.	.
chr1	171294566	171295065	chr1	171037809	171038308	Ufc1|chr1:171037809-171038308	0.184360304546524	.	.
chr1	171294566	171295065	chr1	171044266	171044765	Ufc1|chr1:171044266-171044765	0.167902483785104	.	.
chr1	171294566	171295065	chr1	171044776	171045275	Ufc1|chr1:171044776-171045275	0.149514148771384	.	.
chr1	171294566	171295065	chr1	171247027	171247526	Ufc1|chr1:171247027-171247526	0.148231325889997	.	.
chr1	171328705	171329204	chr1	171037809	171038308	Dedd|chr1:171037809-171038308	0.228837645136223	.	.
chr1	171328705	171329204	chr1	171038357	171038856	Dedd|chr1:171038357-171038856	0.306026947470458	.	.
chr1	171328705	171329204	chr1	171110922	171111421	Dedd|chr1:171110922-171111421	0.162177753712929	.	.
chr1	171328705	171329204	chr1	171247027	171247526	Dedd|chr1:171247027-171247526	0.311950955617128	.	.
chr1	171328705	171329204	chr1	171263038	171263537	Dedd|chr1:171263038-171263537	0.151118637618719	.	.
chr1	171329206	171329705	chr1	171247027	171247526	Dedd|chr1:171247027-171247526	0.195233795742262	.	.
chr1	171329710	171330209	chr1	171033681	171034180	Dedd|chr1:171033681-171034180	0.158524979835951	.	.
chr1	171329710	171330209	chr1	171101659	171102158	Dedd|chr1:171101659-171102158	0.146803165649211	.	.
chr1	171329710	171330209	chr1	171102488	171102987	Dedd|chr1:171102488-171102987	0.186013823196126	.	.
chr1	171329710	171330209	chr1	171247027	171247526	Dedd|chr1:171247027-171247526	0.15505479899115	.	.
chr1	171329710	171330209	chr1	171379865	171380364	Dedd|chr1:171379865-171380364	0.22926246195944	.	.
chr1	171360576	171361075	chr1	171044266	171044765	Klhdc9|chr1:171044266-171044765	0.226467855951448	.	.
chr1	171360576	171361075	chr1	171044776	171045275	Klhdc9|chr1:171044776-171045275	0.252030306716324	.	.
chr1	171360576	171361075	chr1	171102488	171102987	Klhdc9|chr1:171102488-171102987	0.326001803625001	.	.
chr1	171360576	171361075	chr1	171110922	171111421	Klhdc9|chr1:171110922-171111421	0.157061530252939	.	.
chr1	171360576	171361075	chr1	171247027	171247526	Klhdc9|chr1:171247027-171247526	0.17605505835616	.	.
chr1	171361088	171361587	chr1	171044776	171045275	Klhdc9|chr1:171044776-171045275	0.197363296981635	.	.
chr1	171411068	171411567	chr1	171102488	171102987	Usf1|chr1:171102488-171102987	0.167553971367899	.	.
chr1	171411068	171411567	chr1	171169869	171170368	Usf1|chr1:171169869-171170368	0.164873971563579	.	.
chr1	172027641	172028140	chr1	172027134	172027633	Vangl2|chr1:172027134-172027633	0.235256971843806	.	.
chr1	172027641	172028140	chr1	172217086	172217585	Vangl2|chr1:172217086-172217585	0.35809479450018	.	.
chr1	172126494	172126993	chr1	172053841	172054340	Pex19|chr1:172053841-172054340	0.161413790994644	.	.
chr1	172126494	172126993	chr1	172161857	172162356	Pex19|chr1:172161857-172162356	0.206429452163216	.	.
chr1	172147848	172148347	chr1	172053841	172054340	Dcaf8|chr1:172053841-172054340	0.197656266290161	.	.
chr1	172147848	172148347	chr1	172161857	172162356	Dcaf8|chr1:172161857-172162356	0.280975079729471	.	.
chr1	172206038	172206537	chr1	172053841	172054340	Pea15a|chr1:172053841-172054340	0.143441774073259	.	.
chr1	172206038	172206537	chr1	172119644	172120143	Pea15a|chr1:172119644-172120143	0.174776262666265	.	.
chr1	172206038	172206537	chr1	172161857	172162356	Pea15a|chr1:172161857-172162356	0.228160911766428	.	.
chr1	172206562	172207061	chr1	172026509	172027008	Pea15a|chr1:172026509-172027008	0.153820027157574	.	.
chr1	172206562	172207061	chr1	172217086	172217585	Pea15a|chr1:172217086-172217585	0.169096754285173	.	.
chr1	172520879	172521378	chr1	172550479	172550978	Cfap45|chr1:172550479-172550978	0.236368130643594	.	.
chr1	172632827	172633326	chr1	172619200	172619699	Dusp23|chr1:172619200-172619699	0.266632935970092	.	.
chr1	172632827	172633326	chr1	172991232	172991731	Dusp23|chr1:172991232-172991731	0.194893568145617	.	.
chr1	173367390	173367889	chr1	173390016	173390515	Cadm3|chr1:173390016-173390515	0.239478566403906	.	.
chr1	173367390	173367889	chr1	173456303	173456802	Cadm3|chr1:173456303-173456802	0.209084208486448	.	.
chr1	174501578	174502077	chr1	174482779	174483278	Fmn2|chr1:174482779-174483278	0.157719873071316	.	.
chr1	174502434	174502933	chr1	174503374	174503873	Fmn2|chr1:174503374-174503873	0.319729896014158	.	.
chr1	175625436	175625935	chr1	175615019	175615518	Fh1|chr1:175615019-175615518	0.220578440655178	.	.
chr1	175625436	175625935	chr1	175823962	175824461	Fh1|chr1:175823962-175824461	0.198553556468741	.	.
chr1	175692503	175693002	chr1	175871980	175872479	Chml|chr1:175871980-175872479	0.275461281543321	.	.
chr1	175692503	175693002	chr1	175871980	175872479	Opn3|chr1:175871980-175872479	0.275461281543321	.	.
chr1	175693049	175693548	chr1	175615019	175615518	Chml|chr1:175615019-175615518	0.230258420920949	.	.
chr1	175693049	175693548	chr1	175615019	175615518	Opn3|chr1:175615019-175615518	0.230258420920949	.	.
chr1	175693049	175693548	chr1	175823962	175824461	Chml|chr1:175823962-175824461	0.207562497222041	.	.
chr1	175693049	175693548	chr1	175823962	175824461	Opn3|chr1:175823962-175824461	0.207562497222041	.	.
chr1	176275192	176275691	chr1	176355276	176355775	Gm38101|chr1:176355276-176355775	0.160660608530952	.	.
chr1	176275192	176275691	chr1	176355276	176355775	Pld5|chr1:176355276-176355775	0.160660608530952	.	.
chr1	176275192	176275691	chr1	176466126	176466625	Gm38101|chr1:176466126-176466625	0.251672850657996	.	.
chr1	176275192	176275691	chr1	176466126	176466625	Pld5|chr1:176466126-176466625	0.251672850657996	.	.
chr1	177257072	177257571	chr1	177338691	177339190	Akt3|chr1:177338691-177339190	0.239798441795246	.	.
chr1	177257580	177258079	chr1	177338691	177339190	Akt3|chr1:177338691-177339190	0.167818141914868	.	.
chr1	177441840	177442339	chr1	177322779	177323278	Zbtb18|chr1:177322779-177323278	0.159743866669697	.	.
chr1	177795766	177796265	chr1	177702809	177703308	Adss|chr1:177702809-177703308	0.165355265422828	.	.
chr1	177982967	177983466	chr1	177571778	177572277	Catspere2|chr1:177571778-177572277	0.154447435237913	.	.
chr1	178187311	178187810	chr1	178448418	178448917	Desi2|chr1:178448418-178448917	0.197967672460634	.	.
chr1	178317988	178318487	chr1	178368821	178369320	B230369F24Rik|chr1:178368821-178369320	0.392864095698767	.	.
chr1	178317988	178318487	chr1	178368821	178369320	Cox20|chr1:178368821-178369320	0.392864095698767	.	.
chr1	178337559	178338058	chr1	178368821	178369320	Hnrnpu|chr1:178368821-178369320	0.385936348025102	.	.
chr1	178405450	178405949	chr1	178449116	178449615	Efcab2|chr1:178449116-178449615	0.163549252862092	.	.
chr1	178406170	178406669	chr1	178368821	178369320	Efcab2|chr1:178368821-178369320	0.172990414890167	.	.
chr1	179667997	179668496	chr1	179645628	179646127	Sccpdh|chr1:179645628-179646127	0.330286907972499	.	.
chr1	179667997	179668496	chr1	179847684	179848183	Sccpdh|chr1:179847684-179848183	0.166001950416018	.	.
chr1	179802857	179803356	chr1	179847684	179848183	Ahctf1|chr1:179847684-179848183	0.234208428144984	.	.
chr1	179802857	179803356	chr1	179847684	179848183	Gm10518|chr1:179847684-179848183	0.234208428144984	.	.
chr1	179802857	179803356	chr1	180195828	180196327	Ahctf1|chr1:180195828-180196327	0.357897343234348	.	.
chr1	179802857	179803356	chr1	180195828	180196327	Gm10518|chr1:180195828-180196327	0.357897343234348	.	.
chr1	179802857	179803356	chr1	180215001	180215500	Ahctf1|chr1:180215001-180215500	0.164040697465629	.	.
chr1	179802857	179803356	chr1	180215001	180215500	Gm10518|chr1:180215001-180215500	0.164040697465629	.	.
chr1	179802857	179803356	chr1	180249956	180250455	Ahctf1|chr1:180249956-180250455	0.14572019916013	.	.
chr1	179802857	179803356	chr1	180249956	180250455	Gm10518|chr1:180249956-180250455	0.14572019916013	.	.
chr1	179803447	179803946	chr1	179645628	179646127	Ahctf1|chr1:179645628-179646127	0.213183323443257	.	.
chr1	179803447	179803946	chr1	179645628	179646127	Gm10518|chr1:179645628-179646127	0.213183323443257	.	.
chr1	179803447	179803946	chr1	179847684	179848183	Ahctf1|chr1:179847684-179848183	0.365488406596852	.	.
chr1	179803447	179803946	chr1	179847684	179848183	Gm10518|chr1:179847684-179848183	0.365488406596852	.	.
chr1	179803447	179803946	chr1	180249956	180250455	Ahctf1|chr1:180249956-180250455	0.207261795748469	.	.
chr1	179803447	179803946	chr1	180249956	180250455	Gm10518|chr1:180249956-180250455	0.207261795748469	.	.
chr1	179959653	179960152	chr1	180104488	180104987	Cdc42bpa|chr1:180104488-180104987	0.194721376836976	.	.
chr1	180568576	180569075	chr1	180777540	180778039	Parp1|chr1:180777540-180778039	0.171953391381513	.	.
chr1	180641033	180641532	chr1	180550703	180551202	Lin9|chr1:180550703-180551202	0.153598062922494	.	.
chr1	180641033	180641532	chr1	180848038	180848537	Lin9|chr1:180848038-180848537	0.210318902757266	.	.
chr1	180768387	180768886	chr1	180550703	180551202	Gm38293|chr1:180550703-180551202	0.159966627591219	.	.
chr1	180768387	180768886	chr1	180777540	180778039	Gm38293|chr1:180777540-180778039	0.161501570358503	.	.
chr1	180813365	180813864	chr1	180541862	180542361	H3f3a|chr1:180541862-180542361	0.190446553110174	.	.
chr1	180813365	180813864	chr1	180541862	180542361	H3f3aos|chr1:180541862-180542361	0.190446553110174	.	.
chr1	180813365	180813864	chr1	180848038	180848537	H3f3a|chr1:180848038-180848537	0.192949699847902	.	.
chr1	180813365	180813864	chr1	180848038	180848537	H3f3aos|chr1:180848038-180848537	0.192949699847902	.	.
chr1	180813365	180813864	chr1	181150665	181151164	H3f3a|chr1:181150665-181151164	0.150209327188043	.	.
chr1	180813365	180813864	chr1	181150665	181151164	H3f3aos|chr1:181150665-181151164	0.150209327188043	.	.
chr1	180850639	180851138	chr1	180541862	180542361	Sde2|chr1:180541862-180542361	0.256224296996235	.	.
chr1	180903944	180904443	chr1	180550703	180551202	Pycr2|chr1:180550703-180551202	0.154528469786391	.	.
chr1	180903944	180904443	chr1	181017318	181017817	Pycr2|chr1:181017318-181017817	0.199910505448571	.	.
chr1	181144061	181144560	chr1	181017318	181017817	Cnih4|chr1:181017318-181017817	0.249708095213867	.	.
chr1	181144061	181144560	chr1	181017318	181017817	Nvl|chr1:181017318-181017817	0.249708095213867	.	.
chr1	181211237	181211736	chr1	180777540	180778039	Wdr26|chr1:180777540-180778039	0.252337648177847	.	.
chr1	181211237	181211736	chr1	180848038	180848537	Wdr26|chr1:180848038-180848537	0.186086352032938	.	.
chr1	181211764	181212263	chr1	180794160	180794659	Wdr26|chr1:180794160-180794659	0.170821968754455	.	.
chr1	181211764	181212263	chr1	180848038	180848537	Wdr26|chr1:180848038-180848537	0.27067921024932	.	.
chr1	181352331	181352830	chr1	181433203	181433702	Cnih3|chr1:181433203-181433702	0.171529181930581	.	.
chr1	181842237	181842736	chr1	181923286	181923785	Lbr|chr1:181923286-181923785	0.229629325909348	.	.
chr1	182019253	182019752	chr1	182140320	182140819	Enah|chr1:182140320-182140819	0.149977508794467	.	.
chr1	182019822	182020321	chr1	182140320	182140819	Enah|chr1:182140320-182140819	0.239020599354384	.	.
chr1	182124497	182124996	chr1	182140320	182140819	Srp9|chr1:182140320-182140819	0.260690270738316	.	.
chr1	182282558	182283057	chr1	182074272	182074771	Degs1|chr1:182074272-182074771	0.155127259832362	.	.
chr1	182341398	182341897	chr1	182489705	182490204	Fbxo28|chr1:182489705-182490204	0.181607246553532	.	.
chr1	182408896	182409395	chr1	182489705	182490204	Trp53bp2|chr1:182489705-182490204	0.14230800921558	.	.
chr1	183296824	183297323	chr1	183075269	183075768	Aida|chr1:183075269-183075768	0.164238051198545	.	.
chr1	183296824	183297323	chr1	183075269	183075768	Brox|chr1:183075269-183075768	0.164238051198545	.	.
chr1	183297516	183298015	chr1	183345255	183345754	Brox|chr1:183345255-183345754	0.288566082698853	.	.
chr1	183388644	183389143	chr1	183075269	183075768	Taf1a|chr1:183075269-183075768	0.280874347246043	.	.
chr1	184033370	184033869	chr1	183969337	183969836	1700056E22Rik|chr1:183969337-183969836	0.33708038848416	.	.
chr1	184999545	185000044	chr1	184852137	184852636	Mark1|chr1:184852137-184852636	0.284594841310442	.	.
chr1	186117016	186117515	chr1	186474810	186475309	Lyplal1|chr1:186474810-186475309	0.167029248150698	.	.
chr1	186705157	186705656	chr1	186808514	186809013	Gm29491|chr1:186808514-186809013	0.164364245531787	.	.
chr1	186705157	186705656	chr1	186808514	186809013	Tgfb2|chr1:186808514-186809013	0.164364245531787	.	.
chr1	187215277	187215776	chr1	186808514	186809013	Gpatch2|chr1:186808514-186809013	0.194667134712461	.	.
chr1	187215277	187215776	chr1	186808514	186809013	Spata17|chr1:186808514-186809013	0.194667134712461	.	.
chr1	190170441	190170940	chr1	189894336	189894835	Prox1|chr1:189894336-189894835	0.183251214067629	.	.
chr1	190170441	190170940	chr1	189894336	189894835	Prox1os|chr1:189894336-189894835	0.183251214067629	.	.
chr1	190403305	190403804	chr1	190570527	190571026	Gm29678|chr1:190570527-190571026	0.198765357859892	.	.
chr1	190403305	190403804	chr1	190571065	190571564	Gm29678|chr1:190571065-190571564	0.230198452095493	.	.
chr1	190403305	190403804	chr1	190681588	190682087	Gm29678|chr1:190681588-190682087	0.290545304417716	.	.
chr1	190403305	190403804	chr1	190682135	190682634	Gm29678|chr1:190682135-190682634	0.292182202752105	.	.
chr1	191718068	191718567	chr1	191817776	191818275	Lpgat1|chr1:191817776-191818275	0.174830060757886	.	.
chr1	191821104	191821603	chr1	191980932	191981431	Gm38037|chr1:191980932-191981431	0.420542748720076	.	.
chr1	191821104	191821603	chr1	191980932	191981431	Nek2|chr1:191980932-191981431	0.420542748720076	.	.
chr1	191821104	191821603	chr1	191981457	191981956	Gm38037|chr1:191981457-191981956	0.297620740157046	.	.
chr1	191821104	191821603	chr1	191981457	191981956	Nek2|chr1:191981457-191981956	0.297620740157046	.	.
chr1	191906374	191906873	chr1	191592326	191592825	1700034H15Rik|chr1:191592326-191592825	0.179274552386909	.	.
chr1	191906374	191906873	chr1	191592326	191592825	Slc30a1|chr1:191592326-191592825	0.179274552386909	.	.
chr1	191906374	191906873	chr1	191817776	191818275	1700034H15Rik|chr1:191817776-191818275	0.217542180924897	.	.
chr1	191906374	191906873	chr1	191817776	191818275	Slc30a1|chr1:191817776-191818275	0.217542180924897	.	.
chr1	191907383	191907882	chr1	191834767	191835266	1700034H15Rik|chr1:191834767-191835266	0.143422513699441	.	.
chr1	191907383	191907882	chr1	191834767	191835266	Slc30a1|chr1:191834767-191835266	0.143422513699441	.	.
chr1	191907383	191907882	chr1	192070199	192070698	1700034H15Rik|chr1:192070199-192070698	0.258189544714352	.	.
chr1	191907383	191907882	chr1	192070199	192070698	1700034H15Rik|chr1:192070199-192070698	0.258189544714353	.	.
chr1	191907383	191907882	chr1	192070199	192070698	Slc30a1|chr1:192070199-192070698	0.258189544714352	.	.
chr1	191907383	191907882	chr1	192070199	192070698	Slc30a1|chr1:192070199-192070698	0.258189544714353	.	.
chr1	191977150	191977649	chr1	191817776	191818275	Rd3|chr1:191817776-191818275	0.162939906911888	.	.
chr1	192092422	192092921	chr1	191834767	191835266	Gm26879|chr1:191834767-191835266	0.2053538426082	.	.
chr1	192092422	192092921	chr1	191834767	191835266	Traf5|chr1:191834767-191835266	0.2053538426082	.	.
chr1	192136426	192136925	chr1	191980932	191981431	Gm10516|chr1:191980932-191981431	0.288828423852124	.	.
chr1	192137818	192138317	chr1	191981457	191981956	Rcor3|chr1:191981457-191981956	0.22763295202038	.	.
chr1	192190456	192190955	chr1	191817776	191818275	Kcnh1|chr1:191817776-191818275	0.142334655238355	.	.
chr1	194222981	194223480	chr1	194208090	194208589	4930503O07Rik|chr1:194208090-194208589	0.161315254788286	.	.
chr1	194976725	194977224	chr1	194977967	194978466	A330023F24Rik|chr1:194977967-194978466	0.280827896173742	.	.
chr1	194976725	194977224	chr1	194977967	194978466	Gm16897|chr1:194977967-194978466	0.280827896173742	.	.
chr1	194976725	194977224	chr1	195016706	195017205	A330023F24Rik|chr1:195016706-195017205	0.248852903822452	.	.
chr1	194976725	194977224	chr1	195016706	195017205	Gm16897|chr1:195016706-195017205	0.248852903822452	.	.
chr1	194976725	194977224	chr1	195040386	195040885	A330023F24Rik|chr1:195040386-195040885	0.165180262436193	.	.
chr1	194976725	194977224	chr1	195040386	195040885	Gm16897|chr1:195040386-195040885	0.165180262436193	.	.
chr1	195018071	195018570	chr1	194977967	194978466	Gm37027|chr1:194977967-194978466	0.228850690406223	.	.
chr1	195092132	195092631	chr1	194816816	194817315	Cd46|chr1:194816816-194817315	0.221030008723155	.	.
chr1	195092132	195092631	chr1	194977967	194978466	Cd46|chr1:194977967-194978466	0.312076534457612	.	.
chr1	195130829	195131328	chr1	194816816	194817315	Cr1l|chr1:194816816-194817315	0.306105084498745	.	.
chr10	3366298	3366797	chr10	3366890	3367389	Ppp1r14c|chr10:3366890-3367389	0.14294452342048	.	.
chr10	3366298	3366797	chr10	3509705	3510204	Ppp1r14c|chr10:3509705-3510204	0.204459553160104	.	.
chr10	3973553	3974052	chr10	4188778	4189277	Mthfd1l|chr10:4188778-4189277	0.162253018455647	.	.
chr10	4265552	4266051	chr10	4386733	4387232	Akap12|chr10:4386733-4387232	0.237740176076704	.	.
chr10	4265552	4266051	chr10	4712513	4713012	Akap12|chr10:4712513-4713012	0.164108846667856	.	.
chr10	4266269	4266768	chr10	4334196	4334695	Akap12|chr10:4334196-4334695	0.192508936935001	.	.
chr10	4266269	4266768	chr10	4386733	4387232	Akap12|chr10:4386733-4387232	0.173150860175419	.	.
chr10	4387235	4387734	chr10	4334196	4334695	Zbtb2|chr10:4334196-4334695	0.143333037449752	.	.
chr10	5550504	5551003	chr10	5367219	5367718	Syne1|chr10:5367219-5367718	0.230162320995009	.	.
chr10	5550504	5551003	chr10	5549987	5550486	Syne1|chr10:5549987-5550486	0.398292816671714	.	.
chr10	5550504	5551003	chr10	5549987	5550486	Syne1|chr10:5549987-5550486	0.398292816671715	.	.
chr10	5550504	5551003	chr10	5868026	5868525	Syne1|chr10:5868026-5868525	0.253490484887105	.	.
chr10	5550504	5551003	chr10	5906931	5907430	Syne1|chr10:5906931-5907430	0.264513677940798	.	.
chr10	5823844	5824343	chr10	5906427	5906926	Mtrf1l|chr10:5906427-5906926	0.187036871488366	.	.
chr10	5823844	5824343	chr10	5906931	5907430	Mtrf1l|chr10:5906931-5907430	0.298203311983155	.	.
chr10	7212004	7212503	chr10	7158863	7159362	Cnksr3|chr10:7158863-7159362	0.144197908538346	.	.
chr10	7589567	7590066	chr10	7600611	7601110	Lrp11|chr10:7600611-7601110	0.201637139843041	.	.
chr10	7590117	7590616	chr10	7390606	7391105	Lrp11|chr10:7390606-7391105	0.299787377322519	.	.
chr10	7590117	7590616	chr10	7600611	7601110	Lrp11|chr10:7600611-7601110	0.303480395650721	.	.
chr10	7590117	7590616	chr10	7900869	7901368	Lrp11|chr10:7900869-7901368	0.242595391002839	.	.
chr10	7667254	7667753	chr10	7390606	7391105	Nup43|chr10:7390606-7391105	0.15086696443568	.	.
chr10	7667254	7667753	chr10	7900869	7901368	Nup43|chr10:7900869-7901368	0.251064915649091	.	.
chr10	7680943	7681442	chr10	7333209	7333708	Lats1|chr10:7333209-7333708	0.19054801648909	.	.
chr10	7680943	7681442	chr10	7333209	7333708	Pcmt1|chr10:7333209-7333708	0.19054801648909	.	.
chr10	7680943	7681442	chr10	7663092	7663591	Lats1|chr10:7663092-7663591	0.178721471358332	.	.
chr10	7680943	7681442	chr10	7663092	7663591	Pcmt1|chr10:7663092-7663591	0.178721471358332	.	.
chr10	7725685	7726184	chr10	7333209	7333708	Katna1|chr10:7333209-7333708	0.218388442077628	.	.
chr10	7780721	7781220	chr10	7600611	7601110	B430219N15Rik|chr10:7600611-7601110	0.152584701388438	.	.
chr10	7792631	7793130	chr10	7600611	7601110	Ginm1|chr10:7600611-7601110	0.242703942411239	.	.
chr10	7792631	7793130	chr10	7600611	7601110	Ppil4|chr10:7600611-7601110	0.242703942411239	.	.
chr10	7955534	7956033	chr10	8196246	8196745	Tab2|chr10:8196246-8196745	0.145664853250371	.	.
chr10	7956090	7956589	chr10	7663092	7663591	Tab2|chr10:7663092-7663591	0.233066651405275	.	.
chr10	8176701	8177200	chr10	7900869	7901368	Gm30906|chr10:7900869-7901368	0.24128501755488	.	.
chr10	8518648	8519147	chr10	8297111	8297610	Ust|chr10:8297111-8297610	0.326339412847352	.	.
chr10	8518648	8519147	chr10	8667168	8667667	Ust|chr10:8667168-8667667	0.285312117390887	.	.
chr10	8518648	8519147	chr10	8742815	8743314	Ust|chr10:8742815-8743314	0.224631481848588	.	.
chr10	10472118	10472617	chr10	10085958	10086457	Adgb|chr10:10085958-10086457	0.196044784643215	.	.
chr10	10472118	10472617	chr10	10151819	10152318	Adgb|chr10:10151819-10152318	0.357148517144342	.	.
chr10	10472118	10472617	chr10	10408073	10408572	Adgb|chr10:10408073-10408572	0.171967463398541	.	.
chr10	11081489	11081988	chr10	11080801	11081300	Grm1|chr10:11080801-11081300	0.224887117725158	.	.
chr10	11081489	11081988	chr10	11362273	11362772	Grm1|chr10:11362273-11362772	0.175337831308792	.	.
chr10	11082083	11082582	chr10	11080297	11080796	Grm1|chr10:11080297-11080796	0.164142730123787	.	.
chr10	11082083	11082582	chr10	11356109	11356608	Grm1|chr10:11356109-11356608	0.250996701580403	.	.
chr10	11280524	11281023	chr10	11080297	11080796	4930432B10Rik|chr10:11080297-11080796	0.173903817659337	.	.
chr10	11280524	11281023	chr10	11080297	11080796	Fbxo30|chr10:11080297-11080796	0.173903817659337	.	.
chr10	12922385	12922884	chr10	12848517	12849016	B230208H11Rik|chr10:12848517-12849016	0.201907452566651	.	.
chr10	12922385	12922884	chr10	13008121	13008620	B230208H11Rik|chr10:13008121-13008620	0.259324910548051	.	.
chr10	13192919	13193418	chr10	12848517	12849016	Ltv1|chr10:12848517-12849016	0.163919754160489	.	.
chr10	13192919	13193418	chr10	13008121	13008620	Ltv1|chr10:13008121-13008620	0.326556691975617	.	.
chr10	17795966	17796465	chr10	17724226	17724725	Txlnb|chr10:17724226-17724725	0.212494568623111	.	.
chr10	17795966	17796465	chr10	18182182	18182681	Txlnb|chr10:18182182-18182681	0.368233753119298	.	.
chr10	17947167	17947666	chr10	17724226	17724725	Heca|chr10:17724226-17724725	0.178838488979226	.	.
chr10	17947167	17947666	chr10	17869893	17870392	Heca|chr10:17869893-17870392	0.242636528676352	.	.
chr10	17947167	17947666	chr10	18207019	18207518	Heca|chr10:18207019-18207518	0.157529352161309	.	.
chr10	17947841	17948340	chr10	18182182	18182681	Heca|chr10:18182182-18182681	0.174034390317313	.	.
chr10	17947841	17948340	chr10	18207019	18207518	Heca|chr10:18207019-18207518	0.218046412174085	.	.
chr10	17948344	17948843	chr10	17869893	17870392	Heca|chr10:17869893-17870392	0.173163273426172	.	.
chr10	18022176	18022675	chr10	18182182	18182681	Abracl|chr10:18182182-18182681	0.215133481536692	.	.
chr10	18022176	18022675	chr10	18453347	18453846	Abracl|chr10:18453347-18453846	0.221303985923877	.	.
chr10	18022176	18022675	chr10	18475080	18475579	Abracl|chr10:18475080-18475579	0.172465783011264	.	.
chr10	18022923	18023422	chr10	18182182	18182681	Abracl|chr10:18182182-18182681	0.15476907726897	.	.
chr10	18022923	18023422	chr10	18207019	18207518	Abracl|chr10:18207019-18207518	0.153696075765522	.	.
chr10	18022923	18023422	chr10	18391549	18392048	Abracl|chr10:18391549-18392048	0.324274867576147	.	.
chr10	18056109	18056608	chr10	18453347	18453846	Reps1|chr10:18453347-18453846	0.272629757526981	.	.
chr10	18210578	18211077	chr10	18182182	18182681	Ect2l|chr10:18182182-18182681	0.159625562180035	.	.
chr10	18235012	18235511	chr10	18182182	18182681	Ccdc28a|chr10:18182182-18182681	0.190897750556793	.	.
chr10	18235012	18235511	chr10	18182182	18182681	Gm10827|chr10:18182182-18182681	0.190897750556793	.	.
chr10	18235012	18235511	chr10	18430883	18431382	Ccdc28a|chr10:18430883-18431382	0.250086688763606	.	.
chr10	18235012	18235511	chr10	18430883	18431382	Gm10827|chr10:18430883-18431382	0.250086688763606	.	.
chr10	18235012	18235511	chr10	18431396	18431895	Ccdc28a|chr10:18431396-18431895	0.183033817307514	.	.
chr10	18235012	18235511	chr10	18431396	18431895	Gm10827|chr10:18431396-18431895	0.183033817307514	.	.
chr10	18318455	18318954	chr10	18182182	18182681	Nhsl1|chr10:18182182-18182681	0.169671474183527	.	.
chr10	18318455	18318954	chr10	18431396	18431895	Nhsl1|chr10:18431396-18431895	0.156954219812255	.	.
chr10	19015270	19015769	chr10	19185903	19186402	Tnfaip3|chr10:19185903-19186402	0.185149907819738	.	.
chr10	19850487	19850986	chr10	19915249	19915748	Slc35d3|chr10:19915249-19915748	0.209193817101005	.	.
chr10	19907191	19907690	chr10	19915249	19915748	Pex7|chr10:19915249-19915748	0.181690531595877	.	.
chr10	21881933	21882432	chr10	22010076	22010575	Sgk1|chr10:22010076-22010575	0.191918499867308	.	.
chr10	22645129	22645628	chr10	22491597	22492096	Slc2a12|chr10:22491597-22492096	0.265027214550071	.	.
chr10	22731681	22732180	chr10	22479767	22480266	AC166256.1|chr10:22479767-22480266	0.188757229781265	.	.
chr10	22731681	22732180	chr10	22479767	22480266	Tbpl1|chr10:22479767-22480266	0.188757229781265	.	.
chr10	23796872	23797371	chr10	23815121	23815620	Slc18b1|chr10:23815121-23815620	0.270610440097453	.	.
chr10	24131389	24131888	chr10	24311997	24312496	Gm40614|chr10:24311997-24312496	0.221037204749285	.	.
chr10	24131389	24131888	chr10	24381828	24382327	Gm40614|chr10:24381828-24382327	0.183117790884706	.	.
chr10	24149016	24149515	chr10	24111089	24111588	Stx7|chr10:24111089-24111588	0.171458620608057	.	.
chr10	24595382	24595881	chr10	24625007	24625506	Ccn2|chr10:24625007-24625506	0.232065138506391	.	.
chr10	24711736	24712235	chr10	24381828	24382327	Enpp1|chr10:24381828-24382327	0.14976075668699	.	.
chr10	26078817	26079316	chr10	26139363	26139862	Gm9767|chr10:26139363-26139862	0.176412334968346	.	.
chr10	26078817	26079316	chr10	26139363	26139862	Tmem200a|chr10:26139363-26139862	0.176412334968346	.	.
chr10	26375759	26376258	chr10	26327653	26328152	L3mbtl3|chr10:26327653-26328152	0.186391326667418	.	.
chr10	26375759	26376258	chr10	26374170	26374669	L3mbtl3|chr10:26374170-26374669	0.18301281180642	.	.
chr10	26375759	26376258	chr10	26710532	26711031	L3mbtl3|chr10:26710532-26711031	0.172353459576521	.	.
chr10	26695050	26695549	chr10	26327653	26328152	Gm48893|chr10:26327653-26328152	0.239102960115363	.	.
chr10	26695050	26695549	chr10	26912402	26912901	Gm48893|chr10:26912402-26912901	0.279456420193447	.	.
chr10	26753106	26753605	chr10	26890548	26891047	Arhgap18|chr10:26890548-26891047	0.154683521630264	.	.
chr10	28074536	28075035	chr10	28068857	28069356	Ptprk|chr10:28068857-28069356	0.16241170654524	.	.
chr10	29313161	29313660	chr10	29146930	29147429	Echdc1|chr10:29146930-29147429	0.197290998344514	.	.
chr10	29313161	29313660	chr10	29146930	29147429	Gm46218|chr10:29146930-29147429	0.197290998344514	.	.
chr10	29535581	29536080	chr10	29532753	29533252	Rspo3|chr10:29532753-29533252	0.153762588438381	.	.
chr10	30600453	30600952	chr10	30278912	30279411	Trmt11|chr10:30278912-30279411	0.168480907859533	.	.
chr10	30600453	30600952	chr10	30618199	30618698	Trmt11|chr10:30618199-30618698	0.297341445487439	.	.
chr10	30600453	30600952	chr10	30725190	30725689	Trmt11|chr10:30725190-30725689	0.154885230854349	.	.
chr10	30802619	30803118	chr10	30537972	30538471	Ncoa7|chr10:30537972-30538471	0.330403557717234	.	.
chr10	30802619	30803118	chr10	30725190	30725689	Ncoa7|chr10:30725190-30725689	0.160404541167236	.	.
chr10	30802619	30803118	chr10	30810769	30811268	Ncoa7|chr10:30810769-30811268	0.153615567872777	.	.
chr10	30803126	30803625	chr10	30537972	30538471	Ncoa7|chr10:30537972-30538471	0.376644108353009	.	.
chr10	30803126	30803625	chr10	30810769	30811268	Ncoa7|chr10:30810769-30811268	0.236902490184643	.	.
chr10	30842620	30843119	chr10	30618199	30618698	Hey2|chr10:30618199-30618698	0.174345790386341	.	.
chr10	31313140	31313639	chr10	31742380	31742879	Hddc2|chr10:31742380-31742879	0.147067858612586	.	.
chr10	31445701	31446200	chr10	31592665	31593164	Tpd52l1|chr10:31592665-31593164	0.17305515145024	.	.
chr10	31609486	31609985	chr10	31465773	31466272	Rnf217|chr10:31465773-31466272	0.403840519447713	.	.
chr10	31609486	31609985	chr10	31592665	31593164	Rnf217|chr10:31592665-31593164	0.14122007754488	.	.
chr10	31609486	31609985	chr10	31868273	31868772	Rnf217|chr10:31868273-31868772	0.285033627898111	.	.
chr10	32889817	32890316	chr10	33083517	33084016	Nkain2|chr10:33083517-33084016	0.225795590873572	.	.
chr10	32889817	32890316	chr10	33083517	33084016	Nkain2|chr10:33083517-33084016	0.225795590873573	.	.
chr10	33951019	33951518	chr10	33986736	33987235	Zup1|chr10:33986736-33987235	0.180049703576331	.	.
chr10	34019491	34019990	chr10	34033850	34034349	Gm48045|chr10:34033850-34034349	0.18918109023158	.	.
chr10	34019491	34019990	chr10	34033850	34034349	Rwdd1|chr10:34033850-34034349	0.18918109023158	.	.
chr10	34019491	34019990	chr10	34316872	34317371	Gm48045|chr10:34316872-34317371	0.188457473776368	.	.
chr10	34019491	34019990	chr10	34316872	34317371	Rwdd1|chr10:34316872-34317371	0.188457473776368	.	.
chr10	34206579	34207078	chr10	33986736	33987235	Dse|chr10:33986736-33987235	0.255960007009168	.	.
chr10	34206579	34207078	chr10	34328221	34328720	Dse|chr10:34328221-34328720	0.147929743293331	.	.
chr10	34297174	34297673	chr10	34328221	34328720	Tspyl4|chr10:34328221-34328720	0.164098495697458	.	.
chr10	34418335	34418834	chr10	34316872	34317371	Nt5dc1|chr10:34316872-34317371	0.22061596833592	.	.
chr10	36506584	36507083	chr10	36306501	36307000	Hs3st5|chr10:36306501-36307000	0.152736948498352	.	.
chr10	36507177	36507676	chr10	36566760	36567259	Hs3st5|chr10:36566760-36567259	0.153488371777071	.	.
chr10	36507177	36507676	chr10	36608625	36609124	Hs3st5|chr10:36608625-36609124	0.208037519886051	.	.
chr10	36507177	36507676	chr10	36803306	36803805	Hs3st5|chr10:36803306-36803805	0.224084939800352	.	.
chr10	36974002	36974501	chr10	37014232	37014731	Hdac2|chr10:37014232-37014731	0.166331957596581	.	.
chr10	36975153	36975652	chr10	37136922	37137421	Hdac2|chr10:37136922-37137421	0.479667136339187	.	.
chr10	39133692	39134191	chr10	38995001	38995500	Fam229b|chr10:38995001-38995500	0.157990057065294	.	.
chr10	39133692	39134191	chr10	38995001	38995500	Tube1|chr10:38995001-38995500	0.157990057065294	.	.
chr10	39133692	39134191	chr10	39227562	39228061	Fam229b|chr10:39227562-39228061	0.174151638994149	.	.
chr10	39133692	39134191	chr10	39227562	39228061	Tube1|chr10:39227562-39228061	0.174151638994149	.	.
chr10	39899007	39899506	chr10	39960047	39960546	4930547M16Rik|chr10:39960047-39960546	0.205275075689979	.	.
chr10	39899007	39899506	chr10	39960047	39960546	Mfsd4b4|chr10:39960047-39960546	0.205275075689979	.	.
chr10	40025041	40025540	chr10	40300650	40301149	Mfsd4b1|chr10:40300650-40301149	0.155084807695202	.	.
chr10	40142083	40142582	chr10	40212385	40212884	Slc16a10|chr10:40212385-40212884	0.177309489005543	.	.
chr10	40142083	40142582	chr10	40300650	40301149	Slc16a10|chr10:40300650-40301149	0.201810515903945	.	.
chr10	40257484	40257983	chr10	40300650	40301149	Gtf3c6|chr10:40300650-40301149	0.192646047487401	.	.
chr10	40257484	40257983	chr10	40526326	40526825	Gtf3c6|chr10:40526326-40526825	0.257510688465101	.	.
chr10	40257484	40257983	chr10	40737514	40738013	Gtf3c6|chr10:40737514-40738013	0.175445803020984	.	.
chr10	40301364	40301863	chr10	40036661	40037160	Amd1|chr10:40036661-40037160	0.402439045351258	.	.
chr10	40301364	40301863	chr10	40300650	40301149	Amd1|chr10:40300650-40301149	0.152402216002643	.	.
chr10	40301364	40301863	chr10	40737514	40738013	Amd1|chr10:40737514-40738013	0.262388120408883	.	.
chr10	40301997	40302496	chr10	40036661	40037160	Amd1|chr10:40036661-40037160	0.219799385921196	.	.
chr10	40301997	40302496	chr10	40300650	40301149	Amd1|chr10:40300650-40301149	0.250653622637849	.	.
chr10	40301997	40302496	chr10	40631904	40632403	Amd1|chr10:40631904-40632403	0.148438449602724	.	.
chr10	40348905	40349404	chr10	40737514	40738013	Cdk19os|chr10:40737514-40738013	0.206653857140096	.	.
chr10	40682406	40682905	chr10	40300650	40301149	Mettl24|chr10:40300650-40301149	0.187756043054622	.	.
chr10	40683470	40683969	chr10	40631904	40632403	Mettl24|chr10:40631904-40632403	0.260903935301608	.	.
chr10	41071321	41071820	chr10	41209028	41209527	Gpr6|chr10:41209028-41209527	0.247962527077469	.	.
chr10	41072083	41072582	chr10	41209028	41209527	Gpr6|chr10:41209028-41209527	0.176759117100314	.	.
chr10	41072083	41072582	chr10	41288740	41289239	Gpr6|chr10:41288740-41289239	0.145541629549754	.	.
chr10	41303028	41303527	chr10	41098111	41098610	Ak9|chr10:41098111-41098610	0.188666798246991	.	.
chr10	41303028	41303527	chr10	41098111	41098610	Fig4|chr10:41098111-41098610	0.188666798246991	.	.
chr10	41303028	41303527	chr10	41209028	41209527	Ak9|chr10:41209028-41209527	0.267513715280653	.	.
chr10	41303028	41303527	chr10	41209028	41209527	Fig4|chr10:41209028-41209527	0.267513715280653	.	.
chr10	41303028	41303527	chr10	41682610	41683109	Ak9|chr10:41682610-41683109	0.173643052986802	.	.
chr10	41303028	41303527	chr10	41682610	41683109	Fig4|chr10:41682610-41683109	0.173643052986802	.	.
chr10	41303669	41304168	chr10	41004323	41004822	Ak9|chr10:41004323-41004822	0.275360625726726	.	.
chr10	41303669	41304168	chr10	41004323	41004822	Fig4|chr10:41004323-41004822	0.275360625726726	.	.
chr10	41303669	41304168	chr10	41682610	41683109	Ak9|chr10:41682610-41683109	0.25617406397654	.	.
chr10	41303669	41304168	chr10	41682610	41683109	Fig4|chr10:41682610-41683109	0.25617406397654	.	.
chr10	41450048	41450547	chr10	41004323	41004822	Zbtb24|chr10:41004323-41004822	0.237920098978275	.	.
chr10	41450048	41450547	chr10	41015647	41016146	Zbtb24|chr10:41015647-41016146	0.185906775315059	.	.
chr10	41450048	41450547	chr10	41601964	41602463	Zbtb24|chr10:41601964-41602463	0.249373695101342	.	.
chr10	41450048	41450547	chr10	41678789	41679288	Zbtb24|chr10:41678789-41679288	0.173271917455194	.	.
chr10	41490156	41490655	chr10	41295019	41295518	Ppil6|chr10:41295019-41295518	0.291735102121052	.	.
chr10	41490156	41490655	chr10	41295019	41295518	Smpd2|chr10:41295019-41295518	0.291735102121052	.	.
chr10	41553772	41554271	chr10	41288740	41289239	Gm17196|chr10:41288740-41289239	0.19106537533068	.	.
chr10	41553772	41554271	chr10	41549816	41550315	Gm17196|chr10:41549816-41550315	0.617075997832841	.	.
chr10	41553772	41554271	chr10	41682610	41683109	Gm17196|chr10:41682610-41683109	0.375484167169606	.	.
chr10	41553772	41554271	chr10	41980671	41981170	Gm17196|chr10:41980671-41981170	0.214429300740404	.	.
chr10	41809843	41810342	chr10	41887125	41887624	Cep57l1|chr10:41887125-41887624	0.442683533446372	.	.
chr10	41809843	41810342	chr10	41887125	41887624	Sesn1|chr10:41887125-41887624	0.442683533446372	.	.
chr10	42276537	42277036	chr10	42277563	42278062	Foxo3|chr10:42277563-42278062	0.142518596210271	.	.
chr10	42276537	42277036	chr10	42294980	42295479	Foxo3|chr10:42294980-42295479	0.204679104636129	.	.
chr10	42501588	42502087	chr10	42277563	42278062	Snx3|chr10:42277563-42278062	0.262262870684594	.	.
chr10	42501588	42502087	chr10	42294980	42295479	Snx3|chr10:42294980-42295479	0.268355069656274	.	.
chr10	42502326	42502825	chr10	42917271	42917770	Snx3|chr10:42917271-42917770	0.214392640737663	.	.
chr10	42860008	42860507	chr10	42678656	42679155	Scml4|chr10:42678656-42679155	0.256608661576789	.	.
chr10	42860008	42860507	chr10	42972717	42973216	Scml4|chr10:42972717-42973216	0.158782815467518	.	.
chr10	42860008	42860507	chr10	42990923	42991422	Scml4|chr10:42990923-42991422	0.223494022568779	.	.
chr10	43517798	43518297	chr10	43655010	43655509	Gm47889|chr10:43655010-43655509	0.279281658349741	.	.
chr10	43517798	43518297	chr10	43740377	43740876	Gm47889|chr10:43740377-43740876	0.45255659834844	.	.
chr10	43540736	43541235	chr10	43527432	43527931	1700021F05Rik|chr10:43527432-43527931	0.243245567801299	.	.
chr10	43540736	43541235	chr10	43625060	43625559	1700021F05Rik|chr10:43625060-43625559	0.153428425094169	.	.
chr10	43540736	43541235	chr10	43887749	43888248	1700021F05Rik|chr10:43887749-43888248	0.311989542202785	.	.
chr10	45289129	45289628	chr10	45077339	45077838	Gm15934|chr10:45077339-45077838	0.196835073906568	.	.
chr10	45289129	45289628	chr10	45320930	45321429	Gm15934|chr10:45320930-45321429	0.467293816542046	.	.
chr10	45289129	45289628	chr10	45363307	45363806	Gm15934|chr10:45363307-45363806	0.376536954104175	.	.
chr10	45335421	45335920	chr10	45363307	45363806	Bves|chr10:45363307-45363806	0.332459969469284	.	.
chr10	45335421	45335920	chr10	45676685	45677184	Bves|chr10:45676685-45677184	0.160339823999712	.	.
chr10	45335958	45336457	chr10	45363307	45363806	Bves|chr10:45363307-45363806	0.324352789305163	.	.
chr10	45335958	45336457	chr10	45676685	45677184	Bves|chr10:45676685-45677184	0.200140407077561	.	.
chr10	49788557	49789056	chr10	49782586	49783085	Grik2|chr10:49782586-49783085	0.145515104691301	.	.
chr10	50592385	50592884	chr10	50910386	50910885	Ascc3|chr10:50910386-50910885	0.164763992648349	.	.
chr10	50894338	50894837	chr10	50792811	50793310	Sim1|chr10:50792811-50793310	0.143863105922697	.	.
chr10	50894338	50894837	chr10	50886436	50886935	Sim1|chr10:50886436-50886935	0.324472913141233	.	.
chr10	50894338	50894837	chr10	50903253	50903752	Sim1|chr10:50903253-50903752	0.28277250731139	.	.
chr10	50894338	50894837	chr10	51153269	51153768	Sim1|chr10:51153269-51153768	0.193139044512427	.	.
chr10	52022446	52022945	chr10	52258294	52258793	Vgll2|chr10:52258294-52258793	0.239700154155112	.	.
chr10	52417238	52417737	chr10	52216726	52217225	Nus1|chr10:52216726-52217225	0.31625488882495	.	.
chr10	52417238	52417737	chr10	52576913	52577412	Nus1|chr10:52576913-52577412	0.146315482039428	.	.
chr10	52417238	52417737	chr10	52704503	52705002	Nus1|chr10:52704503-52705002	0.244103741950926	.	.
chr10	52690218	52690717	chr10	52704503	52705002	Slc35f1|chr10:52704503-52705002	0.327183411852465	.	.
chr10	52690801	52691300	chr10	52691301	52691800	Slc35f1|chr10:52691301-52691800	0.326935312806235	.	.
chr10	56228732	56229231	chr10	55816920	55817419	Tbc1d32|chr10:55816920-55817419	0.167157423223566	.	.
chr10	56228732	56229231	chr10	56339053	56339552	Tbc1d32|chr10:56339053-56339552	0.162471975326241	.	.
chr10	56228732	56229231	chr10	56369070	56369569	Tbc1d32|chr10:56369070-56369569	0.184371252170199	.	.
chr10	57486054	57486553	chr10	57743482	57743981	4930467K11Rik|chr10:57743482-57743981	0.207061321952234	.	.
chr10	57486054	57486553	chr10	57743482	57743981	Hsf2|chr10:57743482-57743981	0.207061321952234	.	.
chr10	57532304	57532803	chr10	57608052	57608551	Serinc1|chr10:57608052-57608551	0.449265569970518	.	.
chr10	57532304	57532803	chr10	57743482	57743981	Serinc1|chr10:57743482-57743981	0.204459957036816	.	.
chr10	57631815	57632314	chr10	57742972	57743471	Pkib|chr10:57742972-57743471	0.195608162803778	.	.
chr10	57794436	57794935	chr10	57743482	57743981	Smpdl3a|chr10:57743482-57743981	0.201700421430968	.	.
chr10	58255194	58255693	chr10	58401851	58402350	Gcc2|chr10:58401851-58402350	0.170758779818899	.	.
chr10	58255194	58255693	chr10	58631893	58632392	Gcc2|chr10:58631893-58632392	0.16268447511087	.	.
chr10	58255194	58255693	chr10	58632486	58632985	Gcc2|chr10:58632486-58632985	0.290444704544393	.	.
chr10	58323065	58323564	chr10	58733837	58734336	Lims1|chr10:58733837-58734336	0.189104633081241	.	.
chr10	58446597	58447096	chr10	58733837	58734336	Ranbp2|chr10:58733837-58734336	0.18303923880221	.	.
chr10	58675506	58676005	chr10	58931926	58932425	Edar|chr10:58931926-58932425	0.182699607358561	.	.
chr10	58675506	58676005	chr10	58932434	58932933	Edar|chr10:58932434-58932933	0.331418661142169	.	.
chr10	58813051	58813550	chr10	58812094	58812593	Sh3rf3|chr10:58812094-58812593	0.173801412440495	.	.
chr10	58813051	58813550	chr10	58931926	58932425	Sh3rf3|chr10:58931926-58932425	0.171611631591783	.	.
chr10	60752559	60753058	chr10	60760360	60760859	Slc29a3|chr10:60760360-60760859	0.200861281856988	.	.
chr10	60752559	60753058	chr10	60893751	60894250	Slc29a3|chr10:60893751-60894250	0.250712797449182	.	.
chr10	60752559	60753058	chr10	60957521	60958020	Slc29a3|chr10:60957521-60958020	0.19395401949926	.	.
chr10	60831386	60831885	chr10	60760360	60760859	Unc5b|chr10:60760360-60760859	0.192758394656413	.	.
chr10	60831386	60831885	chr10	60893208	60893707	Unc5b|chr10:60893208-60893707	0.244539694702115	.	.
chr10	60831386	60831885	chr10	61023306	61023805	Unc5b|chr10:61023306-61023805	0.423530202595265	.	.
chr10	60831386	60831885	chr10	61028713	61029212	Unc5b|chr10:61028713-61029212	0.298979835055815	.	.
chr10	60831386	60831885	chr10	61072270	61072769	Unc5b|chr10:61072270-61072769	0.358271287065529	.	.
chr10	61052138	61052637	chr10	61023306	61023805	Gm20610|chr10:61023306-61023805	0.37039271413892	.	.
chr10	61052138	61052637	chr10	61028713	61029212	Gm20610|chr10:61028713-61029212	0.178050220810632	.	.
chr10	61052138	61052637	chr10	61072270	61072769	Gm20610|chr10:61072270-61072769	0.152537119205336	.	.
chr10	61052138	61052637	chr10	61080199	61080698	Gm20610|chr10:61080199-61080698	0.173116488718518	.	.
chr10	61089138	61089637	chr10	61072270	61072769	Pcbd1|chr10:61072270-61072769	0.194690768033655	.	.
chr10	61089138	61089637	chr10	61275776	61276275	Pcbd1|chr10:61275776-61276275	0.398563131234448	.	.
chr10	61147435	61147934	chr10	60779625	60780124	Sgpl1|chr10:60779625-60780124	0.173919997994062	.	.
chr10	61147435	61147934	chr10	60957521	60958020	Sgpl1|chr10:60957521-60958020	0.339329649576653	.	.
chr10	61147435	61147934	chr10	61336031	61336530	Sgpl1|chr10:61336031-61336530	0.273821768507282	.	.
chr10	61147435	61147934	chr10	61399317	61399816	Sgpl1|chr10:61399317-61399816	0.148621329231654	.	.
chr10	61418097	61418596	chr10	61023306	61023805	Nodal|chr10:61023306-61023805	0.203031909768571	.	.
chr10	61418097	61418596	chr10	61028713	61029212	Nodal|chr10:61028713-61029212	0.309379257809421	.	.
chr10	61418097	61418596	chr10	61080199	61080698	Nodal|chr10:61080199-61080698	0.265996861655499	.	.
chr10	61452613	61453112	chr10	61072270	61072769	Eif4ebp2|chr10:61072270-61072769	0.317335514931213	.	.
chr10	61475458	61475957	chr10	61275776	61276275	Lrrc20|chr10:61275776-61276275	0.148849033562224	.	.
chr10	61475458	61475957	chr10	61343909	61344408	Lrrc20|chr10:61343909-61344408	0.251209852252537	.	.
chr10	61475965	61476464	chr10	61023306	61023805	D830039M14Rik|chr10:61023306-61023805	0.206653247520374	.	.
chr10	61475965	61476464	chr10	61023306	61023805	Lrrc20|chr10:61023306-61023805	0.206653247520374	.	.
chr10	61475965	61476464	chr10	61028713	61029212	D830039M14Rik|chr10:61028713-61029212	0.309979809183931	.	.
chr10	61475965	61476464	chr10	61028713	61029212	Lrrc20|chr10:61028713-61029212	0.309979809183931	.	.
chr10	61475965	61476464	chr10	61080199	61080698	D830039M14Rik|chr10:61080199-61080698	0.239115789077899	.	.
chr10	61475965	61476464	chr10	61080199	61080698	Lrrc20|chr10:61080199-61080698	0.239115789077899	.	.
chr10	61783021	61783520	chr10	62202512	62203011	H2afy2|chr10:62202512-62203011	0.182171903924459	.	.
chr10	62340040	62340539	chr10	62055333	62055832	Hk1os|chr10:62055333-62055832	0.229487231509936	.	.
chr10	62340040	62340539	chr10	62101434	62101933	Hk1os|chr10:62101434-62101933	0.311267244160399	.	.
chr10	62340040	62340539	chr10	62102023	62102522	Hk1os|chr10:62102023-62102522	0.27458121011505	.	.
chr10	62340040	62340539	chr10	62300269	62300768	Hk1os|chr10:62300269-62300768	0.211796480003224	.	.
chr10	62449224	62449723	chr10	62102023	62102522	4930507D05Rik|chr10:62102023-62102522	0.200952978754255	.	.
chr10	62449224	62449723	chr10	62102023	62102522	Supv3l1|chr10:62102023-62102522	0.200952978754255	.	.
chr10	62449766	62450265	chr10	62332391	62332890	4930507D05Rik|chr10:62332391-62332890	0.17241768430268	.	.
chr10	62449766	62450265	chr10	62332391	62332890	Supv3l1|chr10:62332391-62332890	0.17241768430268	.	.
chr10	62486629	62487128	chr10	62202512	62203011	Vps26a|chr10:62202512-62203011	0.170731622932479	.	.
chr10	62578211	62578710	chr10	62282647	62283146	4933428P19Rik|chr10:62282647-62283146	0.166364330825714	.	.
chr10	62578211	62578710	chr10	62282647	62283146	Kif1bp|chr10:62282647-62283146	0.166364330825714	.	.
chr10	62578211	62578710	chr10	62332391	62332890	4933428P19Rik|chr10:62332391-62332890	0.196463395529096	.	.
chr10	62578211	62578710	chr10	62332391	62332890	Kif1bp|chr10:62332391-62332890	0.196463395529096	.	.
chr10	62578211	62578710	chr10	62590203	62590702	4933428P19Rik|chr10:62590203-62590702	0.176000972203469	.	.
chr10	62578211	62578710	chr10	62590203	62590702	Kif1bp|chr10:62590203-62590702	0.176000972203469	.	.
chr10	62578211	62578710	chr10	62856650	62857149	4933428P19Rik|chr10:62856650-62857149	0.147240491894899	.	.
chr10	62578211	62578710	chr10	62856650	62857149	Kif1bp|chr10:62856650-62857149	0.147240491894899	.	.
chr10	62651098	62651597	chr10	62260971	62261470	Ddx50|chr10:62260971-62261470	0.271166405609965	.	.
chr10	62651098	62651597	chr10	62282647	62283146	Ddx50|chr10:62282647-62283146	0.209798173886251	.	.
chr10	62651098	62651597	chr10	62590203	62590702	Ddx50|chr10:62590203-62590702	0.297036514398116	.	.
chr10	62725538	62726037	chr10	62549665	62550164	Stox1|chr10:62549665-62550164	0.292765259988754	.	.
chr10	62725538	62726037	chr10	62865210	62865709	Stox1|chr10:62865210-62865709	0.302297722391309	.	.
chr10	62725538	62726037	chr10	62865795	62866294	Stox1|chr10:62865795-62866294	0.155677001041738	.	.
chr10	62725538	62726037	chr10	62866298	62866797	Stox1|chr10:62866298-62866797	0.207913759562922	.	.
chr10	62920395	62920894	chr10	62865210	62865709	Slc25a16|chr10:62865210-62865709	0.237547786328539	.	.
chr10	62946840	62947339	chr10	62856650	62857149	Dna2|chr10:62856650-62857149	0.238721462333163	.	.
chr10	62946840	62947339	chr10	62865795	62866294	Dna2|chr10:62865795-62866294	0.182958271270642	.	.
chr10	63023688	63024187	chr10	63338211	63338710	Hnrnph3|chr10:63338211-63338710	0.189802367828032	.	.
chr10	63023688	63024187	chr10	63338211	63338710	Pbld2|chr10:63338211-63338710	0.189802367828032	.	.
chr10	63099999	63100498	chr10	62850934	62851433	Atoh7|chr10:62850934-62851433	0.155986950526948	.	.
chr10	63099999	63100498	chr10	62865795	62866294	Atoh7|chr10:62865795-62866294	0.220767768228608	.	.
chr10	63099999	63100498	chr10	62866298	62866797	Atoh7|chr10:62866298-62866797	0.345015546271702	.	.
chr10	63099999	63100498	chr10	62866298	62866797	Atoh7|chr10:62866298-62866797	0.345015546271703	.	.
chr10	63099999	63100498	chr10	63212214	63212713	Atoh7|chr10:63212214-63212713	0.225285140328469	.	.
chr10	63099999	63100498	chr10	63212720	63213219	Atoh7|chr10:63212720-63213219	0.241735849185517	.	.
chr10	63243618	63244117	chr10	62865210	62865709	1700120B22Rik|chr10:62865210-62865709	0.30097461990646	.	.
chr10	63243618	63244117	chr10	62865210	62865709	Herc4|chr10:62865210-62865709	0.30097461990646	.	.
chr10	63243618	63244117	chr10	63338211	63338710	1700120B22Rik|chr10:63338211-63338710	0.193555662225956	.	.
chr10	63243618	63244117	chr10	63338211	63338710	Herc4|chr10:63338211-63338710	0.193555662225956	.	.
chr10	63243618	63244117	chr10	63492987	63493486	1700120B22Rik|chr10:63492987-63493486	0.21430443893527	.	.
chr10	63243618	63244117	chr10	63492987	63493486	Herc4|chr10:63492987-63493486	0.21430443893527	.	.
chr10	63244186	63244685	chr10	62850934	62851433	1700120B22Rik|chr10:62850934-62851433	0.15112590766491	.	.
chr10	63244186	63244685	chr10	62850934	62851433	Herc4|chr10:62850934-62851433	0.15112590766491	.	.
chr10	63244186	63244685	chr10	62865210	62865709	1700120B22Rik|chr10:62865210-62865709	0.147972569056567	.	.
chr10	63244186	63244685	chr10	62865210	62865709	Herc4|chr10:62865210-62865709	0.147972569056567	.	.
chr10	63244186	63244685	chr10	62865795	62866294	1700120B22Rik|chr10:62865795-62866294	0.226559870138447	.	.
chr10	63244186	63244685	chr10	62865795	62866294	Herc4|chr10:62865795-62866294	0.226559870138447	.	.
chr10	63382558	63383057	chr10	63212214	63212713	Dnajc12|chr10:63212214-63212713	0.189186262781463	.	.
chr10	63429957	63430456	chr10	63065948	63066447	Ctnna3|chr10:63065948-63066447	0.207961984361792	.	.
chr10	64090014	64090513	chr10	64087449	64087948	Lrrtm3|chr10:64087449-64087948	0.249380996540505	.	.
chr10	64090014	64090513	chr10	64087987	64088486	Lrrtm3|chr10:64087987-64088486	0.211680079140871	.	.
chr10	67548166	67548665	chr10	67315003	67315502	Ado|chr10:67315003-67315502	0.251454088474816	.	.
chr10	67548166	67548665	chr10	67984530	67985029	Ado|chr10:67984530-67985029	0.168119953711121	.	.
chr10	67911879	67912378	chr10	67918093	67918592	Zfp365|chr10:67918093-67918592	0.354260479986766	.	.
chr10	67911879	67912378	chr10	67998042	67998541	Zfp365|chr10:67998042-67998541	0.171739113932654	.	.
chr10	67979231	67979730	chr10	67858855	67859354	Rtkn2|chr10:67858855-67859354	0.158760501357644	.	.
chr10	67979231	67979730	chr10	67998042	67998541	Rtkn2|chr10:67998042-67998541	0.288910108750736	.	.
chr10	68541629	68542128	chr10	68276839	68277338	Cabcoco1|chr10:68276839-68277338	0.147946953725725	.	.
chr10	68541629	68542128	chr10	68416492	68416991	Cabcoco1|chr10:68416492-68416991	0.180730501223819	.	.
chr10	68541629	68542128	chr10	68752149	68752648	Cabcoco1|chr10:68752149-68752648	0.197866605984748	.	.
chr10	68723479	68723978	chr10	68669940	68670439	Tmem26|chr10:68669940-68670439	0.287362183188002	.	.
chr10	69213312	69213811	chr10	69321165	69321664	A930033H14Rik|chr10:69321165-69321664	0.217972072045625	.	.
chr10	69213312	69213811	chr10	69465475	69465974	A930033H14Rik|chr10:69465475-69465974	0.159839648132898	.	.
chr10	69352755	69353254	chr10	69465475	69465974	Cdk1|chr10:69465475-69465974	0.233677361066456	.	.
chr10	71485310	71485809	chr10	71326740	71327239	4930551I15Rik|chr10:71326740-71327239	0.272213284869764	.	.
chr10	72655128	72655627	chr10	72350083	72350582	Zwint|chr10:72350083-72350582	0.201738188287	.	.
chr10	73098895	73099394	chr10	73097106	73097605	Pcdh15|chr10:73097106-73097605	0.265125936944422	.	.
chr10	73098895	73099394	chr10	73097903	73098402	Pcdh15|chr10:73097903-73098402	0.161389003894645	.	.
chr10	75764120	75764619	chr10	75872865	75873364	Cabin1|chr10:75872865-75873364	0.197729889477489	.	.
chr10	75764120	75764619	chr10	75883039	75883538	Cabin1|chr10:75883039-75883538	0.295191282565489	.	.
chr10	75773277	75773776	chr10	75872865	75873364	Ddt|chr10:75872865-75873364	0.382618475864685	.	.
chr10	75860073	75860572	chr10	75790810	75791309	Mif|chr10:75790810-75791309	0.169599960874973	.	.
chr10	75893088	75893587	chr10	75883039	75883538	Derl3|chr10:75883039-75883538	0.179846527444111	.	.
chr10	75921379	75921878	chr10	75872865	75873364	Smarcb1|chr10:75872865-75873364	0.315677868933339	.	.
chr10	76032290	76032789	chr10	75883039	75883538	Zfp280b|chr10:75883039-75883538	0.191582617704203	.	.
chr10	76442556	76443055	chr10	76734958	76735457	Pcnt|chr10:76734958-76735457	0.209306609887548	.	.
chr10	76468680	76469179	chr10	76733248	76733747	Mcm3ap|chr10:76733248-76733747	0.265876675493173	.	.
chr10	76468680	76469179	chr10	76733248	76733747	Ybey|chr10:76733248-76733747	0.265876675493173	.	.
chr10	76531225	76531724	chr10	76513129	76513628	Lss|chr10:76513129-76513628	0.336667598643427	.	.
chr10	76531225	76531724	chr10	76732742	76733241	Lss|chr10:76732742-76733241	0.230280403006785	.	.
chr10	76623163	76623662	chr10	76874107	76874606	Col6a2|chr10:76874107-76874606	0.179917510388403	.	.
chr10	76961928	76962427	chr10	76906335	76906834	Pcbp3|chr10:76906335-76906834	0.300113053027333	.	.
chr10	77515609	77516108	chr10	77627481	77627980	Fam207a|chr10:77627481-77627980	0.221979464925779	.	.
chr10	77581441	77581940	chr10	77864325	77864824	Pttg1ip|chr10:77864325-77864824	0.23547096055734	.	.
chr10	77606279	77606778	chr10	77509364	77509863	Sumo3|chr10:77509364-77509863	0.145703344242752	.	.
chr10	77902300	77902799	chr10	77984634	77985133	Lrrc3|chr10:77984634-77985133	0.162231033179169	.	.
chr10	77902814	77903313	chr10	77984634	77985133	Lrrc3|chr10:77984634-77985133	0.285543629828764	.	.
chr10	77902814	77903313	chr10	78100912	78101411	Lrrc3|chr10:78100912-78101411	0.183442674940234	.	.
chr10	77969634	77970133	chr10	77509364	77509863	Trpm2|chr10:77509364-77509863	0.18170126967041	.	.
chr10	77969634	77970133	chr10	77895443	77895942	Trpm2|chr10:77895443-77895942	0.160669359502967	.	.
chr10	77978313	77978812	chr10	77984634	77985133	Cfap410|chr10:77984634-77985133	0.261190064357961	.	.
chr10	78009528	78010027	chr10	78018678	78019177	Pfkl|chr10:78018678-78019177	0.145770884794422	.	.
chr10	78009528	78010027	chr10	78100912	78101411	Pfkl|chr10:78100912-78101411	0.175900386133754	.	.
chr10	78068959	78069458	chr10	77984634	77985133	Icosl|chr10:77984634-77985133	0.159753415838612	.	.
chr10	78069477	78069976	chr10	77864325	77864824	Icosl|chr10:77864325-77864824	0.176792068960531	.	.
chr10	78069477	78069976	chr10	78100912	78101411	Icosl|chr10:78100912-78101411	0.157421357736845	.	.
chr10	78169521	78170020	chr10	78159856	78160355	Gatd3a|chr10:78159856-78160355	0.217266476462907	.	.
chr10	78184961	78185460	chr10	77864325	77864824	Pwp2|chr10:77864325-77864824	0.170760340048782	.	.
chr10	78184961	78185460	chr10	78100912	78101411	Pwp2|chr10:78100912-78101411	0.254813352754044	.	.
chr10	78184961	78185460	chr10	78159172	78159671	Pwp2|chr10:78159172-78159671	0.183167131757153	.	.
chr10	78244489	78244988	chr10	77984634	77985133	Trappc10|chr10:77984634-77985133	0.219240175385806	.	.
chr10	78352152	78352651	chr10	78396201	78396700	Agpat3|chr10:78396201-78396700	0.166337333264686	.	.
chr10	78352152	78352651	chr10	78396201	78396700	Gm40709|chr10:78396201-78396700	0.166337333264686	.	.
chr10	78352152	78352651	chr10	78457906	78458405	Agpat3|chr10:78457906-78458405	0.14325039911316	.	.
chr10	78352152	78352651	chr10	78457906	78458405	Gm40709|chr10:78457906-78458405	0.14325039911316	.	.
chr10	78352152	78352651	chr10	78632261	78632760	Agpat3|chr10:78632261-78632760	0.160471471157683	.	.
chr10	78352152	78352651	chr10	78632261	78632760	Gm40709|chr10:78632261-78632760	0.160471471157683	.	.
chr10	78425391	78425890	chr10	78399195	78399694	Cstb|chr10:78399195-78399694	0.15672532946029	.	.
chr10	78425391	78425890	chr10	78632261	78632760	Cstb|chr10:78632261-78632760	0.150234158780089	.	.
chr10	78464708	78465207	chr10	78686751	78687250	Pdxk|chr10:78686751-78687250	0.34967922846818	.	.
chr10	78574182	78574681	chr10	78399195	78399694	Ilvbl|chr10:78399195-78399694	0.219355895261237	.	.
chr10	78574182	78574681	chr10	78632261	78632760	Ilvbl|chr10:78632261-78632760	0.218164199987927	.	.
chr10	78574182	78574681	chr10	78787724	78788223	Ilvbl|chr10:78787724-78788223	0.236435546436552	.	.
chr10	78574691	78575190	chr10	78399195	78399694	Ilvbl|chr10:78399195-78399694	0.159388943459786	.	.
chr10	78574691	78575190	chr10	78787724	78788223	Ilvbl|chr10:78787724-78788223	0.386262998593097	.	.
chr10	78574691	78575190	chr10	78812600	78813099	Ilvbl|chr10:78812600-78813099	0.356291544125712	.	.
chr10	78746859	78747358	chr10	78632261	78632760	Gm30400|chr10:78632261-78632760	0.406207601969893	.	.
chr10	78747414	78747913	chr10	78396201	78396700	Gm30400|chr10:78396201-78396700	0.219723978574535	.	.
chr10	78747414	78747913	chr10	78481893	78482392	Gm30400|chr10:78481893-78482392	0.241553820148648	.	.
chr10	78752339	78752838	chr10	78812600	78813099	Ccdc105|chr10:78812600-78813099	0.163681258410199	.	.
chr10	78752863	78753362	chr10	78632261	78632760	Ccdc105|chr10:78632261-78632760	0.155146037712673	.	.
chr10	78752863	78753362	chr10	78812600	78813099	Ccdc105|chr10:78812600-78813099	0.25442835034844	.	.
chr10	78780051	78780550	chr10	78632261	78632760	Slc1a6|chr10:78632261-78632760	0.168966318821089	.	.
chr10	78780051	78780550	chr10	78686751	78687250	Slc1a6|chr10:78686751-78687250	0.252964959811001	.	.
chr10	78780051	78780550	chr10	78812600	78813099	Slc1a6|chr10:78812600-78813099	0.14345380758258	.	.
chr10	79097368	79097867	chr10	78787724	78788223	2610008E11Rik|chr10:78787724-78788223	0.162389790835694	.	.
chr10	79097368	79097867	chr10	78812600	78813099	2610008E11Rik|chr10:78812600-78813099	0.229973864014535	.	.
chr10	79533018	79533517	chr10	79649318	79649817	Plpp2|chr10:79649318-79649817	0.200815551393611	.	.
chr10	79533559	79534058	chr10	79655302	79655801	Plpp2|chr10:79655302-79655801	0.279235885364478	.	.
chr10	79637007	79637506	chr10	79654793	79655292	Gm47163|chr10:79654793-79655292	0.262647333181816	.	.
chr10	79637007	79637506	chr10	79654793	79655292	Shc2|chr10:79654793-79655292	0.262647333181816	.	.
chr10	79637658	79638157	chr10	79649318	79649817	Gm47163|chr10:79649318-79649817	0.147242235877489	.	.
chr10	79637658	79638157	chr10	79649318	79649817	Shc2|chr10:79649318-79649817	0.147242235877489	.	.
chr10	79704113	79704612	chr10	79638841	79639340	Bsg|chr10:79638841-79639340	0.179409031263098	.	.
chr10	79717010	79717509	chr10	79655302	79655801	Hcn2|chr10:79655302-79655801	0.1487143488435	.	.
chr10	79746371	79746870	chr10	79638841	79639340	Polrmt|chr10:79638841-79639340	0.245532063120069	.	.
chr10	79746371	79746870	chr10	79654793	79655292	Polrmt|chr10:79654793-79655292	0.187318364170051	.	.
chr10	79746371	79746870	chr10	79655302	79655801	Polrmt|chr10:79655302-79655801	0.141664136620584	.	.
chr10	81252204	81252703	chr10	81267945	81268444	Matk|chr10:81267945-81268444	0.149086958056172	.	.
chr10	81253019	81253518	chr10	81633421	81633920	Matk|chr10:81633421-81633920	0.181075136647693	.	.
chr10	81292618	81293117	chr10	81285670	81286169	Pip5k1c|chr10:81285670-81286169	0.154934789279906	.	.
chr10	81292618	81293117	chr10	81413787	81414286	Pip5k1c|chr10:81413787-81414286	0.27895891912876	.	.
chr10	81292618	81293117	chr10	81430157	81430656	Pip5k1c|chr10:81430157-81430656	0.142885945179364	.	.
chr10	81292618	81293117	chr10	81472805	81473304	Pip5k1c|chr10:81472805-81473304	0.301702655543955	.	.
chr10	81292618	81293117	chr10	81484387	81484886	Pip5k1c|chr10:81484387-81484886	0.208576074877846	.	.
chr10	81292618	81293117	chr10	81551522	81552021	Pip5k1c|chr10:81551522-81552021	0.23392876934403	.	.
chr10	81292618	81293117	chr10	81643405	81643904	Pip5k1c|chr10:81643405-81643904	0.478302500946048	.	.
chr10	81320497	81320996	chr10	81430826	81431325	Cactin|chr10:81430826-81431325	0.187512291453945	.	.
chr10	81320497	81320996	chr10	81502626	81503125	Cactin|chr10:81502626-81503125	0.281094025820168	.	.
chr10	81350327	81350826	chr10	81257213	81257712	Hmg20b|chr10:81257213-81257712	0.227801768469521	.	.
chr10	81350327	81350826	chr10	81416888	81417387	Hmg20b|chr10:81416888-81417387	0.190659992129078	.	.
chr10	81350327	81350826	chr10	81430826	81431325	Hmg20b|chr10:81430826-81431325	0.184207057619663	.	.
chr10	81350327	81350826	chr10	81571498	81571997	Hmg20b|chr10:81571498-81571997	0.144512660599896	.	.
chr10	81350327	81350826	chr10	81633421	81633920	Hmg20b|chr10:81633421-81633920	0.288237118354139	.	.
chr10	81350327	81350826	chr10	81643405	81643904	Hmg20b|chr10:81643405-81643904	0.168600156898838	.	.
chr10	81357211	81357710	chr10	81267945	81268444	Mfsd12|chr10:81267945-81268444	0.26765644623669	.	.
chr10	81357211	81357710	chr10	81346675	81347174	Mfsd12|chr10:81346675-81347174	0.281090726510345	.	.
chr10	81378395	81378894	chr10	81257213	81257712	Fzr1|chr10:81257213-81257712	0.15342496782105	.	.
chr10	81378395	81378894	chr10	81413787	81414286	Fzr1|chr10:81413787-81414286	0.244444073848125	.	.
chr10	81378395	81378894	chr10	81416888	81417387	Fzr1|chr10:81416888-81417387	0.188407425581915	.	.
chr10	81378395	81378894	chr10	81430826	81431325	Fzr1|chr10:81430826-81431325	0.143649254889304	.	.
chr10	81378395	81378894	chr10	81472805	81473304	Fzr1|chr10:81472805-81473304	0.178657413138752	.	.
chr10	81378395	81378894	chr10	81551522	81552021	Fzr1|chr10:81551522-81552021	0.213637408835774	.	.
chr10	81378395	81378894	chr10	81633421	81633920	Fzr1|chr10:81633421-81633920	0.271199378931593	.	.
chr10	81378395	81378894	chr10	81643405	81643904	Fzr1|chr10:81643405-81643904	0.1996842915844	.	.
chr10	81384063	81384562	chr10	81285670	81286169	Dohh|chr10:81285670-81286169	0.209926627257539	.	.
chr10	81384063	81384562	chr10	81413787	81414286	Dohh|chr10:81413787-81414286	0.151839986993086	.	.
chr10	81384063	81384562	chr10	81430826	81431325	Dohh|chr10:81430826-81431325	0.161945738598567	.	.
chr10	81384063	81384562	chr10	81464334	81464833	Dohh|chr10:81464334-81464833	0.298839080950063	.	.
chr10	81384063	81384562	chr10	81571498	81571997	Dohh|chr10:81571498-81571997	0.236057981630929	.	.
chr10	81482441	81482940	chr10	81285670	81286169	Celf5|chr10:81285670-81286169	0.212716436453964	.	.
chr10	81482441	81482940	chr10	81413787	81414286	Celf5|chr10:81413787-81414286	0.213147362082252	.	.
chr10	81482441	81482940	chr10	81464334	81464833	Celf5|chr10:81464334-81464833	0.150158541306939	.	.
chr10	81482441	81482940	chr10	81484387	81484886	Celf5|chr10:81484387-81484886	0.165363415493761	.	.
chr10	81482441	81482940	chr10	81570705	81571204	Celf5|chr10:81570705-81571204	0.324991982332177	.	.
chr10	81482441	81482940	chr10	81571498	81571997	Celf5|chr10:81571498-81571997	0.30545858613659	.	.
chr10	81482441	81482940	chr10	81643405	81643904	Celf5|chr10:81643405-81643904	0.362478325368249	.	.
chr10	81496231	81496730	chr10	81257213	81257712	Ncln|chr10:81257213-81257712	0.186319757469094	.	.
chr10	81496231	81496730	chr10	81413787	81414286	Ncln|chr10:81413787-81414286	0.142162535186847	.	.
chr10	81496231	81496730	chr10	81430157	81430656	Ncln|chr10:81430157-81430656	0.14815574495457	.	.
chr10	81496231	81496730	chr10	81472805	81473304	Ncln|chr10:81472805-81473304	0.205901625466602	.	.
chr10	81496231	81496730	chr10	81484387	81484886	Ncln|chr10:81484387-81484886	0.145431969048982	.	.
chr10	81496231	81496730	chr10	81570705	81571204	Ncln|chr10:81570705-81571204	0.215436839950438	.	.
chr10	81496231	81496730	chr10	81643405	81643904	Ncln|chr10:81643405-81643904	0.149472302391733	.	.
chr10	81545004	81545503	chr10	81267945	81268444	Gna11|chr10:81267945-81268444	0.308965660202818	.	.
chr10	81545004	81545503	chr10	81346675	81347174	Gna11|chr10:81346675-81347174	0.241348601724709	.	.
chr10	81545004	81545503	chr10	81430826	81431325	Gna11|chr10:81430826-81431325	0.201225022141554	.	.
chr10	81545004	81545503	chr10	81643405	81643904	Gna11|chr10:81643405-81643904	0.15566523177912	.	.
chr10	81559200	81559699	chr10	81464334	81464833	Tle5|chr10:81464334-81464833	0.144499826352707	.	.
chr10	81559200	81559699	chr10	81502626	81503125	Tle5|chr10:81502626-81503125	0.25950373019601	.	.
chr10	81560176	81560675	chr10	81267945	81268444	Tle5|chr10:81267945-81268444	0.17463052053518	.	.
chr10	81560176	81560675	chr10	81346675	81347174	Tle5|chr10:81346675-81347174	0.371151223732767	.	.
chr10	81560176	81560675	chr10	81430157	81430656	Tle5|chr10:81430157-81430656	0.180037055491355	.	.
chr10	81560176	81560675	chr10	81570705	81571204	Tle5|chr10:81570705-81571204	0.193295352104075	.	.
chr10	81560176	81560675	chr10	81571498	81571997	Tle5|chr10:81571498-81571997	0.180894647300045	.	.
chr10	81560176	81560675	chr10	81633421	81633920	Tle5|chr10:81633421-81633920	0.196959873860331	.	.
chr10	81600731	81601230	chr10	81267945	81268444	Tle6|chr10:81267945-81268444	0.487494381578538	.	.
chr10	81600731	81601230	chr10	81346675	81347174	Tle6|chr10:81346675-81347174	0.278447022339982	.	.
chr10	81627379	81627878	chr10	81267945	81268444	Ankrd24|chr10:81267945-81268444	0.220546199852002	.	.
chr10	81627379	81627878	chr10	81267945	81268444	Sirt6|chr10:81267945-81268444	0.220546199852002	.	.
chr10	81627379	81627878	chr10	81285670	81286169	Ankrd24|chr10:81285670-81286169	0.151453132238658	.	.
chr10	81627379	81627878	chr10	81285670	81286169	Sirt6|chr10:81285670-81286169	0.151453132238658	.	.
chr10	81627379	81627878	chr10	81413787	81414286	Ankrd24|chr10:81413787-81414286	0.155765959654376	.	.
chr10	81627379	81627878	chr10	81413787	81414286	Sirt6|chr10:81413787-81414286	0.155765959654376	.	.
chr10	81627379	81627878	chr10	81472805	81473304	Ankrd24|chr10:81472805-81473304	0.324074340319637	.	.
chr10	81627379	81627878	chr10	81472805	81473304	Sirt6|chr10:81472805-81473304	0.324074340319637	.	.
chr10	81627379	81627878	chr10	81551522	81552021	Ankrd24|chr10:81551522-81552021	0.282820969917514	.	.
chr10	81627379	81627878	chr10	81551522	81552021	Sirt6|chr10:81551522-81552021	0.282820969917514	.	.
chr10	81627379	81627878	chr10	81643405	81643904	Ankrd24|chr10:81643405-81643904	0.239123478478245	.	.
chr10	81627379	81627878	chr10	81643405	81643904	Sirt6|chr10:81643405-81643904	0.239123478478245	.	.
chr10	81648748	81649247	chr10	81267945	81268444	Gm10778|chr10:81267945-81268444	0.163614207318603	.	.
chr10	81648748	81649247	chr10	81285670	81286169	Gm10778|chr10:81285670-81286169	0.155450885391779	.	.
chr10	81648748	81649247	chr10	81464334	81464833	Gm10778|chr10:81464334-81464833	0.227370052670684	.	.
chr10	82177822	82178321	chr10	81997141	81997640	Gm15608|chr10:81997141-81997640	0.169967929514262	.	.
chr10	82622905	82623404	chr10	82795313	82795812	1190007I07Rik|chr10:82795313-82795812	0.219991630456688	.	.
chr10	82622905	82623404	chr10	82900594	82901093	1190007I07Rik|chr10:82900594-82901093	0.153419112863703	.	.
chr10	82763329	82763828	chr10	82860253	82860752	Nfyb|chr10:82860253-82860752	0.143659002137052	.	.
chr10	82763879	82764378	chr10	82795313	82795812	Nfyb|chr10:82795313-82795812	0.197495929044708	.	.
chr10	82858893	82859392	chr10	82813955	82814454	Gm38560|chr10:82813955-82814454	0.18901816071929	.	.
chr10	82985064	82985563	chr10	82900594	82901093	Chst11|chr10:82900594-82901093	0.254318929932826	.	.
chr10	83533226	83533725	chr10	83776401	83776900	Aldh1l2|chr10:83776401-83776900	0.179959980170214	.	.
chr10	83648475	83648974	chr10	83819609	83820108	Appl2|chr10:83819609-83820108	0.20171557692881	.	.
chr10	84440510	84441009	chr10	84372360	84372859	Gm47962|chr10:84372360-84372859	0.179027398661337	.	.
chr10	84440510	84441009	chr10	84372360	84372859	Nuak1|chr10:84372360-84372859	0.179027398661337	.	.
chr10	84440510	84441009	chr10	84388390	84388889	Gm47962|chr10:84388390-84388889	0.305819417687928	.	.
chr10	84440510	84441009	chr10	84388390	84388889	Nuak1|chr10:84388390-84388889	0.305819417687928	.	.
chr10	84440510	84441009	chr10	84437986	84438485	Gm47962|chr10:84437986-84438485	0.207787654945214	.	.
chr10	84440510	84441009	chr10	84437986	84438485	Nuak1|chr10:84437986-84438485	0.207787654945214	.	.
chr10	85829194	85829693	chr10	85539511	85540010	Pwp1|chr10:85539511-85540010	0.231466521080449	.	.
chr10	85829194	85829693	chr10	85540044	85540543	Pwp1|chr10:85540044-85540543	0.185500184322632	.	.
chr10	85829194	85829693	chr10	85574318	85574817	Pwp1|chr10:85574318-85574817	0.180490726881989	.	.
chr10	85916334	85916833	chr10	85510433	85510932	Prdm4|chr10:85510433-85510932	0.316867266486199	.	.
chr10	85916334	85916833	chr10	85599059	85599558	Prdm4|chr10:85599059-85599558	0.163416138074677	.	.
chr10	85916334	85916833	chr10	85624915	85625414	Prdm4|chr10:85624915-85625414	0.381398703822322	.	.
chr10	85916334	85916833	chr10	85651694	85652193	Prdm4|chr10:85651694-85652193	0.306990128270855	.	.
chr10	85916334	85916833	chr10	85967965	85968464	Prdm4|chr10:85967965-85968464	0.284173304076923	.	.
chr10	85916863	85917362	chr10	85624915	85625414	Prdm4|chr10:85624915-85625414	0.172466191297635	.	.
chr10	85957553	85958052	chr10	85574318	85574817	Rtcb|chr10:85574318-85574817	0.214317796105983	.	.
chr10	85957553	85958052	chr10	86064837	86065336	Rtcb|chr10:86064837-86065336	0.191844941431482	.	.
chr10	86021662	86022161	chr10	85967965	85968464	A230060F14Rik|chr10:85967965-85968464	0.26854386624442	.	.
chr10	86021662	86022161	chr10	85967965	85968464	Fbxo7|chr10:85967965-85968464	0.26854386624442	.	.
chr10	86497972	86498471	chr10	86730664	86731163	Syn3|chr10:86730664-86731163	0.170223657466128	.	.
chr10	86498647	86499146	chr10	86463713	86464212	Syn3|chr10:86463713-86464212	0.287598579148009	.	.
chr10	86705281	86705780	chr10	86296101	86296600	Hsp90b1|chr10:86296101-86296600	0.237791257663159	.	.
chr10	86705281	86705780	chr10	86296101	86296600	Ttc41|chr10:86296101-86296600	0.237791257663159	.	.
chr10	86705281	86705780	chr10	86390075	86390574	Hsp90b1|chr10:86390075-86390574	0.218966013913566	.	.
chr10	86705281	86705780	chr10	86390075	86390574	Ttc41|chr10:86390075-86390574	0.218966013913566	.	.
chr10	86705281	86705780	chr10	86425768	86426267	Hsp90b1|chr10:86425768-86426267	0.241973765631806	.	.
chr10	86705281	86705780	chr10	86425768	86426267	Ttc41|chr10:86425768-86426267	0.241973765631806	.	.
chr10	86705281	86705780	chr10	86685259	86685758	Hsp90b1|chr10:86685259-86685758	0.147025742571581	.	.
chr10	86705281	86705780	chr10	86685259	86685758	Ttc41|chr10:86685259-86685758	0.147025742571581	.	.
chr10	86705811	86706310	chr10	86296101	86296600	Hsp90b1|chr10:86296101-86296600	0.298189038925619	.	.
chr10	86705811	86706310	chr10	86296101	86296600	Ttc41|chr10:86296101-86296600	0.298189038925619	.	.
chr10	86705811	86706310	chr10	86303018	86303517	Hsp90b1|chr10:86303018-86303517	0.160864658681657	.	.
chr10	86705811	86706310	chr10	86303018	86303517	Ttc41|chr10:86303018-86303517	0.160864658681657	.	.
chr10	86705811	86706310	chr10	86463713	86464212	Hsp90b1|chr10:86463713-86464212	0.172315928042895	.	.
chr10	86705811	86706310	chr10	86463713	86464212	Ttc41|chr10:86463713-86464212	0.172315928042895	.	.
chr10	86705811	86706310	chr10	86685259	86685758	Hsp90b1|chr10:86685259-86685758	0.435233483735974	.	.
chr10	86705811	86706310	chr10	86685259	86685758	Ttc41|chr10:86685259-86685758	0.435233483735974	.	.
chr10	86778694	86779193	chr10	86727517	86728016	Nt5dc3|chr10:86727517-86728016	0.232744791676311	.	.
chr10	87058237	87058736	chr10	87332665	87333164	1700113H08Rik|chr10:87332665-87333164	0.460398610811271	.	.
chr10	87058237	87058736	chr10	87333233	87333732	1700113H08Rik|chr10:87333233-87333732	0.441074430364729	.	.
chr10	87492598	87493097	chr10	87020693	87021192	Ascl1|chr10:87020693-87021192	0.187050798953148	.	.
chr10	87492598	87493097	chr10	87332665	87333164	Ascl1|chr10:87332665-87333164	0.260356040894932	.	.
chr10	87492598	87493097	chr10	87333233	87333732	Ascl1|chr10:87333233-87333732	0.20270957802995	.	.
chr10	87492598	87493097	chr10	87665959	87666458	Ascl1|chr10:87665959-87666458	0.168795953997178	.	.
chr10	87493100	87493599	chr10	87332665	87333164	Ascl1|chr10:87332665-87333164	0.193840491625616	.	.
chr10	87493100	87493599	chr10	87333233	87333732	Ascl1|chr10:87333233-87333732	0.212669871790226	.	.
chr10	88146664	88147163	chr10	88356902	88357401	Nup37|chr10:88356902-88357401	0.321719338243891	.	.
chr10	88146664	88147163	chr10	88356902	88357401	Parpbp|chr10:88356902-88357401	0.321719338243891	.	.
chr10	88200852	88201351	chr10	88356902	88357401	Washc3|chr10:88356902-88357401	0.205180388491242	.	.
chr10	88378931	88379430	chr10	88119686	88120185	Dram1|chr10:88119686-88120185	0.179903816985053	.	.
chr10	88378931	88379430	chr10	88119686	88120185	Gnptab|chr10:88119686-88120185	0.179903816985053	.	.
chr10	88378931	88379430	chr10	88356902	88357401	Dram1|chr10:88356902-88357401	0.204659725228623	.	.
chr10	88378931	88379430	chr10	88356902	88357401	Gnptab|chr10:88356902-88357401	0.204659725228623	.	.
chr10	88378931	88379430	chr10	88426387	88426886	Dram1|chr10:88426387-88426886	0.169728322421198	.	.
chr10	88378931	88379430	chr10	88426387	88426886	Gnptab|chr10:88426387-88426886	0.169728322421198	.	.
chr10	88730714	88731213	chr10	88304248	88304747	Arl1|chr10:88304248-88304747	0.186958631266709	.	.
chr10	88730714	88731213	chr10	88441124	88441623	Arl1|chr10:88441124-88441623	0.216299906438506	.	.
chr10	88731569	88732068	chr10	88304248	88304747	Arl1|chr10:88304248-88304747	0.169629623487271	.	.
chr10	88731569	88732068	chr10	88330707	88331206	Arl1|chr10:88330707-88331206	0.216802698404592	.	.
chr10	88731569	88732068	chr10	88426387	88426886	Arl1|chr10:88426387-88426886	0.178076940628621	.	.
chr10	89443677	89444176	chr10	89393430	89393929	Gas2l3|chr10:89393430-89393929	0.353987806191423	.	.
chr10	89732079	89732578	chr10	89383405	89383904	Actr6|chr10:89383405-89383904	0.242542370587815	.	.
chr10	89744704	89745203	chr10	89257359	89257858	Uhrf1bp1l|chr10:89257359-89257858	0.162822431945271	.	.
chr10	89744704	89745203	chr10	89280286	89280785	Uhrf1bp1l|chr10:89280286-89280785	0.15134571107525	.	.
chr10	89744704	89745203	chr10	89280286	89280785	Uhrf1bp1l|chr10:89280286-89280785	0.151345711075251	.	.
chr10	91082684	91083183	chr10	91170494	91170993	Apaf1|chr10:91170494-91170993	0.276496668600084	.	.
chr10	91082684	91083183	chr10	91170494	91170993	Ikbip|chr10:91170494-91170993	0.276496668600084	.	.
chr10	91082684	91083183	chr10	91171389	91171888	Apaf1|chr10:91171389-91171888	0.165230189503132	.	.
chr10	91082684	91083183	chr10	91171389	91171888	Ikbip|chr10:91171389-91171888	0.165230189503132	.	.
chr10	91082684	91083183	chr10	91229368	91229867	Apaf1|chr10:91229368-91229867	0.162423680830621	.	.
chr10	91082684	91083183	chr10	91229368	91229867	Ikbip|chr10:91229368-91229867	0.162423680830621	.	.
chr10	91123779	91124278	chr10	91032329	91032828	Slc25a3|chr10:91032329-91032828	0.332184596520858	.	.
chr10	91181390	91181889	chr10	91033918	91034417	Tmpo|chr10:91033918-91034417	0.316378044670471	.	.
chr10	91181909	91182408	chr10	91141483	91141982	Tmpo|chr10:91141483-91141982	0.181160490658844	.	.
chr10	92722155	92722654	chr10	92538913	92539412	Nedd1|chr10:92538913-92539412	0.143983293946815	.	.
chr10	93453094	93453593	chr10	93275293	93275792	Lta4h|chr10:93275293-93275792	0.205482124396652	.	.
chr10	93453094	93453593	chr10	93577463	93577962	Lta4h|chr10:93577463-93577962	0.154579557818907	.	.
chr10	93453094	93453593	chr10	93593868	93594367	Lta4h|chr10:93593868-93594367	0.374440237380378	.	.
chr10	93589426	93589925	chr10	93291310	93291809	4933408J17Rik|chr10:93291310-93291809	0.150429761427513	.	.
chr10	93589426	93589925	chr10	93291310	93291809	Snrpf|chr10:93291310-93291809	0.150429761427513	.	.
chr10	93589426	93589925	chr10	93611330	93611829	4933408J17Rik|chr10:93611330-93611829	0.156459611020133	.	.
chr10	93589426	93589925	chr10	93611330	93611829	Snrpf|chr10:93611330-93611829	0.156459611020133	.	.
chr10	93589426	93589925	chr10	93800284	93800783	4933408J17Rik|chr10:93800284-93800783	0.255311994710199	.	.
chr10	93589426	93589925	chr10	93800284	93800783	Snrpf|chr10:93800284-93800783	0.255311994710199	.	.
chr10	93641001	93641500	chr10	93263375	93263874	Ntn4|chr10:93263375-93263874	0.368940137614843	.	.
chr10	93641001	93641500	chr10	93291310	93291809	Ntn4|chr10:93291310-93291809	0.452633631453177	.	.
chr10	93641001	93641500	chr10	93534220	93534719	Ntn4|chr10:93534220-93534719	0.164984946022165	.	.
chr10	93641001	93641500	chr10	93577463	93577962	Ntn4|chr10:93577463-93577962	0.281235505829695	.	.
chr10	93641001	93641500	chr10	93611330	93611829	Ntn4|chr10:93611330-93611829	0.214422906126501	.	.
chr10	95323873	95324372	chr10	95307110	95307609	Cradd|chr10:95307110-95307609	0.324279825177448	.	.
chr10	95416569	95417068	chr10	95307110	95307609	5730420D15Rik|chr10:95307110-95307609	0.147256170452399	.	.
chr10	95416569	95417068	chr10	95307110	95307609	Socs2|chr10:95307110-95307609	0.147256170452399	.	.
chr10	95416569	95417068	chr10	95398596	95399095	5730420D15Rik|chr10:95398596-95399095	0.279423740923865	.	.
chr10	95416569	95417068	chr10	95398596	95399095	Socs2|chr10:95398596-95399095	0.279423740923865	.	.
chr10	95417115	95417614	chr10	95307110	95307609	5730420D15Rik|chr10:95307110-95307609	0.175297739682164	.	.
chr10	95417115	95417614	chr10	95307110	95307609	Socs2|chr10:95307110-95307609	0.175297739682164	.	.
chr10	95417115	95417614	chr10	95311061	95311560	5730420D15Rik|chr10:95311061-95311560	0.144237112477507	.	.
chr10	95417115	95417614	chr10	95311061	95311560	Socs2|chr10:95311061-95311560	0.144237112477507	.	.
chr10	95501703	95502202	chr10	95898408	95898907	Mrpl42|chr10:95898408-95898907	0.188181749230039	.	.
chr10	95564087	95564586	chr10	95790625	95791124	Nudt4|chr10:95790625-95791124	0.199968273821225	.	.
chr10	95940376	95940875	chr10	96077389	96077888	Eea1|chr10:96077389-96077888	0.309846630160154	.	.
chr10	95940876	95941375	chr10	95790625	95791124	Eea1|chr10:95790625-95791124	0.196915748920754	.	.
chr10	95940876	95941375	chr10	95894652	95895151	Eea1|chr10:95894652-95895151	0.318560045906796	.	.
chr10	97966895	97967394	chr10	97689357	97689856	Gm10754|chr10:97689357-97689856	0.216905108949875	.	.
chr10	97966895	97967394	chr10	97791528	97792027	Gm10754|chr10:97791528-97792027	0.255301714871581	.	.
chr10	97966895	97967394	chr10	98006982	98007481	Gm10754|chr10:98006982-98007481	0.275254593080657	.	.
chr10	97966895	97967394	chr10	98185653	98186152	Gm10754|chr10:98185653-98186152	0.390269978650153	.	.
chr10	99262970	99263469	chr10	99599309	99599808	Dusp6|chr10:99599309-99599808	0.161485075177561	.	.
chr10	99262970	99263469	chr10	99619326	99619825	Dusp6|chr10:99619326-99619825	0.141310806621125	.	.
chr10	99263717	99264216	chr10	99250749	99251248	Dusp6|chr10:99250749-99251248	0.153216171963824	.	.
chr10	99263717	99264216	chr10	99261553	99262052	Dusp6|chr10:99261553-99262052	0.252081842072478	.	.
chr10	99269271	99269770	chr10	99250749	99251248	Gm34921|chr10:99250749-99251248	0.179170892292381	.	.
chr10	99269271	99269770	chr10	99261553	99262052	Gm34921|chr10:99261553-99262052	0.287718405419141	.	.
chr10	99269271	99269770	chr10	99475024	99475523	Gm34921|chr10:99475024-99475523	0.203983266576936	.	.
chr10	99269271	99269770	chr10	99641685	99642184	Gm34921|chr10:99641685-99642184	0.180736165069564	.	.
chr10	103236075	103236574	chr10	103369009	103369508	Lrriq1|chr10:103369009-103369508	0.156113604262154	.	.
chr10	103367473	103367972	chr10	103369009	103369508	Slc6a15|chr10:103369009-103369508	0.253755345743217	.	.
chr10	105573531	105574030	chr10	105999445	105999944	Gm15663|chr10:105999445-105999944	0.14159155438015	.	.
chr10	105573531	105574030	chr10	105999445	105999944	Tmtc2|chr10:105999445-105999944	0.14159155438015	.	.
chr10	105575185	105575684	chr10	105774364	105774863	Tmtc2|chr10:105774364-105774863	0.142700609808618	.	.
chr10	105841096	105841595	chr10	105774364	105774863	Ccdc59|chr10:105774364-105774863	0.419247927329957	.	.
chr10	105841096	105841595	chr10	105774364	105774863	Mettl25|chr10:105774364-105774863	0.419247927329957	.	.
chr10	106469497	106469996	chr10	106128784	106129283	Ppfia2|chr10:106128784-106129283	0.177020194947866	.	.
chr10	106469497	106469996	chr10	106468917	106469416	Ppfia2|chr10:106468917-106469416	0.29366580431215	.	.
chr10	108161813	108162312	chr10	107799916	107800415	Ppp1r12a|chr10:107799916-107800415	0.19006898703609	.	.
chr10	108331797	108332296	chr10	108333108	108333607	Pawr|chr10:108333108-108333607	0.350333324865603	.	.
chr10	108332514	108333013	chr10	108300756	108301255	Pawr|chr10:108300756-108301255	0.154479829844006	.	.
chr10	110919439	110919938	chr10	110733303	110733802	Csrp2|chr10:110733303-110733802	0.188887127212402	.	.
chr10	110919439	110919938	chr10	110931611	110932110	Csrp2|chr10:110931611-110932110	0.17010829024397	.	.
chr10	110919959	110920458	chr10	110533526	110534025	Csrp2|chr10:110533526-110534025	0.147579437258004	.	.
chr10	110919959	110920458	chr10	110534304	110534803	Csrp2|chr10:110534304-110534803	0.166994047933339	.	.
chr10	112059933	112060432	chr10	112203407	112203906	Glipr1l1|chr10:112203407-112203906	0.191567864647935	.	.
chr10	112160072	112160571	chr10	112203407	112203906	Glipr1l3|chr10:112203407-112203906	0.211333688762915	.	.
chr10	112270038	112270537	chr10	112695752	112696251	Kcnc2|chr10:112695752-112696251	0.266409512637692	.	.
chr10	112928298	112928797	chr10	112619685	112620184	Atxn7l3b|chr10:112619685-112620184	0.166206540249909	.	.
chr10	112928298	112928797	chr10	112801514	112802013	Atxn7l3b|chr10:112801514-112802013	0.162573741173912	.	.
chr10	112928298	112928797	chr10	113007947	113008446	Atxn7l3b|chr10:113007947-113008446	0.158796717278993	.	.
chr10	112928805	112929304	chr10	112571763	112572262	Atxn7l3b|chr10:112571763-112572262	0.175075333549353	.	.
chr10	115315382	115315881	chr10	115406337	115406836	Rab21|chr10:115406337-115406836	0.320886569742024	.	.
chr10	115362040	115362539	chr10	115617453	115617952	Tmem19|chr10:115617453-115617952	0.171179620806144	.	.
chr10	115384626	115385125	chr10	115323235	115323734	Thap2|chr10:115323235-115323734	0.251665982397248	.	.
chr10	115384626	115385125	chr10	115323235	115323734	Zfc3h1|chr10:115323235-115323734	0.251665982397248	.	.
chr10	115587608	115588107	chr10	115406337	115406836	Lgr5|chr10:115406337-115406836	0.295345242989292	.	.
chr10	117148327	117148826	chr10	117004650	117005149	Frs2|chr10:117004650-117005149	0.172904644674322	.	.
chr10	117148327	117148826	chr10	117435311	117435810	Frs2|chr10:117435311-117435810	0.158541059792474	.	.
chr10	117223978	117224477	chr10	117004650	117005149	Gm48772|chr10:117004650-117005149	0.265518623125382	.	.
chr10	117223978	117224477	chr10	117004650	117005149	Yeats4|chr10:117004650-117005149	0.265518623125382	.	.
chr10	117223978	117224477	chr10	117425802	117426301	Gm48772|chr10:117425802-117426301	0.245216867817043	.	.
chr10	117223978	117224477	chr10	117425802	117426301	Yeats4|chr10:117425802-117426301	0.245216867817043	.	.
chr10	117223978	117224477	chr10	117475313	117475812	Gm48772|chr10:117475313-117475812	0.244251431341274	.	.
chr10	117223978	117224477	chr10	117475313	117475812	Yeats4|chr10:117475313-117475812	0.244251431341274	.	.
chr10	117224521	117225020	chr10	117209531	117210030	Gm48772|chr10:117209531-117210030	0.150918663657812	.	.
chr10	117224521	117225020	chr10	117209531	117210030	Yeats4|chr10:117209531-117210030	0.150918663657812	.	.
chr10	117224521	117225020	chr10	117425802	117426301	Gm48772|chr10:117425802-117426301	0.226631492733112	.	.
chr10	117224521	117225020	chr10	117425802	117426301	Yeats4|chr10:117425802-117426301	0.226631492733112	.	.
chr10	117710592	117711091	chr10	117376221	117376720	Mdm2|chr10:117376221-117376720	0.244029459793212	.	.
chr10	117746155	117746654	chr10	117417892	117418391	Slc35e3|chr10:117417892-117418391	0.160579246922307	.	.
chr10	117792609	117793108	chr10	117675641	117676140	Nup107|chr10:117675641-117676140	0.219343085731335	.	.
chr10	117792609	117793108	chr10	118056271	118056770	Nup107|chr10:118056271-118056770	0.156762484859645	.	.
chr10	117792609	117793108	chr10	118056860	118057359	Nup107|chr10:118056860-118057359	0.270296426963255	.	.
chr10	117792609	117793108	chr10	118121841	118122340	Nup107|chr10:118121841-118122340	0.259282477600822	.	.
chr10	117845286	117845785	chr10	117675641	117676140	Rap1b|chr10:117675641-117676140	0.149027923152795	.	.
chr10	117845286	117845785	chr10	118110038	118110537	Rap1b|chr10:118110038-118110537	0.155604398878656	.	.
chr10	119239821	119240320	chr10	119079234	119079733	Cand1|chr10:119079234-119079733	0.340211237306623	.	.
chr10	119240331	119240830	chr10	119079234	119079733	Cand1|chr10:119079234-119079733	0.185479159306357	.	.
chr10	119453212	119453711	chr10	119100449	119100948	Grip1|chr10:119100449-119100948	0.201987715570024	.	.
chr10	120112717	120113216	chr10	120443702	120444201	Helb|chr10:120443702-120444201	0.335147299823018	.	.
chr10	120202065	120202564	chr10	120257286	120257785	Irak3|chr10:120257286-120257785	0.187262441600263	.	.
chr10	120202065	120202564	chr10	120257286	120257785	Tmbim4|chr10:120257286-120257785	0.187262441600263	.	.
chr10	120202065	120202564	chr10	120443702	120444201	Irak3|chr10:120443702-120444201	0.285765036753043	.	.
chr10	120202065	120202564	chr10	120443702	120444201	Tmbim4|chr10:120443702-120444201	0.285765036753043	.	.
chr10	120226758	120227257	chr10	120208568	120209067	Llph|chr10:120208568-120209067	0.18754450573221	.	.
chr10	120978656	120979155	chr10	120872347	120872846	Lemd3|chr10:120872347-120872846	0.168042841463059	.	.
chr10	120978656	120979155	chr10	120882734	120883233	Lemd3|chr10:120882734-120883233	0.152841772367267	.	.
chr10	121033677	121034176	chr10	120876144	120876643	Wif1|chr10:120876144-120876643	0.162565293551003	.	.
chr10	121033677	121034176	chr10	121395756	121396255	Wif1|chr10:121395756-121396255	0.166062788278482	.	.
chr10	122047104	122047603	chr10	122105330	122105829	Srgap1|chr10:122105330-122105829	0.252750255867465	.	.
chr10	122047655	122048154	chr10	122008793	122009292	Srgap1|chr10:122008793-122009292	0.163810070990166	.	.
chr10	122047655	122048154	chr10	122038523	122039022	Srgap1|chr10:122038523-122039022	0.276411760048572	.	.
chr10	122679190	122679689	chr10	122680271	122680770	Ppm1h|chr10:122680271-122680770	0.159385695508388	.	.
chr10	125389021	125389520	chr10	125080482	125080981	Slc16a7|chr10:125080482-125080981	0.280346366470465	.	.
chr10	125389021	125389520	chr10	125538272	125538771	Slc16a7|chr10:125538272-125538771	0.168023709003079	.	.
chr10	126664424	126664923	chr10	126928205	126928704	Gm40797|chr10:126928205-126928704	0.277119687230204	.	.
chr10	126664424	126664923	chr10	126956613	126957112	Gm40797|chr10:126956613-126957112	0.222689654950949	.	.
chr10	126901130	126901629	chr10	126905735	126906234	Atp23|chr10:126905735-126906234	0.145053173059494	.	.
chr10	126901130	126901629	chr10	126979889	126980388	Atp23|chr10:126979889-126980388	0.168185138769267	.	.
chr10	126957144	126957643	chr10	126956613	126957112	Gm49335|chr10:126956613-126957112	0.311404954724851	.	.
chr10	126957645	126958144	chr10	126792439	126792938	Gm49335|chr10:126792439-126792938	0.207786552971753	.	.
chr10	126957645	126958144	chr10	126845450	126845949	Gm49335|chr10:126845450-126845949	0.252641013904571	.	.
chr10	126978303	126978802	chr10	126869603	126870102	Ctdsp2|chr10:126869603-126870102	0.154463469000519	.	.
chr10	126978303	126978802	chr10	126956613	126957112	Ctdsp2|chr10:126956613-126957112	0.245805527331477	.	.
chr10	126979225	126979724	chr10	126580621	126581120	Ctdsp2|chr10:126580621-126581120	0.227606474815367	.	.
chr10	126979225	126979724	chr10	126845450	126845949	Ctdsp2|chr10:126845450-126845949	0.185385336422951	.	.
chr10	126979225	126979724	chr10	126919031	126919530	Ctdsp2|chr10:126919031-126919530	0.220365223845736	.	.
chr10	126979225	126979724	chr10	126956613	126957112	Ctdsp2|chr10:126956613-126957112	0.199798826576978	.	.
chr10	127522113	127522612	chr10	127641680	127642179	Shmt2|chr10:127641680-127642179	0.182271331912056	.	.
chr10	127522113	127522612	chr10	127674755	127675254	Shmt2|chr10:127674755-127675254	0.212067197991356	.	.
chr10	127534356	127534855	chr10	127508905	127509404	Nxph4|chr10:127508905-127509404	0.325629370010021	.	.
chr10	127534356	127534855	chr10	127537806	127538305	Nxph4|chr10:127537806-127538305	0.301425195727982	.	.
chr10	127534356	127534855	chr10	127641680	127642179	Nxph4|chr10:127641680-127642179	0.154668610782765	.	.
chr10	127621484	127621983	chr10	127674755	127675254	Lrp1|chr10:127674755-127675254	0.186306699296976	.	.
chr10	127666434	127666933	chr10	127674755	127675254	Nemp1|chr10:127674755-127675254	0.273084378752631	.	.
chr10	127666434	127666933	chr10	127721546	127722045	Nemp1|chr10:127721546-127722045	0.168370762009364	.	.
chr10	127676744	127677243	chr10	127508905	127509404	Gm16230|chr10:127508905-127509404	0.221996575004731	.	.
chr10	127676744	127677243	chr10	127512720	127513219	Gm16230|chr10:127512720-127513219	0.266472088877772	.	.
chr10	127676744	127677243	chr10	127674755	127675254	Gm16230|chr10:127674755-127675254	0.227797175300763	.	.
chr10	128014912	128015411	chr10	128092468	128092967	Prim1|chr10:128092468-128092967	0.186180195683641	.	.
chr10	128035316	128035815	chr10	127750299	127750798	Naca|chr10:127750299-127750798	0.330470752453508	.	.
chr10	128035316	128035815	chr10	128096604	128097103	Naca|chr10:128096604-128097103	0.280540670712371	.	.
chr10	128035316	128035815	chr10	128176400	128176899	Naca|chr10:128176400-128176899	0.217206649271934	.	.
chr10	128058600	128059099	chr10	127750299	127750798	Ptges3|chr10:127750299-127750798	0.20256614509109	.	.
chr10	128058600	128059099	chr10	128176400	128176899	Ptges3|chr10:128176400-128176899	0.155291602750352	.	.
chr10	128059140	128059639	chr10	128409597	128410096	Ptges3|chr10:128409597-128410096	0.182578282016582	.	.
chr10	128211581	128212080	chr10	128092468	128092967	Spryd4|chr10:128092468-128092967	0.183474235768313	.	.
chr10	128270187	128270686	chr10	128092468	128092967	Stat2|chr10:128092468-128092967	0.18798432039658	.	.
chr10	128270187	128270686	chr10	128212738	128213237	Stat2|chr10:128212738-128213237	0.162352344433433	.	.
chr10	128303050	128303549	chr10	128176400	128176899	Pan2|chr10:128176400-128176899	0.212956437016446	.	.
chr10	128322676	128323175	chr10	128176400	128176899	Cnpy2|chr10:128176400-128176899	0.231709967198598	.	.
chr10	128368518	128369017	chr10	128176400	128176899	Coq10a|chr10:128176400-128176899	0.289066342566812	.	.
chr10	128376834	128377333	chr10	128536166	128536665	Ankrd52|chr10:128536166-128536665	0.282119867601704	.	.
chr10	128411355	128411854	chr10	128092468	128092967	Nabp2|chr10:128092468-128092967	0.198657242221523	.	.
chr10	128411355	128411854	chr10	128092468	128092967	Rnf41|chr10:128092468-128092967	0.198657242221523	.	.
chr10	128458309	128458808	chr10	128212738	128213237	Smarcc2|chr10:128212738-128213237	0.185675851735126	.	.
chr10	128458309	128458808	chr10	128536166	128536665	Smarcc2|chr10:128536166-128536665	0.251111219697692	.	.
chr10	128458968	128459467	chr10	128096604	128097103	Smarcc2|chr10:128096604-128097103	0.203668009780717	.	.
chr10	128498636	128499135	chr10	128096604	128097103	Myl6b|chr10:128096604-128097103	0.205070727663387	.	.
chr10	128498636	128499135	chr10	128212738	128213237	Myl6b|chr10:128212738-128213237	0.237131335287779	.	.
chr10	128547478	128547977	chr10	128536166	128536665	Zc3h10|chr10:128536166-128536665	0.142805229244356	.	.
chr10	128548928	128549427	chr10	128409597	128410096	Rpl41|chr10:128409597-128410096	0.323083988163501	.	.
chr10	128548928	128549427	chr10	128536166	128536665	Rpl41|chr10:128536166-128536665	0.149711114239508	.	.
chr10	128548928	128549427	chr10	128805195	128805694	Rpl41|chr10:128805195-128805694	0.210458724030243	.	.
chr10	128565862	128566361	chr10	128536166	128536665	Pa2g4|chr10:128536166-128536665	0.178141671025302	.	.
chr10	128626582	128627081	chr10	128805195	128805694	Rps26|chr10:128805195-128805694	0.206405108110689	.	.
chr10	128646613	128647112	chr10	128409597	128410096	Gm26876|chr10:128409597-128410096	0.22562093775792	.	.
chr10	128668336	128668835	chr10	128409597	128410096	Ikzf4|chr10:128409597-128410096	0.157535372722265	.	.
chr10	128668336	128668835	chr10	128805195	128805694	Ikzf4|chr10:128805195-128805694	0.178000851632327	.	.
chr10	128673679	128674178	chr10	128536166	128536665	Suox|chr10:128536166-128536665	0.220149638583661	.	.
chr10	128673679	128674178	chr10	128913212	128913711	Suox|chr10:128913212-128913711	0.309120396275422	.	.
chr10	128695638	128696137	chr10	128409597	128410096	Rab5b|chr10:128409597-128410096	0.293314083354262	.	.
chr10	128695638	128696137	chr10	128805195	128805694	Rab5b|chr10:128805195-128805694	0.288078520228574	.	.
chr10	128696211	128696710	chr10	128805195	128805694	Rab5b|chr10:128805195-128805694	0.284392751645304	.	.
chr10	128748233	128748732	chr10	128805195	128805694	Pym1|chr10:128805195-128805694	0.352783420258666	.	.
chr10	128821529	128822028	chr10	128536166	128536665	Ormdl2|chr10:128536166-128536665	0.307989459851138	.	.
chr10	128821529	128822028	chr10	128805195	128805694	Ormdl2|chr10:128805195-128805694	0.213152932258929	.	.
chr11	3202390	3202889	chr11	3123799	3124298	Eif4enif1|chr11:3123799-3124298	0.161234282365968	.	.
chr11	3202390	3202889	chr11	3221479	3221978	Eif4enif1|chr11:3221479-3221978	0.269795341227835	.	.
chr11	3202390	3202889	chr11	3289935	3290434	Eif4enif1|chr11:3289935-3290434	0.170075492541813	.	.
chr11	3202390	3202889	chr11	3472448	3472947	Eif4enif1|chr11:3472448-3472947	0.293218545709798	.	.
chr11	3266213	3266712	chr11	3123799	3124298	Drg1|chr11:3123799-3124298	0.222412292813496	.	.
chr11	3266213	3266712	chr11	3221479	3221978	Drg1|chr11:3221479-3221978	0.354033691514612	.	.
chr11	3266213	3266712	chr11	3535285	3535784	Drg1|chr11:3535285-3535784	0.194199270535514	.	.
chr11	3266213	3266712	chr11	3539001	3539500	Drg1|chr11:3539001-3539500	0.190960551160037	.	.
chr11	3289366	3289865	chr11	3289935	3290434	Patz1|chr11:3289935-3290434	0.288664745902109	.	.
chr11	3289366	3289865	chr11	3539001	3539500	Patz1|chr11:3539001-3539500	0.186322374162511	.	.
chr11	3408986	3409485	chr11	3332133	3332632	Limk2|chr11:3332133-3332632	0.20269479552115	.	.
chr11	3452086	3452585	chr11	3123799	3124298	8430429K09Rik|chr11:3123799-3124298	0.147786434899502	.	.
chr11	3452086	3452585	chr11	3123799	3124298	Rnf185|chr11:3123799-3124298	0.147786434899502	.	.
chr11	3452086	3452585	chr11	3347023	3347522	8430429K09Rik|chr11:3347023-3347522	0.179936335145454	.	.
chr11	3452086	3452585	chr11	3347023	3347522	Rnf185|chr11:3347023-3347522	0.179936335145454	.	.
chr11	3452086	3452585	chr11	3386996	3387495	8430429K09Rik|chr11:3386996-3387495	0.175605022060188	.	.
chr11	3452086	3452585	chr11	3386996	3387495	Rnf185|chr11:3386996-3387495	0.175605022060188	.	.
chr11	3452086	3452585	chr11	3535285	3535784	8430429K09Rik|chr11:3535285-3535784	0.143123680301521	.	.
chr11	3452086	3452585	chr11	3535285	3535784	Rnf185|chr11:3535285-3535784	0.143123680301521	.	.
chr11	3504555	3505054	chr11	3289935	3290434	Inpp5j|chr11:3289935-3290434	0.179073799801326	.	.
chr11	3504555	3505054	chr11	3332133	3332632	Inpp5j|chr11:3332133-3332632	0.288997895674	.	.
chr11	3504555	3505054	chr11	3472448	3472947	Inpp5j|chr11:3472448-3472947	0.194142909011828	.	.
chr11	3648877	3649376	chr11	3535285	3535784	Morc2a|chr11:3535285-3535784	0.300734170079454	.	.
chr11	3648877	3649376	chr11	3535285	3535784	Tug1|chr11:3535285-3535784	0.300734170079454	.	.
chr11	3648877	3649376	chr11	3761927	3762426	Morc2a|chr11:3761927-3762426	0.19256552734232	.	.
chr11	3648877	3649376	chr11	3761927	3762426	Tug1|chr11:3761927-3762426	0.19256552734232	.	.
chr11	3863689	3864188	chr11	3761268	3761767	Osbp2|chr11:3761268-3761767	0.17353703053165	.	.
chr11	3863689	3864188	chr11	3921458	3921957	Osbp2|chr11:3921458-3921957	0.381284750045648	.	.
chr11	3863689	3864188	chr11	4096446	4096945	Osbp2|chr11:4096446-4096945	0.1456357321737	.	.
chr11	3863689	3864188	chr11	4118067	4118566	Osbp2|chr11:4118067-4118566	0.17817828976448	.	.
chr11	3913534	3914033	chr11	3774253	3774752	Slc35e4|chr11:3774253-3774752	0.157750478087563	.	.
chr11	3913534	3914033	chr11	3774785	3775284	Slc35e4|chr11:3774785-3775284	0.172304122554085	.	.
chr11	3963478	3963977	chr11	3539001	3539500	Pes1|chr11:3539001-3539500	0.188865632195577	.	.
chr11	3983350	3983849	chr11	4121657	4122156	Gal3st1|chr11:4121657-4122156	0.218870226447932	.	.
chr11	4134899	4135398	chr11	4069578	4070077	Rnf215|chr11:4069578-4070077	0.330955963676434	.	.
chr11	4134899	4135398	chr11	4096446	4096945	Rnf215|chr11:4096446-4096945	0.177805499436051	.	.
chr11	4160019	4160518	chr11	4069578	4070077	Ccdc157|chr11:4069578-4070077	0.19143442068527	.	.
chr11	4160019	4160518	chr11	4069578	4070077	Sf3a1|chr11:4069578-4070077	0.19143442068527	.	.
chr11	4186479	4186978	chr11	3761927	3762426	Tbc1d10a|chr11:3761927-3762426	0.248643936748869	.	.
chr11	4186479	4186978	chr11	4069578	4070077	Tbc1d10a|chr11:4069578-4070077	0.187078512669632	.	.
chr11	4217973	4218472	chr11	4069578	4070077	Castor1|chr11:4069578-4070077	0.203884429460183	.	.
chr11	4704399	4704898	chr11	4258482	4258981	Uqcr10|chr11:4258482-4258981	0.200568996192984	.	.
chr11	4704399	4704898	chr11	4258482	4258981	Zmat5|chr11:4258482-4258981	0.200568996192984	.	.
chr11	5444680	5445179	chr11	5740921	5741420	Znrf3|chr11:5740921-5741420	0.352111103777658	.	.
chr11	5520703	5521202	chr11	5474061	5474560	Xbp1|chr11:5474061-5474560	0.26983464824594	.	.
chr11	5520703	5521202	chr11	5901921	5902420	Xbp1|chr11:5901921-5902420	0.146502373333517	.	.
chr11	5542005	5542504	chr11	5999780	6000279	Ccdc117|chr11:5999780-6000279	0.253181833802765	.	.
chr11	5762152	5762651	chr11	5901921	5902420	Urgcp|chr11:5901921-5902420	0.240912378669803	.	.
chr11	5788237	5788736	chr11	5707491	5707990	Dbnl|chr11:5707491-5707990	0.260727114306776	.	.
chr11	5837806	5838305	chr11	5901921	5902420	Polm|chr11:5901921-5902420	0.162548482428672	.	.
chr11	5878079	5878578	chr11	5707491	5707990	Pold2|chr11:5707491-5707990	0.202282889456771	.	.
chr11	6199704	6200203	chr11	5999780	6000279	A730071L15Rik|chr11:5999780-6000279	0.159753513149926	.	.
chr11	6199704	6200203	chr11	5999780	6000279	Nudcd3|chr11:5999780-6000279	0.159753513149926	.	.
chr11	6291660	6292159	chr11	6064905	6065404	Ogdh|chr11:6064905-6065404	0.286758583020613	.	.
chr11	6292330	6292829	chr11	6000282	6000781	Ogdh|chr11:6000282-6000781	0.205326747989314	.	.
chr11	6292330	6292829	chr11	6020880	6021379	Ogdh|chr11:6020880-6021379	0.193686797835577	.	.
chr11	6388567	6389066	chr11	6020880	6021379	Zmiz2|chr11:6020880-6021379	0.243988865270539	.	.
chr11	6388567	6389066	chr11	6064905	6065404	Zmiz2|chr11:6064905-6065404	0.170423766908338	.	.
chr11	6388567	6389066	chr11	6187730	6188229	Zmiz2|chr11:6187730-6188229	0.144239766911281	.	.
chr11	6388567	6389066	chr11	6465100	6465599	Zmiz2|chr11:6465100-6465599	0.288270711853968	.	.
chr11	6389069	6389568	chr11	6021410	6021909	Zmiz2|chr11:6021410-6021909	0.226190330668569	.	.
chr11	6389069	6389568	chr11	6465100	6465599	Zmiz2|chr11:6465100-6465599	0.206087344823051	.	.
chr11	6389069	6389568	chr11	6654921	6655420	Zmiz2|chr11:6654921-6655420	0.327951781196636	.	.
chr11	6415494	6415993	chr11	6568865	6569364	Ppia|chr11:6568865-6569364	0.230542182842106	.	.
chr11	6416022	6416521	chr11	6654921	6655420	Ppia|chr11:6654921-6655420	0.290275624878066	.	.
chr11	6444307	6444806	chr11	5999780	6000279	H2afv|chr11:5999780-6000279	0.22258824466295	.	.
chr11	6444307	6444806	chr11	6598336	6598835	H2afv|chr11:6598336-6598835	0.241393927684461	.	.
chr11	6475236	6475735	chr11	6568865	6569364	Gm11973|chr11:6568865-6569364	0.254168283751432	.	.
chr11	6475236	6475735	chr11	6568865	6569364	Purb|chr11:6568865-6569364	0.254168283751432	.	.
chr11	6475919	6476418	chr11	6568865	6569364	Gm11973|chr11:6568865-6569364	0.354562324529511	.	.
chr11	6475919	6476418	chr11	6568865	6569364	Purb|chr11:6568865-6569364	0.354562324529511	.	.
chr11	6528620	6529119	chr11	6598336	6598835	Snhg15|chr11:6598336-6598835	0.211663342757045	.	.
chr11	6546638	6547137	chr11	6568865	6569364	Ccm2|chr11:6568865-6569364	0.149837413643966	.	.
chr11	6546638	6547137	chr11	6598336	6598835	Ccm2|chr11:6598336-6598835	0.178914812766879	.	.
chr11	6546638	6547137	chr11	6654921	6655420	Ccm2|chr11:6654921-6655420	0.149802825073028	.	.
chr11	6605340	6605839	chr11	6406154	6406653	Nacad|chr11:6406154-6406653	0.216704144545398	.	.
chr11	6605340	6605839	chr11	6406154	6406653	Nacad|chr11:6406154-6406653	0.216704144545399	.	.
chr11	6605340	6605839	chr11	6677466	6677965	Nacad|chr11:6677466-6677965	0.154239747918809	.	.
chr11	6605844	6606343	chr11	6768799	6769298	Nacad|chr11:6768799-6769298	0.176190621133398	.	.
chr11	6605844	6606343	chr11	6768799	6769298	Nacad|chr11:6768799-6769298	0.176190621133399	.	.
chr11	6625867	6626366	chr11	6568865	6569364	Tbrg4|chr11:6568865-6569364	0.214769036727932	.	.
chr11	7063206	7063705	chr11	7151385	7151884	Adcy1|chr11:7151385-7151884	0.235306454852654	.	.
chr11	7063206	7063705	chr11	7160536	7161035	Adcy1|chr11:7160536-7161035	0.225879030259687	.	.
chr11	7213380	7213879	chr11	7114143	7114642	Igfbp3|chr11:7114143-7114642	0.157545527423322	.	.
chr11	8664329	8664828	chr11	8781777	8782276	Tns3|chr11:8781777-8782276	0.168770462641428	.	.
chr11	9010962	9011461	chr11	8983187	8983686	Hus1|chr11:8983187-8983686	0.184820447138344	.	.
chr11	11113765	11114264	chr11	11115591	11116090	Vwc2|chr11:11115591-11116090	0.171574946922391	.	.
chr11	11113765	11114264	chr11	11116114	11116613	Vwc2|chr11:11116114-11116613	0.271318628243629	.	.
chr11	11113765	11114264	chr11	11210040	11210539	Vwc2|chr11:11210040-11210539	0.277501390635058	.	.
chr11	11461833	11462332	chr11	11115591	11116090	Spata48|chr11:11115591-11116090	0.15422490374564	.	.
chr11	11461833	11462332	chr11	11115591	11116090	Zpbp|chr11:11115591-11116090	0.15422490374564	.	.
chr11	11461833	11462332	chr11	11131662	11132161	Spata48|chr11:11131662-11132161	0.220248416020224	.	.
chr11	11461833	11462332	chr11	11131662	11132161	Zpbp|chr11:11131662-11132161	0.220248416020224	.	.
chr11	11462374	11462873	chr11	11131662	11132161	Spata48|chr11:11131662-11132161	0.223895881754331	.	.
chr11	11462374	11462873	chr11	11131662	11132161	Zpbp|chr11:11131662-11132161	0.223895881754331	.	.
chr11	11808722	11809221	chr11	11811894	11812393	Fignl1|chr11:11811894-11812393	0.149965305363191	.	.
chr11	11808722	11809221	chr11	11820195	11820694	Fignl1|chr11:11820195-11820694	0.175414757502193	.	.
chr11	11808722	11809221	chr11	11974805	11975304	Fignl1|chr11:11974805-11975304	0.16485124055119	.	.
chr11	11867820	11868319	chr11	11788618	11789117	1700042O10Rik|chr11:11788618-11789117	0.161613244321461	.	.
chr11	16257496	16257995	chr11	16403596	16404095	Vstm2a|chr11:16403596-16404095	0.206417620440701	.	.
chr11	16507927	16508426	chr11	16261167	16261666	Sec61g|chr11:16261167-16261666	0.149983893813709	.	.
chr11	17051545	17052044	chr11	16870973	16871472	Cnrip1|chr11:16870973-16871472	0.202535529809082	.	.
chr11	17051545	17052044	chr11	16870973	16871472	Plek|chr11:16870973-16871472	0.202535529809082	.	.
chr11	17051545	17052044	chr11	16942121	16942620	Cnrip1|chr11:16942121-16942620	0.203675920645609	.	.
chr11	17051545	17052044	chr11	16942121	16942620	Plek|chr11:16942121-16942620	0.203675920645609	.	.
chr11	17052106	17052605	chr11	16905259	16905758	Cnrip1|chr11:16905259-16905758	0.180449970813471	.	.
chr11	17052106	17052605	chr11	16905259	16905758	Plek|chr11:16905259-16905758	0.180449970813471	.	.
chr11	17052106	17052605	chr11	16942121	16942620	Cnrip1|chr11:16942121-16942620	0.420653018383883	.	.
chr11	17052106	17052605	chr11	16942121	16942620	Plek|chr11:16942121-16942620	0.420653018383883	.	.
chr11	17052630	17053129	chr11	16942121	16942620	Plek|chr11:16942121-16942620	0.200061264796528	.	.
chr11	17158989	17159488	chr11	16942121	16942620	Ppp3r1|chr11:16942121-16942620	0.193258632943259	.	.
chr11	17158989	17159488	chr11	17352018	17352517	Ppp3r1|chr11:17352018-17352517	0.30294165652545	.	.
chr11	17211097	17211596	chr11	17106809	17107308	Pno1|chr11:17106809-17107308	0.184313326456657	.	.
chr11	17211097	17211596	chr11	17352018	17352517	Pno1|chr11:17352018-17352517	0.211416995537912	.	.
chr11	17211641	17212140	chr11	17160193	17160692	Pno1|chr11:17160193-17160692	0.16981226287646	.	.
chr11	17211641	17212140	chr11	17352018	17352517	Pno1|chr11:17352018-17352517	0.242828656227767	.	.
chr11	17257330	17257829	chr11	17082914	17083413	C1d|chr11:17082914-17083413	0.141979860379276	.	.
chr11	17257330	17257829	chr11	17160193	17160692	C1d|chr11:17160193-17160692	0.252150742432924	.	.
chr11	17257330	17257829	chr11	17352018	17352517	C1d|chr11:17352018-17352517	0.333850795662455	.	.
chr11	19924013	19924512	chr11	19920034	19920533	Spred2|chr11:19920034-19920533	0.201907073056449	.	.
chr11	19924013	19924512	chr11	19925308	19925807	Spred2|chr11:19925308-19925807	0.159183998149989	.	.
chr11	20112677	20113176	chr11	20445850	20446349	Actr2|chr11:20445850-20446349	0.304417167364073	.	.
chr11	20249230	20249729	chr11	20445850	20446349	Cep68|chr11:20445850-20446349	0.305296960646339	.	.
chr11	20249230	20249729	chr11	20454941	20455440	Cep68|chr11:20454941-20455440	0.165907849272002	.	.
chr11	20249230	20249729	chr11	20456269	20456768	Cep68|chr11:20456269-20456768	0.317441813435792	.	.
chr11	20332570	20333069	chr11	20454941	20455440	Slc1a4|chr11:20454941-20455440	0.267837668327475	.	.
chr11	20332570	20333069	chr11	20631609	20632108	Slc1a4|chr11:20631609-20632108	0.182188811958799	.	.
chr11	20332570	20333069	chr11	20655626	20656125	Slc1a4|chr11:20655626-20656125	0.192904201814422	.	.
chr11	20542743	20543242	chr11	20454941	20455440	Sertad2|chr11:20454941-20455440	0.205885293407712	.	.
chr11	20542743	20543242	chr11	20631609	20632108	Sertad2|chr11:20631609-20632108	0.398493620827229	.	.
chr11	20542743	20543242	chr11	20655626	20656125	Sertad2|chr11:20655626-20656125	0.206854773581491	.	.
chr11	20741392	20741891	chr11	20445850	20446349	Aftph|chr11:20445850-20446349	0.248374281069077	.	.
chr11	20741392	20741891	chr11	20454941	20455440	Aftph|chr11:20454941-20455440	0.148067627090683	.	.
chr11	20741392	20741891	chr11	20631609	20632108	Aftph|chr11:20631609-20632108	0.17809840921889	.	.
chr11	20741392	20741891	chr11	20655626	20656125	Aftph|chr11:20655626-20656125	0.23439408024168	.	.
chr11	20830845	20831344	chr11	20794673	20795172	Gm12037|chr11:20794673-20795172	0.146962521111058	.	.
chr11	20830845	20831344	chr11	20794673	20795172	Lgalsl|chr11:20794673-20795172	0.146962521111058	.	.
chr11	20830845	20831344	chr11	20987091	20987590	Gm12037|chr11:20987091-20987590	0.208202587638234	.	.
chr11	20830845	20831344	chr11	20987091	20987590	Lgalsl|chr11:20987091-20987590	0.208202587638234	.	.
chr11	20830845	20831344	chr11	20987655	20988154	Gm12037|chr11:20987655-20988154	0.333258871184406	.	.
chr11	20830845	20831344	chr11	20987655	20988154	Lgalsl|chr11:20987655-20988154	0.333258871184406	.	.
chr11	21239060	21239559	chr11	20987091	20987590	Vps54|chr11:20987091-20987590	0.325122391574777	.	.
chr11	21370350	21370849	chr11	21459317	21459816	Gm12043|chr11:21459317-21459816	0.233683591103641	.	.
chr11	21370350	21370849	chr11	21459317	21459816	Ugp2|chr11:21459317-21459816	0.233683591103641	.	.
chr11	21371048	21371547	chr11	21459317	21459816	Gm12043|chr11:21459317-21459816	0.211619679422044	.	.
chr11	21371048	21371547	chr11	21459317	21459816	Ugp2|chr11:21459317-21459816	0.211619679422044	.	.
chr11	22512298	22512797	chr11	22651746	22652245	Tmem17|chr11:22651746-22652245	0.217603000252457	.	.
chr11	22617528	22618027	chr11	22651746	22652245	Gm12052|chr11:22651746-22652245	0.177501135650452	.	.
chr11	22617528	22618027	chr11	22672055	22672554	Gm12052|chr11:22672055-22672554	0.152951976789996	.	.
chr11	22858833	22859332	chr11	22956693	22957192	9130230N09Rik|chr11:22956693-22957192	0.165255587108821	.	.
chr11	22859555	22860054	chr11	22956693	22957192	9130230N09Rik|chr11:22956693-22957192	0.230091801158645	.	.
chr11	22990297	22990796	chr11	22956693	22957192	Cct4|chr11:22956693-22957192	0.142157289399806	.	.
chr11	22990804	22991303	chr11	22752365	22752864	Cct4|chr11:22752365-22752864	0.31374796359038	.	.
chr11	22990804	22991303	chr11	23048619	23049118	Cct4|chr11:23048619-23049118	0.233511063164655	.	.
chr11	22990804	22991303	chr11	23124342	23124841	Cct4|chr11:23124342-23124841	0.189905667770722	.	.
chr11	23007555	23008054	chr11	22752365	22752864	Fam161a|chr11:22752365-22752864	0.162628207830239	.	.
chr11	23007555	23008054	chr11	23124342	23124841	Fam161a|chr11:23124342-23124841	0.37630083602293	.	.
chr11	23008099	23008598	chr11	23124342	23124841	Fam161a|chr11:23124342-23124841	0.155389852260959	.	.
chr11	23255618	23256117	chr11	23124342	23124841	Xpo1|chr11:23124342-23124841	0.226915135054557	.	.
chr11	23306148	23306647	chr11	23124342	23124841	Usp34|chr11:23124342-23124841	0.243921867781368	.	.
chr11	23497257	23497756	chr11	23124342	23124841	1700030C12Rik|chr11:23124342-23124841	0.176349052122179	.	.
chr11	23497257	23497756	chr11	23124342	23124841	Ahsa2|chr11:23124342-23124841	0.176349052122179	.	.
chr11	23770813	23771312	chr11	23979266	23979765	Rel|chr11:23979266-23979765	0.173793651169833	.	.
chr11	23770813	23771312	chr11	24049194	24049693	Rel|chr11:24049194-24049693	0.330797334541512	.	.
chr11	23770813	23771312	chr11	24061785	24062284	Rel|chr11:24061785-24062284	0.179657725671045	.	.
chr11	23770813	23771312	chr11	24080853	24081352	Rel|chr11:24080853-24081352	0.203324034402902	.	.
chr11	23895039	23895538	chr11	24061785	24062284	Gm12061|chr11:24061785-24062284	0.176743379488032	.	.
chr11	23895039	23895538	chr11	24061785	24062284	Papolg|chr11:24061785-24062284	0.176743379488032	.	.
chr11	23895039	23895538	chr11	24062762	24063261	Gm12061|chr11:24062762-24063261	0.406813840396152	.	.
chr11	23895039	23895538	chr11	24062762	24063261	Papolg|chr11:24062762-24063261	0.406813840396152	.	.
chr11	23895039	23895538	chr11	24080853	24081352	Gm12061|chr11:24080853-24081352	0.239769327096126	.	.
chr11	23895039	23895538	chr11	24080853	24081352	Papolg|chr11:24080853-24081352	0.239769327096126	.	.
chr11	26210094	26210593	chr11	26284730	26285229	5730522E02Rik|chr11:26284730-26285229	0.1757291416379	.	.
chr11	26210094	26210593	chr11	26437661	26438160	5730522E02Rik|chr11:26437661-26438160	0.144527556829754	.	.
chr11	26592945	26593444	chr11	26806625	26807124	Vrk2|chr11:26806625-26807124	0.16112032228384	.	.
chr11	26593447	26593946	chr11	26806625	26807124	Vrk2|chr11:26806625-26807124	0.198648265174922	.	.
chr11	26593447	26593946	chr11	26807127	26807626	Vrk2|chr11:26807127-26807626	0.310704571005398	.	.
chr11	26593447	26593946	chr11	26961519	26962018	Vrk2|chr11:26961519-26962018	0.498438623449708	.	.
chr11	28583291	28583790	chr11	28697847	28698346	Ccdc85a|chr11:28697847-28698346	0.306726389760599	.	.
chr11	28584127	28584626	chr11	28365357	28365856	Ccdc85a|chr11:28365357-28365856	0.198504067682791	.	.
chr11	28584127	28584626	chr11	28697847	28698346	Ccdc85a|chr11:28697847-28698346	0.226614661154694	.	.
chr11	28584127	28584626	chr11	28734840	28735339	Ccdc85a|chr11:28734840-28735339	0.141680017547392	.	.
chr11	29693483	29693982	chr11	29694010	29694509	Rtn4|chr11:29694010-29694509	0.531304885098174	.	.
chr11	29693483	29693982	chr11	29718420	29718919	Rtn4|chr11:29718420-29718919	0.31441683231738	.	.
chr11	30267372	30267871	chr11	30198313	30198812	Gm8098|chr11:30198313-30198812	0.158818533027098	.	.
chr11	30267372	30267871	chr11	30198313	30198812	Sptbn1|chr11:30198313-30198812	0.158818533027098	.	.
chr11	30267892	30268391	chr11	30197720	30198219	Gm8098|chr11:30197720-30198219	0.252035838211545	.	.
chr11	30267892	30268391	chr11	30197720	30198219	Sptbn1|chr11:30197720-30198219	0.252035838211545	.	.
chr11	30471695	30472194	chr11	30197720	30198219	4930505A04Rik|chr11:30197720-30198219	0.191783020649137	.	.
chr11	30771490	30771989	chr11	30754917	30755416	Psme4|chr11:30754917-30755416	0.199213212168245	.	.
chr11	30885150	30885649	chr11	30657058	30657557	Asb3|chr11:30657058-30657557	0.231784402100046	.	.
chr11	30885150	30885649	chr11	30657058	30657557	Gpr75|chr11:30657058-30657557	0.231784402100046	.	.
chr11	30885150	30885649	chr11	30676047	30676546	Asb3|chr11:30676047-30676546	0.160616840105515	.	.
chr11	30885150	30885649	chr11	30676047	30676546	Gpr75|chr11:30676047-30676546	0.160616840105515	.	.
chr11	30986154	30986653	chr11	30676047	30676546	Chac2|chr11:30676047-30676546	0.161986517449148	.	.
chr11	31671728	31672227	chr11	31591016	31591515	Bod1|chr11:31591016-31591515	0.160834912232933	.	.
chr11	31671728	31672227	chr11	31733978	31734477	Bod1|chr11:31733978-31734477	0.163945052360664	.	.
chr11	33147604	33148103	chr11	32794683	32795182	Fgf18|chr11:32794683-32795182	0.206244999419727	.	.
chr11	33147604	33148103	chr11	33007320	33007819	Fgf18|chr11:33007320-33007819	0.158181908973278	.	.
chr11	33162905	33163404	chr11	32794683	32795182	Npm1|chr11:32794683-32795182	0.171688327185575	.	.
chr11	33162905	33163404	chr11	33007320	33007819	Npm1|chr11:33007320-33007819	0.163524783151069	.	.
chr11	33513007	33513506	chr11	33725532	33726031	Ranbp17|chr11:33725532-33726031	0.256193317085379	.	.
chr11	40733291	40733790	chr11	40692427	40692926	Hmmr|chr11:40692427-40692926	0.22627199043333	.	.
chr11	40733291	40733790	chr11	40692427	40692926	Nudcd2|chr11:40692427-40692926	0.22627199043333	.	.
chr11	42419868	42420367	chr11	42067735	42068234	Gabrb2|chr11:42067735-42068234	0.232374691435663	.	.
chr11	44398888	44399387	chr11	44423905	44424404	Il12b|chr11:44423905-44424404	0.213200295807189	.	.
chr11	44469779	44470278	chr11	44126917	44127416	Ublcp1|chr11:44126917-44127416	0.144988560548056	.	.
chr11	44469779	44470278	chr11	44453335	44453834	Ublcp1|chr11:44453335-44453834	0.194344624611395	.	.
chr11	45851687	45852186	chr11	45926729	45927228	Clint1|chr11:45926729-45927228	0.242522903296349	.	.
chr11	45955275	45955774	chr11	45539417	45539916	Thg1l|chr11:45539417-45539916	0.156426922018421	.	.
chr11	46312118	46312617	chr11	46268930	46269429	Cyfip2|chr11:46268930-46269429	0.286379406723617	.	.
chr11	46312118	46312617	chr11	46291078	46291577	Cyfip2|chr11:46291078-46291577	0.214596780217328	.	.
chr11	46436683	46437182	chr11	46251909	46252408	Med7|chr11:46251909-46252408	0.154542095957349	.	.
chr11	46436683	46437182	chr11	46631602	46632101	Med7|chr11:46631602-46632101	0.262966749834267	.	.
chr11	48799792	48800291	chr11	48788591	48789090	Rack1|chr11:48788591-48789090	0.21447734775748	.	.
chr11	48800315	48800814	chr11	48788591	48789090	Rack1|chr11:48788591-48789090	0.277686103863929	.	.
chr11	48800315	48800814	chr11	48823505	48824004	Rack1|chr11:48823505-48824004	0.201781240889805	.	.
chr11	48800315	48800814	chr11	48837777	48838276	Rack1|chr11:48837777-48838276	0.166306451238899	.	.
chr11	48800315	48800814	chr11	48856073	48856572	Rack1|chr11:48856073-48856572	0.178878401916683	.	.
chr11	48816857	48817356	chr11	48856073	48856572	Trim41|chr11:48856073-48856572	0.242406891913319	.	.
chr11	48816857	48817356	chr11	48874421	48874920	Trim41|chr11:48874421-48874920	0.191182290780934	.	.
chr11	48816857	48817356	chr11	49103228	49103727	Trim41|chr11:49103228-49103727	0.246104096518281	.	.
chr11	48825828	48826327	chr11	48855390	48855889	Gm12184|chr11:48855390-48855889	0.167706976365093	.	.
chr11	48825828	48826327	chr11	48855390	48855889	Trim7|chr11:48855390-48855889	0.167706976365093	.	.
chr11	48825828	48826327	chr11	49103228	49103727	Gm12184|chr11:49103228-49103727	0.189403375727351	.	.
chr11	48825828	48826327	chr11	49103228	49103727	Trim7|chr11:49103228-49103727	0.189403375727351	.	.
chr11	48826330	48826829	chr11	48588765	48589264	Gm12184|chr11:48588765-48589264	0.145761689897036	.	.
chr11	48826330	48826829	chr11	48588765	48589264	Trim7|chr11:48588765-48589264	0.145761689897036	.	.
chr11	48826330	48826829	chr11	48774647	48775146	Gm12184|chr11:48774647-48775146	0.156731563154404	.	.
chr11	48826330	48826829	chr11	48774647	48775146	Trim7|chr11:48774647-48775146	0.156731563154404	.	.
chr11	48826330	48826829	chr11	48855390	48855889	Gm12184|chr11:48855390-48855889	0.190444767319362	.	.
chr11	48826330	48826829	chr11	48855390	48855889	Trim7|chr11:48855390-48855889	0.190444767319362	.	.
chr11	48853382	48853881	chr11	48856073	48856572	Gm16170|chr11:48856073-48856572	0.203928813699595	.	.
chr11	49203185	49203684	chr11	48818245	48818744	Zfp62|chr11:48818245-48818744	0.437471299719221	.	.
chr11	49203185	49203684	chr11	48833647	48834146	Zfp62|chr11:48833647-48834146	0.246704367033342	.	.
chr11	49203185	49203684	chr11	49274101	49274600	Zfp62|chr11:49274101-49274600	0.463553568253716	.	.
chr11	49203772	49204271	chr11	48823505	48824004	Zfp62|chr11:48823505-48824004	0.215786333364359	.	.
chr11	49203772	49204271	chr11	48855390	48855889	Zfp62|chr11:48855390-48855889	0.147932804804422	.	.
chr11	49203772	49204271	chr11	48859798	48860297	Zfp62|chr11:48859798-48860297	0.148630752787173	.	.
chr11	49243866	49244365	chr11	48833647	48834146	Mgat1|chr11:48833647-48834146	0.20808379140825	.	.
chr11	49243866	49244365	chr11	48837257	48837756	Mgat1|chr11:48837257-48837756	0.281733336805764	.	.
chr11	49243866	49244365	chr11	48837777	48838276	Mgat1|chr11:48837777-48838276	0.161263149638642	.	.
chr11	49243866	49244365	chr11	49189707	49190206	Mgat1|chr11:49189707-49190206	0.169558539558792	.	.
chr11	49712561	49713060	chr11	49536617	49537116	Cnot6|chr11:49536617-49537116	0.18622119212999	.	.
chr11	50826870	50827369	chr11	50952287	50952786	Zfp354c|chr11:50952287-50952786	0.3499747726849	.	.
chr11	51058989	51059488	chr11	51449788	51450287	Zfp354a|chr11:51449788-51450287	0.156796433789819	.	.
chr11	51084507	51085006	chr11	50769375	50769874	9230009I02Rik|chr11:50769375-50769874	0.238365654353911	.	.
chr11	51084507	51085006	chr11	50952287	50952786	9230009I02Rik|chr11:50952287-50952786	0.391480677909563	.	.
chr11	51084507	51085006	chr11	51449788	51450287	9230009I02Rik|chr11:51449788-51450287	0.144479270298469	.	.
chr11	51262855	51263354	chr11	51539560	51540059	BC049762|chr11:51539560-51540059	0.154856902245419	.	.
chr11	51584494	51584993	chr11	51539560	51540059	Phykpl|chr11:51539560-51540059	0.14602175237674	.	.
chr11	51605794	51606293	chr11	51756283	51756782	Hnrnpab|chr11:51756283-51756782	0.213184706861899	.	.
chr11	51619481	51619980	chr11	51449788	51450287	Nhp2|chr11:51449788-51450287	0.153861663628322	.	.
chr11	51619481	51619980	chr11	51805139	51805638	Nhp2|chr11:51805139-51805638	0.32638678455667	.	.
chr11	51619481	51619980	chr11	51945350	51945849	Nhp2|chr11:51945350-51945849	0.176037419373469	.	.
chr11	51650623	51651122	chr11	51805139	51805638	D930048N14Rik|chr11:51805139-51805638	0.208830207974228	.	.
chr11	51650623	51651122	chr11	51805139	51805638	N4bp3|chr11:51805139-51805638	0.208830207974228	.	.
chr11	51650623	51651122	chr11	51855397	51855896	D930048N14Rik|chr11:51855397-51855896	0.227615687107547	.	.
chr11	51650623	51651122	chr11	51855397	51855896	N4bp3|chr11:51855397-51855896	0.227615687107547	.	.
chr11	51650623	51651122	chr11	51945350	51945849	D930048N14Rik|chr11:51945350-51945849	0.18546067626467	.	.
chr11	51650623	51651122	chr11	51945350	51945849	N4bp3|chr11:51945350-51945849	0.18546067626467	.	.
chr11	51688541	51689040	chr11	51756283	51756782	0610009B22Rik|chr11:51756283-51756782	0.151299819618851	.	.
chr11	51688541	51689040	chr11	51856134	51856633	0610009B22Rik|chr11:51856134-51856633	0.453404345628016	.	.
chr11	51763403	51763902	chr11	52129085	52129584	Sar1b|chr11:52129085-52129584	0.241324874611933	.	.
chr11	51763403	51763902	chr11	52129085	52129584	Sec24a|chr11:52129085-52129584	0.241324874611933	.	.
chr11	51763403	51763902	chr11	52129600	52130099	Sar1b|chr11:52129600-52130099	0.241797250839598	.	.
chr11	51763403	51763902	chr11	52129600	52130099	Sec24a|chr11:52129600-52130099	0.241797250839598	.	.
chr11	51856924	51857423	chr11	51539560	51540059	Jade2|chr11:51539560-51540059	0.275959143287235	.	.
chr11	51856924	51857423	chr11	51855397	51855896	Jade2|chr11:51855397-51855896	0.191740153665197	.	.
chr11	51856924	51857423	chr11	51856134	51856633	Jade2|chr11:51856134-51856633	0.177028603223706	.	.
chr11	51856924	51857423	chr11	52079946	52080445	Jade2|chr11:52079946-52080445	0.154559869880661	.	.
chr11	51857661	51858160	chr11	51855397	51855896	Jade2|chr11:51855397-51855896	0.175138545868758	.	.
chr11	51857661	51858160	chr11	51856134	51856633	Jade2|chr11:51856134-51856633	0.163777916836142	.	.
chr11	51967401	51967900	chr11	51756283	51756782	Cdkn2aipnl|chr11:51756283-51756782	0.163219268247004	.	.
[truncated: 16,260 more rows]
