# Supplementary material for: Single-cell analysis of chromatin accessibility in the adult mouse brain
Source: Nature. 2023 Dec 13;624(7991):378–89. doi: 10.1038/s41586-023-06824-9 (PMC10719105; doi:10.1038/s41586-023-06824-9)
Supplement: Supplementary file 3 — Supplementary Tables 1–25 and their legends. [file 41586_2023_6824_MOESM3_ESM.zip › 2023-03-05453B-s3/SI Tables/SI Table 13 Summary of all the gene-cCRE correlations/sa2subclass.PH-LHA_Foxb1_Glut.pdc.bedpe]

chr1	3466260	3466759	chr1	3121216	3121715	Gm1992|chr1:3121216-3121715	0.308988719885063	.	.
chr1	3466260	3466759	chr1	3292503	3293002	Gm1992|chr1:3292503-3293002	0.178489105632696	.	.
chr1	3466260	3466759	chr1	3322460	3322959	Gm1992|chr1:3322460-3322959	0.133354487530274	.	.
chr1	3466260	3466759	chr1	3360848	3361347	Gm1992|chr1:3360848-3361347	0.176818431820574	.	.
chr1	3672048	3672547	chr1	3643247	3643746	Xkr4|chr1:3643247-3643746	0.331988598097419	.	.
chr1	4785497	4785996	chr1	5170387	5170886	Mrpl15|chr1:5170387-5170886	0.141546283664515	.	.
chr1	4857480	4857979	chr1	4571692	4572191	Tcea1|chr1:4571692-4572191	0.217727459046876	.	.
chr1	4857480	4857979	chr1	4833816	4834315	Tcea1|chr1:4833816-4834315	0.142810576420476	.	.
chr1	4858123	4858622	chr1	5018611	5019110	Tcea1|chr1:5018611-5019110	0.214581950806154	.	.
chr1	4858123	4858622	chr1	5019201	5019700	Tcea1|chr1:5019201-5019700	0.167016124539792	.	.
chr1	4970513	4971012	chr1	4780007	4780506	Gm16041|chr1:4780007-4780506	0.168930887210283	.	.
chr1	4970513	4971012	chr1	4926263	4926762	Gm16041|chr1:4926263-4926762	0.144125375818108	.	.
chr1	4970513	4971012	chr1	4977220	4977719	Gm16041|chr1:4977220-4977719	0.179727233480594	.	.
chr1	4970513	4971012	chr1	5018611	5019110	Gm16041|chr1:5018611-5019110	0.267632654077417	.	.
chr1	4970513	4971012	chr1	5019201	5019700	Gm16041|chr1:5019201-5019700	0.193813854984624	.	.
chr1	4970513	4971012	chr1	5082818	5083317	Gm16041|chr1:5082818-5083317	0.176002547489122	.	.
chr1	4970513	4971012	chr1	5233031	5233530	Gm16041|chr1:5233031-5233530	0.456908167112441	.	.
chr1	5070122	5070621	chr1	4780007	4780506	Atp6v1h|chr1:4780007-4780506	0.180953011274524	.	.
chr1	5070122	5070621	chr1	4780007	4780506	Rgs20|chr1:4780007-4780506	0.180953011274524	.	.
chr1	5070122	5070621	chr1	4926263	4926762	Atp6v1h|chr1:4926263-4926762	0.300544808177551	.	.
chr1	5070122	5070621	chr1	4926263	4926762	Rgs20|chr1:4926263-4926762	0.300544808177551	.	.
chr1	5588179	5588678	chr1	5894403	5894902	Oprk1|chr1:5894403-5894902	0.269129650652433	.	.
chr1	5588820	5589319	chr1	5894403	5894902	Oprk1|chr1:5894403-5894902	0.147175604791833	.	.
chr1	5588820	5589319	chr1	5915307	5915806	Oprk1|chr1:5915307-5915806	0.20215091720874	.	.
chr1	5916575	5917074	chr1	6094097	6094596	Npbwr1|chr1:6094097-6094596	0.215931715568981	.	.
chr1	6214899	6215398	chr1	6441268	6441767	4732440D04Rik|chr1:6441268-6441767	0.190205635946476	.	.
chr1	7088594	7089093	chr1	6939988	6940487	Pcmtd1|chr1:6939988-6940487	0.137834453471009	.	.
chr1	7088594	7089093	chr1	7111444	7111943	Pcmtd1|chr1:7111444-7111943	0.26298090405821	.	.
chr1	7088594	7089093	chr1	7205959	7206458	Pcmtd1|chr1:7205959-7206458	0.241733847755483	.	.
chr1	7088594	7089093	chr1	7206575	7207074	Pcmtd1|chr1:7206575-7207074	0.244975248432808	.	.
chr1	7397174	7397673	chr1	7218866	7219365	Gm26901|chr1:7218866-7219365	0.227175836947245	.	.
chr1	7397837	7398336	chr1	7206575	7207074	Gm26901|chr1:7206575-7207074	0.154052863287212	.	.
chr1	9298975	9299474	chr1	9149766	9150265	Sntg1|chr1:9149766-9150265	0.177567378336018	.	.
chr1	9298975	9299474	chr1	9172288	9172787	Sntg1|chr1:9172288-9172787	0.131000252175451	.	.
chr1	9298975	9299474	chr1	9248913	9249412	Sntg1|chr1:9248913-9249412	0.162402833801621	.	.
chr1	9700259	9700758	chr1	9541113	9541612	Mybl1|chr1:9541113-9541612	0.154136710235987	.	.
chr1	9747574	9748073	chr1	9772700	9773199	1700034P13Rik|chr1:9772700-9773199	0.317512237716233	.	.
chr1	9747574	9748073	chr1	9772700	9773199	Vcpip1|chr1:9772700-9773199	0.317512237716233	.	.
chr1	9798078	9798577	chr1	9541113	9541612	Sgk3|chr1:9541113-9541612	0.271953934417412	.	.
chr1	9943920	9944419	chr1	9848581	9849080	Snhg6|chr1:9848581-9849080	0.182655035412278	.	.
chr1	10993243	10993742	chr1	10738990	10739489	Prex2|chr1:10738990-10739489	0.15071360613813	.	.
chr1	10993243	10993742	chr1	10756941	10757440	Prex2|chr1:10756941-10757440	0.161674748636506	.	.
chr1	10993243	10993742	chr1	10783525	10784024	Prex2|chr1:10783525-10784024	0.205271946042163	.	.
chr1	10993243	10993742	chr1	10835602	10836101	Prex2|chr1:10835602-10836101	0.355249763284495	.	.
chr1	10993772	10994271	chr1	10738990	10739489	Prex2|chr1:10738990-10739489	0.137586418813222	.	.
chr1	10993772	10994271	chr1	10738990	10739489	Prex2|chr1:10738990-10739489	0.137586418813223	.	.
chr1	10993772	10994271	chr1	10783525	10784024	Prex2|chr1:10783525-10784024	0.164672843004765	.	.
chr1	10993772	10994271	chr1	10835602	10836101	Prex2|chr1:10835602-10836101	0.177198573991216	.	.
chr1	10993772	10994271	chr1	11139848	11140347	Prex2|chr1:11139848-11140347	0.265637428659978	.	.
chr1	11413910	11414409	chr1	11427135	11427634	A830018L16Rik|chr1:11427135-11427634	0.385851130830159	.	.
chr1	11413910	11414409	chr1	11427738	11428237	A830018L16Rik|chr1:11427738-11428237	0.363333974736509	.	.
chr1	11413910	11414409	chr1	11657996	11658495	A830018L16Rik|chr1:11657996-11658495	0.262937175429829	.	.
chr1	13589563	13590062	chr1	13500447	13500946	Tram1|chr1:13500447-13500946	0.140761771124109	.	.
chr1	13589563	13590062	chr1	13789111	13789610	Tram1|chr1:13789111-13789610	0.177109409894463	.	.
chr1	14309549	14310048	chr1	14570645	14571144	Eya1|chr1:14570645-14571144	0.188918183070107	.	.
chr1	14755218	14755717	chr1	15121824	15122323	Msc|chr1:15121824-15122323	0.372985057266047	.	.
chr1	14755218	14755717	chr1	15122351	15122850	Msc|chr1:15122351-15122850	0.264893322178619	.	.
chr1	14918622	14919121	chr1	15007624	15008123	Trpa1|chr1:15007624-15008123	0.327754323645355	.	.
chr1	14918622	14919121	chr1	15121824	15122323	Trpa1|chr1:15121824-15122323	0.162532592186646	.	.
chr1	16104453	16104952	chr1	16215669	16216168	Rpl7|chr1:16215669-16216168	0.15805221078788	.	.
chr1	16105563	16106062	chr1	16215669	16216168	Rdh10|chr1:16215669-16216168	0.218309050123675	.	.
chr1	17097665	17098164	chr1	16798252	16798751	Jph1|chr1:16798252-16798751	0.133129411500858	.	.
chr1	17097665	17098164	chr1	17085061	17085560	Jph1|chr1:17085061-17085560	0.137829189820997	.	.
chr1	17097665	17098164	chr1	17122724	17123223	Jph1|chr1:17122724-17123223	0.261212854490261	.	.
chr1	17097665	17098164	chr1	17123369	17123868	Jph1|chr1:17123369-17123868	0.186620191015224	.	.
chr1	17097665	17098164	chr1	17406304	17406803	Jph1|chr1:17406304-17406803	0.23833051408822	.	.
chr1	17145142	17145641	chr1	17123369	17123868	Gdap1|chr1:17123369-17123868	0.165397079443238	.	.
chr1	17727070	17727569	chr1	17717899	17718398	Crispld1|chr1:17717899-17718398	0.312345749348944	.	.
chr1	17727070	17727569	chr1	17717899	17718398	Gm16070|chr1:17717899-17718398	0.312345749348944	.	.
chr1	17727608	17728107	chr1	17717899	17718398	Crispld1|chr1:17717899-17718398	0.140057717533655	.	.
chr1	17727608	17728107	chr1	17717899	17718398	Gm16070|chr1:17717899-17718398	0.140057717533655	.	.
chr1	18057998	18058497	chr1	17980561	17981060	Gm28756|chr1:17980561-17981060	0.248488356684165	.	.
chr1	18057998	18058497	chr1	18191778	18192277	Gm28756|chr1:18191778-18192277	0.177343426760508	.	.
chr1	18057998	18058497	chr1	18416187	18416686	Gm28756|chr1:18416187-18416686	0.145777440264866	.	.
chr1	18058553	18059052	chr1	18191778	18192277	Gm28756|chr1:18191778-18192277	0.196220309395464	.	.
chr1	18058553	18059052	chr1	18416187	18416686	Gm28756|chr1:18416187-18416686	0.203791836761302	.	.
chr1	20820187	20820686	chr1	20554332	20554831	Mcm3|chr1:20554332-20554831	0.256654509669702	.	.
chr1	20890857	20891356	chr1	20938964	20939463	6720483E21Rik|chr1:20938964-20939463	0.200976491128465	.	.
chr1	20890857	20891356	chr1	20938964	20939463	Paqr8|chr1:20938964-20939463	0.200976491128465	.	.
chr1	30872795	30873294	chr1	30700382	30700881	Phf3|chr1:30700382-30700881	0.133999364976303	.	.
chr1	30872795	30873294	chr1	30716282	30716781	Phf3|chr1:30716282-30716781	0.194059994024557	.	.
chr1	30873430	30873929	chr1	30716282	30716781	Phf3|chr1:30716282-30716781	0.184023411840451	.	.
chr1	30873942	30874441	chr1	30819061	30819560	Phf3|chr1:30819061-30819560	0.399818096848803	.	.
chr1	30949080	30949579	chr1	30649743	30650242	Ptp4a1|chr1:30649743-30650242	0.177046176982639	.	.
chr1	30949080	30949579	chr1	30819061	30819560	Ptp4a1|chr1:30819061-30819560	0.141523187377767	.	.
chr1	30949582	30950081	chr1	30700382	30700881	Ptp4a1|chr1:30700382-30700881	0.133701519587556	.	.
chr1	30949582	30950081	chr1	30718559	30719058	Ptp4a1|chr1:30718559-30719058	0.14008260365898	.	.
chr1	30949582	30950081	chr1	30819061	30819560	Ptp4a1|chr1:30819061-30819560	0.301486314734991	.	.
chr1	32172459	32172958	chr1	32174456	32174955	Khdrbs2|chr1:32174456-32174955	0.236067886078157	.	.
chr1	44102213	44102712	chr1	44041766	44042265	Tex30|chr1:44041766-44042265	0.132567311200152	.	.
chr1	44102213	44102712	chr1	44198840	44199339	Tex30|chr1:44198840-44199339	0.147642431305379	.	.
chr1	44118638	44119137	chr1	44041766	44042265	Bivm|chr1:44041766-44042265	0.186504832631925	.	.
chr1	44118638	44119137	chr1	44041766	44042265	Poglut2|chr1:44041766-44042265	0.186504832631925	.	.
chr1	44118638	44119137	chr1	44198840	44199339	Bivm|chr1:44198840-44199339	0.191124418344106	.	.
chr1	44118638	44119137	chr1	44198840	44199339	Poglut2|chr1:44198840-44199339	0.191124418344106	.	.
chr1	44119144	44119643	chr1	44041766	44042265	Bivm|chr1:44041766-44042265	0.185531617978495	.	.
chr1	44119144	44119643	chr1	44041766	44042265	Poglut2|chr1:44041766-44042265	0.185531617978495	.	.
chr1	44119144	44119643	chr1	44198840	44199339	Bivm|chr1:44198840-44199339	0.223466015518777	.	.
chr1	44119144	44119643	chr1	44198840	44199339	Poglut2|chr1:44198840-44199339	0.223466015518777	.	.
chr1	44551396	44551895	chr1	44459127	44459626	Gulp1|chr1:44459127-44459626	0.182035922548095	.	.
chr1	44551396	44551895	chr1	44668754	44669253	Gulp1|chr1:44668754-44669253	0.183149014162754	.	.
chr1	44552204	44552703	chr1	44459127	44459626	Gulp1|chr1:44459127-44459626	0.169293557848142	.	.
chr1	45925424	45925923	chr1	45627823	45628322	Slc40a1|chr1:45627823-45628322	0.14772148537632	.	.
chr1	45925424	45925923	chr1	45816821	45817320	Slc40a1|chr1:45816821-45817320	0.186748928052877	.	.
chr1	46066566	46067065	chr1	45837098	45837597	Dnah7b|chr1:45837098-45837597	0.158980237589451	.	.
chr1	46066566	46067065	chr1	45876872	45877371	Dnah7b|chr1:45876872-45877371	0.207749045715828	.	.
chr1	46066566	46067065	chr1	46022239	46022738	Dnah7b|chr1:46022239-46022738	0.303851928085829	.	.
chr1	52817513	52818012	chr1	52854016	52854515	Inpp1|chr1:52854016-52854515	0.201165568305177	.	.
chr1	52844734	52845233	chr1	52953081	52953580	Hibch|chr1:52953081-52953580	0.478702073784981	.	.
chr1	54250459	54250958	chr1	54735435	54735934	Ccdc150|chr1:54735435-54735934	0.18301663879523	.	.
chr1	54438767	54439266	chr1	54578469	54578968	Gtf3c3|chr1:54578469-54578968	0.136764973282723	.	.
chr1	54557443	54557942	chr1	54665931	54666430	Pgap1|chr1:54665931-54666430	0.204295066869194	.	.
chr1	55026688	55027187	chr1	55192060	55192559	Sf3b1|chr1:55192060-55192559	0.17024790628663	.	.
chr1	55130908	55131407	chr1	55383081	55383580	Mob4|chr1:55383081-55383580	0.13153276008509	.	.
chr1	55405572	55406071	chr1	55383081	55383580	Plcl1|chr1:55383081-55383580	0.146575056834482	.	.
chr1	55405572	55406071	chr1	55450633	55451132	Plcl1|chr1:55450633-55451132	0.215742590575129	.	.
chr1	55406395	55406894	chr1	55450633	55451132	Plcl1|chr1:55450633-55451132	0.291137433562402	.	.
chr1	57377988	57378487	chr1	57423605	57424104	1700066M21Rik|chr1:57423605-57424104	0.133658387640417	.	.
chr1	57377988	57378487	chr1	57423605	57424104	4930558J18Rik|chr1:57423605-57424104	0.133658387640417	.	.
chr1	57406257	57406756	chr1	57436393	57436892	Maip1|chr1:57436393-57436892	0.254408484530972	.	.
chr1	57406257	57406756	chr1	57436393	57436892	Tyw5|chr1:57436393-57436892	0.254408484530972	.	.
chr1	57406767	57407266	chr1	57436393	57436892	Maip1|chr1:57436393-57436892	0.301993424723442	.	.
chr1	57406767	57407266	chr1	57436393	57436892	Tyw5|chr1:57436393-57436892	0.301993424723442	.	.
chr1	57406767	57407266	chr1	57436901	57437400	Maip1|chr1:57436901-57437400	0.186602125433405	.	.
chr1	57406767	57407266	chr1	57436901	57437400	Tyw5|chr1:57436901-57437400	0.186602125433405	.	.
chr1	58586034	58586533	chr1	58652543	58653042	Fam126b|chr1:58652543-58653042	0.251490869161935	.	.
chr1	58586034	58586533	chr1	58652543	58653042	Ndufb3|chr1:58652543-58653042	0.251490869161935	.	.
chr1	58586552	58587051	chr1	58652543	58653042	Fam126b|chr1:58652543-58653042	0.315363993542332	.	.
chr1	58586552	58587051	chr1	58652543	58653042	Ndufb3|chr1:58652543-58653042	0.315363993542332	.	.
chr1	58710970	58711469	chr1	58652543	58653042	Cflar|chr1:58652543-58653042	0.232392128532475	.	.
chr1	59237895	59238394	chr1	59067948	59068447	Als2|chr1:59067948-59068447	0.186408082208019	.	.
chr1	59913211	59913710	chr1	59788955	59789454	Fam117b|chr1:59788955-59789454	0.145007378131707	.	.
chr1	60042424	60042923	chr1	60272439	60272938	Ica1l|chr1:60272439-60272938	0.169135639476323	.	.
chr1	60042424	60042923	chr1	60272439	60272938	Ica1l|chr1:60272439-60272938	0.169135639476324	.	.
chr1	60097980	60098479	chr1	59788955	59789454	Carf|chr1:59788955-59789454	0.166964266174116	.	.
chr1	60097980	60098479	chr1	59788955	59789454	Wdr12|chr1:59788955-59789454	0.166964266174116	.	.
chr1	60098487	60098986	chr1	59788955	59789454	Carf|chr1:59788955-59789454	0.273057590267272	.	.
chr1	60098487	60098986	chr1	59788955	59789454	Wdr12|chr1:59788955-59789454	0.273057590267272	.	.
chr1	65122893	65123392	chr1	65129584	65130083	D630023F18Rik|chr1:65129584-65130083	0.200403858811352	.	.
chr1	65122893	65123392	chr1	65179041	65179540	D630023F18Rik|chr1:65179041-65179540	0.148985363394116	.	.
chr1	65122893	65123392	chr1	65280343	65280842	D630023F18Rik|chr1:65280343-65280842	0.164219141887534	.	.
chr1	65122893	65123392	chr1	65394323	65394822	D630023F18Rik|chr1:65394323-65394822	0.229516394990861	.	.
chr1	65186396	65186895	chr1	65111968	65112467	Idh1|chr1:65111968-65112467	0.251747026043776	.	.
chr1	65186396	65186895	chr1	65111968	65112467	Pikfyve|chr1:65111968-65112467	0.251747026043776	.	.
chr1	65186396	65186895	chr1	65179041	65179540	Idh1|chr1:65179041-65179540	0.208441254259342	.	.
chr1	65186396	65186895	chr1	65179041	65179540	Pikfyve|chr1:65179041-65179540	0.208441254259342	.	.
chr1	66174880	66175379	chr1	66099767	66100266	Map2|chr1:66099767-66100266	0.170340446644207	.	.
chr1	74505730	74506229	chr1	74794449	74794948	Cnot9|chr1:74794449-74794948	0.137220075213633	.	.
chr1	74505730	74506229	chr1	74816731	74817230	Cnot9|chr1:74816731-74817230	0.254751250898954	.	.
chr1	74505730	74506229	chr1	74880737	74881236	Cnot9|chr1:74880737-74881236	0.14995358155695	.	.
chr1	74505730	74506229	chr1	74926640	74927139	Cnot9|chr1:74926640-74927139	0.197984519299396	.	.
chr1	74505730	74506229	chr1	74964428	74964927	Cnot9|chr1:74964428-74964927	0.131712820700535	.	.
chr1	74506443	74506942	chr1	74806444	74806943	Cnot9|chr1:74806444-74806943	0.169380182793484	.	.
chr1	74542596	74543095	chr1	74794449	74794948	Plcd4|chr1:74794449-74794948	0.146891869559995	.	.
chr1	74542596	74543095	chr1	74816731	74817230	Plcd4|chr1:74816731-74817230	0.131373116212183	.	.
chr1	74542596	74543095	chr1	74926640	74927139	Plcd4|chr1:74926640-74927139	0.20554824040683	.	.
chr1	74587962	74588461	chr1	74808065	74808564	Bcs1l|chr1:74808065-74808564	0.412050335779001	.	.
chr1	74587962	74588461	chr1	74808065	74808564	Zfp142|chr1:74808065-74808564	0.412050335779001	.	.
chr1	74587962	74588461	chr1	74858307	74858806	Bcs1l|chr1:74858307-74858806	0.328691492375515	.	.
chr1	74587962	74588461	chr1	74858307	74858806	Bcs1l|chr1:74858307-74858806	0.328691492375516	.	.
chr1	74587962	74588461	chr1	74858307	74858806	Zfp142|chr1:74858307-74858806	0.328691492375515	.	.
chr1	74587962	74588461	chr1	74858307	74858806	Zfp142|chr1:74858307-74858806	0.328691492375516	.	.
chr1	74587962	74588461	chr1	74880737	74881236	Bcs1l|chr1:74880737-74881236	0.216794866260883	.	.
chr1	74587962	74588461	chr1	74880737	74881236	Zfp142|chr1:74880737-74881236	0.216794866260883	.	.
chr1	74587962	74588461	chr1	74882110	74882609	Bcs1l|chr1:74882110-74882609	0.329475570804371	.	.
chr1	74587962	74588461	chr1	74882110	74882609	Zfp142|chr1:74882110-74882609	0.329475570804371	.	.
chr1	74601175	74601674	chr1	74872216	74872715	Rnf25|chr1:74872216-74872715	0.167788238574253	.	.
chr1	74601175	74601674	chr1	74872216	74872715	Stk36|chr1:74872216-74872715	0.167788238574253	.	.
chr1	74601175	74601674	chr1	74882110	74882609	Rnf25|chr1:74882110-74882609	0.214148733338139	.	.
chr1	74601175	74601674	chr1	74882110	74882609	Stk36|chr1:74882110-74882609	0.214148733338139	.	.
chr1	74661495	74661994	chr1	74802933	74803432	Ttll4|chr1:74802933-74803432	0.160365584349707	.	.
chr1	74661495	74661994	chr1	74808065	74808564	Ttll4|chr1:74808065-74808564	0.333893636059791	.	.
chr1	74661495	74661994	chr1	74858307	74858806	Ttll4|chr1:74858307-74858806	0.321526491890716	.	.
chr1	74661495	74661994	chr1	74882110	74882609	Ttll4|chr1:74882110-74882609	0.300802979770767	.	.
chr1	74661495	74661994	chr1	74964428	74964927	Ttll4|chr1:74964428-74964927	0.245128665268088	.	.
chr1	74851328	74851827	chr1	74784124	74784623	Gm16582|chr1:74784124-74784623	0.146590737220136	.	.
chr1	74851328	74851827	chr1	74794449	74794948	Gm16582|chr1:74794449-74794948	0.214291755285066	.	.
chr1	74851328	74851827	chr1	74808065	74808564	Gm16582|chr1:74808065-74808564	0.152242119448238	.	.
chr1	74851328	74851827	chr1	74880737	74881236	Gm16582|chr1:74880737-74881236	0.16604176088804	.	.
chr1	74851328	74851827	chr1	74948735	74949234	Gm16582|chr1:74948735-74949234	0.163525060912759	.	.
chr1	74851328	74851827	chr1	75141393	75141892	Gm16582|chr1:75141393-75141892	0.151858191347196	.	.
chr1	74851328	74851827	chr1	75218312	75218811	Gm16582|chr1:75218312-75218811	0.135951210092432	.	.
chr1	74851328	74851827	chr1	75244823	75245322	Gm16582|chr1:75244823-75245322	0.222693620766835	.	.
chr1	74854708	74855207	chr1	74784124	74784623	Cdk5r2|chr1:74784124-74784623	0.178173555977024	.	.
chr1	74854708	74855207	chr1	74816731	74817230	Cdk5r2|chr1:74816731-74817230	0.223111447053206	.	.
chr1	74854708	74855207	chr1	74926640	74927139	Cdk5r2|chr1:74926640-74927139	0.13172644144267	.	.
chr1	74854708	74855207	chr1	74964428	74964927	Cdk5r2|chr1:74964428-74964927	0.189822707969342	.	.
chr1	74854708	74855207	chr1	75141393	75141892	Cdk5r2|chr1:75141393-75141892	0.178488234529663	.	.
chr1	74854708	74855207	chr1	75234571	75235070	Cdk5r2|chr1:75234571-75235070	0.288818833334853	.	.
chr1	74893408	74893907	chr1	74794449	74794948	Cryba2|chr1:74794449-74794948	0.173763566136864	.	.
chr1	74893408	74893907	chr1	74802933	74803432	Cryba2|chr1:74802933-74803432	0.176708610223162	.	.
chr1	74893408	74893907	chr1	74858307	74858806	Cryba2|chr1:74858307-74858806	0.414713255363281	.	.
chr1	74893408	74893907	chr1	74880737	74881236	Cryba2|chr1:74880737-74881236	0.153377905018066	.	.
chr1	74893408	74893907	chr1	74882110	74882609	Cryba2|chr1:74882110-74882609	0.194262979188855	.	.
chr1	74893408	74893907	chr1	74964428	74964927	Cryba2|chr1:74964428-74964927	0.286922086730725	.	.
chr1	74893408	74893907	chr1	75141393	75141892	Cryba2|chr1:75141393-75141892	0.217975145685985	.	.
chr1	74893408	74893907	chr1	75218312	75218811	Cryba2|chr1:75218312-75218811	0.147581062965153	.	.
chr1	74935357	74935856	chr1	74784124	74784623	Cfap65|chr1:74784124-74784623	0.224854694877716	.	.
chr1	74935357	74935856	chr1	74806952	74807451	Cfap65|chr1:74806952-74807451	0.142912490308695	.	.
chr1	74935357	74935856	chr1	74872216	74872715	Cfap65|chr1:74872216-74872715	0.129331409427231	.	.
chr1	75124760	75125259	chr1	74787775	74788274	Nhej1|chr1:74787775-74788274	0.262756143132125	.	.
chr1	75124760	75125259	chr1	74802933	74803432	Nhej1|chr1:74802933-74803432	0.332492022485093	.	.
chr1	75124760	75125259	chr1	74808065	74808564	Nhej1|chr1:74808065-74808564	0.185621114759689	.	.
chr1	75124760	75125259	chr1	74858307	74858806	Nhej1|chr1:74858307-74858806	0.360837006915272	.	.
chr1	75124760	75125259	chr1	74882110	74882609	Nhej1|chr1:74882110-74882609	0.224225951144	.	.
chr1	75124760	75125259	chr1	74964428	74964927	Nhej1|chr1:74964428-74964927	0.137662675060352	.	.
chr1	75124760	75125259	chr1	75016818	75017317	Nhej1|chr1:75016818-75017317	0.132558365883209	.	.
chr1	75124760	75125259	chr1	75141393	75141892	Nhej1|chr1:75141393-75141892	0.189792669572124	.	.
chr1	75124760	75125259	chr1	75244823	75245322	Nhej1|chr1:75244823-75245322	0.142777852572933	.	.
chr1	75142499	75142998	chr1	74794449	74794948	Cnppd1|chr1:74794449-74794948	0.27777244573326	.	.
chr1	75142499	75142998	chr1	74794449	74794948	Retreg2|chr1:74794449-74794948	0.27777244573326	.	.
chr1	75142499	75142998	chr1	74808065	74808564	Cnppd1|chr1:74808065-74808564	0.222252936651187	.	.
chr1	75142499	75142998	chr1	74808065	74808564	Retreg2|chr1:74808065-74808564	0.222252936651187	.	.
chr1	75142499	75142998	chr1	74858307	74858806	Cnppd1|chr1:74858307-74858806	0.2444493311319	.	.
chr1	75142499	75142998	chr1	74858307	74858806	Retreg2|chr1:74858307-74858806	0.2444493311319	.	.
chr1	75142499	75142998	chr1	74882110	74882609	Cnppd1|chr1:74882110-74882609	0.291351420174915	.	.
chr1	75142499	75142998	chr1	74882110	74882609	Retreg2|chr1:74882110-74882609	0.291351420174915	.	.
chr1	75142499	75142998	chr1	74948735	74949234	Cnppd1|chr1:74948735-74949234	0.235917173355409	.	.
chr1	75142499	75142998	chr1	74948735	74949234	Retreg2|chr1:74948735-74949234	0.235917173355409	.	.
chr1	75142499	75142998	chr1	75141393	75141892	Cnppd1|chr1:75141393-75141892	0.311021638511681	.	.
chr1	75142499	75142998	chr1	75141393	75141892	Retreg2|chr1:75141393-75141892	0.311021638511681	.	.
chr1	75168424	75168923	chr1	74763029	74763528	Zfand2b|chr1:74763029-74763528	0.254045676224719	.	.
chr1	75168424	75168923	chr1	74802933	74803432	Zfand2b|chr1:74802933-74803432	0.157962348851554	.	.
chr1	75168424	75168923	chr1	74806952	74807451	Zfand2b|chr1:74806952-74807451	0.228864662395214	.	.
chr1	75168424	75168923	chr1	75234571	75235070	Zfand2b|chr1:75234571-75235070	0.185659422847564	.	.
chr1	75168424	75168923	chr1	75244823	75245322	Zfand2b|chr1:75244823-75245322	0.231097474278528	.	.
chr1	75180079	75180578	chr1	74784124	74784623	Abcb6|chr1:74784124-74784623	0.139736701127059	.	.
chr1	75180079	75180578	chr1	75218312	75218811	Abcb6|chr1:75218312-75218811	0.244079147936508	.	.
chr1	75191753	75192252	chr1	74808065	74808564	Ankzf1|chr1:74808065-74808564	0.31482960103148	.	.
chr1	75191753	75192252	chr1	74808065	74808564	Atg9a|chr1:74808065-74808564	0.31482960103148	.	.
chr1	75191753	75192252	chr1	74882110	74882609	Ankzf1|chr1:74882110-74882609	0.156145888750172	.	.
chr1	75191753	75192252	chr1	74882110	74882609	Atg9a|chr1:74882110-74882609	0.156145888750172	.	.
chr1	75192415	75192914	chr1	74787775	74788274	Ankzf1|chr1:74787775-74788274	0.225316284133511	.	.
chr1	75192415	75192914	chr1	74787775	74788274	Atg9a|chr1:74787775-74788274	0.225316284133511	.	.
chr1	75192415	75192914	chr1	74808065	74808564	Ankzf1|chr1:74808065-74808564	0.405126265422882	.	.
chr1	75192415	75192914	chr1	74808065	74808564	Atg9a|chr1:74808065-74808564	0.405126265422882	.	.
chr1	75192415	75192914	chr1	74882110	74882609	Ankzf1|chr1:74882110-74882609	0.179653302502639	.	.
chr1	75192415	75192914	chr1	74882110	74882609	Atg9a|chr1:74882110-74882609	0.179653302502639	.	.
chr1	75192415	75192914	chr1	74964428	74964927	Ankzf1|chr1:74964428-74964927	0.145926473005894	.	.
chr1	75192415	75192914	chr1	74964428	74964927	Atg9a|chr1:74964428-74964927	0.145926473005894	.	.
chr1	75192415	75192914	chr1	75244823	75245322	Ankzf1|chr1:75244823-75245322	0.361655967445734	.	.
chr1	75192415	75192914	chr1	75244823	75245322	Atg9a|chr1:75244823-75245322	0.361655967445734	.	.
chr1	75210546	75211045	chr1	74808065	74808564	Glb1l|chr1:74808065-74808564	0.185688615662318	.	.
chr1	75210546	75211045	chr1	74808065	74808564	Stk16|chr1:74808065-74808564	0.185688615662318	.	.
chr1	75210546	75211045	chr1	74880737	74881236	Glb1l|chr1:74880737-74881236	0.198750268207435	.	.
chr1	75210546	75211045	chr1	74880737	74881236	Stk16|chr1:74880737-74881236	0.198750268207435	.	.
chr1	75210546	75211045	chr1	74964428	74964927	Glb1l|chr1:74964428-74964927	0.20085230646212	.	.
chr1	75210546	75211045	chr1	74964428	74964927	Stk16|chr1:74964428-74964927	0.20085230646212	.	.
chr1	75210546	75211045	chr1	75234571	75235070	Glb1l|chr1:75234571-75235070	0.227694254844304	.	.
chr1	75210546	75211045	chr1	75234571	75235070	Stk16|chr1:75234571-75235070	0.227694254844304	.	.
chr1	75210546	75211045	chr1	75244823	75245322	Glb1l|chr1:75244823-75245322	0.391250596904049	.	.
chr1	75210546	75211045	chr1	75244823	75245322	Stk16|chr1:75244823-75245322	0.391250596904049	.	.
chr1	75219086	75219585	chr1	74794449	74794948	Tuba4a|chr1:74794449-74794948	0.170060386627509	.	.
chr1	75219086	75219585	chr1	74858307	74858806	Tuba4a|chr1:74858307-74858806	0.252025014648685	.	.
chr1	75219086	75219585	chr1	74880737	74881236	Tuba4a|chr1:74880737-74881236	0.324617085583934	.	.
chr1	75219640	75220139	chr1	74808065	74808564	Tuba4a|chr1:74808065-74808564	0.33287755488236	.	.
chr1	75219640	75220139	chr1	74872216	74872715	Tuba4a|chr1:74872216-74872715	0.143554340150129	.	.
chr1	75219640	75220139	chr1	74882110	74882609	Tuba4a|chr1:74882110-74882609	0.154979929854091	.	.
chr1	75219640	75220139	chr1	75001124	75001623	Tuba4a|chr1:75001124-75001623	0.189778090143748	.	.
chr1	75219640	75220139	chr1	75141393	75141892	Tuba4a|chr1:75141393-75141892	0.1719215267075	.	.
chr1	75236144	75236643	chr1	74808065	74808564	Dnajb2|chr1:74808065-74808564	0.326295354032099	.	.
chr1	75236144	75236643	chr1	74880737	74881236	Dnajb2|chr1:74880737-74881236	0.372457462388629	.	.
chr1	75236144	75236643	chr1	74964428	74964927	Dnajb2|chr1:74964428-74964927	0.318475297189719	.	.
chr1	75236144	75236643	chr1	75234571	75235070	Dnajb2|chr1:75234571-75235070	0.324152536465303	.	.
chr1	75236144	75236643	chr1	75244823	75245322	Dnajb2|chr1:75244823-75245322	0.341295365149538	.	.
chr1	75236651	75237150	chr1	74880737	74881236	Dnajb2|chr1:74880737-74881236	0.157345860274024	.	.
chr1	75236651	75237150	chr1	74964428	74964927	Dnajb2|chr1:74964428-74964927	0.211959433557331	.	.
chr1	75236651	75237150	chr1	75218312	75218811	Dnajb2|chr1:75218312-75218811	0.21205635074219	.	.
chr1	75236651	75237150	chr1	75234571	75235070	Dnajb2|chr1:75234571-75235070	0.210981185649863	.	.
chr1	75236651	75237150	chr1	75244823	75245322	Dnajb2|chr1:75244823-75245322	0.2391762018574	.	.
chr1	77972152	77972651	chr1	77824022	77824521	Gm28387|chr1:77824022-77824521	0.194050600020187	.	.
chr1	78310032	78310531	chr1	78355094	78355593	Sgpp2|chr1:78355094-78355593	0.131512309958495	.	.
chr1	78310032	78310531	chr1	78425218	78425717	Sgpp2|chr1:78425218-78425717	0.237702017264068	.	.
chr1	78310931	78311430	chr1	78217089	78217588	Sgpp2|chr1:78217089-78217588	0.145305141652612	.	.
chr1	78310931	78311430	chr1	78355094	78355593	Sgpp2|chr1:78355094-78355593	0.241237947109508	.	.
chr1	78310931	78311430	chr1	78425218	78425717	Sgpp2|chr1:78425218-78425717	0.168200177232142	.	.
chr1	78488387	78488886	chr1	78355094	78355593	Farsb|chr1:78355094-78355593	0.290009695564886	.	.
chr1	78488387	78488886	chr1	78357937	78358436	Farsb|chr1:78357937-78358436	0.182349186376342	.	.
chr1	78488387	78488886	chr1	78357937	78358436	Farsb|chr1:78357937-78358436	0.182349186376343	.	.
chr1	78488900	78489399	chr1	78357937	78358436	Farsb|chr1:78357937-78358436	0.132789972473931	.	.
chr1	84839165	84839664	chr1	84838531	84839030	Fbxo36|chr1:84838531-84839030	0.354844241651496	.	.
chr1	84839165	84839664	chr1	85114670	85115169	Fbxo36|chr1:85114670-85115169	0.192822073031634	.	.
chr1	84839808	84840307	chr1	84838531	84839030	Fbxo36|chr1:84838531-84839030	0.14839235750371	.	.
chr1	84839808	84840307	chr1	84838531	84839030	Trip12|chr1:84838531-84839030	0.14839235750371	.	.
chr1	84839808	84840307	chr1	85114670	85115169	Fbxo36|chr1:85114670-85115169	0.249029121695528	.	.
chr1	84839808	84840307	chr1	85114670	85115169	Trip12|chr1:85114670-85115169	0.249029121695528	.	.
chr1	84934371	84934870	chr1	84933383	84933882	Slc16a14|chr1:84933383-84933882	0.171333337723017	.	.
chr1	84934883	84935382	chr1	84838531	84839030	Slc16a14|chr1:84838531-84839030	0.132451312331715	.	.
chr1	84934883	84935382	chr1	84933383	84933882	Slc16a14|chr1:84933383-84933882	0.133160872220559	.	.
chr1	85793160	85793659	chr1	85864320	85864819	Cab39|chr1:85864320-85864819	0.138463969725814	.	.
chr1	85793160	85793659	chr1	85869875	85870374	Cab39|chr1:85869875-85870374	0.151945455510074	.	.
chr1	85793728	85794227	chr1	85794440	85794939	Cab39|chr1:85794440-85794939	0.183596983955725	.	.
chr1	85894274	85894773	chr1	85864320	85864819	Itm2c|chr1:85864320-85864819	0.166519247443283	.	.
chr1	85894274	85894773	chr1	85895455	85895954	Itm2c|chr1:85895455-85895954	0.195156939553102	.	.
chr1	85894274	85894773	chr1	85908911	85909410	Itm2c|chr1:85908911-85909410	0.13374725367926	.	.
chr1	85894274	85894773	chr1	85965753	85966252	Itm2c|chr1:85965753-85966252	0.13905182481999	.	.
chr1	85894274	85894773	chr1	85977760	85978259	Itm2c|chr1:85977760-85978259	0.138205789435679	.	.
chr1	85894955	85895454	chr1	85720188	85720687	Itm2c|chr1:85720188-85720687	0.137437735381713	.	.
chr1	85894955	85895454	chr1	85821789	85822288	Itm2c|chr1:85821789-85822288	0.229459291456839	.	.
chr1	85894955	85895454	chr1	85895455	85895954	Itm2c|chr1:85895455-85895954	0.244018442623558	.	.
chr1	85894955	85895454	chr1	85958147	85958646	Itm2c|chr1:85958147-85958646	0.227743095116301	.	.
chr1	85928201	85928700	chr1	85720188	85720687	4933407L21Rik|chr1:85720188-85720687	0.149498676040312	.	.
chr1	85928201	85928700	chr1	85794440	85794939	4933407L21Rik|chr1:85794440-85794939	0.294748739881855	.	.
chr1	85928201	85928700	chr1	85821789	85822288	4933407L21Rik|chr1:85821789-85822288	0.189005752412544	.	.
chr1	85928201	85928700	chr1	85822289	85822788	4933407L21Rik|chr1:85822289-85822788	0.338934301193827	.	.
chr1	85928201	85928700	chr1	85916833	85917332	4933407L21Rik|chr1:85916833-85917332	0.302634785510784	.	.
chr1	85928201	85928700	chr1	85921732	85922231	4933407L21Rik|chr1:85921732-85922231	0.17522304679257	.	.
chr1	85928201	85928700	chr1	85922384	85922883	4933407L21Rik|chr1:85922384-85922883	0.306170256140975	.	.
chr1	85928201	85928700	chr1	85934135	85934634	4933407L21Rik|chr1:85934135-85934634	0.255409657573688	.	.
chr1	85928201	85928700	chr1	85958147	85958646	4933407L21Rik|chr1:85958147-85958646	0.156920385062483	.	.
chr1	85928855	85929354	chr1	85794440	85794939	4933407L21Rik|chr1:85794440-85794939	0.145015940358318	.	.
chr1	85928855	85929354	chr1	85822289	85822788	4933407L21Rik|chr1:85822289-85822788	0.182737645908494	.	.
chr1	85928855	85929354	chr1	85864320	85864819	4933407L21Rik|chr1:85864320-85864819	0.181236167194358	.	.
chr1	85928855	85929354	chr1	85916833	85917332	4933407L21Rik|chr1:85916833-85917332	0.177015575149096	.	.
chr1	85928855	85929354	chr1	85921732	85922231	4933407L21Rik|chr1:85921732-85922231	0.135563839476372	.	.
chr1	85928855	85929354	chr1	85922384	85922883	4933407L21Rik|chr1:85922384-85922883	0.148227619916173	.	.
chr1	85928855	85929354	chr1	85933596	85934095	4933407L21Rik|chr1:85933596-85934095	0.141579633960805	.	.
chr1	87755700	87756199	chr1	87936469	87936968	Atg16l1|chr1:87936469-87936968	0.199976644586108	.	.
chr1	87853009	87853508	chr1	87925537	87926036	Dgkd|chr1:87925537-87926036	0.129104710455103	.	.
chr1	88007504	88008003	chr1	87936469	87936968	Usp40|chr1:87936469-87936968	0.198862169452172	.	.
chr1	88008031	88008530	chr1	87798300	87798799	Usp40|chr1:87798300-87798799	0.146189862854426	.	.
chr1	93342619	93343118	chr1	93401523	93402022	Pask|chr1:93401523-93402022	0.176207951675067	.	.
chr1	93342619	93343118	chr1	93401523	93402022	Ppp1r7|chr1:93401523-93402022	0.176207951675067	.	.
chr1	93342619	93343118	chr1	93445454	93445953	Pask|chr1:93445454-93445953	0.234423403780208	.	.
chr1	93342619	93343118	chr1	93445454	93445953	Ppp1r7|chr1:93445454-93445953	0.234423403780208	.	.
chr1	93342619	93343118	chr1	93668682	93669181	Pask|chr1:93668682-93669181	0.265756207237654	.	.
chr1	93342619	93343118	chr1	93668682	93669181	Ppp1r7|chr1:93668682-93669181	0.265756207237654	.	.
chr1	93343358	93343857	chr1	93668682	93669181	Pask|chr1:93668682-93669181	0.244415001315663	.	.
chr1	93343358	93343857	chr1	93668682	93669181	Ppp1r7|chr1:93668682-93669181	0.244415001315663	.	.
chr1	93478107	93478606	chr1	93445454	93445953	Hdlbp|chr1:93445454-93445953	0.319306564204155	.	.
chr1	93478107	93478606	chr1	93445454	93445953	Sept2|chr1:93445454-93445953	0.319306564204155	.	.
chr1	93478107	93478606	chr1	93668682	93669181	Hdlbp|chr1:93668682-93669181	0.137824146879768	.	.
chr1	93478107	93478606	chr1	93668682	93669181	Sept2|chr1:93668682-93669181	0.137824146879768	.	.
chr1	93511801	93512300	chr1	93401523	93402022	Farp2|chr1:93401523-93402022	0.277566630594917	.	.
chr1	93511801	93512300	chr1	93649619	93650118	Farp2|chr1:93649619-93650118	0.152721412185042	.	.
chr1	93511801	93512300	chr1	93650155	93650654	Farp2|chr1:93650155-93650654	0.150831361555568	.	.
chr1	93511801	93512300	chr1	93668682	93669181	Farp2|chr1:93668682-93669181	0.185044819094983	.	.
chr1	93634975	93635474	chr1	93401523	93402022	Gm28536|chr1:93401523-93402022	0.185412906975151	.	.
chr1	93634975	93635474	chr1	93649619	93650118	Gm28536|chr1:93649619-93650118	0.162474383625116	.	.
chr1	93634975	93635474	chr1	93650155	93650654	Gm28536|chr1:93650155-93650654	0.18949882943514	.	.
chr1	93634975	93635474	chr1	93668682	93669181	Gm28536|chr1:93668682-93669181	0.20644531439329	.	.
chr1	93635550	93636049	chr1	93401523	93402022	Gm28536|chr1:93401523-93402022	0.1717333340295	.	.
chr1	93685241	93685740	chr1	93401523	93402022	Bok|chr1:93401523-93402022	0.132811548701915	.	.
chr1	93685241	93685740	chr1	93445454	93445953	Bok|chr1:93445454-93445953	0.187660450078978	.	.
chr1	93686360	93686859	chr1	93401523	93402022	Bok|chr1:93401523-93402022	0.252700524905851	.	.
chr1	93686360	93686859	chr1	93649619	93650118	Bok|chr1:93649619-93650118	0.131664731613759	.	.
chr1	93686360	93686859	chr1	93650155	93650654	Bok|chr1:93650155-93650654	0.170581417487407	.	.
chr1	93686360	93686859	chr1	93668682	93669181	Bok|chr1:93668682-93669181	0.270944237179372	.	.
chr1	93754617	93755116	chr1	93668682	93669181	Thap4|chr1:93668682-93669181	0.216747086159525	.	.
chr1	93754617	93755116	chr1	94079039	94079538	Thap4|chr1:94079039-94079538	0.292174402143895	.	.
chr1	93801756	93802255	chr1	94079039	94079538	Dtymk|chr1:94079039-94079538	0.356688046136347	.	.
chr1	93803720	93804219	chr1	93668682	93669181	Ing5|chr1:93668682-93669181	0.266917648063425	.	.
chr1	93803720	93804219	chr1	94079039	94079538	Ing5|chr1:94079039-94079538	0.251109132820927	.	.
chr1	93803720	93804219	chr1	94147120	94147619	Ing5|chr1:94147120-94147619	0.15142536472905	.	.
chr1	93825281	93825780	chr1	93668682	93669181	D2hgdh|chr1:93668682-93669181	0.242411513175562	.	.
chr1	93825281	93825780	chr1	94035198	94035697	D2hgdh|chr1:94035198-94035697	0.149316920873771	.	.
chr1	95313851	95314350	chr1	95263807	95264306	Fam174a|chr1:95263807-95264306	0.24110839495783	.	.
chr1	95667921	95668420	chr1	95529275	95529774	St8sia4|chr1:95529275-95529774	0.18458897130348	.	.
chr1	96871948	96872447	chr1	96732351	96732850	Slco4c1|chr1:96732351-96732850	0.129180904827382	.	.
chr1	96871948	96872447	chr1	96846733	96847232	Slco4c1|chr1:96846733-96847232	0.160766369662133	.	.
chr1	96871948	96872447	chr1	97038495	97038994	Slco4c1|chr1:97038495-97038994	0.219898299188753	.	.
chr1	97661204	97661703	chr1	97660435	97660934	D1Ertd622e|chr1:97660435-97660934	0.168763329007281	.	.
chr1	98094805	98095304	chr1	98019003	98019502	Pam|chr1:98019003-98019502	0.219029675256148	.	.
chr1	98094805	98095304	chr1	98031757	98032256	Pam|chr1:98031757-98032256	0.180968457164302	.	.
chr1	98094805	98095304	chr1	98156605	98157104	Pam|chr1:98156605-98157104	0.132239180919127	.	.
chr1	98094805	98095304	chr1	98302528	98303027	Pam|chr1:98302528-98303027	0.26797974031276	.	.
chr1	98094805	98095304	chr1	98303055	98303554	Pam|chr1:98303055-98303554	0.212028730031054	.	.
chr1	98094805	98095304	chr1	98324803	98325302	Pam|chr1:98324803-98325302	0.164663730593664	.	.
chr1	98095430	98095929	chr1	98156605	98157104	Pam|chr1:98156605-98157104	0.180800928397684	.	.
chr1	98095430	98095929	chr1	98174728	98175227	Pam|chr1:98174728-98175227	0.177787430491597	.	.
chr1	98095430	98095929	chr1	98302528	98303027	Pam|chr1:98302528-98303027	0.203210330018519	.	.
chr1	98095430	98095929	chr1	98303055	98303554	Pam|chr1:98303055-98303554	0.15382378754886	.	.
chr1	105780395	105780894	chr1	105947093	105947592	Tnfrsf11a|chr1:105947093-105947592	0.143200332651898	.	.
chr1	105780395	105780894	chr1	105993776	105994275	Tnfrsf11a|chr1:105993776-105994275	0.202648590698487	.	.
chr1	105990273	105990772	chr1	105993776	105994275	Gm7160|chr1:105993776-105994275	0.164778501734757	.	.
chr1	105990273	105990772	chr1	105993776	105994275	Zcchc2|chr1:105993776-105994275	0.164778501734757	.	.
chr1	105991031	105991530	chr1	105630478	105630977	Gm7160|chr1:105630478-105630977	0.331375320251248	.	.
chr1	105991031	105991530	chr1	105630478	105630977	Zcchc2|chr1:105630478-105630977	0.331375320251248	.	.
chr1	105991031	105991530	chr1	105829070	105829569	Gm7160|chr1:105829070-105829569	0.301933132018971	.	.
chr1	105991031	105991530	chr1	105829070	105829569	Zcchc2|chr1:105829070-105829569	0.301933132018971	.	.
chr1	105991031	105991530	chr1	105907913	105908412	Gm7160|chr1:105907913-105908412	0.325146373532967	.	.
chr1	105991031	105991530	chr1	105907913	105908412	Zcchc2|chr1:105907913-105908412	0.325146373532967	.	.
chr1	109982394	109982893	chr1	109929801	109930300	Cdh7|chr1:109929801-109930300	0.192557134493656	.	.
chr1	109982994	109983493	chr1	109929801	109930300	Cdh7|chr1:109929801-109930300	0.207669818937086	.	.
chr1	111863863	111864362	chr1	111660215	111660714	Dsel|chr1:111660215-111660714	0.136757545320128	.	.
chr1	111863863	111864362	chr1	112028578	112029077	Dsel|chr1:112028578-112029077	0.464155039970924	.	.
chr1	111864757	111865256	chr1	111660215	111660714	Dsel|chr1:111660215-111660714	0.189639255883048	.	.
chr1	111864757	111865256	chr1	111754425	111754924	Dsel|chr1:111754425-111754924	0.212082204103596	.	.
chr1	115684447	115684946	chr1	115533698	115534197	Cntnap5a|chr1:115533698-115534197	0.238155124441334	.	.
chr1	118321592	118322091	chr1	118434883	118435382	Nifk|chr1:118434883-118435382	0.221736249358484	.	.
chr1	118321592	118322091	chr1	118492751	118493250	Nifk|chr1:118492751-118493250	0.165104975151505	.	.
chr1	118388537	118389036	chr1	118359556	118360055	Clasp1|chr1:118359556-118360055	0.186624072847301	.	.
chr1	118388537	118389036	chr1	118481738	118482237	Clasp1|chr1:118481738-118482237	0.184725171420369	.	.
chr1	118389052	118389551	chr1	118012685	118013184	Clasp1|chr1:118012685-118013184	0.17783805092818	.	.
chr1	118389052	118389551	chr1	118359556	118360055	Clasp1|chr1:118359556-118360055	0.181679257273206	.	.
chr1	118458765	118459264	chr1	118012685	118013184	2900060B14Rik|chr1:118012685-118013184	0.210637557032213	.	.
chr1	120340287	120340786	chr1	120265100	120265599	C1ql2|chr1:120265100-120265599	0.569223715478557	.	.
chr1	120340287	120340786	chr1	120431932	120432431	C1ql2|chr1:120431932-120432431	0.311767668348192	.	.
chr1	120340287	120340786	chr1	120655115	120655614	C1ql2|chr1:120655115-120655614	0.182225511393617	.	.
chr1	120340287	120340786	chr1	120702366	120702865	C1ql2|chr1:120702366-120702865	0.184132572847158	.	.
chr1	120602767	120603266	chr1	120594518	120595017	En1|chr1:120594518-120595017	0.134301537330139	.	.
chr1	124845344	124845843	chr1	124775451	124775950	Dpp10|chr1:124775451-124775950	0.170904046018016	.	.
chr1	124845344	124845843	chr1	124805118	124805617	Dpp10|chr1:124805118-124805617	0.197353020413999	.	.
chr1	124845344	124845843	chr1	124834946	124835445	Dpp10|chr1:124834946-124835445	0.307003952849009	.	.
chr1	124845344	124845843	chr1	124871092	124871591	Dpp10|chr1:124871092-124871591	0.228745154567417	.	.
chr1	124845344	124845843	chr1	124914375	124914874	Dpp10|chr1:124914375-124914874	0.16816162734075	.	.
chr1	124845344	124845843	chr1	125052492	125052991	Dpp10|chr1:125052492-125052991	0.151184339473109	.	.
chr1	124845344	124845843	chr1	125052996	125053495	Dpp10|chr1:125052996-125053495	0.169811158286245	.	.
chr1	124845344	124845843	chr1	125223218	125223717	Dpp10|chr1:125223218-125223717	0.190406398152201	.	.
chr1	124845344	124845843	chr1	125236925	125237424	Dpp10|chr1:125236925-125237424	0.148929005928113	.	.
chr1	124845849	124846348	chr1	124775451	124775950	Dpp10|chr1:124775451-124775950	0.158532508453082	.	.
chr1	124845849	124846348	chr1	124805118	124805617	Dpp10|chr1:124805118-124805617	0.218760293563376	.	.
chr1	124845849	124846348	chr1	124834946	124835445	Dpp10|chr1:124834946-124835445	0.206360135305087	.	.
chr1	124845849	124846348	chr1	124871092	124871591	Dpp10|chr1:124871092-124871591	0.288042926480032	.	.
chr1	124845849	124846348	chr1	124914375	124914874	Dpp10|chr1:124914375-124914874	0.399612833144878	.	.
chr1	124845849	124846348	chr1	125052492	125052991	Dpp10|chr1:125052492-125052991	0.385317295827394	.	.
chr1	124845849	124846348	chr1	125052996	125053495	Dpp10|chr1:125052996-125053495	0.35096260657876	.	.
chr1	124845849	124846348	chr1	125223218	125223717	Dpp10|chr1:125223218-125223717	0.271029949826769	.	.
chr1	124845849	124846348	chr1	125236925	125237424	Dpp10|chr1:125236925-125237424	0.136455379975518	.	.
chr1	130462505	130463004	chr1	130300154	130300653	Cd55|chr1:130300154-130300653	0.221974545089256	.	.
chr1	130462505	130463004	chr1	130300154	130300653	Gm16083|chr1:130300154-130300653	0.221974545089256	.	.
chr1	130462505	130463004	chr1	130350205	130350704	Cd55|chr1:130350205-130350704	0.208030953042437	.	.
chr1	130462505	130463004	chr1	130350205	130350704	Gm16083|chr1:130350205-130350704	0.208030953042437	.	.
chr1	130462505	130463004	chr1	130715647	130716146	Cd55|chr1:130715647-130716146	0.212136703966454	.	.
chr1	130462505	130463004	chr1	130715647	130716146	Gm16083|chr1:130715647-130716146	0.212136703966454	.	.
chr1	130462505	130463004	chr1	130734564	130735063	Cd55|chr1:130734564-130735063	0.17852499174987	.	.
chr1	130462505	130463004	chr1	130734564	130735063	Gm16083|chr1:130734564-130735063	0.17852499174987	.	.
chr1	130717229	130717728	chr1	130715647	130716146	Yod1|chr1:130715647-130716146	0.224719242238412	.	.
chr1	139376823	139377322	chr1	139308889	139309388	Crb1|chr1:139308889-139309388	0.251975951328691	.	.
chr1	139376823	139377322	chr1	139340430	139340929	Crb1|chr1:139340430-139340929	0.190169972655917	.	.
chr1	139376823	139377322	chr1	139480150	139480649	Crb1|chr1:139480150-139480649	0.139316506797043	.	.
chr1	139376823	139377322	chr1	139481086	139481585	Crb1|chr1:139481086-139481585	0.214998108299439	.	.
chr1	139454477	139454976	chr1	139308889	139309388	Aspm|chr1:139308889-139309388	0.257320492916479	.	.
chr1	139454477	139454976	chr1	139340430	139340929	Aspm|chr1:139340430-139340929	0.134103984618448	.	.
chr1	139454477	139454976	chr1	139480150	139480649	Aspm|chr1:139480150-139480649	0.18578337365461	.	.
chr1	140245186	140245685	chr1	140179977	140180476	Kcnt2|chr1:140179977-140180476	0.177318678879512	.	.
chr1	140245761	140246260	chr1	140179977	140180476	Kcnt2|chr1:140179977-140180476	0.152134774673758	.	.
chr1	140245761	140246260	chr1	140180524	140181023	Kcnt2|chr1:140180524-140181023	0.184173024988581	.	.
chr1	140245761	140246260	chr1	140373489	140373988	Kcnt2|chr1:140373489-140373988	0.22693760717675	.	.
chr1	140246413	140246912	chr1	140373489	140373988	Kcnt2|chr1:140373489-140373988	0.176106297946202	.	.
chr1	140246413	140246912	chr1	140390270	140390769	Kcnt2|chr1:140390270-140390769	0.129666208260153	.	.
chr1	140246413	140246912	chr1	140398491	140398990	Kcnt2|chr1:140398491-140398990	0.144187677793882	.	.
chr1	143640493	143640992	chr1	143739248	143739747	B3galt2|chr1:143739248-143739747	0.148896511966644	.	.
chr1	143702603	143703102	chr1	143276314	143276813	Cdc73|chr1:143276314-143276813	0.219510433711743	.	.
chr1	143702603	143703102	chr1	143739248	143739747	Cdc73|chr1:143739248-143739747	0.391530759805055	.	.
chr1	146495368	146495867	chr1	146479905	146480404	Brinp3|chr1:146479905-146480404	0.157883281865202	.	.
chr1	146495368	146495867	chr1	146479905	146480404	Gm29514|chr1:146479905-146480404	0.157883281865202	.	.
chr1	146806794	146807293	chr1	146647116	146647615	A230059L01Rik|chr1:146647116-146647615	0.234899946759647	.	.
chr1	146806794	146807293	chr1	146891317	146891816	A230059L01Rik|chr1:146891317-146891816	0.314169298952007	.	.
chr1	146806794	146807293	chr1	146965605	146966104	A230059L01Rik|chr1:146965605-146966104	0.169781513644599	.	.
chr1	146807304	146807803	chr1	146647116	146647615	A230059L01Rik|chr1:146647116-146647615	0.646870337561023	.	.
chr1	146807304	146807803	chr1	147188284	147188783	A230059L01Rik|chr1:147188284-147188783	0.178908713870447	.	.
chr1	150099643	150100142	chr1	149910295	149910794	Ptgs2|chr1:149910295-149910794	0.17319823902961	.	.
chr1	150099643	150100142	chr1	149910295	149910794	Ptgs2os|chr1:149910295-149910794	0.17319823902961	.	.
chr1	150319651	150320150	chr1	150328915	150329414	Pdc|chr1:150328915-150329414	0.150286601835482	.	.
chr1	150319651	150320150	chr1	150353331	150353830	Pdc|chr1:150353331-150353830	0.351599903551672	.	.
chr1	150319651	150320150	chr1	150680903	150681402	Pdc|chr1:150680903-150681402	0.254975714770459	.	.
chr1	150392883	150393382	chr1	150540218	150540717	Odr4|chr1:150540218-150540717	0.253772151101144	.	.
chr1	150392883	150393382	chr1	150540218	150540717	Tpr|chr1:150540218-150540717	0.253772151101144	.	.
chr1	155812620	155813119	chr1	156040577	156041076	Qsox1|chr1:156040577-156041076	0.135641053723649	.	.
chr1	155812620	155813119	chr1	156085751	156086250	Qsox1|chr1:156085751-156086250	0.135287526392944	.	.
chr1	155812620	155813119	chr1	156247880	156248379	Qsox1|chr1:156247880-156248379	0.129813819731559	.	.
chr1	155973115	155973614	chr1	156229365	156229864	Cep350|chr1:156229365-156229864	0.357079167612677	.	.
chr1	155973115	155973614	chr1	156230632	156231131	Cep350|chr1:156230632-156231131	0.378261198855187	.	.
chr1	155973115	155973614	chr1	156247880	156248379	Cep350|chr1:156247880-156248379	0.389822422271893	.	.
chr1	156035878	156036377	chr1	156040577	156041076	Tor1aip1|chr1:156040577-156041076	0.16909811211152	.	.
chr1	156035878	156036377	chr1	156040577	156041076	Tor1aip2|chr1:156040577-156041076	0.16909811211152	.	.
chr1	156035878	156036377	chr1	156043002	156043501	Tor1aip1|chr1:156043002-156043501	0.172063737505391	.	.
chr1	156035878	156036377	chr1	156043002	156043501	Tor1aip2|chr1:156043002-156043501	0.172063737505391	.	.
chr1	156035878	156036377	chr1	156085751	156086250	Tor1aip1|chr1:156085751-156086250	0.150010326641752	.	.
chr1	156035878	156036377	chr1	156085751	156086250	Tor1aip2|chr1:156085751-156086250	0.150010326641752	.	.
chr1	156035878	156036377	chr1	156229365	156229864	Tor1aip1|chr1:156229365-156229864	0.187638067670278	.	.
chr1	156035878	156036377	chr1	156229365	156229864	Tor1aip2|chr1:156229365-156229864	0.187638067670278	.	.
chr1	156204775	156205274	chr1	155784767	155785266	Fam163a|chr1:155784767-155785266	0.165012383831748	.	.
chr1	156204775	156205274	chr1	156192834	156193333	Fam163a|chr1:156192834-156193333	0.197009759057266	.	.
chr1	156204775	156205274	chr1	156229365	156229864	Fam163a|chr1:156229365-156229864	0.356438311907166	.	.
chr1	156204775	156205274	chr1	156230632	156231131	Fam163a|chr1:156230632-156231131	0.270569621668416	.	.
chr1	156204775	156205274	chr1	156241652	156242151	Fam163a|chr1:156241652-156242151	0.24290181471451	.	.
chr1	156204775	156205274	chr1	156247880	156248379	Fam163a|chr1:156247880-156248379	0.161831814290366	.	.
chr1	156204775	156205274	chr1	156270379	156270878	Fam163a|chr1:156270379-156270878	0.353265510246824	.	.
chr1	156303125	156303624	chr1	156085751	156086250	4930518J20Rik|chr1:156085751-156086250	0.217440059096842	.	.
chr1	156303125	156303624	chr1	156085751	156086250	Tdrd5|chr1:156085751-156086250	0.217440059096842	.	.
chr1	156303125	156303624	chr1	156192834	156193333	4930518J20Rik|chr1:156192834-156193333	0.194571392588039	.	.
chr1	156303125	156303624	chr1	156192834	156193333	Tdrd5|chr1:156192834-156193333	0.194571392588039	.	.
chr1	156303125	156303624	chr1	156271559	156272058	4930518J20Rik|chr1:156271559-156272058	0.207660546836213	.	.
chr1	156303125	156303624	chr1	156271559	156272058	Tdrd5|chr1:156271559-156272058	0.207660546836213	.	.
chr1	156303125	156303624	chr1	156614639	156615138	4930518J20Rik|chr1:156614639-156615138	0.154174959911447	.	.
chr1	156303125	156303624	chr1	156614639	156615138	Tdrd5|chr1:156614639-156615138	0.154174959911447	.	.
chr1	156420903	156421402	chr1	156085751	156086250	Axdnd1|chr1:156085751-156086250	0.142823875922479	.	.
chr1	156420903	156421402	chr1	156179815	156180314	Axdnd1|chr1:156179815-156180314	0.184524446924615	.	.
chr1	156420903	156421402	chr1	156192834	156193333	Axdnd1|chr1:156192834-156193333	0.386757562848709	.	.
chr1	156420903	156421402	chr1	156230632	156231131	Axdnd1|chr1:156230632-156231131	0.168595704315852	.	.
chr1	156420903	156421402	chr1	156270379	156270878	Axdnd1|chr1:156270379-156270878	0.16973435945375	.	.
chr1	156474061	156474560	chr1	156229365	156229864	Soat1|chr1:156229365-156229864	0.235370104360221	.	.
chr1	156474061	156474560	chr1	156230632	156231131	Soat1|chr1:156230632-156231131	0.249350750737923	.	.
chr1	156474061	156474560	chr1	156270379	156270878	Soat1|chr1:156270379-156270878	0.163563472329822	.	.
chr1	156474061	156474560	chr1	156741799	156742298	Soat1|chr1:156741799-156742298	0.145354841966956	.	.
chr1	156558476	156558975	chr1	156270379	156270878	Abl2|chr1:156270379-156270878	0.253348786773316	.	.
chr1	156558476	156558975	chr1	156581092	156581591	Abl2|chr1:156581092-156581591	0.257372857212325	.	.
chr1	156558476	156558975	chr1	156633133	156633632	Abl2|chr1:156633133-156633632	0.280323374863968	.	.
chr1	156558476	156558975	chr1	156645076	156645575	Abl2|chr1:156645076-156645575	0.200645125352402	.	.
chr1	156718320	156718819	chr1	156270379	156270878	Fam20b|chr1:156270379-156270878	0.35011573113309	.	.
chr1	156718320	156718819	chr1	156540096	156540595	Fam20b|chr1:156540096-156540595	0.182534559859131	.	.
chr1	156718320	156718819	chr1	156633133	156633632	Fam20b|chr1:156633133-156633632	0.165363916940458	.	.
chr1	156718320	156718819	chr1	156645076	156645575	Fam20b|chr1:156645076-156645575	0.271723536193909	.	.
chr1	156718854	156719353	chr1	156540096	156540595	Fam20b|chr1:156540096-156540595	0.141016586810208	.	.
chr1	156718854	156719353	chr1	156613877	156614376	Fam20b|chr1:156613877-156614376	0.194713145870753	.	.
chr1	156718854	156719353	chr1	156741799	156742298	Fam20b|chr1:156741799-156742298	0.303637156463042	.	.
chr1	156718854	156719353	chr1	156747376	156747875	Fam20b|chr1:156747376-156747875	0.135404369191675	.	.
chr1	159231910	159232409	chr1	159036781	159037280	Cop1|chr1:159036781-159037280	0.157563221847266	.	.
chr1	166253817	166254316	chr1	166344303	166344802	Ildr2|chr1:166344303-166344802	0.179565720683243	.	.
chr1	166254415	166254914	chr1	166282640	166283139	Ildr2|chr1:166282640-166283139	0.162682808980757	.	.
chr1	166254415	166254914	chr1	166319038	166319537	Ildr2|chr1:166319038-166319537	0.206123807795118	.	.
chr1	166254415	166254914	chr1	166428926	166429425	Ildr2|chr1:166428926-166429425	0.209526680125404	.	.
chr1	166309200	166309699	chr1	166360121	166360620	5330438I03Rik|chr1:166360121-166360620	0.168061896542648	.	.
chr1	166379863	166380362	chr1	166302681	166303180	Gm15853|chr1:166302681-166303180	0.187408039172587	.	.
chr1	166379863	166380362	chr1	166319038	166319537	Gm15853|chr1:166319038-166319537	0.21097766698367	.	.
chr1	166408940	166409439	chr1	166282640	166283139	Pogk|chr1:166282640-166283139	0.186216935707792	.	.
chr1	166408940	166409439	chr1	166323954	166324453	Pogk|chr1:166323954-166324453	0.307058051349887	.	.
chr1	171270057	171270556	chr1	171658362	171658861	B4galt3|chr1:171658362-171658861	0.161586752531855	.	.
chr1	171281054	171281553	chr1	171263038	171263537	Ppox|chr1:171263038-171263537	0.222591134077299	.	.
chr1	171281563	171282062	chr1	171379865	171380364	Ppox|chr1:171379865-171380364	0.150031634040792	.	.
chr1	171281563	171282062	chr1	171658362	171658861	Ppox|chr1:171658362-171658861	0.165826074647039	.	.
chr1	171294566	171295065	chr1	171257104	171257603	Ufc1|chr1:171257104-171257603	0.174571747508536	.	.
chr1	171328705	171329204	chr1	171263038	171263537	Dedd|chr1:171263038-171263537	0.143462648334784	.	.
chr1	171328705	171329204	chr1	171379865	171380364	Dedd|chr1:171379865-171380364	0.215333761030893	.	.
chr1	171329206	171329705	chr1	171379865	171380364	Dedd|chr1:171379865-171380364	0.258653570489331	.	.
chr1	171345437	171345936	chr1	171263038	171263537	Nit1|chr1:171263038-171263537	0.346252849678731	.	.
chr1	171345437	171345936	chr1	171263038	171263537	Pfdn2|chr1:171263038-171263537	0.346252849678731	.	.
chr1	171360576	171361075	chr1	171257104	171257603	Klhdc9|chr1:171257104-171257603	0.180524498350892	.	.
chr1	171360576	171361075	chr1	171379865	171380364	Klhdc9|chr1:171379865-171380364	0.391692434167431	.	.
chr1	171361088	171361587	chr1	171380549	171381048	Klhdc9|chr1:171380549-171381048	0.158203854282135	.	.
chr1	171503198	171503697	chr1	171379865	171380364	Alyref2|chr1:171379865-171380364	0.339886186335228	.	.
chr1	171503198	171503697	chr1	171379865	171380364	B930036N10Rik|chr1:171379865-171380364	0.339886186335228	.	.
chr1	171503198	171503697	chr1	171380549	171381048	Alyref2|chr1:171380549-171381048	0.148615155386721	.	.
chr1	171503198	171503697	chr1	171380549	171381048	B930036N10Rik|chr1:171380549-171381048	0.148615155386721	.	.
chr1	173349883	173350382	chr1	173339459	173339958	Aim2|chr1:173339459-173339958	0.130442761293438	.	.
chr1	173366644	173367143	chr1	173323777	173324276	Cadm3|chr1:173323777-173324276	0.181180214501478	.	.
chr1	173366644	173367143	chr1	173365810	173366309	Cadm3|chr1:173365810-173366309	0.24047474618166	.	.
chr1	173366644	173367143	chr1	173377444	173377943	Cadm3|chr1:173377444-173377943	0.243952249649755	.	.
chr1	173367390	173367889	chr1	173456303	173456802	Cadm3|chr1:173456303-173456802	0.183277346980554	.	.
chr1	177795766	177796265	chr1	177640159	177640658	Adss|chr1:177640159-177640658	0.136243189074052	.	.
chr1	177795766	177796265	chr1	177683819	177684318	Adss|chr1:177683819-177684318	0.443944192278966	.	.
chr1	177796375	177796874	chr1	177640159	177640658	Adss|chr1:177640159-177640658	0.250456607416638	.	.
chr1	177796375	177796874	chr1	177683819	177684318	Adss|chr1:177683819-177684318	0.370099767973493	.	.
chr1	177796375	177796874	chr1	177703313	177703812	Adss|chr1:177703313-177703812	0.267335482580024	.	.
chr1	177796375	177796874	chr1	178219602	178220101	Adss|chr1:178219602-178220101	0.168200493935706	.	.
chr1	177982967	177983466	chr1	177683819	177684318	Catspere2|chr1:177683819-177684318	0.132418006579076	.	.
chr1	177982967	177983466	chr1	178219602	178220101	Catspere2|chr1:178219602-178220101	0.207792134421676	.	.
chr1	178187311	178187810	chr1	178303332	178303831	Desi2|chr1:178303332-178303831	0.190211967572759	.	.
chr1	178187311	178187810	chr1	178368821	178369320	Desi2|chr1:178368821-178369320	0.188525571994112	.	.
chr1	178276142	178276641	chr1	178219602	178220101	4930527J03Rik|chr1:178219602-178220101	0.192091397276426	.	.
chr1	178276142	178276641	chr1	178336353	178336852	4930527J03Rik|chr1:178336353-178336852	0.425606606337103	.	.
chr1	178276142	178276641	chr1	178368821	178369320	4930527J03Rik|chr1:178368821-178369320	0.325162751190578	.	.
chr1	178276142	178276641	chr1	178449116	178449615	4930527J03Rik|chr1:178449116-178449615	0.165008606701074	.	.
chr1	178276142	178276641	chr1	178463658	178464157	4930527J03Rik|chr1:178463658-178464157	0.232659615991838	.	.
chr1	178317988	178318487	chr1	178219602	178220101	B230369F24Rik|chr1:178219602-178220101	0.146251234673113	.	.
chr1	178317988	178318487	chr1	178219602	178220101	Cox20|chr1:178219602-178220101	0.146251234673113	.	.
chr1	178317988	178318487	chr1	178336353	178336852	B230369F24Rik|chr1:178336353-178336852	0.278225862080565	.	.
chr1	178317988	178318487	chr1	178336353	178336852	Cox20|chr1:178336353-178336852	0.278225862080565	.	.
chr1	178317988	178318487	chr1	178368821	178369320	B230369F24Rik|chr1:178368821-178369320	0.196446242394919	.	.
chr1	178317988	178318487	chr1	178368821	178369320	Cox20|chr1:178368821-178369320	0.196446242394919	.	.
chr1	178318532	178319031	chr1	178219602	178220101	B230369F24Rik|chr1:178219602-178220101	0.26354766911636	.	.
chr1	178318532	178319031	chr1	178219602	178220101	Cox20|chr1:178219602-178220101	0.26354766911636	.	.
chr1	178318532	178319031	chr1	178336353	178336852	B230369F24Rik|chr1:178336353-178336852	0.299176790292136	.	.
chr1	178318532	178319031	chr1	178336353	178336852	Cox20|chr1:178336353-178336852	0.299176790292136	.	.
chr1	178318532	178319031	chr1	178368821	178369320	B230369F24Rik|chr1:178368821-178369320	0.213473908616109	.	.
chr1	178318532	178319031	chr1	178368821	178369320	Cox20|chr1:178368821-178369320	0.213473908616109	.	.
chr1	178318532	178319031	chr1	178449116	178449615	B230369F24Rik|chr1:178449116-178449615	0.215310734288653	.	.
chr1	178318532	178319031	chr1	178449116	178449615	Cox20|chr1:178449116-178449615	0.215310734288653	.	.
chr1	178337022	178337521	chr1	178303332	178303831	Hnrnpu|chr1:178303332-178303831	0.224587126724547	.	.
chr1	178337559	178338058	chr1	178303332	178303831	Hnrnpu|chr1:178303332-178303831	0.128842449849325	.	.
chr1	178337559	178338058	chr1	178336353	178336852	Hnrnpu|chr1:178336353-178336852	0.1309734090767	.	.
chr1	178337559	178338058	chr1	178368821	178369320	Hnrnpu|chr1:178368821-178369320	0.305053084784488	.	.
chr1	178405450	178405949	chr1	178336353	178336852	Efcab2|chr1:178336353-178336852	0.228196188759	.	.
chr1	178405450	178405949	chr1	178368821	178369320	Efcab2|chr1:178368821-178369320	0.348188081041585	.	.
chr1	178405450	178405949	chr1	178449116	178449615	Efcab2|chr1:178449116-178449615	0.335945430674043	.	.
chr1	178405450	178405949	chr1	178463658	178464157	Efcab2|chr1:178463658-178464157	0.143871531547174	.	.
chr1	178406170	178406669	chr1	178449116	178449615	Efcab2|chr1:178449116-178449615	0.208074860100048	.	.
chr1	194938639	194939138	chr1	194977967	194978466	Cd34|chr1:194977967-194978466	0.183926433472157	.	.
chr1	194976111	194976610	chr1	194761366	194761865	A330023F24Rik|chr1:194761366-194761865	0.147648632169152	.	.
chr1	194976111	194976610	chr1	194761366	194761865	Gm16897|chr1:194761366-194761865	0.147648632169152	.	.
chr1	194976111	194976610	chr1	194879521	194880020	A330023F24Rik|chr1:194879521-194880020	0.148991644133008	.	.
chr1	194976111	194976610	chr1	194879521	194880020	Gm16897|chr1:194879521-194880020	0.148991644133008	.	.
chr1	194976111	194976610	chr1	195018996	195019495	A330023F24Rik|chr1:195018996-195019495	0.18170039218217	.	.
chr1	194976111	194976610	chr1	195018996	195019495	Gm16897|chr1:195018996-195019495	0.18170039218217	.	.
chr1	194977431	194977930	chr1	194977967	194978466	Gm16897|chr1:194977967-194978466	0.129564352962568	.	.
chr1	195018071	195018570	chr1	194879521	194880020	Gm37027|chr1:194879521-194880020	0.150366266912956	.	.
chr1	195092132	195092631	chr1	194977967	194978466	Cd46|chr1:194977967-194978466	0.134831697147895	.	.
chr1	195130829	195131328	chr1	195040386	195040885	Cr1l|chr1:195040386-195040885	0.176235924417608	.	.
chr1	195131381	195131880	chr1	195016706	195017205	Cr1l|chr1:195016706-195017205	0.28855442057872	.	.
chr1	195176500	195176999	chr1	194879521	194880020	Cr2|chr1:194879521-194880020	0.192864612062115	.	.
chr10	3366298	3366797	chr10	3366890	3367389	Ppp1r14c|chr10:3366890-3367389	0.213927150266592	.	.
chr10	3972861	3973360	chr10	3509705	3510204	Mthfd1l|chr10:3509705-3510204	0.186947199780199	.	.
chr10	3972861	3973360	chr10	3996387	3996886	Mthfd1l|chr10:3996387-3996886	0.169848549807992	.	.
chr10	5550504	5551003	chr10	5549987	5550486	Syne1|chr10:5549987-5550486	0.338232870752744	.	.
chr10	5550504	5551003	chr10	5786848	5787347	Syne1|chr10:5786848-5787347	0.252590064745808	.	.
chr10	5550504	5551003	chr10	5912713	5913212	Syne1|chr10:5912713-5913212	0.171008745367784	.	.
chr10	5805395	5805894	chr10	5549987	5550486	Fbxo5|chr10:5549987-5550486	0.221334285319583	.	.
chr10	5805395	5805894	chr10	5790606	5791105	Fbxo5|chr10:5790606-5791105	0.149858748942364	.	.
chr10	5805395	5805894	chr10	5912713	5913212	Fbxo5|chr10:5912713-5913212	0.185808491123603	.	.
chr10	5805395	5805894	chr10	6035780	6036279	Fbxo5|chr10:6035780-6036279	0.159274551853463	.	.
chr10	5823844	5824343	chr10	5549987	5550486	Mtrf1l|chr10:5549987-5550486	0.234204000152618	.	.
chr10	5823844	5824343	chr10	5790606	5791105	Mtrf1l|chr10:5790606-5791105	0.236456484291406	.	.
chr10	5921342	5921841	chr10	5549987	5550486	Rgs17|chr10:5549987-5550486	0.143990647691204	.	.
chr10	5921342	5921841	chr10	5786848	5787347	Rgs17|chr10:5786848-5787347	0.15753861751237	.	.
chr10	5921342	5921841	chr10	5886106	5886605	Rgs17|chr10:5886106-5886605	0.20046007141529	.	.
chr10	5921342	5921841	chr10	5912713	5913212	Rgs17|chr10:5912713-5913212	0.214373732249873	.	.
chr10	5922199	5922698	chr10	6240089	6240588	Rgs17|chr10:6240089-6240588	0.151314805984672	.	.
chr10	5923047	5923546	chr10	5549987	5550486	Rgs17|chr10:5549987-5550486	0.197075148211798	.	.
chr10	5923047	5923546	chr10	5600051	5600550	Rgs17|chr10:5600051-5600550	0.366583498116805	.	.
chr10	5923047	5923546	chr10	6035780	6036279	Rgs17|chr10:6035780-6036279	0.129379729003425	.	.
chr10	7211500	7211999	chr10	7124937	7125436	Cnksr3|chr10:7124937-7125436	0.213606663869195	.	.
chr10	7211500	7211999	chr10	7210985	7211484	Cnksr3|chr10:7210985-7211484	0.215907393624578	.	.
chr10	7212004	7212503	chr10	7124937	7125436	Cnksr3|chr10:7124937-7125436	0.175483349735793	.	.
chr10	7212004	7212503	chr10	7333209	7333708	Cnksr3|chr10:7333209-7333708	0.177801225897013	.	.
chr10	7589567	7590066	chr10	7333209	7333708	Lrp11|chr10:7333209-7333708	0.225003593883173	.	.
chr10	7589567	7590066	chr10	7600611	7601110	Lrp11|chr10:7600611-7601110	0.186221039485308	.	.
chr10	7589567	7590066	chr10	7622308	7622807	Lrp11|chr10:7622308-7622807	0.211275206763899	.	.
chr10	7589567	7590066	chr10	7663092	7663591	Lrp11|chr10:7663092-7663591	0.269690592588577	.	.
chr10	7590117	7590616	chr10	7333209	7333708	Lrp11|chr10:7333209-7333708	0.316828947574626	.	.
chr10	7667254	7667753	chr10	7469964	7470463	Nup43|chr10:7469964-7470463	0.149989878798029	.	.
chr10	7667254	7667753	chr10	7900869	7901368	Nup43|chr10:7900869-7901368	0.158522959650908	.	.
chr10	7667254	7667753	chr10	7928966	7929465	Nup43|chr10:7928966-7929465	0.153810834358706	.	.
chr10	7680943	7681442	chr10	7333209	7333708	Lats1|chr10:7333209-7333708	0.307235924426322	.	.
chr10	7680943	7681442	chr10	7333209	7333708	Pcmt1|chr10:7333209-7333708	0.307235924426322	.	.
chr10	7680943	7681442	chr10	7600611	7601110	Lats1|chr10:7600611-7601110	0.257722860345897	.	.
chr10	7680943	7681442	chr10	7600611	7601110	Pcmt1|chr10:7600611-7601110	0.257722860345897	.	.
chr10	7680943	7681442	chr10	7622308	7622807	Lats1|chr10:7622308-7622807	0.182307152820161	.	.
chr10	7680943	7681442	chr10	7622308	7622807	Pcmt1|chr10:7622308-7622807	0.182307152820161	.	.
chr10	7680943	7681442	chr10	7735537	7736036	Lats1|chr10:7735537-7736036	0.181679993058003	.	.
chr10	7680943	7681442	chr10	7735537	7736036	Pcmt1|chr10:7735537-7736036	0.181679993058003	.	.
chr10	7681670	7682169	chr10	7663092	7663591	Lats1|chr10:7663092-7663591	0.230540535752845	.	.
chr10	7681670	7682169	chr10	7663092	7663591	Pcmt1|chr10:7663092-7663591	0.230540535752845	.	.
chr10	7725685	7726184	chr10	7600611	7601110	Katna1|chr10:7600611-7601110	0.141000551853566	.	.
chr10	7725685	7726184	chr10	7622308	7622807	Katna1|chr10:7622308-7622807	0.166495778271297	.	.
chr10	7725685	7726184	chr10	7662484	7662983	Katna1|chr10:7662484-7662983	0.166990646906747	.	.
chr10	7780721	7781220	chr10	7622308	7622807	B430219N15Rik|chr10:7622308-7622807	0.17553888204867	.	.
chr10	7780721	7781220	chr10	7663092	7663591	B430219N15Rik|chr10:7663092-7663591	0.291233229877512	.	.
chr10	7792631	7793130	chr10	7622308	7622807	Ginm1|chr10:7622308-7622807	0.152306268504622	.	.
chr10	7792631	7793130	chr10	7622308	7622807	Ppil4|chr10:7622308-7622807	0.152306268504622	.	.
chr10	7792631	7793130	chr10	7663092	7663591	Ginm1|chr10:7663092-7663591	0.213253979692015	.	.
chr10	7792631	7793130	chr10	7663092	7663591	Ppil4|chr10:7663092-7663591	0.213253979692015	.	.
chr10	7955534	7956033	chr10	7663092	7663591	Tab2|chr10:7663092-7663591	0.164311689085538	.	.
chr10	7955534	7956033	chr10	7900869	7901368	Tab2|chr10:7900869-7901368	0.201764372541674	.	.
chr10	7956090	7956589	chr10	7622308	7622807	Tab2|chr10:7622308-7622807	0.219233690578718	.	.
chr10	7956090	7956589	chr10	7663092	7663591	Tab2|chr10:7663092-7663591	0.224952400474253	.	.
chr10	7956090	7956589	chr10	7883479	7883978	Tab2|chr10:7883479-7883978	0.249639392086752	.	.
chr10	10472118	10472617	chr10	10319845	10320344	Adgb|chr10:10319845-10320344	0.207410218513517	.	.
chr10	10472118	10472617	chr10	10408073	10408572	Adgb|chr10:10408073-10408572	0.149869983426562	.	.
chr10	10557986	10558485	chr10	10252780	10253279	Rab32|chr10:10252780-10253279	0.194989475732461	.	.
chr10	11280524	11281023	chr10	11449856	11450355	4930432B10Rik|chr10:11449856-11450355	0.178283788110334	.	.
chr10	11280524	11281023	chr10	11449856	11450355	Fbxo30|chr10:11449856-11450355	0.178283788110334	.	.
chr10	11280524	11281023	chr10	11491884	11492383	4930432B10Rik|chr10:11491884-11492383	0.355815699319024	.	.
chr10	11280524	11281023	chr10	11491884	11492383	Fbxo30|chr10:11491884-11492383	0.355815699319024	.	.
chr10	11280524	11281023	chr10	11729503	11730002	4930432B10Rik|chr10:11729503-11730002	0.165913864932985	.	.
chr10	11280524	11281023	chr10	11729503	11730002	Fbxo30|chr10:11729503-11730002	0.165913864932985	.	.
chr10	11280524	11281023	chr10	11737832	11738331	4930432B10Rik|chr10:11737832-11738331	0.200223546270623	.	.
chr10	11280524	11281023	chr10	11737832	11738331	Fbxo30|chr10:11737832-11738331	0.200223546270623	.	.
chr10	11280524	11281023	chr10	11738364	11738863	4930432B10Rik|chr10:11738364-11738863	0.261890857976889	.	.
chr10	11280524	11281023	chr10	11738364	11738863	Fbxo30|chr10:11738364-11738863	0.261890857976889	.	.
chr10	11281047	11281546	chr10	11647325	11647824	4930432B10Rik|chr10:11647325-11647824	0.168252358554624	.	.
chr10	11281047	11281546	chr10	11647325	11647824	Fbxo30|chr10:11647325-11647824	0.168252358554624	.	.
chr10	11281047	11281546	chr10	11737832	11738331	4930432B10Rik|chr10:11737832-11738331	0.154303526669604	.	.
chr10	11281047	11281546	chr10	11737832	11738331	Fbxo30|chr10:11737832-11738331	0.154303526669604	.	.
chr10	11343450	11343949	chr10	11491884	11492383	Epm2a|chr10:11491884-11492383	0.275176850264179	.	.
chr10	11343450	11343949	chr10	11737832	11738331	Epm2a|chr10:11737832-11738331	0.130230459606413	.	.
chr10	11343450	11343949	chr10	11738364	11738863	Epm2a|chr10:11738364-11738863	0.164273405153003	.	.
chr10	11841343	11841842	chr10	11938110	11938609	Gm48697|chr10:11938110-11938609	0.180688363962299	.	.
chr10	14705323	14705822	chr10	14734220	14734719	Nmbr|chr10:14734220-14734719	0.169576303646805	.	.
chr10	14705323	14705822	chr10	14734220	14734719	Vta1|chr10:14734220-14734719	0.169576303646805	.	.
chr10	18844729	18845228	chr10	18840689	18841188	Perp|chr10:18840689-18841188	0.310067168947657	.	.
chr10	18844729	18845228	chr10	19185903	19186402	Perp|chr10:19185903-19186402	0.15927987616607	.	.
chr10	18886878	18887377	chr10	18840689	18841188	Gm48483|chr10:18840689-18841188	0.171821074451097	.	.
chr10	19015270	19015769	chr10	19185903	19186402	Tnfaip3|chr10:19185903-19186402	0.191393043532004	.	.
chr10	19591671	19592170	chr10	19693066	19693565	Ifngr1|chr10:19693066-19693565	0.210678384148153	.	.
chr10	19712255	19712754	chr10	19491443	19491942	Il20ra|chr10:19491443-19491942	0.18521699540358	.	.
chr10	21881933	21882432	chr10	22036209	22036708	Sgk1|chr10:22036209-22036708	0.128914441292335	.	.
chr10	21882814	21883313	chr10	21868565	21869064	Sgk1|chr10:21868565-21869064	0.151803175852254	.	.
chr10	21882814	21883313	chr10	21957803	21958302	Sgk1|chr10:21957803-21958302	0.242378908930428	.	.
chr10	21882814	21883313	chr10	21992970	21993469	Sgk1|chr10:21992970-21993469	0.178574881104019	.	.
chr10	22645129	22645628	chr10	22564819	22565318	Slc2a12|chr10:22564819-22565318	0.325046714982106	.	.
chr10	22645129	22645628	chr10	22569182	22569681	Slc2a12|chr10:22569182-22569681	0.128526285571602	.	.
chr10	22645129	22645628	chr10	22579377	22579876	Slc2a12|chr10:22579377-22579876	0.15094101443688	.	.
chr10	22645129	22645628	chr10	22609034	22609533	Slc2a12|chr10:22609034-22609533	0.315688615205112	.	.
chr10	22731152	22731651	chr10	22479767	22480266	AC166256.1|chr10:22479767-22480266	0.171435314710825	.	.
chr10	22731152	22731651	chr10	22479767	22480266	Tbpl1|chr10:22479767-22480266	0.171435314710825	.	.
chr10	22731681	22732180	chr10	22495968	22496467	AC166256.1|chr10:22495968-22496467	0.260932340502898	.	.
chr10	22731681	22732180	chr10	22495968	22496467	AC166256.1|chr10:22495968-22496467	0.260932340502899	.	.
chr10	22731681	22732180	chr10	22495968	22496467	Tbpl1|chr10:22495968-22496467	0.260932340502898	.	.
chr10	22731681	22732180	chr10	22495968	22496467	Tbpl1|chr10:22495968-22496467	0.260932340502899	.	.
chr10	23349982	23350481	chr10	23710876	23711375	Eya4|chr10:23710876-23711375	0.270751711552029	.	.
chr10	26374914	26375413	chr10	26564421	26564920	L3mbtl3|chr10:26564421-26564920	0.217029752944828	.	.
chr10	26375759	26376258	chr10	26374170	26374669	L3mbtl3|chr10:26374170-26374669	0.271946668582056	.	.
chr10	26695050	26695549	chr10	26297176	26297675	Gm48893|chr10:26297176-26297675	0.152920225986177	.	.
chr10	26695050	26695549	chr10	26494221	26494720	Gm48893|chr10:26494221-26494720	0.131977529128819	.	.
chr10	26695050	26695549	chr10	26639272	26639771	Gm48893|chr10:26639272-26639771	0.14654708673716	.	.
chr10	29313161	29313660	chr10	29206679	29207178	Echdc1|chr10:29206679-29207178	0.152686841917856	.	.
chr10	29313161	29313660	chr10	29206679	29207178	Gm46218|chr10:29206679-29207178	0.152686841917856	.	.
chr10	29361838	29362337	chr10	29146930	29147429	Rnf146|chr10:29146930-29147429	0.253425421619251	.	.
chr10	29361838	29362337	chr10	29338603	29339102	Rnf146|chr10:29338603-29339102	0.185002656948203	.	.
chr10	29535581	29536080	chr10	29338603	29339102	Rspo3|chr10:29338603-29339102	0.146569656332068	.	.
chr10	29535581	29536080	chr10	29804096	29804595	Rspo3|chr10:29804096-29804595	0.169588861498385	.	.
chr10	30803126	30803625	chr10	30810769	30811268	Ncoa7|chr10:30810769-30811268	0.343656045951755	.	.
chr10	30842620	30843119	chr10	30778012	30778511	Hey2|chr10:30778012-30778511	0.178458775267103	.	.
chr10	31313140	31313639	chr10	31026379	31026878	Hddc2|chr10:31026379-31026878	0.239346618021067	.	.
chr10	31313140	31313639	chr10	31026379	31026878	Hddc2|chr10:31026379-31026878	0.239346618021068	.	.
chr10	31313140	31313639	chr10	31252553	31253052	Hddc2|chr10:31252553-31253052	0.130743888163966	.	.
chr10	31313140	31313639	chr10	31260886	31261385	Hddc2|chr10:31260886-31261385	0.180754829833756	.	.
chr10	31445701	31446200	chr10	31352342	31352841	Tpd52l1|chr10:31352342-31352841	0.132659277934519	.	.
chr10	31445701	31446200	chr10	31352342	31352841	Tpd52l1|chr10:31352342-31352841	0.13265927793452	.	.
chr10	31608520	31609019	chr10	31784977	31785476	Rnf217|chr10:31784977-31785476	0.182695115175869	.	.
chr10	31609486	31609985	chr10	31784977	31785476	Rnf217|chr10:31784977-31785476	0.210728834143586	.	.
chr10	31609486	31609985	chr10	31927567	31928066	Rnf217|chr10:31927567-31928066	0.138602517096629	.	.
chr10	32889817	32890316	chr10	32833618	32834117	Nkain2|chr10:32833618-32834117	0.138124736536793	.	.
chr10	32889817	32890316	chr10	32881875	32882374	Nkain2|chr10:32881875-32882374	0.267437288179784	.	.
chr10	32890706	32891205	chr10	33083517	33084016	Nkain2|chr10:33083517-33084016	0.25779757160581	.	.
chr10	33904718	33905217	chr10	33914866	33915365	Rsph4a|chr10:33914866-33915365	0.300314249809018	.	.
chr10	33904718	33905217	chr10	34091720	34092219	Rsph4a|chr10:34091720-34092219	0.291563849883392	.	.
chr10	33951019	33951518	chr10	34033850	34034349	Zup1|chr10:34033850-34034349	0.185431780186992	.	.
chr10	34019491	34019990	chr10	33914866	33915365	Gm48045|chr10:33914866-33915365	0.224307949811868	.	.
chr10	34019491	34019990	chr10	33914866	33915365	Rwdd1|chr10:33914866-33915365	0.224307949811868	.	.
chr10	34019491	34019990	chr10	33986736	33987235	Gm48045|chr10:33986736-33987235	0.139735791539634	.	.
chr10	34019491	34019990	chr10	33986736	33987235	Rwdd1|chr10:33986736-33987235	0.139735791539634	.	.
chr10	34019491	34019990	chr10	34316872	34317371	Gm48045|chr10:34316872-34317371	0.215903205101318	.	.
chr10	34019491	34019990	chr10	34316872	34317371	Rwdd1|chr10:34316872-34317371	0.215903205101318	.	.
chr10	34096225	34096724	chr10	34033850	34034349	Calhm5|chr10:34033850-34034349	0.175715198838598	.	.
chr10	34096225	34096724	chr10	34328221	34328720	Calhm5|chr10:34328221-34328720	0.129356388746948	.	.
chr10	34127449	34127948	chr10	33986736	33987235	Calhm6|chr10:33986736-33987235	0.207575401307105	.	.
chr10	34207257	34207756	chr10	34431742	34432241	Dse|chr10:34431742-34432241	0.241384947757434	.	.
chr10	34281970	34282469	chr10	34033850	34034349	Tspyl1|chr10:34033850-34034349	0.153449144773486	.	.
chr10	34281970	34282469	chr10	34280491	34280990	Tspyl1|chr10:34280491-34280990	0.131842729717495	.	.
chr10	34281970	34282469	chr10	34316872	34317371	Tspyl1|chr10:34316872-34317371	0.198918910700771	.	.
chr10	34281970	34282469	chr10	34512501	34513000	Tspyl1|chr10:34512501-34513000	0.135833949140755	.	.
chr10	34297174	34297673	chr10	34033850	34034349	Tspyl4|chr10:34033850-34034349	0.180095545615653	.	.
chr10	34297174	34297673	chr10	34316872	34317371	Tspyl4|chr10:34316872-34317371	0.323599905905586	.	.
chr10	34297174	34297673	chr10	34328221	34328720	Tspyl4|chr10:34328221-34328720	0.145795711403887	.	.
chr10	34297971	34298470	chr10	34280491	34280990	Gm47512|chr10:34280491-34280990	0.246645805235317	.	.
chr10	34297971	34298470	chr10	34280491	34280990	Tspyl4|chr10:34280491-34280990	0.246645805235317	.	.
chr10	34297971	34298470	chr10	34368075	34368574	Gm47512|chr10:34368075-34368574	0.191093970247924	.	.
chr10	34297971	34298470	chr10	34368075	34368574	Tspyl4|chr10:34368075-34368574	0.191093970247924	.	.
chr10	34297971	34298470	chr10	34512501	34513000	Gm47512|chr10:34512501-34513000	0.219892370107439	.	.
chr10	34297971	34298470	chr10	34512501	34513000	Tspyl4|chr10:34512501-34513000	0.219892370107439	.	.
chr10	34297971	34298470	chr10	34617147	34617646	Gm47512|chr10:34617147-34617646	0.429760384690369	.	.
chr10	34297971	34298470	chr10	34617147	34617646	Tspyl4|chr10:34617147-34617646	0.429760384690369	.	.
chr10	34418335	34418834	chr10	34368075	34368574	Nt5dc1|chr10:34368075-34368574	0.171129043303878	.	.
chr10	34418335	34418834	chr10	34512501	34513000	Nt5dc1|chr10:34512501-34513000	0.274265611375294	.	.
chr10	34418335	34418834	chr10	34617147	34617646	Nt5dc1|chr10:34617147-34617646	0.262699991972175	.	.
chr10	36505968	36506467	chr10	36567264	36567763	Hs3st5|chr10:36567264-36567763	0.170268702573154	.	.
chr10	36506584	36507083	chr10	36566760	36567259	Hs3st5|chr10:36566760-36567259	0.230175092788525	.	.
chr10	36506584	36507083	chr10	36608625	36609124	Hs3st5|chr10:36608625-36609124	0.195222849878908	.	.
chr10	36507177	36507676	chr10	36566760	36567259	Hs3st5|chr10:36566760-36567259	0.168034631328474	.	.
chr10	36507177	36507676	chr10	36567264	36567763	Hs3st5|chr10:36567264-36567763	0.236760604667828	.	.
chr10	38965296	38965795	chr10	39165450	39165949	Lama4|chr10:39165450-39165949	0.17255263989638	.	.
chr10	39133692	39134191	chr10	38849073	38849572	Fam229b|chr10:38849073-38849572	0.310720017323166	.	.
chr10	39133692	39134191	chr10	38849073	38849572	Tube1|chr10:38849073-38849572	0.310720017323166	.	.
chr10	39133692	39134191	chr10	38855845	38856344	Fam229b|chr10:38855845-38856344	0.383446850073038	.	.
chr10	39133692	39134191	chr10	38855845	38856344	Tube1|chr10:38855845-38856344	0.383446850073038	.	.
chr10	39133692	39134191	chr10	39039529	39040028	Fam229b|chr10:39039529-39040028	0.262242231361953	.	.
chr10	39133692	39134191	chr10	39039529	39040028	Tube1|chr10:39039529-39040028	0.262242231361953	.	.
chr10	39133692	39134191	chr10	39121395	39121894	Fam229b|chr10:39121395-39121894	0.138285282002371	.	.
chr10	39133692	39134191	chr10	39121395	39121894	Tube1|chr10:39121395-39121894	0.138285282002371	.	.
chr10	42276537	42277036	chr10	42277563	42278062	Foxo3|chr10:42277563-42278062	0.343231456231053	.	.
chr10	42276537	42277036	chr10	42308548	42309047	Foxo3|chr10:42308548-42309047	0.171833090570624	.	.
chr10	42477769	42478268	chr10	42277563	42278062	Afg1l|chr10:42277563-42278062	0.502640480123158	.	.
chr10	42478381	42478880	chr10	42277563	42278062	Afg1l|chr10:42277563-42278062	0.600155268478295	.	.
chr10	42478381	42478880	chr10	42678656	42679155	Afg1l|chr10:42678656-42679155	0.177119253732849	.	.
chr10	42501588	42502087	chr10	42251261	42251760	Snx3|chr10:42251261-42251760	0.1664782586339	.	.
chr10	42501588	42502087	chr10	42277563	42278062	Snx3|chr10:42277563-42278062	0.356195056512199	.	.
chr10	42501588	42502087	chr10	42339635	42340134	Snx3|chr10:42339635-42340134	0.298010312918353	.	.
chr10	42502326	42502825	chr10	42277563	42278062	Snx3|chr10:42277563-42278062	0.133240327524554	.	.
chr10	43901492	43901991	chr10	43918944	43919443	Qrsl1|chr10:43918944-43919443	0.227628128986931	.	.
chr10	43901492	43901991	chr10	43918944	43919443	Rtn4ip1|chr10:43918944-43919443	0.227628128986931	.	.
chr10	43901492	43901991	chr10	43953823	43954322	Qrsl1|chr10:43953823-43954322	0.128568138222648	.	.
chr10	43901492	43901991	chr10	43953823	43954322	Rtn4ip1|chr10:43953823-43954322	0.128568138222648	.	.
chr10	44148721	44149220	chr10	43759852	43760351	Crybg1|chr10:43759852-43760351	0.215158306675832	.	.
chr10	44148721	44149220	chr10	44177302	44177801	Crybg1|chr10:44177302-44177801	0.168554130687733	.	.
chr10	44268090	44268589	chr10	44381373	44381872	Atg5|chr10:44381373-44381872	0.206258749613995	.	.
chr10	45066851	45067350	chr10	45045177	45045676	Prep|chr10:45045177-45045676	0.270034966586025	.	.
chr10	45289129	45289628	chr10	45363307	45363806	Gm15934|chr10:45363307-45363806	0.201883922949878	.	.
chr10	45289129	45289628	chr10	45511693	45512192	Gm15934|chr10:45511693-45512192	0.146406872124054	.	.
chr10	45289129	45289628	chr10	45676685	45677184	Gm15934|chr10:45676685-45677184	0.212833200211827	.	.
chr10	45335421	45335920	chr10	45742467	45742966	Bves|chr10:45742467-45742966	0.141763207726944	.	.
chr10	45335958	45336457	chr10	45373235	45373734	Bves|chr10:45373235-45373734	0.14073957065783	.	.
chr10	45335958	45336457	chr10	45676685	45677184	Bves|chr10:45676685-45677184	0.223369567691265	.	.
chr10	45485562	45486061	chr10	45373235	45373734	Lin28b|chr10:45373235-45373734	0.199523004135436	.	.
chr10	45486237	45486736	chr10	45381821	45382320	Lin28b|chr10:45381821-45382320	0.152039439852514	.	.
chr10	45486237	45486736	chr10	45470048	45470547	Lin28b|chr10:45470048-45470547	0.202813553481192	.	.
chr10	45577590	45578089	chr10	45381821	45382320	Hace1|chr10:45381821-45382320	0.251537047487902	.	.
chr10	49788557	49789056	chr10	49782586	49783085	Grik2|chr10:49782586-49783085	0.260882019426837	.	.
chr10	49788557	49789056	chr10	49783245	49783744	Grik2|chr10:49783245-49783744	0.188157680654898	.	.
chr10	49788557	49789056	chr10	49850439	49850938	Grik2|chr10:49850439-49850938	0.163142740635474	.	.
chr10	50592385	50592884	chr10	50903253	50903752	Ascc3|chr10:50903253-50903752	0.264796857418275	.	.
chr10	50894338	50894837	chr10	50698956	50699455	Sim1|chr10:50698956-50699455	0.251315182650587	.	.
chr10	50894338	50894837	chr10	50763310	50763809	Sim1|chr10:50763310-50763809	0.144566532496565	.	.
chr10	50894338	50894837	chr10	50792811	50793310	Sim1|chr10:50792811-50793310	0.236310184302967	.	.
chr10	50894338	50894837	chr10	50903253	50903752	Sim1|chr10:50903253-50903752	0.467741228710644	.	.
chr10	50894338	50894837	chr10	50903253	50903752	Sim1|chr10:50903253-50903752	0.467741228710645	.	.
chr10	50894338	50894837	chr10	50910960	50911459	Sim1|chr10:50910960-50911459	0.271029044283488	.	.
chr10	50894338	50894837	chr10	51011367	51011866	Sim1|chr10:51011367-51011866	0.186925562081516	.	.
chr10	50894338	50894837	chr10	51163775	51164274	Sim1|chr10:51163775-51164274	0.157635074226749	.	.
chr10	51677907	51678406	chr10	51291779	51292278	Rfx6|chr10:51291779-51292278	0.163183799568938	.	.
chr10	51677907	51678406	chr10	51405082	51405581	Rfx6|chr10:51405082-51405581	0.143624920353936	.	.
chr10	51677907	51678406	chr10	51916377	51916876	Rfx6|chr10:51916377-51916876	0.360743731774137	.	.
chr10	52022446	52022945	chr10	51779583	51780082	Vgll2|chr10:51779583-51780082	0.133491798328895	.	.
chr10	52022446	52022945	chr10	52216726	52217225	Vgll2|chr10:52216726-52217225	0.276061664927077	.	.
chr10	52022446	52022945	chr10	52471563	52472062	Vgll2|chr10:52471563-52472062	0.167563045319548	.	.
chr10	52233366	52233865	chr10	52106115	52106614	Dcbld1|chr10:52106115-52106614	0.15555637728463	.	.
chr10	52233867	52234366	chr10	52216726	52217225	Dcbld1|chr10:52216726-52217225	0.169545493646516	.	.
chr10	52381975	52382474	chr10	52216726	52217225	Gopc|chr10:52216726-52217225	0.319395383063921	.	.
chr10	52417238	52417737	chr10	52106115	52106614	Nus1|chr10:52106115-52106614	0.165881298137942	.	.
chr10	52690801	52691300	chr10	52712103	52712602	Slc35f1|chr10:52712103-52712602	0.156761400027983	.	.
chr10	56228732	56229231	chr10	56115133	56115632	Tbc1d32|chr10:56115133-56115632	0.160071989547275	.	.
chr10	56228732	56229231	chr10	56369070	56369569	Tbc1d32|chr10:56369070-56369569	0.142198553418582	.	.
chr10	56431764	56432263	chr10	56369070	56369569	Gm36595|chr10:56369070-56369569	0.158385111895029	.	.
chr10	57486054	57486553	chr10	57001179	57001678	4930467K11Rik|chr10:57001179-57001678	0.358315999881591	.	.
chr10	57486054	57486553	chr10	57001179	57001678	Hsf2|chr10:57001179-57001678	0.358315999881591	.	.
chr10	57486054	57486553	chr10	57081433	57081932	4930467K11Rik|chr10:57081433-57081932	0.186180028906971	.	.
chr10	57486054	57486553	chr10	57081433	57081932	Hsf2|chr10:57081433-57081932	0.186180028906971	.	.
chr10	57486054	57486553	chr10	57183491	57183990	4930467K11Rik|chr10:57183491-57183990	0.200233063930559	.	.
chr10	57486054	57486553	chr10	57183491	57183990	Hsf2|chr10:57183491-57183990	0.200233063930559	.	.
chr10	57486054	57486553	chr10	57569528	57570027	4930467K11Rik|chr10:57569528-57570027	0.228838434339218	.	.
chr10	57486054	57486553	chr10	57569528	57570027	4930467K11Rik|chr10:57569528-57570027	0.228838434339219	.	.
chr10	57486054	57486553	chr10	57569528	57570027	Hsf2|chr10:57569528-57570027	0.228838434339218	.	.
chr10	57486054	57486553	chr10	57569528	57570027	Hsf2|chr10:57569528-57570027	0.228838434339219	.	.
chr10	57486054	57486553	chr10	57727620	57728119	4930467K11Rik|chr10:57727620-57728119	0.364315703710017	.	.
chr10	57486054	57486553	chr10	57727620	57728119	Hsf2|chr10:57727620-57728119	0.364315703710017	.	.
chr10	57486054	57486553	chr10	57743482	57743981	4930467K11Rik|chr10:57743482-57743981	0.209610804895473	.	.
chr10	57486054	57486553	chr10	57743482	57743981	Hsf2|chr10:57743482-57743981	0.209610804895473	.	.
chr10	57532304	57532803	chr10	57281199	57281698	Serinc1|chr10:57281199-57281698	0.140271808009195	.	.
chr10	57532304	57532803	chr10	57783465	57783964	Serinc1|chr10:57783465-57783964	0.138825159617521	.	.
chr10	57532304	57532803	chr10	57848308	57848807	Serinc1|chr10:57848308-57848807	0.229661812653724	.	.
chr10	57631815	57632314	chr10	57281199	57281698	Pkib|chr10:57281199-57281698	0.158069016627071	.	.
chr10	57631815	57632314	chr10	57317064	57317563	Pkib|chr10:57317064-57317563	0.287993885878994	.	.
chr10	57631815	57632314	chr10	57722319	57722818	Pkib|chr10:57722319-57722818	0.134865765774608	.	.
chr10	57631815	57632314	chr10	57743482	57743981	Pkib|chr10:57743482-57743981	0.173303475516484	.	.
chr10	57631815	57632314	chr10	57783465	57783964	Pkib|chr10:57783465-57783964	0.14198720644821	.	.
chr10	57794436	57794935	chr10	57568996	57569495	Smpdl3a|chr10:57568996-57569495	0.225235906454054	.	.
chr10	57794436	57794935	chr10	57569528	57570027	Smpdl3a|chr10:57569528-57570027	0.15547448561271	.	.
chr10	57794436	57794935	chr10	57722319	57722818	Smpdl3a|chr10:57722319-57722818	0.184457731886084	.	.
chr10	57794436	57794935	chr10	57829597	57830096	Smpdl3a|chr10:57829597-57830096	0.297645979630246	.	.
chr10	57794436	57794935	chr10	57841830	57842329	Smpdl3a|chr10:57841830-57842329	0.14606017037088	.	.
chr10	57794939	57795438	chr10	57568996	57569495	Smpdl3a|chr10:57568996-57569495	0.169242808760316	.	.
chr10	57794939	57795438	chr10	57569528	57570027	Smpdl3a|chr10:57569528-57570027	0.139887390441137	.	.
chr10	57794939	57795438	chr10	57722319	57722818	Smpdl3a|chr10:57722319-57722818	0.146332833628541	.	.
chr10	57794939	57795438	chr10	57743482	57743981	Smpdl3a|chr10:57743482-57743981	0.177509303939568	.	.
chr10	57794939	57795438	chr10	57829597	57830096	Smpdl3a|chr10:57829597-57830096	0.150435941084606	.	.
chr10	57794939	57795438	chr10	57841830	57842329	Smpdl3a|chr10:57841830-57842329	0.133928517206444	.	.
chr10	58255194	58255693	chr10	58384035	58384534	Gcc2|chr10:58384035-58384534	0.12921469999945	.	.
chr10	58446597	58447096	chr10	58401851	58402350	Ranbp2|chr10:58401851-58402350	0.154679191422917	.	.
chr10	58447107	58447606	chr10	58377737	58378236	Ranbp2|chr10:58377737-58378236	0.185756775596439	.	.
chr10	58447107	58447606	chr10	58401851	58402350	Ranbp2|chr10:58401851-58402350	0.279426475503944	.	.
chr10	58497623	58498122	chr10	58359083	58359582	Ccdc138|chr10:58359083-58359582	0.1606229412754	.	.
chr10	58497623	58498122	chr10	58389751	58390250	Ccdc138|chr10:58389751-58390250	0.249082176018999	.	.
chr10	61783021	61783520	chr10	61848415	61848914	H2afy2|chr10:61848415-61848914	0.131935150243165	.	.
chr10	61783021	61783520	chr10	61949445	61949944	H2afy2|chr10:61949445-61949944	0.192661057531674	.	.
chr10	61783021	61783520	chr10	62110799	62111298	H2afy2|chr10:62110799-62111298	0.187139036665789	.	.
chr10	61783689	61784188	chr10	61877748	61878247	H2afy2|chr10:61877748-61878247	0.215199622580624	.	.
chr10	61783689	61784188	chr10	62055333	62055832	H2afy2|chr10:62055333-62055832	0.205310684015284	.	.
chr10	62231026	62231525	chr10	61848415	61848914	Tspan15|chr10:61848415-61848914	0.264863528856422	.	.
chr10	62231026	62231525	chr10	61980369	61980868	Tspan15|chr10:61980369-61980868	0.158335775210563	.	.
chr10	62231026	62231525	chr10	62102023	62102522	Tspan15|chr10:62102023-62102522	0.134140670217292	.	.
chr10	62231026	62231525	chr10	62300269	62300768	Tspan15|chr10:62300269-62300768	0.221523669960473	.	.
chr10	62340040	62340539	chr10	62055333	62055832	Hk1os|chr10:62055333-62055832	0.141304881238806	.	.
chr10	62340040	62340539	chr10	62300269	62300768	Hk1os|chr10:62300269-62300768	0.353203452790227	.	.
chr10	62449224	62449723	chr10	62101434	62101933	4930507D05Rik|chr10:62101434-62101933	0.23833168221087	.	.
chr10	62449224	62449723	chr10	62101434	62101933	Supv3l1|chr10:62101434-62101933	0.23833168221087	.	.
chr10	62449224	62449723	chr10	62110799	62111298	4930507D05Rik|chr10:62110799-62111298	0.198276779444568	.	.
chr10	62449224	62449723	chr10	62110799	62111298	Supv3l1|chr10:62110799-62111298	0.198276779444568	.	.
chr10	62449224	62449723	chr10	62182988	62183487	4930507D05Rik|chr10:62182988-62183487	0.162068145532753	.	.
chr10	62449224	62449723	chr10	62182988	62183487	Supv3l1|chr10:62182988-62183487	0.162068145532753	.	.
chr10	62449224	62449723	chr10	62300269	62300768	4930507D05Rik|chr10:62300269-62300768	0.315493731504704	.	.
chr10	62449224	62449723	chr10	62300269	62300768	Supv3l1|chr10:62300269-62300768	0.315493731504704	.	.
chr10	62449224	62449723	chr10	62332391	62332890	4930507D05Rik|chr10:62332391-62332890	0.224598330944504	.	.
chr10	62449224	62449723	chr10	62332391	62332890	Supv3l1|chr10:62332391-62332890	0.224598330944504	.	.
chr10	62449766	62450265	chr10	62055333	62055832	4930507D05Rik|chr10:62055333-62055832	0.34011935027521	.	.
chr10	62449766	62450265	chr10	62055333	62055832	Supv3l1|chr10:62055333-62055832	0.34011935027521	.	.
chr10	62449766	62450265	chr10	62110799	62111298	4930507D05Rik|chr10:62110799-62111298	0.132178578081073	.	.
chr10	62449766	62450265	chr10	62110799	62111298	Supv3l1|chr10:62110799-62111298	0.132178578081073	.	.
chr10	62449766	62450265	chr10	62182988	62183487	4930507D05Rik|chr10:62182988-62183487	0.239169111238455	.	.
chr10	62449766	62450265	chr10	62182988	62183487	Supv3l1|chr10:62182988-62183487	0.239169111238455	.	.
chr10	62449766	62450265	chr10	62275118	62275617	4930507D05Rik|chr10:62275118-62275617	0.246253281780565	.	.
chr10	62449766	62450265	chr10	62275118	62275617	Supv3l1|chr10:62275118-62275617	0.246253281780565	.	.
chr10	62449766	62450265	chr10	62300269	62300768	4930507D05Rik|chr10:62300269-62300768	0.298785986463836	.	.
chr10	62449766	62450265	chr10	62300269	62300768	Supv3l1|chr10:62300269-62300768	0.298785986463836	.	.
chr10	62486629	62487128	chr10	62055333	62055832	Vps26a|chr10:62055333-62055832	0.185093975179847	.	.
chr10	62486629	62487128	chr10	62275118	62275617	Vps26a|chr10:62275118-62275617	0.197111016726257	.	.
chr10	62486629	62487128	chr10	62300269	62300768	Vps26a|chr10:62300269-62300768	0.392473199994851	.	.
chr10	62578211	62578710	chr10	62300269	62300768	4933428P19Rik|chr10:62300269-62300768	0.147823989464511	.	.
chr10	62578211	62578710	chr10	62300269	62300768	Kif1bp|chr10:62300269-62300768	0.147823989464511	.	.
chr10	62578211	62578710	chr10	62332391	62332890	4933428P19Rik|chr10:62332391-62332890	0.156494967199242	.	.
chr10	62578211	62578710	chr10	62332391	62332890	Kif1bp|chr10:62332391-62332890	0.156494967199242	.	.
chr10	62578211	62578710	chr10	62856650	62857149	4933428P19Rik|chr10:62856650-62857149	0.214522868582545	.	.
chr10	62578211	62578710	chr10	62856650	62857149	Kif1bp|chr10:62856650-62857149	0.214522868582545	.	.
chr10	62578211	62578710	chr10	62865795	62866294	4933428P19Rik|chr10:62865795-62866294	0.156281891251829	.	.
chr10	62578211	62578710	chr10	62865795	62866294	Kif1bp|chr10:62865795-62866294	0.156281891251829	.	.
chr10	62602059	62602558	chr10	62275118	62275617	Ddx21|chr10:62275118-62275617	0.226152203164022	.	.
chr10	62602059	62602558	chr10	62275118	62275617	Gm47257|chr10:62275118-62275617	0.226152203164022	.	.
chr10	62602059	62602558	chr10	62300269	62300768	Ddx21|chr10:62300269-62300768	0.34525031156255	.	.
chr10	62602059	62602558	chr10	62300269	62300768	Gm47257|chr10:62300269-62300768	0.34525031156255	.	.
chr10	62651098	62651597	chr10	62300269	62300768	Ddx50|chr10:62300269-62300768	0.276836261994161	.	.
chr10	62651098	62651597	chr10	62332391	62332890	Ddx50|chr10:62332391-62332890	0.157890237972447	.	.
chr10	62651098	62651597	chr10	62856650	62857149	Ddx50|chr10:62856650-62857149	0.258973248658292	.	.
chr10	62725538	62726037	chr10	62590203	62590702	Stox1|chr10:62590203-62590702	0.195719838925983	.	.
chr10	62725538	62726037	chr10	62856650	62857149	Stox1|chr10:62856650-62857149	0.197086165408865	.	.
chr10	62792172	62792671	chr10	62831702	62832201	Ccar1|chr10:62831702-62832201	0.155657259108612	.	.
chr10	62792172	62792671	chr10	62856650	62857149	Ccar1|chr10:62856650-62857149	0.235863762580308	.	.
chr10	62792172	62792671	chr10	63040223	63040722	Ccar1|chr10:63040223-63040722	0.147414730407016	.	.
chr10	62919701	62920200	chr10	62831702	62832201	Slc25a16|chr10:62831702-62832201	0.164065272145118	.	.
chr10	62919701	62920200	chr10	63089921	63090420	Slc25a16|chr10:63089921-63090420	0.13709924025777	.	.
chr10	62920395	62920894	chr10	63153641	63154140	Slc25a16|chr10:63153641-63154140	0.180333849041467	.	.
chr10	62946840	62947339	chr10	62856650	62857149	Dna2|chr10:62856650-62857149	0.193346260584696	.	.
chr10	62946840	62947339	chr10	63153641	63154140	Dna2|chr10:63153641-63154140	0.139063942128277	.	.
chr10	62979983	62980482	chr10	62856650	62857149	Rufy2|chr10:62856650-62857149	0.204078835877557	.	.
chr10	62979983	62980482	chr10	62865795	62866294	Rufy2|chr10:62865795-62866294	0.149612018560558	.	.
chr10	62980587	62981086	chr10	62856650	62857149	Rufy2|chr10:62856650-62857149	0.231250956463882	.	.
chr10	62980587	62981086	chr10	63043120	63043619	Rufy2|chr10:63043120-63043619	0.206586098487907	.	.
chr10	62980587	62981086	chr10	63153641	63154140	Rufy2|chr10:63153641-63154140	0.382226960484614	.	.
chr10	63023030	63023529	chr10	63043120	63043619	Hnrnph3|chr10:63043120-63043619	0.287724936075254	.	.
chr10	63023030	63023529	chr10	63160281	63160780	Hnrnph3|chr10:63160281-63160780	0.286882763113741	.	.
chr10	63023030	63023529	chr10	63308515	63309014	Hnrnph3|chr10:63308515-63309014	0.227348769889578	.	.
chr10	63023030	63023529	chr10	63338814	63339313	Hnrnph3|chr10:63338814-63339313	0.166332269847299	.	.
chr10	63023688	63024187	chr10	62856650	62857149	Hnrnph3|chr10:62856650-62857149	0.360649574595606	.	.
chr10	63023688	63024187	chr10	62856650	62857149	Pbld2|chr10:62856650-62857149	0.360649574595606	.	.
chr10	63023688	63024187	chr10	63043120	63043619	Hnrnph3|chr10:63043120-63043619	0.263749897791418	.	.
chr10	63023688	63024187	chr10	63043120	63043619	Pbld2|chr10:63043120-63043619	0.263749897791418	.	.
chr10	63023688	63024187	chr10	63160281	63160780	Hnrnph3|chr10:63160281-63160780	0.192487158511593	.	.
chr10	63023688	63024187	chr10	63160281	63160780	Pbld2|chr10:63160281-63160780	0.192487158511593	.	.
chr10	63023688	63024187	chr10	63338814	63339313	Hnrnph3|chr10:63338814-63339313	0.383290430920035	.	.
chr10	63023688	63024187	chr10	63338814	63339313	Pbld2|chr10:63338814-63339313	0.383290430920035	.	.
chr10	63099999	63100498	chr10	63160281	63160780	Atoh7|chr10:63160281-63160780	0.143863220298467	.	.
chr10	63099999	63100498	chr10	63308515	63309014	Atoh7|chr10:63308515-63309014	0.193525933739533	.	.
chr10	63099999	63100498	chr10	63338211	63338710	Atoh7|chr10:63338211-63338710	0.15672365041291	.	.
chr10	63099999	63100498	chr10	63338814	63339313	Atoh7|chr10:63338814-63339313	0.129659275644296	.	.
chr10	63202967	63203466	chr10	62866298	62866797	Mypn|chr10:62866298-62866797	0.15030425199736	.	.
chr10	63243618	63244117	chr10	62856650	62857149	1700120B22Rik|chr10:62856650-62857149	0.26943139214305	.	.
chr10	63243618	63244117	chr10	62856650	62857149	Herc4|chr10:62856650-62857149	0.26943139214305	.	.
chr10	63243618	63244117	chr10	62865795	62866294	1700120B22Rik|chr10:62865795-62866294	0.196653191799212	.	.
chr10	63243618	63244117	chr10	62865795	62866294	Herc4|chr10:62865795-62866294	0.196653191799212	.	.
chr10	63243618	63244117	chr10	63065948	63066447	1700120B22Rik|chr10:63065948-63066447	0.214171897750502	.	.
chr10	63243618	63244117	chr10	63065948	63066447	Herc4|chr10:63065948-63066447	0.214171897750502	.	.
chr10	63243618	63244117	chr10	63153641	63154140	1700120B22Rik|chr10:63153641-63154140	0.224475190809586	.	.
chr10	63243618	63244117	chr10	63153641	63154140	Herc4|chr10:63153641-63154140	0.224475190809586	.	.
chr10	63243618	63244117	chr10	63338814	63339313	1700120B22Rik|chr10:63338814-63339313	0.310529532147758	.	.
chr10	63243618	63244117	chr10	63338814	63339313	Herc4|chr10:63338814-63339313	0.310529532147758	.	.
chr10	63243618	63244117	chr10	63377381	63377880	1700120B22Rik|chr10:63377381-63377880	0.3286986819597	.	.
chr10	63243618	63244117	chr10	63377381	63377880	Herc4|chr10:63377381-63377880	0.3286986819597	.	.
chr10	63429313	63429812	chr10	63043120	63043619	Ctnna3|chr10:63043120-63043619	0.341576533511528	.	.
chr10	63429313	63429812	chr10	63160281	63160780	Ctnna3|chr10:63160281-63160780	0.428855642548433	.	.
chr10	63429313	63429812	chr10	63308515	63309014	Ctnna3|chr10:63308515-63309014	0.411906802556663	.	.
chr10	63429313	63429812	chr10	63338211	63338710	Ctnna3|chr10:63338211-63338710	0.200429348899474	.	.
chr10	63429313	63429812	chr10	63338814	63339313	Ctnna3|chr10:63338814-63339313	0.18454602142699	.	.
chr10	63429313	63429812	chr10	63582526	63583025	Ctnna3|chr10:63582526-63583025	0.185407779552827	.	.
chr10	63429957	63430456	chr10	63040223	63040722	Ctnna3|chr10:63040223-63040722	0.148224650413333	.	.
chr10	63429957	63430456	chr10	63043120	63043619	Ctnna3|chr10:63043120-63043619	0.189665328809947	.	.
chr10	63429957	63430456	chr10	63156747	63157246	Ctnna3|chr10:63156747-63157246	0.147974326168926	.	.
chr10	63429957	63430456	chr10	63160281	63160780	Ctnna3|chr10:63160281-63160780	0.206288511443679	.	.
chr10	63429957	63430456	chr10	63308515	63309014	Ctnna3|chr10:63308515-63309014	0.287888104166829	.	.
chr10	72654602	72655101	chr10	72403182	72403681	Zwint|chr10:72403182-72403681	0.27957259928179	.	.
chr10	72654602	72655101	chr10	72634070	72634569	Zwint|chr10:72634070-72634569	0.142804271417076	.	.
chr10	72654602	72655101	chr10	72979229	72979728	Zwint|chr10:72979229-72979728	0.21689776944632	.	.
chr10	72655128	72655627	chr10	72403182	72403681	Zwint|chr10:72403182-72403681	0.166430271050589	.	.
chr10	75773277	75773776	chr10	75853409	75853908	Ddt|chr10:75853409-75853908	0.211678630453803	.	.
chr10	75773277	75773776	chr10	75873531	75874030	Ddt|chr10:75873531-75874030	0.202495770582579	.	.
chr10	75773277	75773776	chr10	75950691	75951190	Ddt|chr10:75950691-75951190	0.379033599757477	.	.
chr10	75859343	75859842	chr10	75873531	75874030	Mif|chr10:75873531-75874030	0.162381944664089	.	.
chr10	75860073	75860572	chr10	75834209	75834708	Mif|chr10:75834209-75834708	0.191877244925514	.	.
chr10	75860073	75860572	chr10	75853409	75853908	Mif|chr10:75853409-75853908	0.203952397736332	.	.
chr10	75860073	75860572	chr10	75872865	75873364	Mif|chr10:75872865-75873364	0.267187462948039	.	.
chr10	75860073	75860572	chr10	75873531	75874030	Mif|chr10:75873531-75874030	0.218936266984502	.	.
chr10	75860073	75860572	chr10	75950691	75951190	Mif|chr10:75950691-75951190	0.191317017533304	.	.
chr10	75893088	75893587	chr10	75853409	75853908	Derl3|chr10:75853409-75853908	0.183645411722089	.	.
chr10	75893088	75893587	chr10	75873531	75874030	Derl3|chr10:75873531-75874030	0.262694163929949	.	.
chr10	75893088	75893587	chr10	75950691	75951190	Derl3|chr10:75950691-75951190	0.226566011872905	.	.
chr10	75921379	75921878	chr10	75950691	75951190	Smarcb1|chr10:75950691-75951190	0.139787078526848	.	.
chr10	75921379	75921878	chr10	76203887	76204386	Smarcb1|chr10:76203887-76204386	0.160911831134462	.	.
chr10	75935571	75936070	chr10	75873531	75874030	Mmp11|chr10:75873531-75874030	0.312938285135223	.	.
chr10	75935571	75936070	chr10	75883039	75883538	Mmp11|chr10:75883039-75883538	0.149009868626296	.	.
chr10	75935571	75936070	chr10	75950691	75951190	Mmp11|chr10:75950691-75951190	0.34319028675618	.	.
chr10	75936223	75936722	chr10	75834209	75834708	Mmp11|chr10:75834209-75834708	0.139547932041569	.	.
chr10	75936223	75936722	chr10	75872865	75873364	Mmp11|chr10:75872865-75873364	0.236540291227287	.	.
chr10	75936223	75936722	chr10	75873531	75874030	Mmp11|chr10:75873531-75874030	0.226140244356419	.	.
chr10	75936223	75936722	chr10	75883039	75883538	Mmp11|chr10:75883039-75883538	0.206571926878397	.	.
chr10	75936223	75936722	chr10	75950691	75951190	Mmp11|chr10:75950691-75951190	0.186627815218465	.	.
chr10	76032290	76032789	chr10	75853409	75853908	Zfp280b|chr10:75853409-75853908	0.16945047110783	.	.
chr10	76032290	76032789	chr10	75872865	75873364	Zfp280b|chr10:75872865-75873364	0.171711020227348	.	.
chr10	76237626	76238125	chr10	75853409	75853908	Prmt2|chr10:75853409-75853908	0.207025292705803	.	.
chr10	76237626	76238125	chr10	75873531	75874030	Prmt2|chr10:75873531-75874030	0.358815450148335	.	.
chr10	76237626	76238125	chr10	75950691	75951190	Prmt2|chr10:75950691-75951190	0.185138575531528	.	.
chr10	76237626	76238125	chr10	76455222	76455721	Prmt2|chr10:76455222-76455721	0.220026842102511	.	.
chr10	76345090	76345589	chr10	76203887	76204386	Dip2a|chr10:76203887-76204386	0.176822324829852	.	.
chr10	76345090	76345589	chr10	76455222	76455721	Dip2a|chr10:76455222-76455721	0.138166059318966	.	.
chr10	76442556	76443055	chr10	76271186	76271685	Pcnt|chr10:76271186-76271685	0.497411728104788	.	.
chr10	78352152	78352651	chr10	78438115	78438614	Agpat3|chr10:78438115-78438614	0.196039333306926	.	.
chr10	78352152	78352651	chr10	78438115	78438614	Gm40709|chr10:78438115-78438614	0.196039333306926	.	.
chr10	78352152	78352651	chr10	78686751	78687250	Agpat3|chr10:78686751-78687250	0.190350674934246	.	.
chr10	78352152	78352651	chr10	78686751	78687250	Gm40709|chr10:78686751-78687250	0.190350674934246	.	.
chr10	78412126	78412625	chr10	78481893	78482392	Rrp1|chr10:78481893-78482392	0.182645541224755	.	.
chr10	78412126	78412625	chr10	78686751	78687250	Rrp1|chr10:78686751-78687250	0.275854282960819	.	.
chr10	78412843	78413342	chr10	78686751	78687250	Rrp1|chr10:78686751-78687250	0.264873453490718	.	.
chr10	78425391	78425890	chr10	78279111	78279610	Cstb|chr10:78279111-78279610	0.150281569385555	.	.
chr10	78425391	78425890	chr10	78438115	78438614	Cstb|chr10:78438115-78438614	0.17396403442772	.	.
chr10	78425391	78425890	chr10	78440750	78441249	Cstb|chr10:78440750-78441249	0.200659933285637	.	.
chr10	78425391	78425890	chr10	78481893	78482392	Cstb|chr10:78481893-78482392	0.131345507243715	.	.
chr10	78464708	78465207	chr10	78279111	78279610	Pdxk|chr10:78279111-78279610	0.267021834031042	.	.
chr10	78464708	78465207	chr10	78440750	78441249	Pdxk|chr10:78440750-78441249	0.209913998010703	.	.
chr10	78464708	78465207	chr10	78686751	78687250	Pdxk|chr10:78686751-78687250	0.267909018815414	.	.
chr10	78574182	78574681	chr10	78686751	78687250	Ilvbl|chr10:78686751-78687250	0.145461989351367	.	.
chr10	78574182	78574681	chr10	78787724	78788223	Ilvbl|chr10:78787724-78788223	0.225854771742529	.	.
chr10	78574691	78575190	chr10	78438115	78438614	Ilvbl|chr10:78438115-78438614	0.210720408113183	.	.
chr10	78574691	78575190	chr10	78481893	78482392	Ilvbl|chr10:78481893-78482392	0.128476353736751	.	.
chr10	78746859	78747358	chr10	78457906	78458405	Gm30400|chr10:78457906-78458405	0.183110905345475	.	.
chr10	78746859	78747358	chr10	78812600	78813099	Gm30400|chr10:78812600-78813099	0.233006134137221	.	.
chr10	78752339	78752838	chr10	78686751	78687250	Ccdc105|chr10:78686751-78687250	0.150514460068527	.	.
chr10	78752339	78752838	chr10	78787724	78788223	Ccdc105|chr10:78787724-78788223	0.224388414849128	.	.
chr10	78780051	78780550	chr10	78787724	78788223	Slc1a6|chr10:78787724-78788223	0.188740061219757	.	.
chr10	79097368	79097867	chr10	78787724	78788223	2610008E11Rik|chr10:78787724-78788223	0.145095476373003	.	.
chr10	79533018	79533517	chr10	79595188	79595687	Plpp2|chr10:79595188-79595687	0.182632232502048	.	.
chr10	79533018	79533517	chr10	79638841	79639340	Plpp2|chr10:79638841-79639340	0.14479636709591	.	.
chr10	79533018	79533517	chr10	79655302	79655801	Plpp2|chr10:79655302-79655801	0.173020820778182	.	.
chr10	79533018	79533517	chr10	79712388	79712887	Plpp2|chr10:79712388-79712887	0.221672084903217	.	.
chr10	79533559	79534058	chr10	79595188	79595687	Plpp2|chr10:79595188-79595687	0.31693688950965	.	.
chr10	79533559	79534058	chr10	79638841	79639340	Plpp2|chr10:79638841-79639340	0.410119525775762	.	.
chr10	79533559	79534058	chr10	79712388	79712887	Plpp2|chr10:79712388-79712887	0.145777049061412	.	.
chr10	79554336	79554835	chr10	79638841	79639340	Mier2|chr10:79638841-79639340	0.230879290986838	.	.
chr10	79554336	79554835	chr10	79649318	79649817	Mier2|chr10:79649318-79649817	0.359171652745542	.	.
chr10	79554336	79554835	chr10	79712388	79712887	Mier2|chr10:79712388-79712887	0.302791569539118	.	.
chr10	79554879	79555378	chr10	79595188	79595687	Mier2|chr10:79595188-79595687	0.198713674215574	.	.
chr10	79554879	79555378	chr10	79638841	79639340	Mier2|chr10:79638841-79639340	0.155502492601782	.	.
chr10	79554879	79555378	chr10	79712388	79712887	Mier2|chr10:79712388-79712887	0.187784917749991	.	.
chr10	79613886	79614385	chr10	79595188	79595687	C2cd4c|chr10:79595188-79595687	0.340722660984467	.	.
chr10	79613886	79614385	chr10	79597022	79597521	C2cd4c|chr10:79597022-79597521	0.277172047242817	.	.
chr10	79613886	79614385	chr10	79649318	79649817	C2cd4c|chr10:79649318-79649817	0.14156888284527	.	.
chr10	79613886	79614385	chr10	79654793	79655292	C2cd4c|chr10:79654793-79655292	0.310563899316649	.	.
chr10	79613886	79614385	chr10	79655302	79655801	C2cd4c|chr10:79655302-79655801	0.374250122793545	.	.
chr10	79613886	79614385	chr10	79712388	79712887	C2cd4c|chr10:79712388-79712887	0.387184856864317	.	.
chr10	79637007	79637506	chr10	79321886	79322385	Gm47163|chr10:79321886-79322385	0.176539414082655	.	.
chr10	79637007	79637506	chr10	79321886	79322385	Shc2|chr10:79321886-79322385	0.176539414082655	.	.
chr10	79637007	79637506	chr10	79695112	79695611	Gm47163|chr10:79695112-79695611	0.211133169928781	.	.
chr10	79637007	79637506	chr10	79695112	79695611	Shc2|chr10:79695112-79695611	0.211133169928781	.	.
chr10	79637658	79638157	chr10	79595188	79595687	Gm47163|chr10:79595188-79595687	0.151100104549469	.	.
chr10	79637658	79638157	chr10	79595188	79595687	Shc2|chr10:79595188-79595687	0.151100104549469	.	.
chr10	79637658	79638157	chr10	79655302	79655801	Gm47163|chr10:79655302-79655801	0.195693485292882	.	.
chr10	79637658	79638157	chr10	79655302	79655801	Shc2|chr10:79655302-79655801	0.195693485292882	.	.
chr10	79668658	79669157	chr10	79712388	79712887	Tpgs1|chr10:79712388-79712887	0.142948359953358	.	.
chr10	79669185	79669684	chr10	79638841	79639340	Tpgs1|chr10:79638841-79639340	0.137979699564441	.	.
chr10	79669185	79669684	chr10	79712388	79712887	Tpgs1|chr10:79712388-79712887	0.188607551822083	.	.
chr10	79681760	79682259	chr10	79595188	79595687	Cdc34|chr10:79595188-79595687	0.2257961542628	.	.
chr10	79681760	79682259	chr10	79638841	79639340	Cdc34|chr10:79638841-79639340	0.216453787872398	.	.
chr10	79681760	79682259	chr10	79649318	79649817	Cdc34|chr10:79649318-79649817	0.276946585620876	.	.
chr10	79681760	79682259	chr10	79695112	79695611	Cdc34|chr10:79695112-79695611	0.164380381492137	.	.
chr10	79681760	79682259	chr10	79712388	79712887	Cdc34|chr10:79712388-79712887	0.221632626484488	.	.
chr10	79704113	79704612	chr10	79595188	79595687	Bsg|chr10:79595188-79595687	0.29709864312686	.	.
chr10	79704113	79704612	chr10	79638841	79639340	Bsg|chr10:79638841-79639340	0.157509079419652	.	.
chr10	79704113	79704612	chr10	79649318	79649817	Bsg|chr10:79649318-79649817	0.172556331546218	.	.
chr10	79704113	79704612	chr10	79695112	79695611	Bsg|chr10:79695112-79695611	0.194280544665992	.	.
chr10	79704113	79704612	chr10	79712388	79712887	Bsg|chr10:79712388-79712887	0.177428599124639	.	.
chr10	79716415	79716914	chr10	79638841	79639340	Hcn2|chr10:79638841-79639340	0.21290697307989	.	.
chr10	79716415	79716914	chr10	79712388	79712887	Hcn2|chr10:79712388-79712887	0.176245643561447	.	.
chr10	79746371	79746870	chr10	79638841	79639340	Polrmt|chr10:79638841-79639340	0.168770049017186	.	.
chr10	79746371	79746870	chr10	79654793	79655292	Polrmt|chr10:79654793-79655292	0.185234895120712	.	.
chr10	81252204	81252703	chr10	81633421	81633920	Matk|chr10:81633421-81633920	0.24786305611982	.	.
chr10	81252204	81252703	chr10	81643405	81643904	Matk|chr10:81643405-81643904	0.305713541787458	.	.
chr10	81253019	81253518	chr10	81257877	81258376	Matk|chr10:81257877-81258376	0.15875915857836	.	.
chr10	81253019	81253518	chr10	81346675	81347174	Matk|chr10:81346675-81347174	0.194051609770686	.	.
chr10	81253019	81253518	chr10	81413787	81414286	Matk|chr10:81413787-81414286	0.212620172303274	.	.
chr10	81253019	81253518	chr10	81430826	81431325	Matk|chr10:81430826-81431325	0.200367210510702	.	.
chr10	81253019	81253518	chr10	81472805	81473304	Matk|chr10:81472805-81473304	0.253759209751274	.	.
chr10	81253019	81253518	chr10	81633421	81633920	Matk|chr10:81633421-81633920	0.208797272703759	.	.
chr10	81266395	81266894	chr10	81257877	81258376	Apba3|chr10:81257877-81258376	0.146429094282298	.	.
chr10	81266395	81266894	chr10	81257877	81258376	Mrpl54|chr10:81257877-81258376	0.146429094282298	.	.
chr10	81266395	81266894	chr10	81285670	81286169	Apba3|chr10:81285670-81286169	0.1912267379433	.	.
chr10	81266395	81266894	chr10	81285670	81286169	Mrpl54|chr10:81285670-81286169	0.1912267379433	.	.
chr10	81266395	81266894	chr10	81346675	81347174	Apba3|chr10:81346675-81347174	0.164913667884633	.	.
chr10	81266395	81266894	chr10	81346675	81347174	Mrpl54|chr10:81346675-81347174	0.164913667884633	.	.
chr10	81266395	81266894	chr10	81430826	81431325	Apba3|chr10:81430826-81431325	0.136766712472826	.	.
chr10	81266395	81266894	chr10	81430826	81431325	Mrpl54|chr10:81430826-81431325	0.136766712472826	.	.
chr10	81292618	81293117	chr10	81570705	81571204	Pip5k1c|chr10:81570705-81571204	0.269316350888918	.	.
chr10	81292618	81293117	chr10	81633421	81633920	Pip5k1c|chr10:81633421-81633920	0.211219999650471	.	.
chr10	81320497	81320996	chr10	81430157	81430656	Cactin|chr10:81430157-81430656	0.192244882894662	.	.
chr10	81320497	81320996	chr10	81430826	81431325	Cactin|chr10:81430826-81431325	0.181201706206963	.	.
chr10	81320497	81320996	chr10	81472805	81473304	Cactin|chr10:81472805-81473304	0.329287214257113	.	.
chr10	81320497	81320996	chr10	81502626	81503125	Cactin|chr10:81502626-81503125	0.292230016252944	.	.
chr10	81320497	81320996	chr10	81526637	81527136	Cactin|chr10:81526637-81527136	0.256182555825573	.	.
chr10	81320497	81320996	chr10	81570705	81571204	Cactin|chr10:81570705-81571204	0.137591838546739	.	.
chr10	81320497	81320996	chr10	81633421	81633920	Cactin|chr10:81633421-81633920	0.33144344945826	.	.
chr10	81320497	81320996	chr10	81643405	81643904	Cactin|chr10:81643405-81643904	0.240110538892977	.	.
chr10	81350327	81350826	chr10	81571498	81571997	Hmg20b|chr10:81571498-81571997	0.145317018416135	.	.
chr10	81350327	81350826	chr10	81643405	81643904	Hmg20b|chr10:81643405-81643904	0.157741845960027	.	.
chr10	81357211	81357710	chr10	81267945	81268444	Mfsd12|chr10:81267945-81268444	0.144780061728189	.	.
chr10	81357211	81357710	chr10	81405809	81406308	Mfsd12|chr10:81405809-81406308	0.15022483758761	.	.
chr10	81357211	81357710	chr10	81432821	81433320	Mfsd12|chr10:81432821-81433320	0.148075046462627	.	.
chr10	81357211	81357710	chr10	81633421	81633920	Mfsd12|chr10:81633421-81633920	0.203954273957933	.	.
chr10	81357211	81357710	chr10	81643405	81643904	Mfsd12|chr10:81643405-81643904	0.263080756478751	.	.
chr10	81378395	81378894	chr10	81432821	81433320	Fzr1|chr10:81432821-81433320	0.201514112614741	.	.
chr10	81378395	81378894	chr10	81502626	81503125	Fzr1|chr10:81502626-81503125	0.200794082491016	.	.
chr10	81378395	81378894	chr10	81633421	81633920	Fzr1|chr10:81633421-81633920	0.129440551494141	.	.
chr10	81378395	81378894	chr10	81643405	81643904	Fzr1|chr10:81643405-81643904	0.320285451978891	.	.
chr10	81384063	81384562	chr10	81413787	81414286	Dohh|chr10:81413787-81414286	0.180318621986261	.	.
chr10	81384063	81384562	chr10	81430157	81430656	Dohh|chr10:81430157-81430656	0.139351557085064	.	.
chr10	81384063	81384562	chr10	81472805	81473304	Dohh|chr10:81472805-81473304	0.28994010747668	.	.
chr10	81384063	81384562	chr10	81526637	81527136	Dohh|chr10:81526637-81527136	0.246710135873602	.	.
chr10	81384063	81384562	chr10	81633421	81633920	Dohh|chr10:81633421-81633920	0.136542743096399	.	.
chr10	81389740	81390239	chr10	81285670	81286169	Gm48552|chr10:81285670-81286169	0.156825754963424	.	.
chr10	81389740	81390239	chr10	81570705	81571204	Gm48552|chr10:81570705-81571204	0.187260593581374	.	.
chr10	81389740	81390239	chr10	81571498	81571997	Gm48552|chr10:81571498-81571997	0.24594069471516	.	.
chr10	81389740	81390239	chr10	81633421	81633920	Gm48552|chr10:81633421-81633920	0.194742811179043	.	.
chr10	81389740	81390239	chr10	81643405	81643904	Gm48552|chr10:81643405-81643904	0.164414811909609	.	.
chr10	81481874	81482373	chr10	81450104	81450603	Celf5|chr10:81450104-81450603	0.152168709466924	.	.
chr10	81481874	81482373	chr10	81472805	81473304	Celf5|chr10:81472805-81473304	0.145361073845484	.	.
chr10	81481874	81482373	chr10	81502626	81503125	Celf5|chr10:81502626-81503125	0.171788773722999	.	.
chr10	81481874	81482373	chr10	81526637	81527136	Celf5|chr10:81526637-81527136	0.346259705459306	.	.
chr10	81481874	81482373	chr10	81570705	81571204	Celf5|chr10:81570705-81571204	0.14781261016053	.	.
chr10	81482441	81482940	chr10	81267945	81268444	Celf5|chr10:81267945-81268444	0.312880047596042	.	.
chr10	81482441	81482940	chr10	81472805	81473304	Celf5|chr10:81472805-81473304	0.16464395640102	.	.
chr10	81482441	81482940	chr10	81502626	81503125	Celf5|chr10:81502626-81503125	0.27643704737538	.	.
chr10	81482441	81482940	chr10	81633421	81633920	Celf5|chr10:81633421-81633920	0.153647967499837	.	.
chr10	81482441	81482940	chr10	81643405	81643904	Celf5|chr10:81643405-81643904	0.289185202645489	.	.
chr10	81496231	81496730	chr10	81267945	81268444	Ncln|chr10:81267945-81268444	0.223670459262631	.	.
chr10	81496231	81496730	chr10	81432821	81433320	Ncln|chr10:81432821-81433320	0.192805182325431	.	.
chr10	81496231	81496730	chr10	81643405	81643904	Ncln|chr10:81643405-81643904	0.255406254566337	.	.
chr10	81545004	81545503	chr10	81267945	81268444	Gna11|chr10:81267945-81268444	0.299830827659865	.	.
chr10	81545004	81545503	chr10	81430157	81430656	Gna11|chr10:81430157-81430656	0.154151380110563	.	.
chr10	81545004	81545503	chr10	81570705	81571204	Gna11|chr10:81570705-81571204	0.164288889161967	.	.
chr10	81545004	81545503	chr10	81633421	81633920	Gna11|chr10:81633421-81633920	0.320917661765819	.	.
chr10	81545004	81545503	chr10	81643405	81643904	Gna11|chr10:81643405-81643904	0.251527828047367	.	.
chr10	81559200	81559699	chr10	81267945	81268444	Tle5|chr10:81267945-81268444	0.355932863475521	.	.
chr10	81559200	81559699	chr10	81432821	81433320	Tle5|chr10:81432821-81433320	0.18166265582593	.	.
chr10	81559200	81559699	chr10	81643405	81643904	Tle5|chr10:81643405-81643904	0.146104716167698	.	.
chr10	81560176	81560675	chr10	81257877	81258376	Tle5|chr10:81257877-81258376	0.208974423039794	.	.
chr10	81560176	81560675	chr10	81432821	81433320	Tle5|chr10:81432821-81433320	0.190872787824666	.	.
chr10	81560176	81560675	chr10	81997141	81997640	Tle5|chr10:81997141-81997640	0.216569130293943	.	.
chr10	81600731	81601230	chr10	81405809	81406308	Tle6|chr10:81405809-81406308	0.151721180411149	.	.
chr10	81600731	81601230	chr10	81430826	81431325	Tle6|chr10:81430826-81431325	0.136913355777747	.	.
chr10	81600731	81601230	chr10	81502626	81503125	Tle6|chr10:81502626-81503125	0.138201785349058	.	.
chr10	81600731	81601230	chr10	81526637	81527136	Tle6|chr10:81526637-81527136	0.319926199140385	.	.
chr10	81600731	81601230	chr10	81570705	81571204	Tle6|chr10:81570705-81571204	0.262829435028368	.	.
chr10	81600731	81601230	chr10	81571498	81571997	Tle6|chr10:81571498-81571997	0.140631108288218	.	.
chr10	81600731	81601230	chr10	81633421	81633920	Tle6|chr10:81633421-81633920	0.197446902514304	.	.
chr10	81605948	81606447	chr10	81267945	81268444	BC025920|chr10:81267945-81268444	0.170724433895492	.	.
chr10	81605948	81606447	chr10	81430826	81431325	BC025920|chr10:81430826-81431325	0.146965949376111	.	.
chr10	81605948	81606447	chr10	81502626	81503125	BC025920|chr10:81502626-81503125	0.242530247486123	.	.
chr10	81605948	81606447	chr10	81633421	81633920	BC025920|chr10:81633421-81633920	0.311242691651818	.	.
chr10	81605948	81606447	chr10	81643405	81643904	BC025920|chr10:81643405-81643904	0.288085852609967	.	.
chr10	81627379	81627878	chr10	81267945	81268444	Ankrd24|chr10:81267945-81268444	0.289554104140561	.	.
chr10	81627379	81627878	chr10	81267945	81268444	Sirt6|chr10:81267945-81268444	0.289554104140561	.	.
chr10	81627379	81627878	chr10	81430826	81431325	Ankrd24|chr10:81430826-81431325	0.147109228665296	.	.
chr10	81627379	81627878	chr10	81430826	81431325	Sirt6|chr10:81430826-81431325	0.147109228665296	.	.
chr10	81627379	81627878	chr10	81502626	81503125	Ankrd24|chr10:81502626-81503125	0.13553997104874	.	.
chr10	81627379	81627878	chr10	81502626	81503125	Sirt6|chr10:81502626-81503125	0.13553997104874	.	.
chr10	81627379	81627878	chr10	81643405	81643904	Ankrd24|chr10:81643405-81643904	0.154561316965214	.	.
chr10	81627379	81627878	chr10	81643405	81643904	Sirt6|chr10:81643405-81643904	0.154561316965214	.	.
chr10	81648748	81649247	chr10	81346675	81347174	Gm10778|chr10:81346675-81347174	0.139535723374448	.	.
chr10	81648748	81649247	chr10	81432821	81433320	Gm10778|chr10:81432821-81433320	0.129002397232445	.	.
chr10	81648748	81649247	chr10	81605015	81605514	Gm10778|chr10:81605015-81605514	0.189213807714928	.	.
chr10	81648748	81649247	chr10	81605015	81605514	Gm10778|chr10:81605015-81605514	0.189213807714929	.	.
chr10	82048482	82048981	chr10	81997141	81997640	Zfp873|chr10:81997141-81997640	0.132786682601835	.	.
chr10	82353950	82354449	chr10	82666399	82666898	Gm4924|chr10:82666399-82666898	0.209019394911391	.	.
chr10	82353950	82354449	chr10	82698823	82699322	Gm4924|chr10:82698823-82699322	0.197737650001234	.	.
chr10	82622905	82623404	chr10	82860253	82860752	1190007I07Rik|chr10:82860253-82860752	0.286371746999758	.	.
chr10	82629507	82630006	chr10	82698823	82699322	Tdg|chr10:82698823-82699322	0.17361863088689	.	.
chr10	82629507	82630006	chr10	82860253	82860752	Tdg|chr10:82860253-82860752	0.61918019800892	.	.
chr10	82690486	82690985	chr10	82666399	82666898	Glt8d2|chr10:82666399-82666898	0.240182424588277	.	.
chr10	82690486	82690985	chr10	82698823	82699322	Glt8d2|chr10:82698823-82699322	0.286017066918467	.	.
chr10	82690486	82690985	chr10	82795313	82795812	Glt8d2|chr10:82795313-82795812	0.172473960333196	.	.
chr10	82690486	82690985	chr10	82900075	82900574	Glt8d2|chr10:82900075-82900574	0.311456029699877	.	.
chr10	82690486	82690985	chr10	82900594	82901093	Glt8d2|chr10:82900594-82901093	0.213305143447406	.	.
chr10	82763329	82763828	chr10	82698823	82699322	Nfyb|chr10:82698823-82699322	0.177784327108304	.	.
chr10	82811778	82812277	chr10	82900594	82901093	1700028I16Rik|chr10:82900594-82901093	0.160158580189377	.	.
chr10	82811778	82812277	chr10	82909239	82909738	1700028I16Rik|chr10:82909239-82909738	0.165050931126454	.	.
chr10	82858893	82859392	chr10	82698823	82699322	Gm38560|chr10:82698823-82699322	0.138210624554725	.	.
chr10	82985064	82985563	chr10	82698823	82699322	Chst11|chr10:82698823-82699322	0.270433716317752	.	.
chr10	82985064	82985563	chr10	82795313	82795812	Chst11|chr10:82795313-82795812	0.208367277968455	.	.
chr10	82985754	82986253	chr10	82844712	82845211	Chst11|chr10:82844712-82845211	0.200683272285694	.	.
chr10	82985754	82986253	chr10	82909239	82909738	Chst11|chr10:82909239-82909738	0.192459215272958	.	.
chr10	85829194	85829693	chr10	85678556	85679055	Pwp1|chr10:85678556-85679055	0.209526551093603	.	.
chr10	85829194	85829693	chr10	85893158	85893657	Pwp1|chr10:85893158-85893657	0.163579302118377	.	.
chr10	85829194	85829693	chr10	85967965	85968464	Pwp1|chr10:85967965-85968464	0.215428121531273	.	.
chr10	85916334	85916833	chr10	85651694	85652193	Prdm4|chr10:85651694-85652193	0.200346833035635	.	.
chr10	85916863	85917362	chr10	85871543	85872042	Prdm4|chr10:85871543-85872042	0.279104344060163	.	.
chr10	85916863	85917362	chr10	85928481	85928980	Prdm4|chr10:85928481-85928980	0.174335881908175	.	.
chr10	85957553	85958052	chr10	85871543	85872042	Rtcb|chr10:85871543-85872042	0.272803869138298	.	.
chr10	86705281	86705780	chr10	86685259	86685758	Hsp90b1|chr10:86685259-86685758	0.275842963772212	.	.
chr10	86705281	86705780	chr10	86685259	86685758	Ttc41|chr10:86685259-86685758	0.275842963772212	.	.
chr10	86705811	86706310	chr10	86685259	86685758	Hsp90b1|chr10:86685259-86685758	0.470960299343664	.	.
chr10	86705811	86706310	chr10	86685259	86685758	Hsp90b1|chr10:86685259-86685758	0.470960299343665	.	.
chr10	86705811	86706310	chr10	86685259	86685758	Ttc41|chr10:86685259-86685758	0.470960299343664	.	.
chr10	86705811	86706310	chr10	86685259	86685758	Ttc41|chr10:86685259-86685758	0.470960299343665	.	.
chr10	86705811	86706310	chr10	86871963	86872462	Hsp90b1|chr10:86871963-86872462	0.150466408077686	.	.
chr10	86705811	86706310	chr10	86871963	86872462	Ttc41|chr10:86871963-86872462	0.150466408077686	.	.
chr10	86705811	86706310	chr10	86872493	86872992	Hsp90b1|chr10:86872493-86872992	0.135597211579881	.	.
chr10	86705811	86706310	chr10	86872493	86872992	Ttc41|chr10:86872493-86872992	0.135597211579881	.	.
chr10	86778694	86779193	chr10	86685259	86685758	Nt5dc3|chr10:86685259-86685758	0.318252705970932	.	.
chr10	86778694	86779193	chr10	86871963	86872462	Nt5dc3|chr10:86871963-86872462	0.220273690563432	.	.
chr10	86778694	86779193	chr10	86872493	86872992	Nt5dc3|chr10:86872493-86872992	0.200859754447062	.	.
chr10	86779348	86779847	chr10	86878691	86879190	Nt5dc3|chr10:86878691-86879190	0.144667174556036	.	.
chr10	86779348	86779847	chr10	86879355	86879854	Nt5dc3|chr10:86879355-86879854	0.187517028011012	.	.
chr10	86971914	86972413	chr10	86871963	86872462	Gm16271|chr10:86871963-86872462	0.144037299378267	.	.
chr10	86971914	86972413	chr10	86872493	86872992	Gm16271|chr10:86872493-86872992	0.185823848128164	.	.
chr10	86971914	86972413	chr10	86974853	86975352	Gm16271|chr10:86974853-86975352	0.201513244092041	.	.
chr10	87057424	87057923	chr10	87024821	87025320	1700113H08Rik|chr10:87024821-87025320	0.149808213595196	.	.
chr10	87057424	87057923	chr10	87094225	87094724	1700113H08Rik|chr10:87094225-87094724	0.138119659607148	.	.
chr10	87057424	87057923	chr10	87494579	87495078	1700113H08Rik|chr10:87494579-87495078	0.229118868197607	.	.
chr10	87058237	87058736	chr10	87094225	87094724	1700113H08Rik|chr10:87094225-87094724	0.136711329514181	.	.
chr10	87492598	87493097	chr10	87107443	87107942	Ascl1|chr10:87107443-87107942	0.264798033091703	.	.
chr10	87492598	87493097	chr10	87485409	87485908	Ascl1|chr10:87485409-87485908	0.168471894937806	.	.
chr10	87492598	87493097	chr10	87486178	87486677	Ascl1|chr10:87486178-87486677	0.232071373166201	.	.
chr10	87492598	87493097	chr10	87494579	87495078	Ascl1|chr10:87494579-87495078	0.217203914259642	.	.
chr10	87493100	87493599	chr10	87107443	87107942	Ascl1|chr10:87107443-87107942	0.225843148583254	.	.
chr10	87493100	87493599	chr10	87153637	87154136	Ascl1|chr10:87153637-87154136	0.149284718632755	.	.
chr10	87493100	87493599	chr10	87485409	87485908	Ascl1|chr10:87485409-87485908	0.206336646921779	.	.
chr10	87493100	87493599	chr10	87486178	87486677	Ascl1|chr10:87486178-87486677	0.27077031059108	.	.
chr10	87493100	87493599	chr10	87494579	87495078	Ascl1|chr10:87494579-87495078	0.397734667774711	.	.
chr10	87493609	87494108	chr10	87153637	87154136	Ascl1|chr10:87153637-87154136	0.162193130992728	.	.
chr10	87493609	87494108	chr10	87485409	87485908	Ascl1|chr10:87485409-87485908	0.242509545691363	.	.
chr10	87493609	87494108	chr10	87486178	87486677	Ascl1|chr10:87486178-87486677	0.350832505687839	.	.
chr10	87493609	87494108	chr10	87494579	87495078	Ascl1|chr10:87494579-87495078	0.456895861833186	.	.
chr10	88146664	88147163	chr10	88376668	88377167	Nup37|chr10:88376668-88377167	0.292627407259548	.	.
chr10	88146664	88147163	chr10	88376668	88377167	Parpbp|chr10:88376668-88377167	0.292627407259548	.	.
chr10	88200852	88201351	chr10	88327377	88327876	Washc3|chr10:88327377-88327876	0.159638762982378	.	.
chr10	88201358	88201857	chr10	88426387	88426886	Washc3|chr10:88426387-88426886	0.264198898441785	.	.
chr10	88378931	88379430	chr10	88426387	88426886	Dram1|chr10:88426387-88426886	0.281096065734257	.	.
chr10	88378931	88379430	chr10	88426387	88426886	Gnptab|chr10:88426387-88426886	0.281096065734257	.	.
chr10	88379531	88380030	chr10	88451105	88451604	Dram1|chr10:88451105-88451604	0.227619992941212	.	.
chr10	88379531	88380030	chr10	88451105	88451604	Gnptab|chr10:88451105-88451604	0.227619992941212	.	.
chr10	88503789	88504288	chr10	88738951	88739450	Chpt1|chr10:88738951-88739450	0.400145683306304	.	.
chr10	88730714	88731213	chr10	88738951	88739450	Arl1|chr10:88738951-88739450	0.282010397594329	.	.
chr10	88731569	88732068	chr10	88627039	88627538	Arl1|chr10:88627039-88627538	0.206046238937638	.	.
chr10	88731569	88732068	chr10	88714328	88714827	Arl1|chr10:88714328-88714827	0.227085626759043	.	.
chr10	88826571	88827070	chr10	88738951	88739450	Utp20|chr10:88738951-88739450	0.176602390576832	.	.
chr10	100015452	100015951	chr10	100054115	100054614	Kitl|chr10:100054115-100054614	0.193859961545256	.	.
chr10	100487126	100487625	chr10	100152774	100153273	Cep290|chr10:100152774-100153273	0.358154636091346	.	.
chr10	100487126	100487625	chr10	100152774	100153273	Tmtc3|chr10:100152774-100153273	0.358154636091346	.	.
chr10	100487126	100487625	chr10	100158546	100159045	Cep290|chr10:100158546-100159045	0.338182367961553	.	.
chr10	100487126	100487625	chr10	100158546	100159045	Tmtc3|chr10:100158546-100159045	0.338182367961553	.	.
chr10	100487126	100487625	chr10	100190929	100191428	Cep290|chr10:100190929-100191428	0.151987735205629	.	.
chr10	100487126	100487625	chr10	100190929	100191428	Tmtc3|chr10:100190929-100191428	0.151987735205629	.	.
chr10	100487126	100487625	chr10	100588503	100589002	Cep290|chr10:100588503-100589002	0.128542261854258	.	.
chr10	100487126	100487625	chr10	100588503	100589002	Tmtc3|chr10:100588503-100589002	0.128542261854258	.	.
chr10	100487126	100487625	chr10	100589041	100589540	Cep290|chr10:100589041-100589540	0.302170445657126	.	.
chr10	100487126	100487625	chr10	100589041	100589540	Tmtc3|chr10:100589041-100589540	0.302170445657126	.	.
chr10	100741264	100741763	chr10	100629708	100630207	Gm35722|chr10:100629708-100630207	0.130186659164778	.	.
chr10	100742024	100742523	chr10	100604199	100604698	Gm35722|chr10:100604199-100604698	0.317462755790641	.	.
chr10	101681454	101681953	chr10	101316618	101317117	Mgat4c|chr10:101316618-101317117	0.188853115416709	.	.
chr10	101681454	101681953	chr10	101490039	101490538	Mgat4c|chr10:101490039-101490538	0.237973105153663	.	.
chr10	103367473	103367972	chr10	103253781	103254280	Slc6a15|chr10:103253781-103254280	0.216719812200998	.	.
chr10	103367473	103367972	chr10	103369009	103369508	Slc6a15|chr10:103369009-103369508	0.244853805644127	.	.
chr10	103367473	103367972	chr10	103663729	103664228	Slc6a15|chr10:103663729-103664228	0.142967007617332	.	.
chr10	103368022	103368521	chr10	103253781	103254280	Slc6a15|chr10:103253781-103254280	0.212550478908741	.	.
chr10	103368022	103368521	chr10	103369009	103369508	Slc6a15|chr10:103369009-103369508	0.271172726394938	.	.
chr10	105841096	105841595	chr10	105774364	105774863	Ccdc59|chr10:105774364-105774863	0.189296804058992	.	.
chr10	105841096	105841595	chr10	105774364	105774863	Mettl25|chr10:105774364-105774863	0.189296804058992	.	.
chr10	106469497	106469996	chr10	106468917	106469416	Ppfia2|chr10:106468917-106469416	0.39519392408686	.	.
chr10	106470005	106470504	chr10	106120950	106121449	Ppfia2|chr10:106120950-106121449	0.34923498952255	.	.
chr10	106470005	106470504	chr10	106468917	106469416	Ppfia2|chr10:106468917-106469416	0.209633460772288	.	.
chr10	112059933	112060432	chr10	112203407	112203906	Glipr1l1|chr10:112203407-112203906	0.148537367155823	.	.
chr10	112160072	112160571	chr10	112203407	112203906	Glipr1l3|chr10:112203407-112203906	0.204256369575247	.	.
chr10	112160072	112160571	chr10	112277963	112278462	Glipr1l3|chr10:112277963-112278462	0.234413291672439	.	.
chr10	112160072	112160571	chr10	112399973	112400472	Glipr1l3|chr10:112399973-112400472	0.232451582482181	.	.
chr10	112160072	112160571	chr10	112400755	112401254	Glipr1l3|chr10:112400755-112401254	0.213877834062234	.	.
chr10	112163351	112163850	chr10	112203407	112203906	Caps2|chr10:112203407-112203906	0.238323396426547	.	.
chr10	112270038	112270537	chr10	112203407	112203906	Kcnc2|chr10:112203407-112203906	0.257710552947468	.	.
chr10	112270038	112270537	chr10	112277963	112278462	Kcnc2|chr10:112277963-112278462	0.202191330987223	.	.
chr10	112270038	112270537	chr10	112399973	112400472	Kcnc2|chr10:112399973-112400472	0.14985042875518	.	.
chr10	112270038	112270537	chr10	112400755	112401254	Kcnc2|chr10:112400755-112401254	0.146318589146753	.	.
chr10	112271231	112271730	chr10	112138513	112139012	Kcnc2|chr10:112138513-112139012	0.213276235292393	.	.
chr10	112271231	112271730	chr10	112277963	112278462	Kcnc2|chr10:112277963-112278462	0.198306771717933	.	.
chr10	112271231	112271730	chr10	112399973	112400472	Kcnc2|chr10:112399973-112400472	0.1406189302402	.	.
chr10	112271231	112271730	chr10	112400755	112401254	Kcnc2|chr10:112400755-112401254	0.158158782578844	.	.
chr10	112271856	112272355	chr10	112277963	112278462	Kcnc2|chr10:112277963-112278462	0.184082301187314	.	.
chr10	112271856	112272355	chr10	112399973	112400472	Kcnc2|chr10:112399973-112400472	0.204437816825233	.	.
chr10	112271856	112272355	chr10	112400755	112401254	Kcnc2|chr10:112400755-112401254	0.138139531873453	.	.
chr10	112928298	112928797	chr10	112619685	112620184	Atxn7l3b|chr10:112619685-112620184	0.255696339187403	.	.
chr10	112928298	112928797	chr10	112629721	112630220	Atxn7l3b|chr10:112629721-112630220	0.404161446335621	.	.
chr10	112928298	112928797	chr10	112999204	112999703	Atxn7l3b|chr10:112999204-112999703	0.175245426743074	.	.
chr10	115587608	115588107	chr10	115617453	115617952	Lgr5|chr10:115617453-115617952	0.223607173438245	.	.
chr10	115868500	115868999	chr10	115623822	115624321	4930422I22Rik|chr10:115623822-115624321	0.213403002556752	.	.
chr10	118141391	118141890	chr10	118370408	118370907	Mdm1|chr10:118370408-118370907	0.216143694330202	.	.
chr10	120475830	120476329	chr10	120407308	120407807	Hmga2|chr10:120407308-120407807	0.305078013508656	.	.
chr10	120475830	120476329	chr10	120407831	120408330	Hmga2|chr10:120407831-120408330	0.169854311064616	.	.
chr10	120475830	120476329	chr10	120553081	120553580	Hmga2|chr10:120553081-120553580	0.316144533216016	.	.
chr10	120898233	120898732	chr10	120864391	120864890	Gm4473|chr10:120864391-120864890	0.208263564593348	.	.
chr10	120898233	120898732	chr10	120864391	120864890	Msrb3|chr10:120864391-120864890	0.208263564593348	.	.
chr10	120898763	120899262	chr10	120882734	120883233	Gm4473|chr10:120882734-120883233	0.201103271762671	.	.
chr10	120898763	120899262	chr10	120882734	120883233	Msrb3|chr10:120882734-120883233	0.201103271762671	.	.
chr10	120979164	120979663	chr10	120864391	120864890	Lemd3|chr10:120864391-120864890	0.208003281123406	.	.
chr10	122448406	122448905	chr10	122007515	122008014	Avpr1a|chr10:122007515-122008014	0.136602547287679	.	.
chr10	122448406	122448905	chr10	122038523	122039022	Avpr1a|chr10:122038523-122039022	0.161714624632714	.	.
chr10	122448406	122448905	chr10	122105330	122105829	Avpr1a|chr10:122105330-122105829	0.163411986926663	.	.
chr10	122448406	122448905	chr10	122182979	122183478	Avpr1a|chr10:122182979-122183478	0.130846697615574	.	.
chr10	122449084	122449583	chr10	122007515	122008014	Avpr1a|chr10:122007515-122008014	0.214018333712752	.	.
chr10	122449084	122449583	chr10	122105330	122105829	Avpr1a|chr10:122105330-122105829	0.158264335153061	.	.
chr10	122449084	122449583	chr10	122193288	122193787	Avpr1a|chr10:122193288-122193787	0.242852678160036	.	.
chr10	128008199	128008698	chr10	128176400	128176899	Hsd17b6|chr10:128176400-128176899	0.135811585557681	.	.
chr10	128014912	128015411	chr10	128092468	128092967	Prim1|chr10:128092468-128092967	0.145843696173853	.	.
chr10	128014912	128015411	chr10	128358690	128359189	Prim1|chr10:128358690-128359189	0.22941168094555	.	.
chr10	128035316	128035815	chr10	128409597	128410096	Naca|chr10:128409597-128410096	0.216464026568938	.	.
chr10	128058600	128059099	chr10	128176400	128176899	Ptges3|chr10:128176400-128176899	0.236872583344362	.	.
chr10	128058600	128059099	chr10	128455230	128455729	Ptges3|chr10:128455230-128455729	0.182211745020707	.	.
chr10	128059140	128059639	chr10	127750299	127750798	Ptges3|chr10:127750299-127750798	0.174604165072874	.	.
chr10	128059140	128059639	chr10	128237698	128238197	Ptges3|chr10:128237698-128238197	0.136756982313756	.	.
chr10	128059140	128059639	chr10	128455230	128455729	Ptges3|chr10:128455230-128455729	0.25783901716156	.	.
chr10	128082998	128083497	chr10	128036654	128037153	Atp5b|chr10:128036654-128037153	0.148777456794573	.	.
chr10	128082998	128083497	chr10	128036654	128037153	Gm47438|chr10:128036654-128037153	0.148777456794573	.	.
chr10	128082998	128083497	chr10	128283593	128284092	Atp5b|chr10:128283593-128284092	0.162266418936427	.	.
chr10	128082998	128083497	chr10	128283593	128284092	Gm47438|chr10:128283593-128284092	0.162266418936427	.	.
chr10	128082998	128083497	chr10	128358690	128359189	Atp5b|chr10:128358690-128359189	0.192709043049137	.	.
chr10	128082998	128083497	chr10	128358690	128359189	Gm47438|chr10:128358690-128359189	0.192709043049137	.	.
chr10	128082998	128083497	chr10	128409597	128410096	Atp5b|chr10:128409597-128410096	0.215812373210712	.	.
chr10	128082998	128083497	chr10	128409597	128410096	Gm47438|chr10:128409597-128410096	0.215812373210712	.	.
chr10	128082998	128083497	chr10	128440394	128440893	Atp5b|chr10:128440394-128440893	0.196468269940242	.	.
chr10	128082998	128083497	chr10	128440394	128440893	Gm47438|chr10:128440394-128440893	0.196468269940242	.	.
chr10	128082998	128083497	chr10	128455230	128455729	Atp5b|chr10:128455230-128455729	0.283874456499052	.	.
chr10	128082998	128083497	chr10	128455230	128455729	Gm47438|chr10:128455230-128455729	0.283874456499052	.	.
chr10	128090792	128091291	chr10	128344708	128345207	Baz2a|chr10:128344708-128345207	0.206298864792027	.	.
chr10	128091322	128091821	chr10	128036654	128037153	Baz2a|chr10:128036654-128037153	0.299232799117585	.	.
chr10	128091322	128091821	chr10	128092468	128092967	Baz2a|chr10:128092468-128092967	0.265014036005362	.	.
chr10	128091322	128091821	chr10	128237698	128238197	Baz2a|chr10:128237698-128238197	0.150024271650687	.	.
chr10	128091322	128091821	chr10	128455230	128455729	Baz2a|chr10:128455230-128455729	0.221525648337714	.	.
chr10	128194133	128194632	chr10	128096604	128097103	Gls2|chr10:128096604-128097103	0.225837651000838	.	.
chr10	128194133	128194632	chr10	128409597	128410096	Gls2|chr10:128409597-128410096	0.226501148745104	.	.
chr10	128194133	128194632	chr10	128440394	128440893	Gls2|chr10:128440394-128440893	0.214902180000748	.	.
chr10	128195155	128195654	chr10	128176400	128176899	AC135859.1|chr10:128176400-128176899	0.131097860551508	.	.
chr10	128195155	128195654	chr10	128176400	128176899	Gls2|chr10:128176400-128176899	0.131097860551508	.	.
chr10	128195155	128195654	chr10	128237698	128238197	AC135859.1|chr10:128237698-128238197	0.270598116989526	.	.
chr10	128195155	128195654	chr10	128237698	128238197	Gls2|chr10:128237698-128238197	0.270598116989526	.	.
chr10	128211581	128212080	chr10	128237698	128238197	Spryd4|chr10:128237698-128238197	0.145013484176314	.	.
chr10	128270187	128270686	chr10	128036654	128037153	Stat2|chr10:128036654-128037153	0.244599421928561	.	.
chr10	128270187	128270686	chr10	128092468	128092967	Stat2|chr10:128092468-128092967	0.197529593730935	.	.
chr10	128270187	128270686	chr10	128096604	128097103	Stat2|chr10:128096604-128097103	0.136565612613879	.	.
chr10	128270187	128270686	chr10	128409597	128410096	Stat2|chr10:128409597-128410096	0.273074234598146	.	.
chr10	128270187	128270686	chr10	128455230	128455729	Stat2|chr10:128455230-128455729	0.159457052317911	.	.
chr10	128270187	128270686	chr10	128536166	128536665	Stat2|chr10:128536166-128536665	0.182824071679967	.	.
chr10	128303050	128303549	chr10	128036654	128037153	Pan2|chr10:128036654-128037153	0.242186076162276	.	.
chr10	128303050	128303549	chr10	128212738	128213237	Pan2|chr10:128212738-128213237	0.137138120375531	.	.
chr10	128303050	128303549	chr10	128409597	128410096	Pan2|chr10:128409597-128410096	0.270032642127156	.	.
chr10	128303050	128303549	chr10	128536166	128536665	Pan2|chr10:128536166-128536665	0.205069263683401	.	.
chr10	128303050	128303549	chr10	128536166	128536665	Pan2|chr10:128536166-128536665	0.205069263683402	.	.
chr10	128322161	128322660	chr10	128096604	128097103	Cnpy2|chr10:128096604-128097103	0.326537661162007	.	.
chr10	128322161	128322660	chr10	128344708	128345207	Cnpy2|chr10:128344708-128345207	0.158908631420284	.	.
chr10	128322161	128322660	chr10	128409597	128410096	Cnpy2|chr10:128409597-128410096	0.133213882912519	.	.
chr10	128322676	128323175	chr10	128096604	128097103	Cnpy2|chr10:128096604-128097103	0.205061883328012	.	.
chr10	128322676	128323175	chr10	128440394	128440893	Cnpy2|chr10:128440394-128440893	0.195890748089504	.	.
chr10	128337438	128337937	chr10	128176400	128176899	Cs|chr10:128176400-128176899	0.128818660576299	.	.
chr10	128337438	128337937	chr10	128358690	128359189	Cs|chr10:128358690-128359189	0.246796271007996	.	.
chr10	128337438	128337937	chr10	128440394	128440893	Cs|chr10:128440394-128440893	0.139285765363505	.	.
chr10	128337438	128337937	chr10	128455230	128455729	Cs|chr10:128455230-128455729	0.308769807755308	.	.
chr10	128337438	128337937	chr10	128536166	128536665	Cs|chr10:128536166-128536665	0.200791679106188	.	.
chr10	128368518	128369017	chr10	128036654	128037153	Coq10a|chr10:128036654-128037153	0.232929203171399	.	.
chr10	128368518	128369017	chr10	128212738	128213237	Coq10a|chr10:128212738-128213237	0.130963002332691	.	.
chr10	128368518	128369017	chr10	128358690	128359189	Coq10a|chr10:128358690-128359189	0.223069020240906	.	.
chr10	128368518	128369017	chr10	128409597	128410096	Coq10a|chr10:128409597-128410096	0.157277603464684	.	.
chr10	128368518	128369017	chr10	128455230	128455729	Coq10a|chr10:128455230-128455729	0.411083646474285	.	.
chr10	128368518	128369017	chr10	128536166	128536665	Coq10a|chr10:128536166-128536665	0.31700335515428	.	.
chr10	128376834	128377333	chr10	128036654	128037153	Ankrd52|chr10:128036654-128037153	0.135116149313205	.	.
chr10	128376834	128377333	chr10	128092468	128092967	Ankrd52|chr10:128092468-128092967	0.330255898337715	.	.
chr10	128376834	128377333	chr10	128212738	128213237	Ankrd52|chr10:128212738-128213237	0.139321901828062	.	.
chr10	128376834	128377333	chr10	128409597	128410096	Ankrd52|chr10:128409597-128410096	0.202468751832231	.	.
chr10	128376834	128377333	chr10	128455230	128455729	Ankrd52|chr10:128455230-128455729	0.207330966179336	.	.
chr10	128376834	128377333	chr10	128536166	128536665	Ankrd52|chr10:128536166-128536665	0.260746566945999	.	.
chr10	128376834	128377333	chr10	128612569	128613068	Ankrd52|chr10:128612569-128613068	0.17157122972262	.	.
chr10	128411355	128411854	chr10	128096604	128097103	Nabp2|chr10:128096604-128097103	0.294042711684855	.	.
chr10	128411355	128411854	chr10	128096604	128097103	Rnf41|chr10:128096604-128097103	0.294042711684855	.	.
chr10	128458309	128458808	chr10	128409597	128410096	Smarcc2|chr10:128409597-128410096	0.149229244601565	.	.
chr10	128458309	128458808	chr10	128612569	128613068	Smarcc2|chr10:128612569-128613068	0.143524337176011	.	.
chr10	128458968	128459467	chr10	128092468	128092967	Smarcc2|chr10:128092468-128092967	0.133136753882379	.	.
chr10	128458968	128459467	chr10	128092468	128092967	Smarcc2|chr10:128092468-128092967	0.13313675388238	.	.
chr10	128458968	128459467	chr10	128440394	128440893	Smarcc2|chr10:128440394-128440893	0.140471971013697	.	.
chr10	128458968	128459467	chr10	128455230	128455729	Smarcc2|chr10:128455230-128455729	0.302357105683944	.	.
chr10	128458968	128459467	chr10	128536166	128536665	Smarcc2|chr10:128536166-128536665	0.212341908871181	.	.
chr10	128493613	128494112	chr10	128133921	128134420	Myl6|chr10:128133921-128134420	0.14816882081379	.	.
chr10	128493613	128494112	chr10	128176400	128176899	Myl6|chr10:128176400-128176899	0.279423432626044	.	.
chr10	128498636	128499135	chr10	128036654	128037153	Myl6b|chr10:128036654-128037153	0.26743539942995	.	.
chr10	128498636	128499135	chr10	128092468	128092967	Myl6b|chr10:128092468-128092967	0.283478639908273	.	.
chr10	128498636	128499135	chr10	128237698	128238197	Myl6b|chr10:128237698-128238197	0.214365585311975	.	.
chr10	128498636	128499135	chr10	128409597	128410096	Myl6b|chr10:128409597-128410096	0.143709476695675	.	.
chr10	128498636	128499135	chr10	128612569	128613068	Myl6b|chr10:128612569-128613068	0.313869171663746	.	.
chr10	128524971	128525470	chr10	128344708	128345207	Esyt1|chr10:128344708-128345207	0.158363392380102	.	.
chr10	128524971	128525470	chr10	128440394	128440893	Esyt1|chr10:128440394-128440893	0.159189172945178	.	.
chr10	128524971	128525470	chr10	128977436	128977935	Esyt1|chr10:128977436-128977935	0.154189090636141	.	.
chr10	128525706	128526205	chr10	128344708	128345207	Esyt1|chr10:128344708-128345207	0.152323124020704	.	.
chr10	128525706	128526205	chr10	128440394	128440893	Esyt1|chr10:128440394-128440893	0.174124334223252	.	.
chr10	128525706	128526205	chr10	128977436	128977935	Esyt1|chr10:128977436-128977935	0.154747011773759	.	.
chr10	128547478	128547977	chr10	128455230	128455729	Zc3h10|chr10:128455230-128455729	0.273484101306288	.	.
chr10	128547478	128547977	chr10	128612569	128613068	Zc3h10|chr10:128612569-128613068	0.192846802932336	.	.
chr10	128548928	128549427	chr10	128612569	128613068	Rpl41|chr10:128612569-128613068	0.298931949121256	.	.
chr10	128548928	128549427	chr10	128612569	128613068	Rpl41|chr10:128612569-128613068	0.298931949121257	.	.
chr10	128548928	128549427	chr10	128805195	128805694	Rpl41|chr10:128805195-128805694	0.268862294812221	.	.
chr10	128565862	128566361	chr10	128536166	128536665	Pa2g4|chr10:128536166-128536665	0.243138744976352	.	.
chr10	128565862	128566361	chr10	128612569	128613068	Pa2g4|chr10:128612569-128613068	0.244443682313811	.	.
chr10	128565862	128566361	chr10	128805195	128805694	Pa2g4|chr10:128805195-128805694	0.13373070007661	.	.
chr10	128590336	128590835	chr10	128612569	128613068	Erbb3|chr10:128612569-128613068	0.337143726419536	.	.
chr10	128590336	128590835	chr10	128977436	128977935	Erbb3|chr10:128977436-128977935	0.14912750859571	.	.
chr10	128626582	128627081	chr10	128358690	128359189	Rps26|chr10:128358690-128359189	0.150003203934511	.	.
chr10	128626582	128627081	chr10	128440394	128440893	Rps26|chr10:128440394-128440893	0.172645138758455	.	.
chr10	128626582	128627081	chr10	128455230	128455729	Rps26|chr10:128455230-128455729	0.157432213864249	.	.
chr10	128626582	128627081	chr10	128536166	128536665	Rps26|chr10:128536166-128536665	0.198766541962945	.	.
chr10	128626582	128627081	chr10	128895386	128895885	Rps26|chr10:128895386-128895885	0.1715637266898	.	.
chr10	128626582	128627081	chr10	128977436	128977935	Rps26|chr10:128977436-128977935	0.130248573141731	.	.
chr10	128644871	128645370	chr10	128612569	128613068	Gm26876|chr10:128612569-128613068	0.274900251626754	.	.
chr10	128645519	128646018	chr10	128536166	128536665	Gm26876|chr10:128536166-128536665	0.137238278703744	.	.
chr10	128646026	128646525	chr10	128536166	128536665	Gm26876|chr10:128536166-128536665	0.13269968450442	.	.
chr10	128646026	128646525	chr10	128612569	128613068	Gm26876|chr10:128612569-128613068	0.225103046611026	.	.
chr10	128646613	128647112	chr10	128358690	128359189	Gm26876|chr10:128358690-128359189	0.245611884538863	.	.
chr10	128646613	128647112	chr10	128455230	128455729	Gm26876|chr10:128455230-128455729	0.210573695093101	.	.
chr10	128668336	128668835	chr10	128913212	128913711	Ikzf4|chr10:128913212-128913711	0.214467914202713	.	.
chr10	128669128	128669627	chr10	128409597	128410096	Ikzf4|chr10:128409597-128410096	0.145523245183235	.	.
chr10	128669128	128669627	chr10	128455230	128455729	Ikzf4|chr10:128455230-128455729	0.177335008729717	.	.
chr10	128669128	128669627	chr10	128612569	128613068	Ikzf4|chr10:128612569-128613068	0.12944757439284	.	.
chr10	128669128	128669627	chr10	128805195	128805694	Ikzf4|chr10:128805195-128805694	0.168952256468016	.	.
chr10	128669128	128669627	chr10	128977436	128977935	Ikzf4|chr10:128977436-128977935	0.157424517633421	.	.
chr10	128673679	128674178	chr10	128805195	128805694	Suox|chr10:128805195-128805694	0.14716183187186	.	.
chr10	128673679	128674178	chr10	128977436	128977935	Suox|chr10:128977436-128977935	0.14322468986478	.	.
chr10	128695638	128696137	chr10	128358690	128359189	Rab5b|chr10:128358690-128359189	0.14615717273994	.	.
chr10	128695638	128696137	chr10	128409597	128410096	Rab5b|chr10:128409597-128410096	0.134319033237893	.	.
chr10	128695638	128696137	chr10	128440394	128440893	Rab5b|chr10:128440394-128440893	0.161440121782204	.	.
chr10	128695638	128696137	chr10	128455230	128455729	Rab5b|chr10:128455230-128455729	0.353366608749847	.	.
chr10	128695638	128696137	chr10	128536166	128536665	Rab5b|chr10:128536166-128536665	0.219015231694681	.	.
chr10	128695638	128696137	chr10	128977436	128977935	Rab5b|chr10:128977436-128977935	0.134018275022335	.	.
chr10	128696211	128696710	chr10	128409597	128410096	Rab5b|chr10:128409597-128410096	0.146121227110334	.	.
chr10	128696211	128696710	chr10	128455230	128455729	Rab5b|chr10:128455230-128455729	0.212131424525023	.	.
chr10	128696211	128696710	chr10	128536166	128536665	Rab5b|chr10:128536166-128536665	0.272599279789866	.	.
chr10	128696211	128696710	chr10	128612569	128613068	Rab5b|chr10:128612569-128613068	0.142248474713591	.	.
chr10	128696211	128696710	chr10	128805195	128805694	Rab5b|chr10:128805195-128805694	0.307983135384225	.	.
chr10	128704864	128705363	chr10	128455230	128455729	Cdk2|chr10:128455230-128455729	0.201015662445284	.	.
chr10	128704864	128705363	chr10	128455230	128455729	Pmel|chr10:128455230-128455729	0.201015662445284	.	.
chr10	128704864	128705363	chr10	128536166	128536665	Cdk2|chr10:128536166-128536665	0.203580087424591	.	.
chr10	128704864	128705363	chr10	128536166	128536665	Pmel|chr10:128536166-128536665	0.203580087424591	.	.
chr10	128704864	128705363	chr10	128805195	128805694	Cdk2|chr10:128805195-128805694	0.189826404820312	.	.
chr10	128704864	128705363	chr10	128805195	128805694	Pmel|chr10:128805195-128805694	0.189826404820312	.	.
chr10	128747460	128747959	chr10	128409597	128410096	Pym1|chr10:128409597-128410096	0.192660004676855	.	.
chr10	128748233	128748732	chr10	128409597	128410096	Pym1|chr10:128409597-128410096	0.161922364586074	.	.
chr10	128748233	128748732	chr10	128612569	128613068	Pym1|chr10:128612569-128613068	0.156203022462202	.	.
chr10	128748233	128748732	chr10	128805195	128805694	Pym1|chr10:128805195-128805694	0.146662653921686	.	.
chr10	128803676	128804175	chr10	128805195	128805694	Dnajc14|chr10:128805195-128805694	0.263953495241983	.	.
chr10	128803676	128804175	chr10	128805195	128805694	Tmem198b|chr10:128805195-128805694	0.263953495241983	.	.
chr10	128803676	128804175	chr10	128895386	128895885	Dnajc14|chr10:128895386-128895885	0.208099992140053	.	.
chr10	128803676	128804175	chr10	128895386	128895885	Tmem198b|chr10:128895386-128895885	0.208099992140053	.	.
chr10	128821529	128822028	chr10	128536166	128536665	Ormdl2|chr10:128536166-128536665	0.207191831279954	.	.
chr10	128821529	128822028	chr10	128895386	128895885	Ormdl2|chr10:128895386-128895885	0.215148989822238	.	.
chr10	128821529	128822028	chr10	129025948	129026447	Ormdl2|chr10:129025948-129026447	0.186237383146902	.	.
chr10	128891038	128891537	chr10	128977436	128977935	Gdf11|chr10:128977436-128977935	0.214810572138358	.	.
chr10	128891683	128892182	chr10	128977436	128977935	Gdf11|chr10:128977436-128977935	0.142983468653416	.	.
chr10	128922870	128923369	chr10	128536166	128536665	Bloc1s1|chr10:128536166-128536665	0.289460766795248	.	.
chr10	128922870	128923369	chr10	128536166	128536665	Rdh5|chr10:128536166-128536665	0.289460766795248	.	.
chr10	128922870	128923369	chr10	128612569	128613068	Bloc1s1|chr10:128612569-128613068	0.261485437091087	.	.
chr10	128922870	128923369	chr10	128612569	128613068	Rdh5|chr10:128612569-128613068	0.261485437091087	.	.
chr10	128923385	128923884	chr10	128977436	128977935	Bloc1s1|chr10:128977436-128977935	0.187838100709152	.	.
chr10	128923385	128923884	chr10	128977436	128977935	Rdh5|chr10:128977436-128977935	0.187838100709152	.	.
chr10	128923385	128923884	chr10	129025948	129026447	Bloc1s1|chr10:129025948-129026447	0.203975267918569	.	.
chr10	128923385	128923884	chr10	129025948	129026447	Rdh5|chr10:129025948-129026447	0.203975267918569	.	.
chr11	3202390	3202889	chr11	3123799	3124298	Eif4enif1|chr11:3123799-3124298	0.256471597837655	.	.
chr11	3202390	3202889	chr11	3289935	3290434	Eif4enif1|chr11:3289935-3290434	0.154971222289164	.	.
chr11	3202390	3202889	chr11	3332133	3332632	Eif4enif1|chr11:3332133-3332632	0.174377420629305	.	.
chr11	3202390	3202889	chr11	3348215	3348714	Eif4enif1|chr11:3348215-3348714	0.157936645203423	.	.
chr11	3202390	3202889	chr11	3371193	3371692	Eif4enif1|chr11:3371193-3371692	0.16794740016006	.	.
chr11	3202390	3202889	chr11	3386996	3387495	Eif4enif1|chr11:3386996-3387495	0.143002876709169	.	.
chr11	3266213	3266712	chr11	3123799	3124298	Drg1|chr11:3123799-3124298	0.281997345793304	.	.
chr11	3266213	3266712	chr11	3289935	3290434	Drg1|chr11:3289935-3290434	0.361855263453614	.	.
chr11	3289366	3289865	chr11	3289935	3290434	Patz1|chr11:3289935-3290434	0.154155320769817	.	.
chr11	3330389	3330888	chr11	3289935	3290434	Gm12592|chr11:3289935-3290434	0.203578190810814	.	.
chr11	3330389	3330888	chr11	3289935	3290434	Pik3ip1|chr11:3289935-3290434	0.203578190810814	.	.
chr11	3408986	3409485	chr11	3302821	3303320	Limk2|chr11:3302821-3303320	0.134859888424446	.	.
chr11	3408986	3409485	chr11	3332133	3332632	Limk2|chr11:3332133-3332632	0.241655746463615	.	.
chr11	3408986	3409485	chr11	3347023	3347522	Limk2|chr11:3347023-3347522	0.129882173915483	.	.
chr11	3408986	3409485	chr11	3348215	3348714	Limk2|chr11:3348215-3348714	0.198440422521222	.	.
chr11	3408986	3409485	chr11	3371193	3371692	Limk2|chr11:3371193-3371692	0.150436464729669	.	.
chr11	3408986	3409485	chr11	3386996	3387495	Limk2|chr11:3386996-3387495	0.33121772231199	.	.
chr11	3408986	3409485	chr11	3472448	3472947	Limk2|chr11:3472448-3472947	0.193326396070105	.	.
chr11	3452086	3452585	chr11	3332133	3332632	8430429K09Rik|chr11:3332133-3332632	0.276416782516138	.	.
chr11	3452086	3452585	chr11	3332133	3332632	Rnf185|chr11:3332133-3332632	0.276416782516138	.	.
chr11	3452086	3452585	chr11	3347023	3347522	8430429K09Rik|chr11:3347023-3347522	0.231413473711809	.	.
chr11	3452086	3452585	chr11	3347023	3347522	Rnf185|chr11:3347023-3347522	0.231413473711809	.	.
chr11	3452086	3452585	chr11	3371193	3371692	8430429K09Rik|chr11:3371193-3371692	0.151949651598693	.	.
chr11	3452086	3452585	chr11	3371193	3371692	Rnf185|chr11:3371193-3371692	0.151949651598693	.	.
chr11	5261501	5262000	chr11	5474061	5474560	Kremen1|chr11:5474061-5474560	0.13480363363357	.	.
chr11	5261501	5262000	chr11	5707491	5707990	Kremen1|chr11:5707491-5707990	0.14372940057864	.	.
chr11	5444680	5445179	chr11	5335501	5336000	Znrf3|chr11:5335501-5336000	0.159515686155324	.	.
chr11	5444680	5445179	chr11	5421777	5422276	Znrf3|chr11:5421777-5422276	0.148367667344395	.	.
chr11	5444680	5445179	chr11	5740921	5741420	Znrf3|chr11:5740921-5741420	0.228641255876594	.	.
chr11	5520703	5521202	chr11	5740921	5741420	Xbp1|chr11:5740921-5741420	0.167218796399007	.	.
chr11	5520703	5521202	chr11	5856754	5857253	Xbp1|chr11:5856754-5857253	0.178899183391809	.	.
chr11	5520703	5521202	chr11	5886153	5886652	Xbp1|chr11:5886153-5886652	0.305137113699436	.	.
chr11	5520703	5521202	chr11	5991199	5991698	Xbp1|chr11:5991199-5991698	0.140302726057042	.	.
chr11	5521396	5521895	chr11	5335501	5336000	Xbp1|chr11:5335501-5336000	0.185478540429357	.	.
chr11	5521396	5521895	chr11	5521967	5522466	Xbp1|chr11:5521967-5522466	0.330081893575235	.	.
chr11	5521396	5521895	chr11	5707491	5707990	Xbp1|chr11:5707491-5707990	0.255675179377215	.	.
chr11	5542005	5542504	chr11	5335501	5336000	Ccdc117|chr11:5335501-5336000	0.336300367205407	.	.
chr11	5542005	5542504	chr11	5415504	5416003	Ccdc117|chr11:5415504-5416003	0.307296770921183	.	.
chr11	5542005	5542504	chr11	5421777	5422276	Ccdc117|chr11:5421777-5422276	0.268262373483356	.	.
chr11	5542005	5542504	chr11	5474061	5474560	Ccdc117|chr11:5474061-5474560	0.137971379365123	.	.
chr11	5542005	5542504	chr11	5521967	5522466	Ccdc117|chr11:5521967-5522466	0.205757327184462	.	.
chr11	5542005	5542504	chr11	5901921	5902420	Ccdc117|chr11:5901921-5902420	0.168504530856618	.	.
chr11	5542005	5542504	chr11	5995902	5996401	Ccdc117|chr11:5995902-5996401	0.156669625431914	.	.
chr11	5761618	5762117	chr11	5886153	5886652	Urgcp|chr11:5886153-5886652	0.165378410536216	.	.
chr11	5762152	5762651	chr11	5886153	5886652	Urgcp|chr11:5886153-5886652	0.1889401689818	.	.
chr11	5762152	5762651	chr11	5901921	5902420	Urgcp|chr11:5901921-5902420	0.265796730270833	.	.
chr11	5762152	5762651	chr11	5995902	5996401	Urgcp|chr11:5995902-5996401	0.132618695791706	.	.
chr11	5837178	5837677	chr11	5886153	5886652	Polm|chr11:5886153-5886652	0.238564047073272	.	.
chr11	5837806	5838305	chr11	5886153	5886652	Polm|chr11:5886153-5886652	0.221523272363317	.	.
chr11	5878079	5878578	chr11	5740921	5741420	Pold2|chr11:5740921-5741420	0.172970119189563	.	.
chr11	5878079	5878578	chr11	5740921	5741420	Pold2|chr11:5740921-5741420	0.172970119189564	.	.
chr11	5878079	5878578	chr11	5886153	5886652	Pold2|chr11:5886153-5886652	0.170540761544526	.	.
chr11	5878079	5878578	chr11	5901921	5902420	Pold2|chr11:5901921-5902420	0.284092307248778	.	.
chr11	5878079	5878578	chr11	5995902	5996401	Pold2|chr11:5995902-5996401	0.195105490623718	.	.
chr11	5949860	5950359	chr11	5856754	5857253	Gck|chr11:5856754-5857253	0.228073188850252	.	.
chr11	5949860	5950359	chr11	5901921	5902420	Gck|chr11:5901921-5902420	0.236525251346673	.	.
chr11	5949860	5950359	chr11	5995902	5996401	Gck|chr11:5995902-5996401	0.129810396756007	.	.
chr11	5955521	5956020	chr11	5740921	5741420	Ykt6|chr11:5740921-5741420	0.309870405508403	.	.
chr11	5955521	5956020	chr11	5886153	5886652	Ykt6|chr11:5886153-5886652	0.143198741909067	.	.
chr11	9010962	9011461	chr11	8915989	8916488	Hus1|chr11:8915989-8916488	0.146004051321629	.	.
chr11	9010962	9011461	chr11	9136398	9136897	Hus1|chr11:9136398-9136897	0.155278973105502	.	.
chr11	9010962	9011461	chr11	9317260	9317759	Hus1|chr11:9317260-9317759	0.326131437043215	.	.
chr11	9048265	9048764	chr11	8915989	8916488	Gm11992|chr11:8915989-8916488	0.179316075869908	.	.
chr11	9048265	9048764	chr11	8915989	8916488	Sun3|chr11:8915989-8916488	0.179316075869908	.	.
chr11	11113765	11114264	chr11	11115591	11116090	Vwc2|chr11:11115591-11116090	0.157122918392464	.	.
chr11	11113765	11114264	chr11	11116114	11116613	Vwc2|chr11:11116114-11116613	0.196562691566517	.	.
chr11	11113765	11114264	chr11	11131662	11132161	Vwc2|chr11:11131662-11132161	0.201452129127673	.	.
chr11	11113765	11114264	chr11	11168807	11169306	Vwc2|chr11:11168807-11169306	0.178414217395476	.	.
chr11	11113765	11114264	chr11	11210040	11210539	Vwc2|chr11:11210040-11210539	0.152446822175157	.	.
chr11	11113765	11114264	chr11	11229600	11230099	Vwc2|chr11:11229600-11230099	0.230327236957362	.	.
chr11	11461833	11462332	chr11	11131662	11132161	Spata48|chr11:11131662-11132161	0.144004639713101	.	.
chr11	11461833	11462332	chr11	11131662	11132161	Zpbp|chr11:11131662-11132161	0.144004639713101	.	.
chr11	11461833	11462332	chr11	11168807	11169306	Spata48|chr11:11168807-11169306	0.211094728304557	.	.
chr11	11461833	11462332	chr11	11168807	11169306	Spata48|chr11:11168807-11169306	0.211094728304558	.	.
chr11	11461833	11462332	chr11	11168807	11169306	Zpbp|chr11:11168807-11169306	0.211094728304557	.	.
chr11	11461833	11462332	chr11	11168807	11169306	Zpbp|chr11:11168807-11169306	0.211094728304558	.	.
chr11	11462374	11462873	chr11	11168112	11168611	Spata48|chr11:11168112-11168611	0.170797379167367	.	.
chr11	11462374	11462873	chr11	11168112	11168611	Zpbp|chr11:11168112-11168611	0.170797379167367	.	.
chr11	16256797	16257296	chr11	16080923	16081422	Vstm2a|chr11:16080923-16081422	0.195971216416021	.	.
chr11	16256797	16257296	chr11	16366737	16367236	Vstm2a|chr11:16366737-16367236	0.140352949536891	.	.
chr11	16256797	16257296	chr11	16524834	16525333	Vstm2a|chr11:16524834-16525333	0.18939376269412	.	.
chr11	16257496	16257995	chr11	16261167	16261666	Vstm2a|chr11:16261167-16261666	0.187399085199001	.	.
chr11	16257496	16257995	chr11	16366737	16367236	Vstm2a|chr11:16366737-16367236	0.226838740623233	.	.
chr11	17051545	17052044	chr11	17160193	17160692	Cnrip1|chr11:17160193-17160692	0.176065722039787	.	.
chr11	17051545	17052044	chr11	17160193	17160692	Plek|chr11:17160193-17160692	0.176065722039787	.	.
chr11	17052106	17052605	chr11	17082914	17083413	Cnrip1|chr11:17082914-17083413	0.214708166659894	.	.
chr11	17052106	17052605	chr11	17082914	17083413	Plek|chr11:17082914-17083413	0.214708166659894	.	.
chr11	17158989	17159488	chr11	17160193	17160692	Ppp3r1|chr11:17160193-17160692	0.202633046622316	.	.
chr11	17158989	17159488	chr11	17279822	17280321	Ppp3r1|chr11:17279822-17280321	0.228461544198031	.	.
chr11	17159610	17160109	chr11	17045699	17046198	Ppp3r1|chr11:17045699-17046198	0.142714283019322	.	.
chr11	17211097	17211596	chr11	17045699	17046198	Pno1|chr11:17045699-17046198	0.304063345526583	.	.
chr11	17211641	17212140	chr11	17082914	17083413	Pno1|chr11:17082914-17083413	0.237242731836381	.	.
chr11	17257330	17257829	chr11	17279822	17280321	C1d|chr11:17279822-17280321	0.133637566164784	.	.
chr11	19018819	19019318	chr11	19020212	19020711	Meis1|chr11:19020212-19020711	0.387227108936976	.	.
chr11	19018819	19019318	chr11	19267085	19267584	Meis1|chr11:19267085-19267584	0.240017682321686	.	.
chr11	20331966	20332465	chr11	20456269	20456768	Slc1a4|chr11:20456269-20456768	0.214082938333018	.	.
chr11	20331966	20332465	chr11	20631609	20632108	Slc1a4|chr11:20631609-20632108	0.180117651595985	.	.
chr11	20331966	20332465	chr11	20690952	20691451	Slc1a4|chr11:20690952-20691451	0.283509840502518	.	.
chr11	20332570	20333069	chr11	20532483	20532982	Slc1a4|chr11:20532483-20532982	0.129088775587553	.	.
chr11	20332570	20333069	chr11	20631609	20632108	Slc1a4|chr11:20631609-20632108	0.36747421926009	.	.
chr11	20332570	20333069	chr11	20632267	20632766	Slc1a4|chr11:20632267-20632766	0.147554553019733	.	.
chr11	20333072	20333571	chr11	20445850	20446349	Slc1a4|chr11:20445850-20446349	0.196417428394093	.	.
chr11	20333072	20333571	chr11	20454941	20455440	Slc1a4|chr11:20454941-20455440	0.193489891588128	.	.
chr11	20333072	20333571	chr11	20631609	20632108	Slc1a4|chr11:20631609-20632108	0.147339976040029	.	.
chr11	20333072	20333571	chr11	20632267	20632766	Slc1a4|chr11:20632267-20632766	0.293455368368091	.	.
chr11	20542743	20543242	chr11	20262991	20263490	Sertad2|chr11:20262991-20263490	0.152316512018265	.	.
chr11	20542743	20543242	chr11	20304325	20304824	Sertad2|chr11:20304325-20304824	0.139395336696697	.	.
chr11	20542743	20543242	chr11	20454941	20455440	Sertad2|chr11:20454941-20455440	0.235367581729235	.	.
chr11	20542743	20543242	chr11	20561218	20561717	Sertad2|chr11:20561218-20561717	0.143064406921264	.	.
chr11	20542743	20543242	chr11	20631609	20632108	Sertad2|chr11:20631609-20632108	0.397421566351424	.	.
chr11	20542743	20543242	chr11	20632267	20632766	Sertad2|chr11:20632267-20632766	0.284234034678085	.	.
chr11	20741392	20741891	chr11	20631609	20632108	Aftph|chr11:20631609-20632108	0.405822457135086	.	.
chr11	21370350	21370849	chr11	21453642	21454141	Gm12043|chr11:21453642-21454141	0.202804774760669	.	.
chr11	21370350	21370849	chr11	21453642	21454141	Ugp2|chr11:21453642-21454141	0.202804774760669	.	.
chr11	21370350	21370849	chr11	21639516	21640015	Gm12043|chr11:21639516-21640015	0.154517907304284	.	.
chr11	21370350	21370849	chr11	21639516	21640015	Ugp2|chr11:21639516-21640015	0.154517907304284	.	.
chr11	22001997	22002496	chr11	22001472	22001971	Otx1|chr11:22001472-22001971	0.74677737312058	.	.
chr11	22001997	22002496	chr11	22225574	22226073	Otx1|chr11:22225574-22226073	0.220978911068552	.	.
chr11	22512298	22512797	chr11	22286302	22286801	Tmem17|chr11:22286302-22286801	0.182616868752043	.	.
chr11	22512298	22512797	chr11	22286837	22287336	Tmem17|chr11:22286837-22287336	0.438212146648218	.	.
chr11	22512298	22512797	chr11	22560704	22561203	Tmem17|chr11:22560704-22561203	0.150800354956349	.	.
chr11	22512298	22512797	chr11	22587721	22588220	Tmem17|chr11:22587721-22588220	0.129284033360583	.	.
chr11	22512298	22512797	chr11	22631510	22632009	Tmem17|chr11:22631510-22632009	0.242104974332569	.	.
chr11	22512298	22512797	chr11	22672055	22672554	Tmem17|chr11:22672055-22672554	0.332958020442251	.	.
chr11	22512298	22512797	chr11	22698999	22699498	Tmem17|chr11:22698999-22699498	0.279770297767444	.	.
chr11	22617528	22618027	chr11	22710641	22711140	Gm12052|chr11:22710641-22711140	0.139154295098991	.	.
chr11	22617528	22618027	chr11	22718848	22719347	Gm12052|chr11:22718848-22719347	0.198445909583682	.	.
chr11	23067612	23068111	chr11	23124342	23124841	Gm12059|chr11:23124342-23124841	0.165103947112926	.	.
chr11	23067612	23068111	chr11	23271994	23272493	Gm12059|chr11:23271994-23272493	0.327291514906983	.	.
chr11	23254930	23255429	chr11	23124342	23124841	Xpo1|chr11:23124342-23124841	0.250009863580338	.	.
chr11	23255618	23256117	chr11	23124342	23124841	Xpo1|chr11:23124342-23124841	0.152625163623253	.	.
chr11	23306661	23307160	chr11	23124342	23124841	Usp34|chr11:23124342-23124841	0.180783197448678	.	.
chr11	23497257	23497756	chr11	23271994	23272493	1700030C12Rik|chr11:23271994-23272493	0.153759542308499	.	.
chr11	23497257	23497756	chr11	23271994	23272493	Ahsa2|chr11:23271994-23272493	0.153759542308499	.	.
chr11	23665750	23666249	chr11	23565751	23566250	Pex13|chr11:23565751-23566250	0.151462654542419	.	.
chr11	23665750	23666249	chr11	23565751	23566250	Pus10|chr11:23565751-23566250	0.151462654542419	.	.
chr11	23666375	23666874	chr11	23954322	23954821	Pex13|chr11:23954322-23954821	0.19675297044643	.	.
chr11	23666375	23666874	chr11	23954322	23954821	Pus10|chr11:23954322-23954821	0.19675297044643	.	.
chr11	23894432	23894931	chr11	23954322	23954821	Gm12061|chr11:23954322-23954821	0.15221248550748	.	.
chr11	23894432	23894931	chr11	23954322	23954821	Papolg|chr11:23954322-23954821	0.15221248550748	.	.
chr11	23895039	23895538	chr11	23621084	23621583	Gm12061|chr11:23621084-23621583	0.131876174488636	.	.
chr11	23895039	23895538	chr11	23621084	23621583	Papolg|chr11:23621084-23621583	0.131876174488636	.	.
chr11	23895039	23895538	chr11	23855325	23855824	Gm12061|chr11:23855325-23855824	0.15699602620118	.	.
chr11	23895039	23895538	chr11	23855325	23855824	Papolg|chr11:23855325-23855824	0.15699602620118	.	.
chr11	25301073	25301572	chr11	25124265	25124764	Gm12069|chr11:25124265-25124764	0.168904541317772	.	.
chr11	25301073	25301572	chr11	25157385	25157884	Gm12069|chr11:25157385-25157884	0.225956942618998	.	.
chr11	25301073	25301572	chr11	25233391	25233890	Gm12069|chr11:25233391-25233890	0.367797696109004	.	.
chr11	25301073	25301572	chr11	25356783	25357282	Gm12069|chr11:25356783-25357282	0.142022768199758	.	.
chr11	26593447	26593946	chr11	26815075	26815574	Vrk2|chr11:26815075-26815574	0.18816222460914	.	.
chr11	28852961	28853460	chr11	28883052	28883551	Efemp1|chr11:28883052-28883551	0.265504527142928	.	.
chr11	29130465	29130964	chr11	29092345	29092844	Pnpt1|chr11:29092345-29092844	0.144281418139545	.	.
chr11	29172618	29173117	chr11	28883052	28883551	A630052C17Rik|chr11:28883052-28883551	0.130015986541513	.	.
chr11	29172618	29173117	chr11	28883052	28883551	Ppp4r3b|chr11:28883052-28883551	0.130015986541513	.	.
chr11	29373877	29374376	chr11	29267797	29268296	Ccdc88a|chr11:29267797-29268296	0.154562406848258	.	.
chr11	29514834	29515333	chr11	29718420	29718919	Gm12089|chr11:29718420-29718919	0.143168789162848	.	.
chr11	29514834	29515333	chr11	29718420	29718919	Prorsd1|chr11:29718420-29718919	0.143168789162848	.	.
chr11	29526171	29526670	chr11	29718420	29718919	Mtif2|chr11:29718420-29718919	0.196499771339774	.	.
chr11	29547417	29547916	chr11	29267797	29268296	Clhc1|chr11:29267797-29268296	0.157350079751334	.	.
chr11	29547417	29547916	chr11	29267797	29268296	Rps27a|chr11:29267797-29268296	0.157350079751334	.	.
chr11	29693483	29693982	chr11	29267797	29268296	Rtn4|chr11:29267797-29268296	0.328781741434275	.	.
chr11	29693483	29693982	chr11	29694010	29694509	Rtn4|chr11:29694010-29694509	0.359881981618033	.	.
chr11	29693483	29693982	chr11	29718420	29718919	Rtn4|chr11:29718420-29718919	0.143482672645961	.	.
chr11	30267372	30267871	chr11	30657058	30657557	Gm8098|chr11:30657058-30657557	0.133453132269383	.	.
chr11	30267372	30267871	chr11	30657058	30657557	Sptbn1|chr11:30657058-30657557	0.133453132269383	.	.
chr11	30267892	30268391	chr11	30657058	30657557	Gm8098|chr11:30657058-30657557	0.153135769703683	.	.
chr11	30267892	30268391	chr11	30657058	30657557	Sptbn1|chr11:30657058-30657557	0.153135769703683	.	.
chr11	30471695	30472194	chr11	30657058	30657557	4930505A04Rik|chr11:30657058-30657557	0.197663447800998	.	.
chr11	30771490	30771989	chr11	30657058	30657557	Psme4|chr11:30657058-30657557	0.212307401652967	.	.
chr11	30771490	30771989	chr11	30754917	30755416	Psme4|chr11:30754917-30755416	0.202990221414601	.	.
chr11	30772221	30772720	chr11	30657058	30657557	Psme4|chr11:30657058-30657557	0.243184343844172	.	.
chr11	30772221	30772720	chr11	30888059	30888558	Psme4|chr11:30888059-30888558	0.22088803013439	.	.
chr11	30772221	30772720	chr11	30997860	30998359	Psme4|chr11:30997860-30998359	0.179901500924765	.	.
chr11	30953645	30954144	chr11	30754917	30755416	Erlec1|chr11:30754917-30755416	0.190055411947756	.	.
chr11	30953645	30954144	chr11	31199090	31199589	Erlec1|chr11:31199090-31199589	0.158692042167292	.	.
chr11	30954161	30954660	chr11	30754917	30755416	Erlec1|chr11:30754917-30755416	0.132103275368317	.	.
chr11	30954161	30954660	chr11	30888059	30888558	Erlec1|chr11:30888059-30888558	0.184770454705225	.	.
chr11	30986154	30986653	chr11	30681191	30681690	Chac2|chr11:30681191-30681690	0.136199088283399	.	.
chr11	31369227	31369726	chr11	31088553	31089052	Stc2|chr11:31088553-31089052	0.134025096028247	.	.
chr11	31369227	31369726	chr11	31169173	31169672	Stc2|chr11:31169173-31169672	0.161179502314422	.	.
chr11	31369857	31370356	chr11	31248449	31248948	Stc2|chr11:31248449-31248948	0.305573136201811	.	.
chr11	31671728	31672227	chr11	31610290	31610789	Bod1|chr11:31610290-31610789	0.202953501517078	.	.
chr11	31671728	31672227	chr11	31694883	31695382	Bod1|chr11:31694883-31695382	0.141286570338699	.	.
chr11	31671728	31672227	chr11	31703158	31703657	Bod1|chr11:31703158-31703657	0.194445199270914	.	.
chr11	33147016	33147515	chr11	33148287	33148786	Fgf18|chr11:33148287-33148786	0.145841028762214	.	.
chr11	33147604	33148103	chr11	33146124	33146623	Fgf18|chr11:33146124-33146623	0.410404851417269	.	.
chr11	33162905	33163404	chr11	33146124	33146623	Npm1|chr11:33146124-33146623	0.243370321913414	.	.
chr11	40755146	40755645	chr11	40927171	40927670	Ccng1|chr11:40927171-40927670	0.165097124900695	.	.
chr11	40755146	40755645	chr11	41159144	41159643	Ccng1|chr11:41159144-41159643	0.159938546988568	.	.
chr11	48799792	48800291	chr11	48565162	48565661	Rack1|chr11:48565162-48565661	0.224747778393562	.	.
chr11	48799792	48800291	chr11	48837257	48837756	Rack1|chr11:48837257-48837756	0.262526075099407	.	.
chr11	48799792	48800291	chr11	48837777	48838276	Rack1|chr11:48837777-48838276	0.173000090159521	.	.
chr11	48799792	48800291	chr11	48874421	48874920	Rack1|chr11:48874421-48874920	0.164295824615248	.	.
chr11	48799792	48800291	chr11	49189707	49190206	Rack1|chr11:49189707-49190206	0.159061964425499	.	.
chr11	48800315	48800814	chr11	48525344	48525843	Rack1|chr11:48525344-48525843	0.182129647722844	.	.
chr11	48800315	48800814	chr11	48565162	48565661	Rack1|chr11:48565162-48565661	0.164725545609908	.	.
chr11	48800315	48800814	chr11	48837257	48837756	Rack1|chr11:48837257-48837756	0.257589889426493	.	.
chr11	48800315	48800814	chr11	48874421	48874920	Rack1|chr11:48874421-48874920	0.150405215873286	.	.
chr11	48800315	48800814	chr11	49189707	49190206	Rack1|chr11:49189707-49190206	0.161026652078884	.	.
chr11	48816857	48817356	chr11	48525344	48525843	Trim41|chr11:48525344-48525843	0.13713824948166	.	.
chr11	48816857	48817356	chr11	48594596	48595095	Trim41|chr11:48594596-48595095	0.25624149617676	.	.
chr11	48816857	48817356	chr11	48856073	48856572	Trim41|chr11:48856073-48856572	0.199320584509143	.	.
chr11	48816857	48817356	chr11	48856814	48857313	Trim41|chr11:48856814-48857313	0.281769941690209	.	.
chr11	48816857	48817356	chr11	48859798	48860297	Trim41|chr11:48859798-48860297	0.170182153661653	.	.
chr11	48816857	48817356	chr11	49108737	49109236	Trim41|chr11:49108737-49109236	0.129348616758757	.	.
chr11	48816857	48817356	chr11	49189707	49190206	Trim41|chr11:49189707-49190206	0.191795839554482	.	.
chr11	48825828	48826327	chr11	48588765	48589264	Gm12184|chr11:48588765-48589264	0.187213220011907	.	.
chr11	48825828	48826327	chr11	48588765	48589264	Trim7|chr11:48588765-48589264	0.187213220011907	.	.
chr11	48825828	48826327	chr11	48594596	48595095	Gm12184|chr11:48594596-48595095	0.211918049689116	.	.
chr11	48825828	48826327	chr11	48594596	48595095	Trim7|chr11:48594596-48595095	0.211918049689116	.	.
chr11	48825828	48826327	chr11	48808917	48809416	Gm12184|chr11:48808917-48809416	0.153653996589582	.	.
chr11	48825828	48826327	chr11	48808917	48809416	Trim7|chr11:48808917-48809416	0.153653996589582	.	.
chr11	48825828	48826327	chr11	48818245	48818744	Gm12184|chr11:48818245-48818744	0.211351164312273	.	.
chr11	48825828	48826327	chr11	48818245	48818744	Trim7|chr11:48818245-48818744	0.211351164312273	.	.
chr11	48825828	48826327	chr11	48837777	48838276	Gm12184|chr11:48837777-48838276	0.192515013566777	.	.
chr11	48825828	48826327	chr11	48837777	48838276	Trim7|chr11:48837777-48838276	0.192515013566777	.	.
chr11	48825828	48826327	chr11	49169250	49169749	Gm12184|chr11:49169250-49169749	0.14505615037287	.	.
chr11	48825828	48826327	chr11	49169250	49169749	Trim7|chr11:49169250-49169749	0.14505615037287	.	.
chr11	48826330	48826829	chr11	48525344	48525843	Gm12184|chr11:48525344-48525843	0.27175208657534	.	.
chr11	48826330	48826829	chr11	48525344	48525843	Trim7|chr11:48525344-48525843	0.27175208657534	.	.
chr11	48826330	48826829	chr11	48588765	48589264	Gm12184|chr11:48588765-48589264	0.235919209816584	.	.
chr11	48826330	48826829	chr11	48588765	48589264	Trim7|chr11:48588765-48589264	0.235919209816584	.	.
chr11	48826330	48826829	chr11	48594596	48595095	Gm12184|chr11:48594596-48595095	0.239996438420103	.	.
chr11	48826330	48826829	chr11	48594596	48595095	Trim7|chr11:48594596-48595095	0.239996438420103	.	.
chr11	48826330	48826829	chr11	48788591	48789090	Gm12184|chr11:48788591-48789090	0.289536251718635	.	.
chr11	48826330	48826829	chr11	48788591	48789090	Trim7|chr11:48788591-48789090	0.289536251718635	.	.
chr11	48826330	48826829	chr11	48808917	48809416	Gm12184|chr11:48808917-48809416	0.165411747986919	.	.
chr11	48826330	48826829	chr11	48808917	48809416	Trim7|chr11:48808917-48809416	0.165411747986919	.	.
chr11	48826330	48826829	chr11	48818245	48818744	Gm12184|chr11:48818245-48818744	0.361447568824645	.	.
chr11	48826330	48826829	chr11	48818245	48818744	Trim7|chr11:48818245-48818744	0.361447568824645	.	.
chr11	48826330	48826829	chr11	48837257	48837756	Gm12184|chr11:48837257-48837756	0.271954062152231	.	.
chr11	48826330	48826829	chr11	48837257	48837756	Trim7|chr11:48837257-48837756	0.271954062152231	.	.
chr11	48826330	48826829	chr11	48837777	48838276	Gm12184|chr11:48837777-48838276	0.202801044149266	.	.
chr11	48826330	48826829	chr11	48837777	48838276	Trim7|chr11:48837777-48838276	0.202801044149266	.	.
chr11	48826330	48826829	chr11	48856073	48856572	Gm12184|chr11:48856073-48856572	0.158885554638983	.	.
chr11	48826330	48826829	chr11	48856073	48856572	Trim7|chr11:48856073-48856572	0.158885554638983	.	.
chr11	48826330	48826829	chr11	48874421	48874920	Gm12184|chr11:48874421-48874920	0.141252337611161	.	.
chr11	48826330	48826829	chr11	48874421	48874920	Trim7|chr11:48874421-48874920	0.141252337611161	.	.
chr11	48826330	48826829	chr11	49169250	49169749	Gm12184|chr11:49169250-49169749	0.245384487604757	.	.
chr11	48826330	48826829	chr11	49169250	49169749	Trim7|chr11:49169250-49169749	0.245384487604757	.	.
chr11	48853382	48853881	chr11	48525344	48525843	Gm16170|chr11:48525344-48525843	0.285270107583526	.	.
chr11	48853382	48853881	chr11	48594596	48595095	Gm16170|chr11:48594596-48595095	0.177177616795412	.	.
chr11	48853382	48853881	chr11	48808917	48809416	Gm16170|chr11:48808917-48809416	0.290983643284884	.	.
chr11	48853382	48853881	chr11	48833647	48834146	Gm16170|chr11:48833647-48834146	0.153341643577196	.	.
chr11	48853382	48853881	chr11	48837257	48837756	Gm16170|chr11:48837257-48837756	0.352923828062482	.	.
chr11	48853382	48853881	chr11	49189707	49190206	Gm16170|chr11:49189707-49190206	0.171512676688905	.	.
chr11	48871161	48871660	chr11	48775412	48775911	Irgm1|chr11:48775412-48775911	0.132295552028987	.	.
chr11	48871161	48871660	chr11	48834168	48834667	Irgm1|chr11:48834168-48834667	0.138901754041502	.	.
chr11	48871161	48871660	chr11	48856073	48856572	Irgm1|chr11:48856073-48856572	0.174324202221069	.	.
chr11	49203185	49203684	chr11	48818245	48818744	Zfp62|chr11:48818245-48818744	0.135076262000252	.	.
chr11	49203185	49203684	chr11	48837257	48837756	Zfp62|chr11:48837257-48837756	0.177594677589797	.	.
chr11	49203185	49203684	chr11	48855390	48855889	Zfp62|chr11:48855390-48855889	0.224463967691686	.	.
chr11	49203185	49203684	chr11	48856073	48856572	Zfp62|chr11:48856073-48856572	0.197307502741864	.	.
chr11	49203185	49203684	chr11	48856814	48857313	Zfp62|chr11:48856814-48857313	0.283701040914766	.	.
chr11	49203185	49203684	chr11	48859798	48860297	Zfp62|chr11:48859798-48860297	0.13299914982222	.	.
chr11	49203185	49203684	chr11	49169250	49169749	Zfp62|chr11:49169250-49169749	0.140579138929354	.	.
chr11	49203185	49203684	chr11	49189707	49190206	Zfp62|chr11:49189707-49190206	0.137200654528971	.	.
chr11	49203185	49203684	chr11	49250271	49250770	Zfp62|chr11:49250271-49250770	0.198210227928403	.	.
chr11	49203185	49203684	chr11	49250271	49250770	Zfp62|chr11:49250271-49250770	0.198210227928404	.	.
chr11	49203772	49204271	chr11	48837257	48837756	Zfp62|chr11:48837257-48837756	0.243092859505307	.	.
chr11	49203772	49204271	chr11	49110912	49111411	Zfp62|chr11:49110912-49111411	0.162406022727247	.	.
chr11	49243866	49244365	chr11	48808917	48809416	Mgat1|chr11:48808917-48809416	0.252414230121802	.	.
chr11	49243866	49244365	chr11	48856814	48857313	Mgat1|chr11:48856814-48857313	0.30612723490603	.	.
chr11	49243866	49244365	chr11	49250271	49250770	Mgat1|chr11:49250271-49250770	0.232020493611649	.	.
chr11	50826870	50827369	chr11	50769375	50769874	Zfp354c|chr11:50769375-50769874	0.157189044165873	.	.
chr11	50826870	50827369	chr11	50848116	50848615	Zfp354c|chr11:50848116-50848615	0.143284289743794	.	.
chr11	50827537	50828036	chr11	50848116	50848615	Zfp354c|chr11:50848116-50848615	0.287326114436885	.	.
chr11	50850845	50851344	chr11	50769375	50769874	Grm6|chr11:50769375-50769874	0.137272745888321	.	.
chr11	50887467	50887966	chr11	50952287	50952786	Zfp454|chr11:50952287-50952786	0.131899191820799	.	.
chr11	50915869	50916368	chr11	50769375	50769874	Zfp2|chr11:50769375-50769874	0.203292407420208	.	.
chr11	50930921	50931420	chr11	50848116	50848615	Zfp354b|chr11:50848116-50848615	0.216205619069721	.	.
chr11	50931438	50931937	chr11	50848116	50848615	Zfp354b|chr11:50848116-50848615	0.150968232893707	.	.
chr11	51084507	51085006	chr11	50848116	50848615	9230009I02Rik|chr11:50848116-50848615	0.129272184464204	.	.
chr11	51084507	51085006	chr11	51336226	51336725	9230009I02Rik|chr11:51336226-51336725	0.135300355472926	.	.
chr11	51763403	51763902	chr11	51756283	51756782	Sar1b|chr11:51756283-51756782	0.217524323947728	.	.
chr11	51763403	51763902	chr11	51756283	51756782	Sec24a|chr11:51756283-51756782	0.217524323947728	.	.
chr11	51763403	51763902	chr11	51820783	51821282	Sar1b|chr11:51820783-51821282	0.16547602851138	.	.
chr11	51763403	51763902	chr11	51820783	51821282	Sec24a|chr11:51820783-51821282	0.16547602851138	.	.
chr11	51763403	51763902	chr11	51945350	51945849	Sar1b|chr11:51945350-51945849	0.300547750821682	.	.
chr11	51763403	51763902	chr11	51945350	51945849	Sec24a|chr11:51945350-51945849	0.300547750821682	.	.
chr11	51763403	51763902	chr11	52086506	52087005	Sar1b|chr11:52086506-52087005	0.223671495903331	.	.
chr11	51763403	51763902	chr11	52086506	52087005	Sec24a|chr11:52086506-52087005	0.223671495903331	.	.
chr11	51763403	51763902	chr11	52129085	52129584	Sar1b|chr11:52129085-52129584	0.278650166167524	.	.
chr11	51763403	51763902	chr11	52129085	52129584	Sec24a|chr11:52129085-52129584	0.278650166167524	.	.
chr11	51763403	51763902	chr11	52220229	52220728	Sar1b|chr11:52220229-52220728	0.263579092782625	.	.
chr11	51763403	51763902	chr11	52220229	52220728	Sec24a|chr11:52220229-52220728	0.263579092782625	.	.
chr11	51856924	51857423	chr11	51756283	51756782	Jade2|chr11:51756283-51756782	0.216282344839808	.	.
chr11	51856924	51857423	chr11	51855397	51855896	Jade2|chr11:51855397-51855896	0.199176481753657	.	.
chr11	51857661	51858160	chr11	51756283	51756782	Jade2|chr11:51756283-51756782	0.263066799635989	.	.
chr11	51857661	51858160	chr11	51820783	51821282	Jade2|chr11:51820783-51821282	0.15078537932439	.	.
chr11	51857661	51858160	chr11	51858736	51859235	Jade2|chr11:51858736-51859235	0.187536003390167	.	.
chr11	51857661	51858160	chr11	52220229	52220728	Jade2|chr11:52220229-52220728	0.279736658062826	.	.
chr11	51967401	51967900	chr11	51805139	51805638	Cdkn2aipnl|chr11:51805139-51805638	0.155687817684583	.	.
chr11	51967401	51967900	chr11	51820783	51821282	Cdkn2aipnl|chr11:51820783-51821282	0.161352317008692	.	.
chr11	51967401	51967900	chr11	51945350	51945849	Cdkn2aipnl|chr11:51945350-51945849	0.168459660691373	.	.
chr11	51967401	51967900	chr11	52086506	52087005	Cdkn2aipnl|chr11:52086506-52087005	0.253454738969337	.	.
chr11	51999945	52000444	chr11	52220229	52220728	Gm12204|chr11:52220229-52220728	0.198128270913909	.	.
chr11	51999945	52000444	chr11	52220229	52220728	Ube2b|chr11:52220229-52220728	0.198128270913909	.	.
chr11	51999945	52000444	chr11	52297304	52297803	Gm12204|chr11:52297304-52297803	0.171942879120255	.	.
chr11	51999945	52000444	chr11	52297304	52297803	Ube2b|chr11:52297304-52297803	0.171942879120255	.	.
chr11	51999945	52000444	chr11	52313969	52314468	Gm12204|chr11:52313969-52314468	0.183953531360892	.	.
chr11	51999945	52000444	chr11	52313969	52314468	Ube2b|chr11:52313969-52314468	0.183953531360892	.	.
chr11	51999945	52000444	chr11	52350842	52351341	Gm12204|chr11:52350842-52351341	0.181200826114329	.	.
chr11	51999945	52000444	chr11	52350842	52351341	Ube2b|chr11:52350842-52351341	0.181200826114329	.	.
chr11	51999945	52000444	chr11	52370382	52370881	Gm12204|chr11:52370382-52370881	0.180241038744195	.	.
chr11	51999945	52000444	chr11	52370382	52370881	Ube2b|chr11:52370382-52370881	0.180241038744195	.	.
chr11	52000555	52001054	chr11	51756283	51756782	Gm12204|chr11:51756283-51756782	0.394623544136014	.	.
chr11	52000555	52001054	chr11	51756283	51756782	Ube2b|chr11:51756283-51756782	0.394623544136014	.	.
chr11	52000555	52001054	chr11	51855397	51855896	Gm12204|chr11:51855397-51855896	0.284821277639816	.	.
chr11	52000555	52001054	chr11	51855397	51855896	Ube2b|chr11:51855397-51855896	0.284821277639816	.	.
chr11	52000555	52001054	chr11	52086506	52087005	Gm12204|chr11:52086506-52087005	0.248025978790918	.	.
chr11	52000555	52001054	chr11	52086506	52087005	Ube2b|chr11:52086506-52087005	0.248025978790918	.	.
chr11	52000555	52001054	chr11	52129085	52129584	Gm12204|chr11:52129085-52129584	0.175574144238475	.	.
chr11	52000555	52001054	chr11	52129085	52129584	Ube2b|chr11:52129085-52129584	0.175574144238475	.	.
chr11	52000555	52001054	chr11	52220229	52220728	Gm12204|chr11:52220229-52220728	0.342936657596624	.	.
chr11	52000555	52001054	chr11	52220229	52220728	Ube2b|chr11:52220229-52220728	0.342936657596624	.	.
chr11	52000555	52001054	chr11	52313969	52314468	Gm12204|chr11:52313969-52314468	0.183610619203877	.	.
chr11	52000555	52001054	chr11	52313969	52314468	Ube2b|chr11:52313969-52314468	0.183610619203877	.	.
chr11	52000555	52001054	chr11	52350842	52351341	Gm12204|chr11:52350842-52351341	0.189253633664699	.	.
chr11	52000555	52001054	chr11	52350842	52351341	Ube2b|chr11:52350842-52351341	0.189253633664699	.	.
chr11	52003968	52004467	chr11	51756283	51756782	Cdkl3|chr11:51756283-51756782	0.34677487928327	.	.
chr11	52003968	52004467	chr11	51855397	51855896	Cdkl3|chr11:51855397-51855896	0.222453255433809	.	.
chr11	52003968	52004467	chr11	51856134	51856633	Cdkl3|chr11:51856134-51856633	0.148274109667452	.	.
chr11	52003968	52004467	chr11	52346543	52347042	Cdkl3|chr11:52346543-52347042	0.131288441176415	.	.
chr11	52098497	52098996	chr11	51756283	51756782	Ppp2ca|chr11:51756283-51756782	0.168255307925138	.	.
chr11	52098497	52098996	chr11	51855397	51855896	Ppp2ca|chr11:51855397-51855896	0.247852375896463	.	.
chr11	52098497	52098996	chr11	52086506	52087005	Ppp2ca|chr11:52086506-52087005	0.14307928287416	.	.
chr11	52098497	52098996	chr11	52220229	52220728	Ppp2ca|chr11:52220229-52220728	0.211975042543317	.	.
chr11	52098497	52098996	chr11	52345887	52346386	Ppp2ca|chr11:52345887-52346386	0.150322188911625	.	.
chr11	52098497	52098996	chr11	52350842	52351341	Ppp2ca|chr11:52350842-52351341	0.131481023921866	.	.
chr11	52099118	52099617	chr11	51756283	51756782	Ppp2ca|chr11:51756283-51756782	0.184705395215204	.	.
chr11	52099118	52099617	chr11	51855397	51855896	Ppp2ca|chr11:51855397-51855896	0.140583128569857	.	.
chr11	52099118	52099617	chr11	51858736	51859235	Ppp2ca|chr11:51858736-51859235	0.129629610768936	.	.
chr11	52099118	52099617	chr11	52343092	52343591	Ppp2ca|chr11:52343092-52343591	0.167422903203879	.	.
chr11	52231721	52232220	chr11	51756283	51756782	Skp1a|chr11:51756283-51756782	0.356456976294423	.	.
chr11	52231721	52232220	chr11	52086506	52087005	Skp1a|chr11:52086506-52087005	0.325335927910308	.	.
chr11	52231721	52232220	chr11	52129085	52129584	Skp1a|chr11:52129085-52129584	0.228649188780932	.	.
chr11	52231721	52232220	chr11	52220229	52220728	Skp1a|chr11:52220229-52220728	0.272489283142461	.	.
chr11	52231721	52232220	chr11	52313969	52314468	Skp1a|chr11:52313969-52314468	0.133671932295913	.	.
chr11	52231721	52232220	chr11	52350842	52351341	Skp1a|chr11:52350842-52351341	0.160279731046962	.	.
chr11	52360124	52360623	chr11	52345887	52346386	Vdac1|chr11:52345887-52346386	0.284489498599629	.	.
chr11	52360764	52361263	chr11	52086506	52087005	Vdac1|chr11:52086506-52087005	0.19788751368989	.	.
chr11	52360764	52361263	chr11	52129600	52130099	Vdac1|chr11:52129600-52130099	0.128970538023847	.	.
chr11	52360764	52361263	chr11	52220229	52220728	Vdac1|chr11:52220229-52220728	0.301799833044999	.	.
chr11	52360764	52361263	chr11	52345887	52346386	Vdac1|chr11:52345887-52346386	0.248020309427998	.	.
chr11	52396175	52396674	chr11	52345887	52346386	9530068E07Rik|chr11:52345887-52346386	0.13906668718895	.	.
chr11	53519552	53520051	chr11	53520056	53520555	Sept8|chr11:53520056-53520555	0.294607309190432	.	.
chr11	53519552	53520051	chr11	53842043	53842542	Sept8|chr11:53842043-53842542	0.239422730147004	.	.
chr11	53567090	53567589	chr11	53627817	53628316	A430108G06Rik|chr11:53627817-53628316	0.151026560399557	.	.
chr11	53567090	53567589	chr11	53627817	53628316	Kif3a|chr11:53627817-53628316	0.151026560399557	.	.
chr11	53567090	53567589	chr11	53849889	53850388	A430108G06Rik|chr11:53849889-53850388	0.292268992087596	.	.
chr11	53567090	53567589	chr11	53849889	53850388	Kif3a|chr11:53849889-53850388	0.292268992087596	.	.
chr11	53706514	53707013	chr11	53627817	53628316	Rad50|chr11:53627817-53628316	0.17185563518395	.	.
chr11	53707052	53707551	chr11	53849889	53850388	Rad50|chr11:53849889-53850388	0.160825839149099	.	.
chr11	53769713	53770212	chr11	53520056	53520555	Irf1|chr11:53520056-53520555	0.166815315341166	.	.
chr11	53769713	53770212	chr11	53529008	53529507	Irf1|chr11:53529008-53529507	0.13372939930768	.	.
chr11	53769713	53770212	chr11	53627817	53628316	Irf1|chr11:53627817-53628316	0.143797394155494	.	.
chr11	53769713	53770212	chr11	53636042	53636541	Irf1|chr11:53636042-53636541	0.148137510589648	.	.
chr11	53769713	53770212	chr11	53735515	53736014	Irf1|chr11:53735515-53736014	0.180816369515657	.	.
chr11	53769713	53770212	chr11	54002632	54003131	Irf1|chr11:54002632-54003131	0.189050111904416	.	.
chr11	53769713	53770212	chr11	54101270	54101769	Irf1|chr11:54101270-54101769	0.171306118639332	.	.
chr11	53770230	53770729	chr11	53520056	53520555	Irf1|chr11:53520056-53520555	0.241853757127547	.	.
chr11	53770230	53770729	chr11	53627817	53628316	Irf1|chr11:53627817-53628316	0.270883018548334	.	.
chr11	53770230	53770729	chr11	53636042	53636541	Irf1|chr11:53636042-53636541	0.296382168765879	.	.
chr11	53770230	53770729	chr11	53849889	53850388	Irf1|chr11:53849889-53850388	0.15686294042872	.	.
chr11	53770230	53770729	chr11	54002632	54003131	Irf1|chr11:54002632-54003131	0.370658981759483	.	.
chr11	53770230	53770729	chr11	54101270	54101769	Irf1|chr11:54101270-54101769	0.21841251145622	.	.
chr11	53859040	53859539	chr11	53735515	53736014	Gm12216|chr11:53735515-53736014	0.146975337142802	.	.
chr11	53859040	53859539	chr11	54002632	54003131	Gm12216|chr11:54002632-54003131	0.219401797082396	.	.
chr11	53890969	53891468	chr11	53627817	53628316	Slc22a5|chr11:53627817-53628316	0.25787401396209	.	.
chr11	53890969	53891468	chr11	54112961	54113460	Slc22a5|chr11:54112961-54113460	0.135569020986709	.	.
chr11	53891550	53892049	chr11	53520591	53521090	Slc22a5|chr11:53520591-53521090	0.168012515014208	.	.
chr11	53891550	53892049	chr11	53931547	53932046	Slc22a5|chr11:53931547-53932046	0.241007446808293	.	.
chr11	53891550	53892049	chr11	54088837	54089336	Slc22a5|chr11:54088837-54089336	0.136201115360906	.	.
chr11	53891550	53892049	chr11	54112961	54113460	Slc22a5|chr11:54112961-54113460	0.206740375689756	.	.
chr11	53979519	53980018	chr11	53520591	53521090	Slc22a21|chr11:53520591-53521090	0.201015309212931	.	.
chr11	53979519	53980018	chr11	53529008	53529507	Slc22a21|chr11:53529008-53529507	0.21951827495743	.	.
chr11	53979519	53980018	chr11	53627817	53628316	Slc22a21|chr11:53627817-53628316	0.284201837444495	.	.
chr11	53979519	53980018	chr11	53636042	53636541	Slc22a21|chr11:53636042-53636541	0.128667071329284	.	.
chr11	53979519	53980018	chr11	53849889	53850388	Slc22a21|chr11:53849889-53850388	0.12947434396889	.	.
chr11	53979519	53980018	chr11	54002030	54002529	Slc22a21|chr11:54002030-54002529	0.250435326040568	.	.
chr11	53979519	53980018	chr11	54002632	54003131	Slc22a21|chr11:54002632-54003131	0.191389648241112	.	.
chr11	53979519	53980018	chr11	54101270	54101769	Slc22a21|chr11:54101270-54101769	0.192735076096842	.	.
chr11	53980083	53980582	chr11	53520591	53521090	Slc22a21|chr11:53520591-53521090	0.145087036864742	.	.
chr11	53980083	53980582	chr11	53627817	53628316	Slc22a21|chr11:53627817-53628316	0.304202726582828	.	.
chr11	53980083	53980582	chr11	53636042	53636541	Slc22a21|chr11:53636042-53636541	0.21367993146354	.	.
chr11	53980083	53980582	chr11	53849889	53850388	Slc22a21|chr11:53849889-53850388	0.20800688183637	.	.
chr11	53980083	53980582	chr11	54101270	54101769	Slc22a21|chr11:54101270-54101769	0.221774480799071	.	.
chr11	54027828	54028327	chr11	54002632	54003131	Slc22a4|chr11:54002632-54003131	0.190992120858133	.	.
chr11	54027828	54028327	chr11	54101270	54101769	Slc22a4|chr11:54101270-54101769	0.251915332962055	.	.
chr11	54100189	54100688	chr11	54301977	54302476	P4ha2|chr11:54301977-54302476	0.145399562191498	.	.
chr11	54100707	54101206	chr11	54002030	54002529	P4ha2|chr11:54002030-54002529	0.254589836008436	.	.
chr11	54100707	54101206	chr11	54002632	54003131	P4ha2|chr11:54002632-54003131	0.211148019289947	.	.
chr11	54100707	54101206	chr11	54101270	54101769	P4ha2|chr11:54101270-54101769	0.136385108611354	.	.
chr11	54100707	54101206	chr11	54144831	54145330	P4ha2|chr11:54144831-54145330	0.153170450753732	.	.
chr11	54100707	54101206	chr11	54301977	54302476	P4ha2|chr11:54301977-54302476	0.16036261123816	.	.
chr11	54100707	54101206	chr11	54301977	54302476	P4ha2|chr11:54301977-54302476	0.160362611238161	.	.
chr11	54303873	54304372	chr11	54002632	54003131	Acsl6|chr11:54002632-54003131	0.161649296962596	.	.
chr11	54303873	54304372	chr11	54101270	54101769	Acsl6|chr11:54101270-54101769	0.189905618135822	.	.
chr11	54437826	54438325	chr11	54002632	54003131	Fnip1|chr11:54002632-54003131	0.131593198351088	.	.
chr11	54437826	54438325	chr11	54122826	54123325	Fnip1|chr11:54122826-54123325	0.160623313241341	.	.
chr11	54437826	54438325	chr11	54595867	54596366	Fnip1|chr11:54595867-54596366	0.288499126779036	.	.
chr11	54437826	54438325	chr11	54703248	54703747	Fnip1|chr11:54703248-54703747	0.213258399559462	.	.
chr11	55460466	55460965	chr11	55446542	55447041	Atox1|chr11:55446542-55447041	0.256138134116805	.	.
chr11	55460466	55460965	chr11	55583746	55584245	Atox1|chr11:55583746-55584245	0.188992629352136	.	.
chr11	55460969	55461468	chr11	55419687	55420186	Atox1|chr11:55419687-55420186	0.137452350242919	.	.
chr11	55469134	55469633	chr11	55389729	55390228	G3bp1|chr11:55389729-55390228	0.297312572136242	.	.
chr11	55469134	55469633	chr11	55402600	55403099	G3bp1|chr11:55402600-55403099	0.302589566079761	.	.
chr11	55469134	55469633	chr11	55419687	55420186	G3bp1|chr11:55419687-55420186	0.179316259245306	.	.
chr11	55469134	55469633	chr11	55511287	55511786	G3bp1|chr11:55511287-55511786	0.246396653976851	.	.
chr11	55469713	55470212	chr11	55497808	55498307	G3bp1|chr11:55497808-55498307	0.158142411322856	.	.
chr11	55607008	55607507	chr11	55497808	55498307	Glra1|chr11:55497808-55498307	0.276503957086413	.	.
chr11	55607728	55608227	chr11	55446542	55447041	Glra1|chr11:55446542-55447041	0.181881864812672	.	.
chr11	55607728	55608227	chr11	55583746	55584245	Glra1|chr11:55583746-55584245	0.228147886794021	.	.
chr11	55608465	55608964	chr11	55583746	55584245	Glra1|chr11:55583746-55584245	0.133140364788697	.	.
chr11	55608465	55608964	chr11	55589741	55590240	Glra1|chr11:55589741-55590240	0.267980231436704	.	.
chr11	58008513	58009012	chr11	58179510	58180009	Larp1|chr11:58179510-58180009	0.438030115520683	.	.
chr11	58008513	58009012	chr11	58302580	58303079	Larp1|chr11:58302580-58303079	0.226746684579551	.	.
chr11	58008513	58009012	chr11	58402057	58402556	Larp1|chr11:58402057-58402556	0.312195757795865	.	.
chr11	58009181	58009680	chr11	58179510	58180009	Larp1|chr11:58179510-58180009	0.132599537878439	.	.
chr11	58009181	58009680	chr11	58302580	58303079	Larp1|chr11:58302580-58303079	0.179966027558244	.	.
chr11	58009181	58009680	chr11	58402057	58402556	Larp1|chr11:58402057-58402556	0.291697020292459	.	.
chr11	58009711	58010210	chr11	58302580	58303079	Larp1|chr11:58302580-58303079	0.13737277225413	.	.
chr11	58103758	58104257	chr11	58301694	58302193	Cnot8|chr11:58301694-58302193	0.13061282647583	.	.
chr11	58103758	58104257	chr11	58302580	58303079	Cnot8|chr11:58302580-58303079	0.28305439078889	.	.
chr11	58104268	58104767	chr11	58179510	58180009	Cnot8|chr11:58179510-58180009	0.1618991550901	.	.
chr11	58104268	58104767	chr11	58302580	58303079	Cnot8|chr11:58302580-58303079	0.205696649702121	.	.
chr11	58126290	58126789	chr11	58225527	58226026	Gm12246|chr11:58225527-58226026	0.133980275672196	.	.
chr11	58168278	58168777	chr11	58097173	58097672	Gemin5|chr11:58097173-58097672	0.136811184413264	.	.
chr11	58168278	58168777	chr11	58301694	58302193	Gemin5|chr11:58301694-58302193	0.228718870524364	.	.
chr11	58168278	58168777	chr11	58302580	58303079	Gemin5|chr11:58302580-58303079	0.147422797178322	.	.
chr11	58171472	58171971	chr11	58097173	58097672	Mrpl22|chr11:58097173-58097672	0.144522932049006	.	.
chr11	58306797	58307296	chr11	58179510	58180009	Zfp692|chr11:58179510-58180009	0.153099739835434	.	.
chr11	58306797	58307296	chr11	58301163	58301662	Zfp692|chr11:58301163-58301662	0.18437901841467	.	.
chr11	58306797	58307296	chr11	58301694	58302193	Zfp692|chr11:58301694-58302193	0.240478045163305	.	.
chr11	58306797	58307296	chr11	58374903	58375402	Zfp692|chr11:58374903-58375402	0.225697129396701	.	.
chr11	58306797	58307296	chr11	58402057	58402556	Zfp692|chr11:58402057-58402556	0.170768117397562	.	.
chr11	58307549	58308048	chr11	58301163	58301662	Zfp692|chr11:58301163-58301662	0.325356051231745	.	.
chr11	58307549	58308048	chr11	58374903	58375402	Zfp692|chr11:58374903-58375402	0.432441079844583	.	.
chr11	58322621	58323120	chr11	58179510	58180009	1700047K16Rik|chr11:58179510-58180009	0.13590179899007	.	.
chr11	58322621	58323120	chr11	58301694	58302193	1700047K16Rik|chr11:58301694-58302193	0.146488588636823	.	.
chr11	58322621	58323120	chr11	58402057	58402556	1700047K16Rik|chr11:58402057-58402556	0.158614711504283	.	.
chr11	58323135	58323634	chr11	58179510	58180009	1700047K16Rik|chr11:58179510-58180009	0.216773666329145	.	.
chr11	58323135	58323634	chr11	58301694	58302193	1700047K16Rik|chr11:58301694-58302193	0.28453626621473	.	.
chr11	58323135	58323634	chr11	58302580	58303079	1700047K16Rik|chr11:58302580-58303079	0.2754894060465	.	.
chr11	58323135	58323634	chr11	58374903	58375402	1700047K16Rik|chr11:58374903-58375402	0.134440638845924	.	.
chr11	58323135	58323634	chr11	58402057	58402556	1700047K16Rik|chr11:58402057-58402556	0.172231766019616	.	.
chr11	58330424	58330923	chr11	58057420	58057919	Sh3bp5l|chr11:58057420-58057919	0.237785545184039	.	.
chr11	58330424	58330923	chr11	58057420	58057919	Zfp672|chr11:58057420-58057919	0.237785545184039	.	.
chr11	58330424	58330923	chr11	58179510	58180009	Sh3bp5l|chr11:58179510-58180009	0.289311250405945	.	.
chr11	58330424	58330923	chr11	58179510	58180009	Zfp672|chr11:58179510-58180009	0.289311250405945	.	.
chr11	58330424	58330923	chr11	58302580	58303079	Sh3bp5l|chr11:58302580-58303079	0.336956934532136	.	.
chr11	58330424	58330923	chr11	58302580	58303079	Zfp672|chr11:58302580-58303079	0.336956934532136	.	.
chr11	58330424	58330923	chr11	58374903	58375402	Sh3bp5l|chr11:58374903-58375402	0.17388947884294	.	.
chr11	58330424	58330923	chr11	58374903	58375402	Zfp672|chr11:58374903-58375402	0.17388947884294	.	.
chr11	58640299	58640798	chr11	58301694	58302193	Trim58|chr11:58301694-58302193	0.236980127609128	.	.
chr11	58640299	58640798	chr11	58301694	58302193	Trim58|chr11:58301694-58302193	0.236980127609129	.	.
chr11	58640299	58640798	chr11	58994394	58994893	Trim58|chr11:58994394-58994893	0.133412525895201	.	.
chr11	58801810	58802309	chr11	58789494	58789993	Fam183b|chr11:58789494-58789993	0.196226109343061	.	.
chr11	58801810	58802309	chr11	59238904	59239403	Fam183b|chr11:59238904-59239403	0.191941998307348	.	.
chr11	58866990	58867489	chr11	58928133	58928632	2810021J22Rik|chr11:58928133-58928632	0.1576782972921	.	.
chr11	58903534	58904033	chr11	58928133	58928632	Gm12257|chr11:58928133-58928632	0.327594820906823	.	.
chr11	58903534	58904033	chr11	58928133	58928632	Zfp39|chr11:58928133-58928632	0.327594820906823	.	.
chr11	58903534	58904033	chr11	58981819	58982318	Gm12257|chr11:58981819-58982318	0.280777675755702	.	.
chr11	58903534	58904033	chr11	58981819	58982318	Zfp39|chr11:58981819-58982318	0.280777675755702	.	.
chr11	58903534	58904033	chr11	59209071	59209570	Gm12257|chr11:59209071-59209570	0.16485231180929	.	.
chr11	58903534	58904033	chr11	59209071	59209570	Zfp39|chr11:59209071-59209570	0.16485231180929	.	.
chr11	58904043	58904542	chr11	58981819	58982318	Gm12257|chr11:58981819-58982318	0.398373732611805	.	.
chr11	58904043	58904542	chr11	58981819	58982318	Zfp39|chr11:58981819-58982318	0.398373732611805	.	.
chr11	58904043	58904542	chr11	59209071	59209570	Gm12257|chr11:59209071-59209570	0.136685124925789	.	.
chr11	58904043	58904542	chr11	59209071	59209570	Zfp39|chr11:59209071-59209570	0.136685124925789	.	.
chr11	58938679	58939178	chr11	58981819	58982318	Rnf187|chr11:58981819-58982318	0.151255944786767	.	.
chr11	58948024	58948523	chr11	59209071	59209570	Hist3h2ba|chr11:59209071-59209570	0.150125853960214	.	.
chr11	58948531	58949030	chr11	59238904	59239403	Hist3h2ba|chr11:59238904-59239403	0.232660443025397	.	.
chr11	58949416	58949915	chr11	58959825	58960324	Hist3h2ba|chr11:58959825-58960324	0.186559817880976	.	.
chr11	58954353	58954852	chr11	58928133	58928632	Hist3h2a|chr11:58928133-58928632	0.188943867208823	.	.
chr11	58954353	58954852	chr11	58928133	58928632	Trim17|chr11:58928133-58928632	0.188943867208823	.	.
chr11	58954353	58954852	chr11	58981819	58982318	Hist3h2a|chr11:58981819-58982318	0.34555065646196	.	.
chr11	58954353	58954852	chr11	58981819	58982318	Trim17|chr11:58981819-58982318	0.34555065646196	.	.
chr11	58954353	58954852	chr11	58994394	58994893	Hist3h2a|chr11:58994394-58994893	0.152655025674567	.	.
chr11	58954353	58954852	chr11	58994394	58994893	Trim17|chr11:58994394-58994893	0.152655025674567	.	.
chr11	58977851	58978350	chr11	58994394	58994893	2310058D17Rik|chr11:58994394-58994893	0.170347640863152	.	.
chr11	58977851	58978350	chr11	58994394	58994893	Trim11|chr11:58994394-58994893	0.170347640863152	.	.
chr11	59163194	59163693	chr11	58789494	58789993	Iba57|chr11:58789494-58789993	0.172418623324898	.	.
chr11	59163194	59163693	chr11	58981819	58982318	Iba57|chr11:58981819-58982318	0.34653510010171	.	.
chr11	59191644	59192143	chr11	58789494	58789993	Guk1|chr11:58789494-58789993	0.152372237820889	.	.
chr11	59191644	59192143	chr11	59238904	59239403	Guk1|chr11:59238904-59239403	0.26792901570374	.	.
chr11	59202207	59202706	chr11	58928133	58928632	2610507I01Rik|chr11:58928133-58928632	0.179582904056241	.	.
chr11	59202207	59202706	chr11	58928133	58928632	Mrpl55|chr11:58928133-58928632	0.179582904056241	.	.
chr11	59202207	59202706	chr11	58981819	58982318	2610507I01Rik|chr11:58981819-58982318	0.193165027718679	.	.
chr11	59202207	59202706	chr11	58981819	58982318	Mrpl55|chr11:58981819-58982318	0.193165027718679	.	.
chr11	59208124	59208623	chr11	58959825	58960324	2310033P09Rik|chr11:58959825-58960324	0.226215504101381	.	.
chr11	59228020	59228519	chr11	58959825	58960324	Arf1|chr11:58959825-58960324	0.201959538770129	.	.
chr11	60352835	60353334	chr11	60300595	60301094	Drc3|chr11:60300595-60301094	0.152327566316613	.	.
chr11	60352835	60353334	chr11	60300595	60301094	Tom1l2|chr11:60300595-60301094	0.152327566316613	.	.
chr11	60352835	60353334	chr11	60509867	60510366	Drc3|chr11:60509867-60510366	0.217176482796255	.	.
chr11	60352835	60353334	chr11	60509867	60510366	Tom1l2|chr11:60509867-60510366	0.217176482796255	.	.
chr11	60352835	60353334	chr11	60537735	60538234	Drc3|chr11:60537735-60538234	0.388631675295358	.	.
chr11	60352835	60353334	chr11	60537735	60538234	Tom1l2|chr11:60537735-60538234	0.388631675295358	.	.
chr11	60416982	60417481	chr11	60537735	60538234	Gid4|chr11:60537735-60538234	0.348080132641849	.	.
chr11	60416982	60417481	chr11	60559239	60559738	Gid4|chr11:60559239-60559738	0.341845168345897	.	.
chr11	60417557	60418056	chr11	60290720	60291219	Atpaf2|chr11:60290720-60291219	0.142825525204833	.	.
chr11	60417557	60418056	chr11	60290720	60291219	Gid4|chr11:60290720-60291219	0.142825525204833	.	.
chr11	60417557	60418056	chr11	60316214	60316713	Atpaf2|chr11:60316214-60316713	0.154807786728076	.	.
chr11	60417557	60418056	chr11	60316214	60316713	Gid4|chr11:60316214-60316713	0.154807786728076	.	.
chr11	60417557	60418056	chr11	60559239	60559738	Atpaf2|chr11:60559239-60559738	0.206295562475522	.	.
chr11	60417557	60418056	chr11	60559239	60559738	Gid4|chr11:60559239-60559738	0.206295562475522	.	.
chr11	60454364	60454863	chr11	60292688	60293187	Drg2|chr11:60292688-60293187	0.215098140190776	.	.
chr11	60454364	60454863	chr11	60537735	60538234	Drg2|chr11:60537735-60538234	0.264166536428629	.	.
chr11	60536988	60537487	chr11	60316824	60317323	Alkbh5|chr11:60316824-60317323	0.142469360856718	.	.
chr11	60536988	60537487	chr11	60509350	60509849	Alkbh5|chr11:60509350-60509849	0.192314257470451	.	.
chr11	60536988	60537487	chr11	60537735	60538234	Alkbh5|chr11:60537735-60538234	0.15454528280449	.	.
chr11	60699509	60700008	chr11	60559239	60559738	Llgl1|chr11:60559239-60559738	0.217401658196638	.	.
chr11	60878582	60879081	chr11	60537735	60538234	Tmem11|chr11:60537735-60538234	0.336127188409043	.	.
chr11	64434994	64435493	chr11	64436325	64436824	Hs3st3a1|chr11:64436325-64436824	0.189958210926139	.	.
chr11	64434994	64435493	chr11	64555021	64555520	Hs3st3a1|chr11:64555021-64555520	0.17540834449078	.	.
chr11	64435703	64436202	chr11	64436325	64436824	Hs3st3a1|chr11:64436325-64436824	0.401747688075049	.	.
chr11	69008204	69008703	chr11	69040826	69041325	Pfas|chr11:69040826-69041325	0.169721360201473	.	.
chr11	69008204	69008703	chr11	69072941	69073440	Pfas|chr11:69072941-69073440	0.206909797953769	.	.
chr11	69008204	69008703	chr11	69118634	69119133	Pfas|chr11:69118634-69119133	0.133753396404138	.	.
chr11	69008204	69008703	chr11	69150433	69150932	Pfas|chr11:69150433-69150932	0.16070549547982	.	.
chr11	69008204	69008703	chr11	69192826	69193325	Pfas|chr11:69192826-69193325	0.13898637622985	.	.
chr11	69008204	69008703	chr11	69211362	69211861	Pfas|chr11:69211362-69211861	0.288269609281667	.	.
chr11	69015807	69016306	chr11	69012265	69012764	Ctc1|chr11:69012265-69012764	0.169905381586977	.	.
chr11	69015807	69016306	chr11	69035859	69036358	Ctc1|chr11:69035859-69036358	0.143964101862924	.	.
chr11	69015807	69016306	chr11	69062858	69063357	Ctc1|chr11:69062858-69063357	0.192041137585057	.	.
chr11	69015807	69016306	chr11	69072941	69073440	Ctc1|chr11:69072941-69073440	0.193426065566521	.	.
chr11	69015807	69016306	chr11	69096928	69097427	Ctc1|chr11:69096928-69097427	0.241100998614394	.	.
chr11	69015807	69016306	chr11	69366372	69366871	Ctc1|chr11:69366372-69366871	0.131144456420093	.	.
chr11	69015807	69016306	chr11	69411079	69411578	Ctc1|chr11:69411079-69411578	0.208106039420289	.	.
chr11	69059376	69059875	chr11	69012265	69012764	9330160F10Rik|chr11:69012265-69012764	0.260458690317176	.	.
chr11	69059376	69059875	chr11	69012265	69012764	Borcs6|chr11:69012265-69012764	0.260458690317176	.	.
chr11	69059376	69059875	chr11	69035859	69036358	9330160F10Rik|chr11:69035859-69036358	0.13258849023064	.	.
chr11	69059376	69059875	chr11	69035859	69036358	Borcs6|chr11:69035859-69036358	0.13258849023064	.	.
chr11	69059376	69059875	chr11	69037259	69037758	9330160F10Rik|chr11:69037259-69037758	0.15324804908964	.	.
chr11	69059376	69059875	chr11	69037259	69037758	Borcs6|chr11:69037259-69037758	0.15324804908964	.	.
chr11	69059376	69059875	chr11	69110694	69111193	9330160F10Rik|chr11:69110694-69111193	0.222486153235985	.	.
chr11	69059376	69059875	chr11	69110694	69111193	Borcs6|chr11:69110694-69111193	0.222486153235985	.	.
chr11	69059376	69059875	chr11	69417439	69417938	9330160F10Rik|chr11:69417439-69417938	0.15837611993288	.	.
chr11	69059376	69059875	chr11	69417439	69417938	Borcs6|chr11:69417439-69417938	0.15837611993288	.	.
chr11	69059376	69059875	chr11	69417948	69418447	9330160F10Rik|chr11:69417948-69418447	0.172076957373827	.	.
chr11	69059376	69059875	chr11	69417948	69418447	Borcs6|chr11:69417948-69418447	0.172076957373827	.	.
chr11	69059376	69059875	chr11	69418783	69419282	9330160F10Rik|chr11:69418783-69419282	0.135107834088852	.	.
chr11	69059376	69059875	chr11	69418783	69419282	Borcs6|chr11:69418783-69419282	0.135107834088852	.	.
chr11	69070533	69071032	chr11	69012265	69012764	Tmem107|chr11:69012265-69012764	0.167284683046497	.	.
chr11	69070533	69071032	chr11	69036759	69037258	Tmem107|chr11:69036759-69037258	0.27920681385676	.	.
chr11	69070533	69071032	chr11	69037259	69037758	Tmem107|chr11:69037259-69037758	0.216838242539698	.	.
chr11	69070533	69071032	chr11	69096928	69097427	Tmem107|chr11:69096928-69097427	0.269825432137545	.	.
chr11	69070533	69071032	chr11	69098641	69099140	Tmem107|chr11:69098641-69099140	0.219687983996969	.	.
chr11	69070533	69071032	chr11	69099868	69100367	Tmem107|chr11:69099868-69100367	0.160066340357545	.	.
[truncated: 18,315 more rows]
