# Supplementary material for: Single-cell analysis of chromatin accessibility in the adult mouse brain
Source: Nature. 2023 Dec 13;624(7991):378–89. doi: 10.1038/s41586-023-06824-9 (PMC10719105; doi:10.1038/s41586-023-06824-9)
Supplement: Supplementary file 3 — Supplementary Tables 1–25 and their legends. [file 41586_2023_6824_MOESM3_ESM.zip › 2023-03-05453B-s3/SI Tables/SI Table 13 Summary of all the gene-cCRE correlations/sa2subclass.PH-SUM_Foxa1_Glut.pdc.bedpe]

chr1	4785497	4785996	chr1	5082818	5083317	Mrpl15|chr1:5082818-5083317	0.456203862197961	.	.
chr1	4785497	4785996	chr1	5170387	5170886	Mrpl15|chr1:5170387-5170886	0.333617060305816	.	.
chr1	4807592	4808091	chr1	4571692	4572191	Lypla1|chr1:4571692-4572191	0.503302535937722	.	.
chr1	4807592	4808091	chr1	5170387	5170886	Lypla1|chr1:5170387-5170886	0.486335867326931	.	.
chr1	4857480	4857979	chr1	5170387	5170886	Tcea1|chr1:5170387-5170886	0.371412176407916	.	.
chr1	4970513	4971012	chr1	5233031	5233530	Gm16041|chr1:5233031-5233530	0.415944476381764	.	.
chr1	7088594	7089093	chr1	7218866	7219365	Pcmtd1|chr1:7218866-7219365	0.365135156690484	.	.
chr1	7397174	7397673	chr1	7218866	7219365	Gm26901|chr1:7218866-7219365	0.386934023861486	.	.
chr1	9299496	9299995	chr1	9298270	9298769	Sntg1|chr1:9298270-9298769	0.347622910437209	.	.
chr1	9600949	9601448	chr1	9772700	9773199	Vxn|chr1:9772700-9773199	0.391501010509343	.	.
chr1	9600949	9601448	chr1	9848033	9848532	Vxn|chr1:9848033-9848532	0.356374918380226	.	.
chr1	9630048	9630547	chr1	9541113	9541612	2610203C22Rik|chr1:9541113-9541612	0.305372995607908	.	.
chr1	9700259	9700758	chr1	9848033	9848532	Mybl1|chr1:9848033-9848532	0.306346841014719	.	.
chr1	9747574	9748073	chr1	9298270	9298769	1700034P13Rik|chr1:9298270-9298769	0.355198910543705	.	.
chr1	9747574	9748073	chr1	9298270	9298769	Vcpip1|chr1:9298270-9298769	0.355198910543705	.	.
chr1	9747574	9748073	chr1	9862401	9862900	1700034P13Rik|chr1:9862401-9862900	0.341299264517848	.	.
chr1	9747574	9748073	chr1	9862401	9862900	Vcpip1|chr1:9862401-9862900	0.341299264517848	.	.
chr1	9748256	9748755	chr1	9541113	9541612	1700034P13Rik|chr1:9541113-9541612	0.335204584842559	.	.
chr1	9748256	9748755	chr1	9541113	9541612	Vcpip1|chr1:9541113-9541612	0.335204584842559	.	.
chr1	9943920	9944419	chr1	9772700	9773199	Snhg6|chr1:9772700-9773199	0.328163340037763	.	.
chr1	10037697	10038196	chr1	10039501	10040000	Cops5|chr1:10039501-10040000	0.32926958911698	.	.
chr1	10037697	10038196	chr1	10039501	10040000	Cspp1|chr1:10039501-10040000	0.32926958911698	.	.
chr1	12991973	12992472	chr1	12864005	12864504	Slco5a1|chr1:12864005-12864504	0.33994028605733	.	.
chr1	12991973	12992472	chr1	13188362	13188861	Slco5a1|chr1:13188362-13188861	0.324589332538506	.	.
chr1	13659706	13660205	chr1	13789111	13789610	Lactb2|chr1:13789111-13789610	0.292637304998306	.	.
chr1	13659706	13660205	chr1	13789111	13789610	Lactb2|chr1:13789111-13789610	0.292637304998307	.	.
chr1	16093096	16093595	chr1	16399221	16399720	4930444P10Rik|chr1:16399221-16399720	0.341469709767526	.	.
chr1	16104453	16104952	chr1	15993491	15993990	Rpl7|chr1:15993491-15993990	0.391207635913681	.	.
chr1	16105563	16106062	chr1	16399221	16399720	Rdh10|chr1:16399221-16399720	0.357222972573384	.	.
chr1	16619102	16619601	chr1	16399221	16399720	Ube2w|chr1:16399221-16399720	0.278876841530433	.	.
chr1	16619102	16619601	chr1	16798252	16798751	Ube2w|chr1:16798252-16798751	0.33809862627421	.	.
chr1	18057998	18058497	chr1	18106146	18106645	Gm28756|chr1:18106146-18106645	0.422017683201653	.	.
chr1	18058553	18059052	chr1	18106146	18106645	Gm28756|chr1:18106146-18106645	0.355871988688655	.	.
chr1	20356146	20356645	chr1	20477721	20478220	4930486I03Rik|chr1:20477721-20478220	0.427517451817995	.	.
chr1	20820187	20820686	chr1	20554332	20554831	Mcm3|chr1:20554332-20554831	0.405423491315817	.	.
chr1	20820187	20820686	chr1	20554332	20554831	Mcm3|chr1:20554332-20554831	0.405423491315818	.	.
chr1	20890857	20891356	chr1	20933361	20933860	6720483E21Rik|chr1:20933361-20933860	0.33034739039338	.	.
chr1	20890857	20891356	chr1	20933361	20933860	Paqr8|chr1:20933361-20933860	0.33034739039338	.	.
chr1	20890857	20891356	chr1	21009300	21009799	6720483E21Rik|chr1:21009300-21009799	0.312243551363003	.	.
chr1	20890857	20891356	chr1	21009300	21009799	Paqr8|chr1:21009300-21009799	0.312243551363003	.	.
chr1	20890857	20891356	chr1	21014419	21014918	6720483E21Rik|chr1:21014419-21014918	0.301354944099397	.	.
chr1	20890857	20891356	chr1	21014419	21014918	Paqr8|chr1:21014419-21014918	0.301354944099397	.	.
chr1	20951400	20951899	chr1	20554332	20554831	Efhc1|chr1:20554332-20554831	0.320856797583338	.	.
chr1	20951400	20951899	chr1	21166203	21166702	Efhc1|chr1:21166203-21166702	0.423966772453602	.	.
chr1	21079134	21079633	chr1	21166203	21166702	Gm28287|chr1:21166203-21166702	0.431808101368573	.	.
chr1	21079134	21079633	chr1	21166203	21166702	Tram2|chr1:21166203-21166702	0.431808101368573	.	.
chr1	21218543	21219042	chr1	21166203	21166702	Tmem14a|chr1:21166203-21166702	0.350712767994324	.	.
chr1	21218543	21219042	chr1	21411526	21412025	Tmem14a|chr1:21411526-21412025	0.430368660695623	.	.
chr1	23762292	23762791	chr1	23670484	23670983	B3gat2|chr1:23670484-23670983	0.429145444908354	.	.
chr1	24005456	24005955	chr1	24249074	24249573	Sdhaf4|chr1:24249074-24249573	0.410259863219597	.	.
chr1	24099649	24100148	chr1	24302637	24303136	Fam135a|chr1:24302637-24303136	0.406849623044317	.	.
chr1	24678265	24678764	chr1	24613347	24613846	Lmbrd1|chr1:24613347-24613846	0.287760064804991	.	.
chr1	24678265	24678764	chr1	24614093	24614592	Lmbrd1|chr1:24614093-24614592	0.364892906663833	.	.
chr1	24678265	24678764	chr1	24614797	24615296	Lmbrd1|chr1:24614797-24615296	0.339107065562848	.	.
chr1	30872795	30873294	chr1	30584783	30585282	Phf3|chr1:30584783-30585282	0.397756146754635	.	.
chr1	30873430	30873929	chr1	30584783	30585282	Phf3|chr1:30584783-30585282	0.461213037112981	.	.
chr1	30949080	30949579	chr1	30503190	30503689	Ptp4a1|chr1:30503190-30503689	0.416767212835421	.	.
chr1	30949080	30949579	chr1	31210103	31210602	Ptp4a1|chr1:31210103-31210602	0.55387323939249	.	.
chr1	33669575	33670074	chr1	33531569	33532068	Prim2|chr1:33531569-33532068	0.387995299643013	.	.
chr1	33719875	33720374	chr1	33490134	33490633	Rab23|chr1:33490134-33490633	0.56036835363957	.	.
chr1	34439491	34439990	chr1	34602327	34602826	Ccdc115|chr1:34602327-34602826	0.325715865263661	.	.
chr1	34439491	34439990	chr1	34602327	34602826	Imp4|chr1:34602327-34602826	0.325715865263661	.	.
chr1	34579442	34579941	chr1	34434650	34435149	1700101I19Rik|chr1:34434650-34435149	0.291789701121967	.	.
chr1	34579442	34579941	chr1	34434650	34435149	Amer3|chr1:34434650-34435149	0.291789701121967	.	.
chr1	34579442	34579941	chr1	34750293	34750792	1700101I19Rik|chr1:34750293-34750792	0.490701104369191	.	.
chr1	34579442	34579941	chr1	34750293	34750792	Amer3|chr1:34750293-34750792	0.490701104369191	.	.
chr1	34677895	34678394	chr1	34583679	34584178	Arhgef4|chr1:34583679-34584178	0.364208979166883	.	.
chr1	34801460	34801959	chr1	35202533	35203032	Arhgef4|chr1:35202533-35203032	0.416831016730391	.	.
chr1	34842804	34843303	chr1	34750293	34750792	Fam168b|chr1:34750293-34750792	0.350908631395463	.	.
chr1	35879549	35880048	chr1	35869575	35870074	1110002O04Rik|chr1:35869575-35870074	0.318790720475293	.	.
chr1	36068061	36068560	chr1	36030321	36030820	Hs6st1|chr1:36030321-36030820	0.453928852221988	.	.
chr1	36068061	36068560	chr1	36064836	36065335	Hs6st1|chr1:36064836-36065335	0.393758322983461	.	.
chr1	36068061	36068560	chr1	36401491	36401990	Hs6st1|chr1:36401491-36401990	0.325928366742736	.	.
chr1	36244101	36244600	chr1	36401491	36401990	Uggt1|chr1:36401491-36401990	0.319118539542989	.	.
chr1	36368438	36368937	chr1	36030321	36030820	Kansl3|chr1:36030321-36030820	0.332739208703935	.	.
chr1	36368963	36369462	chr1	36401491	36401990	Kansl3|chr1:36401491-36401990	0.335069791365044	.	.
chr1	36471319	36471818	chr1	36064836	36065335	Cnnm4|chr1:36064836-36065335	0.310352505985777	.	.
chr1	36471319	36471818	chr1	36401491	36401990	Cnnm4|chr1:36401491-36401990	0.486135564737241	.	.
chr1	36471319	36471818	chr1	36401491	36401990	Cnnm4|chr1:36401491-36401990	0.486135564737242	.	.
chr1	37864699	37865198	chr1	37639092	37639591	Gm26805|chr1:37639092-37639591	0.465973249289035	.	.
chr1	37871955	37872454	chr1	37678238	37678737	Lipt1|chr1:37678238-37678737	0.293612161134118	.	.
chr1	37890241	37890740	chr1	37742623	37743122	Mitd1|chr1:37742623-37743122	0.3063881681806	.	.
chr1	37890241	37890740	chr1	37742623	37743122	Mrpl30|chr1:37742623-37743122	0.3063881681806	.	.
chr1	37997082	37997581	chr1	37639092	37639591	Eif5b|chr1:37639092-37639591	0.648828522717721	.	.
chr1	37997082	37997581	chr1	37639092	37639591	Txndc9|chr1:37639092-37639591	0.648828522717721	.	.
chr1	38129526	38130025	chr1	38248046	38248545	Rev1|chr1:38248046-38248545	0.654345039121757	.	.
chr1	38836359	38836858	chr1	39010677	39011176	Lonrf2|chr1:39010677-39011176	0.298164074747561	.	.
chr1	39193901	39194400	chr1	39440068	39440567	Npas2|chr1:39440068-39440567	0.621351101802333	.	.
chr1	39367561	39368060	chr1	39340678	39341177	Rpl31|chr1:39340678-39341177	0.396306022335365	.	.
chr1	39367561	39368060	chr1	39446174	39446673	Rpl31|chr1:39446174-39446673	0.292508314472295	.	.
chr1	39478529	39479028	chr1	39340678	39341177	Tbc1d8|chr1:39340678-39341177	0.279977361739225	.	.
chr1	39478529	39479028	chr1	39446174	39446673	Tbc1d8|chr1:39446174-39446673	0.302825262184231	.	.
chr1	40224983	40225482	chr1	40266363	40266862	Il1r1|chr1:40266363-40266862	0.317817364706738	.	.
chr1	40224983	40225482	chr1	40378676	40379175	Il1r1|chr1:40378676-40379175	0.280004275154565	.	.
chr1	42695450	42695949	chr1	42684717	42685216	Gm20646|chr1:42684717-42685216	0.426728278201551	.	.
chr1	42695450	42695949	chr1	42684717	42685216	Pantr1|chr1:42684717-42685216	0.426728278201551	.	.
chr1	42695450	42695949	chr1	42684717	42685216	Pou3f3|chr1:42684717-42685216	0.426728278201551	.	.
chr1	42695450	42695949	chr1	42686675	42687174	Gm20646|chr1:42686675-42687174	0.484131343457914	.	.
chr1	42695450	42695949	chr1	42686675	42687174	Pantr1|chr1:42686675-42687174	0.484131343457914	.	.
chr1	42695450	42695949	chr1	42686675	42687174	Pou3f3|chr1:42686675-42687174	0.484131343457914	.	.
chr1	42695450	42695949	chr1	42914971	42915470	Gm20646|chr1:42914971-42915470	0.47755585833486	.	.
chr1	42695450	42695949	chr1	42914971	42915470	Pantr1|chr1:42914971-42915470	0.47755585833486	.	.
chr1	42695450	42695949	chr1	42914971	42915470	Pou3f3|chr1:42914971-42915470	0.47755585833486	.	.
chr1	42952608	42953107	chr1	42914971	42915470	Gpr45|chr1:42914971-42915470	0.30225117385233	.	.
chr1	42953132	42953631	chr1	42914971	42915470	Gpr45|chr1:42914971-42915470	0.281866302356908	.	.
chr1	44102213	44102712	chr1	44217086	44217585	Tex30|chr1:44217086-44217585	0.47301859846438	.	.
chr1	44118638	44119137	chr1	44228990	44229489	Bivm|chr1:44228990-44229489	0.423356276444903	.	.
chr1	44118638	44119137	chr1	44228990	44229489	Poglut2|chr1:44228990-44229489	0.423356276444903	.	.
chr1	44551396	44551895	chr1	44584753	44585252	Gulp1|chr1:44584753-44585252	0.403165949157822	.	.
chr1	44552204	44552703	chr1	44584753	44585252	Gulp1|chr1:44584753-44585252	0.380451063289329	.	.
chr1	45794689	45795188	chr1	45766100	45766599	Wdr75|chr1:45766100-45766599	0.610755240715964	.	.
chr1	45795197	45795696	chr1	45672672	45673171	Wdr75|chr1:45672672-45673171	0.298885643953105	.	.
chr1	45795197	45795696	chr1	45766100	45766599	Wdr75|chr1:45766100-45766599	0.388071323447081	.	.
chr1	46066566	46067065	chr1	45905047	45905546	Dnah7b|chr1:45905047-45905546	0.305275762306496	.	.
chr1	46066566	46067065	chr1	46018316	46018815	Dnah7b|chr1:46018316-46018815	0.370589445992975	.	.
chr1	46425176	46425675	chr1	46580384	46580883	Dnah7c|chr1:46580384-46580883	0.375028979393186	.	.
chr1	52113595	52114094	chr1	52149939	52150438	Gm31812|chr1:52149939-52150438	0.401129424324705	.	.
chr1	52113595	52114094	chr1	52302470	52302969	Gm31812|chr1:52302470-52302969	0.503530742550248	.	.
chr1	52119152	52119651	chr1	52149939	52150438	Stat1|chr1:52149939-52150438	0.379086057530351	.	.
chr1	52119152	52119651	chr1	52302470	52302969	Stat1|chr1:52302470-52302969	0.37499510503002	.	.
chr1	52233098	52233597	chr1	52004041	52004540	Gls|chr1:52004041-52004540	0.434125625056104	.	.
chr1	52233098	52233597	chr1	52149939	52150438	Gls|chr1:52149939-52150438	0.381952840642222	.	.
chr1	52500159	52500658	chr1	52302470	52302969	Nab1|chr1:52302470-52302969	0.336488484671006	.	.
chr1	52500159	52500658	chr1	52524179	52524678	Nab1|chr1:52524179-52524678	0.474498818292783	.	.
chr1	52630383	52630882	chr1	52302470	52302969	Nemp2|chr1:52302470-52302969	0.377324194198855	.	.
chr1	52726267	52726766	chr1	52302470	52302969	Mfsd6|chr1:52302470-52302969	0.36784373759464	.	.
chr1	52726267	52726766	chr1	52524179	52524678	Mfsd6|chr1:52524179-52524678	0.323015579195827	.	.
chr1	52726931	52727430	chr1	52299528	52300027	Mfsd6|chr1:52299528-52300027	0.294175102176886	.	.
chr1	53706596	53707095	chr1	53272612	53273111	Dnah7a|chr1:53272612-53273111	0.508593900505065	.	.
chr1	53785040	53785539	chr1	53927532	53928031	Stk17b|chr1:53927532-53928031	0.58566589862071	.	.
chr1	54438767	54439266	chr1	54584699	54585198	Gtf3c3|chr1:54584699-54585198	0.294467865543537	.	.
chr1	58112727	58113226	chr1	58422814	58423313	Aox3|chr1:58422814-58423313	0.301469063653882	.	.
chr1	58392818	58393317	chr1	58422814	58423313	Bzw1|chr1:58422814-58423313	0.380345353077707	.	.
chr1	58392818	58393317	chr1	58652543	58653042	Bzw1|chr1:58652543-58653042	0.392085307050705	.	.
chr1	58423825	58424324	chr1	58422814	58423313	Clk1|chr1:58422814-58423313	0.429625859639524	.	.
chr1	58445384	58445883	chr1	58144639	58145138	Nif3l1|chr1:58144639-58145138	0.376152353545001	.	.
chr1	58445384	58445883	chr1	58144639	58145138	Ppil3|chr1:58144639-58145138	0.376152353545001	.	.
chr1	58586552	58587051	chr1	58422814	58423313	Fam126b|chr1:58422814-58423313	0.304839428424642	.	.
chr1	58586552	58587051	chr1	58422814	58423313	Ndufb3|chr1:58422814-58423313	0.304839428424642	.	.
chr1	58710970	58711469	chr1	58652543	58653042	Cflar|chr1:58652543-58653042	0.547420300612054	.	.
chr1	58710970	58711469	chr1	58739453	58739952	Cflar|chr1:58739453-58739952	0.314840391374483	.	.
chr1	58711489	58711988	chr1	58652543	58653042	Cflar|chr1:58652543-58653042	0.468157771133904	.	.
chr1	58711489	58711988	chr1	58739453	58739952	Cflar|chr1:58739453-58739952	0.496305378492247	.	.
chr1	59119578	59120077	chr1	59311861	59312360	G730003C15Rik|chr1:59311861-59312360	0.430940229931246	.	.
chr1	59119578	59120077	chr1	59311861	59312360	Tmem237|chr1:59311861-59312360	0.430940229931246	.	.
chr1	59119578	59120077	chr1	59312429	59312928	G730003C15Rik|chr1:59312429-59312928	0.286806541948436	.	.
chr1	59119578	59120077	chr1	59312429	59312928	Tmem237|chr1:59312429-59312928	0.286806541948436	.	.
chr1	59120147	59120646	chr1	59312429	59312928	G730003C15Rik|chr1:59312429-59312928	0.313188101576444	.	.
chr1	59120147	59120646	chr1	59312429	59312928	Tmem237|chr1:59312429-59312928	0.313188101576444	.	.
chr1	59669977	59670476	chr1	59269957	59270456	Sumo1|chr1:59269957-59270456	0.416430525330852	.	.
chr1	59669977	59670476	chr1	59623298	59623797	Sumo1|chr1:59623298-59623797	0.506588723924358	.	.
chr1	59670565	59671064	chr1	59312429	59312928	Sumo1|chr1:59312429-59312928	0.295367650537111	.	.
chr1	59684706	59685205	chr1	59524068	59524567	Nop58|chr1:59524068-59524567	0.374974818737025	.	.
chr1	59684706	59685205	chr1	59623298	59623797	Nop58|chr1:59623298-59623797	0.432649595950094	.	.
chr1	60042424	60042923	chr1	59883669	59884168	Ica1l|chr1:59883669-59884168	0.380003905896301	.	.
chr1	61638558	61639057	chr1	61297917	61298416	Pard3b|chr1:61297917-61298416	0.331535243917753	.	.
chr1	61638558	61639057	chr1	61437558	61438057	Pard3b|chr1:61437558-61438057	0.289016405746577	.	.
chr1	63114071	63114570	chr1	63180992	63181491	Ino80d|chr1:63180992-63181491	0.40329186318746	.	.
chr1	63114071	63114570	chr1	63422856	63423355	Ino80d|chr1:63422856-63423355	0.414402743238882	.	.
chr1	63213981	63214480	chr1	63367905	63368404	Gpr1|chr1:63367905-63368404	0.431095685362051	.	.
chr1	63272985	63273484	chr1	63659557	63660056	Gm11608|chr1:63659557-63660056	0.283230303947643	.	.
chr1	63272985	63273484	chr1	63659557	63660056	Zdbf2|chr1:63659557-63660056	0.283230303947643	.	.
chr1	63445671	63446170	chr1	63667897	63668396	Adam23|chr1:63667897-63668396	0.30675775700764	.	.
chr1	63730384	63730883	chr1	63422856	63423355	Fastkd2|chr1:63422856-63423355	0.334553831028069	.	.
chr1	63730384	63730883	chr1	63422856	63423355	Mdh1b|chr1:63422856-63423355	0.334553831028069	.	.
chr1	63730384	63730883	chr1	63539793	63540292	Fastkd2|chr1:63539793-63540292	0.414262247593285	.	.
chr1	63730384	63730883	chr1	63539793	63540292	Fastkd2|chr1:63539793-63540292	0.414262247593286	.	.
chr1	63730384	63730883	chr1	63539793	63540292	Mdh1b|chr1:63539793-63540292	0.414262247593285	.	.
chr1	63730384	63730883	chr1	63539793	63540292	Mdh1b|chr1:63539793-63540292	0.414262247593286	.	.
chr1	63730384	63730883	chr1	63820697	63821196	Fastkd2|chr1:63820697-63821196	0.312155539528855	.	.
chr1	63730384	63730883	chr1	63820697	63821196	Mdh1b|chr1:63820697-63821196	0.312155539528855	.	.
chr1	64617495	64617994	chr1	64289060	64289559	Gm28982|chr1:64289060-64289559	0.419992557650445	.	.
chr1	64617495	64617994	chr1	64289060	64289559	Mettl21a|chr1:64289060-64289559	0.419992557650445	.	.
chr1	64956569	64957068	chr1	65010101	65010600	Plekhm3|chr1:65010101-65010600	0.329776405269117	.	.
chr1	65122893	65123392	chr1	64918638	64919137	D630023F18Rik|chr1:64918638-64919137	0.512218827113442	.	.
chr1	65122893	65123392	chr1	64919149	64919648	D630023F18Rik|chr1:64919149-64919648	0.393911953057421	.	.
chr1	65186396	65186895	chr1	64918638	64919137	Idh1|chr1:64918638-64919137	0.358929108214403	.	.
chr1	65186396	65186895	chr1	64918638	64919137	Pikfyve|chr1:64918638-64919137	0.358929108214403	.	.
chr1	65282716	65283215	chr1	65010101	65010600	Pth2r|chr1:65010101-65010600	0.454313726739081	.	.
chr1	66816734	66817233	chr1	67143908	67144407	Kansl1l|chr1:67143908-67144407	0.3819738370915	.	.
chr1	67038596	67039095	chr1	66895631	66896130	Lancl1|chr1:66895631-66896130	0.372544270464535	.	.
chr1	67038596	67039095	chr1	67218289	67218788	Lancl1|chr1:67218289-67218788	0.483135074611671	.	.
chr1	70725497	70725996	chr1	70807363	70807862	Vwc2l|chr1:70807363-70807862	0.607334435718886	.	.
chr1	70725497	70725996	chr1	70851729	70852228	Vwc2l|chr1:70851729-70852228	0.320629794771473	.	.
chr1	71556874	71557373	chr1	71598261	71598760	Atic|chr1:71598261-71598760	0.513670099935132	.	.
chr1	71556874	71557373	chr1	71755308	71755807	Atic|chr1:71755308-71755807	0.366395091686546	.	.
chr1	72211757	72212256	chr1	72002354	72002853	Mreg|chr1:72002354-72002853	0.311936876529589	.	.
chr1	72212372	72212871	chr1	71755308	71755807	Mreg|chr1:71755308-71755807	0.363002440746359	.	.
chr1	72212372	72212871	chr1	72002354	72002853	Mreg|chr1:72002354-72002853	0.446949434904508	.	.
chr1	72212372	72212871	chr1	72002870	72003369	Mreg|chr1:72002870-72003369	0.52855240691132	.	.
chr1	72212372	72212871	chr1	72243720	72244219	Mreg|chr1:72243720-72244219	0.4730682629447	.	.
chr1	72212372	72212871	chr1	72243720	72244219	Mreg|chr1:72243720-72244219	0.473068262944701	.	.
chr1	74236196	74236695	chr1	73826202	73826701	Arpc2|chr1:73826202-73826701	0.397609344336172	.	.
chr1	74236196	74236695	chr1	73826202	73826701	Arpc2|chr1:73826202-73826701	0.397609344336173	.	.
chr1	74284588	74285087	chr1	74397348	74397847	Aamp|chr1:74397348-74397847	0.289831136342569	.	.
chr1	74284588	74285087	chr1	74397348	74397847	Pnkd|chr1:74397348-74397847	0.289831136342569	.	.
chr1	74284588	74285087	chr1	74415126	74415625	Aamp|chr1:74415126-74415625	0.309957889363534	.	.
chr1	74284588	74285087	chr1	74415126	74415625	Pnkd|chr1:74415126-74415625	0.309957889363534	.	.
chr1	74295004	74295503	chr1	74332262	74332761	Gm29358|chr1:74332262-74332761	0.351111079073914	.	.
chr1	74295004	74295503	chr1	74386756	74387255	Gm29358|chr1:74386756-74387255	0.28561885578706	.	.
chr1	74505730	74506229	chr1	74313260	74313759	Cnot9|chr1:74313260-74313759	0.291569461048548	.	.
chr1	74505730	74506229	chr1	74806952	74807451	Cnot9|chr1:74806952-74807451	0.321349507795631	.	.
chr1	74505730	74506229	chr1	74816731	74817230	Cnot9|chr1:74816731-74817230	0.510661518554263	.	.
chr1	74587962	74588461	chr1	74802933	74803432	Bcs1l|chr1:74802933-74803432	0.572827554308845	.	.
chr1	74587962	74588461	chr1	74802933	74803432	Zfp142|chr1:74802933-74803432	0.572827554308845	.	.
chr1	74587962	74588461	chr1	74894978	74895477	Bcs1l|chr1:74894978-74895477	0.474691988112133	.	.
chr1	74587962	74588461	chr1	74894978	74895477	Zfp142|chr1:74894978-74895477	0.474691988112133	.	.
chr1	74601175	74601674	chr1	74858307	74858806	Rnf25|chr1:74858307-74858806	0.284881370215742	.	.
chr1	74601175	74601674	chr1	74858307	74858806	Rnf25|chr1:74858307-74858806	0.284881370215743	.	.
chr1	74601175	74601674	chr1	74858307	74858806	Stk36|chr1:74858307-74858806	0.284881370215742	.	.
chr1	74601175	74601674	chr1	74858307	74858806	Stk36|chr1:74858307-74858806	0.284881370215743	.	.
chr1	74854708	74855207	chr1	74802933	74803432	Cdk5r2|chr1:74802933-74803432	0.336609942519431	.	.
chr1	74854708	74855207	chr1	74808065	74808564	Cdk5r2|chr1:74808065-74808564	0.327120345952129	.	.
chr1	74854708	74855207	chr1	74880737	74881236	Cdk5r2|chr1:74880737-74881236	0.2826073195718	.	.
chr1	74854708	74855207	chr1	74894978	74895477	Cdk5r2|chr1:74894978-74895477	0.300360692076242	.	.
chr1	74854708	74855207	chr1	75244823	75245322	Cdk5r2|chr1:75244823-75245322	0.387561656203375	.	.
chr1	74935357	74935856	chr1	74802933	74803432	Cfap65|chr1:74802933-74803432	0.350361644475498	.	.
chr1	74935357	74935856	chr1	74880737	74881236	Cfap65|chr1:74880737-74881236	0.33551460464928	.	.
chr1	75124760	75125259	chr1	74802933	74803432	Nhej1|chr1:74802933-74803432	0.433690189395834	.	.
chr1	75124760	75125259	chr1	74808065	74808564	Nhej1|chr1:74808065-74808564	0.354748607430168	.	.
chr1	75124760	75125259	chr1	74880737	74881236	Nhej1|chr1:74880737-74881236	0.473347873710828	.	.
chr1	75124760	75125259	chr1	74894978	74895477	Nhej1|chr1:74894978-74895477	0.281634421256282	.	.
chr1	75124760	75125259	chr1	75244823	75245322	Nhej1|chr1:75244823-75245322	0.674575464779757	.	.
chr1	75124760	75125259	chr1	75381822	75382321	Nhej1|chr1:75381822-75382321	0.699630114930969	.	.
chr1	75124760	75125259	chr1	75487834	75488333	Nhej1|chr1:75487834-75488333	0.643954220699083	.	.
chr1	75124760	75125259	chr1	75487834	75488333	Nhej1|chr1:75487834-75488333	0.643954220699084	.	.
chr1	75142499	75142998	chr1	74806952	74807451	Cnppd1|chr1:74806952-74807451	0.340325444821583	.	.
chr1	75142499	75142998	chr1	74806952	74807451	Retreg2|chr1:74806952-74807451	0.340325444821583	.	.
chr1	75142499	75142998	chr1	74858307	74858806	Cnppd1|chr1:74858307-74858806	0.415594398776549	.	.
chr1	75142499	75142998	chr1	74858307	74858806	Retreg2|chr1:74858307-74858806	0.415594398776549	.	.
chr1	75168424	75168923	chr1	74802933	74803432	Zfand2b|chr1:74802933-74803432	0.558476477547315	.	.
chr1	75168424	75168923	chr1	74808065	74808564	Zfand2b|chr1:74808065-74808564	0.283643386157191	.	.
chr1	75168424	75168923	chr1	74880737	74881236	Zfand2b|chr1:74880737-74881236	0.554820852079292	.	.
chr1	75168424	75168923	chr1	74894978	74895477	Zfand2b|chr1:74894978-74895477	0.295204917514083	.	.
chr1	75168424	75168923	chr1	75244823	75245322	Zfand2b|chr1:75244823-75245322	0.397237742742907	.	.
chr1	75168424	75168923	chr1	75381822	75382321	Zfand2b|chr1:75381822-75382321	0.315140560322905	.	.
chr1	75168424	75168923	chr1	75445624	75446123	Zfand2b|chr1:75445624-75446123	0.281609588823859	.	.
chr1	75168424	75168923	chr1	75467494	75467993	Zfand2b|chr1:75467494-75467993	0.29200704563933	.	.
chr1	75168424	75168923	chr1	75487834	75488333	Zfand2b|chr1:75487834-75488333	0.709542013087892	.	.
chr1	75180079	75180578	chr1	74880737	74881236	Abcb6|chr1:74880737-74881236	0.413909747756593	.	.
chr1	75180079	75180578	chr1	75001124	75001623	Abcb6|chr1:75001124-75001623	0.339435695994239	.	.
chr1	75180079	75180578	chr1	75244823	75245322	Abcb6|chr1:75244823-75245322	0.37786561938869	.	.
chr1	75180079	75180578	chr1	75381822	75382321	Abcb6|chr1:75381822-75382321	0.3734024649248	.	.
chr1	75180079	75180578	chr1	75487834	75488333	Abcb6|chr1:75487834-75488333	0.363528258504092	.	.
chr1	75191753	75192252	chr1	74802933	74803432	Ankzf1|chr1:74802933-74803432	0.377008605217452	.	.
chr1	75191753	75192252	chr1	74802933	74803432	Atg9a|chr1:74802933-74803432	0.377008605217452	.	.
chr1	75210546	75211045	chr1	74806444	74806943	Glb1l|chr1:74806444-74806943	0.283729306836356	.	.
chr1	75210546	75211045	chr1	74806444	74806943	Stk16|chr1:74806444-74806943	0.283729306836356	.	.
chr1	75219086	75219585	chr1	74802933	74803432	Tuba4a|chr1:74802933-74803432	0.466767163539623	.	.
chr1	75219086	75219585	chr1	74802933	74803432	Tuba4a|chr1:74802933-74803432	0.466767163539624	.	.
chr1	75219086	75219585	chr1	74880737	74881236	Tuba4a|chr1:74880737-74881236	0.461614429990897	.	.
chr1	75219086	75219585	chr1	74894978	74895477	Tuba4a|chr1:74894978-74895477	0.396145024430381	.	.
chr1	75219086	75219585	chr1	75244823	75245322	Tuba4a|chr1:75244823-75245322	0.37812703210005	.	.
chr1	75219086	75219585	chr1	75381822	75382321	Tuba4a|chr1:75381822-75382321	0.325171872553458	.	.
chr1	75219086	75219585	chr1	75487834	75488333	Tuba4a|chr1:75487834-75488333	0.640458686881912	.	.
chr1	75236651	75237150	chr1	75001124	75001623	Dnajb2|chr1:75001124-75001623	0.308549932848901	.	.
chr1	75251521	75252020	chr1	75282920	75283419	Gm28294|chr1:75282920-75283419	0.474161730730771	.	.
chr1	75264008	75264507	chr1	75001124	75001623	Ptprn|chr1:75001124-75001623	0.417174388260505	.	.
chr1	75264008	75264507	chr1	75244823	75245322	Ptprn|chr1:75244823-75245322	0.345920313249661	.	.
chr1	75264008	75264507	chr1	75289342	75289841	Ptprn|chr1:75289342-75289841	0.309000396076244	.	.
chr1	75264008	75264507	chr1	75381822	75382321	Ptprn|chr1:75381822-75382321	0.436898276108252	.	.
chr1	75264008	75264507	chr1	75487834	75488333	Ptprn|chr1:75487834-75488333	0.30178343153977	.	.
chr1	75277375	75277874	chr1	75244823	75245322	Resp18|chr1:75244823-75245322	0.29597400449592	.	.
chr1	75277375	75277874	chr1	75381822	75382321	Resp18|chr1:75381822-75382321	0.399199721885639	.	.
chr1	75277375	75277874	chr1	75487834	75488333	Resp18|chr1:75487834-75488333	0.45962045045305	.	.
chr1	75278167	75278666	chr1	75282920	75283419	Resp18|chr1:75282920-75283419	0.283856157555477	.	.
chr1	75317346	75317845	chr1	75467494	75467993	Dnpep|chr1:75467494-75467993	0.47126297809841	.	.
chr1	75479156	75479655	chr1	75001124	75001623	Chpf|chr1:75001124-75001623	0.470196427956237	.	.
chr1	75479156	75479655	chr1	75001124	75001623	Tmem198|chr1:75001124-75001623	0.470196427956237	.	.
chr1	75479156	75479655	chr1	75244823	75245322	Chpf|chr1:75244823-75245322	0.533952424985881	.	.
chr1	75479156	75479655	chr1	75244823	75245322	Tmem198|chr1:75244823-75245322	0.533952424985881	.	.
chr1	75479156	75479655	chr1	75381822	75382321	Chpf|chr1:75381822-75382321	0.631625920790268	.	.
chr1	75479156	75479655	chr1	75381822	75382321	Tmem198|chr1:75381822-75382321	0.631625920790268	.	.
chr1	75479156	75479655	chr1	75487834	75488333	Chpf|chr1:75487834-75488333	0.41705184384781	.	.
chr1	75479156	75479655	chr1	75487834	75488333	Tmem198|chr1:75487834-75488333	0.41705184384781	.	.
chr1	75505376	75505875	chr1	75559353	75559852	Obsl1|chr1:75559353-75559852	0.372678879237625	.	.
chr1	75546261	75546760	chr1	75559353	75559852	Slc4a3|chr1:75559353-75559852	0.346034469621487	.	.
chr1	77514939	77515438	chr1	77513554	77514053	Epha4|chr1:77513554-77514053	0.362109420458267	.	.
chr1	77514939	77515438	chr1	77513554	77514053	Gm28386|chr1:77513554-77514053	0.362109420458267	.	.
chr1	77516009	77516508	chr1	77513554	77514053	Gm28386|chr1:77513554-77514053	0.513573143218741	.	.
chr1	78310032	78310531	chr1	78724400	78724899	Sgpp2|chr1:78724400-78724899	0.302261857439243	.	.
chr1	78511747	78512246	chr1	78536720	78537219	BC035947|chr1:78536720-78537219	0.495948571226767	.	.
chr1	78511747	78512246	chr1	78724400	78724899	BC035947|chr1:78724400-78724899	0.44909056279523	.	.
chr1	78658201	78658700	chr1	78724400	78724899	Acsl3|chr1:78724400-78724899	0.286555818770246	.	.
chr1	78658201	78658700	chr1	78724400	78724899	Utp14b|chr1:78724400-78724899	0.286555818770246	.	.
chr1	79439807	79440306	chr1	79291096	79291595	Scg2|chr1:79291096-79291595	0.359033088401966	.	.
chr1	79671350	79671849	chr1	79291096	79291595	Ap1s3|chr1:79291096-79291595	0.411313157965114	.	.
chr1	79671948	79672447	chr1	79401245	79401744	Ap1s3|chr1:79401245-79401744	0.353551842766825	.	.
chr1	80340736	80341235	chr1	80069155	80069654	Cul3|chr1:80069155-80069654	0.287825364512141	.	.
chr1	80340736	80341235	chr1	80180986	80181485	Cul3|chr1:80180986-80181485	0.284977806348445	.	.
chr1	81076257	81076756	chr1	81310082	81310581	Nyap2|chr1:81310082-81310581	0.292250796579555	.	.
chr1	81076257	81076756	chr1	81317099	81317598	Nyap2|chr1:81317099-81317598	0.544377486800945	.	.
chr1	81076879	81077378	chr1	80830339	80830838	Nyap2|chr1:80830339-80830838	0.462334470358466	.	.
chr1	81076879	81077378	chr1	81310082	81310581	Nyap2|chr1:81310082-81310581	0.451453339875242	.	.
chr1	82316361	82316860	chr1	82292699	82293198	Rhbdd1|chr1:82292699-82293198	0.401825482615545	.	.
chr1	82724600	82725099	chr1	82283141	82283640	C430014B12Rik|chr1:82283141-82283640	0.454058064003542	.	.
chr1	82724600	82725099	chr1	82283141	82283640	Mff|chr1:82283141-82283640	0.454058064003542	.	.
chr1	82724600	82725099	chr1	82292699	82293198	C430014B12Rik|chr1:82292699-82293198	0.389065293308787	.	.
chr1	82724600	82725099	chr1	82292699	82293198	C430014B12Rik|chr1:82292699-82293198	0.389065293308788	.	.
chr1	82724600	82725099	chr1	82292699	82293198	Mff|chr1:82292699-82293198	0.389065293308787	.	.
chr1	82724600	82725099	chr1	82292699	82293198	Mff|chr1:82292699-82293198	0.389065293308788	.	.
chr1	82724600	82725099	chr1	82433306	82433805	C430014B12Rik|chr1:82433306-82433805	0.286974147601813	.	.
chr1	82724600	82725099	chr1	82433306	82433805	Mff|chr1:82433306-82433805	0.286974147601813	.	.
chr1	82725115	82725614	chr1	82787312	82787811	C430014B12Rik|chr1:82787312-82787811	0.314352187875452	.	.
chr1	82725115	82725614	chr1	82787312	82787811	Mff|chr1:82787312-82787811	0.314352187875452	.	.
chr1	83037972	83038471	chr1	83366669	83367168	Slc19a3|chr1:83366669-83367168	0.327195525128793	.	.
chr1	83159481	83159980	chr1	83218179	83218678	Daw1|chr1:83218179-83218678	0.444317554886512	.	.
chr1	83159481	83159980	chr1	83366130	83366629	Daw1|chr1:83366130-83366629	0.439879356720363	.	.
chr1	83159481	83159980	chr1	83366669	83367168	Daw1|chr1:83366669-83367168	0.40796837674605	.	.
chr1	83407918	83408417	chr1	83366669	83367168	Sphkap|chr1:83366669-83367168	0.286401484580735	.	.
chr1	84839165	84839664	chr1	84881481	84881980	Fbxo36|chr1:84881481-84881980	0.389054072984486	.	.
chr1	84839808	84840307	chr1	84881481	84881980	Fbxo36|chr1:84881481-84881980	0.377632413029895	.	.
chr1	84839808	84840307	chr1	84881481	84881980	Trip12|chr1:84881481-84881980	0.377632413029895	.	.
chr1	85774994	85775493	chr1	85853262	85853761	9930111H07Rik|chr1:85853262-85853761	0.611901086764562	.	.
chr1	85774994	85775493	chr1	85857239	85857738	9930111H07Rik|chr1:85857239-85857738	0.289788248046093	.	.
chr1	85774994	85775493	chr1	85922384	85922883	9930111H07Rik|chr1:85922384-85922883	0.350552678658818	.	.
chr1	85793160	85793659	chr1	85720188	85720687	Cab39|chr1:85720188-85720687	0.540527876792953	.	.
chr1	85793160	85793659	chr1	85958147	85958646	Cab39|chr1:85958147-85958646	0.309926137066323	.	.
chr1	85894274	85894773	chr1	85720188	85720687	Itm2c|chr1:85720188-85720687	0.416355610702279	.	.
chr1	85894274	85894773	chr1	85869875	85870374	Itm2c|chr1:85869875-85870374	0.363792912995093	.	.
chr1	86302910	86303409	chr1	86434501	86435000	B3gnt7|chr1:86434501-86435000	0.548242638740364	.	.
chr1	86302910	86303409	chr1	86434501	86435000	Gm28626|chr1:86434501-86435000	0.548242638740364	.	.
chr1	86303797	86304296	chr1	86434501	86435000	Gm28626|chr1:86434501-86435000	0.280536521744591	.	.
chr1	86303797	86304296	chr1	86440464	86440963	Gm28626|chr1:86440464-86440963	0.32095966392397	.	.
chr1	86359268	86359767	chr1	86339345	86339844	C130036L24Rik|chr1:86339345-86339844	0.394786839617715	.	.
chr1	86359268	86359767	chr1	86339345	86339844	C130036L24Rik|chr1:86339345-86339844	0.394786839617716	.	.
chr1	86359268	86359767	chr1	86339345	86339844	Ncl|chr1:86339345-86339844	0.394786839617715	.	.
chr1	86359268	86359767	chr1	86339345	86339844	Ncl|chr1:86339345-86339844	0.394786839617716	.	.
chr1	86359268	86359767	chr1	86525204	86525703	C130036L24Rik|chr1:86525204-86525703	0.383733854566731	.	.
chr1	86359268	86359767	chr1	86525204	86525703	Ncl|chr1:86525204-86525703	0.383733854566731	.	.
chr1	86526360	86526859	chr1	86339345	86339844	Ptma|chr1:86339345-86339844	0.396406989281266	.	.
chr1	86526360	86526859	chr1	86487143	86487642	Ptma|chr1:86487143-86487642	0.523702069213117	.	.
chr1	86526360	86526859	chr1	86487725	86488224	Ptma|chr1:86487725-86488224	0.476126689373001	.	.
chr1	86526360	86526859	chr1	86503968	86504467	Ptma|chr1:86503968-86504467	0.298787011722668	.	.
chr1	86526360	86526859	chr1	86586879	86587378	Ptma|chr1:86586879-86587378	0.397269804217102	.	.
chr1	86582078	86582577	chr1	86487143	86487642	Cops7b|chr1:86487143-86487642	0.471013643346322	.	.
chr1	86582078	86582577	chr1	86487143	86487642	Pde6d|chr1:86487143-86487642	0.471013643346322	.	.
chr1	86582078	86582577	chr1	86487725	86488224	Cops7b|chr1:86487725-86488224	0.410076799620353	.	.
chr1	86582078	86582577	chr1	86487725	86488224	Pde6d|chr1:86487725-86488224	0.410076799620353	.	.
chr1	86582078	86582577	chr1	86586879	86587378	Cops7b|chr1:86586879-86587378	0.452790433750055	.	.
chr1	86582078	86582577	chr1	86586879	86587378	Pde6d|chr1:86586879-86587378	0.452790433750055	.	.
chr1	86582603	86583102	chr1	86339345	86339844	Cops7b|chr1:86339345-86339844	0.399821945115202	.	.
chr1	86582603	86583102	chr1	86339345	86339844	Pde6d|chr1:86339345-86339844	0.399821945115202	.	.
chr1	86582603	86583102	chr1	86586879	86587378	Cops7b|chr1:86586879-86587378	0.40874611054324	.	.
chr1	86582603	86583102	chr1	86586879	86587378	Pde6d|chr1:86586879-86587378	0.40874611054324	.	.
chr1	86669399	86669898	chr1	86440464	86440963	Nppc|chr1:86440464-86440963	0.411250110639075	.	.
chr1	86669399	86669898	chr1	86525204	86525703	Nppc|chr1:86525204-86525703	0.30924184171733	.	.
chr1	86669399	86669898	chr1	86598534	86599033	Nppc|chr1:86598534-86599033	0.502331273355085	.	.
chr1	86670393	86670892	chr1	86487143	86487642	Nppc|chr1:86487143-86487642	0.499388879949989	.	.
chr1	86670393	86670892	chr1	86487143	86487642	Nppc|chr1:86487143-86487642	0.49938887994999	.	.
chr1	86670393	86670892	chr1	86525204	86525703	Nppc|chr1:86525204-86525703	0.285718147693049	.	.
chr1	86703565	86704064	chr1	86339345	86339844	Dis3l2|chr1:86339345-86339844	0.408870013903817	.	.
chr1	86703565	86704064	chr1	86487143	86487642	Dis3l2|chr1:86487143-86487642	0.474308441682451	.	.
chr1	86703565	86704064	chr1	86487725	86488224	Dis3l2|chr1:86487725-86488224	0.371396847634467	.	.
chr1	86703565	86704064	chr1	86586879	86587378	Dis3l2|chr1:86586879-86587378	0.391856994806365	.	.
chr1	87213673	87214172	chr1	87042019	87042518	Eif4e2|chr1:87042019-87042518	0.354315665377265	.	.
chr1	87327249	87327748	chr1	87042019	87042518	Gigyf2|chr1:87042019-87042518	0.368995969551694	.	.
chr1	87327249	87327748	chr1	87721301	87721800	Gigyf2|chr1:87721301-87721800	0.38536097725362	.	.
chr1	88008031	88008530	chr1	88456267	88456766	Usp40|chr1:88456267-88456766	0.457042059103009	.	.
chr1	88205505	88206004	chr1	88456267	88456766	Dnajb3|chr1:88456267-88456766	0.359349590445543	.	.
chr1	88277410	88277909	chr1	88424541	88425040	Hjurp|chr1:88424541-88425040	0.484004589926034	.	.
chr1	88277410	88277909	chr1	88424541	88425040	Trpm8|chr1:88424541-88425040	0.484004589926034	.	.
chr1	88701944	88702443	chr1	88705708	88706207	Arl4c|chr1:88705708-88706207	0.452072505179323	.	.
chr1	88701944	88702443	chr1	88745219	88745718	Arl4c|chr1:88745219-88745718	0.446294455879218	.	.
chr1	89069411	89069910	chr1	89257917	89258416	Sh3bp4|chr1:89257917-89258416	0.383033627607409	.	.
chr1	89069411	89069910	chr1	89302546	89303045	Sh3bp4|chr1:89302546-89303045	0.359093615787035	.	.
chr1	89069980	89070479	chr1	89245034	89245533	Sh3bp4|chr1:89245034-89245533	0.43598842606734	.	.
chr1	89069980	89070479	chr1	89257917	89258416	Sh3bp4|chr1:89257917-89258416	0.447429131223794	.	.
chr1	89069980	89070479	chr1	89302546	89303045	Sh3bp4|chr1:89302546-89303045	0.51655563489598	.	.
chr1	89454554	89455053	chr1	89196003	89196502	Agap1|chr1:89196003-89196502	0.305710376169432	.	.
chr1	89454554	89455053	chr1	89302546	89303045	Agap1|chr1:89302546-89303045	0.295064169139027	.	.
chr1	90203739	90204238	chr1	89968122	89968621	Ackr3|chr1:89968122-89968621	0.288235114066499	.	.
chr1	90603129	90603628	chr1	90973173	90973672	Cops8|chr1:90973173-90973672	0.605694363957949	.	.
chr1	91249940	91250439	chr1	90973173	90973672	Ube2f|chr1:90973173-90973672	0.285046630088385	.	.
chr1	91249940	91250439	chr1	91052819	91053318	Ube2f|chr1:91052819-91053318	0.444725113637068	.	.
chr1	91398520	91399019	chr1	91600624	91601123	Ilkap|chr1:91600624-91601123	0.314872042107207	.	.
chr1	92647708	92648207	chr1	92686934	92687433	Otos|chr1:92686934-92687433	0.423679633120348	.	.
chr1	92648213	92648712	chr1	92686934	92687433	Otos|chr1:92686934-92687433	0.472036399889205	.	.
chr1	92907215	92907714	chr1	92730498	92730997	Dusp28|chr1:92730498-92730997	0.374256155134365	.	.
chr1	92907215	92907714	chr1	92895020	92895519	Dusp28|chr1:92895020-92895519	0.293886259620097	.	.
chr1	92934435	92934934	chr1	92840219	92840718	Capn10|chr1:92840219-92840718	0.389102273707458	.	.
chr1	95313333	95313832	chr1	95268183	95268682	Fam174a|chr1:95268183-95268682	0.468697169128161	.	.
chr1	95313851	95314350	chr1	95582221	95582720	Fam174a|chr1:95582221-95582720	0.340430546949672	.	.
chr1	95667416	95667915	chr1	95268183	95268682	St8sia4|chr1:95268183-95268682	0.317840543325808	.	.
chr1	95667416	95667915	chr1	95582221	95582720	St8sia4|chr1:95582221-95582720	0.356908515103679	.	.
chr1	98094805	98095304	chr1	98047553	98048052	Pam|chr1:98047553-98048052	0.353077004883697	.	.
chr1	98094805	98095304	chr1	98190632	98191131	Pam|chr1:98190632-98191131	0.406043209013997	.	.
chr1	98095430	98095929	chr1	98047553	98048052	Pam|chr1:98047553-98048052	0.407037025599918	.	.
chr1	98173889	98174388	chr1	98002767	98003266	Gm29461|chr1:98002767-98003266	0.356012232149753	.	.
chr1	99772082	99772581	chr1	99774058	99774557	Cntnap5b|chr1:99774058-99774557	0.443735869261738	.	.
chr1	99772082	99772581	chr1	99813227	99813726	Cntnap5b|chr1:99813227-99813726	0.384616699782997	.	.
chr1	105356312	105356811	chr1	105092452	105092951	Gm17634|chr1:105092452-105092951	0.330000839690866	.	.
chr1	105356312	105356811	chr1	105092452	105092951	Rnf152|chr1:105092452-105092951	0.330000839690866	.	.
chr1	105663536	105664035	chr1	105844184	105844683	Pign|chr1:105844184-105844683	0.504570383810873	.	.
chr1	105663536	105664035	chr1	105844184	105844683	Relch|chr1:105844184-105844683	0.504570383810873	.	.
chr1	105780395	105780894	chr1	105630478	105630977	Tnfrsf11a|chr1:105630478-105630977	0.31919406334839	.	.
chr1	105990273	105990772	chr1	105844184	105844683	Gm7160|chr1:105844184-105844683	0.329765177177841	.	.
chr1	105990273	105990772	chr1	105844184	105844683	Zcchc2|chr1:105844184-105844683	0.329765177177841	.	.
chr1	106171270	106171769	chr1	105844184	105844683	Gm20753|chr1:105844184-105844683	0.386530919037369	.	.
chr1	106171270	106171769	chr1	105844184	105844683	Phlpp1|chr1:105844184-105844683	0.386530919037369	.	.
chr1	106171937	106172436	chr1	105844184	105844683	Gm20753|chr1:105844184-105844683	0.315116554297684	.	.
chr1	106171937	106172436	chr1	105844184	105844683	Phlpp1|chr1:105844184-105844683	0.315116554297684	.	.
chr1	106171937	106172436	chr1	105993776	105994275	Gm20753|chr1:105993776-105994275	0.445517462971135	.	.
chr1	106171937	106172436	chr1	105993776	105994275	Phlpp1|chr1:105993776-105994275	0.445517462971135	.	.
chr1	106713878	106714377	chr1	106514228	106514727	Bcl2|chr1:106514228-106514727	0.334842792749324	.	.
chr1	106759529	106760028	chr1	106875134	106875633	Kdsr|chr1:106875134-106875633	0.477155186553359	.	.
chr1	106796474	106796973	chr1	106735543	106736042	Vps4b|chr1:106735543-106736042	0.279324800347651	.	.
chr1	107590073	107590572	chr1	107645051	107645550	Serpinb8|chr1:107645051-107645550	0.439392591305805	.	.
chr1	118627626	118628125	chr1	118434883	118435382	Tfcp2l1|chr1:118434883-118435382	0.347200086577193	.	.
chr1	120340287	120340786	chr1	120171744	120172243	C1ql2|chr1:120171744-120172243	0.351294183025347	.	.
chr1	120340287	120340786	chr1	120549233	120549732	C1ql2|chr1:120549233-120549732	0.409999659662935	.	.
chr1	120340287	120340786	chr1	120655115	120655614	C1ql2|chr1:120655115-120655614	0.571551957792237	.	.
chr1	121430778	121431277	chr1	121096477	121096976	Ccdc93|chr1:121096477-121096976	0.471711555141816	.	.
chr1	121430778	121431277	chr1	121327621	121328120	Ccdc93|chr1:121327621-121328120	0.506612057630216	.	.
chr1	121430778	121431277	chr1	121440527	121441026	Ccdc93|chr1:121440527-121441026	0.405641750739667	.	.
chr1	121430778	121431277	chr1	121441031	121441530	Ccdc93|chr1:121441031-121441530	0.340444165824739	.	.
chr1	121527520	121528019	chr1	121527010	121527509	Htr5b|chr1:121527010-121527509	0.855965681766101	.	.
chr1	121527520	121528019	chr1	121601063	121601562	Htr5b|chr1:121601063-121601562	0.385667322167344	.	.
chr1	121567757	121568256	chr1	121601063	121601562	Ddx18|chr1:121601063-121601562	0.561276713007666	.	.
chr1	125434562	125435061	chr1	125542200	125542699	Actr3|chr1:125542200-125542699	0.310673147332962	.	.
chr1	125435289	125435788	chr1	125378863	125379362	Actr3|chr1:125378863-125379362	0.606013694846063	.	.
chr1	125435289	125435788	chr1	125482327	125482826	Actr3|chr1:125482327-125482826	0.716868207121196	.	.
chr1	125560306	125560805	chr1	125370731	125371230	Slc35f5|chr1:125370731-125371230	0.399767166728314	.	.
chr1	125560306	125560805	chr1	125378863	125379362	Slc35f5|chr1:125378863-125379362	0.518885676598844	.	.
chr1	125560306	125560805	chr1	125482327	125482826	Slc35f5|chr1:125482327-125482826	0.349204331977331	.	.
chr1	125911894	125912393	chr1	125542200	125542699	Lypd1|chr1:125542200-125542699	0.30846102031689	.	.
chr1	125911894	125912393	chr1	125808323	125808822	Lypd1|chr1:125808323-125808822	0.324656270180538	.	.
chr1	125911894	125912393	chr1	125911387	125911886	Lypd1|chr1:125911387-125911886	0.303332191311797	.	.
chr1	125911894	125912393	chr1	125923071	125923570	Lypd1|chr1:125923071-125923570	0.349619372240167	.	.
chr1	125911894	125912393	chr1	125945114	125945613	Lypd1|chr1:125945114-125945613	0.339114624436665	.	.
chr1	126829595	126830094	chr1	126700402	126700901	Nckap5|chr1:126700402-126700901	0.294203601289898	.	.
chr1	126829595	126830094	chr1	126931680	126932179	Nckap5|chr1:126931680-126932179	0.427785988216069	.	.
chr1	126830233	126830732	chr1	126700402	126700901	Nckap5|chr1:126700402-126700901	0.302298275438343	.	.
chr1	126830233	126830732	chr1	126931680	126932179	Nckap5|chr1:126931680-126932179	0.34212291067133	.	.
chr1	128243885	128244384	chr1	128472408	128472907	Ubxn4|chr1:128472408-128472907	0.34049372737079	.	.
chr1	128359460	128359959	chr1	128740525	128741024	Mcm6|chr1:128740525-128741024	0.572985632991667	.	.
chr1	131526753	131527252	chr1	131737250	131737749	Fam72a|chr1:131737250-131737749	0.305466211997628	.	.
chr1	131526753	131527252	chr1	131737250	131737749	Srgap2|chr1:131737250-131737749	0.305466211997628	.	.
chr1	131526753	131527252	chr1	131765519	131766018	Fam72a|chr1:131765519-131766018	0.475861417005648	.	.
chr1	131526753	131527252	chr1	131765519	131766018	Srgap2|chr1:131765519-131766018	0.475861417005648	.	.
chr1	131527318	131527817	chr1	131765519	131766018	Fam72a|chr1:131765519-131766018	0.513027083519944	.	.
chr1	131527318	131527817	chr1	131765519	131766018	Srgap2|chr1:131765519-131766018	0.513027083519944	.	.
chr1	131827667	131828166	chr1	131754806	131755305	Slc41a1|chr1:131754806-131755305	0.427282348523586	.	.
chr1	131827667	131828166	chr1	131765519	131766018	Slc41a1|chr1:131765519-131766018	0.503405079384235	.	.
chr1	131827667	131828166	chr1	131770518	131771017	Slc41a1|chr1:131770518-131771017	0.377104227751832	.	.
chr1	131827667	131828166	chr1	132199896	132200395	Slc41a1|chr1:132199896-132200395	0.453376997566841	.	.
chr1	131910666	131911165	chr1	131765519	131766018	Nucks1|chr1:131765519-131766018	0.4339171469549	.	.
chr1	132007800	132008299	chr1	131754806	131755305	Elk4|chr1:131754806-131755305	0.42312402451631	.	.
chr1	132007800	132008299	chr1	131765519	131766018	Elk4|chr1:131765519-131766018	0.323220459100261	.	.
chr1	132007800	132008299	chr1	131770518	131771017	Elk4|chr1:131770518-131771017	0.29670037555527	.	.
chr1	132007800	132008299	chr1	132190118	132190617	Elk4|chr1:132190118-132190617	0.400013602689206	.	.
chr1	132007800	132008299	chr1	132199896	132200395	Elk4|chr1:132199896-132200395	0.580718687898488	.	.
chr1	132067653	132068152	chr1	131770518	131771017	Mfsd4a|chr1:131770518-131771017	0.372203424555813	.	.
chr1	133609585	133610084	chr1	133978642	133979141	Snrpe|chr1:133978642-133979141	0.331263765693837	.	.
chr1	133660660	133661159	chr1	133736167	133736666	Gm38394|chr1:133736167-133736666	0.287614462621325	.	.
chr1	133660660	133661159	chr1	133736167	133736666	Zbed6|chr1:133736167-133736666	0.287614462621325	.	.
chr1	133660660	133661159	chr1	133736167	133736666	Zc3h11a|chr1:133736167-133736666	0.287614462621325	.	.
chr1	133660660	133661159	chr1	133886923	133887422	Gm38394|chr1:133886923-133887422	0.407584083802164	.	.
chr1	133660660	133661159	chr1	133886923	133887422	Zbed6|chr1:133886923-133887422	0.407584083802164	.	.
chr1	133660660	133661159	chr1	133886923	133887422	Zc3h11a|chr1:133886923-133887422	0.407584083802164	.	.
chr1	133660660	133661159	chr1	133953272	133953771	Gm38394|chr1:133953272-133953771	0.372298208320352	.	.
chr1	133660660	133661159	chr1	133953272	133953771	Zbed6|chr1:133953272-133953771	0.372298208320352	.	.
chr1	133660660	133661159	chr1	133953272	133953771	Zc3h11a|chr1:133953272-133953771	0.372298208320352	.	.
chr1	133661173	133661672	chr1	133886923	133887422	Gm38394|chr1:133886923-133887422	0.332216321191571	.	.
chr1	133661173	133661672	chr1	133886923	133887422	Zbed6|chr1:133886923-133887422	0.332216321191571	.	.
chr1	133661173	133661672	chr1	133886923	133887422	Zc3h11a|chr1:133886923-133887422	0.332216321191571	.	.
chr1	133800824	133801323	chr1	133825536	133826035	Atp2b4|chr1:133825536-133826035	0.368347044161683	.	.
chr1	133800824	133801323	chr1	133896218	133896717	Atp2b4|chr1:133896218-133896717	0.370221458089753	.	.
chr1	133908258	133908757	chr1	133886923	133887422	Optc|chr1:133886923-133887422	0.425822145341564	.	.
chr1	134361764	134362263	chr1	134344509	134345008	Tmem183a|chr1:134344509-134345008	0.603885903830229	.	.
chr1	134361764	134362263	chr1	134725219	134725718	Tmem183a|chr1:134725219-134725718	0.411527481295536	.	.
chr1	134405737	134406236	chr1	134297160	134297659	Cyb5r1|chr1:134297160-134297659	0.395578777812607	.	.
chr1	134405737	134406236	chr1	134556771	134557270	Cyb5r1|chr1:134556771-134557270	0.5355396566789	.	.
chr1	134415089	134415588	chr1	134344509	134345008	Adipor1|chr1:134344509-134345008	0.620522733955992	.	.
chr1	134415089	134415588	chr1	134725219	134725718	Adipor1|chr1:134725219-134725718	0.31528103697207	.	.
chr1	134494334	134494833	chr1	134344509	134345008	Rabif|chr1:134344509-134345008	0.444799836447564	.	.
chr1	135248334	135248833	chr1	135136460	135136959	Gm26642|chr1:135136460-135136959	0.470405924289624	.	.
chr1	135248334	135248833	chr1	135368172	135368671	Gm26642|chr1:135368172-135368671	0.310499304503781	.	.
chr1	135258970	135259469	chr1	135089460	135089959	Elf3|chr1:135089460-135089959	0.459894067020319	.	.
chr1	135283180	135283679	chr1	135089460	135089959	Rnpep|chr1:135089460-135089959	0.334794183032915	.	.
chr1	135283180	135283679	chr1	135368172	135368671	Rnpep|chr1:135368172-135368671	0.325300748506514	.	.
chr1	135283180	135283679	chr1	135380722	135381221	Rnpep|chr1:135380722-135381221	0.402547067237693	.	.
chr1	135283732	135284231	chr1	135089460	135089959	Rnpep|chr1:135089460-135089959	0.514897192445827	.	.
chr1	135313568	135314067	chr1	135089460	135089959	Timm17a|chr1:135089460-135089959	0.430737004828284	.	.
chr1	136415292	136415791	chr1	136550851	136551350	9230116N13Rik|chr1:136550851-136551350	0.331483328647299	.	.
chr1	136415292	136415791	chr1	136550851	136551350	Ddx59|chr1:136550851-136551350	0.331483328647299	.	.
chr1	137898255	137898754	chr1	137617350	137617849	Gm4258|chr1:137617350-137617849	0.4968369341976	.	.
chr1	137898255	137898754	chr1	137900099	137900598	Gm4258|chr1:137900099-137900598	0.567383601902059	.	.
chr1	138619514	138620013	chr1	138328198	138328697	Nek7|chr1:138328198-138328697	0.539968811468853	.	.
chr1	138619514	138620013	chr1	138496863	138497362	Nek7|chr1:138496863-138497362	0.523973113265564	.	.
chr1	139454477	139454976	chr1	139481086	139481585	Aspm|chr1:139481086-139481585	0.355587892911458	.	.
chr1	143776839	143777338	chr1	144151764	144152263	Gm29170|chr1:144151764-144152263	0.391462833640716	.	.
chr1	143776839	143777338	chr1	144151764	144152263	Ro60|chr1:144151764-144152263	0.391462833640716	.	.
chr1	143776839	143777338	chr1	144151764	144152263	Uchl5|chr1:144151764-144152263	0.391462833640716	.	.
chr1	143776839	143777338	chr1	144152265	144152764	Gm29170|chr1:144152265-144152764	0.309791601175768	.	.
chr1	143776839	143777338	chr1	144152265	144152764	Ro60|chr1:144152265-144152764	0.309791601175768	.	.
chr1	143776839	143777338	chr1	144152265	144152764	Uchl5|chr1:144152265-144152764	0.309791601175768	.	.
chr1	143776839	143777338	chr1	144161153	144161652	Gm29170|chr1:144161153-144161652	0.394710924611705	.	.
chr1	143776839	143777338	chr1	144161153	144161652	Ro60|chr1:144161153-144161652	0.394710924611705	.	.
chr1	143776839	143777338	chr1	144161153	144161652	Uchl5|chr1:144161153-144161652	0.394710924611705	.	.
chr1	144004041	144004540	chr1	144152265	144152764	Rgs2|chr1:144152265-144152764	0.318312044883357	.	.
chr1	144004041	144004540	chr1	144161153	144161652	Rgs2|chr1:144161153-144161652	0.344643730575752	.	.
chr1	144177193	144177692	chr1	143813845	143814344	Rgs13|chr1:143813845-143814344	0.451170030646696	.	.
chr1	150099643	150100142	chr1	149758331	149758830	Ptgs2|chr1:149758331-149758830	0.290238137926548	.	.
chr1	150099643	150100142	chr1	149758331	149758830	Ptgs2os|chr1:149758331-149758830	0.290238137926548	.	.
chr1	151345057	151345556	chr1	151706042	151706541	Gm10138|chr1:151706042-151706541	0.460704522939969	.	.
chr1	151345057	151345556	chr1	151706042	151706541	Ivns1abp|chr1:151706042-151706541	0.460704522939969	.	.
chr1	151428258	151428757	chr1	151251308	151251807	Swt1|chr1:151251308-151251807	0.311742763482002	.	.
chr1	151428258	151428757	chr1	151251308	151251807	Trmt1l|chr1:151251308-151251807	0.311742763482002	.	.
chr1	153899574	153900073	chr1	153683332	153683831	Glul|chr1:153683332-153683831	0.60146825048144	.	.
chr1	153899574	153900073	chr1	153683332	153683831	Teddm2|chr1:153683332-153683831	0.60146825048144	.	.
chr1	153899574	153900073	chr1	153886290	153886789	Glul|chr1:153886290-153886789	0.294470544229646	.	.
chr1	153899574	153900073	chr1	153886290	153886789	Teddm2|chr1:153886290-153886789	0.294470544229646	.	.
chr1	153899574	153900073	chr1	154167632	154168131	Glul|chr1:154167632-154168131	0.705999690283012	.	.
chr1	153899574	153900073	chr1	154167632	154168131	Teddm2|chr1:154167632-154168131	0.705999690283012	.	.
chr1	155973115	155973614	chr1	156040577	156041076	Cep350|chr1:156040577-156041076	0.441923782284784	.	.
chr1	156035878	156036377	chr1	156040577	156041076	Tor1aip1|chr1:156040577-156041076	0.31712740592457	.	.
chr1	156035878	156036377	chr1	156040577	156041076	Tor1aip2|chr1:156040577-156041076	0.31712740592457	.	.
chr1	156474061	156474560	chr1	156741799	156742298	Soat1|chr1:156741799-156742298	0.613487990317844	.	.
chr1	157412497	157412996	chr1	157280791	157281290	Rasal2|chr1:157280791-157281290	0.294412105385233	.	.
chr1	157412497	157412996	chr1	157553000	157553499	Rasal2|chr1:157553000-157553499	0.398526326410596	.	.
chr1	157412497	157412996	chr1	157745571	157746070	Rasal2|chr1:157745571-157746070	0.300455793829356	.	.
chr1	159231910	159232409	chr1	159388481	159388980	Cop1|chr1:159388481-159388980	0.333588700012067	.	.
chr1	160792667	160793166	chr1	160579562	160580061	Rabgap1l|chr1:160579562-160580061	0.460331612656079	.	.
chr1	160792667	160793166	chr1	161195428	161195927	Rabgap1l|chr1:161195428-161195927	0.330007414348347	.	.
chr1	160906055	160906554	chr1	161170609	161171108	Rc3h1|chr1:161170609-161171108	0.400003017914899	.	.
chr1	160906592	160907091	chr1	161170609	161171108	Rc3h1|chr1:161170609-161171108	0.504507964393578	.	.
chr1	161034286	161034785	chr1	161463592	161464091	Gas5|chr1:161463592-161464091	0.279155238457516	.	.
chr1	161034286	161034785	chr1	161463592	161464091	Zbtb37|chr1:161463592-161464091	0.279155238457516	.	.
chr1	161034786	161035285	chr1	161170609	161171108	Gas5|chr1:161170609-161171108	0.442412517392982	.	.
chr1	161034786	161035285	chr1	161170609	161171108	Zbtb37|chr1:161170609-161171108	0.442412517392982	.	.
chr1	161070536	161071035	chr1	161195428	161195927	Cenpl|chr1:161195428-161195927	0.392278364773948	.	.
chr1	161070536	161071035	chr1	161195428	161195927	Dars2|chr1:161195428-161195927	0.392278364773948	.	.
chr1	161250941	161251440	chr1	161170609	161171108	Prdx6|chr1:161170609-161171108	0.491743508319955	.	.
chr1	162739851	162740350	chr1	162665061	162665560	Prrc2c|chr1:162665061-162665560	0.329780988278341	.	.
chr1	162740352	162740851	chr1	162665061	162665560	Prrc2c|chr1:162665061-162665560	0.570780331409985	.	.
chr1	164275346	164275845	chr1	164261462	164261961	Ccdc181|chr1:164261462-164261961	0.46386160392066	.	.
chr1	164307370	164307869	chr1	164366670	164367169	Blzf1|chr1:164366670-164367169	0.553710398051206	.	.
chr1	164307370	164307869	chr1	164474792	164475291	Blzf1|chr1:164474792-164475291	0.492429854709066	.	.
chr1	164457803	164458302	chr1	164474792	164475291	Atp1b1|chr1:164474792-164475291	0.336250810240096	.	.
chr1	164898957	164899456	chr1	164577170	164577669	Gm32569|chr1:164577170-164577669	0.501595569110803	.	.
chr1	164898957	164899456	chr1	164683734	164684233	Gm32569|chr1:164683734-164684233	0.492585039779153	.	.
chr1	165091724	165092223	chr1	165114769	165115268	4930568G15Rik|chr1:165114769-165115268	0.35394065373706	.	.
chr1	165194197	165194696	chr1	165046493	165046992	Sft2d2|chr1:165046493-165046992	0.478235393524162	.	.
chr1	165194197	165194696	chr1	165046493	165046992	Sft2d2|chr1:165046493-165046992	0.478235393524163	.	.
chr1	165236724	165237223	chr1	165035620	165036119	Tiprl|chr1:165035620-165036119	0.397411447152146	.	.
chr1	165236724	165237223	chr1	165075909	165076408	Tiprl|chr1:165075909-165076408	0.519510211765144	.	.
chr1	165236724	165237223	chr1	165120312	165120811	Tiprl|chr1:165120312-165120811	0.566187164001793	.	.
chr1	165236724	165237223	chr1	165132392	165132891	Tiprl|chr1:165132392-165132891	0.716464570206207	.	.
chr1	165460313	165460812	chr1	165035620	165036119	Dcaf6|chr1:165035620-165036119	0.3542595363694	.	.
chr1	165460313	165460812	chr1	165035620	165036119	Mpc2|chr1:165035620-165036119	0.3542595363694	.	.
chr1	165460313	165460812	chr1	165084130	165084629	Dcaf6|chr1:165084130-165084629	0.369258634333844	.	.
chr1	165460313	165460812	chr1	165084130	165084629	Mpc2|chr1:165084130-165084629	0.369258634333844	.	.
chr1	165460313	165460812	chr1	165281633	165282132	Dcaf6|chr1:165281633-165282132	0.299521300955543	.	.
chr1	165460313	165460812	chr1	165281633	165282132	Mpc2|chr1:165281633-165282132	0.299521300955543	.	.
chr1	165634316	165634815	chr1	165641351	165641850	Mpzl1|chr1:165641351-165641850	0.55192959630823	.	.
chr1	165634316	165634815	chr1	165641351	165641850	Mpzl1|chr1:165641351-165641850	0.551929596308231	.	.
chr1	165634316	165634815	chr1	165653500	165653999	Mpzl1|chr1:165653500-165653999	0.4380243462814	.	.
chr1	165763500	165763999	chr1	165642102	165642601	Creg1|chr1:165642102-165642601	0.622602670578325	.	.
chr1	165780459	165780958	chr1	165653500	165653999	Gm16565|chr1:165653500-165653999	0.374280484325894	.	.
chr1	166003176	166003675	chr1	166428926	166429425	Gm26665|chr1:166428926-166429425	0.334818912643235	.	.
chr1	166003176	166003675	chr1	166428926	166429425	Pou2f1|chr1:166428926-166429425	0.334818912643235	.	.
chr1	166253817	166254316	chr1	166343030	166343529	Ildr2|chr1:166343030-166343529	0.318875774493701	.	.
chr1	166253817	166254316	chr1	166360121	166360620	Ildr2|chr1:166360121-166360620	0.426517490565612	.	.
chr1	166254415	166254914	chr1	166154109	166154608	Ildr2|chr1:166154109-166154608	0.362293265590513	.	.
chr1	166254415	166254914	chr1	166360121	166360620	Ildr2|chr1:166360121-166360620	0.293284096617994	.	.
chr1	167598393	167598892	chr1	167608411	167608910	Rxrg|chr1:167608411-167608910	0.508716275810779	.	.
chr1	167598393	167598892	chr1	167636947	167637446	Rxrg|chr1:167636947-167637446	0.539641223882762	.	.
chr1	170867571	170868070	chr1	170907734	170908233	Atf6|chr1:170907734-170908233	0.361060889099584	.	.
chr1	170867571	170868070	chr1	170907734	170908233	Gm9929|chr1:170907734-170908233	0.361060889099584	.	.
chr1	170867571	170868070	chr1	171044776	171045275	Atf6|chr1:171044776-171045275	0.279452312381811	.	.
chr1	170867571	170868070	chr1	171044776	171045275	Gm9929|chr1:171044776-171045275	0.279452312381811	.	.
chr1	170867571	170868070	chr1	171102488	171102987	Atf6|chr1:171102488-171102987	0.340923715923262	.	.
chr1	170867571	170868070	chr1	171102488	171102987	Gm9929|chr1:171102488-171102987	0.340923715923262	.	.
chr1	170868410	170868909	chr1	170907216	170907715	Atf6|chr1:170907216-170907715	0.30881021396857	.	.
chr1	170868410	170868909	chr1	170907216	170907715	Gm9929|chr1:170907216-170907715	0.30881021396857	.	.
chr1	170868410	170868909	chr1	171033681	171034180	Atf6|chr1:171033681-171034180	0.407516261367115	.	.
chr1	170868410	170868909	chr1	171033681	171034180	Gm9929|chr1:171033681-171034180	0.407516261367115	.	.
chr1	170868410	170868909	chr1	171101659	171102158	Atf6|chr1:171101659-171102158	0.408485737331476	.	.
chr1	170868410	170868909	chr1	171101659	171102158	Gm9929|chr1:171101659-171102158	0.408485737331476	.	.
chr1	170868410	170868909	chr1	171247027	171247526	Atf6|chr1:171247027-171247526	0.340351836881234	.	.
chr1	170868410	170868909	chr1	171247027	171247526	Gm9929|chr1:171247027-171247526	0.340351836881234	.	.
chr1	170885252	170885751	chr1	170907734	170908233	Dusp12|chr1:170907734-170908233	0.320336301952193	.	.
chr1	170885252	170885751	chr1	170907734	170908233	Gm26620|chr1:170907734-170908233	0.320336301952193	.	.
chr1	171113775	171114274	chr1	171110922	171111421	Cfap126|chr1:171110922-171111421	0.304636117374924	.	.
chr1	171150371	171150870	chr1	170907734	170908233	Mpz|chr1:170907734-170908233	0.32280275616998	.	.
chr1	171150371	171150870	chr1	170907734	170908233	Sdhc|chr1:170907734-170908233	0.32280275616998	.	.
chr1	171150371	171150870	chr1	171044776	171045275	Mpz|chr1:171044776-171045275	0.391336488182912	.	.
chr1	171150371	171150870	chr1	171044776	171045275	Sdhc|chr1:171044776-171045275	0.391336488182912	.	.
chr1	171150371	171150870	chr1	171247027	171247526	Mpz|chr1:171247027-171247526	0.288606081326052	.	.
chr1	171150371	171150870	chr1	171247027	171247526	Sdhc|chr1:171247027-171247526	0.288606081326052	.	.
chr1	171150371	171150870	chr1	171478928	171479427	Mpz|chr1:171478928-171479427	0.363724515648551	.	.
chr1	171150371	171150870	chr1	171478928	171479427	Sdhc|chr1:171478928-171479427	0.363724515648551	.	.
chr1	171281054	171281553	chr1	171220747	171221246	Ppox|chr1:171220747-171221246	0.317847415695977	.	.
chr1	171281563	171282062	chr1	171044776	171045275	Ppox|chr1:171044776-171045275	0.34540182680888	.	.
chr1	171281563	171282062	chr1	171247027	171247526	Ppox|chr1:171247027-171247526	0.313664932949817	.	.
chr1	171294566	171295065	chr1	171044266	171044765	Ufc1|chr1:171044266-171044765	0.346064162439516	.	.
chr1	171294566	171295065	chr1	171044776	171045275	Ufc1|chr1:171044776-171045275	0.416775894657469	.	.
chr1	171294566	171295065	chr1	171247027	171247526	Ufc1|chr1:171247027-171247526	0.533481182121798	.	.
chr1	171294566	171295065	chr1	171247027	171247526	Ufc1|chr1:171247027-171247526	0.533481182121799	.	.
chr1	171294566	171295065	chr1	171379865	171380364	Ufc1|chr1:171379865-171380364	0.396775264852502	.	.
chr1	171294566	171295065	chr1	171478928	171479427	Ufc1|chr1:171478928-171479427	0.48934842650564	.	.
chr1	171328705	171329204	chr1	171044776	171045275	Dedd|chr1:171044776-171045275	0.461593922269315	.	.
chr1	171328705	171329204	chr1	171263038	171263537	Dedd|chr1:171263038-171263537	0.335244035276951	.	.
chr1	171328705	171329204	chr1	171379865	171380364	Dedd|chr1:171379865-171380364	0.281872935664054	.	.
chr1	171329206	171329705	chr1	171044776	171045275	Dedd|chr1:171044776-171045275	0.553154901148625	.	.
chr1	171329206	171329705	chr1	171478928	171479427	Dedd|chr1:171478928-171479427	0.442922777057377	.	.
chr1	171345437	171345936	chr1	171044776	171045275	Nit1|chr1:171044776-171045275	0.384194125385939	.	.
chr1	171345437	171345936	chr1	171044776	171045275	Pfdn2|chr1:171044776-171045275	0.384194125385939	.	.
chr1	171345437	171345936	chr1	171247027	171247526	Nit1|chr1:171247027-171247526	0.329784034354269	.	.
chr1	171345437	171345936	chr1	171247027	171247526	Pfdn2|chr1:171247027-171247526	0.329784034354269	.	.
chr1	171345437	171345936	chr1	171478928	171479427	Nit1|chr1:171478928-171479427	0.558892488542339	.	.
chr1	171345437	171345936	chr1	171478928	171479427	Pfdn2|chr1:171478928-171479427	0.558892488542339	.	.
chr1	171360576	171361075	chr1	171037809	171038308	Klhdc9|chr1:171037809-171038308	0.279960306019861	.	.
chr1	171360576	171361075	chr1	171044776	171045275	Klhdc9|chr1:171044776-171045275	0.647535063212096	.	.
chr1	171360576	171361075	chr1	171247027	171247526	Klhdc9|chr1:171247027-171247526	0.546241801944266	.	.
chr1	171360576	171361075	chr1	171263038	171263537	Klhdc9|chr1:171263038-171263537	0.322586791084431	.	.
chr1	171360576	171361075	chr1	171379865	171380364	Klhdc9|chr1:171379865-171380364	0.454620471538422	.	.
chr1	171360576	171361075	chr1	171478928	171479427	Klhdc9|chr1:171478928-171479427	0.426638583620266	.	.
chr1	171361088	171361587	chr1	171044776	171045275	Klhdc9|chr1:171044776-171045275	0.380202296728133	.	.
chr1	171361088	171361587	chr1	171247027	171247526	Klhdc9|chr1:171247027-171247526	0.607856879122832	.	.
chr1	171361088	171361587	chr1	171478928	171479427	Klhdc9|chr1:171478928-171479427	0.411247707593608	.	.
chr1	171411068	171411567	chr1	171102488	171102987	Usf1|chr1:171102488-171102987	0.420350040012586	.	.
chr1	171503198	171503697	chr1	171263038	171263537	Alyref2|chr1:171263038-171263537	0.446779399032942	.	.
chr1	171503198	171503697	chr1	171263038	171263537	B930036N10Rik|chr1:171263038-171263537	0.446779399032942	.	.
chr1	171503198	171503697	chr1	171379865	171380364	Alyref2|chr1:171379865-171380364	0.390972148351078	.	.
chr1	171503198	171503697	chr1	171379865	171380364	B930036N10Rik|chr1:171379865-171380364	0.390972148351078	.	.
chr1	171503198	171503697	chr1	171478928	171479427	Alyref2|chr1:171478928-171479427	0.299742787834411	.	.
chr1	171503198	171503697	chr1	171478928	171479427	B930036N10Rik|chr1:171478928-171479427	0.299742787834411	.	.
chr1	172082460	172082959	chr1	172027134	172027633	Copa|chr1:172027134-172027633	0.376484379149401	.	.
chr1	172082460	172082959	chr1	172027134	172027633	Ncstn|chr1:172027134-172027633	0.376484379149401	.	.
chr1	172147848	172148347	chr1	172217086	172217585	Dcaf8|chr1:172217086-172217585	0.346071753210451	.	.
chr1	172206038	172206537	chr1	172012325	172012824	Pea15a|chr1:172012325-172012824	0.304207527829214	.	.
chr1	172206038	172206537	chr1	172217086	172217585	Pea15a|chr1:172217086-172217585	0.286606547231978	.	.
chr1	172206562	172207061	chr1	172217086	172217585	Pea15a|chr1:172217086-172217585	0.402366508749764	.	.
chr1	172520879	172521378	chr1	172528665	172529164	Cfap45|chr1:172528665-172529164	0.507151790796504	.	.
chr1	172520879	172521378	chr1	172532487	172532986	Cfap45|chr1:172532487-172532986	0.621013397404278	.	.
chr1	172520879	172521378	chr1	172562878	172563377	Cfap45|chr1:172562878-172563377	0.523510965779455	.	.
chr1	173367390	173367889	chr1	173456303	173456802	Cadm3|chr1:173456303-173456802	0.478676158599579	.	.
chr1	175624890	175625389	chr1	175923807	175924306	Fh1|chr1:175923807-175924306	0.362548555715509	.	.
chr1	175691964	175692463	chr1	175870656	175871155	Chml|chr1:175870656-175871155	0.377487734162647	.	.
chr1	175691964	175692463	chr1	175870656	175871155	Opn3|chr1:175870656-175871155	0.377487734162647	.	.
chr1	175691964	175692463	chr1	175923807	175924306	Chml|chr1:175923807-175924306	0.291609297145044	.	.
chr1	175691964	175692463	chr1	175923807	175924306	Opn3|chr1:175923807-175924306	0.291609297145044	.	.
chr1	175693049	175693548	chr1	175870656	175871155	Chml|chr1:175870656-175871155	0.31708130841198	.	.
chr1	175693049	175693548	chr1	175870656	175871155	Opn3|chr1:175870656-175871155	0.31708130841198	.	.
chr1	175693049	175693548	chr1	175923807	175924306	Chml|chr1:175923807-175924306	0.324007164019053	.	.
chr1	175693049	175693548	chr1	175923807	175924306	Opn3|chr1:175923807-175924306	0.324007164019053	.	.
chr1	175880538	175881037	chr1	175923807	175924306	Exo1|chr1:175923807-175924306	0.375008973734474	.	.
chr1	176275192	176275691	chr1	176474600	176475099	Gm38101|chr1:176474600-176475099	0.342625533581189	.	.
chr1	176275192	176275691	chr1	176474600	176475099	Pld5|chr1:176474600-176475099	0.342625533581189	.	.
chr1	178187311	178187810	chr1	178336353	178336852	Desi2|chr1:178336353-178336852	0.348529042297307	.	.
chr1	178276142	178276641	chr1	178530448	178530947	4930527J03Rik|chr1:178530448-178530947	0.393214859170786	.	.
chr1	178317988	178318487	chr1	178463658	178464157	B230369F24Rik|chr1:178463658-178464157	0.39200329771107	.	.
chr1	178317988	178318487	chr1	178463658	178464157	Cox20|chr1:178463658-178464157	0.39200329771107	.	.
chr1	178318532	178319031	chr1	178336353	178336852	B230369F24Rik|chr1:178336353-178336852	0.427796089145464	.	.
chr1	178318532	178319031	chr1	178336353	178336852	Cox20|chr1:178336353-178336852	0.427796089145464	.	.
chr1	178318532	178319031	chr1	178530448	178530947	B230369F24Rik|chr1:178530448-178530947	0.380973586722816	.	.
chr1	178318532	178319031	chr1	178530448	178530947	Cox20|chr1:178530448-178530947	0.380973586722816	.	.
chr1	179546057	179546556	chr1	179847684	179848183	Cnst|chr1:179847684-179848183	0.288388003127547	.	.
chr1	179546057	179546556	chr1	179847684	179848183	Tfb2m|chr1:179847684-179848183	0.288388003127547	.	.
chr1	179803447	179803946	chr1	179847684	179848183	Ahctf1|chr1:179847684-179848183	0.371463441727716	.	.
chr1	179803447	179803946	chr1	179847684	179848183	Gm10518|chr1:179847684-179848183	0.371463441727716	.	.
chr1	179803447	179803946	chr1	180195828	180196327	Ahctf1|chr1:180195828-180196327	0.526279404699352	.	.
chr1	179803447	179803946	chr1	180195828	180196327	Gm10518|chr1:180195828-180196327	0.526279404699352	.	.
chr1	179803447	179803946	chr1	180225780	180226279	Ahctf1|chr1:180225780-180226279	0.459337438726789	.	.
chr1	179803447	179803946	chr1	180225780	180226279	Gm10518|chr1:180225780-180226279	0.459337438726789	.	.
chr1	179959653	179960152	chr1	180195828	180196327	Cdc42bpa|chr1:180195828-180196327	0.533839275817541	.	.
chr1	179959653	179960152	chr1	180225780	180226279	Cdc42bpa|chr1:180225780-180226279	0.486806320504689	.	.
chr1	180641033	180641532	chr1	180778088	180778587	Lin9|chr1:180778088-180778587	0.451450847443736	.	.
chr1	180725789	180726288	chr1	180550703	180551202	Acbd3|chr1:180550703-180551202	0.391895211181379	.	.
chr1	180725789	180726288	chr1	180777540	180778039	Acbd3|chr1:180777540-180778039	0.478127898763243	.	.
chr1	180768387	180768886	chr1	180777540	180778039	Gm38293|chr1:180777540-180778039	0.565273920810276	.	.
chr1	180850639	180851138	chr1	180604475	180604974	Sde2|chr1:180604475-180604974	0.297042679993239	.	.
chr1	180850639	180851138	chr1	180763866	180764365	Sde2|chr1:180763866-180764365	0.287739159441113	.	.
chr1	180850639	180851138	chr1	180778088	180778587	Sde2|chr1:180778088-180778587	0.372355284550984	.	.
chr1	180850639	180851138	chr1	181017318	181017817	Sde2|chr1:181017318-181017817	0.350481674126259	.	.
chr1	180903944	180904443	chr1	180777540	180778039	Pycr2|chr1:180777540-180778039	0.295247693844063	.	.
chr1	181352331	181352830	chr1	181150665	181151164	Cnih3|chr1:181150665-181151164	0.452348685019041	.	.
chr1	181842237	181842736	chr1	181552723	181553222	Lbr|chr1:181552723-181553222	0.529590897208261	.	.
chr1	181842237	181842736	chr1	181923286	181923785	Lbr|chr1:181923286-181923785	0.55003587743033	.	.
chr1	182019253	182019752	chr1	181923286	181923785	Enah|chr1:181923286-181923785	0.412731469390478	.	.
chr1	182019822	182020321	chr1	181923286	181923785	Enah|chr1:181923286-181923785	0.360550872146081	.	.
chr1	182282007	182282506	chr1	182489705	182490204	Degs1|chr1:182489705-182490204	0.413627110548201	.	.
chr1	183369413	183369912	chr1	183252386	183252885	Mia3|chr1:183252386-183252885	0.373206820888217	.	.
chr1	183369413	183369912	chr1	183345255	183345754	Mia3|chr1:183345255-183345754	0.298576361872899	.	.
chr1	184033370	184033869	chr1	184447051	184447550	1700056E22Rik|chr1:184447051-184447550	0.336580787485259	.	.
chr1	184845644	184846143	chr1	184824501	184825000	Marc2|chr1:184824501-184825000	0.313405622363403	.	.
chr1	184845644	184846143	chr1	184825051	184825550	Marc2|chr1:184825051-184825550	0.29787014357948	.	.
chr1	184999022	184999521	chr1	184824501	184825000	Mark1|chr1:184824501-184825000	0.439186550113979	.	.
chr1	184999022	184999521	chr1	184825051	184825550	Mark1|chr1:184825051-184825550	0.358351484671574	.	.
chr1	184999022	184999521	chr1	184852137	184852636	Mark1|chr1:184852137-184852636	0.494035655243081	.	.
chr1	185000205	185000704	chr1	184824501	184825000	Mark1|chr1:184824501-184825000	0.289956911965639	.	.
chr1	185329129	185329628	chr1	185546319	185546818	Iars2|chr1:185546319-185546818	0.388046203786961	.	.
chr1	185455175	185455674	chr1	185482024	185482523	Gm2061|chr1:185482024-185482523	0.323602167694429	.	.
chr1	185455175	185455674	chr1	185482024	185482523	Slc30a10|chr1:185482024-185482523	0.323602167694429	.	.
chr1	186705157	186705656	chr1	186474810	186475309	Gm29491|chr1:186474810-186475309	0.309997815165295	.	.
chr1	186705157	186705656	chr1	186474810	186475309	Tgfb2|chr1:186474810-186475309	0.309997815165295	.	.
chr1	186705157	186705656	chr1	186721882	186722381	Gm29491|chr1:186721882-186722381	0.311670375062221	.	.
chr1	186705157	186705656	chr1	186721882	186722381	Tgfb2|chr1:186721882-186722381	0.311670375062221	.	.
chr1	186749156	186749655	chr1	186721882	186722381	A430105J06Rik|chr1:186721882-186722381	0.300851703332288	.	.
chr1	186749156	186749655	chr1	186721882	186722381	Rrp15|chr1:186721882-186722381	0.300851703332288	.	.
chr1	190170441	190170940	chr1	190045730	190046229	Prox1|chr1:190045730-190046229	0.43188558158493	.	.
chr1	190170441	190170940	chr1	190045730	190046229	Prox1os|chr1:190045730-190046229	0.43188558158493	.	.
chr1	190170441	190170940	chr1	190250545	190251044	Prox1|chr1:190250545-190251044	0.406329948004256	.	.
chr1	190170441	190170940	chr1	190250545	190251044	Prox1os|chr1:190250545-190251044	0.406329948004256	.	.
chr1	190170441	190170940	chr1	190496074	190496573	Prox1|chr1:190496074-190496573	0.529522530424568	.	.
chr1	190170441	190170940	chr1	190496074	190496573	Prox1os|chr1:190496074-190496573	0.529522530424568	.	.
chr1	191026045	191026544	chr1	191183196	191183695	A230020J21Rik|chr1:191183196-191183695	0.33549205802351	.	.
chr1	191026045	191026544	chr1	191183196	191183695	Flvcr1|chr1:191183196-191183695	0.33549205802351	.	.
chr1	191224177	191224676	chr1	191470543	191471042	D730003I15Rik|chr1:191470543-191471042	0.28491801786014	.	.
chr1	191317662	191318161	chr1	191172423	191172922	Nenf|chr1:191172423-191172922	0.317112855428935	.	.
chr1	191718068	191718567	chr1	191527042	191527541	Lpgat1|chr1:191527042-191527541	0.285986153718693	.	.
chr1	191821104	191821603	chr1	191527042	191527541	Gm38037|chr1:191527042-191527541	0.312700516549843	.	.
chr1	191821104	191821603	chr1	191527042	191527541	Nek2|chr1:191527042-191527541	0.312700516549843	.	.
chr1	191989950	191990449	chr1	191817776	191818275	Gm26670|chr1:191817776-191818275	0.355236001638488	.	.
chr1	192092422	192092921	chr1	191829027	191829526	Gm26879|chr1:191829027-191829526	0.423406116530683	.	.
chr1	192092422	192092921	chr1	191829027	191829526	Traf5|chr1:191829027-191829526	0.423406116530683	.	.
chr1	192092422	192092921	chr1	191864214	191864713	Gm26879|chr1:191864214-191864713	0.361284319130733	.	.
chr1	192092422	192092921	chr1	191864214	191864713	Traf5|chr1:191864214-191864713	0.361284319130733	.	.
chr1	192137818	192138317	chr1	192070199	192070698	Rcor3|chr1:192070199-192070698	0.471776914656307	.	.
chr1	192854936	192855435	chr1	192598327	192598826	Gm15867|chr1:192598327-192598826	0.431082370926363	.	.
chr1	192854936	192855435	chr1	192598327	192598826	Sertad4|chr1:192598327-192598826	0.431082370926363	.	.
chr1	192855482	192855981	chr1	192598327	192598826	Gm15867|chr1:192598327-192598826	0.525160842510832	.	.
chr1	192855482	192855981	chr1	192598327	192598826	Sertad4|chr1:192598327-192598826	0.525160842510832	.	.
chr1	194976725	194977224	chr1	194816816	194817315	A330023F24Rik|chr1:194816816-194817315	0.307749354254613	.	.
chr1	194976725	194977224	chr1	194816816	194817315	Gm16897|chr1:194816816-194817315	0.307749354254613	.	.
chr1	194976725	194977224	chr1	194962131	194962630	A330023F24Rik|chr1:194962131-194962630	0.396853364197175	.	.
chr1	194976725	194977224	chr1	194962131	194962630	Gm16897|chr1:194962131-194962630	0.396853364197175	.	.
chr1	195018071	195018570	chr1	194816816	194817315	Gm37027|chr1:194816816-194817315	0.347861498981199	.	.
chr1	195018071	195018570	chr1	194962131	194962630	Gm37027|chr1:194962131-194962630	0.370441032645906	.	.
chr1	195018071	195018570	chr1	195016706	195017205	Gm37027|chr1:195016706-195017205	0.395390991699283	.	.
chr1	195130829	195131328	chr1	194816816	194817315	Cr1l|chr1:194816816-194817315	0.436156383466222	.	.
chr1	195130829	195131328	chr1	195016706	195017205	Cr1l|chr1:195016706-195017205	0.311271318815709	.	.
chr10	3740116	3740615	chr10	3827197	3827696	Plekhg1|chr10:3827197-3827696	0.325895181583872	.	.
chr10	3740116	3740615	chr10	3920389	3920888	Plekhg1|chr10:3920389-3920888	0.316215793055408	.	.
chr10	3973553	3974052	chr10	3920389	3920888	Mthfd1l|chr10:3920389-3920888	0.307636536100042	.	.
chr10	4266269	4266768	chr10	4709785	4710284	Akap12|chr10:4709785-4710284	0.329890443072284	.	.
chr10	4387235	4387734	chr10	4386733	4387232	Zbtb2|chr10:4386733-4387232	0.405504032618499	.	.
chr10	4387235	4387734	chr10	4709785	4710284	Zbtb2|chr10:4709785-4710284	0.426457514941209	.	.
chr10	4432192	4432691	chr10	4709785	4710284	Armt1|chr10:4709785-4710284	0.3298830375742	.	.
chr10	4432192	4432691	chr10	4709785	4710284	Rmnd1|chr10:4709785-4710284	0.3298830375742	.	.
chr10	5550504	5551003	chr10	5549987	5550486	Syne1|chr10:5549987-5550486	0.349098075891115	.	.
chr10	5805395	5805894	chr10	6035780	6036279	Fbxo5|chr10:6035780-6036279	0.294161929021152	.	.
chr10	5823844	5824343	chr10	6035780	6036279	Mtrf1l|chr10:6035780-6036279	0.564365776534374	.	.
chr10	5922199	5922698	chr10	5549987	5550486	Rgs17|chr10:5549987-5550486	0.355912240895298	.	.
chr10	5922199	5922698	chr10	6035780	6036279	Rgs17|chr10:6035780-6036279	0.337984448940502	.	.
chr10	7211500	7211999	chr10	7076118	7076617	Cnksr3|chr10:7076118-7076617	0.482875770741617	.	.
chr10	7212004	7212503	chr10	7124937	7125436	Cnksr3|chr10:7124937-7125436	0.536603896314126	.	.
chr10	7589567	7590066	chr10	7839497	7839996	Lrp11|chr10:7839497-7839996	0.298093502092882	.	.
chr10	7590117	7590616	chr10	7663092	7663591	Lrp11|chr10:7663092-7663591	0.287097433344113	.	.
chr10	7590117	7590616	chr10	7839497	7839996	Lrp11|chr10:7839497-7839996	0.288893114757408	.	.
chr10	7667254	7667753	chr10	7333209	7333708	Nup43|chr10:7333209-7333708	0.347991841339711	.	.
chr10	7667254	7667753	chr10	7582125	7582624	Nup43|chr10:7582125-7582624	0.498730836192012	.	.
chr10	7680943	7681442	chr10	7663092	7663591	Lats1|chr10:7663092-7663591	0.453583045015407	.	.
chr10	7680943	7681442	chr10	7663092	7663591	Pcmt1|chr10:7663092-7663591	0.453583045015407	.	.
chr10	7780721	7781220	chr10	7663092	7663591	B430219N15Rik|chr10:7663092-7663591	0.480565058663546	.	.
chr10	7792631	7793130	chr10	7663092	7663591	Ginm1|chr10:7663092-7663591	0.305274287869598	.	.
chr10	7792631	7793130	chr10	7663092	7663591	Ppil4|chr10:7663092-7663591	0.305274287869598	.	.
chr10	7956090	7956589	chr10	7582125	7582624	Tab2|chr10:7582125-7582624	0.514894511777573	.	.
chr10	10472118	10472617	chr10	10252780	10253279	Adgb|chr10:10252780-10253279	0.281113796275264	.	.
chr10	11149164	11149663	chr10	11080297	11080796	Shprh|chr10:11080297-11080796	0.361553946837746	.	.
chr10	11149164	11149663	chr10	11491884	11492383	Shprh|chr10:11491884-11492383	0.803514495959584	.	.
chr10	11149682	11150181	chr10	11079796	11080295	Shprh|chr10:11079796-11080295	0.288394952260435	.	.
chr10	11149682	11150181	chr10	11449856	11450355	Shprh|chr10:11449856-11450355	0.294834831969853	.	.
chr10	11281047	11281546	chr10	11491884	11492383	4930432B10Rik|chr10:11491884-11492383	0.44343696930234	.	.
chr10	11281047	11281546	chr10	11491884	11492383	Fbxo30|chr10:11491884-11492383	0.44343696930234	.	.
chr10	11343450	11343949	chr10	11079796	11080295	Epm2a|chr10:11079796-11080295	0.336724611747532	.	.
chr10	11343450	11343949	chr10	11491884	11492383	Epm2a|chr10:11491884-11492383	0.379276999540372	.	.
chr10	12922385	12922884	chr10	13090439	13090938	B230208H11Rik|chr10:13090439-13090938	0.451880579674774	.	.
chr10	12922385	12922884	chr10	13090439	13090938	B230208H11Rik|chr10:13090439-13090938	0.451880579674775	.	.
chr10	12922927	12923426	chr10	12996979	12997478	B230208H11Rik|chr10:12996979-12997478	0.291439621776527	.	.
chr10	12922927	12923426	chr10	13016462	13016961	B230208H11Rik|chr10:13016462-13016961	0.301369193904661	.	.
chr10	13192919	13193418	chr10	12848517	12849016	Ltv1|chr10:12848517-12849016	0.364918617750399	.	.
chr10	13192919	13193418	chr10	13047767	13048266	Ltv1|chr10:13047767-13048266	0.616812514699355	.	.
chr10	13192919	13193418	chr10	13388671	13389170	Ltv1|chr10:13388671-13389170	0.556737534661822	.	.
chr10	13552855	13553354	chr10	13739783	13740282	Adat2|chr10:13739783-13740282	0.533451835391646	.	.
chr10	13552855	13553354	chr10	13739783	13740282	Pex3|chr10:13739783-13740282	0.533451835391646	.	.
chr10	13868703	13869202	chr10	13564621	13565120	Aig1|chr10:13564621-13565120	0.382492436242564	.	.
chr10	13965511	13966010	chr10	13500872	13501371	Hivep2|chr10:13500872-13501371	0.46949376951739	.	.
chr10	13965511	13966010	chr10	13564621	13565120	Hivep2|chr10:13564621-13565120	0.415072709627296	.	.
chr10	13966069	13966568	chr10	13631731	13632230	Hivep2|chr10:13631731-13632230	0.294013287902014	.	.
chr10	13966069	13966568	chr10	13739783	13740282	Hivep2|chr10:13739783-13740282	0.389403720836207	.	.
chr10	14705323	14705822	chr10	14321485	14321984	Nmbr|chr10:14321485-14321984	0.384520364185145	.	.
chr10	14705323	14705822	chr10	14321485	14321984	Vta1|chr10:14321485-14321984	0.384520364185145	.	.
chr10	15759897	15760396	chr10	15868015	15868514	Gm40604|chr10:15868015-15868514	0.307958812351823	.	.
chr10	17331923	17332422	chr10	17022659	17023158	Gm47760|chr10:17022659-17023158	0.350600610511613	.	.
chr10	17947167	17947666	chr10	18197247	18197746	Heca|chr10:18197247-18197746	0.386174227221163	.	.
chr10	17948344	17948843	chr10	18197247	18197746	Heca|chr10:18197247-18197746	0.548205076373376	.	.
chr10	18022923	18023422	chr10	18197247	18197746	Abracl|chr10:18197247-18197746	0.289241233699402	.	.
chr10	18022923	18023422	chr10	18453347	18453846	Abracl|chr10:18453347-18453846	0.441898496301382	.	.
chr10	18234496	18234995	chr10	18197247	18197746	Ccdc28a|chr10:18197247-18197746	0.467666806527566	.	.
chr10	18234496	18234995	chr10	18197247	18197746	Gm10827|chr10:18197247-18197746	0.467666806527566	.	.
chr10	18235012	18235511	chr10	18197247	18197746	Ccdc28a|chr10:18197247-18197746	0.482381724629742	.	.
chr10	18235012	18235511	chr10	18197247	18197746	Gm10827|chr10:18197247-18197746	0.482381724629742	.	.
chr10	19850487	19850986	chr10	19849978	19850477	Slc35d3|chr10:19849978-19850477	0.373805948616618	.	.
chr10	19851070	19851569	chr10	19849978	19850477	Slc35d3|chr10:19849978-19850477	0.373067259133245	.	.
chr10	19907191	19907690	chr10	19849978	19850477	Pex7|chr10:19849978-19850477	0.311588987740395	.	.
chr10	19933991	19934490	chr10	19849978	19850477	Map3k5|chr10:19849978-19850477	0.381507653322557	.	.
chr10	19933991	19934490	chr10	19915249	19915748	Map3k5|chr10:19915249-19915748	0.497921602720444	.	.
chr10	20952322	20952821	chr10	20547953	20548452	Ahi1|chr10:20547953-20548452	0.343416388881804	.	.
chr10	20952322	20952821	chr10	20854873	20855372	Ahi1|chr10:20854873-20855372	0.294725200213087	.	.
chr10	21144872	21145371	chr10	20854873	20855372	Gm26577|chr10:20854873-20855372	0.319955161090966	.	.
chr10	21160806	21161305	chr10	20854873	20855372	Myb|chr10:20854873-20855372	0.315573498739152	.	.
chr10	21160806	21161305	chr10	21382854	21383353	Myb|chr10:21382854-21383353	0.383425792927227	.	.
chr10	21188931	21189430	chr10	20854873	20855372	Gm40608|chr10:20854873-20855372	0.332111144640093	.	.
chr10	21295682	21296181	chr10	21465312	21465811	Hbs1l|chr10:21465312-21465811	0.446989260125972	.	.
chr10	21881933	21882432	chr10	21923542	21924041	Sgk1|chr10:21923542-21924041	0.475861326943516	.	.
chr10	22645129	22645628	chr10	22479767	22480266	Slc2a12|chr10:22479767-22480266	0.368930036500853	.	.
chr10	24131389	24131888	chr10	24311997	24312496	Gm40614|chr10:24311997-24312496	0.30951124517212	.	.
chr10	24131389	24131888	chr10	24311997	24312496	Gm40614|chr10:24311997-24312496	0.309511245172121	.	.
chr10	24131389	24131888	chr10	24404820	24405319	Gm40614|chr10:24404820-24405319	0.394328941394546	.	.
chr10	24149016	24149515	chr10	24437076	24437575	Stx7|chr10:24437076-24437575	0.37451481366055	.	.
chr10	24869684	24870183	chr10	25199853	25200352	Med23|chr10:25199853-25200352	0.325822735632027	.	.
chr10	26078817	26079316	chr10	26139363	26139862	Gm9767|chr10:26139363-26139862	0.302548656810518	.	.
chr10	26078817	26079316	chr10	26139363	26139862	Tmem200a|chr10:26139363-26139862	0.302548656810518	.	.
chr10	26374914	26375413	chr10	26034872	26035371	L3mbtl3|chr10:26034872-26035371	0.371929658780405	.	.
chr10	26375759	26376258	chr10	26185245	26185744	L3mbtl3|chr10:26185245-26185744	0.38736801654632	.	.
chr10	26375759	26376258	chr10	26374170	26374669	L3mbtl3|chr10:26374170-26374669	0.300647258648205	.	.
chr10	26752501	26753000	chr10	26500511	26501010	Arhgap18|chr10:26500511-26501010	0.301768498454141	.	.
chr10	26752501	26753000	chr10	26995522	26996021	Arhgap18|chr10:26995522-26996021	0.329451900202468	.	.
chr10	26753106	26753605	chr10	26772164	26772663	Arhgap18|chr10:26772164-26772663	0.573079842328674	.	.
chr10	26753106	26753605	chr10	26772164	26772663	Arhgap18|chr10:26772164-26772663	0.573079842328675	.	.
chr10	30802619	30803118	chr10	30810769	30811268	Ncoa7|chr10:30810769-30811268	0.353718961107991	.	.
chr10	30803126	30803625	chr10	30537972	30538471	Ncoa7|chr10:30537972-30538471	0.538319409127788	.	.
chr10	30803126	30803625	chr10	30618199	30618698	Ncoa7|chr10:30618199-30618698	0.324994054946071	.	.
chr10	30842620	30843119	chr10	30824988	30825487	Hey2|chr10:30824988-30825487	0.298819232289611	.	.
chr10	31609486	31609985	chr10	31551337	31551836	Rnf217|chr10:31551337-31551836	0.39320116842181	.	.
chr10	31609486	31609985	chr10	31784977	31785476	Rnf217|chr10:31784977-31785476	0.380868793082523	.	.
chr10	33624501	33625000	chr10	33558095	33558594	Clvs2|chr10:33558095-33558594	0.348850008548906	.	.
chr10	33624501	33625000	chr10	33558095	33558594	Gm15939|chr10:33558095-33558594	0.348850008548906	.	.
chr10	33624501	33625000	chr10	33703373	33703872	Clvs2|chr10:33703373-33703872	0.362990071827858	.	.
chr10	33624501	33625000	chr10	33703373	33703872	Gm15939|chr10:33703373-33703872	0.362990071827858	.	.
chr10	34019491	34019990	chr10	34091720	34092219	Gm48045|chr10:34091720-34092219	0.356640095481694	.	.
chr10	34019491	34019990	chr10	34091720	34092219	Rwdd1|chr10:34091720-34092219	0.356640095481694	.	.
chr10	34019491	34019990	chr10	34316872	34317371	Gm48045|chr10:34316872-34317371	0.279743098932758	.	.
chr10	34019491	34019990	chr10	34316872	34317371	Rwdd1|chr10:34316872-34317371	0.279743098932758	.	.
chr10	34019491	34019990	chr10	34328221	34328720	Gm48045|chr10:34328221-34328720	0.289195199234628	.	.
chr10	34019491	34019990	chr10	34328221	34328720	Rwdd1|chr10:34328221-34328720	0.289195199234628	.	.
chr10	34036511	34037010	chr10	34328221	34328720	Trappc3l|chr10:34328221-34328720	0.355490369706333	.	.
chr10	34096225	34096724	chr10	34328221	34328720	Calhm5|chr10:34328221-34328720	0.314717852505156	.	.
chr10	34206579	34207078	chr10	33986736	33987235	Dse|chr10:33986736-33987235	0.337509733896015	.	.
chr10	36507177	36507676	chr10	36811738	36812237	Hs3st5|chr10:36811738-36812237	0.406311715956425	.	.
chr10	36974002	36974501	chr10	37102074	37102573	Hdac2|chr10:37102074-37102573	0.351711172309137	.	.
chr10	36974613	36975112	chr10	36811738	36812237	Hdac2|chr10:36811738-36812237	0.336799348818549	.	.
chr10	36974613	36975112	chr10	37101528	37102027	Hdac2|chr10:37101528-37102027	0.343083844520473	.	.
chr10	36974613	36975112	chr10	37136922	37137421	Hdac2|chr10:37136922-37137421	0.279727762469312	.	.
chr10	36975153	36975652	chr10	36811738	36812237	Hdac2|chr10:36811738-36812237	0.300334784520442	.	.
chr10	36975153	36975652	chr10	37101528	37102027	Hdac2|chr10:37101528-37102027	0.45808460019851	.	.
chr10	36975153	36975652	chr10	37136922	37137421	Hdac2|chr10:37136922-37137421	0.401512568323578	.	.
chr10	37138712	37139211	chr10	36903078	36903577	5930403N24Rik|chr10:36903078-36903577	0.364130968913872	.	.
chr10	37138712	37139211	chr10	36903078	36903577	Marcks|chr10:36903078-36903577	0.364130968913872	.	.
chr10	37138712	37139211	chr10	37072777	37073276	5930403N24Rik|chr10:37072777-37073276	0.327089658330749	.	.
chr10	37138712	37139211	chr10	37072777	37073276	Marcks|chr10:37072777-37073276	0.327089658330749	.	.
chr10	37138712	37139211	chr10	37357673	37358172	5930403N24Rik|chr10:37357673-37358172	0.424044129578541	.	.
chr10	37138712	37139211	chr10	37357673	37358172	Marcks|chr10:37357673-37358172	0.424044129578541	.	.
chr10	39899007	39899506	chr10	40177677	40178176	4930547M16Rik|chr10:40177677-40178176	0.481042668723446	.	.
chr10	39899007	39899506	chr10	40177677	40178176	Mfsd4b4|chr10:40177677-40178176	0.481042668723446	.	.
chr10	40025041	40025540	chr10	40053272	40053771	Mfsd4b1|chr10:40053272-40053771	0.395582045705644	.	.
chr10	40025041	40025540	chr10	40212385	40212884	Mfsd4b1|chr10:40212385-40212884	0.357846326819599	.	.
chr10	40142083	40142582	chr10	39960047	39960546	Slc16a10|chr10:39960047-39960546	0.327559617296995	.	.
chr10	40246833	40247332	chr10	40036661	40037160	Rpf2|chr10:40036661-40037160	0.292374720322278	.	.
chr10	40257484	40257983	chr10	40372248	40372747	Gtf3c6|chr10:40372248-40372747	0.561115741800199	.	.
chr10	40301997	40302496	chr10	40036661	40037160	Amd1|chr10:40036661-40037160	0.359092598744071	.	.
chr10	41071321	41071820	chr10	41288740	41289239	Gpr6|chr10:41288740-41289239	0.438565068257759	.	.
chr10	41303028	41303527	chr10	41288740	41289239	Ak9|chr10:41288740-41289239	0.322556708722914	.	.
chr10	41303028	41303527	chr10	41288740	41289239	Fig4|chr10:41288740-41289239	0.322556708722914	.	.
chr10	41303669	41304168	chr10	41098111	41098610	Ak9|chr10:41098111-41098610	0.445300382738711	.	.
chr10	41303669	41304168	chr10	41098111	41098610	Fig4|chr10:41098111-41098610	0.445300382738711	.	.
chr10	41518902	41519401	chr10	41830818	41831317	Cd164|chr10:41830818-41831317	0.350284331267624	.	.
chr10	41518902	41519401	chr10	41980671	41981170	Cd164|chr10:41980671-41981170	0.32606574446446	.	.
chr10	41809843	41810342	chr10	41696948	41697447	Cep57l1|chr10:41696948-41697447	0.601679132731228	.	.
chr10	41809843	41810342	chr10	41696948	41697447	Cep57l1|chr10:41696948-41697447	0.601679132731229	.	.
chr10	41809843	41810342	chr10	41696948	41697447	Sesn1|chr10:41696948-41697447	0.601679132731228	.	.
chr10	41809843	41810342	chr10	41696948	41697447	Sesn1|chr10:41696948-41697447	0.601679132731229	.	.
chr10	41809843	41810342	chr10	42101538	42102037	Cep57l1|chr10:42101538-42102037	0.544036364872832	.	.
chr10	41809843	41810342	chr10	42101538	42102037	Sesn1|chr10:42101538-42102037	0.544036364872832	.	.
chr10	42018185	42018684	chr10	41830818	41831317	1700016J18Rik|chr10:41830818-41831317	0.521735998369756	.	.
chr10	42018185	42018684	chr10	41830818	41831317	Armc2|chr10:41830818-41831317	0.521735998369756	.	.
chr10	42018185	42018684	chr10	41887125	41887624	1700016J18Rik|chr10:41887125-41887624	0.590907185431987	.	.
chr10	42018185	42018684	chr10	41887125	41887624	Armc2|chr10:41887125-41887624	0.590907185431987	.	.
chr10	42018185	42018684	chr10	41980671	41981170	1700016J18Rik|chr10:41980671-41981170	0.525998303490191	.	.
chr10	42018185	42018684	chr10	41980671	41981170	Armc2|chr10:41980671-41981170	0.525998303490191	.	.
chr10	42018185	42018684	chr10	42277563	42278062	1700016J18Rik|chr10:42277563-42278062	0.522658468248169	.	.
chr10	42018185	42018684	chr10	42277563	42278062	Armc2|chr10:42277563-42278062	0.522658468248169	.	.
chr10	42276537	42277036	chr10	42277563	42278062	Foxo3|chr10:42277563-42278062	0.411274737243462	.	.
chr10	42276537	42277036	chr10	42678656	42679155	Foxo3|chr10:42678656-42679155	0.342617154576793	.	.
chr10	42478381	42478880	chr10	42339635	42340134	Afg1l|chr10:42339635-42340134	0.334771228849291	.	.
chr10	42502326	42502825	chr10	42277563	42278062	Snx3|chr10:42277563-42278062	0.442786183228131	.	.
chr10	42502326	42502825	chr10	42678656	42679155	Snx3|chr10:42678656-42679155	0.296137134822142	.	.
chr10	42502326	42502825	chr10	42958099	42958598	Snx3|chr10:42958099-42958598	0.377894456422657	.	.
chr10	42761268	42761767	chr10	42678656	42679155	Sec63|chr10:42678656-42679155	0.34887702537996	.	.
chr10	42860008	42860507	chr10	42696935	42697434	Scml4|chr10:42696935-42697434	0.311349829959952	.	.
chr10	42860008	42860507	chr10	42972717	42973216	Scml4|chr10:42972717-42973216	0.38956004430037	.	.
chr10	42860528	42861027	chr10	42696935	42697434	Scml4|chr10:42696935-42697434	0.454870902773673	.	.
chr10	43540736	43541235	chr10	43723315	43723814	1700021F05Rik|chr10:43723315-43723814	0.3611125386813	.	.
chr10	43540736	43541235	chr10	43777890	43778389	1700021F05Rik|chr10:43777890-43778389	0.380818545376436	.	.
chr10	43901492	43901991	chr10	43722799	43723298	Qrsl1|chr10:43722799-43723298	0.429061338306366	.	.
chr10	43901492	43901991	chr10	43722799	43723298	Rtn4ip1|chr10:43722799-43723298	0.429061338306366	.	.
chr10	43901492	43901991	chr10	43723315	43723814	Qrsl1|chr10:43723315-43723814	0.385128129157088	.	.
chr10	43901492	43901991	chr10	43723315	43723814	Rtn4ip1|chr10:43723315-43723814	0.385128129157088	.	.
chr10	43901492	43901991	chr10	44071106	44071605	Qrsl1|chr10:44071106-44071605	0.620866302591917	.	.
chr10	43901492	43901991	chr10	44071106	44071605	Rtn4ip1|chr10:44071106-44071605	0.620866302591917	.	.
chr10	45066851	45067350	chr10	45045177	45045676	Prep|chr10:45045177-45045676	0.416476673102576	.	.
chr10	45486237	45486736	chr10	45676685	45677184	Lin28b|chr10:45676685-45677184	0.361371681771454	.	.
chr10	45577590	45578089	chr10	45373235	45373734	Hace1|chr10:45373235-45373734	0.441545306514955	.	.
chr10	45578214	45578713	chr10	45373235	45373734	Hace1|chr10:45373235-45373734	0.383273957960691	.	.
chr10	49788557	49789056	chr10	49673321	49673820	Grik2|chr10:49673321-49673820	0.440247440239564	.	.
chr10	49788557	49789056	chr10	50169056	50169555	Grik2|chr10:50169056-50169555	0.400111887228679	.	.
chr10	49788557	49789056	chr10	50199870	50200369	Grik2|chr10:50199870-50200369	0.37883170994781	.	.
chr10	50894338	50894837	chr10	50792811	50793310	Sim1|chr10:50792811-50793310	0.460707589685387	.	.
chr10	52381975	52382474	chr10	52718115	52718614	Gopc|chr10:52718115-52718614	0.380539585931098	.	.
chr10	52381975	52382474	chr10	52742634	52743133	Gopc|chr10:52742634-52743133	0.396481309244498	.	.
chr10	52690218	52690717	chr10	52691301	52691800	Slc35f1|chr10:52691301-52691800	0.389888406449903	.	.
chr10	52690801	52691300	chr10	52691301	52691800	Slc35f1|chr10:52691301-52691800	0.532348387163171	.	.
chr10	53596436	53596935	chr10	53612158	53612657	Asf1a|chr10:53612158-53612657	0.303387468314496	.	.
chr10	53596436	53596935	chr10	53863390	53863889	Asf1a|chr10:53863390-53863889	0.327349995296592	.	.
chr10	53629896	53630395	chr10	53528299	53528798	Mcm9|chr10:53528299-53528798	0.29221636493147	.	.
chr10	53750991	53751490	chr10	53990183	53990682	Fam184a|chr10:53990183-53990682	0.403595280814504	.	.
chr10	54075590	54076089	chr10	53863390	53863889	Gm16998|chr10:53863390-53863889	0.371344108324641	.	.
chr10	54075590	54076089	chr10	53863390	53863889	Man1a|chr10:53863390-53863889	0.371344108324641	.	.
chr10	57486054	57486553	chr10	57743482	57743981	4930467K11Rik|chr10:57743482-57743981	0.417433489122455	.	.
chr10	57486054	57486553	chr10	57743482	57743981	Hsf2|chr10:57743482-57743981	0.417433489122455	.	.
chr10	57532304	57532803	chr10	57447879	57448378	Serinc1|chr10:57447879-57448378	0.404731404175597	.	.
chr10	57631815	57632314	chr10	57447879	57448378	Pkib|chr10:57447879-57448378	0.381894209575017	.	.
chr10	57794436	57794935	chr10	57743482	57743981	Smpdl3a|chr10:57743482-57743981	0.357900187714674	.	.
chr10	58323065	58323564	chr10	58401851	58402350	Lims1|chr10:58401851-58402350	0.36229462645746	.	.
chr10	58446597	58447096	chr10	58401851	58402350	Ranbp2|chr10:58401851-58402350	0.347439993338236	.	.
chr10	59221544	59222043	chr10	58788747	58789246	Sept10|chr10:58788747-58789246	0.53338167570595	.	.
chr10	59221544	59222043	chr10	58788747	58789246	Sowahc|chr10:58788747-58789246	0.53338167570595	.	.
chr10	59221544	59222043	chr10	58931926	58932425	Sept10|chr10:58931926-58932425	0.286186724475972	.	.
chr10	59221544	59222043	chr10	58931926	58932425	Sowahc|chr10:58931926-58932425	0.286186724475972	.	.
chr10	59221544	59222043	chr10	58932434	58932933	Sept10|chr10:58932434-58932933	0.375027925718881	.	.
chr10	59221544	59222043	chr10	58932434	58932933	Sowahc|chr10:58932434-58932933	0.375027925718881	.	.
chr10	59322979	59323478	chr10	59072902	59073401	P4ha1|chr10:59072902-59073401	0.406342899303185	.	.
chr10	59616480	59616979	chr10	59292547	59293046	Gm10322|chr10:59292547-59293046	0.33872842573407	.	.
chr10	59616480	59616979	chr10	59292547	59293046	Mcu|chr10:59292547-59293046	0.33872842573407	.	.
chr10	59702220	59702719	chr10	59334817	59335316	Micu1|chr10:59334817-59335316	0.343228703966738	.	.
chr10	59702220	59702719	chr10	59503865	59504364	Micu1|chr10:59503865-59504364	0.551882123414272	.	.
chr10	60831386	60831885	chr10	60687431	60687930	Unc5b|chr10:60687431-60687930	0.297081903498178	.	.
chr10	61648322	61648821	chr10	61949445	61949944	Ppa1|chr10:61949445-61949944	0.312425714681932	.	.
chr10	61714894	61715393	chr10	61747301	61747800	Aifm2|chr10:61747301-61747800	0.458752759144767	.	.
chr10	61783689	61784188	chr10	61625504	61626003	H2afy2|chr10:61625504-61626003	0.306510703428639	.	.
chr10	61783689	61784188	chr10	61877748	61878247	H2afy2|chr10:61877748-61878247	0.292854069924295	.	.
chr10	61783689	61784188	chr10	61949445	61949944	H2afy2|chr10:61949445-61949944	0.627358657578778	.	.
chr10	62231026	62231525	chr10	62332391	62332890	Tspan15|chr10:62332391-62332890	0.316418543433768	.	.
chr10	62340040	62340539	chr10	62110799	62111298	Hk1os|chr10:62110799-62111298	0.331366921166842	.	.
chr10	62577623	62578122	chr10	62856650	62857149	4933428P19Rik|chr10:62856650-62857149	0.292784008974133	.	.
chr10	62577623	62578122	chr10	62856650	62857149	Kif1bp|chr10:62856650-62857149	0.292784008974133	.	.
chr10	62602059	62602558	chr10	62590203	62590702	Ddx21|chr10:62590203-62590702	0.367504251396789	.	.
chr10	62602059	62602558	chr10	62590203	62590702	Gm47257|chr10:62590203-62590702	0.367504251396789	.	.
chr10	62602059	62602558	chr10	62865795	62866294	Ddx21|chr10:62865795-62866294	0.348392411268092	.	.
chr10	62602059	62602558	chr10	62865795	62866294	Gm47257|chr10:62865795-62866294	0.348392411268092	.	.
chr10	62725538	62726037	chr10	62850934	62851433	Stox1|chr10:62850934-62851433	0.38443255798842	.	.
chr10	62725538	62726037	chr10	62865795	62866294	Stox1|chr10:62865795-62866294	0.29856116490475	.	.
chr10	62920395	62920894	chr10	62590203	62590702	Slc25a16|chr10:62590203-62590702	0.290802874060656	.	.
chr10	62920395	62920894	chr10	62865795	62866294	Slc25a16|chr10:62865795-62866294	0.372913619425364	.	.
chr10	62979983	62980482	chr10	62865795	62866294	Rufy2|chr10:62865795-62866294	0.332518198797298	.	.
chr10	63023030	63023529	chr10	62865210	62865709	Hnrnph3|chr10:62865210-62865709	0.462259960529175	.	.
chr10	63023030	63023529	chr10	63338211	63338710	Hnrnph3|chr10:63338211-63338710	0.526072044321188	.	.
chr10	63023030	63023529	chr10	63338211	63338710	Hnrnph3|chr10:63338211-63338710	0.526072044321189	.	.
chr10	63023030	63023529	chr10	63386349	63386848	Hnrnph3|chr10:63386349-63386848	0.297737820474868	.	.
chr10	63023688	63024187	chr10	63338814	63339313	Hnrnph3|chr10:63338814-63339313	0.377248782824234	.	.
chr10	63023688	63024187	chr10	63338814	63339313	Pbld2|chr10:63338814-63339313	0.377248782824234	.	.
chr10	63023688	63024187	chr10	63386349	63386848	Hnrnph3|chr10:63386349-63386848	0.30945871746055	.	.
chr10	63023688	63024187	chr10	63386349	63386848	Pbld2|chr10:63386349-63386848	0.30945871746055	.	.
chr10	63099999	63100498	chr10	63338211	63338710	Atoh7|chr10:63338211-63338710	0.329084275328999	.	.
chr10	63243618	63244117	chr10	62865210	62865709	1700120B22Rik|chr10:62865210-62865709	0.45050146026887	.	.
chr10	63243618	63244117	chr10	62865210	62865709	Herc4|chr10:62865210-62865709	0.45050146026887	.	.
chr10	63243618	63244117	chr10	63338211	63338710	1700120B22Rik|chr10:63338211-63338710	0.369098474379476	.	.
chr10	63243618	63244117	chr10	63338211	63338710	Herc4|chr10:63338211-63338710	0.369098474379476	.	.
chr10	63429313	63429812	chr10	63308515	63309014	Ctnna3|chr10:63308515-63309014	0.297273939819326	.	.
chr10	63429313	63429812	chr10	63338814	63339313	Ctnna3|chr10:63338814-63339313	0.572513467078404	.	.
chr10	63429313	63429812	chr10	63386349	63386848	Ctnna3|chr10:63386349-63386848	0.443671992707419	.	.
chr10	63429957	63430456	chr10	63308515	63309014	Ctnna3|chr10:63308515-63309014	0.406509810539643	.	.
chr10	63429957	63430456	chr10	63338211	63338710	Ctnna3|chr10:63338211-63338710	0.284207541402165	.	.
chr10	63429957	63430456	chr10	63338814	63339313	Ctnna3|chr10:63338814-63339313	0.72901340238774	.	.
chr10	63429957	63430456	chr10	63386349	63386848	Ctnna3|chr10:63386349-63386848	0.554089732108112	.	.
chr10	63429957	63430456	chr10	63386349	63386848	Ctnna3|chr10:63386349-63386848	0.554089732108113	.	.
chr10	67285073	67285572	chr10	67482306	67482805	Nrbf2|chr10:67482306-67482805	0.447557125175375	.	.
chr10	67285073	67285572	chr10	67729197	67729696	Nrbf2|chr10:67729197-67729696	0.283522257640955	.	.
chr10	67535893	67536392	chr10	67984530	67985029	Egr2|chr10:67984530-67985029	0.281183212120129	.	.
chr10	67911879	67912378	chr10	67729197	67729696	Zfp365|chr10:67729197-67729696	0.305770930867471	.	.
chr10	67911879	67912378	chr10	67807582	67808081	Zfp365|chr10:67807582-67808081	0.414962002841227	.	.
chr10	67911879	67912378	chr10	67918093	67918592	Zfp365|chr10:67918093-67918592	0.491193816051382	.	.
chr10	67911879	67912378	chr10	67984530	67985029	Zfp365|chr10:67984530-67985029	0.47034812269324	.	.
chr10	67979231	67979730	chr10	67871517	67872016	Rtkn2|chr10:67871517-67872016	0.322676769163129	.	.
chr10	68541629	68542128	chr10	68276245	68276744	Cabcoco1|chr10:68276245-68276744	0.305677386381076	.	.
chr10	68541629	68542128	chr10	68908216	68908715	Cabcoco1|chr10:68908216-68908715	0.297824457912804	.	.
chr10	69212738	69213237	chr10	69008729	69009228	A930033H14Rik|chr10:69008729-69009228	0.327394503458229	.	.
chr10	69352755	69353254	chr10	69008729	69009228	Cdk1|chr10:69008729-69009228	0.420548803965224	.	.
chr10	71344660	71345159	chr10	71306112	71306611	Cisd1|chr10:71306112-71306611	0.387926950579969	.	.
chr10	71347030	71347529	chr10	71479864	71480363	Ipmk|chr10:71479864-71480363	0.342343833584073	.	.
chr10	72654602	72655101	chr10	72620503	72621002	Zwint|chr10:72620503-72621002	0.502624594951634	.	.
chr10	74966773	74967272	chr10	74848308	74848807	Gnaz|chr10:74848308-74848807	0.525744050640087	.	.
chr10	74966773	74967272	chr10	74990915	74991414	Gnaz|chr10:74990915-74991414	0.519235693407896	.	.
chr10	75032331	75032830	chr10	74990915	74991414	Rsph14|chr10:74990915-74991414	0.345476337780956	.	.
chr10	75032331	75032830	chr10	75182247	75182746	Rsph14|chr10:75182247-75182746	0.322853996362114	.	.
chr10	75036948	75037447	chr10	74925300	74925799	Rab36|chr10:74925300-74925799	0.285212892025874	.	.
chr10	75036948	75037447	chr10	74990915	74991414	Rab36|chr10:74990915-74991414	0.294503409823334	.	.
chr10	75060294	75060793	chr10	74848308	74848807	Bcr|chr10:74848308-74848807	0.421865096822171	.	.
chr10	75060294	75060793	chr10	74925300	74925799	Bcr|chr10:74925300-74925799	0.341888830555001	.	.
chr10	75060294	75060793	chr10	74990915	74991414	Bcr|chr10:74990915-74991414	0.399771299166933	.	.
chr10	75211769	75212268	chr10	74990915	74991414	Specc1l|chr10:74990915-74991414	0.342425262426603	.	.
chr10	75211769	75212268	chr10	75182247	75182746	Specc1l|chr10:75182247-75182746	0.433226510499834	.	.
chr10	75212344	75212843	chr10	74990915	74991414	Specc1l|chr10:74990915-74991414	0.456523045690491	.	.
chr10	75212344	75212843	chr10	75182247	75182746	Specc1l|chr10:75182247-75182746	0.341363736144447	.	.
chr10	75559925	75560424	chr10	75586177	75586676	Lrrc75b|chr10:75586177-75586676	0.344914139009238	.	.
chr10	75559925	75560424	chr10	75667316	75667815	Lrrc75b|chr10:75667316-75667815	0.455991096081049	.	.
chr10	75643576	75644075	chr10	75632514	75633013	Susd2|chr10:75632514-75633013	0.305896157105369	.	.
chr10	75643576	75644075	chr10	75633042	75633541	Susd2|chr10:75633042-75633541	0.289924485704607	.	.
chr10	75643576	75644075	chr10	75704087	75704586	Susd2|chr10:75704087-75704586	0.306952303041451	.	.
chr10	75643576	75644075	chr10	75743184	75743683	Susd2|chr10:75743184-75743683	0.504781367081504	.	.
chr10	75643576	75644075	chr10	75853409	75853908	Susd2|chr10:75853409-75853908	0.28304478779007	.	.
chr10	75644158	75644657	chr10	75704087	75704586	Susd2|chr10:75704087-75704586	0.579021868926105	.	.
chr10	75644158	75644657	chr10	75743184	75743683	Susd2|chr10:75743184-75743683	0.494361436001134	.	.
chr10	75764120	75764619	chr10	75586177	75586676	Cabin1|chr10:75586177-75586676	0.364685449402395	.	.
chr10	75773277	75773776	chr10	75743184	75743683	Ddt|chr10:75743184-75743683	0.305793013162044	.	.
chr10	75837242	75837741	chr10	75684124	75684623	Gstt2|chr10:75684124-75684623	0.30941996799665	.	.
chr10	75837242	75837741	chr10	75704631	75705130	Gstt2|chr10:75704631-75705130	0.300777193825262	.	.
chr10	75859343	75859842	chr10	75853409	75853908	Mif|chr10:75853409-75853908	0.371632933432552	.	.
chr10	75860073	75860572	chr10	75853409	75853908	Mif|chr10:75853409-75853908	0.28524727016656	.	.
chr10	75893088	75893587	chr10	75632514	75633013	Derl3|chr10:75632514-75633013	0.389501669182849	.	.
chr10	75893088	75893587	chr10	75635627	75636126	Derl3|chr10:75635627-75636126	0.288065123151237	.	.
chr10	75921379	75921878	chr10	75632514	75633013	Smarcb1|chr10:75632514-75633013	0.539065750768247	.	.
chr10	75921379	75921878	chr10	75635627	75636126	Smarcb1|chr10:75635627-75636126	0.292171487120914	.	.
chr10	75936223	75936722	chr10	75743184	75743683	Mmp11|chr10:75743184-75743683	0.362183958545224	.	.
chr10	76237626	76238125	chr10	76316560	76317059	Prmt2|chr10:76316560-76317059	0.307498999522889	.	.
chr10	76442556	76443055	chr10	76316560	76317059	Pcnt|chr10:76316560-76317059	0.474408296842584	.	.
chr10	76468680	76469179	chr10	76316560	76317059	Mcm3ap|chr10:76316560-76317059	0.575778231471904	.	.
chr10	76468680	76469179	chr10	76316560	76317059	Ybey|chr10:76316560-76317059	0.575778231471904	.	.
chr10	76961928	76962427	chr10	76835726	76836225	Pcbp3|chr10:76835726-76836225	0.437653664412838	.	.
chr10	77581441	77581940	chr10	77933163	77933662	Pttg1ip|chr10:77933163-77933662	0.357001133727972	.	.
chr10	77581441	77581940	chr10	77933163	77933662	Pttg1ip|chr10:77933163-77933662	0.357001133727973	.	.
chr10	77606279	77606778	chr10	77933163	77933662	Sumo3|chr10:77933163-77933662	0.282949946888082	.	.
chr10	77902300	77902799	chr10	78104780	78105279	Lrrc3|chr10:78104780-78105279	0.327064691606666	.	.
chr10	77978313	77978812	chr10	77864325	77864824	Cfap410|chr10:77864325-77864824	0.296621378080956	.	.
chr10	77978313	77978812	chr10	78104780	78105279	Cfap410|chr10:78104780-78105279	0.372232233678426	.	.
chr10	78068959	78069458	chr10	78232169	78232668	Icosl|chr10:78232169-78232668	0.476687594723425	.	.
chr10	78069477	78069976	chr10	78232169	78232668	Icosl|chr10:78232169-78232668	0.467419294929817	.	.
chr10	78169521	78170020	chr10	78018678	78019177	Gatd3a|chr10:78018678-78019177	0.309459912547544	.	.
chr10	78184961	78185460	chr10	77933163	77933662	Pwp2|chr10:77933163-77933662	0.384936791199564	.	.
chr10	78464708	78465207	chr10	78438115	78438614	Pdxk|chr10:78438115-78438614	0.503871455281291	.	.
chr10	78464708	78465207	chr10	78686751	78687250	Pdxk|chr10:78686751-78687250	0.527810089716147	.	.
chr10	78574182	78574681	chr10	78396201	78396700	Ilvbl|chr10:78396201-78396700	0.350266035576058	.	.
chr10	78574182	78574681	chr10	78438115	78438614	Ilvbl|chr10:78438115-78438614	0.420196106956094	.	.
chr10	78574182	78574681	chr10	78481893	78482392	Ilvbl|chr10:78481893-78482392	0.411099706898525	.	.
chr10	78574182	78574681	chr10	78686751	78687250	Ilvbl|chr10:78686751-78687250	0.588062668979555	.	.
chr10	78574691	78575190	chr10	78438115	78438614	Ilvbl|chr10:78438115-78438614	0.403492110991018	.	.
chr10	78746859	78747358	chr10	78396201	78396700	Gm30400|chr10:78396201-78396700	0.370507316533811	.	.
chr10	78746859	78747358	chr10	78457906	78458405	Gm30400|chr10:78457906-78458405	0.290307703313918	.	.
chr10	78752339	78752838	chr10	78686751	78687250	Ccdc105|chr10:78686751-78687250	0.50364353768007	.	.
chr10	78752339	78752838	chr10	78812600	78813099	Ccdc105|chr10:78812600-78813099	0.31011986501902	.	.
chr10	78780051	78780550	chr10	78686751	78687250	Slc1a6|chr10:78686751-78687250	0.540803410578707	.	.
chr10	79613886	79614385	chr10	79595188	79595687	C2cd4c|chr10:79595188-79595687	0.432518997553371	.	.
chr10	79613886	79614385	chr10	79654793	79655292	C2cd4c|chr10:79654793-79655292	0.427455941244874	.	.
chr10	79637658	79638157	chr10	79595188	79595687	Gm47163|chr10:79595188-79595687	0.38698797282648	.	.
chr10	79637658	79638157	chr10	79595188	79595687	Shc2|chr10:79595188-79595687	0.38698797282648	.	.
chr10	79668658	79669157	chr10	79654793	79655292	Tpgs1|chr10:79654793-79655292	0.430706906266114	.	.
chr10	79668658	79669157	chr10	79655302	79655801	Tpgs1|chr10:79655302-79655801	0.348587717073735	.	.
chr10	79669185	79669684	chr10	79595188	79595687	Tpgs1|chr10:79595188-79595687	0.349318866371601	.	.
chr10	79669185	79669684	chr10	79654793	79655292	Tpgs1|chr10:79654793-79655292	0.371273457894757	.	.
chr10	79669185	79669684	chr10	79655302	79655801	Tpgs1|chr10:79655302-79655801	0.288766007865116	.	.
chr10	80039610	80040109	chr10	80446153	80446652	Polr2e|chr10:80446153-80446652	0.324218074334758	.	.
chr10	80039610	80040109	chr10	80475205	80475704	Polr2e|chr10:80475205-80475704	0.478662317287598	.	.
chr10	80115299	80115798	chr10	80053303	80053802	Stk11|chr10:80053303-80053802	0.317805322206707	.	.
chr10	80115299	80115798	chr10	80149272	80149771	Stk11|chr10:80149272-80149771	0.470250230958843	.	.
chr10	80115299	80115798	chr10	80357849	80358348	Stk11|chr10:80357849-80358348	0.504089171364693	.	.
chr10	80115855	80116354	chr10	80149272	80149771	Stk11|chr10:80149272-80149771	0.302443115897211	.	.
chr10	80139151	80139650	chr10	80102436	80102935	Atp5d|chr10:80102436-80102935	0.535416306117799	.	.
chr10	80139151	80139650	chr10	80131664	80132163	Atp5d|chr10:80131664-80132163	0.561009041634913	.	.
chr10	80141214	80141713	chr10	80131664	80132163	Cbarp|chr10:80131664-80132163	0.295890660307902	.	.
chr10	80141214	80141713	chr10	80167470	80167969	Cbarp|chr10:80167470-80167969	0.278634041671635	.	.
chr10	80141214	80141713	chr10	80168012	80168511	Cbarp|chr10:80168012-80168511	0.310898381630408	.	.
chr10	80148538	80149037	chr10	80053303	80053802	Midn|chr10:80053303-80053802	0.420587430221687	.	.
chr10	80148538	80149037	chr10	80149272	80149771	Midn|chr10:80149272-80149771	0.321535415341158	.	.
chr10	80148538	80149037	chr10	80357849	80358348	Midn|chr10:80357849-80358348	0.3292364476453	.	.
chr10	80164965	80165464	chr10	80053303	80053802	Cirbp|chr10:80053303-80053802	0.392926474360035	.	.
chr10	80164965	80165464	chr10	80475205	80475704	Cirbp|chr10:80475205-80475704	0.443391024761535	.	.
chr10	80172665	80173164	chr10	80102436	80102935	1600002K03Rik|chr10:80102436-80102935	0.356645669000362	.	.
chr10	80172665	80173164	chr10	80131664	80132163	1600002K03Rik|chr10:80131664-80132163	0.386907262560197	.	.
chr10	80172665	80173164	chr10	80168012	80168511	1600002K03Rik|chr10:80168012-80168511	0.295769824237403	.	.
chr10	80179406	80179905	chr10	80130998	80131497	Efna2|chr10:80130998-80131497	0.379839347940138	.	.
chr10	80179406	80179905	chr10	80130998	80131497	Efna2|chr10:80130998-80131497	0.379839347940139	.	.
chr10	80179406	80179905	chr10	80357849	80358348	Efna2|chr10:80357849-80358348	0.299842385960892	.	.
chr10	80179406	80179905	chr10	80446153	80446652	Efna2|chr10:80446153-80446652	0.376127255251505	.	.
chr10	80179406	80179905	chr10	80475205	80475704	Efna2|chr10:80475205-80475704	0.334362793220679	.	.
chr10	80226253	80226752	chr10	80131664	80132163	Pwwp3a|chr10:80131664-80132163	0.390987998251013	.	.
chr10	80226253	80226752	chr10	80149272	80149771	Pwwp3a|chr10:80149272-80149771	0.43618305344468	.	.
chr10	80226253	80226752	chr10	80167470	80167969	Pwwp3a|chr10:80167470-80167969	0.319587511494938	.	.
chr10	80226757	80227256	chr10	80167470	80167969	Pwwp3a|chr10:80167470-80167969	0.419542148350276	.	.
chr10	80226757	80227256	chr10	80168012	80168511	Pwwp3a|chr10:80168012-80168511	0.410109381990711	.	.
chr10	80249168	80249667	chr10	80053303	80053802	Ndufs7|chr10:80053303-80053802	0.323712388336859	.	.
chr10	80249168	80249667	chr10	80130998	80131497	Ndufs7|chr10:80130998-80131497	0.411733356294952	.	.
chr10	80249168	80249667	chr10	80149272	80149771	Ndufs7|chr10:80149272-80149771	0.377464356472624	.	.
chr10	80249168	80249667	chr10	80357849	80358348	Ndufs7|chr10:80357849-80358348	0.59843994694838	.	.
chr10	80249168	80249667	chr10	80446153	80446652	Ndufs7|chr10:80446153-80446652	0.316966178414208	.	.
chr10	80260827	80261326	chr10	80149272	80149771	Dazap1|chr10:80149272-80149771	0.383580239325613	.	.
chr10	80260827	80261326	chr10	80149272	80149771	Gamt|chr10:80149272-80149771	0.383580239325613	.	.
chr10	80261461	80261960	chr10	80102436	80102935	Dazap1|chr10:80102436-80102935	0.349124442456077	.	.
chr10	80261461	80261960	chr10	80102436	80102935	Gamt|chr10:80102436-80102935	0.349124442456077	.	.
chr10	80261461	80261960	chr10	80167470	80167969	Dazap1|chr10:80167470-80167969	0.383976693236661	.	.
chr10	80261461	80261960	chr10	80167470	80167969	Gamt|chr10:80167470-80167969	0.383976693236661	.	.
chr10	80261461	80261960	chr10	80168012	80168511	Dazap1|chr10:80168012-80168511	0.540157149654783	.	.
chr10	80261461	80261960	chr10	80168012	80168511	Gamt|chr10:80168012-80168511	0.540157149654783	.	.
chr10	80261461	80261960	chr10	80526118	80526617	Dazap1|chr10:80526118-80526617	0.449981239316639	.	.
chr10	80261461	80261960	chr10	80526118	80526617	Gamt|chr10:80526118-80526617	0.449981239316639	.	.
chr10	80261461	80261960	chr10	80676201	80676700	Dazap1|chr10:80676201-80676700	0.358082994304803	.	.
chr10	80261461	80261960	chr10	80676201	80676700	Gamt|chr10:80676201-80676700	0.358082994304803	.	.
chr10	80292185	80292684	chr10	80131664	80132163	Rps15|chr10:80131664-80132163	0.401431326776222	.	.
chr10	80292185	80292684	chr10	80149272	80149771	Rps15|chr10:80149272-80149771	0.388713754337372	.	.
chr10	80292185	80292684	chr10	80159857	80160356	Rps15|chr10:80159857-80160356	0.31558591536363	.	.
chr10	80292185	80292684	chr10	80676201	80676700	Rps15|chr10:80676201-80676700	0.315718777578405	.	.
chr10	80329684	80330183	chr10	80475205	80475704	Pcsk4|chr10:80475205-80475704	0.428608445134075	.	.
chr10	80329684	80330183	chr10	80475205	80475704	Pcsk4|chr10:80475205-80475704	0.428608445134076	.	.
chr10	80329684	80330183	chr10	80475205	80475704	Reep6|chr10:80475205-80475704	0.428608445134075	.	.
chr10	80329684	80330183	chr10	80475205	80475704	Reep6|chr10:80475205-80475704	0.428608445134076	.	.
chr10	80371246	80371745	chr10	80130998	80131497	Gm15123|chr10:80130998-80131497	0.442873017955426	.	.
chr10	80371246	80371745	chr10	80130998	80131497	Gm15124|chr10:80130998-80131497	0.442873017955426	.	.
chr10	80371246	80371745	chr10	80357849	80358348	Gm15123|chr10:80357849-80358348	0.285017581886954	.	.
chr10	80371246	80371745	chr10	80357849	80358348	Gm15124|chr10:80357849-80358348	0.285017581886954	.	.
chr10	80371246	80371745	chr10	80446153	80446652	Gm15123|chr10:80446153-80446652	0.305252547986226	.	.
chr10	80371246	80371745	chr10	80446153	80446652	Gm15124|chr10:80446153-80446652	0.305252547986226	.	.
chr10	80387533	80388032	chr10	80053303	80053802	Mex3d|chr10:80053303-80053802	0.404891494243842	.	.
chr10	80387533	80388032	chr10	80130998	80131497	Mex3d|chr10:80130998-80131497	0.358624057811818	.	.
chr10	80387533	80388032	chr10	80357849	80358348	Mex3d|chr10:80357849-80358348	0.452615031187923	.	.
chr10	80387533	80388032	chr10	80446153	80446652	Mex3d|chr10:80446153-80446652	0.348958260633377	.	.
chr10	80398776	80399275	chr10	80130998	80131497	Mbd3|chr10:80130998-80131497	0.327384713059925	.	.
chr10	80398776	80399275	chr10	80131664	80132163	Mbd3|chr10:80131664-80132163	0.290263844827155	.	.
chr10	80399367	80399866	chr10	80130998	80131497	Mbd3|chr10:80130998-80131497	0.569471825225926	.	.
chr10	80399367	80399866	chr10	80357849	80358348	Mbd3|chr10:80357849-80358348	0.458087295140263	.	.
chr10	80399367	80399866	chr10	80446153	80446652	Mbd3|chr10:80446153-80446652	0.332036682009094	.	.
chr10	80406595	80407094	chr10	80142013	80142512	Uqcr11|chr10:80142013-80142512	0.325531599594105	.	.
chr10	80433784	80434283	chr10	80053303	80053802	Tcf3|chr10:80053303-80053802	0.445050563136366	.	.
chr10	80561559	80562058	chr10	80357849	80358348	Rexo1|chr10:80357849-80358348	0.284824671405983	.	.
chr10	80561559	80562058	chr10	80676201	80676700	Rexo1|chr10:80676201-80676700	0.389319416609376	.	.
chr10	80590198	80590697	chr10	80446153	80446652	Abhd17a|chr10:80446153-80446652	0.294256085881279	.	.
chr10	80590198	80590697	chr10	80446153	80446652	Gm29093|chr10:80446153-80446652	0.294256085881279	.	.
chr10	80590198	80590697	chr10	80676201	80676700	Abhd17a|chr10:80676201-80676700	0.33936566070397	.	.
chr10	80590198	80590697	chr10	80676201	80676700	Gm29093|chr10:80676201-80676700	0.33936566070397	.	.
chr10	80602614	80603113	chr10	80264751	80265250	Adat3|chr10:80264751-80265250	0.326105035461148	.	.
chr10	80602614	80603113	chr10	80264751	80265250	Scamp4|chr10:80264751-80265250	0.326105035461148	.	.
chr10	80621853	80622352	chr10	80357849	80358348	Csnk1g2|chr10:80357849-80358348	0.38262888949622	.	.
chr10	80621853	80622352	chr10	80446153	80446652	Csnk1g2|chr10:80446153-80446652	0.2918436283038	.	.
chr10	80622360	80622859	chr10	80357849	80358348	Csnk1g2|chr10:80357849-80358348	0.383757923924219	.	.
chr10	80622360	80622859	chr10	80446153	80446652	Csnk1g2|chr10:80446153-80446652	0.388533374690406	.	.
chr10	80622360	80622859	chr10	80676201	80676700	Csnk1g2|chr10:80676201-80676700	0.440262168049618	.	.
chr10	80656327	80656826	chr10	80446153	80446652	Btbd2|chr10:80446153-80446652	0.468057889154137	.	.
chr10	80702062	80702561	chr10	80676201	80676700	Izumo4|chr10:80676201-80676700	0.403449056379967	.	.
chr10	80702062	80702561	chr10	80676201	80676700	Mob3a|chr10:80676201-80676700	0.403449056379967	.	.
chr10	80742110	80742609	chr10	80264751	80265250	Ap3d1|chr10:80264751-80265250	0.279910571620787	.	.
chr10	81252204	81252703	chr10	81551522	81552021	Matk|chr10:81551522-81552021	0.312482230157343	.	.
chr10	81253019	81253518	chr10	81472805	81473304	Matk|chr10:81472805-81473304	0.501731935235472	.	.
chr10	81266395	81266894	chr10	81450104	81450603	Apba3|chr10:81450104-81450603	0.364147475033065	.	.
chr10	81266395	81266894	chr10	81450104	81450603	Mrpl54|chr10:81450104-81450603	0.364147475033065	.	.
chr10	81292618	81293117	chr10	81472805	81473304	Pip5k1c|chr10:81472805-81473304	0.289052226955918	.	.
chr10	81320497	81320996	chr10	81267945	81268444	Cactin|chr10:81267945-81268444	0.350415916918036	.	.
chr10	81320497	81320996	chr10	81450104	81450603	Cactin|chr10:81450104-81450603	0.304874965239434	.	.
chr10	81320497	81320996	chr10	81551522	81552021	Cactin|chr10:81551522-81552021	0.330092654810655	.	.
chr10	81320497	81320996	chr10	81571498	81571997	Cactin|chr10:81571498-81571997	0.34305615359979	.	.
chr10	81350327	81350826	chr10	81285670	81286169	Hmg20b|chr10:81285670-81286169	0.445930613032278	.	.
chr10	81350327	81350826	chr10	81430157	81430656	Hmg20b|chr10:81430157-81430656	0.468060228406566	.	.
chr10	81350327	81350826	chr10	81450104	81450603	Hmg20b|chr10:81450104-81450603	0.378110588628448	.	.
chr10	81357211	81357710	chr10	81267945	81268444	Mfsd12|chr10:81267945-81268444	0.406607233817795	.	.
chr10	81357211	81357710	chr10	81416888	81417387	Mfsd12|chr10:81416888-81417387	0.406679781301322	.	.
chr10	81357211	81357710	chr10	81551522	81552021	Mfsd12|chr10:81551522-81552021	0.389355800267669	.	.
chr10	81357211	81357710	chr10	81643405	81643904	Mfsd12|chr10:81643405-81643904	0.506268824213068	.	.
chr10	81384063	81384562	chr10	81346675	81347174	Dohh|chr10:81346675-81347174	0.520131263197461	.	.
chr10	81481874	81482373	chr10	81346675	81347174	Celf5|chr10:81346675-81347174	0.325700267494629	.	.
chr10	81481874	81482373	chr10	81411554	81412053	Celf5|chr10:81411554-81412053	0.349512077092739	.	.
chr10	81481874	81482373	chr10	81502626	81503125	Celf5|chr10:81502626-81503125	0.322984849608363	.	.
chr10	81481874	81482373	chr10	81571498	81571997	Celf5|chr10:81571498-81571997	0.475762241215723	.	.
chr10	81481874	81482373	chr10	81633421	81633920	Celf5|chr10:81633421-81633920	0.634672234441173	.	.
chr10	81482441	81482940	chr10	81416888	81417387	Celf5|chr10:81416888-81417387	0.351471892236078	.	.
chr10	81544468	81544967	chr10	81267945	81268444	Gna11|chr10:81267945-81268444	0.514744742427281	.	.
chr10	81544468	81544967	chr10	81411554	81412053	Gna11|chr10:81411554-81412053	0.367700668395766	.	.
chr10	81544468	81544967	chr10	81450104	81450603	Gna11|chr10:81450104-81450603	0.484033062465614	.	.
chr10	81544468	81544967	chr10	81551522	81552021	Gna11|chr10:81551522-81552021	0.358758352028192	.	.
chr10	81544468	81544967	chr10	81643405	81643904	Gna11|chr10:81643405-81643904	0.438774488626784	.	.
chr10	81545004	81545503	chr10	81267945	81268444	Gna11|chr10:81267945-81268444	0.459790452328447	.	.
chr10	81545004	81545503	chr10	81285670	81286169	Gna11|chr10:81285670-81286169	0.384378546822325	.	.
chr10	81545004	81545503	chr10	81450104	81450603	Gna11|chr10:81450104-81450603	0.533129162935647	.	.
chr10	81545004	81545503	chr10	81551522	81552021	Gna11|chr10:81551522-81552021	0.308336905055575	.	.
chr10	81545004	81545503	chr10	81643405	81643904	Gna11|chr10:81643405-81643904	0.418055312391649	.	.
chr10	81559200	81559699	chr10	81346675	81347174	Tle5|chr10:81346675-81347174	0.410887204359744	.	.
chr10	81559200	81559699	chr10	81411554	81412053	Tle5|chr10:81411554-81412053	0.47047078330229	.	.
chr10	81559200	81559699	chr10	81502626	81503125	Tle5|chr10:81502626-81503125	0.353093576533105	.	.
chr10	81559200	81559699	chr10	81633421	81633920	Tle5|chr10:81633421-81633920	0.380270073210167	.	.
chr10	81559200	81559699	chr10	81643405	81643904	Tle5|chr10:81643405-81643904	0.407051863891903	.	.
chr10	81605948	81606447	chr10	81346675	81347174	BC025920|chr10:81346675-81347174	0.496938622337596	.	.
chr10	81605948	81606447	chr10	81430157	81430656	BC025920|chr10:81430157-81430656	0.341297496536286	.	.
chr10	81605948	81606447	chr10	81502626	81503125	BC025920|chr10:81502626-81503125	0.667225781018304	.	.
chr10	81605948	81606447	chr10	81551522	81552021	BC025920|chr10:81551522-81552021	0.279015218751375	.	.
chr10	81605948	81606447	chr10	81633421	81633920	BC025920|chr10:81633421-81633920	0.307482340119292	.	.
chr10	81605948	81606447	chr10	81643405	81643904	BC025920|chr10:81643405-81643904	0.282920706765197	.	.
chr10	81627379	81627878	chr10	81267945	81268444	Ankrd24|chr10:81267945-81268444	0.437926798742758	.	.
chr10	81627379	81627878	chr10	81267945	81268444	Sirt6|chr10:81267945-81268444	0.437926798742758	.	.
chr10	81627379	81627878	chr10	81346675	81347174	Ankrd24|chr10:81346675-81347174	0.337081684121068	.	.
chr10	81627379	81627878	chr10	81346675	81347174	Sirt6|chr10:81346675-81347174	0.337081684121068	.	.
chr10	81627379	81627878	chr10	81502626	81503125	Ankrd24|chr10:81502626-81503125	0.343748055070827	.	.
chr10	81627379	81627878	chr10	81502626	81503125	Sirt6|chr10:81502626-81503125	0.343748055070827	.	.
chr10	81627379	81627878	chr10	81551522	81552021	Ankrd24|chr10:81551522-81552021	0.328755489022379	.	.
chr10	81627379	81627878	chr10	81551522	81552021	Sirt6|chr10:81551522-81552021	0.328755489022379	.	.
chr10	81627379	81627878	chr10	81571498	81571997	Ankrd24|chr10:81571498-81571997	0.675522076445812	.	.
chr10	81627379	81627878	chr10	81571498	81571997	Sirt6|chr10:81571498-81571997	0.675522076445812	.	.
chr10	81627379	81627878	chr10	81643405	81643904	Ankrd24|chr10:81643405-81643904	0.483357648571811	.	.
chr10	81627379	81627878	chr10	81643405	81643904	Sirt6|chr10:81643405-81643904	0.483357648571811	.	.
chr10	81648748	81649247	chr10	81633421	81633920	Gm10778|chr10:81633421-81633920	0.372937536409668	.	.
chr10	81648748	81649247	chr10	81997141	81997640	Gm10778|chr10:81997141-81997640	0.324306174115753	.	.
chr10	82178379	82178878	chr10	81997141	81997640	Gm15608|chr10:81997141-81997640	0.519038089812147	.	.
chr10	82622905	82623404	chr10	82666399	82666898	1190007I07Rik|chr10:82666399-82666898	0.382215380692524	.	.
chr10	82622905	82623404	chr10	82860253	82860752	1190007I07Rik|chr10:82860253-82860752	0.328402459681898	.	.
chr10	82622905	82623404	chr10	82900594	82901093	1190007I07Rik|chr10:82900594-82901093	0.545836823828807	.	.
chr10	82690486	82690985	chr10	82795313	82795812	Glt8d2|chr10:82795313-82795812	0.493567610156055	.	.
chr10	82763879	82764378	chr10	82900594	82901093	Nfyb|chr10:82900594-82901093	0.29365358931335	.	.
chr10	82811778	82812277	chr10	82666399	82666898	1700028I16Rik|chr10:82666399-82666898	0.331479110421518	.	.
chr10	82985064	82985563	chr10	82795313	82795812	Chst11|chr10:82795313-82795812	0.395574794975369	.	.
chr10	83337299	83337798	chr10	83711660	83712159	Slc41a2|chr10:83711660-83712159	0.367143326299756	.	.
chr10	83359854	83360353	chr10	83294687	83295186	D10Wsu102e|chr10:83294687-83295186	0.403875782904722	.	.
chr10	83533859	83534358	chr10	83729443	83729942	Aldh1l2|chr10:83729443-83729942	0.311468534581886	.	.
chr10	83543701	83544200	chr10	83320751	83321250	Washc4|chr10:83320751-83321250	0.310390861232307	.	.
chr10	83543701	83544200	chr10	83711660	83712159	Washc4|chr10:83711660-83712159	0.59457656731159	.	.
chr10	83543701	83544200	chr10	83729443	83729942	Washc4|chr10:83729443-83729942	0.422103823611189	.	.
chr10	83648475	83648974	chr10	83294687	83295186	Appl2|chr10:83294687-83295186	0.327794820094224	.	.
chr10	83722616	83723115	chr10	83294687	83295186	1500009L16Rik|chr10:83294687-83295186	0.539338600249262	.	.
chr10	83722616	83723115	chr10	83320751	83321250	1500009L16Rik|chr10:83320751-83321250	0.414808537814903	.	.
chr10	83722616	83723115	chr10	83729443	83729942	1500009L16Rik|chr10:83729443-83729942	0.454528607687461	.	.
chr10	83722616	83723115	chr10	83976511	83977010	1500009L16Rik|chr10:83976511-83977010	0.350463830476607	.	.
chr10	84440510	84441009	chr10	84228772	84229271	Gm47962|chr10:84228772-84229271	0.532115753501504	.	.
chr10	84440510	84441009	chr10	84228772	84229271	Nuak1|chr10:84228772-84229271	0.532115753501504	.	.
chr10	84440510	84441009	chr10	84372360	84372859	Gm47962|chr10:84372360-84372859	0.337491179711453	.	.
chr10	84440510	84441009	chr10	84372360	84372859	Nuak1|chr10:84372360-84372859	0.337491179711453	.	.
chr10	84440510	84441009	chr10	84450662	84451161	Gm47962|chr10:84450662-84451161	0.416349681582617	.	.
chr10	84440510	84441009	chr10	84450662	84451161	Nuak1|chr10:84450662-84451161	0.416349681582617	.	.
chr10	85102355	85102854	chr10	84963702	84964201	Fhl4|chr10:84963702-84964201	0.358274189660647	.	.
chr10	85102355	85102854	chr10	84963702	84964201	Tmem263|chr10:84963702-84964201	0.358274189660647	.	.
chr10	85127333	85127832	chr10	84772797	84773296	Mterf2|chr10:84772797-84773296	0.283337850213298	.	.
chr10	85127846	85128345	chr10	84772293	84772792	Mterf2|chr10:84772293-84772792	0.321586883040087	.	.
chr10	85127846	85128345	chr10	85387744	85388243	Mterf2|chr10:85387744-85388243	0.495427990364032	.	.
chr10	85185139	85185638	chr10	84963702	84964201	Cry1|chr10:84963702-84964201	0.409548930704213	.	.
chr10	85386593	85387092	chr10	85220868	85221367	Btbd11|chr10:85220868-85221367	0.374282777428649	.	.
chr10	85829194	85829693	chr10	85967965	85968464	Pwp1|chr10:85967965-85968464	0.310885492748227	.	.
chr10	85916334	85916833	chr10	85871543	85872042	Prdm4|chr10:85871543-85872042	0.285563471702223	.	.
chr10	85916863	85917362	chr10	85929024	85929523	Prdm4|chr10:85929024-85929523	0.565981937651781	.	.
chr10	86021662	86022161	chr10	85929024	85929523	A230060F14Rik|chr10:85929024-85929523	0.442266210019771	.	.
chr10	86021662	86022161	chr10	85929024	85929523	Fbxo7|chr10:85929024-85929523	0.442266210019771	.	.
chr10	86497972	86498471	chr10	86331795	86332294	Syn3|chr10:86331795-86332294	0.460466690689984	.	.
chr10	86497972	86498471	chr10	86339609	86340108	Syn3|chr10:86339609-86340108	0.474562014110936	.	.
chr10	86497972	86498471	chr10	86375895	86376394	Syn3|chr10:86375895-86376394	0.399411336315951	.	.
chr10	86497972	86498471	chr10	86685259	86685758	Syn3|chr10:86685259-86685758	0.435834847008143	.	.
chr10	86497972	86498471	chr10	86730664	86731163	Syn3|chr10:86730664-86731163	0.363176138738035	.	.
chr10	86498647	86499146	chr10	86376425	86376924	Syn3|chr10:86376425-86376924	0.290111766259313	.	.
chr10	86498647	86499146	chr10	86376425	86376924	Syn3|chr10:86376425-86376924	0.290111766259314	.	.
chr10	86705281	86705780	chr10	86727517	86728016	Hsp90b1|chr10:86727517-86728016	0.494021879002389	.	.
chr10	86705281	86705780	chr10	86727517	86728016	Ttc41|chr10:86727517-86728016	0.494021879002389	.	.
chr10	86705811	86706310	chr10	86727517	86728016	Hsp90b1|chr10:86727517-86728016	0.519351421344747	.	.
chr10	86705811	86706310	chr10	86727517	86728016	Ttc41|chr10:86727517-86728016	0.519351421344747	.	.
chr10	86778694	86779193	chr10	86727517	86728016	Nt5dc3|chr10:86727517-86728016	0.619420306172811	.	.
chr10	86778694	86779193	chr10	86933093	86933592	Nt5dc3|chr10:86933093-86933592	0.435185762778763	.	.
chr10	86778694	86779193	chr10	87024821	87025320	Nt5dc3|chr10:87024821-87025320	0.580085230780562	.	.
chr10	86778694	86779193	chr10	87094225	87094724	Nt5dc3|chr10:87094225-87094724	0.492377639277354	.	.
chr10	86971914	86972413	chr10	86826060	86826559	Gm16271|chr10:86826060-86826559	0.404701355460558	.	.
chr10	87058237	87058736	chr10	86933093	86933592	1700113H08Rik|chr10:86933093-86933592	0.303643498598744	.	.
chr10	87058237	87058736	chr10	86933093	86933592	1700113H08Rik|chr10:86933093-86933592	0.303643498598745	.	.
chr10	87058237	87058736	chr10	87024821	87025320	1700113H08Rik|chr10:87024821-87025320	0.5336000145293	.	.
chr10	87058237	87058736	chr10	87094225	87094724	1700113H08Rik|chr10:87094225-87094724	0.610030904568708	.	.
chr10	87492598	87493097	chr10	87477823	87478322	Ascl1|chr10:87477823-87478322	0.316279495168829	.	.
chr10	87492598	87493097	chr10	87552637	87553136	Ascl1|chr10:87552637-87553136	0.513837900394733	.	.
chr10	87493100	87493599	chr10	87024821	87025320	Ascl1|chr10:87024821-87025320	0.303054230724593	.	.
chr10	88200852	88201351	chr10	88304248	88304747	Washc3|chr10:88304248-88304747	0.323919643804862	.	.
chr10	88201358	88201857	chr10	88304248	88304747	Washc3|chr10:88304248-88304747	0.436543218633365	.	.
chr10	88378931	88379430	chr10	88738951	88739450	Dram1|chr10:88738951-88739450	0.419422719638981	.	.
chr10	88378931	88379430	chr10	88738951	88739450	Gnptab|chr10:88738951-88739450	0.419422719638981	.	.
chr10	88503248	88503747	chr10	88327377	88327876	Chpt1|chr10:88327377-88327876	0.352131232676577	.	.
chr10	88503248	88503747	chr10	88451105	88451604	Chpt1|chr10:88451105-88451604	0.383637630217626	.	.
chr10	88503789	88504288	chr10	88304248	88304747	Chpt1|chr10:88304248-88304747	0.341310656918475	.	.
chr10	88731569	88732068	chr10	88304248	88304747	Arl1|chr10:88304248-88304747	0.376695656147515	.	.
chr10	89686076	89686575	chr10	89634997	89635496	1500026H17Rik|chr10:89634997-89635496	0.287700998857666	.	.
chr10	89686076	89686575	chr10	89634997	89635496	Scyl2|chr10:89634997-89635496	0.287700998857666	.	.
chr10	89873158	89873657	chr10	89856270	89856769	Anks1b|chr10:89856270-89856769	0.339718519097383	.	.
chr10	91082684	91083183	chr10	91171389	91171888	Apaf1|chr10:91171389-91171888	0.325105818435642	.	.
chr10	91082684	91083183	chr10	91171389	91171888	Ikbip|chr10:91171389-91171888	0.325105818435642	.	.
chr10	91123779	91124278	chr10	91170494	91170993	Slc25a3|chr10:91170494-91170993	0.610451891632059	.	.
chr10	91123779	91124278	chr10	91171389	91171888	Slc25a3|chr10:91171389-91171888	0.428576814708726	.	.
chr10	91123779	91124278	chr10	91187754	91188253	Slc25a3|chr10:91187754-91188253	0.450742185906295	.	.
chr10	91181390	91181889	chr10	91170494	91170993	Tmpo|chr10:91170494-91170993	0.557242976129325	.	.
chr10	91181390	91181889	chr10	91171389	91171888	Tmpo|chr10:91171389-91171888	0.297228397432062	.	.
chr10	91181390	91181889	chr10	91187754	91188253	Tmpo|chr10:91187754-91188253	0.354924901692272	.	.
chr10	91181909	91182408	chr10	91170494	91170993	Tmpo|chr10:91170494-91170993	0.507567583876028	.	.
chr10	91181909	91182408	chr10	91229368	91229867	Tmpo|chr10:91229368-91229867	0.292137421375136	.	.
chr10	93080960	93081459	chr10	93050847	93051346	Cfap54|chr10:93050847-93051346	0.323291105987002	.	.
chr10	93081484	93081983	chr10	93124186	93124685	Cfap54|chr10:93124186-93124685	0.293336318741017	.	.
chr10	93453094	93453593	chr10	93430769	93431268	Lta4h|chr10:93430769-93431268	0.798840242702349	.	.
chr10	93453094	93453593	chr10	93741362	93741861	Lta4h|chr10:93741362-93741861	0.363977803608562	.	.
chr10	93539712	93540211	chr10	93276361	93276860	Amdhd1|chr10:93276361-93276860	0.280039908197318	.	.
chr10	93539712	93540211	chr10	93276361	93276860	Ccdc38|chr10:93276361-93276860	0.280039908197318	.	.
chr10	93539712	93540211	chr10	93889551	93890050	Amdhd1|chr10:93889551-93890050	0.281451226160044	.	.
chr10	93539712	93540211	chr10	93889551	93890050	Ccdc38|chr10:93889551-93890050	0.281451226160044	.	.
chr10	93588750	93589249	chr10	93261497	93261996	4933408J17Rik|chr10:93261497-93261996	0.434646191614981	.	.
chr10	93588750	93589249	chr10	93261497	93261996	Snrpf|chr10:93261497-93261996	0.434646191614981	.	.
chr10	93589426	93589925	chr10	93430769	93431268	4933408J17Rik|chr10:93430769-93431268	0.41731479795014	.	.
chr10	93589426	93589925	chr10	93430769	93431268	Snrpf|chr10:93430769-93431268	0.41731479795014	.	.
chr10	93589426	93589925	chr10	93889551	93890050	4933408J17Rik|chr10:93889551-93890050	0.282676174457502	.	.
chr10	93589426	93589925	chr10	93889551	93890050	Snrpf|chr10:93889551-93890050	0.282676174457502	.	.
chr10	94036151	94036650	chr10	93889551	93890050	Fgd6|chr10:93889551-93890050	0.322444673955131	.	.
chr10	94036151	94036650	chr10	93889551	93890050	Vezt|chr10:93889551-93890050	0.322444673955131	.	.
chr10	94036151	94036650	chr10	94249533	94250032	Fgd6|chr10:94249533-94250032	0.360813759355085	.	.
chr10	94036151	94036650	chr10	94249533	94250032	Vezt|chr10:94249533-94250032	0.360813759355085	.	.
chr10	95416569	95417068	chr10	95264685	95265184	5730420D15Rik|chr10:95264685-95265184	0.417610084043067	.	.
chr10	95416569	95417068	chr10	95264685	95265184	Socs2|chr10:95264685-95265184	0.417610084043067	.	.
chr10	95501703	95502202	chr10	95681000	95681499	Mrpl42|chr10:95681000-95681499	0.345720935427488	.	.
chr10	95514775	95515274	chr10	95681000	95681499	Ube2n|chr10:95681000-95681499	0.427771810843658	.	.
chr10	95515552	95516051	chr10	95681000	95681499	Ube2n|chr10:95681000-95681499	0.365764821129447	.	.
chr10	95564087	95564586	chr10	95681000	95681499	Nudt4|chr10:95681000-95681499	0.581017362451173	.	.
chr10	95940376	95940875	chr10	96077389	96077888	Eea1|chr10:96077389-96077888	0.293194166550355	.	.
chr10	96616678	96617177	chr10	96493665	96494164	Btg1|chr10:96493665-96494164	0.420080223909705	.	.
chr10	99262970	99263469	chr10	99451174	99451673	Dusp6|chr10:99451174-99451673	0.354521853572454	.	.
chr10	99262970	99263469	chr10	99615735	99616234	Dusp6|chr10:99615735-99616234	0.387977480324091	.	.
chr10	100487126	100487625	chr10	100589041	100589540	Cep290|chr10:100589041-100589540	0.347086307481598	.	.
chr10	100487126	100487625	chr10	100589041	100589540	Tmtc3|chr10:100589041-100589540	0.347086307481598	.	.
chr10	105574222	105574721	chr10	105774364	105774863	Gm15663|chr10:105774364-105774863	0.297569171552869	.	.
chr10	105574222	105574721	chr10	105774364	105774863	Tmtc2|chr10:105774364-105774863	0.297569171552869	.	.
chr10	106469497	106469996	chr10	106732216	106732715	Ppfia2|chr10:106732216-106732715	0.498873483336765	.	.
chr10	106470005	106470504	chr10	106468917	106469416	Ppfia2|chr10:106468917-106469416	0.33321125124282	.	.
chr10	107271570	107272069	chr10	107116126	107116625	Lin7a|chr10:107116126-107116625	0.384736168005395	.	.
chr10	107271570	107272069	chr10	107294193	107294692	Lin7a|chr10:107294193-107294692	0.297835323153551	.	.
chr10	107271570	107272069	chr10	107662332	107662831	Lin7a|chr10:107662332-107662831	0.288371855705616	.	.
chr10	108161813	108162312	chr10	108155367	108155866	Ppp1r12a|chr10:108155367-108155866	0.325961581087945	.	.
chr10	108161813	108162312	chr10	108190557	108191056	Ppp1r12a|chr10:108190557-108191056	0.45336246922459	.	.
chr10	108161813	108162312	chr10	108446538	108447037	Ppp1r12a|chr10:108446538-108447037	0.302975657225291	.	.
chr10	110745112	110745611	chr10	110542633	110543132	E2f7|chr10:110542633-110543132	0.314896989963749	.	.
chr10	110919959	110920458	chr10	110542633	110543132	Csrp2|chr10:110542633-110543132	0.481292007205599	.	.
chr10	111972408	111972907	chr10	111881608	111882107	Krr1|chr10:111881608-111882107	0.477523240145574	.	.
chr10	112059933	112060432	chr10	111881608	111882107	Glipr1l1|chr10:111881608-111882107	0.307628892403119	.	.
chr10	112160072	112160571	chr10	111766953	111767452	Glipr1l3|chr10:111766953-111767452	0.329604146803726	.	.
chr10	112160072	112160571	chr10	112400755	112401254	Glipr1l3|chr10:112400755-112401254	0.288807770555417	.	.
chr10	112928298	112928797	chr10	112746619	112747118	Atxn7l3b|chr10:112746619-112747118	0.421621272164305	.	.
chr10	114802258	114802757	chr10	115068150	115068649	Gm15723|chr10:115068150-115068649	0.440804533600654	.	.
chr10	114802258	114802757	chr10	115068150	115068649	Trhde|chr10:115068150-115068649	0.440804533600654	.	.
chr10	115315382	115315881	chr10	115068150	115068649	Rab21|chr10:115068150-115068649	0.28066155512098	.	.
chr10	115315382	115315881	chr10	115147315	115147814	Rab21|chr10:115147315-115147814	0.370411776651774	.	.
chr10	115362040	115362539	chr10	115068150	115068649	Tmem19|chr10:115068150-115068649	0.522193036136718	.	.
chr10	115384020	115384519	chr10	115068150	115068649	Thap2|chr10:115068150-115068649	0.301602681695482	.	.
chr10	115384020	115384519	chr10	115068150	115068649	Thap2|chr10:115068150-115068649	0.301602681695483	.	.
chr10	115384020	115384519	chr10	115068150	115068649	Zfc3h1|chr10:115068150-115068649	0.301602681695482	.	.
chr10	115384020	115384519	chr10	115068150	115068649	Zfc3h1|chr10:115068150-115068649	0.301602681695483	.	.
chr10	115384020	115384519	chr10	115470560	115471059	Thap2|chr10:115470560-115471059	0.376967951519135	.	.
chr10	115384020	115384519	chr10	115470560	115471059	Zfc3h1|chr10:115470560-115471059	0.376967951519135	.	.
chr10	115384626	115385125	chr10	115068150	115068649	Thap2|chr10:115068150-115068649	0.396531269310798	.	.
chr10	115384626	115385125	chr10	115068150	115068649	Zfc3h1|chr10:115068150-115068649	0.396531269310798	.	.
chr10	116580969	116581468	chr10	116653392	116653891	Cnot2|chr10:116653392-116653891	0.401797778709082	.	.
chr10	116950206	116950705	chr10	116760579	116761078	4933412E12Rik|chr10:116760579-116761078	0.418195254258848	.	.
chr10	116950206	116950705	chr10	116760579	116761078	Rab3ip|chr10:116760579-116761078	0.418195254258848	.	.
chr10	117148327	117148826	chr10	117376221	117376720	Frs2|chr10:117376221-117376720	0.319536724450495	.	.
chr10	117710592	117711091	chr10	117376221	117376720	Mdm2|chr10:117376221-117376720	0.413755869585174	.	.
chr10	117746155	117746654	chr10	117435311	117435810	Slc35e3|chr10:117435311-117435810	0.29809013808671	.	.
chr10	117792609	117793108	chr10	117676190	117676689	Nup107|chr10:117676190-117676689	0.417634701050552	.	.
chr10	117845812	117846311	chr10	117675641	117676140	Rap1b|chr10:117675641-117676140	0.316606817819292	.	.
chr10	117845812	117846311	chr10	118121841	118122340	Rap1b|chr10:118121841-118122340	0.554909784682059	.	.
chr10	117845812	117846311	chr10	118249241	118249740	Rap1b|chr10:118249241-118249740	0.333239144529668	.	.
chr10	118869300	118869799	chr10	119079234	119079733	Dyrk2|chr10:119079234-119079733	0.324244215493841	.	.
chr10	119239821	119240320	chr10	119079234	119079733	Cand1|chr10:119079234-119079733	0.304464472984848	.	.
chr10	119453726	119454225	chr10	119065952	119066451	Grip1|chr10:119065952-119066451	0.384459105148846	.	.
chr10	120112717	120113216	chr10	120002074	120002573	Helb|chr10:120002074-120002573	0.295364290969073	.	.
chr10	120112717	120113216	chr10	120354271	120354770	Helb|chr10:120354271-120354770	0.680817691568804	.	.
chr10	120226758	120227257	chr10	120125069	120125568	Llph|chr10:120125069-120125568	0.334242475424414	.	.
chr10	120227259	120227758	chr10	120354271	120354770	Llph|chr10:120354271-120354770	0.329532517493801	.	.
chr10	120978126	120978625	chr10	120938302	120938801	Lemd3|chr10:120938302-120938801	0.288282948671087	.	.
chr10	120978656	120979155	chr10	120938302	120938801	Lemd3|chr10:120938302-120938801	0.405091193162068	.	.
chr10	121033677	121034176	chr10	121310802	121311301	Wif1|chr10:121310802-121311301	0.368799479267059	.	.
chr10	121364796	121365295	chr10	121310046	121310545	Gns|chr10:121310046-121310545	0.483940409047243	.	.
chr10	121364796	121365295	chr10	121310802	121311301	Gns|chr10:121310802-121311301	0.527792385002118	.	.
chr10	121476095	121476594	chr10	121205957	121206456	Rassf3|chr10:121205957-121206456	0.565437523704942	.	.
chr10	122047104	122047603	chr10	122051767	122052266	Srgap1|chr10:122051767-122052266	0.330865894088265	.	.
chr10	122047655	122048154	chr10	122051767	122052266	Srgap1|chr10:122051767-122052266	0.350746382801896	.	.
chr10	122448406	122448905	chr10	122553016	122553515	Avpr1a|chr10:122553016-122553515	0.802737209266952	.	.
chr10	122448406	122448905	chr10	122680271	122680770	Avpr1a|chr10:122680271-122680770	0.38033877132979	.	.
chr10	122679190	122679689	chr10	122680271	122680770	Ppm1h|chr10:122680271-122680770	0.282117726062049	.	.
chr10	126901130	126901629	chr10	126869603	126870102	Atp23|chr10:126869603-126870102	0.312627774685503	.	.
chr10	126901130	126901629	chr10	126928205	126928704	Atp23|chr10:126928205-126928704	0.393375877460239	.	.
chr10	126978303	126978802	chr10	126845450	126845949	Ctdsp2|chr10:126845450-126845949	0.296195091545268	.	.
chr10	127739224	127739723	chr10	127511500	127511999	Zbtb39|chr10:127511500-127511999	0.333923906521864	.	.
chr10	128014912	128015411	chr10	128092468	128092967	Prim1|chr10:128092468-128092967	0.5779039682464	.	.
chr10	128035316	128035815	chr10	128096604	128097103	Naca|chr10:128096604-128097103	0.375614627898645	.	.
chr10	128058600	128059099	chr10	128092468	128092967	Ptges3|chr10:128092468-128092967	0.527626564800916	.	.
chr10	128059140	128059639	chr10	128409597	128410096	Ptges3|chr10:128409597-128410096	0.400076033782749	.	.
chr10	128059140	128059639	chr10	128409597	128410096	Ptges3|chr10:128409597-128410096	0.40007603378275	.	.
chr10	128082998	128083497	chr10	128096604	128097103	Atp5b|chr10:128096604-128097103	0.335568983080708	.	.
chr10	128082998	128083497	chr10	128096604	128097103	Gm47438|chr10:128096604-128097103	0.335568983080708	.	.
chr10	128194133	128194632	chr10	128409597	128410096	Gls2|chr10:128409597-128410096	0.490371800985155	.	.
chr10	128211581	128212080	chr10	128409597	128410096	Spryd4|chr10:128409597-128410096	0.630529850871278	.	.
chr10	128303050	128303549	chr10	128176400	128176899	Pan2|chr10:128176400-128176899	0.478192342110688	.	.
chr10	128303050	128303549	chr10	128237698	128238197	Pan2|chr10:128237698-128238197	0.488447396080697	.	.
chr10	128303050	128303549	chr10	128409597	128410096	Pan2|chr10:128409597-128410096	0.335213378547096	.	.
chr10	128368518	128369017	chr10	128096604	128097103	Coq10a|chr10:128096604-128097103	0.326753176722301	.	.
chr10	128376834	128377333	chr10	128092468	128092967	Ankrd52|chr10:128092468-128092967	0.308045132171886	.	.
chr10	128458309	128458808	chr10	128176400	128176899	Smarcc2|chr10:128176400-128176899	0.408666830828648	.	.
chr10	128458309	128458808	chr10	128237698	128238197	Smarcc2|chr10:128237698-128238197	0.548620456005895	.	.
chr10	128458968	128459467	chr10	128096604	128097103	Smarcc2|chr10:128096604-128097103	0.360188202942744	.	.
chr10	128498636	128499135	chr10	128092468	128092967	Myl6b|chr10:128092468-128092967	0.367021397088413	.	.
chr10	128547478	128547977	chr10	128977436	128977935	Zc3h10|chr10:128977436-128977935	0.342992679593156	.	.
chr10	128548928	128549427	chr10	128409597	128410096	Rpl41|chr10:128409597-128410096	0.433954809966424	.	.
chr10	128565862	128566361	chr10	128805195	128805694	Pa2g4|chr10:128805195-128805694	0.478915465914365	.	.
chr10	128696211	128696710	chr10	128805195	128805694	Rab5b|chr10:128805195-128805694	0.387185667927399	.	.
chr10	128704864	128705363	chr10	128805195	128805694	Cdk2|chr10:128805195-128805694	0.508405326276926	.	.
chr10	128704864	128705363	chr10	128805195	128805694	Pmel|chr10:128805195-128805694	0.508405326276926	.	.
chr10	128891683	128892182	chr10	128805195	128805694	Gdf11|chr10:128805195-128805694	0.39277837680834	.	.
chr10	128891683	128892182	chr10	128977436	128977935	Gdf11|chr10:128977436-128977935	0.334247523634689	.	.
chr11	3202390	3202889	chr11	3371193	3371692	Eif4enif1|chr11:3371193-3371692	0.387471656707714	.	.
chr11	3266213	3266712	chr11	3371193	3371692	Drg1|chr11:3371193-3371692	0.343782111064612	.	.
chr11	3289366	3289865	chr11	3371193	3371692	Patz1|chr11:3371193-3371692	0.401304412834648	.	.
chr11	3289366	3289865	chr11	3472448	3472947	Patz1|chr11:3472448-3472947	0.380069091797765	.	.
chr11	3289366	3289865	chr11	3710195	3710694	Patz1|chr11:3710195-3710694	0.441457068477869	.	.
chr11	3408986	3409485	chr11	3710195	3710694	Limk2|chr11:3710195-3710694	0.3396166095614	.	.
chr11	3452086	3452585	chr11	3289935	3290434	8430429K09Rik|chr11:3289935-3290434	0.50061035607256	.	.
chr11	3452086	3452585	chr11	3289935	3290434	Rnf185|chr11:3289935-3290434	0.50061035607256	.	.
chr11	3452086	3452585	chr11	3332133	3332632	8430429K09Rik|chr11:3332133-3332632	0.618562351445586	.	.
chr11	3452086	3452585	chr11	3332133	3332632	Rnf185|chr11:3332133-3332632	0.618562351445586	.	.
chr11	3452086	3452585	chr11	3472448	3472947	8430429K09Rik|chr11:3472448-3472947	0.403823122454456	.	.
chr11	3452086	3452585	chr11	3472448	3472947	Rnf185|chr11:3472448-3472947	0.403823122454456	.	.
chr11	3504555	3505054	chr11	3289935	3290434	Inpp5j|chr11:3289935-3290434	0.285211747937395	.	.
chr11	3504555	3505054	chr11	3332133	3332632	Inpp5j|chr11:3332133-3332632	0.39400671010711	.	.
chr11	3504555	3505054	chr11	3386996	3387495	Inpp5j|chr11:3386996-3387495	0.311353135770995	.	.
chr11	3514597	3515096	chr11	3289935	3290434	Selenom|chr11:3289935-3290434	0.526287826806772	.	.
chr11	3514597	3515096	chr11	3332133	3332632	Selenom|chr11:3332133-3332632	0.299404143138933	.	.
chr11	3514597	3515096	chr11	3371193	3371692	Selenom|chr11:3371193-3371692	0.470342919635445	.	.
chr11	3514597	3515096	chr11	3386996	3387495	Selenom|chr11:3386996-3387495	0.496453814893913	.	.
chr11	3894950	3895449	chr11	4121657	4122156	4921536K21Rik|chr11:4121657-4122156	0.414244721667758	.	.
chr11	3894950	3895449	chr11	4121657	4122156	Dusp18|chr11:4121657-4122156	0.414244721667758	.	.
chr11	3913534	3914033	chr11	3710195	3710694	Slc35e4|chr11:3710195-3710694	0.292002559851871	.	.
chr11	3963478	3963977	chr11	3774253	3774752	Pes1|chr11:3774253-3774752	0.322812256225118	.	.
chr11	3983350	3983849	chr11	3774253	3774752	Gal3st1|chr11:3774253-3774752	0.338284558083159	.	.
chr11	4160019	4160518	chr11	3761927	3762426	Ccdc157|chr11:3761927-3762426	0.477441784905504	.	.
chr11	4160019	4160518	chr11	3761927	3762426	Sf3a1|chr11:3761927-3762426	0.477441784905504	.	.
chr11	4160019	4160518	chr11	4096446	4096945	Ccdc157|chr11:4096446-4096945	0.378778866018106	.	.
chr11	4160019	4160518	chr11	4096446	4096945	Sf3a1|chr11:4096446-4096945	0.378778866018106	.	.
chr11	4160019	4160518	chr11	4121657	4122156	Ccdc157|chr11:4121657-4122156	0.407829788602118	.	.
chr11	4160019	4160518	chr11	4121657	4122156	Sf3a1|chr11:4121657-4122156	0.407829788602118	.	.
chr11	4186479	4186978	chr11	3761927	3762426	Tbc1d10a|chr11:3761927-3762426	0.520986436610429	.	.
chr11	4186479	4186978	chr11	4096446	4096945	Tbc1d10a|chr11:4096446-4096945	0.396187571593288	.	.
chr11	4186479	4186978	chr11	4121657	4122156	Tbc1d10a|chr11:4121657-4122156	0.629025230423935	.	.
chr11	5065084	5065583	chr11	5485226	5485725	Gas2l1|chr11:5485226-5485725	0.376682545850231	.	.
chr11	5099145	5099644	chr11	5114826	5115325	Ewsr1|chr11:5114826-5115325	0.343043190805243	.	.
chr11	5099145	5099644	chr11	5114826	5115325	Rhbdd3|chr11:5114826-5115325	0.343043190805243	.	.
chr11	5261501	5262000	chr11	5485226	5485725	Kremen1|chr11:5485226-5485725	0.283184220349318	.	.
chr11	5444680	5445179	chr11	5061708	5062207	Znrf3|chr11:5061708-5062207	0.392460081368422	.	.
chr11	5444680	5445179	chr11	5707491	5707990	Znrf3|chr11:5707491-5707990	0.501429436625273	.	.
chr11	5542005	5542504	chr11	5485226	5485725	Ccdc117|chr11:5485226-5485725	0.341298338317572	.	.
chr11	5542005	5542504	chr11	5912555	5913054	Ccdc117|chr11:5912555-5913054	0.380811967762542	.	.
chr11	5761618	5762117	chr11	5707491	5707990	Urgcp|chr11:5707491-5707990	0.65733530314164	.	.
chr11	5761618	5762117	chr11	6187730	6188229	Urgcp|chr11:6187730-6188229	0.329065850117837	.	.
chr11	5762152	5762651	chr11	5707491	5707990	Urgcp|chr11:5707491-5707990	0.542300208980438	.	.
chr11	5837806	5838305	chr11	5740921	5741420	Polm|chr11:5740921-5741420	0.375874376795842	.	.
chr11	5955521	5956020	chr11	5707491	5707990	Ykt6|chr11:5707491-5707990	0.307412677600436	.	.
chr11	5955521	5956020	chr11	5901921	5902420	Ykt6|chr11:5901921-5902420	0.501086759753421	.	.
chr11	6200213	6200712	chr11	6030578	6031077	A730071L15Rik|chr11:6030578-6031077	0.303662970490578	.	.
chr11	6200213	6200712	chr11	6030578	6031077	Nudcd3|chr11:6030578-6031077	0.303662970490578	.	.
chr11	6267557	6268056	chr11	6120450	6120949	Ddx56|chr11:6120450-6120949	0.53597777513608	.	.
chr11	6267557	6268056	chr11	6187730	6188229	Ddx56|chr11:6187730-6188229	0.425170581389751	.	.
chr11	6267557	6268056	chr11	6187730	6188229	Ddx56|chr11:6187730-6188229	0.425170581389752	.	.
chr11	6388567	6389066	chr11	6187730	6188229	Zmiz2|chr11:6187730-6188229	0.384130093893311	.	.
chr11	6415494	6415993	chr11	6030578	6031077	Ppia|chr11:6030578-6031077	0.292027007449124	.	.
chr11	6444307	6444806	chr11	6406154	6406653	H2afv|chr11:6406154-6406653	0.401388977756574	.	.
chr11	6605844	6606343	chr11	6406154	6406653	Nacad|chr11:6406154-6406653	0.32957248489579	.	.
chr11	7063206	7063705	chr11	7160536	7161035	Adcy1|chr11:7160536-7161035	0.400324336865714	.	.
chr11	7213380	7213879	chr11	6889473	6889972	Igfbp3|chr11:6889473-6889972	0.554143368320788	.	.
chr11	7213380	7213879	chr11	6890031	6890530	Igfbp3|chr11:6890031-6890530	0.361620025461743	.	.
chr11	8664329	8664828	chr11	8624511	8625010	Tns3|chr11:8624511-8625010	0.300339440613274	.	.
chr11	11113765	11114264	chr11	11131662	11132161	Vwc2|chr11:11131662-11132161	0.392713219826368	.	.
chr11	11808722	11809221	chr11	11974805	11975304	Fignl1|chr11:11974805-11975304	0.30624412468569	.	.
chr11	11808722	11809221	chr11	12025370	12025869	Fignl1|chr11:12025370-12025869	0.325272023630299	.	.
chr11	11867820	11868319	chr11	12025370	12025869	1700042O10Rik|chr11:12025370-12025869	0.282421621304604	.	.
chr11	11867820	11868319	chr11	12231689	12232188	1700042O10Rik|chr11:12231689-12232188	0.305737985358745	.	.
chr11	16507927	16508426	chr11	16261167	16261666	Sec61g|chr11:16261167-16261666	0.511695974870239	.	.
chr11	17051545	17052044	chr11	16941368	16941867	Cnrip1|chr11:16941368-16941867	0.4505046812733	.	.
chr11	17051545	17052044	chr11	16941368	16941867	Plek|chr11:16941368-16941867	0.4505046812733	.	.
chr11	17051545	17052044	chr11	17498929	17499428	Cnrip1|chr11:17498929-17499428	0.285818549209624	.	.
chr11	17051545	17052044	chr11	17498929	17499428	Plek|chr11:17498929-17499428	0.285818549209624	.	.
chr11	17052106	17052605	chr11	16941368	16941867	Cnrip1|chr11:16941368-16941867	0.389869051028011	.	.
chr11	17052106	17052605	chr11	16941368	16941867	Plek|chr11:16941368-16941867	0.389869051028011	.	.
chr11	17052630	17053129	chr11	17498929	17499428	Plek|chr11:17498929-17499428	0.306399170754172	.	.
chr11	17158989	17159488	chr11	17160193	17160692	Ppp3r1|chr11:17160193-17160692	0.622220803614569	.	.
chr11	17211097	17211596	chr11	16967761	16968260	Pno1|chr11:16967761-16968260	0.350208726819066	.	.
chr11	17211641	17212140	chr11	17160193	17160692	Pno1|chr11:17160193-17160692	0.437622739201229	.	.
chr11	17211641	17212140	chr11	17279822	17280321	Pno1|chr11:17279822-17280321	0.319925483698555	.	.
chr11	19924013	19924512	chr11	19830590	19831089	Spred2|chr11:19830590-19831089	0.527691334323292	.	.
chr11	19924574	19925073	chr11	19925308	19925807	Spred2|chr11:19925308-19925807	0.331442401854891	.	.
chr11	20112677	20113176	chr11	20400704	20401203	Actr2|chr11:20400704-20401203	0.278902846496749	.	.
chr11	20249230	20249729	chr11	20445850	20446349	Cep68|chr11:20445850-20446349	0.401101112056343	.	.
chr11	20249230	20249729	chr11	20445850	20446349	Cep68|chr11:20445850-20446349	0.401101112056344	.	.
chr11	20249230	20249729	chr11	20454941	20455440	Cep68|chr11:20454941-20455440	0.593975360651236	.	.
chr11	20332570	20333069	chr11	20011101	20011600	Slc1a4|chr11:20011101-20011600	0.408603846686106	.	.
chr11	20332570	20333069	chr11	20445850	20446349	Slc1a4|chr11:20445850-20446349	0.384879973850533	.	.
chr11	20332570	20333069	chr11	20631609	20632108	Slc1a4|chr11:20631609-20632108	0.599531396160471	.	.
chr11	20332570	20333069	chr11	20690952	20691451	Slc1a4|chr11:20690952-20691451	0.432342550498505	.	.
chr11	20542743	20543242	chr11	20445850	20446349	Sertad2|chr11:20445850-20446349	0.460783546689193	.	.
chr11	20542743	20543242	chr11	20631609	20632108	Sertad2|chr11:20631609-20632108	0.399589352674567	.	.
chr11	20542743	20543242	chr11	20690952	20691451	Sertad2|chr11:20690952-20691451	0.304036826347119	.	.
chr11	20741392	20741891	chr11	20445850	20446349	Aftph|chr11:20445850-20446349	0.418294013385305	.	.
chr11	21238489	21238988	chr11	20987655	20988154	Vps54|chr11:20987655-20988154	0.471132003574601	.	.
chr11	21239060	21239559	chr11	20987655	20988154	Vps54|chr11:20987655-20988154	0.472139221954205	.	.
chr11	22859555	22860054	chr11	23124342	23124841	9130230N09Rik|chr11:23124342-23124841	0.279061545666693	.	.
chr11	22971680	22972179	chr11	22662025	22662524	Zrsr1|chr11:22662025-22662524	0.359644362109311	.	.
chr11	22971680	22972179	chr11	23124342	23124841	Zrsr1|chr11:23124342-23124841	0.348279083668444	.	.
chr11	22981990	22982489	chr11	22672055	22672554	Commd1|chr11:22672055-22672554	0.396712900181751	.	.
chr11	22990804	22991303	chr11	23124342	23124841	Cct4|chr11:23124342-23124841	0.590675314590039	.	.
chr11	23770813	23771312	chr11	24080853	24081352	Rel|chr11:24080853-24081352	0.382334519302328	.	.
chr11	23895039	23895538	chr11	24080853	24081352	Gm12061|chr11:24080853-24081352	0.480178876491896	.	.
chr11	23895039	23895538	chr11	24080853	24081352	Papolg|chr11:24080853-24081352	0.480178876491896	.	.
chr11	26592945	26593444	chr11	26806625	26807124	Vrk2|chr11:26806625-26807124	0.558340421221905	.	.
chr11	26592945	26593444	chr11	26824226	26824725	Vrk2|chr11:26824226-26824725	0.405025711632199	.	.
chr11	26592945	26593444	chr11	26961519	26962018	Vrk2|chr11:26961519-26962018	0.477428980067266	.	.
chr11	26592945	26593444	chr11	26961519	26962018	Vrk2|chr11:26961519-26962018	0.477428980067267	.	.
chr11	26592945	26593444	chr11	26996674	26997173	Vrk2|chr11:26996674-26997173	0.506680581484377	.	.
chr11	26593447	26593946	chr11	26806625	26807124	Vrk2|chr11:26806625-26807124	0.699963815490778	.	.
chr11	26593447	26593946	chr11	26824226	26824725	Vrk2|chr11:26824226-26824725	0.442185588888248	.	.
chr11	26593447	26593946	chr11	26961519	26962018	Vrk2|chr11:26961519-26962018	0.435273506268877	.	.
chr11	26593447	26593946	chr11	26996674	26997173	Vrk2|chr11:26996674-26997173	0.585011799076563	.	.
chr11	28583291	28583790	chr11	28365357	28365856	Ccdc85a|chr11:28365357-28365856	0.343993219158749	.	.
chr11	28584127	28584626	chr11	28484570	28485069	Ccdc85a|chr11:28484570-28485069	0.403733849963284	.	.
chr11	29172618	29173117	chr11	29428683	29429182	A630052C17Rik|chr11:29428683-29429182	0.438919229554645	.	.
chr11	29172618	29173117	chr11	29428683	29429182	Ppp4r3b|chr11:29428683-29429182	0.438919229554645	.	.
chr11	29247161	29247660	chr11	28815389	28815888	Cfap36|chr11:28815389-28815888	0.313018120459359	.	.
chr11	29547982	29548481	chr11	29718420	29718919	Clhc1|chr11:29718420-29718919	0.40903127043619	.	.
chr11	29547982	29548481	chr11	29718420	29718919	Rps27a|chr11:29718420-29718919	0.40903127043619	.	.
chr11	30266844	30267343	chr11	30657058	30657557	Gm8098|chr11:30657058-30657557	0.380997011519741	.	.
chr11	30267372	30267871	chr11	30405459	30405958	Gm8098|chr11:30405459-30405958	0.301486617298305	.	.
chr11	30267372	30267871	chr11	30405459	30405958	Sptbn1|chr11:30405459-30405958	0.301486617298305	.	.
chr11	30267372	30267871	chr11	30657058	30657557	Gm8098|chr11:30657058-30657557	0.494508657927659	.	.
chr11	30267372	30267871	chr11	30657058	30657557	Sptbn1|chr11:30657058-30657557	0.494508657927659	.	.
chr11	30267892	30268391	chr11	30676047	30676546	Gm8098|chr11:30676047-30676546	0.349796525112238	.	.
chr11	30267892	30268391	chr11	30676047	30676546	Sptbn1|chr11:30676047-30676546	0.349796525112238	.	.
chr11	30648973	30649472	chr11	30405459	30405958	Acyp2|chr11:30405459-30405958	0.421641169787278	.	.
chr11	30648973	30649472	chr11	30754917	30755416	Acyp2|chr11:30754917-30755416	0.524609056265982	.	.
chr11	30954161	30954660	chr11	30676047	30676546	Erlec1|chr11:30676047-30676546	0.28499554690289	.	.
chr11	30954161	30954660	chr11	30754917	30755416	Erlec1|chr11:30754917-30755416	0.352878176442848	.	.
chr11	31671728	31672227	chr11	31610290	31610789	Bod1|chr11:31610290-31610789	0.306322444327722	.	.
chr11	33147016	33147515	chr11	33146124	33146623	Fgf18|chr11:33146124-33146623	0.375962298122097	.	.
chr11	33147604	33148103	chr11	33146124	33146623	Fgf18|chr11:33146124-33146623	0.482627691345197	.	.
chr11	33162905	33163404	chr11	32922643	32923142	Npm1|chr11:32922643-32923142	0.396942063279054	.	.
chr11	33162905	33163404	chr11	33005261	33005760	Npm1|chr11:33005261-33005760	0.298626610606196	.	.
chr11	34314478	34314977	chr11	34508744	34509243	Insyn2b|chr11:34508744-34509243	0.4506575994384	.	.
chr11	35120783	35121282	chr11	34881493	34881992	Slit3|chr11:34881493-34881992	0.399962244748966	.	.
chr11	35121400	35121899	chr11	34814727	34815226	Slit3|chr11:34814727-34815226	0.301167775957147	.	.
chr11	35121400	35121899	chr11	34881493	34881992	Slit3|chr11:34881493-34881992	0.344903811934707	.	.
chr11	40733291	40733790	chr11	40692427	40692926	Hmmr|chr11:40692427-40692926	0.29480373892404	.	.
chr11	40733291	40733790	chr11	40692427	40692926	Nudcd2|chr11:40692427-40692926	0.29480373892404	.	.
chr11	40733291	40733790	chr11	40865644	40866143	Hmmr|chr11:40865644-40866143	0.464257605243972	.	.
chr11	40733291	40733790	chr11	40865644	40866143	Nudcd2|chr11:40865644-40866143	0.464257605243972	.	.
chr11	40733864	40734363	chr11	40394762	40395261	Hmmr|chr11:40394762-40395261	0.480036555300118	.	.
chr11	40733864	40734363	chr11	40394762	40395261	Nudcd2|chr11:40394762-40395261	0.480036555300118	.	.
chr11	40733864	40734363	chr11	40395321	40395820	Hmmr|chr11:40395321-40395820	0.415189949081524	.	.
chr11	40733864	40734363	chr11	40395321	40395820	Nudcd2|chr11:40395321-40395820	0.415189949081524	.	.
chr11	40733864	40734363	chr11	40552031	40552530	Hmmr|chr11:40552031-40552530	0.379201733903928	.	.
chr11	40733864	40734363	chr11	40552031	40552530	Nudcd2|chr11:40552031-40552530	0.379201733903928	.	.
chr11	43747756	43748255	chr11	43783682	43784181	Ttc1|chr11:43783682-43784181	0.348211705154284	.	.
chr11	44518707	44519206	chr11	44610856	44611355	Rnf145|chr11:44610856-44611355	0.326644124852388	.	.
chr11	44616972	44617471	chr11	44610856	44611355	Ebf1|chr11:44610856-44611355	0.411012944008747	.	.
chr11	45851687	45852186	chr11	45766564	45767063	Clint1|chr11:45766564-45767063	0.319377407785549	.	.
chr11	45851687	45852186	chr11	45767137	45767636	Clint1|chr11:45767137-45767636	0.407263057569517	.	.
chr11	45944758	45945257	chr11	45767137	45767636	Lsm11|chr11:45767137-45767636	0.295800073197223	.	.
chr11	46436683	46437182	chr11	46666012	46666511	Med7|chr11:46666012-46666511	0.366827966158975	.	.
chr11	48799792	48800291	chr11	48855390	48855889	Rack1|chr11:48855390-48855889	0.309697184597445	.	.
chr11	48800315	48800814	chr11	48833647	48834146	Rack1|chr11:48833647-48834146	0.32470018812138	.	.
chr11	48800315	48800814	chr11	48837777	48838276	Rack1|chr11:48837777-48838276	0.2974946265427	.	.
chr11	48800315	48800814	chr11	48855390	48855889	Rack1|chr11:48855390-48855889	0.487624555987458	.	.
chr11	48800315	48800814	chr11	49103228	49103727	Rack1|chr11:49103228-49103727	0.295530374836429	.	.
chr11	48816857	48817356	chr11	48837777	48838276	Trim41|chr11:48837777-48838276	0.385449863031067	.	.
chr11	48816857	48817356	chr11	48855390	48855889	Trim41|chr11:48855390-48855889	0.542746109384836	.	.
chr11	48816857	48817356	chr11	48856814	48857313	Trim41|chr11:48856814-48857313	0.492305340219399	.	.
chr11	48853382	48853881	chr11	48808917	48809416	Gm16170|chr11:48808917-48809416	0.575098262092397	.	.
chr11	48853382	48853881	chr11	48833647	48834146	Gm16170|chr11:48833647-48834146	0.423251569195279	.	.
chr11	48853382	48853881	chr11	48834168	48834667	Gm16170|chr11:48834168-48834667	0.294178832784592	.	.
chr11	48853382	48853881	chr11	48834168	48834667	Gm16170|chr11:48834168-48834667	0.294178832784593	.	.
chr11	48853382	48853881	chr11	48837777	48838276	Gm16170|chr11:48837777-48838276	0.364262488427621	.	.
chr11	48853382	48853881	chr11	48855390	48855889	Gm16170|chr11:48855390-48855889	0.480392905179979	.	.
chr11	48853382	48853881	chr11	48856814	48857313	Gm16170|chr11:48856814-48857313	0.500570289129744	.	.
chr11	49203772	49204271	chr11	48808917	48809416	Zfp62|chr11:48808917-48809416	0.322577112210894	.	.
chr11	49203772	49204271	chr11	49250271	49250770	Zfp62|chr11:49250271-49250770	0.31228776189513	.	.
chr11	49243866	49244365	chr11	48837777	48838276	Mgat1|chr11:48837777-48838276	0.537925439846702	.	.
chr11	49243866	49244365	chr11	48855390	48855889	Mgat1|chr11:48855390-48855889	0.317896981648074	.	.
chr11	49712561	49713060	chr11	49271212	49271711	Cnot6|chr11:49271212-49271711	0.417737969654959	.	.
chr11	49712561	49713060	chr11	49727806	49728305	Cnot6|chr11:49727806-49728305	0.282115655370053	.	.
chr11	49712561	49713060	chr11	49918721	49919220	Cnot6|chr11:49918721-49919220	0.299118313894157	.	.
chr11	49793905	49794404	chr11	49927151	49927650	Gfpt2|chr11:49927151-49927650	0.288175213632171	.	.
chr11	49846412	49846911	chr11	49918119	49918618	Mapk9|chr11:49918119-49918618	0.322272486024226	.	.
chr11	49846412	49846911	chr11	49918721	49919220	Mapk9|chr11:49918721-49919220	0.448993055622263	.	.
chr11	49846412	49846911	chr11	49955731	49956230	Mapk9|chr11:49955731-49956230	0.419022346133149	.	.
chr11	49901955	49902454	chr11	49918119	49918618	Rasgef1c|chr11:49918119-49918618	0.441126386277732	.	.
chr11	49901955	49902454	chr11	49918721	49919220	Rasgef1c|chr11:49918721-49919220	0.512716759712039	.	.
chr11	49901955	49902454	chr11	49927151	49927650	Rasgef1c|chr11:49927151-49927650	0.336075712461291	.	.
chr11	49901955	49902454	chr11	49955731	49956230	Rasgef1c|chr11:49955731-49956230	0.293922107264936	.	.
chr11	50601732	50602231	chr11	50540039	50540538	Adamts2|chr11:50540039-50540538	0.568081153798694	.	.
chr11	50601732	50602231	chr11	50540039	50540538	Gm12198|chr11:50540039-50540538	0.568081153798694	.	.
chr11	50601732	50602231	chr11	50571341	50571840	Adamts2|chr11:50571341-50571840	0.34015604547184	.	.
chr11	50601732	50602231	chr11	50571341	50571840	Gm12198|chr11:50571341-50571840	0.34015604547184	.	.
chr11	50603070	50603569	chr11	50769375	50769874	Gm12198|chr11:50769375-50769874	0.33866378545557	.	.
chr11	51289688	51290187	chr11	51391471	51391970	Col23a1|chr11:51391471-51391970	0.286128750629777	.	.
chr11	51289688	51290187	chr11	51576378	51576877	Col23a1|chr11:51576378-51576877	0.279053450326556	.	.
chr11	51606706	51607205	chr11	51755773	51756272	Hnrnpab|chr11:51755773-51756272	0.426870605932352	.	.
chr11	51688541	51689040	chr11	51755773	51756272	0610009B22Rik|chr11:51755773-51756272	0.472745868579834	.	.
chr11	51688541	51689040	chr11	51756283	51756782	0610009B22Rik|chr11:51756283-51756782	0.527012989997793	.	.
chr11	51688541	51689040	chr11	51855397	51855896	0610009B22Rik|chr11:51855397-51855896	0.365592571209458	.	.
chr11	51857661	51858160	chr11	52079946	52080445	Jade2|chr11:52079946-52080445	0.392721725604812	.	.
chr11	51857661	51858160	chr11	52220229	52220728	Jade2|chr11:52220229-52220728	0.574081445338018	.	.
chr11	51999945	52000444	chr11	51756283	51756782	Gm12204|chr11:51756283-51756782	0.317348854579751	.	.
chr11	51999945	52000444	chr11	51756283	51756782	Ube2b|chr11:51756283-51756782	0.317348854579751	.	.
chr11	51999945	52000444	chr11	51855397	51855896	Gm12204|chr11:51855397-51855896	0.519100875722347	.	.
chr11	51999945	52000444	chr11	51855397	51855896	Ube2b|chr11:51855397-51855896	0.519100875722347	.	.
chr11	51999945	52000444	chr11	51856134	51856633	Gm12204|chr11:51856134-51856633	0.681251487655663	.	.
chr11	51999945	52000444	chr11	51856134	51856633	Ube2b|chr11:51856134-51856633	0.681251487655663	.	.
chr11	51999945	52000444	chr11	51945350	51945849	Gm12204|chr11:51945350-51945849	0.43671857124094	.	.
chr11	51999945	52000444	chr11	51945350	51945849	Ube2b|chr11:51945350-51945849	0.43671857124094	.	.
chr11	51999945	52000444	chr11	52345887	52346386	Gm12204|chr11:52345887-52346386	0.425629494479681	.	.
chr11	51999945	52000444	chr11	52345887	52346386	Ube2b|chr11:52345887-52346386	0.425629494479681	.	.
chr11	52000555	52001054	chr11	51856134	51856633	Gm12204|chr11:51856134-51856633	0.483348996865176	.	.
chr11	52000555	52001054	chr11	51856134	51856633	Ube2b|chr11:51856134-51856633	0.483348996865176	.	.
chr11	52099118	52099617	chr11	52335866	52336365	Ppp2ca|chr11:52335866-52336365	0.373174360133593	.	.
chr11	52231721	52232220	chr11	52143607	52144106	Skp1a|chr11:52143607-52144106	0.417272536470249	.	.
chr11	52396175	52396674	chr11	52143607	52144106	9530068E07Rik|chr11:52143607-52144106	0.28950405131365	.	.
chr11	53300322	53300821	chr11	53487640	53488139	Hspa4|chr11:53487640-53488139	0.290776477402219	.	.
chr11	53350427	53350926	chr11	53057546	53058045	Aff4|chr11:53057546-53058045	0.470119459533497	.	.
chr11	53350931	53351430	chr11	53478489	53478988	Aff4|chr11:53478489-53478988	0.287396516678965	.	.
chr11	53430286	53430785	chr11	53228980	53229479	Gdf9|chr11:53228980-53229479	0.314467569539073	.	.
chr11	53430286	53430785	chr11	53228980	53229479	Uqcrq|chr11:53228980-53229479	0.314467569539073	.	.
chr11	53430286	53430785	chr11	53478489	53478988	Gdf9|chr11:53478489-53478988	0.396989050010704	.	.
chr11	53430286	53430785	chr11	53478489	53478988	Uqcrq|chr11:53478489-53478988	0.396989050010704	.	.
chr11	53430286	53430785	chr11	53520056	53520555	Gdf9|chr11:53520056-53520555	0.286143760604853	.	.
chr11	53430286	53430785	chr11	53520056	53520555	Uqcrq|chr11:53520056-53520555	0.286143760604853	.	.
chr11	53519552	53520051	chr11	53479015	53479514	Sept8|chr11:53479015-53479514	0.281236700573986	.	.
chr11	53519552	53520051	chr11	53520056	53520555	Sept8|chr11:53520056-53520555	0.38368600993891	.	.
chr11	53519552	53520051	chr11	53735515	53736014	Sept8|chr11:53735515-53736014	0.320534425224454	.	.
chr11	53707052	53707551	chr11	53763473	53763972	Rad50|chr11:53763473-53763972	0.478297075070346	.	.
chr11	53769713	53770212	chr11	54112961	54113460	Irf1|chr11:54112961-54113460	0.338665351055729	.	.
chr11	53769713	53770212	chr11	54144831	54145330	Irf1|chr11:54144831-54145330	0.379147627230308	.	.
chr11	53770230	53770729	chr11	53520591	53521090	Irf1|chr11:53520591-53521090	0.30068707215703	.	.
chr11	53891550	53892049	chr11	53735515	53736014	Slc22a5|chr11:53735515-53736014	0.298238123596007	.	.
chr11	53980083	53980582	chr11	53520056	53520555	Slc22a21|chr11:53520056-53520555	0.280775863617668	.	.
chr11	53980083	53980582	chr11	53849889	53850388	Slc22a21|chr11:53849889-53850388	0.47364224472322	.	.
chr11	53980083	53980582	chr11	54002632	54003131	Slc22a21|chr11:54002632-54003131	0.303478631912321	.	.
chr11	53980083	53980582	chr11	54122258	54122757	Slc22a21|chr11:54122258-54122757	0.394012236568986	.	.
chr11	54100707	54101206	chr11	53849889	53850388	P4ha2|chr11:53849889-53850388	0.346143703955219	.	.
chr11	54100707	54101206	chr11	54122258	54122757	P4ha2|chr11:54122258-54122757	0.489289974134838	.	.
chr11	54303873	54304372	chr11	54413011	54413510	Acsl6|chr11:54413011-54413510	0.317960789943965	.	.
chr11	54522599	54523098	chr11	54955884	54956383	Rapgef6|chr11:54955884-54956383	0.45421631349671	.	.
chr11	54786763	54787262	chr11	54904212	54904711	Cdc42se2|chr11:54904212-54904711	0.284720485045385	.	.
chr11	54787443	54787942	chr11	54930311	54930810	Cdc42se2|chr11:54930311-54930810	0.332548610964067	.	.
chr11	54787443	54787942	chr11	55240519	55241018	Cdc42se2|chr11:55240519-55241018	0.303138408759844	.	.
chr11	54860391	54860890	chr11	54879330	54879829	Lyrm7|chr11:54879330-54879829	0.311138666061709	.	.
chr11	54866445	54866944	chr11	55039590	55040089	Hint1|chr11:55039590-55040089	0.344281660685617	.	.
chr11	54902654	54903153	chr11	54833830	54834329	Gpx3|chr11:54833830-54834329	0.307376546994497	.	.
chr11	54902654	54903153	chr11	54904212	54904711	Gpx3|chr11:54904212-54904711	0.307261556570613	.	.
chr11	54902654	54903153	chr11	55240519	55241018	Gpx3|chr11:55240519-55241018	0.431348430877259	.	.
chr11	55033230	55033729	chr11	55240519	55241018	Anxa6|chr11:55240519-55241018	0.334394108078125	.	.
chr11	55033230	55033729	chr11	55386408	55386907	Anxa6|chr11:55386408-55386907	0.371267131570301	.	.
chr11	55097594	55098093	chr11	54833830	54834329	Gm2a|chr11:54833830-54834329	0.386699253895764	.	.
chr11	55097594	55098093	chr11	55240519	55241018	Gm2a|chr11:55240519-55241018	0.316820459419699	.	.
chr11	55097594	55098093	chr11	55402600	55403099	Gm2a|chr11:55402600-55403099	0.537915581325043	.	.
chr11	55097594	55098093	chr11	55402600	55403099	Gm2a|chr11:55402600-55403099	0.537915581325044	.	.
chr11	55204077	55204576	chr11	54938821	54939320	Slc36a1|chr11:54938821-54939320	0.288338186358379	.	.
chr11	55204077	55204576	chr11	54998146	54998645	Slc36a1|chr11:54998146-54998645	0.330505058800387	.	.
chr11	55204077	55204576	chr11	55402600	55403099	Slc36a1|chr11:55402600-55403099	0.520694646124203	.	.
chr11	55460969	55461468	chr11	55240519	55241018	Atox1|chr11:55240519-55241018	0.351369277611709	.	.
chr11	55460969	55461468	chr11	55402600	55403099	Atox1|chr11:55402600-55403099	0.42122702302205	.	.
chr11	55469134	55469633	chr11	55039590	55040089	G3bp1|chr11:55039590-55040089	0.348153652656024	.	.
chr11	55469134	55469633	chr11	55402600	55403099	G3bp1|chr11:55402600-55403099	0.573455651521508	.	.
chr11	55469713	55470212	chr11	55402600	55403099	G3bp1|chr11:55402600-55403099	0.307349798833518	.	.
chr11	55607008	55607507	chr11	55386408	55386907	Glra1|chr11:55386408-55386907	0.349190507331245	.	.
chr11	55607008	55607507	chr11	55402600	55403099	Glra1|chr11:55402600-55403099	0.345143402879317	.	.
chr11	55607008	55607507	chr11	55518735	55519234	Glra1|chr11:55518735-55519234	0.35497482952807	.	.
chr11	57518411	57518910	chr11	57587547	57588046	Fam114a2|chr11:57587547-57588046	0.395283028456356	.	.
chr11	57518411	57518910	chr11	57587547	57588046	Mfap3|chr11:57587547-57588046	0.395283028456356	.	.
chr11	57518411	57518910	chr11	57778303	57778802	Fam114a2|chr11:57778303-57778802	0.507938721021235	.	.
chr11	57518411	57518910	chr11	57778303	57778802	Mfap3|chr11:57778303-57778802	0.507938721021235	.	.
chr11	57644906	57645405	chr11	57587547	57588046	Galnt10|chr11:57587547-57588046	0.430752289078348	.	.
chr11	57644906	57645405	chr11	57696137	57696636	Galnt10|chr11:57696137-57696636	0.393764886059287	.	.
chr11	57801295	57801794	chr11	57566287	57566786	2010001A14Rik|chr11:57566287-57566786	0.280939739294909	.	.
chr11	57801295	57801794	chr11	57566287	57566786	Sap30l|chr11:57566287-57566786	0.280939739294909	.	.
chr11	57801295	57801794	chr11	57587547	57588046	2010001A14Rik|chr11:57587547-57588046	0.328499736613471	.	.
chr11	57801295	57801794	chr11	57587547	57588046	Sap30l|chr11:57587547-57588046	0.328499736613471	.	.
chr11	57801295	57801794	chr11	57962245	57962744	2010001A14Rik|chr11:57962245-57962744	0.495390598951712	.	.
chr11	57801295	57801794	chr11	57962245	57962744	Sap30l|chr11:57962245-57962744	0.495390598951712	.	.
chr11	57801295	57801794	chr11	57962745	57963244	2010001A14Rik|chr11:57962745-57963244	0.45880138886691	.	.
chr11	57801295	57801794	chr11	57962745	57963244	Sap30l|chr11:57962745-57963244	0.45880138886691	.	.
chr11	58008513	58009012	chr11	57778303	57778802	Larp1|chr11:57778303-57778802	0.343488450034344	.	.
chr11	58008513	58009012	chr11	57787009	57787508	Larp1|chr11:57787009-57787508	0.380390514451791	.	.
chr11	58008513	58009012	chr11	58179510	58180009	Larp1|chr11:58179510-58180009	0.461413244951919	.	.
chr11	58008513	58009012	chr11	58301694	58302193	Larp1|chr11:58301694-58302193	0.496891793415188	.	.
chr11	58008513	58009012	chr11	58302580	58303079	Larp1|chr11:58302580-58303079	0.329793612309183	.	.
chr11	58009181	58009680	chr11	58179510	58180009	Larp1|chr11:58179510-58180009	0.301468477791197	.	.
chr11	58009711	58010210	chr11	58057420	58057919	Larp1|chr11:58057420-58057919	0.321669662605646	.	.
chr11	58009711	58010210	chr11	58239145	58239644	Larp1|chr11:58239145-58239644	0.374417099898782	.	.
chr11	58103758	58104257	chr11	57787009	57787508	Cnot8|chr11:57787009-57787508	0.317365887743181	.	.
chr11	58103758	58104257	chr11	58179510	58180009	Cnot8|chr11:58179510-58180009	0.482278304812471	.	.
chr11	58103758	58104257	chr11	58301694	58302193	Cnot8|chr11:58301694-58302193	0.357360788536333	.	.
chr11	58168278	58168777	chr11	57819953	57820452	Gemin5|chr11:57819953-57820452	0.396771229426735	.	.
chr11	58168278	58168777	chr11	58314042	58314541	Gemin5|chr11:58314042-58314541	0.410874255532458	.	.
chr11	58306797	58307296	chr11	58302580	58303079	Zfp692|chr11:58302580-58303079	0.339585585595314	.	.
chr11	58323135	58323634	chr11	58179510	58180009	1700047K16Rik|chr11:58179510-58180009	0.330738146717754	.	.
chr11	58640299	58640798	chr11	58959825	58960324	Trim58|chr11:58959825-58960324	0.375703980854581	.	.
chr11	58640299	58640798	chr11	58981819	58982318	Trim58|chr11:58981819-58982318	0.575927536949809	.	.
chr11	58846859	58847358	chr11	58959825	58960324	Gm12258|chr11:58959825-58960324	0.361078424146563	.	.
chr11	58866990	58867489	chr11	58981819	58982318	2810021J22Rik|chr11:58981819-58982318	0.327519270869518	.	.
chr11	58866990	58867489	chr11	59209071	59209570	2810021J22Rik|chr11:59209071-59209570	0.33216042520079	.	.
chr11	58903534	58904033	chr11	59209071	59209570	Gm12257|chr11:59209071-59209570	0.324364888255119	.	.
chr11	58903534	58904033	chr11	59209071	59209570	Zfp39|chr11:59209071-59209570	0.324364888255119	.	.
chr11	58904043	58904542	chr11	59209071	59209570	Gm12257|chr11:59209071-59209570	0.291937355431728	.	.
chr11	58904043	58904542	chr11	59209071	59209570	Zfp39|chr11:59209071-59209570	0.291937355431728	.	.
chr11	58938679	58939178	chr11	58959825	58960324	Rnf187|chr11:58959825-58960324	0.393479021803709	.	.
chr11	58948531	58949030	chr11	59209071	59209570	Hist3h2ba|chr11:59209071-59209570	0.339853904564979	.	.
chr11	58954353	58954852	chr11	58994394	58994893	Hist3h2a|chr11:58994394-58994893	0.421950070250452	.	.
chr11	58954353	58954852	chr11	58994394	58994893	Trim17|chr11:58994394-58994893	0.421950070250452	.	.
chr11	58977851	58978350	chr11	58981819	58982318	2310058D17Rik|chr11:58981819-58982318	0.29281875283569	.	.
chr11	58977851	58978350	chr11	58981819	58982318	Trim11|chr11:58981819-58982318	0.29281875283569	.	.
chr11	59191644	59192143	chr11	59209071	59209570	Guk1|chr11:59209071-59209570	0.375879240461513	.	.
chr11	59202207	59202706	chr11	58959825	58960324	2610507I01Rik|chr11:58959825-58960324	0.31156895690891	.	.
chr11	59202207	59202706	chr11	58959825	58960324	Mrpl55|chr11:58959825-58960324	0.31156895690891	.	.
chr11	59208124	59208623	chr11	58994394	58994893	2310033P09Rik|chr11:58994394-58994893	0.321537535634412	.	.
chr11	59228020	59228519	chr11	58959825	58960324	Arf1|chr11:58959825-58960324	0.641805323778724	.	.
chr11	59506099	59506598	chr11	59538283	59538782	4933439C10Rik|chr11:59538283-59538782	0.417819921861889	.	.
chr11	60352835	60353334	chr11	60537735	60538234	Drc3|chr11:60537735-60538234	0.391158626219922	.	.
chr11	60352835	60353334	chr11	60537735	60538234	Tom1l2|chr11:60537735-60538234	0.391158626219922	.	.
chr11	60416982	60417481	chr11	60537735	60538234	Gid4|chr11:60537735-60538234	0.396285322605002	.	.
chr11	60699509	60700008	chr11	60292688	60293187	Llgl1|chr11:60292688-60293187	0.281189733369714	.	.
chr11	60777078	60777577	chr11	61104230	61104729	Smcr8|chr11:61104230-61104729	0.458391396963607	.	.
chr11	60777078	60777577	chr11	61104230	61104729	Top3a|chr11:61104230-61104729	0.458391396963607	.	.
chr11	60811047	60811546	chr11	60953740	60954239	Shmt1|chr11:60953740-60954239	0.379499938664485	.	.
chr11	60811047	60811546	chr11	61193331	61193830	Shmt1|chr11:61193331-61193830	0.285452864715918	.	.
chr11	60811047	60811546	chr11	61225529	61226028	Shmt1|chr11:61225529-61226028	0.377432737110157	.	.
chr11	60830383	60830882	chr11	60537735	60538234	Dhrs7b|chr11:60537735-60538234	0.533104393048074	.	.
chr11	60830383	60830882	chr11	61091784	61092283	Dhrs7b|chr11:61091784-61092283	0.557955605304436	.	.
chr11	60878582	60879081	chr11	60537735	60538234	Tmem11|chr11:60537735-60538234	0.439147625157374	.	.
chr11	60878582	60879081	chr11	61091784	61092283	Tmem11|chr11:61091784-61092283	0.347381855717342	.	.
chr11	60913533	60914032	chr11	60537735	60538234	Natd1|chr11:60537735-60538234	0.634134151591081	.	.
chr11	60913533	60914032	chr11	61091784	61092283	Natd1|chr11:61091784-61092283	0.543676569194279	.	.
chr11	61174850	61175349	chr11	61091784	61092283	Usp22|chr11:61091784-61092283	0.436246195844637	.	.
chr11	61408078	61408577	chr11	61225529	61226028	Gm45605|chr11:61225529-61226028	0.602130275564608	.	.
chr11	61408078	61408577	chr11	61226101	61226600	Gm45605|chr11:61226101-61226600	0.356839252084519	.	.
chr11	61408078	61408577	chr11	61714584	61715083	Gm45605|chr11:61714584-61715083	0.341040316932286	.	.
chr11	61494594	61495093	chr11	61226101	61226600	Mapk7|chr11:61226101-61226600	0.326111857927233	.	.
chr11	61579487	61579986	chr11	61714584	61715083	Epn2|chr11:61714584-61715083	0.487507401759523	.	.
chr11	61761895	61762394	chr11	62076613	62077112	Prpsap2|chr11:62076613-62077112	0.52591768567825	.	.
chr11	61854831	61855330	chr11	61597047	61597546	Ulk2|chr11:61597047-61597546	0.339482794902719	.	.
chr11	61930062	61930561	chr11	62076613	62077112	Akap10|chr11:62076613-62077112	0.506066562116197	.	.
chr11	61930062	61930561	chr11	62076613	62077112	Akap10|chr11:62076613-62077112	0.506066562116198	.	.
chr11	61956512	61957011	chr11	61620296	61620795	Specc1|chr11:61620296-61620795	0.656016386326611	.	.
chr11	61956512	61957011	chr11	62076613	62077112	Specc1|chr11:62076613-62077112	0.521975685003547	.	.
chr11	61957310	61957809	chr11	61714584	61715083	Specc1|chr11:61714584-61715083	0.504234734897268	.	.
chr11	62281160	62281659	chr11	62076613	62077112	Ttc19|chr11:62076613-62077112	0.404365750345719	.	.
chr11	62281160	62281659	chr11	62076613	62077112	Zswim7|chr11:62076613-62077112	0.404365750345719	.	.
chr11	62281160	62281659	chr11	62457097	62457596	Ttc19|chr11:62457097-62457596	0.315778877351867	.	.
chr11	62281160	62281659	chr11	62457097	62457596	Zswim7|chr11:62457097-62457596	0.315778877351867	.	.
chr11	62281160	62281659	chr11	62669421	62669920	Ttc19|chr11:62669421-62669920	0.285691669040033	.	.
chr11	62281160	62281659	chr11	62669421	62669920	Zswim7|chr11:62669421-62669920	0.285691669040033	.	.
chr11	62458183	62458682	chr11	62076613	62077112	Ncor1|chr11:62076613-62077112	0.311650689512575	.	.
chr11	62458183	62458682	chr11	62076613	62077112	Pigl|chr11:62076613-62077112	0.311650689512575	.	.
chr11	62458183	62458682	chr11	62576127	62576626	Ncor1|chr11:62576127-62576626	0.45004680736535	.	.
chr11	62458183	62458682	chr11	62576127	62576626	Pigl|chr11:62576127-62576626	0.45004680736535	.	.
chr11	62458183	62458682	chr11	62745881	62746380	Ncor1|chr11:62745881-62746380	0.436520696393283	.	.
chr11	62458183	62458682	chr11	62745881	62746380	Pigl|chr11:62745881-62746380	0.436520696393283	.	.
chr11	62550856	62551355	chr11	62495356	62495855	Gm12279|chr11:62495356-62495855	0.306649043026128	.	.
chr11	62550856	62551355	chr11	62495356	62495855	Ubb|chr11:62495356-62495855	0.306649043026128	.	.
chr11	62551498	62551997	chr11	62669421	62669920	Gm12279|chr11:62669421-62669920	0.402654498222668	.	.
chr11	62551498	62551997	chr11	62669421	62669920	Ubb|chr11:62669421-62669920	0.402654498222668	.	.
chr11	62551498	62551997	chr11	62745881	62746380	Gm12279|chr11:62745881-62746380	0.508355546845207	.	.
chr11	62551498	62551997	chr11	62745881	62746380	Ubb|chr11:62745881-62746380	0.508355546845207	.	.
chr11	62602541	62603040	chr11	62745881	62746380	2410006H16Rik|chr11:62745881-62746380	0.319487898618661	.	.
chr11	62602541	62603040	chr11	62756738	62757237	2410006H16Rik|chr11:62756738-62757237	0.282451049690046	.	.
chr11	62648413	62648912	chr11	62669421	62669920	Lrrc75a|chr11:62669421-62669920	0.300546139332489	.	.
chr11	62648413	62648912	chr11	62669421	62669920	Mmgt2|chr11:62669421-62669920	0.300546139332489	.	.
chr11	62789221	62789720	chr11	62576127	62576626	Zfp286|chr11:62576127-62576626	0.370865165553207	.	.
chr11	62789221	62789720	chr11	62669421	62669920	Zfp286|chr11:62669421-62669920	0.422579356330045	.	.
chr11	62789221	62789720	chr11	62745881	62746380	Zfp286|chr11:62745881-62746380	0.501549182355724	.	.
chr11	62789221	62789720	chr11	62901637	62902136	Zfp286|chr11:62901637-62902136	0.317913078398148	.	.
chr11	62846844	62847343	chr11	63135775	63136274	Fbxw10|chr11:63135775-63136274	0.282953348161071	.	.
chr11	62879159	62879658	chr11	62576127	62576626	Tvp23b|chr11:62576127-62576626	0.317353364184003	.	.
chr11	62879159	62879658	chr11	62669421	62669920	Tvp23b|chr11:62669421-62669920	0.474708131655221	.	.
chr11	62879159	62879658	chr11	62745881	62746380	Tvp23b|chr11:62745881-62746380	0.472932946877371	.	.
chr11	62920993	62921492	chr11	62613558	62614057	Tvp23bos|chr11:62613558-62614057	0.282238291867649	.	.
chr11	63921563	63922062	chr11	63708361	63708860	Hs3st3b1|chr11:63708361-63708860	0.542366203725404	.	.
chr11	63921563	63922062	chr11	63712043	63712542	Hs3st3b1|chr11:63712043-63712542	0.311630184816496	.	.
chr11	63922065	63922564	chr11	63708361	63708860	Hs3st3b1|chr11:63708361-63708860	0.537646411267619	.	.
chr11	63922065	63922564	chr11	63712043	63712542	Hs3st3b1|chr11:63712043-63712542	0.400896020413551	.	.
chr11	63922065	63922564	chr11	63914304	63914803	Hs3st3b1|chr11:63914304-63914803	0.281624624238776	.	.
chr11	64435703	64436202	chr11	64396453	64396952	Hs3st3a1|chr11:64396453-64396952	0.380813487590918	.	.
chr11	65162720	65163219	chr11	64776644	64777143	Arhgap44|chr11:64776644-64777143	0.292556760933385	.	.
chr11	65162720	65163219	chr11	65135363	65135862	Arhgap44|chr11:65135363-65135862	0.293019525742752	.	.
chr11	65787582	65788081	chr11	66121956	66122455	Map2k4|chr11:66121956-66122455	0.476437087269033	.	.
chr11	65788104	65788603	chr11	66121956	66122455	Map2k4|chr11:66121956-66122455	0.321751532259882	.	.
chr11	66168283	66168782	chr11	66121956	66122455	Dnah9|chr11:66121956-66122455	0.456463416914992	.	.
chr11	66168283	66168782	chr11	66121956	66122455	Gm12296|chr11:66121956-66122455	0.456463416914992	.	.
chr11	66525732	66526231	chr11	66301335	66301834	Shisa6|chr11:66301335-66301834	0.472494657894503	.	.
chr11	66525732	66526231	chr11	66301973	66302472	Shisa6|chr11:66301973-66302472	0.347209451457125	.	.
chr11	66525732	66526231	chr11	66482471	66482970	Shisa6|chr11:66482471-66482970	0.559311040127056	.	.
chr11	66526425	66526924	chr11	66301973	66302472	Shisa6|chr11:66301973-66302472	0.357937414304475	.	.
chr11	66526425	66526924	chr11	66482471	66482970	Shisa6|chr11:66482471-66482970	0.413835638220839	.	.
chr11	67024826	67025325	chr11	67482205	67482704	Tmem220|chr11:67482205-67482704	0.290226230531537	.	.
chr11	67051868	67052367	chr11	66984774	66985273	Adprm|chr11:66984774-66985273	0.332929499314693	.	.
chr11	67051868	67052367	chr11	66984774	66985273	Sco1|chr11:66984774-66985273	0.332929499314693	.	.
chr11	67052413	67052912	chr11	66984774	66985273	Adprm|chr11:66984774-66985273	0.317642201421212	.	.
chr11	67052413	67052912	chr11	66984774	66985273	Sco1|chr11:66984774-66985273	0.317642201421212	.	.
chr11	67454886	67455385	chr11	67010388	67010887	Gas7|chr11:67010388-67010887	0.307615254972552	.	.
chr11	68691203	68691702	chr11	68536378	68536877	Myh10|chr11:68536378-68536877	0.294804543068944	.	.
chr11	68691203	68691702	chr11	68583134	68583633	Myh10|chr11:68583134-68583633	0.408202114527711	.	.
chr11	68967887	68968386	chr11	68939581	68940080	Slc25a35|chr11:68939581-68940080	0.319482814184668	.	.
chr11	69008204	69008703	chr11	69035859	69036358	Pfas|chr11:69035859-69036358	0.344574430813219	.	.
chr11	69008204	69008703	chr11	69408494	69408993	Pfas|chr11:69408494-69408993	0.327188074110026	.	.
chr11	69015807	69016306	chr11	68973672	68974171	Ctc1|chr11:68973672-68974171	0.330432991278961	.	.
chr11	69059376	69059875	chr11	69041550	69042049	9330160F10Rik|chr11:69041550-69042049	0.285577749642136	.	.
chr11	69059376	69059875	chr11	69041550	69042049	Borcs6|chr11:69041550-69042049	0.285577749642136	.	.
chr11	69059376	69059875	chr11	69366372	69366871	9330160F10Rik|chr11:69366372-69366871	0.282618267067138	.	.
chr11	69059376	69059875	chr11	69366372	69366871	Borcs6|chr11:69366372-69366871	0.282618267067138	.	.
chr11	69059376	69059875	chr11	69408494	69408993	9330160F10Rik|chr11:69408494-69408993	0.513191229344241	.	.
chr11	69059376	69059875	chr11	69408494	69408993	Borcs6|chr11:69408494-69408993	0.513191229344241	.	.
chr11	69070533	69071032	chr11	68852821	68853320	Tmem107|chr11:68852821-68853320	0.338756954073106	.	.
chr11	69088264	69088763	chr11	69040105	69040604	Vamp2|chr11:69040105-69040604	0.348396857839263	.	.
chr11	69088264	69088763	chr11	69099868	69100367	Vamp2|chr11:69099868-69100367	0.281883699419584	.	.
chr11	69088264	69088763	chr11	69099868	69100367	Vamp2|chr11:69099868-69100367	0.281883699419585	.	.
chr11	69088264	69088763	chr11	69266287	69266786	Vamp2|chr11:69266287-69266786	0.27967956086718	.	.
chr11	69088264	69088763	chr11	69431883	69432382	Vamp2|chr11:69431883-69432382	0.319215884144896	.	.
chr11	69094565	69095064	chr11	68852821	68853320	Per1|chr11:68852821-68853320	0.670469999620292	.	.
chr11	69094565	69095064	chr11	68939581	68940080	Per1|chr11:68939581-68940080	0.459521479150274	.	.
chr11	69094565	69095064	chr11	69072941	69073440	Per1|chr11:69072941-69073440	0.465633638579959	.	.
chr11	69122526	69123025	chr11	68852821	68853320	9130213A22Rik|chr11:68852821-68853320	0.349817642199094	.	.
chr11	69323667	69324166	chr11	69124043	69124542	Cntrob|chr11:69124043-69124542	0.51205654418398	.	.
chr11	69323667	69324166	chr11	69124043	69124542	Trappc1|chr11:69124043-69124542	0.51205654418398	.	.
chr11	69323667	69324166	chr11	69235731	69236230	Cntrob|chr11:69235731-69236230	0.477330738376538	.	.
chr11	69323667	69324166	chr11	69235731	69236230	Trappc1|chr11:69235731-69236230	0.477330738376538	.	.
chr11	69323667	69324166	chr11	69366372	69366871	Cntrob|chr11:69366372-69366871	0.446140549351907	.	.
chr11	69323667	69324166	chr11	69366372	69366871	Trappc1|chr11:69366372-69366871	0.446140549351907	.	.
chr11	69323667	69324166	chr11	69418783	69419282	Cntrob|chr11:69418783-69419282	0.3004356573004	.	.
chr11	69323667	69324166	chr11	69418783	69419282	Trappc1|chr11:69418783-69419282	0.3004356573004	.	.
chr11	69325977	69326476	chr11	69124043	69124542	Kcnab3|chr11:69124043-69124542	0.317299477191632	.	.
chr11	69325977	69326476	chr11	69366372	69366871	Kcnab3|chr11:69366372-69366871	0.397783337998079	.	.
chr11	69325977	69326476	chr11	69408494	69408993	Kcnab3|chr11:69408494-69408993	0.332827715305092	.	.
chr11	69332026	69332525	chr11	69072941	69073440	Kcnab3os|chr11:69072941-69073440	0.522506515962431	.	.
chr11	69332026	69332525	chr11	69235731	69236230	Kcnab3os|chr11:69235731-69236230	0.279730655186445	.	.
chr11	69332026	69332525	chr11	69671079	69671578	Kcnab3os|chr11:69671079-69671578	0.282968631222921	.	.
chr11	69340459	69340958	chr11	69124043	69124542	Rnf227|chr11:69124043-69124542	0.285090670027814	.	.
chr11	69340459	69340958	chr11	69211362	69211861	Rnf227|chr11:69211362-69211861	0.29216452613402	.	.
chr11	69340459	69340958	chr11	69235119	69235618	Rnf227|chr11:69235119-69235618	0.346334286681957	.	.
chr11	69340459	69340958	chr11	69235731	69236230	Rnf227|chr11:69235731-69236230	0.34541560564174	.	.
chr11	69340459	69340958	chr11	69366372	69366871	Rnf227|chr11:69366372-69366871	0.420429961013334	.	.
chr11	69340459	69340958	chr11	69411079	69411578	Rnf227|chr11:69411079-69411578	0.379297344019133	.	.
chr11	69340459	69340958	chr11	69418783	69419282	Rnf227|chr11:69418783-69419282	0.557038779039644	.	.
chr11	69340987	69341486	chr11	69035859	69036358	Rnf227|chr11:69035859-69036358	0.382712929548334	.	.
chr11	69340987	69341486	chr11	69124043	69124542	Rnf227|chr11:69124043-69124542	0.41545139615313	.	.
chr11	69340987	69341486	chr11	69133869	69134368	Rnf227|chr11:69133869-69134368	0.381879155129085	.	.
chr11	69340987	69341486	chr11	69235119	69235618	Rnf227|chr11:69235119-69235618	0.485258519515495	.	.
chr11	69340987	69341486	chr11	69235731	69236230	Rnf227|chr11:69235731-69236230	0.434500680091504	.	.
chr11	69340987	69341486	chr11	69366372	69366871	Rnf227|chr11:69366372-69366871	0.298471375951352	.	.
chr11	69340987	69341486	chr11	69366372	69366871	Rnf227|chr11:69366372-69366871	0.298471375951353	.	.
chr11	69340987	69341486	chr11	69408494	69408993	Rnf227|chr11:69408494-69408993	0.297185787248635	.	.
chr11	69340987	69341486	chr11	69418783	69419282	Rnf227|chr11:69418783-69419282	0.356684102331446	.	.
chr11	69395511	69396010	chr11	69552848	69553347	Cyb5d1|chr11:69552848-69553347	0.384732571597649	.	.
chr11	69395511	69396010	chr11	69552848	69553347	Naa38|chr11:69552848-69553347	0.384732571597649	.	.
chr11	69580074	69580573	chr11	69411079	69411578	Trp53|chr11:69411079-69411578	0.41793499503298	.	.
chr11	69580074	69580573	chr11	69411079	69411578	Wrap53|chr11:69411079-69411578	0.41793499503298	.	.
chr11	69604833	69605332	chr11	69366372	69366871	Atp1b2|chr11:69366372-69366871	0.323385429241312	.	.
chr11	69604833	69605332	chr11	69418783	69419282	Atp1b2|chr11:69418783-69419282	0.457270590713372	.	.
chr11	69605738	69606237	chr11	69411079	69411578	Atp1b2|chr11:69411079-69411578	0.53436165342421	.	.
chr11	69605738	69606237	chr11	69513753	69514252	Atp1b2|chr11:69513753-69514252	0.479487120495191	.	.
chr11	69605738	69606237	chr11	69671079	69671578	Atp1b2|chr11:69671079-69671578	0.321575505686883	.	.
chr11	69605738	69606237	chr11	69803726	69804225	Atp1b2|chr11:69803726-69804225	0.43965714465383	.	.
chr11	69605738	69606237	chr11	69920678	69921177	Atp1b2|chr11:69920678-69921177	0.435817004583916	.	.
chr11	69621738	69622237	chr11	69418783	69419282	Sat2|chr11:69418783-69419282	0.391863191049338	.	.
chr11	69662430	69662929	chr11	69552848	69553347	Mpdu1|chr11:69552848-69553347	0.386619722915589	.	.
chr11	69672170	69672669	chr11	69408494	69408993	Eif4a1|chr11:69408494-69408993	0.534463025738418	.	.
chr11	69672170	69672669	chr11	69671079	69671578	Eif4a1|chr11:69671079-69671578	0.383426581933944	.	.
chr11	69672170	69672669	chr11	69803726	69804225	Eif4a1|chr11:69803726-69804225	0.34499142220408	.	.
chr11	69681799	69682298	chr11	69418783	69419282	Senp3|chr11:69418783-69419282	0.31020073117929	.	.
chr11	69681799	69682298	chr11	69418783	69419282	Tnfsf13os|chr11:69418783-69419282	0.31020073117929	.	.
chr11	69758467	69758966	chr11	69671079	69671578	Polr2a|chr11:69671079-69671578	0.335556094612505	.	.
chr11	69758467	69758966	chr11	69920678	69921177	Polr2a|chr11:69920678-69921177	0.346957241620611	.	.
chr11	69765713	69766212	chr11	69671079	69671578	Zbtb4|chr11:69671079-69671578	0.299776082114967	.	.
chr11	69765713	69766212	chr11	69803726	69804225	Zbtb4|chr11:69803726-69804225	0.356965811586536	.	.
chr11	69765713	69766212	chr11	69920678	69921177	Zbtb4|chr11:69920678-69921177	0.506435620865411	.	.
chr11	69765713	69766212	chr11	70021350	70021849	Zbtb4|chr11:70021350-70021849	0.303802720326171	.	.
chr11	69837825	69838324	chr11	69581263	69581762	Nlgn2|chr11:69581263-69581762	0.285871918808833	.	.
chr11	69837825	69838324	chr11	69581263	69581762	Tmem256|chr11:69581263-69581762	0.285871918808833	.	.
chr11	69837825	69838324	chr11	69671079	69671578	Nlgn2|chr11:69671079-69671578	0.461642203960725	.	.
chr11	69837825	69838324	chr11	69671079	69671578	Nlgn2|chr11:69671079-69671578	0.461642203960726	.	.
chr11	69837825	69838324	chr11	69671079	69671578	Tmem256|chr11:69671079-69671578	0.461642203960725	.	.
chr11	69837825	69838324	chr11	69671079	69671578	Tmem256|chr11:69671079-69671578	0.461642203960726	.	.
chr11	69837825	69838324	chr11	69803726	69804225	Nlgn2|chr11:69803726-69804225	0.412131464131325	.	.
chr11	69837825	69838324	chr11	69803726	69804225	Tmem256|chr11:69803726-69804225	0.412131464131325	.	.
chr11	69838343	69838842	chr11	69552848	69553347	Nlgn2|chr11:69552848-69553347	0.345685122414144	.	.
chr11	69838343	69838842	chr11	69552848	69553347	Tmem256|chr11:69552848-69553347	0.345685122414144	.	.
chr11	69838343	69838842	chr11	69671079	69671578	Nlgn2|chr11:69671079-69671578	0.292354140480066	.	.
chr11	69838343	69838842	chr11	69671079	69671578	Tmem256|chr11:69671079-69671578	0.292354140480066	.	.
chr11	69838343	69838842	chr11	69920678	69921177	Nlgn2|chr11:69920678-69921177	0.583588665748375	.	.
chr11	69838343	69838842	chr11	69920678	69921177	Tmem256|chr11:69920678-69921177	0.583588665748375	.	.
chr11	69846328	69846827	chr11	69513753	69514252	Plscr3|chr11:69513753-69514252	0.294082044972091	.	.
chr11	69846328	69846827	chr11	69581263	69581762	Plscr3|chr11:69581263-69581762	0.27986413418865	.	.
chr11	69846328	69846827	chr11	69671079	69671578	Plscr3|chr11:69671079-69671578	0.296790487106173	.	.
chr11	69846328	69846827	chr11	69803726	69804225	Plscr3|chr11:69803726-69804225	0.463596222730816	.	.
chr11	69900793	69901292	chr11	69803726	69804225	2810408A11Rik|chr11:69803726-69804225	0.286040343233113	.	.
chr11	69900793	69901292	chr11	69803726	69804225	Neurl4|chr11:69803726-69804225	0.286040343233113	.	.
chr11	69901471	69901970	chr11	70021350	70021849	2810408A11Rik|chr11:70021350-70021849	0.293431601353557	.	.
chr11	69901471	69901970	chr11	70021350	70021849	Neurl4|chr11:70021350-70021849	0.293431601353557	.	.
chr11	69901471	69901970	chr11	70029418	70029917	2810408A11Rik|chr11:70029418-70029917	0.291009940727769	.	.
chr11	69901471	69901970	chr11	70029418	70029917	Neurl4|chr11:70029418-70029917	0.291009940727769	.	.
chr11	69913736	69914235	chr11	69513753	69514252	Gps2|chr11:69513753-69514252	0.316840276556353	.	.
chr11	69913736	69914235	chr11	69581263	69581762	Gps2|chr11:69581263-69581762	0.323155617106792	.	.
chr11	69913736	69914235	chr11	69671079	69671578	Gps2|chr11:69671079-69671578	0.467431619416539	.	.
chr11	69913736	69914235	chr11	69803726	69804225	Gps2|chr11:69803726-69804225	0.457374038732882	.	.
chr11	69921489	69921988	chr11	69513753	69514252	Eif5a|chr11:69513753-69514252	0.356487901451542	.	.
chr11	69921489	69921988	chr11	69671079	69671578	Eif5a|chr11:69671079-69671578	0.332589693595226	.	.
chr11	69921489	69921988	chr11	69803726	69804225	Eif5a|chr11:69803726-69804225	0.329093965485656	.	.
chr11	69935400	69935899	chr11	69920678	69921177	Ybx2|chr11:69920678-69921177	0.387854190417608	.	.
chr11	69990686	69991185	chr11	70029418	70029917	Gabarap|chr11:70029418-70029917	0.496995725838718	.	.
chr11	69991267	69991766	chr11	69671079	69671578	Gabarap|chr11:69671079-69671578	0.286646835667324	.	.
chr11	69991267	69991766	chr11	69920678	69921177	Gabarap|chr11:69920678-69921177	0.443370615231703	.	.
chr11	69991267	69991766	chr11	70021350	70021849	Gabarap|chr11:70021350-70021849	0.395253775852061	.	.
chr11	70015147	70015646	chr11	70029418	70029917	Acadvl|chr11:70029418-70029917	0.316499855852357	.	.
chr11	70220905	70221404	chr11	70029418	70029917	Slc16a13|chr11:70029418-70029917	0.409188330081878	.	.
chr11	70432024	70432523	chr11	70509950	70510449	Arrb2|chr11:70509950-70510449	0.406170220344822	.	.
chr11	70451951	70452450	chr11	70028744	70029243	Med11|chr11:70028744-70029243	0.326181717348501	.	.
chr11	70654406	70654905	chr11	70509950	70510449	Pfn1|chr11:70509950-70510449	0.299918228258458	.	.
chr11	70763731	70764230	chr11	70509950	70510449	Zfp3|chr11:70509950-70510449	0.423794196747769	.	.
chr11	70763731	70764230	chr11	70777145	70777644	Zfp3|chr11:70777145-70777644	0.683181584629948	.	.
chr11	70763731	70764230	chr11	71052515	71053014	Zfp3|chr11:71052515-71053014	0.382779016468732	.	.
chr11	70969848	70970347	chr11	71052515	71053014	Nup88|chr11:71052515-71053014	0.39135833409171	.	.
chr11	70969848	70970347	chr11	71052515	71053014	Rpain|chr11:71052515-71053014	0.39135833409171	.	.
chr11	70982776	70983275	chr11	70509950	70510449	C1qbp|chr11:70509950-70510449	0.382370935846669	.	.
chr11	70982776	70983275	chr11	70777145	70777644	C1qbp|chr11:70777145-70777644	0.287717315685771	.	.
chr11	70982776	70983275	chr11	71052515	71053014	C1qbp|chr11:71052515-71053014	0.703971844833454	.	.
chr11	71033287	71033786	chr11	71052515	71053014	6330403K07Rik|chr11:71052515-71053014	0.423883587614064	.	.
chr11	71033287	71033786	chr11	71389492	71389991	6330403K07Rik|chr11:71389492-71389991	0.620062541114019	.	.
chr11	72266466	72266965	chr11	72502204	72502703	1700051A21Rik|chr11:72502204-72502703	0.363558294257803	.	.
chr11	72266466	72266965	chr11	72502204	72502703	Slc13a5|chr11:72502204-72502703	0.363558294257803	.	.
chr11	72266466	72266965	chr11	72608253	72608752	1700051A21Rik|chr11:72608253-72608752	0.381952417276163	.	.
chr11	72266466	72266965	chr11	72608253	72608752	Slc13a5|chr11:72608253-72608752	0.381952417276163	.	.
chr11	72606942	72607441	chr11	72488563	72489062	Ube2g1|chr11:72488563-72489062	0.31184587932193	.	.
chr11	72689722	72690221	chr11	72488563	72489062	Ankfy1|chr11:72488563-72489062	0.437191609357203	.	.
chr11	72689722	72690221	chr11	72570411	72570910	Ankfy1|chr11:72570411-72570910	0.386830171690833	.	.
chr11	73047502	73048001	chr11	73030830	73031329	Ncbp3|chr11:73030830-73031329	0.328513671501521	.	.
chr11	73199149	73199648	chr11	73030830	73031329	Ctns|chr11:73030830-73031329	0.300908896934361	.	.
chr11	73199149	73199648	chr11	73030830	73031329	Shpk|chr11:73030830-73031329	0.300908896934361	.	.
chr11	74619379	74619878	chr11	74499697	74500196	Ccdc92b|chr11:74499697-74500196	0.5432938669576	.	.
chr11	74619379	74619878	chr11	74546945	74547444	Ccdc92b|chr11:74546945-74547444	0.314133981371978	.	.
chr11	74619379	74619878	chr11	74638384	74638883	Ccdc92b|chr11:74638384-74638883	0.379929817682023	.	.
chr11	74619379	74619878	chr11	74838355	74838854	Ccdc92b|chr11:74838355-74838854	0.354093056329813	.	.
chr11	74619379	74619878	chr11	74838869	74839368	Ccdc92b|chr11:74838869-74839368	0.38196695873371	.	.
chr11	74649173	74649672	chr11	74499697	74500196	Cluh|chr11:74499697-74500196	0.329079822826108	.	.
chr11	74649173	74649672	chr11	74838355	74838854	Cluh|chr11:74838355-74838854	0.553746877953596	.	.
chr11	74649173	74649672	chr11	74838869	74839368	Cluh|chr11:74838869-74839368	0.453558838452874	.	.
chr11	74723622	74724121	chr11	74499697	74500196	Pafah1b1|chr11:74499697-74500196	0.41036418197168	.	.
chr11	74723622	74724121	chr11	74638384	74638883	Pafah1b1|chr11:74638384-74638883	0.33400145366676	.	.
chr11	74723622	74724121	chr11	74838355	74838854	Pafah1b1|chr11:74838355-74838854	0.586961776415663	.	.
chr11	74724132	74724631	chr11	74499697	74500196	Pafah1b1|chr11:74499697-74500196	0.358972103502149	.	.
chr11	74724132	74724631	chr11	74638384	74638883	Pafah1b1|chr11:74638384-74638883	0.402957548346605	.	.
chr11	74724132	74724631	chr11	74838355	74838854	Pafah1b1|chr11:74838355-74838854	0.328895229734346	.	.
chr11	74770615	74771114	chr11	74499697	74500196	Mettl16|chr11:74499697-74500196	0.419740406558424	.	.
chr11	74770615	74771114	chr11	74838355	74838854	Mettl16|chr11:74838355-74838854	0.558443820533562	.	.
chr11	74770615	74771114	chr11	75170361	75170860	Mettl16|chr11:75170361-75170860	0.567430109221434	.	.
chr11	74830072	74830571	chr11	74589917	74590416	Mnt|chr11:74589917-74590416	0.359376419100387	.	.
chr11	74830072	74830571	chr11	74832075	74832574	Mnt|chr11:74832075-74832574	0.374257027843316	.	.
chr11	74830072	74830571	chr11	74838355	74838854	Mnt|chr11:74838355-74838854	0.464409110738764	.	.
chr11	74830621	74831120	chr11	74838355	74838854	Mnt|chr11:74838355-74838854	0.38944470590545	.	.
chr11	74830621	74831120	chr11	74838869	74839368	Mnt|chr11:74838869-74839368	0.497602377717567	.	.
chr11	74896847	74897346	chr11	74499697	74500196	Sgsm2|chr11:74499697-74500196	0.298308391558534	.	.
chr11	74896847	74897346	chr11	74499697	74500196	Tsr1|chr11:74499697-74500196	0.298308391558534	.	.
chr11	74896847	74897346	chr11	74638384	74638883	Sgsm2|chr11:74638384-74638883	0.295727443321229	.	.
chr11	74896847	74897346	chr11	74638384	74638883	Tsr1|chr11:74638384-74638883	0.295727443321229	.	.
chr11	74896847	74897346	chr11	74838355	74838854	Sgsm2|chr11:74838355-74838854	0.544908279114338	.	.
chr11	74896847	74897346	chr11	74838355	74838854	Tsr1|chr11:74838355-74838854	0.544908279114338	.	.
chr11	74896847	74897346	chr11	74838869	74839368	Sgsm2|chr11:74838869-74839368	0.282348031303114	.	.
chr11	74896847	74897346	chr11	74838869	74839368	Tsr1|chr11:74838869-74839368	0.282348031303114	.	.
chr11	74896847	74897346	chr11	75170361	75170860	Sgsm2|chr11:75170361-75170860	0.493221680676741	.	.
chr11	74896847	74897346	chr11	75170361	75170860	Sgsm2|chr11:75170361-75170860	0.493221680676742	.	.
chr11	74896847	74897346	chr11	75170361	75170860	Tsr1|chr11:75170361-75170860	0.493221680676741	.	.
chr11	74896847	74897346	chr11	75170361	75170860	Tsr1|chr11:75170361-75170860	0.493221680676742	.	.
chr11	74897786	74898285	chr11	74499697	74500196	Sgsm2|chr11:74499697-74500196	0.371334699704643	.	.
chr11	74897786	74898285	chr11	74499697	74500196	Tsr1|chr11:74499697-74500196	0.371334699704643	.	.
chr11	74897786	74898285	chr11	74838355	74838854	Sgsm2|chr11:74838355-74838854	0.46578348355303	.	.
chr11	74897786	74898285	chr11	74838355	74838854	Tsr1|chr11:74838355-74838854	0.46578348355303	.	.
chr11	74897786	74898285	chr11	75170361	75170860	Sgsm2|chr11:75170361-75170860	0.506615510829187	.	.
chr11	74897786	74898285	chr11	75170361	75170860	Tsr1|chr11:75170361-75170860	0.506615510829187	.	.
chr11	74925792	74926291	chr11	74499697	74500196	Smg6|chr11:74499697-74500196	0.299520330308029	.	.
chr11	74925792	74926291	chr11	74499697	74500196	Srr|chr11:74499697-74500196	0.299520330308029	.	.
chr11	74925792	74926291	chr11	74546945	74547444	Smg6|chr11:74546945-74547444	0.327482214278151	.	.
chr11	74925792	74926291	chr11	74546945	74547444	Srr|chr11:74546945-74547444	0.327482214278151	.	.
chr11	74925792	74926291	chr11	74638384	74638883	Smg6|chr11:74638384-74638883	0.348313456960719	.	.
chr11	74925792	74926291	chr11	74638384	74638883	Srr|chr11:74638384-74638883	0.348313456960719	.	.
chr11	74925792	74926291	chr11	74838355	74838854	Smg6|chr11:74838355-74838854	0.421792939419119	.	.
chr11	74925792	74926291	chr11	74838355	74838854	Srr|chr11:74838355-74838854	0.421792939419119	.	.
chr11	74925792	74926291	chr11	75170361	75170860	Smg6|chr11:75170361-75170860	0.382185516755684	.	.
chr11	74925792	74926291	chr11	75170361	75170860	Srr|chr11:75170361-75170860	0.382185516755684	.	.
chr11	75172980	75173479	chr11	75119250	75119749	1700016P03Rik|chr11:75119250-75119749	0.30413353896884	.	.
chr11	75172980	75173479	chr11	75234737	75235236	1700016P03Rik|chr11:75234737-75235236	0.353596481285145	.	.
chr11	75172980	75173479	chr11	75234737	75235236	1700016P03Rik|chr11:75234737-75235236	0.353596481285146	.	.
chr11	75178557	75179056	chr11	74832075	74832574	Ovca2|chr11:74832075-74832574	0.352352097661546	.	.
chr11	75178557	75179056	chr11	74838355	74838854	Ovca2|chr11:74838355-74838854	0.30765385076626	.	.
chr11	75348201	75348700	chr11	75170361	75170860	Rpa1|chr11:75170361-75170860	0.468318647862165	.	.
chr11	75348201	75348700	chr11	75170361	75170860	Smyd4|chr11:75170361-75170860	0.468318647862165	.	.
chr11	75454481	75454980	chr11	75399223	75399722	Wdr81|chr11:75399223-75399722	0.311532988999324	.	.
chr11	75461221	75461720	chr11	75399223	75399722	Mir22hg|chr11:75399223-75399722	0.590393418226493	.	.
chr11	75461221	75461720	chr11	75399223	75399722	Tlcd2|chr11:75399223-75399722	0.590393418226493	.	.
chr11	76623317	76623816	chr11	76507674	76508173	Abr|chr11:76507674-76508173	0.385047416107065	.	.
[truncated: 11,428 more rows]
