# Supplementary material for: Single-cell analysis of chromatin accessibility in the adult mouse brain
Source: Nature. 2023 Dec 13;624(7991):378–89. doi: 10.1038/s41586-023-06824-9 (PMC10719105; doi:10.1038/s41586-023-06824-9)
Supplement: Supplementary file 3 — Supplementary Tables 1–25 and their legends. [file 41586_2023_6824_MOESM3_ESM.zip › 2023-03-05453B-s3/SI Tables/SI Table 13 Summary of all the gene-cCRE correlations/sa2subclass.Pineal_Crx_Glut.pdc.bedpe]

chr1	4785497	4785996	chr1	5082818	5083317	Mrpl15|chr1:5082818-5083317	0.362366875704487	.	.
chr1	4857480	4857979	chr1	5082818	5083317	Tcea1|chr1:5082818-5083317	0.686380604883832	.	.
chr1	4857480	4857979	chr1	5170387	5170886	Tcea1|chr1:5170387-5170886	0.277071523951904	.	.
chr1	4857480	4857979	chr1	5170387	5170886	Tcea1|chr1:5170387-5170886	0.277071523951905	.	.
chr1	5070122	5070621	chr1	4820137	4820636	Atp6v1h|chr1:4820137-4820636	0.364931043055468	.	.
chr1	5070122	5070621	chr1	4820137	4820636	Rgs20|chr1:4820137-4820636	0.364931043055468	.	.
chr1	6214386	6214885	chr1	5904738	5905237	4732440D04Rik|chr1:5904738-5905237	0.387586996837417	.	.
chr1	6214386	6214885	chr1	6180737	6181236	4732440D04Rik|chr1:6180737-6181236	0.707095839900227	.	.
chr1	6214386	6214885	chr1	6382628	6383127	4732440D04Rik|chr1:6382628-6383127	0.639043967953365	.	.
chr1	7088594	7089093	chr1	7010156	7010655	Pcmtd1|chr1:7010156-7010655	0.368903006004263	.	.
chr1	7397174	7397673	chr1	7028417	7028916	Gm26901|chr1:7028417-7028916	0.239918549706805	.	.
chr1	7397174	7397673	chr1	7155129	7155628	Gm26901|chr1:7155129-7155628	0.301887332653348	.	.
chr1	7397174	7397673	chr1	7239199	7239698	Gm26901|chr1:7239199-7239698	0.255372227836602	.	.
chr1	7397837	7398336	chr1	7018506	7019005	Gm26901|chr1:7018506-7019005	0.284528067880226	.	.
chr1	7397837	7398336	chr1	7297888	7298387	Gm26901|chr1:7297888-7298387	0.50772395625048	.	.
chr1	7397837	7398336	chr1	7297888	7298387	Gm26901|chr1:7297888-7298387	0.507723956250481	.	.
chr1	7397837	7398336	chr1	7582025	7582524	Gm26901|chr1:7582025-7582524	0.360831755927714	.	.
chr1	9630048	9630547	chr1	9374286	9374785	2610203C22Rik|chr1:9374286-9374785	0.295529286942893	.	.
chr1	9748256	9748755	chr1	9848033	9848532	1700034P13Rik|chr1:9848033-9848532	0.393345943094798	.	.
chr1	9748256	9748755	chr1	9848033	9848532	Vcpip1|chr1:9848033-9848532	0.393345943094798	.	.
chr1	9748256	9748755	chr1	9880245	9880744	1700034P13Rik|chr1:9880245-9880744	0.324291023999415	.	.
chr1	9748256	9748755	chr1	9880245	9880744	Vcpip1|chr1:9880245-9880744	0.324291023999415	.	.
chr1	9908384	9908883	chr1	9621361	9621860	Mcmdc2|chr1:9621361-9621860	0.259055334627934	.	.
chr1	9908384	9908883	chr1	9848033	9848532	Mcmdc2|chr1:9848033-9848532	0.288332431337481	.	.
chr1	10037697	10038196	chr1	10039501	10040000	Cops5|chr1:10039501-10040000	0.316741401115592	.	.
chr1	10037697	10038196	chr1	10039501	10040000	Cspp1|chr1:10039501-10040000	0.316741401115592	.	.
chr1	10232855	10233354	chr1	10024713	10025212	Arfgef1|chr1:10024713-10025212	0.268429760246272	.	.
chr1	10232855	10233354	chr1	10039501	10040000	Arfgef1|chr1:10039501-10040000	0.580542082425828	.	.
chr1	12992497	12992996	chr1	12836746	12837245	Slco5a1|chr1:12836746-12837245	0.255213109064736	.	.
chr1	13069058	13069557	chr1	13256170	13256669	Gm29283|chr1:13256170-13256669	0.279352443418116	.	.
chr1	13069058	13069557	chr1	13256170	13256669	Gm29283|chr1:13256170-13256669	0.279352443418117	.	.
chr1	13069058	13069557	chr1	13356148	13356647	Gm29283|chr1:13356148-13356647	0.291393838266034	.	.
chr1	13069058	13069557	chr1	13372290	13372789	Gm29283|chr1:13372290-13372789	0.310390066553569	.	.
chr1	13372876	13373375	chr1	13356148	13356647	Ncoa2|chr1:13356148-13356647	0.272250411656605	.	.
chr1	13372876	13373375	chr1	13372290	13372789	Ncoa2|chr1:13372290-13372789	0.545067932959621	.	.
chr1	13589563	13590062	chr1	13372290	13372789	Tram1|chr1:13372290-13372789	0.585808103433321	.	.
chr1	13589563	13590062	chr1	13494947	13495446	Tram1|chr1:13494947-13495446	0.403793624103409	.	.
chr1	13589563	13590062	chr1	13621157	13621656	Tram1|chr1:13621157-13621656	0.271470181387902	.	.
chr1	13589563	13590062	chr1	13789111	13789610	Tram1|chr1:13789111-13789610	0.398599013461338	.	.
chr1	13660314	13660813	chr1	13256728	13257227	Lactb2|chr1:13256728-13257227	0.56741262539112	.	.
chr1	13660314	13660813	chr1	13372290	13372789	Lactb2|chr1:13372290-13372789	0.261979450061869	.	.
chr1	13660314	13660813	chr1	13621157	13621656	Lactb2|chr1:13621157-13621656	0.357536346275862	.	.
chr1	13660314	13660813	chr1	13789111	13789610	Lactb2|chr1:13789111-13789610	0.545782098093879	.	.
chr1	16104999	16105498	chr1	15838693	15839192	Rdh10|chr1:15838693-15839192	0.400824609871173	.	.
chr1	16104999	16105498	chr1	15838693	15839192	Rpl7|chr1:15838693-15839192	0.400824609871173	.	.
chr1	16104999	16105498	chr1	16028145	16028644	Rdh10|chr1:16028145-16028644	0.557750251775505	.	.
chr1	16104999	16105498	chr1	16028145	16028644	Rpl7|chr1:16028145-16028644	0.557750251775505	.	.
chr1	16104999	16105498	chr1	16255675	16256174	Rdh10|chr1:16255675-16256174	0.351369334201575	.	.
chr1	16104999	16105498	chr1	16255675	16256174	Rpl7|chr1:16255675-16256174	0.351369334201575	.	.
chr1	16105563	16106062	chr1	15999500	15999999	Rdh10|chr1:15999500-15999999	0.245902536602536	.	.
chr1	16664905	16665404	chr1	16255675	16256174	Tmem70|chr1:16255675-16256174	0.403865407155153	.	.
chr1	16664905	16665404	chr1	16592201	16592700	Tmem70|chr1:16592201-16592700	0.384845269955681	.	.
chr1	16664905	16665404	chr1	16745945	16746444	Tmem70|chr1:16745945-16746444	0.522638928602828	.	.
chr1	16664905	16665404	chr1	16798252	16798751	Tmem70|chr1:16798252-16798751	0.386528450621528	.	.
chr1	20820187	20820686	chr1	20633241	20633740	Mcm3|chr1:20633241-20633740	0.379593532389168	.	.
chr1	20820187	20820686	chr1	20699955	20700454	Mcm3|chr1:20699955-20700454	0.26931205145543	.	.
chr1	20820187	20820686	chr1	20780441	20780940	Mcm3|chr1:20780441-20780940	0.301610814934478	.	.
chr1	20820187	20820686	chr1	20801628	20802127	Mcm3|chr1:20801628-20802127	0.464593319076364	.	.
chr1	20820187	20820686	chr1	21101196	21101695	Mcm3|chr1:21101196-21101695	0.340923159352106	.	.
chr1	20820187	20820686	chr1	21121836	21122335	Mcm3|chr1:21121836-21122335	0.290331132661049	.	.
chr1	20951400	20951899	chr1	20513637	20514136	Efhc1|chr1:20513637-20514136	0.390266060204221	.	.
chr1	20951400	20951899	chr1	20568969	20569468	Efhc1|chr1:20568969-20569468	0.285385698520429	.	.
chr1	20951400	20951899	chr1	20938964	20939463	Efhc1|chr1:20938964-20939463	0.491181239010681	.	.
chr1	21079134	21079633	chr1	20780441	20780940	Gm28287|chr1:20780441-20780940	0.429825794809498	.	.
chr1	21079134	21079633	chr1	20780441	20780940	Tram2|chr1:20780441-20780940	0.429825794809498	.	.
chr1	21079134	21079633	chr1	20801628	20802127	Gm28287|chr1:20801628-20802127	0.387916157691897	.	.
chr1	21079134	21079633	chr1	20801628	20802127	Tram2|chr1:20801628-20802127	0.387916157691897	.	.
chr1	21079134	21079633	chr1	21101196	21101695	Gm28287|chr1:21101196-21101695	0.269184413571458	.	.
chr1	21079134	21079633	chr1	21101196	21101695	Tram2|chr1:21101196-21101695	0.269184413571458	.	.
chr1	21218543	21219042	chr1	20780441	20780940	Tmem14a|chr1:20780441-20780940	0.264470560064347	.	.
chr1	21218543	21219042	chr1	20860754	20861253	Tmem14a|chr1:20860754-20861253	0.303251437045863	.	.
chr1	21961224	21961723	chr1	21527624	21528123	Kcnq5|chr1:21527624-21528123	0.303776579145648	.	.
chr1	23762292	23762791	chr1	23762798	23763297	B3gat2|chr1:23762798-23763297	0.255477519219698	.	.
chr1	23762292	23762791	chr1	24249074	24249573	B3gat2|chr1:24249074-24249573	0.310256567686168	.	.
chr1	23921626	23922125	chr1	23899043	23899542	Smap1|chr1:23899043-23899542	0.256192402346895	.	.
chr1	23921626	23922125	chr1	24073788	24074287	Smap1|chr1:24073788-24074287	0.251289446070451	.	.
chr1	23922128	23922627	chr1	23705548	23706047	Smap1|chr1:23705548-23706047	0.375298113251309	.	.
chr1	23922128	23922627	chr1	23845977	23846476	Smap1|chr1:23845977-23846476	0.456622814930737	.	.
chr1	23922128	23922627	chr1	23850508	23851007	Smap1|chr1:23850508-23851007	0.423364934202038	.	.
chr1	23922128	23922627	chr1	24091811	24092310	Smap1|chr1:24091811-24092310	0.356768002133857	.	.
chr1	24005456	24005955	chr1	23894110	23894609	Sdhaf4|chr1:23894110-23894609	0.310704968751485	.	.
chr1	24005456	24005955	chr1	24073788	24074287	Sdhaf4|chr1:24073788-24074287	0.341493722739275	.	.
chr1	24005456	24005955	chr1	24492029	24492528	Sdhaf4|chr1:24492029-24492528	0.467124674713226	.	.
chr1	24099649	24100148	chr1	24074338	24074837	Fam135a|chr1:24074338-24074837	0.361340791118451	.	.
chr1	24099649	24100148	chr1	24091811	24092310	Fam135a|chr1:24091811-24092310	0.558905585955209	.	.
chr1	24099649	24100148	chr1	24134825	24135324	Fam135a|chr1:24134825-24135324	0.297848313370679	.	.
chr1	24099649	24100148	chr1	24137077	24137576	Fam135a|chr1:24137077-24137576	0.366205219301781	.	.
chr1	24099649	24100148	chr1	24378414	24378913	Fam135a|chr1:24378414-24378913	0.471019559729423	.	.
chr1	24099649	24100148	chr1	24386632	24387131	Fam135a|chr1:24386632-24387131	0.328274953250123	.	.
chr1	24100186	24100685	chr1	23842451	23842950	Fam135a|chr1:23842451-23842950	0.40895856685192	.	.
chr1	24100186	24100685	chr1	23850508	23851007	Fam135a|chr1:23850508-23851007	0.59662235107335	.	.
chr1	24100186	24100685	chr1	23899043	23899542	Fam135a|chr1:23899043-23899542	0.30688980523634	.	.
chr1	24100186	24100685	chr1	24091811	24092310	Fam135a|chr1:24091811-24092310	0.513144727139505	.	.
chr1	24100186	24100685	chr1	24134825	24135324	Fam135a|chr1:24134825-24135324	0.59893503283342	.	.
chr1	24678265	24678764	chr1	24378414	24378913	Lmbrd1|chr1:24378414-24378913	0.279961356936961	.	.
chr1	24678265	24678764	chr1	24386632	24387131	Lmbrd1|chr1:24386632-24387131	0.317674936197368	.	.
chr1	24678265	24678764	chr1	24633681	24634180	Lmbrd1|chr1:24633681-24634180	0.333174046323795	.	.
chr1	30872795	30873294	chr1	30880421	30880920	Phf3|chr1:30880421-30880920	0.28517894843849	.	.
chr1	30873430	30873929	chr1	30633942	30634441	Phf3|chr1:30633942-30634441	0.246867577497255	.	.
chr1	30873430	30873929	chr1	30740784	30741283	Phf3|chr1:30740784-30741283	0.515130775020219	.	.
chr1	30873430	30873929	chr1	30880421	30880920	Phf3|chr1:30880421-30880920	0.373471088770617	.	.
chr1	30873430	30873929	chr1	31117623	31118122	Phf3|chr1:31117623-31118122	0.25744338152943	.	.
chr1	30873942	30874441	chr1	30740784	30741283	Phf3|chr1:30740784-30741283	0.400354977925448	.	.
chr1	30873942	30874441	chr1	31117623	31118122	Phf3|chr1:31117623-31118122	0.489762512302506	.	.
chr1	30949080	30949579	chr1	30755349	30755848	Ptp4a1|chr1:30755349-30755848	0.498765126427006	.	.
chr1	30949080	30949579	chr1	31154483	31154982	Ptp4a1|chr1:31154483-31154982	0.546895539717727	.	.
chr1	30949582	30950081	chr1	30633942	30634441	Ptp4a1|chr1:30633942-30634441	0.28608800199078	.	.
chr1	30949582	30950081	chr1	31152981	31153480	Ptp4a1|chr1:31152981-31153480	0.528668490781521	.	.
chr1	33719875	33720374	chr1	33739270	33739769	Rab23|chr1:33739270-33739769	0.376237812168909	.	.
chr1	33756879	33757378	chr1	33739270	33739769	Bag2|chr1:33739270-33739769	0.571176308091458	.	.
chr1	33756879	33757378	chr1	33792366	33792865	Bag2|chr1:33792366-33792865	0.466841974728743	.	.
chr1	33757526	33758025	chr1	33527359	33527858	Bag2|chr1:33527359-33527858	0.240445864892945	.	.
chr1	33757526	33758025	chr1	33739270	33739769	Bag2|chr1:33739270-33739769	0.338773470817179	.	.
chr1	33757526	33758025	chr1	33792366	33792865	Bag2|chr1:33792366-33792865	0.454308879466651	.	.
chr1	33757526	33758025	chr1	34011301	34011800	Bag2|chr1:34011301-34011800	0.278463215059553	.	.
chr1	33757526	33758025	chr1	34061060	34061559	Bag2|chr1:34061060-34061559	0.625354020823977	.	.
chr1	33814360	33814859	chr1	34182887	34183386	Zfp451|chr1:34182887-34183386	0.373343767951986	.	.
chr1	33906772	33907271	chr1	33946901	33947400	Bend6|chr1:33946901-33947400	0.318591272242934	.	.
chr1	33906772	33907271	chr1	34005632	34006131	Bend6|chr1:34005632-34006131	0.27937795477647	.	.
chr1	33906772	33907271	chr1	34167591	34168090	Bend6|chr1:34167591-34168090	0.323175681929561	.	.
chr1	33906772	33907271	chr1	34182887	34183386	Bend6|chr1:34182887-34183386	0.372221405943418	.	.
chr1	33907935	33908434	chr1	33992604	33993103	Bend6|chr1:33992604-33993103	0.337701415577919	.	.
chr1	33907935	33908434	chr1	33992604	33993103	Dst|chr1:33992604-33993103	0.337701415577919	.	.
chr1	33907935	33908434	chr1	34001075	34001574	Bend6|chr1:34001075-34001574	0.383624678380157	.	.
chr1	33907935	33908434	chr1	34001075	34001574	Dst|chr1:34001075-34001574	0.383624678380157	.	.
chr1	33907935	33908434	chr1	34061060	34061559	Bend6|chr1:34061060-34061559	0.306001330891341	.	.
chr1	33907935	33908434	chr1	34061060	34061559	Dst|chr1:34061060-34061559	0.306001330891341	.	.
chr1	33907935	33908434	chr1	34211675	34212174	Bend6|chr1:34211675-34212174	0.29424413743395	.	.
chr1	33907935	33908434	chr1	34211675	34212174	Dst|chr1:34211675-34212174	0.29424413743395	.	.
chr1	33907935	33908434	chr1	34218290	34218789	Bend6|chr1:34218290-34218789	0.268668895752169	.	.
chr1	33907935	33908434	chr1	34218290	34218789	Dst|chr1:34218290-34218789	0.268668895752169	.	.
chr1	34439491	34439990	chr1	34001075	34001574	Ccdc115|chr1:34001075-34001574	0.2653561060209	.	.
chr1	34439491	34439990	chr1	34001075	34001574	Imp4|chr1:34001075-34001574	0.2653561060209	.	.
chr1	34439491	34439990	chr1	34061060	34061559	Ccdc115|chr1:34061060-34061559	0.470708101484798	.	.
chr1	34439491	34439990	chr1	34061060	34061559	Imp4|chr1:34061060-34061559	0.470708101484798	.	.
chr1	34439491	34439990	chr1	34583679	34584178	Ccdc115|chr1:34583679-34584178	0.422062004057179	.	.
chr1	34439491	34439990	chr1	34583679	34584178	Imp4|chr1:34583679-34584178	0.422062004057179	.	.
chr1	34459438	34459937	chr1	34211675	34212174	Ptpn18|chr1:34211675-34212174	0.418243615061906	.	.
chr1	34459438	34459937	chr1	34299405	34299904	Ptpn18|chr1:34299405-34299904	0.252917586391686	.	.
chr1	34459438	34459937	chr1	34462689	34463188	Ptpn18|chr1:34462689-34463188	0.532348489368822	.	.
chr1	34459438	34459937	chr1	34602327	34602826	Ptpn18|chr1:34602327-34602826	0.578249941118731	.	.
chr1	34579442	34579941	chr1	34331708	34332207	1700101I19Rik|chr1:34331708-34332207	0.490923670123679	.	.
chr1	34579442	34579941	chr1	34331708	34332207	Amer3|chr1:34331708-34332207	0.490923670123679	.	.
chr1	34579442	34579941	chr1	34706343	34706842	1700101I19Rik|chr1:34706343-34706842	0.24655675276157	.	.
chr1	34579442	34579941	chr1	34706343	34706842	Amer3|chr1:34706343-34706842	0.24655675276157	.	.
chr1	34801460	34801959	chr1	34859699	34860198	Arhgef4|chr1:34859699-34860198	0.442705782371422	.	.
chr1	34842804	34843303	chr1	34859699	34860198	Fam168b|chr1:34859699-34860198	0.469185727617288	.	.
chr1	34850452	34850951	chr1	34851479	34851978	Plekhb2|chr1:34851479-34851978	0.237295730455725	.	.
chr1	36068061	36068560	chr1	35754186	35754685	Hs6st1|chr1:35754186-35754685	0.373470514903457	.	.
chr1	36068061	36068560	chr1	36078187	36078686	Hs6st1|chr1:36078187-36078686	0.417377546300647	.	.
chr1	36068061	36068560	chr1	36279162	36279661	Hs6st1|chr1:36279162-36279661	0.272382451631702	.	.
chr1	36068061	36068560	chr1	36429472	36429971	Hs6st1|chr1:36429472-36429971	0.408992083605764	.	.
chr1	36068061	36068560	chr1	36430198	36430697	Hs6st1|chr1:36430198-36430697	0.291709688031362	.	.
chr1	36244101	36244600	chr1	35754186	35754685	Uggt1|chr1:35754186-35754685	0.580414253167608	.	.
chr1	36244101	36244600	chr1	36078187	36078686	Uggt1|chr1:36078187-36078686	0.436919514438694	.	.
chr1	36244101	36244600	chr1	36429472	36429971	Uggt1|chr1:36429472-36429971	0.436153983120073	.	.
chr1	36244101	36244600	chr1	36430198	36430697	Uggt1|chr1:36430198-36430697	0.323624301979705	.	.
chr1	36307414	36307913	chr1	36384920	36385419	Arid5a|chr1:36384920-36385419	0.428299141723108	.	.
chr1	36307414	36307913	chr1	36680840	36681339	Arid5a|chr1:36680840-36681339	0.437310177320129	.	.
chr1	36333238	36333737	chr1	36078187	36078686	4930403P22Rik|chr1:36078187-36078686	0.300100111999028	.	.
chr1	36333238	36333737	chr1	36279162	36279661	4930403P22Rik|chr1:36279162-36279661	0.315776359431945	.	.
chr1	36333238	36333737	chr1	36429472	36429971	4930403P22Rik|chr1:36429472-36429971	0.30004973702304	.	.
chr1	36333238	36333737	chr1	36430198	36430697	4930403P22Rik|chr1:36430198-36430697	0.307626413635355	.	.
chr1	36368963	36369462	chr1	36078187	36078686	Kansl3|chr1:36078187-36078686	0.397882329887355	.	.
chr1	36368963	36369462	chr1	36429472	36429971	Kansl3|chr1:36429472-36429971	0.366225505680405	.	.
chr1	36368963	36369462	chr1	36430198	36430697	Kansl3|chr1:36430198-36430697	0.249076034385395	.	.
chr1	36368963	36369462	chr1	36534726	36535225	Kansl3|chr1:36534726-36535225	0.360104377494586	.	.
chr1	36445084	36445583	chr1	36492300	36492799	Lman2l|chr1:36492300-36492799	0.303436125208243	.	.
chr1	36445084	36445583	chr1	36680840	36681339	Lman2l|chr1:36680840-36681339	0.256880685943569	.	.
chr1	36471319	36471818	chr1	36492300	36492799	Cnnm4|chr1:36492300-36492799	0.398519296884222	.	.
chr1	36471319	36471818	chr1	36523458	36523957	Cnnm4|chr1:36523458-36523957	0.336074049611929	.	.
chr1	36471319	36471818	chr1	36680840	36681339	Cnnm4|chr1:36680840-36681339	0.431989563490044	.	.
chr1	36511549	36512048	chr1	36252765	36253264	Cnnm3|chr1:36252765-36253264	0.269661882795431	.	.
chr1	36511549	36512048	chr1	36279162	36279661	Cnnm3|chr1:36279162-36279661	0.442422004497066	.	.
chr1	36511549	36512048	chr1	36303259	36303758	Cnnm3|chr1:36303259-36303758	0.257980703059449	.	.
chr1	36511549	36512048	chr1	36523458	36523957	Cnnm3|chr1:36523458-36523957	0.321885205834345	.	.
chr1	36511549	36512048	chr1	36534726	36535225	Cnnm3|chr1:36534726-36535225	0.295441439958142	.	.
chr1	36547105	36547604	chr1	36737259	36737758	Ankrd39|chr1:36737259-36737758	0.455453622649424	.	.
chr1	36547105	36547604	chr1	36830697	36831196	Ankrd39|chr1:36830697-36831196	0.586293383942354	.	.
chr1	36547105	36547604	chr1	36831240	36831739	Ankrd39|chr1:36831240-36831739	0.247544305207444	.	.
chr1	36691240	36691739	chr1	36279162	36279661	Cox5b|chr1:36279162-36279661	0.251117990819535	.	.
chr1	36691240	36691739	chr1	36303259	36303758	Cox5b|chr1:36303259-36303758	0.339071685369384	.	.
chr1	36691240	36691739	chr1	36501238	36501737	Cox5b|chr1:36501238-36501737	0.339229224868942	.	.
chr1	36691240	36691739	chr1	36939401	36939900	Cox5b|chr1:36939401-36939900	0.259501700259282	.	.
chr1	36709882	36710381	chr1	36279162	36279661	4933424G06Rik|chr1:36279162-36279661	0.263999885254946	.	.
chr1	36709882	36710381	chr1	36737259	36737758	4933424G06Rik|chr1:36737259-36737758	0.265493147354976	.	.
chr1	36709882	36710381	chr1	36830697	36831196	4933424G06Rik|chr1:36830697-36831196	0.364091539772311	.	.
chr1	37214142	37214641	chr1	36839032	36839531	Cnga3|chr1:36839032-36839531	0.289212751643181	.	.
chr1	37299595	37300094	chr1	37218280	37218779	Inpp4a|chr1:37218280-37218779	0.318137100391772	.	.
chr1	37429877	37430376	chr1	37120888	37121387	Coa5|chr1:37120888-37121387	0.623946061458731	.	.
chr1	37429877	37430376	chr1	37120888	37121387	Unc50|chr1:37120888-37121387	0.623946061458731	.	.
chr1	37429877	37430376	chr1	37122189	37122688	Coa5|chr1:37122189-37122688	0.354644204433622	.	.
chr1	37429877	37430376	chr1	37122189	37122688	Unc50|chr1:37122189-37122688	0.354644204433622	.	.
chr1	37429877	37430376	chr1	37122745	37123244	Coa5|chr1:37122745-37123244	0.473237138571275	.	.
chr1	37429877	37430376	chr1	37122745	37123244	Unc50|chr1:37122745-37123244	0.473237138571275	.	.
chr1	37429877	37430376	chr1	37195853	37196352	Coa5|chr1:37195853-37196352	0.327596237755179	.	.
chr1	37429877	37430376	chr1	37195853	37196352	Unc50|chr1:37195853-37196352	0.327596237755179	.	.
chr1	37429877	37430376	chr1	37239241	37239740	Coa5|chr1:37239241-37239740	0.260504829926501	.	.
chr1	37429877	37430376	chr1	37239241	37239740	Unc50|chr1:37239241-37239740	0.260504829926501	.	.
chr1	37429877	37430376	chr1	37272442	37272941	Coa5|chr1:37272442-37272941	0.469099415929098	.	.
chr1	37429877	37430376	chr1	37272442	37272941	Unc50|chr1:37272442-37272941	0.469099415929098	.	.
chr1	37429877	37430376	chr1	37273252	37273751	Coa5|chr1:37273252-37273751	0.299403220508676	.	.
chr1	37429877	37430376	chr1	37273252	37273751	Unc50|chr1:37273252-37273751	0.299403220508676	.	.
chr1	37429877	37430376	chr1	37306348	37306847	Coa5|chr1:37306348-37306847	0.563015537883816	.	.
chr1	37429877	37430376	chr1	37306348	37306847	Unc50|chr1:37306348-37306847	0.563015537883816	.	.
chr1	37429877	37430376	chr1	37533173	37533672	Coa5|chr1:37533173-37533672	0.422520743643331	.	.
chr1	37429877	37430376	chr1	37533173	37533672	Unc50|chr1:37533173-37533672	0.422520743643331	.	.
chr1	37429877	37430376	chr1	37636114	37636613	Coa5|chr1:37636114-37636613	0.435576522736589	.	.
chr1	37429877	37430376	chr1	37636114	37636613	Coa5|chr1:37636114-37636613	0.43557652273659	.	.
chr1	37429877	37430376	chr1	37636114	37636613	Unc50|chr1:37636114-37636613	0.435576522736589	.	.
chr1	37429877	37430376	chr1	37636114	37636613	Unc50|chr1:37636114-37636613	0.43557652273659	.	.
chr1	37429877	37430376	chr1	37639092	37639591	Coa5|chr1:37639092-37639591	0.425271100367156	.	.
chr1	37429877	37430376	chr1	37639092	37639591	Unc50|chr1:37639092-37639591	0.425271100367156	.	.
chr1	37540864	37541363	chr1	37272442	37272941	Mgat4a|chr1:37272442-37272941	0.249786034125368	.	.
chr1	37540864	37541363	chr1	37306348	37306847	Mgat4a|chr1:37306348-37306847	0.407736348154135	.	.
chr1	37540864	37541363	chr1	37533173	37533672	Mgat4a|chr1:37533173-37533672	0.275237716270568	.	.
chr1	37540864	37541363	chr1	37636114	37636613	Mgat4a|chr1:37636114-37636613	0.40613504659638	.	.
chr1	37540864	37541363	chr1	37639092	37639591	Mgat4a|chr1:37639092-37639591	0.5233836571767	.	.
chr1	37540864	37541363	chr1	37951665	37952164	Mgat4a|chr1:37951665-37952164	0.313388544098677	.	.
chr1	37719678	37720177	chr1	37250606	37251105	2010300C02Rik|chr1:37250606-37251105	0.399617045965704	.	.
chr1	37719678	37720177	chr1	37314411	37314910	2010300C02Rik|chr1:37314411-37314910	0.380768759531863	.	.
chr1	37719678	37720177	chr1	37341916	37342415	2010300C02Rik|chr1:37341916-37342415	0.312450402305038	.	.
chr1	37864699	37865198	chr1	37533173	37533672	Gm26805|chr1:37533173-37533672	0.385459547017847	.	.
chr1	37864699	37865198	chr1	37636114	37636613	Gm26805|chr1:37636114-37636613	0.38116669710823	.	.
chr1	37864699	37865198	chr1	37639092	37639591	Gm26805|chr1:37639092-37639591	0.633784936627975	.	.
chr1	37864699	37865198	chr1	37639092	37639591	Gm26805|chr1:37639092-37639591	0.633784936627976	.	.
chr1	37864699	37865198	chr1	38185452	38185951	Gm26805|chr1:38185452-38185951	0.679341761514798	.	.
chr1	37864699	37865198	chr1	38186075	38186574	Gm26805|chr1:38186075-38186574	0.571829597226462	.	.
chr1	37864699	37865198	chr1	38248046	38248545	Gm26805|chr1:38248046-38248545	0.51815779570163	.	.
chr1	37865263	37865762	chr1	37628704	37629203	Gm26805|chr1:37628704-37629203	0.262560656153018	.	.
chr1	37865263	37865762	chr1	37628704	37629203	Tsga10|chr1:37628704-37629203	0.262560656153018	.	.
chr1	37865263	37865762	chr1	37931762	37932261	Gm26805|chr1:37931762-37932261	0.384705160431941	.	.
chr1	37865263	37865762	chr1	37931762	37932261	Tsga10|chr1:37931762-37932261	0.384705160431941	.	.
chr1	37865263	37865762	chr1	38002954	38003453	Gm26805|chr1:38002954-38003453	0.348554672025863	.	.
chr1	37865263	37865762	chr1	38002954	38003453	Tsga10|chr1:38002954-38003453	0.348554672025863	.	.
chr1	37865263	37865762	chr1	38062161	38062660	Gm26805|chr1:38062161-38062660	0.239727668745374	.	.
chr1	37865263	37865762	chr1	38062161	38062660	Tsga10|chr1:38062161-38062660	0.239727668745374	.	.
chr1	37997082	37997581	chr1	37639092	37639591	Eif5b|chr1:37639092-37639591	0.258588509898764	.	.
chr1	37997082	37997581	chr1	37639092	37639591	Txndc9|chr1:37639092-37639591	0.258588509898764	.	.
chr1	37997082	37997581	chr1	37951665	37952164	Eif5b|chr1:37951665-37952164	0.351179998084205	.	.
chr1	37997082	37997581	chr1	37951665	37952164	Txndc9|chr1:37951665-37952164	0.351179998084205	.	.
chr1	37997082	37997581	chr1	38062161	38062660	Eif5b|chr1:38062161-38062660	0.244600243896259	.	.
chr1	37997082	37997581	chr1	38062161	38062660	Txndc9|chr1:38062161-38062660	0.244600243896259	.	.
chr1	37997082	37997581	chr1	38185452	38185951	Eif5b|chr1:38185452-38185951	0.292225740077208	.	.
chr1	37997082	37997581	chr1	38185452	38185951	Txndc9|chr1:38185452-38185951	0.292225740077208	.	.
chr1	37997082	37997581	chr1	38248046	38248545	Eif5b|chr1:38248046-38248545	0.283609972079102	.	.
chr1	37997082	37997581	chr1	38248046	38248545	Txndc9|chr1:38248046-38248545	0.283609972079102	.	.
chr1	37997778	37998277	chr1	37636114	37636613	Eif5b|chr1:37636114-37636613	0.285132857612457	.	.
chr1	37997778	37998277	chr1	37636114	37636613	Txndc9|chr1:37636114-37636613	0.285132857612457	.	.
chr1	37997778	37998277	chr1	38248046	38248545	Eif5b|chr1:38248046-38248545	0.361061102914515	.	.
chr1	37997778	37998277	chr1	38248046	38248545	Txndc9|chr1:38248046-38248545	0.361061102914515	.	.
chr1	38129526	38130025	chr1	38062161	38062660	Rev1|chr1:38062161-38062660	0.364784341109408	.	.
chr1	38129526	38130025	chr1	38185452	38185951	Rev1|chr1:38185452-38185951	0.538586482499332	.	.
chr1	38129526	38130025	chr1	38186075	38186574	Rev1|chr1:38186075-38186574	0.43507670713009	.	.
chr1	38129526	38130025	chr1	38202765	38203264	Rev1|chr1:38202765-38203264	0.283046044336303	.	.
chr1	38129526	38130025	chr1	38248046	38248545	Rev1|chr1:38248046-38248545	0.424971681468612	.	.
chr1	38308079	38308578	chr1	38002954	38003453	Gm16151|chr1:38002954-38003453	0.347093737683449	.	.
chr1	38308079	38308578	chr1	38387480	38387979	Gm16151|chr1:38387480-38387979	0.39675263132379	.	.
chr1	38308079	38308578	chr1	38627336	38627835	Gm16151|chr1:38627336-38627835	0.352950688746102	.	.
chr1	38835659	38836158	chr1	38619843	38620342	Lonrf2|chr1:38619843-38620342	0.244747928002205	.	.
chr1	38835659	38836158	chr1	39104935	39105434	Lonrf2|chr1:39104935-39105434	0.274189895860219	.	.
chr1	38835659	38836158	chr1	39105471	39105970	Lonrf2|chr1:39105471-39105970	0.363824479971352	.	.
chr1	38836359	38836858	chr1	38627336	38627835	Lonrf2|chr1:38627336-38627835	0.270787871547377	.	.
chr1	38836359	38836858	chr1	38816274	38816773	Lonrf2|chr1:38816274-38816773	0.322081103935874	.	.
chr1	38836359	38836858	chr1	38871777	38872276	Lonrf2|chr1:38871777-38872276	0.338293279876657	.	.
chr1	38836359	38836858	chr1	38987477	38987976	Lonrf2|chr1:38987477-38987976	0.367057991439578	.	.
chr1	38836359	38836858	chr1	39007191	39007690	Lonrf2|chr1:39007191-39007690	0.576790461801988	.	.
chr1	38836359	38836858	chr1	39010677	39011176	Lonrf2|chr1:39010677-39011176	0.290104494396994	.	.
chr1	38836359	38836858	chr1	39088894	39089393	Lonrf2|chr1:39088894-39089393	0.244845810882438	.	.
chr1	38897724	38898223	chr1	38619843	38620342	Chst10|chr1:38619843-38620342	0.381983672937579	.	.
chr1	38897724	38898223	chr1	38871777	38872276	Chst10|chr1:38871777-38872276	0.353790934890831	.	.
chr1	38897724	38898223	chr1	39010677	39011176	Chst10|chr1:39010677-39011176	0.302906626004649	.	.
chr1	38897724	38898223	chr1	39104935	39105434	Chst10|chr1:39104935-39105434	0.379812901392282	.	.
chr1	38897724	38898223	chr1	39105471	39105970	Chst10|chr1:39105471-39105970	0.393696629706092	.	.
chr1	39193901	39194400	chr1	38871777	38872276	Npas2|chr1:38871777-38872276	0.631123176252437	.	.
chr1	39193901	39194400	chr1	39007191	39007690	Npas2|chr1:39007191-39007690	0.4362902383211	.	.
chr1	39193901	39194400	chr1	39010677	39011176	Npas2|chr1:39010677-39011176	0.34013873636334	.	.
chr1	39193901	39194400	chr1	39088894	39089393	Npas2|chr1:39088894-39089393	0.244642049478321	.	.
chr1	39193901	39194400	chr1	39104935	39105434	Npas2|chr1:39104935-39105434	0.254660502185037	.	.
chr1	39193901	39194400	chr1	39340678	39341177	Npas2|chr1:39340678-39341177	0.333718018480153	.	.
chr1	39193901	39194400	chr1	39445615	39446114	Npas2|chr1:39445615-39446114	0.294325493659145	.	.
chr1	39193901	39194400	chr1	39450284	39450783	Npas2|chr1:39450284-39450783	0.290565287264406	.	.
chr1	39193901	39194400	chr1	39476865	39477364	Npas2|chr1:39476865-39477364	0.610275137567087	.	.
chr1	39367561	39368060	chr1	39007191	39007690	Rpl31|chr1:39007191-39007690	0.468376294214194	.	.
chr1	39367561	39368060	chr1	39010677	39011176	Rpl31|chr1:39010677-39011176	0.463946108790851	.	.
chr1	39367561	39368060	chr1	39104935	39105434	Rpl31|chr1:39104935-39105434	0.532792572486427	.	.
chr1	39367561	39368060	chr1	39105471	39105970	Rpl31|chr1:39105471-39105970	0.316630809749377	.	.
chr1	39367561	39368060	chr1	39340678	39341177	Rpl31|chr1:39340678-39341177	0.389820805409187	.	.
chr1	39367561	39368060	chr1	39445615	39446114	Rpl31|chr1:39445615-39446114	0.620047664292919	.	.
chr1	39367561	39368060	chr1	39476865	39477364	Rpl31|chr1:39476865-39477364	0.564863054082181	.	.
chr1	39368071	39368570	chr1	39438561	39439060	Rpl31|chr1:39438561-39439060	0.518753966920034	.	.
chr1	39478529	39479028	chr1	39007191	39007690	Tbc1d8|chr1:39007191-39007690	0.282497958751161	.	.
chr1	39478529	39479028	chr1	39450284	39450783	Tbc1d8|chr1:39450284-39450783	0.732972225005033	.	.
chr1	39535425	39535924	chr1	39417742	39418241	Cnot11|chr1:39417742-39418241	0.627491479693542	.	.
chr1	39535425	39535924	chr1	39446174	39446673	Cnot11|chr1:39446174-39446673	0.543695854009467	.	.
chr1	39576797	39577296	chr1	39340678	39341177	Rnf149|chr1:39340678-39341177	0.525021786026977	.	.
chr1	39576797	39577296	chr1	39431780	39432279	Rnf149|chr1:39431780-39432279	0.343785375158455	.	.
chr1	39576797	39577296	chr1	39476865	39477364	Rnf149|chr1:39476865-39477364	0.43736454093376	.	.
chr1	39576797	39577296	chr1	39869672	39870171	Rnf149|chr1:39869672-39870171	0.354919374099654	.	.
chr1	39576797	39577296	chr1	39962869	39963368	Rnf149|chr1:39962869-39963368	0.648975595068486	.	.
chr1	39576797	39577296	chr1	39963723	39964222	Rnf149|chr1:39963723-39964222	0.330895633576604	.	.
chr1	39577299	39577798	chr1	39340678	39341177	Rnf149|chr1:39340678-39341177	0.306279404711697	.	.
chr1	39577299	39577798	chr1	39869672	39870171	Rnf149|chr1:39869672-39870171	0.35522209253871	.	.
chr1	39900537	39901036	chr1	39761309	39761808	Map4k4|chr1:39761309-39761808	0.474325678165977	.	.
chr1	39900537	39901036	chr1	39869672	39870171	Map4k4|chr1:39869672-39870171	0.239021434397234	.	.
chr1	39900537	39901036	chr1	39950581	39951080	Map4k4|chr1:39950581-39951080	0.261687135133175	.	.
chr1	39901076	39901575	chr1	39962869	39963368	Map4k4|chr1:39962869-39963368	0.444316522177011	.	.
chr1	39901076	39901575	chr1	39963723	39964222	Map4k4|chr1:39963723-39964222	0.419150790093676	.	.
chr1	39901076	39901575	chr1	40193410	40193909	Map4k4|chr1:40193410-40193909	0.304101744522034	.	.
chr1	40681063	40681562	chr1	40681655	40682154	Slc9a2|chr1:40681655-40682154	0.594347145999025	.	.
chr1	40790447	40790946	chr1	41036904	41037403	Mfsd9|chr1:41036904-41037403	0.528089700567343	.	.
chr1	42695450	42695949	chr1	42594759	42595258	Gm20646|chr1:42594759-42595258	0.305567489922503	.	.
chr1	42695450	42695949	chr1	42594759	42595258	Pantr1|chr1:42594759-42595258	0.305567489922503	.	.
chr1	42695450	42695949	chr1	42594759	42595258	Pou3f3|chr1:42594759-42595258	0.305567489922503	.	.
chr1	42695450	42695949	chr1	42637345	42637844	Gm20646|chr1:42637345-42637844	0.309952887410704	.	.
chr1	42695450	42695949	chr1	42637345	42637844	Pantr1|chr1:42637345-42637844	0.309952887410704	.	.
chr1	42695450	42695949	chr1	42637345	42637844	Pou3f3|chr1:42637345-42637844	0.309952887410704	.	.
chr1	42695450	42695949	chr1	42684717	42685216	Gm20646|chr1:42684717-42685216	0.36483768856078	.	.
chr1	42695450	42695949	chr1	42684717	42685216	Pantr1|chr1:42684717-42685216	0.36483768856078	.	.
chr1	42695450	42695949	chr1	42684717	42685216	Pou3f3|chr1:42684717-42685216	0.36483768856078	.	.
chr1	42695450	42695949	chr1	42714289	42714788	Gm20646|chr1:42714289-42714788	0.253353512176187	.	.
chr1	42695450	42695949	chr1	42714289	42714788	Pantr1|chr1:42714289-42714788	0.253353512176187	.	.
chr1	42695450	42695949	chr1	42714289	42714788	Pou3f3|chr1:42714289-42714788	0.253353512176187	.	.
chr1	42695450	42695949	chr1	42809315	42809814	Gm20646|chr1:42809315-42809814	0.448993486911007	.	.
chr1	42695450	42695949	chr1	42809315	42809814	Pantr1|chr1:42809315-42809814	0.448993486911007	.	.
chr1	42695450	42695949	chr1	42809315	42809814	Pou3f3|chr1:42809315-42809814	0.448993486911007	.	.
chr1	42850995	42851494	chr1	42594759	42595258	Mrps9|chr1:42594759-42595258	0.273489323398531	.	.
chr1	42850995	42851494	chr1	42684717	42685216	Mrps9|chr1:42684717-42685216	0.486574709009851	.	.
chr1	42850995	42851494	chr1	42686675	42687174	Mrps9|chr1:42686675-42687174	0.236544468322772	.	.
chr1	42850995	42851494	chr1	43065778	43066277	Mrps9|chr1:43065778-43066277	0.29158683429191	.	.
chr1	42850995	42851494	chr1	43073943	43074442	Mrps9|chr1:43073943-43074442	0.313523820049961	.	.
chr1	42850995	42851494	chr1	43163711	43164210	Mrps9|chr1:43163711-43164210	0.300183855359769	.	.
chr1	43098457	43098956	chr1	42920848	42921347	AI597479|chr1:42920848-42921347	0.57328905113492	.	.
chr1	43098457	43098956	chr1	42920848	42921347	Tgfbrap1|chr1:42920848-42921347	0.57328905113492	.	.
chr1	43098457	43098956	chr1	43073943	43074442	AI597479|chr1:43073943-43074442	0.280074684407611	.	.
chr1	43098457	43098956	chr1	43073943	43074442	Tgfbrap1|chr1:43073943-43074442	0.280074684407611	.	.
chr1	43098457	43098956	chr1	43264248	43264747	AI597479|chr1:43264248-43264747	0.561575909478936	.	.
chr1	43098457	43098956	chr1	43264248	43264747	Tgfbrap1|chr1:43264248-43264747	0.561575909478936	.	.
chr1	43827102	43827601	chr1	43545173	43545672	Uxs1|chr1:43545173-43545672	0.259552833828993	.	.
chr1	43827102	43827601	chr1	43635663	43636162	Uxs1|chr1:43635663-43636162	0.533258350606303	.	.
chr1	43827615	43828114	chr1	43528196	43528695	Uxs1|chr1:43528196-43528695	0.418290077964766	.	.
chr1	43827615	43828114	chr1	43545173	43545672	Uxs1|chr1:43545173-43545672	0.53200259601727	.	.
chr1	43827615	43828114	chr1	43635663	43636162	Uxs1|chr1:43635663-43636162	0.319783323042055	.	.
chr1	43933698	43934197	chr1	43542654	43543153	Tpp2|chr1:43542654-43543153	0.246928608523779	.	.
chr1	43933698	43934197	chr1	43890344	43890843	Tpp2|chr1:43890344-43890843	0.260613380185418	.	.
chr1	44102213	44102712	chr1	43889801	43890300	Tex30|chr1:43889801-43890300	0.253424558143528	.	.
chr1	44118638	44119137	chr1	43762558	43763057	Bivm|chr1:43762558-43763057	0.367861531493186	.	.
chr1	44118638	44119137	chr1	43762558	43763057	Poglut2|chr1:43762558-43763057	0.367861531493186	.	.
chr1	44118638	44119137	chr1	43890344	43890843	Bivm|chr1:43890344-43890843	0.271597590466287	.	.
chr1	44118638	44119137	chr1	43890344	43890843	Poglut2|chr1:43890344-43890843	0.271597590466287	.	.
chr1	45925424	45925923	chr1	45837607	45838106	Slc40a1|chr1:45837607-45838106	0.266419239943265	.	.
chr1	46066566	46067065	chr1	46067115	46067614	Dnah7b|chr1:46067115-46067614	0.440009468677882	.	.
chr1	51478239	51478738	chr1	51074004	51074503	Nabp1|chr1:51074004-51074503	0.379505202752791	.	.
chr1	51478239	51478738	chr1	51446000	51446499	Nabp1|chr1:51446000-51446499	0.271995544088898	.	.
chr1	51478239	51478738	chr1	51508938	51509437	Nabp1|chr1:51508938-51509437	0.441498449717501	.	.
chr1	51478239	51478738	chr1	51628335	51628834	Nabp1|chr1:51628335-51628834	0.404157248185519	.	.
chr1	51478239	51478738	chr1	51671353	51671852	Nabp1|chr1:51671353-51671852	0.427133913787345	.	.
chr1	51596911	51597410	chr1	51508938	51509437	Gm17767|chr1:51508938-51509437	0.446946911991706	.	.
chr1	51596911	51597410	chr1	51671353	51671852	Gm17767|chr1:51671353-51671852	0.336212357259199	.	.
chr1	51596911	51597410	chr1	51925819	51926318	Gm17767|chr1:51925819-51926318	0.307473512877659	.	.
chr1	51596911	51597410	chr1	51934421	51934920	Gm17767|chr1:51934421-51934920	0.293258547810074	.	.
chr1	51596911	51597410	chr1	51996588	51997087	Gm17767|chr1:51996588-51997087	0.278493560815908	.	.
chr1	51746846	51747345	chr1	51671353	51671852	Gm28055|chr1:51671353-51671852	0.262289129725604	.	.
chr1	51915731	51916230	chr1	51628335	51628834	Myo1b|chr1:51628335-51628834	0.246450340186054	.	.
chr1	51915731	51916230	chr1	51818479	51818978	Myo1b|chr1:51818479-51818978	0.277037352228149	.	.
chr1	51915731	51916230	chr1	51925819	51926318	Myo1b|chr1:51925819-51926318	0.518975439863289	.	.
chr1	51915731	51916230	chr1	52175920	52176419	Myo1b|chr1:52175920-52176419	0.259308468735681	.	.
chr1	52113595	52114094	chr1	52094123	52094622	Gm31812|chr1:52094123-52094622	0.389388516256089	.	.
chr1	52113595	52114094	chr1	52398232	52398731	Gm31812|chr1:52398232-52398731	0.257704296698589	.	.
chr1	52113595	52114094	chr1	52431766	52432265	Gm31812|chr1:52431766-52432265	0.24982465618546	.	.
chr1	52119152	52119651	chr1	51789232	51789731	Stat1|chr1:51789232-51789731	0.236152265549915	.	.
chr1	52119152	52119651	chr1	51924931	51925430	Stat1|chr1:51924931-51925430	0.321701947063909	.	.
chr1	52119152	52119651	chr1	52330475	52330974	Stat1|chr1:52330475-52330974	0.439327027837862	.	.
chr1	52232193	52232692	chr1	51818479	51818978	Gls|chr1:51818479-51818978	0.266094398440851	.	.
chr1	52232193	52232692	chr1	52146524	52147023	Gls|chr1:52146524-52147023	0.482087228427581	.	.
chr1	52232193	52232692	chr1	52149939	52150438	Gls|chr1:52149939-52150438	0.432260140961416	.	.
chr1	52232193	52232692	chr1	52296134	52296633	Gls|chr1:52296134-52296633	0.300410051749584	.	.
chr1	52233098	52233597	chr1	51858364	51858863	Gls|chr1:51858364-51858863	0.282800606580556	.	.
chr1	52233098	52233597	chr1	51924931	51925430	Gls|chr1:51924931-51925430	0.491134791823864	.	.
chr1	52233098	52233597	chr1	52065610	52066109	Gls|chr1:52065610-52066109	0.588495251731572	.	.
chr1	52233098	52233597	chr1	52094123	52094622	Gls|chr1:52094123-52094622	0.289069847193426	.	.
chr1	52233098	52233597	chr1	52158800	52159299	Gls|chr1:52158800-52159299	0.505962055572206	.	.
chr1	52233098	52233597	chr1	52171278	52171777	Gls|chr1:52171278-52171777	0.351753526343429	.	.
chr1	52233098	52233597	chr1	52175920	52176419	Gls|chr1:52175920-52176419	0.382869184302505	.	.
chr1	52233098	52233597	chr1	52397401	52397900	Gls|chr1:52397401-52397900	0.354076298767117	.	.
chr1	52233098	52233597	chr1	52431766	52432265	Gls|chr1:52431766-52432265	0.535646938246083	.	.
chr1	52500159	52500658	chr1	52296134	52296633	Nab1|chr1:52296134-52296633	0.337796760274482	.	.
chr1	52500159	52500658	chr1	52397401	52397900	Nab1|chr1:52397401-52397900	0.327540175745136	.	.
chr1	52630383	52630882	chr1	52330475	52330974	Nemp2|chr1:52330475-52330974	0.531834145321749	.	.
chr1	52630383	52630882	chr1	52435859	52436358	Nemp2|chr1:52435859-52436358	0.567149269220783	.	.
chr1	52630383	52630882	chr1	52799343	52799842	Nemp2|chr1:52799343-52799842	0.250940115977515	.	.
chr1	52630383	52630882	chr1	52838596	52839095	Nemp2|chr1:52838596-52839095	0.616959146608809	.	.
chr1	52630383	52630882	chr1	52866774	52867273	Nemp2|chr1:52866774-52867273	0.349507510784538	.	.
chr1	52726931	52727430	chr1	52296134	52296633	Mfsd6|chr1:52296134-52296633	0.54188223248088	.	.
chr1	52726931	52727430	chr1	52435859	52436358	Mfsd6|chr1:52435859-52436358	0.263566573413541	.	.
chr1	52726931	52727430	chr1	52435859	52436358	Mfsd6|chr1:52435859-52436358	0.263566573413542	.	.
chr1	52726931	52727430	chr1	52799343	52799842	Mfsd6|chr1:52799343-52799842	0.245550085873285	.	.
chr1	52726931	52727430	chr1	52854016	52854515	Mfsd6|chr1:52854016-52854515	0.415685101646728	.	.
chr1	52816845	52817344	chr1	52648075	52648574	Inpp1|chr1:52648075-52648574	0.425463073354278	.	.
chr1	52817513	52818012	chr1	52838596	52839095	Inpp1|chr1:52838596-52839095	0.344973710094045	.	.
chr1	53296806	53297305	chr1	53225566	53226065	Ormdl1|chr1:53225566-53226065	0.251848103700884	.	.
chr1	53296806	53297305	chr1	53225566	53226065	Pms1|chr1:53225566-53226065	0.251848103700884	.	.
chr1	53313399	53313898	chr1	53272612	53273111	Osgepl1|chr1:53272612-53273111	0.500112957307146	.	.
chr1	53313399	53313898	chr1	53272612	53273111	Osgepl1|chr1:53272612-53273111	0.500112957307147	.	.
chr1	54250459	54250958	chr1	54665931	54666430	Ccdc150|chr1:54665931-54666430	0.575881119706935	.	.
chr1	54250459	54250958	chr1	54690573	54691072	Ccdc150|chr1:54690573-54691072	0.427457254665908	.	.
chr1	54438767	54439266	chr1	54665931	54666430	Gtf3c3|chr1:54665931-54666430	0.426913505940266	.	.
chr1	54438767	54439266	chr1	54690573	54691072	Gtf3c3|chr1:54690573-54691072	0.325833502340487	.	.
chr1	54557443	54557942	chr1	54859819	54860318	Pgap1|chr1:54859819-54860318	0.244142838732602	.	.
chr1	54557443	54557942	chr1	54868105	54868604	Pgap1|chr1:54868105-54868604	0.336479311431605	.	.
chr1	54557443	54557942	chr1	54888280	54888779	Pgap1|chr1:54888280-54888779	0.375985832970229	.	.
chr1	54926155	54926654	chr1	54826611	54827110	Ankrd44|chr1:54826611-54827110	0.488277467605426	.	.
chr1	54926155	54926654	chr1	54841779	54842278	Ankrd44|chr1:54841779-54842278	0.41625526989696	.	.
chr1	54926155	54926654	chr1	54859819	54860318	Ankrd44|chr1:54859819-54860318	0.296440491133824	.	.
chr1	54926155	54926654	chr1	54868105	54868604	Ankrd44|chr1:54868105-54868604	0.456823532636318	.	.
chr1	54926155	54926654	chr1	54888280	54888779	Ankrd44|chr1:54888280-54888779	0.702117392892255	.	.
chr1	55027198	55027697	chr1	55002234	55002733	Sf3b1|chr1:55002234-55002733	0.318157538271737	.	.
chr1	55027198	55027697	chr1	55194445	55194944	Sf3b1|chr1:55194445-55194944	0.257407824663345	.	.
chr1	55027198	55027697	chr1	55450633	55451132	Sf3b1|chr1:55450633-55451132	0.277905519409607	.	.
chr1	55052491	55052990	chr1	54789470	54789969	Coq10b|chr1:54789470-54789969	0.325653174435141	.	.
chr1	55052491	55052990	chr1	55450633	55451132	Coq10b|chr1:55450633-55451132	0.281003722461519	.	.
chr1	55053010	55053509	chr1	54826611	54827110	Coq10b|chr1:54826611-54827110	0.374108763012374	.	.
chr1	55053010	55053509	chr1	54868105	54868604	Coq10b|chr1:54868105-54868604	0.398243068702248	.	.
chr1	55053010	55053509	chr1	54888280	54888779	Coq10b|chr1:54888280-54888779	0.439060217405214	.	.
chr1	55087395	55087894	chr1	55002234	55002733	Hspd1|chr1:55002234-55002733	0.611160553181019	.	.
chr1	55087395	55087894	chr1	55002234	55002733	Hspe1|chr1:55002234-55002733	0.611160553181019	.	.
chr1	55087395	55087894	chr1	55194445	55194944	Hspd1|chr1:55194445-55194944	0.392995079614902	.	.
chr1	55087395	55087894	chr1	55194445	55194944	Hspe1|chr1:55194445-55194944	0.392995079614902	.	.
chr1	55087395	55087894	chr1	55450633	55451132	Hspd1|chr1:55450633-55451132	0.256025051266133	.	.
chr1	55087395	55087894	chr1	55450633	55451132	Hspe1|chr1:55450633-55451132	0.256025051266133	.	.
chr1	55087908	55088407	chr1	55002234	55002733	Hspd1|chr1:55002234-55002733	0.357088135207764	.	.
chr1	55087908	55088407	chr1	55002234	55002733	Hspe1|chr1:55002234-55002733	0.357088135207764	.	.
chr1	55087908	55088407	chr1	55383081	55383580	Hspd1|chr1:55383081-55383580	0.240677996772729	.	.
chr1	55087908	55088407	chr1	55383081	55383580	Hspe1|chr1:55383081-55383580	0.240677996772729	.	.
chr1	55087908	55088407	chr1	55450633	55451132	Hspd1|chr1:55450633-55451132	0.630720104227605	.	.
chr1	55087908	55088407	chr1	55450633	55451132	Hspe1|chr1:55450633-55451132	0.630720104227605	.	.
chr1	55130908	55131407	chr1	54985310	54985809	Mob4|chr1:54985310-54985809	0.253047593868452	.	.
chr1	55130908	55131407	chr1	55450633	55451132	Mob4|chr1:55450633-55451132	0.309340196595954	.	.
chr1	55236881	55237380	chr1	54826611	54827110	Mars2|chr1:54826611-54827110	0.536767182744263	.	.
chr1	55236881	55237380	chr1	54841779	54842278	Mars2|chr1:54841779-54842278	0.307608391300974	.	.
chr1	55236881	55237380	chr1	54888280	54888779	Mars2|chr1:54888280-54888779	0.565842532971541	.	.
chr1	55405572	55406071	chr1	55631430	55631929	Plcl1|chr1:55631430-55631929	0.237813109475956	.	.
chr1	57377374	57377873	chr1	57528667	57529166	1700066M21Rik|chr1:57528667-57529166	0.577344644651363	.	.
chr1	57377374	57377873	chr1	57528667	57529166	4930558J18Rik|chr1:57528667-57529166	0.577344644651363	.	.
chr1	57774846	57775345	chr1	57775384	57775883	Spats2l|chr1:57775384-57775883	0.851001062532835	.	.
chr1	57774846	57775345	chr1	57890231	57890730	Spats2l|chr1:57890231-57890730	0.269234859492948	.	.
chr1	57774846	57775345	chr1	57941756	57942255	Spats2l|chr1:57941756-57942255	0.281658150801648	.	.
chr1	57774846	57775345	chr1	58172691	58173190	Spats2l|chr1:58172691-58173190	0.506094149705231	.	.
chr1	57995689	57996188	chr1	57969827	57970326	Sgo2a|chr1:57969827-57970326	0.249231010878811	.	.
chr1	58392818	58393317	chr1	58281211	58281710	Bzw1|chr1:58281211-58281710	0.407783927307314	.	.
chr1	58392818	58393317	chr1	58307070	58307569	Bzw1|chr1:58307070-58307569	0.350203737612001	.	.
chr1	58392818	58393317	chr1	58697550	58698049	Bzw1|chr1:58697550-58698049	0.297094283382198	.	.
chr1	58423825	58424324	chr1	58307070	58307569	Clk1|chr1:58307070-58307569	0.244334505380815	.	.
chr1	58423825	58424324	chr1	58602450	58602949	Clk1|chr1:58602450-58602949	0.271218472225141	.	.
chr1	58423825	58424324	chr1	58621038	58621537	Clk1|chr1:58621038-58621537	0.302277186590019	.	.
chr1	58423825	58424324	chr1	58746853	58747352	Clk1|chr1:58746853-58747352	0.337803598082936	.	.
chr1	58445384	58445883	chr1	58296260	58296759	Nif3l1|chr1:58296260-58296759	0.294047526367392	.	.
chr1	58445384	58445883	chr1	58296260	58296759	Ppil3|chr1:58296260-58296759	0.294047526367392	.	.
chr1	58445384	58445883	chr1	58712890	58713389	Nif3l1|chr1:58712890-58713389	0.290386526185114	.	.
chr1	58445384	58445883	chr1	58712890	58713389	Ppil3|chr1:58712890-58713389	0.290386526185114	.	.
chr1	58445384	58445883	chr1	58723073	58723572	Nif3l1|chr1:58723073-58723572	0.270218328707288	.	.
chr1	58445384	58445883	chr1	58723073	58723572	Ppil3|chr1:58723073-58723572	0.270218328707288	.	.
chr1	58504734	58505233	chr1	58280426	58280925	Gm15834|chr1:58280426-58280925	0.314398314894743	.	.
chr1	58504734	58505233	chr1	58280426	58280925	Orc2|chr1:58280426-58280925	0.314398314894743	.	.
chr1	58504734	58505233	chr1	58307070	58307569	Gm15834|chr1:58307070-58307569	0.359954682210548	.	.
chr1	58504734	58505233	chr1	58307070	58307569	Orc2|chr1:58307070-58307569	0.359954682210548	.	.
chr1	58504734	58505233	chr1	58602450	58602949	Gm15834|chr1:58602450-58602949	0.694861655011806	.	.
chr1	58504734	58505233	chr1	58602450	58602949	Orc2|chr1:58602450-58602949	0.694861655011806	.	.
chr1	58504734	58505233	chr1	58742437	58742936	Gm15834|chr1:58742437-58742936	0.319547600423022	.	.
chr1	58504734	58505233	chr1	58742437	58742936	Orc2|chr1:58742437-58742936	0.319547600423022	.	.
chr1	58586034	58586533	chr1	58281211	58281710	Fam126b|chr1:58281211-58281710	0.326973665238197	.	.
chr1	58586034	58586533	chr1	58281211	58281710	Ndufb3|chr1:58281211-58281710	0.326973665238197	.	.
chr1	58586034	58586533	chr1	58602450	58602949	Fam126b|chr1:58602450-58602949	0.323798393121824	.	.
chr1	58586034	58586533	chr1	58602450	58602949	Ndufb3|chr1:58602450-58602949	0.323798393121824	.	.
chr1	58586034	58586533	chr1	58736868	58737367	Fam126b|chr1:58736868-58737367	0.276769915515172	.	.
chr1	58586034	58586533	chr1	58736868	58737367	Ndufb3|chr1:58736868-58737367	0.276769915515172	.	.
chr1	58586034	58586533	chr1	58778236	58778735	Fam126b|chr1:58778236-58778735	0.281536958608559	.	.
chr1	58586034	58586533	chr1	58778236	58778735	Ndufb3|chr1:58778236-58778735	0.281536958608559	.	.
chr1	58586034	58586533	chr1	58824369	58824868	Fam126b|chr1:58824369-58824868	0.285527939861667	.	.
chr1	58586034	58586533	chr1	58824369	58824868	Ndufb3|chr1:58824369-58824868	0.285527939861667	.	.
chr1	58586034	58586533	chr1	58897489	58897988	Fam126b|chr1:58897489-58897988	0.424872392795896	.	.
chr1	58586034	58586533	chr1	58897489	58897988	Ndufb3|chr1:58897489-58897988	0.424872392795896	.	.
chr1	58586552	58587051	chr1	58724291	58724790	Fam126b|chr1:58724291-58724790	0.419881774493706	.	.
chr1	58586552	58587051	chr1	58724291	58724790	Ndufb3|chr1:58724291-58724790	0.419881774493706	.	.
chr1	58711489	58711988	chr1	58602450	58602949	Cflar|chr1:58602450-58602949	0.331101647615887	.	.
chr1	58711489	58711988	chr1	58621038	58621537	Cflar|chr1:58621038-58621537	0.241124124489896	.	.
chr1	58972763	58973262	chr1	58951209	58951708	Stradb|chr1:58951209-58951708	0.38326495756367	.	.
chr1	58972763	58973262	chr1	58951209	58951708	Trak2|chr1:58951209-58951708	0.38326495756367	.	.
chr1	58972763	58973262	chr1	59134290	59134789	Stradb|chr1:59134290-59134789	0.28514171518938	.	.
chr1	58972763	58973262	chr1	59134290	59134789	Trak2|chr1:59134290-59134789	0.28514171518938	.	.
chr1	58972763	58973262	chr1	59170223	59170722	Stradb|chr1:59170223-59170722	0.303146599731288	.	.
chr1	58972763	58973262	chr1	59170223	59170722	Trak2|chr1:59170223-59170722	0.303146599731288	.	.
chr1	58973284	58973783	chr1	58602450	58602949	Stradb|chr1:58602450-58602949	0.279158473732817	.	.
chr1	58973284	58973783	chr1	58602450	58602949	Trak2|chr1:58602450-58602949	0.279158473732817	.	.
chr1	59119578	59120077	chr1	58897489	58897988	G730003C15Rik|chr1:58897489-58897988	0.252477285991936	.	.
chr1	59119578	59120077	chr1	58897489	58897988	Tmem237|chr1:58897489-58897988	0.252477285991936	.	.
chr1	59119578	59120077	chr1	59376549	59377048	G730003C15Rik|chr1:59376549-59377048	0.34908179940247	.	.
chr1	59119578	59120077	chr1	59376549	59377048	Tmem237|chr1:59376549-59377048	0.34908179940247	.	.
chr1	59119578	59120077	chr1	59487512	59488011	G730003C15Rik|chr1:59487512-59488011	0.25250725808859	.	.
chr1	59119578	59120077	chr1	59487512	59488011	Tmem237|chr1:59487512-59488011	0.25250725808859	.	.
chr1	59162883	59163382	chr1	58824369	58824868	Mpp4|chr1:58824369-58824868	0.358979511566157	.	.
chr1	59162883	59163382	chr1	58897489	58897988	Mpp4|chr1:58897489-58897988	0.68072577807117	.	.
chr1	59162883	59163382	chr1	59161425	59161924	Mpp4|chr1:59161425-59161924	0.425846493051304	.	.
chr1	59162883	59163382	chr1	59376549	59377048	Mpp4|chr1:59376549-59377048	0.285818039495012	.	.
chr1	59162883	59163382	chr1	59397437	59397936	Mpp4|chr1:59397437-59397936	0.305147366592701	.	.
chr1	59163876	59164375	chr1	59161425	59161924	Mpp4|chr1:59161425-59161924	0.358214040940601	.	.
chr1	59237006	59237505	chr1	59341159	59341658	Als2|chr1:59341159-59341658	0.295650377659584	.	.
chr1	59237895	59238394	chr1	58761489	58761988	Als2|chr1:58761489-58761988	0.239835469531654	.	.
chr1	59237895	59238394	chr1	59134290	59134789	Als2|chr1:59134290-59134789	0.366220917913387	.	.
chr1	59237895	59238394	chr1	59144465	59144964	Als2|chr1:59144465-59144964	0.238398592841794	.	.
chr1	59237895	59238394	chr1	59170223	59170722	Als2|chr1:59170223-59170722	0.298132528221445	.	.
chr1	59237895	59238394	chr1	59395959	59396458	Als2|chr1:59395959-59396458	0.485654233922023	.	.
chr1	59237895	59238394	chr1	59425172	59425671	Als2|chr1:59425172-59425671	0.350319418738174	.	.
chr1	59481835	59482334	chr1	59134290	59134789	Fzd7|chr1:59134290-59134789	0.411623321282935	.	.
chr1	59481835	59482334	chr1	59170223	59170722	Fzd7|chr1:59170223-59170722	0.33661009925289	.	.
chr1	59481835	59482334	chr1	59395959	59396458	Fzd7|chr1:59395959-59396458	0.610230044435182	.	.
chr1	59481835	59482334	chr1	59425172	59425671	Fzd7|chr1:59425172-59425671	0.704069494837339	.	.
chr1	59481835	59482334	chr1	59651414	59651913	Fzd7|chr1:59651414-59651913	0.554642688205861	.	.
chr1	59481835	59482334	chr1	59652509	59653008	Fzd7|chr1:59652509-59653008	0.275226658891197	.	.
chr1	59670565	59671064	chr1	59341159	59341658	Sumo1|chr1:59341159-59341658	0.26449202459027	.	.
chr1	59684706	59685205	chr1	59341159	59341658	Nop58|chr1:59341159-59341658	0.600573922581268	.	.
chr1	59684706	59685205	chr1	59371325	59371824	Nop58|chr1:59371325-59371824	0.370977218532731	.	.
chr1	59684706	59685205	chr1	59376549	59377048	Nop58|chr1:59376549-59377048	0.322538635917451	.	.
chr1	59912662	59913161	chr1	59592764	59593263	Fam117b|chr1:59592764-59593263	0.412345314102427	.	.
chr1	59912662	59913161	chr1	59623298	59623797	Fam117b|chr1:59623298-59623797	0.263070607840782	.	.
chr1	59912662	59913161	chr1	59857422	59857921	Fam117b|chr1:59857422-59857921	0.347668482687974	.	.
chr1	60042935	60043434	chr1	59985806	59986305	Ica1l|chr1:59985806-59986305	0.358354458711609	.	.
chr1	60042935	60043434	chr1	60303967	60304466	Ica1l|chr1:60303967-60304466	0.298102680103287	.	.
chr1	60097393	60097892	chr1	59857422	59857921	Carf|chr1:59857422-59857921	0.369863426743982	.	.
chr1	60097393	60097892	chr1	60428793	60429292	Carf|chr1:60428793-60429292	0.347939346040953	.	.
chr1	60097980	60098479	chr1	60303967	60304466	Carf|chr1:60303967-60304466	0.363560986745771	.	.
chr1	60097980	60098479	chr1	60303967	60304466	Wdr12|chr1:60303967-60304466	0.363560986745771	.	.
chr1	60098487	60098986	chr1	59985275	59985774	Carf|chr1:59985275-59985774	0.667062518345598	.	.
chr1	60098487	60098986	chr1	59985275	59985774	Wdr12|chr1:59985275-59985774	0.667062518345598	.	.
chr1	60098487	60098986	chr1	59985806	59986305	Carf|chr1:59985806-59986305	0.3077641947668	.	.
chr1	60098487	60098986	chr1	59985806	59986305	Wdr12|chr1:59985806-59986305	0.3077641947668	.	.
chr1	60098487	60098986	chr1	60286143	60286642	Carf|chr1:60286143-60286642	0.526873904904256	.	.
chr1	60098487	60098986	chr1	60286143	60286642	Wdr12|chr1:60286143-60286642	0.526873904904256	.	.
chr1	60098487	60098986	chr1	60303967	60304466	Carf|chr1:60303967-60304466	0.385429593355637	.	.
chr1	60098487	60098986	chr1	60303967	60304466	Wdr12|chr1:60303967-60304466	0.385429593355637	.	.
chr1	60180257	60180756	chr1	59985275	59985774	Nbeal1|chr1:59985275-59985774	0.476134563775532	.	.
chr1	60180257	60180756	chr1	59985806	59986305	Nbeal1|chr1:59985806-59986305	0.245474345279385	.	.
chr1	60180257	60180756	chr1	60286143	60286642	Nbeal1|chr1:60286143-60286642	0.306688359533528	.	.
chr1	60409462	60409961	chr1	60303967	60304466	Abi2|chr1:60303967-60304466	0.316918419644265	.	.
chr1	60566593	60567092	chr1	60272439	60272938	Raph1|chr1:60272439-60272938	0.37383635649809	.	.
chr1	61300890	61301389	chr1	61055092	61055591	Gm11587|chr1:61055092-61055591	0.369403629651101	.	.
chr1	61300890	61301389	chr1	61140079	61140578	Gm11587|chr1:61140079-61140578	0.405067729716578	.	.
chr1	61300890	61301389	chr1	61181062	61181561	Gm11587|chr1:61181062-61181561	0.304014737261509	.	.
chr1	61300890	61301389	chr1	61414824	61415323	Gm11587|chr1:61414824-61415323	0.350103815501884	.	.
chr1	61301702	61302201	chr1	61001957	61002456	Gm11587|chr1:61001957-61002456	0.554436547827284	.	.
chr1	61301702	61302201	chr1	61020641	61021140	Gm11587|chr1:61020641-61021140	0.527814402335715	.	.
chr1	61301702	61302201	chr1	61311272	61311771	Gm11587|chr1:61311272-61311771	0.468503367616033	.	.
chr1	61301702	61302201	chr1	61374198	61374697	Gm11587|chr1:61374198-61374697	0.556052194627712	.	.
chr1	61301702	61302201	chr1	61374198	61374697	Gm11587|chr1:61374198-61374697	0.556052194627713	.	.
chr1	61638558	61639057	chr1	61265709	61266208	Pard3b|chr1:61265709-61266208	0.437085494415547	.	.
chr1	61638558	61639057	chr1	61771161	61771660	Pard3b|chr1:61771161-61771660	0.336219262257898	.	.
chr1	61638558	61639057	chr1	61901645	61902144	Pard3b|chr1:61901645-61902144	0.324865701292581	.	.
chr1	61638558	61639057	chr1	61926217	61926716	Pard3b|chr1:61926217-61926716	0.277790699039093	.	.
chr1	61639276	61639775	chr1	61265709	61266208	Pard3b|chr1:61265709-61266208	0.395484615048788	.	.
chr1	61639276	61639775	chr1	61298799	61299298	Pard3b|chr1:61298799-61299298	0.330549441694008	.	.
chr1	62703034	62703533	chr1	62647927	62648426	Nrp2|chr1:62647927-62648426	0.464493541718829	.	.
chr1	62703034	62703533	chr1	62777264	62777763	Nrp2|chr1:62777264-62777763	0.621991555289705	.	.
chr1	62703034	62703533	chr1	62777793	62778292	Nrp2|chr1:62777793-62778292	0.536040067257775	.	.
chr1	63114071	63114570	chr1	62754375	62754874	Ino80d|chr1:62754375-62754874	0.263884358459495	.	.
chr1	63176509	63177008	chr1	62754375	62754874	Eef1b2|chr1:62754375-62754874	0.426738698190353	.	.
chr1	63176509	63177008	chr1	62754375	62754874	Ndufs1|chr1:62754375-62754874	0.426738698190353	.	.
chr1	63176509	63177008	chr1	62779993	62780492	Eef1b2|chr1:62779993-62780492	0.365036317150099	.	.
chr1	63176509	63177008	chr1	62779993	62780492	Ndufs1|chr1:62779993-62780492	0.365036317150099	.	.
chr1	63176509	63177008	chr1	62795481	62795980	Eef1b2|chr1:62795481-62795980	0.266289104168717	.	.
chr1	63176509	63177008	chr1	62795481	62795980	Ndufs1|chr1:62795481-62795980	0.266289104168717	.	.
chr1	63176509	63177008	chr1	63129822	63130321	Eef1b2|chr1:63129822-63130321	0.526270167264945	.	.
chr1	63176509	63177008	chr1	63129822	63130321	Ndufs1|chr1:63129822-63130321	0.526270167264945	.	.
chr1	63213981	63214480	chr1	63129822	63130321	Gpr1|chr1:63129822-63130321	0.543631516143531	.	.
chr1	64078811	64079310	chr1	63932447	63932946	Gm13748|chr1:63932447-63932946	0.313581993423849	.	.
chr1	64078811	64079310	chr1	64055080	64055579	Gm13748|chr1:64055080-64055579	0.288674106525595	.	.
chr1	64078811	64079310	chr1	64121000	64121499	Gm13748|chr1:64121000-64121499	0.380806707734322	.	.
chr1	64121506	64122005	chr1	63932447	63932946	Klf7|chr1:63932447-63932946	0.242319065234323	.	.
chr1	64121506	64122005	chr1	64445949	64446448	Klf7|chr1:64445949-64446448	0.255529443293196	.	.
chr1	64122089	64122588	chr1	63932447	63932946	Klf7|chr1:63932447-63932946	0.667330557206781	.	.
chr1	64532547	64533046	chr1	64495882	64496381	Creb1|chr1:64495882-64496381	0.470703546045577	.	.
chr1	64616950	64617449	chr1	64495882	64496381	Gm28982|chr1:64495882-64496381	0.530412269047118	.	.
chr1	64616950	64617449	chr1	64495882	64496381	Mettl21a|chr1:64495882-64496381	0.530412269047118	.	.
chr1	64616950	64617449	chr1	64717480	64717979	Gm28982|chr1:64717480-64717979	0.304904469557622	.	.
chr1	64616950	64617449	chr1	64717480	64717979	Mettl21a|chr1:64717480-64717979	0.304904469557622	.	.
chr1	64616950	64617449	chr1	64993141	64993640	Gm28982|chr1:64993141-64993640	0.37512586535092	.	.
chr1	64616950	64617449	chr1	64993141	64993640	Mettl21a|chr1:64993141-64993640	0.37512586535092	.	.
chr1	64617495	64617994	chr1	64495882	64496381	Gm28982|chr1:64495882-64496381	0.490327204310259	.	.
chr1	64617495	64617994	chr1	64495882	64496381	Mettl21a|chr1:64495882-64496381	0.490327204310259	.	.
chr1	64617495	64617994	chr1	64568128	64568627	Gm28982|chr1:64568128-64568627	0.355476728995244	.	.
chr1	64617495	64617994	chr1	64568128	64568627	Mettl21a|chr1:64568128-64568627	0.355476728995244	.	.
chr1	64617495	64617994	chr1	64993141	64993640	Gm28982|chr1:64993141-64993640	0.24759687740657	.	.
chr1	64617495	64617994	chr1	64993141	64993640	Mettl21a|chr1:64993141-64993640	0.24759687740657	.	.
chr1	64690474	64690973	chr1	64717480	64717979	2810408I11Rik|chr1:64717480-64717979	0.236830265140104	.	.
chr1	64690474	64690973	chr1	64717480	64717979	Ccnyl1|chr1:64717480-64717979	0.236830265140104	.	.
chr1	64690474	64690973	chr1	64858475	64858974	2810408I11Rik|chr1:64858475-64858974	0.30677715167764	.	.
chr1	64690474	64690973	chr1	64858475	64858974	Ccnyl1|chr1:64858475-64858974	0.30677715167764	.	.
chr1	64690474	64690973	chr1	64859035	64859534	2810408I11Rik|chr1:64859035-64859534	0.27437298364929	.	.
chr1	64690474	64690973	chr1	64859035	64859534	Ccnyl1|chr1:64859035-64859534	0.27437298364929	.	.
chr1	64691008	64691507	chr1	64445949	64446448	2810408I11Rik|chr1:64445949-64446448	0.543510930454166	.	.
chr1	64691008	64691507	chr1	64445949	64446448	Ccnyl1|chr1:64445949-64446448	0.543510930454166	.	.
chr1	64691008	64691507	chr1	64705213	64705712	2810408I11Rik|chr1:64705213-64705712	0.31750155466833	.	.
chr1	64691008	64691507	chr1	64705213	64705712	Ccnyl1|chr1:64705213-64705712	0.31750155466833	.	.
chr1	64691008	64691507	chr1	64884429	64884928	2810408I11Rik|chr1:64884429-64884928	0.24921385373151	.	.
chr1	64691008	64691507	chr1	64884429	64884928	Ccnyl1|chr1:64884429-64884928	0.24921385373151	.	.
chr1	64691008	64691507	chr1	64946044	64946543	2810408I11Rik|chr1:64946044-64946543	0.484850949557791	.	.
chr1	64691008	64691507	chr1	64946044	64946543	Ccnyl1|chr1:64946044-64946543	0.484850949557791	.	.
chr1	64691008	64691507	chr1	64975365	64975864	2810408I11Rik|chr1:64975365-64975864	0.357612928078256	.	.
chr1	64691008	64691507	chr1	64975365	64975864	Ccnyl1|chr1:64975365-64975864	0.357612928078256	.	.
chr1	64737642	64738141	chr1	64495882	64496381	Fzd5|chr1:64495882-64496381	0.527116347388895	.	.
chr1	64737642	64738141	chr1	64551857	64552356	Fzd5|chr1:64551857-64552356	0.499245599718878	.	.
chr1	64956569	64957068	chr1	64568128	64568627	Plekhm3|chr1:64568128-64568627	0.291927976839187	.	.
chr1	64956569	64957068	chr1	65111968	65112467	Plekhm3|chr1:65111968-65112467	0.40418548500961	.	.
chr1	64956569	64957068	chr1	65111968	65112467	Plekhm3|chr1:65111968-65112467	0.404185485009611	.	.
chr1	65186396	65186895	chr1	65179041	65179540	Idh1|chr1:65179041-65179540	0.344288503852401	.	.
chr1	65186396	65186895	chr1	65179041	65179540	Pikfyve|chr1:65179041-65179540	0.344288503852401	.	.
chr1	65186396	65186895	chr1	65394323	65394822	Idh1|chr1:65394323-65394822	0.383783174798801	.	.
chr1	65186396	65186895	chr1	65394323	65394822	Pikfyve|chr1:65394323-65394822	0.383783174798801	.	.
chr1	66174880	66175379	chr1	66211343	66211842	Map2|chr1:66211343-66211842	0.289070237338796	.	.
chr1	66174880	66175379	chr1	66349396	66349895	Map2|chr1:66349396-66349895	0.239822006911278	.	.
chr1	66174880	66175379	chr1	66495166	66495665	Map2|chr1:66495166-66495665	0.328373464458052	.	.
chr1	66174880	66175379	chr1	66495166	66495665	Map2|chr1:66495166-66495665	0.328373464458053	.	.
chr1	66467921	66468420	chr1	66251921	66252420	Unc80|chr1:66251921-66252420	0.416046168520799	.	.
chr1	66467921	66468420	chr1	66368894	66369393	Unc80|chr1:66368894-66369393	0.340628840522317	.	.
chr1	66468592	66469091	chr1	66633327	66633826	Unc80|chr1:66633327-66633826	0.383071734176709	.	.
chr1	66700587	66701086	chr1	66251921	66252420	Rpe|chr1:66251921-66252420	0.382883156742438	.	.
chr1	66700587	66701086	chr1	66388500	66388999	Rpe|chr1:66388500-66388999	0.592916810587757	.	.
chr1	66700587	66701086	chr1	66687291	66687790	Rpe|chr1:66687291-66687790	0.261624037962293	.	.
chr1	66816734	66817233	chr1	66870356	66870855	Kansl1l|chr1:66870356-66870855	0.302132643861167	.	.
chr1	66817441	66817940	chr1	66500381	66500880	Kansl1l|chr1:66500381-66500880	0.419092625437854	.	.
chr1	66817441	66817940	chr1	66870356	66870855	Kansl1l|chr1:66870356-66870855	0.46130056630148	.	.
chr1	66817441	66817940	chr1	66895631	66896130	Kansl1l|chr1:66895631-66896130	0.364575399601143	.	.
chr1	66817441	66817940	chr1	67026322	67026821	Kansl1l|chr1:67026322-67026821	0.286965045750992	.	.
chr1	66862543	66863042	chr1	66804641	66805140	Acadl|chr1:66804641-66805140	0.301739707861776	.	.
chr1	66862543	66863042	chr1	66940872	66941371	Acadl|chr1:66940872-66941371	0.358295923970728	.	.
chr1	66863047	66863546	chr1	66804641	66805140	Acadl|chr1:66804641-66805140	0.314300671057367	.	.
chr1	66863047	66863546	chr1	66831198	66831697	Acadl|chr1:66831198-66831697	0.338149841686782	.	.
chr1	66863047	66863546	chr1	66870356	66870855	Acadl|chr1:66870356-66870855	0.48065042156616	.	.
chr1	66863047	66863546	chr1	66951156	66951655	Acadl|chr1:66951156-66951655	0.292769721011053	.	.
chr1	67038596	67039095	chr1	66870356	66870855	Lancl1|chr1:66870356-66870855	0.442922698068116	.	.
chr1	67038596	67039095	chr1	66992790	66993289	Lancl1|chr1:66992790-66993289	0.312273962150483	.	.
chr1	69106246	69106745	chr1	68956628	68957127	Gm16076|chr1:68956628-68957127	0.265194477956345	.	.
chr1	69106246	69106745	chr1	69431021	69431520	Gm16076|chr1:69431021-69431520	0.318491309075458	.	.
chr1	69108309	69108808	chr1	69070358	69070857	Erbb4|chr1:69070358-69070857	0.284822233738805	.	.
chr1	69108309	69108808	chr1	69241684	69242183	Erbb4|chr1:69241684-69242183	0.395773573361462	.	.
chr1	69687151	69687650	chr1	69591806	69592305	Ikzf2|chr1:69591806-69592305	0.375116214169812	.	.
chr1	72211757	72212256	chr1	72182830	72183329	Mreg|chr1:72182830-72183329	0.309702263658728	.	.
chr1	72211757	72212256	chr1	72219979	72220478	Mreg|chr1:72219979-72220478	0.512773936434214	.	.
chr1	72211757	72212256	chr1	72244220	72244719	Mreg|chr1:72244220-72244719	0.249578258078939	.	.
chr1	72211757	72212256	chr1	72254025	72254524	Mreg|chr1:72254025-72254524	0.459000976710091	.	.
chr1	72212372	72212871	chr1	71891261	71891760	Mreg|chr1:71891261-71891760	0.294450958394005	.	.
chr1	72212372	72212871	chr1	72141789	72142288	Mreg|chr1:72141789-72142288	0.673612879592321	.	.
chr1	72212372	72212871	chr1	72171449	72171948	Mreg|chr1:72171449-72171948	0.682858292712179	.	.
chr1	72212372	72212871	chr1	72173592	72174091	Mreg|chr1:72173592-72174091	0.538597113125051	.	.
chr1	72212372	72212871	chr1	72196898	72197397	Mreg|chr1:72196898-72197397	0.593725608929944	.	.
chr1	72212372	72212871	chr1	72243720	72244219	Mreg|chr1:72243720-72244219	0.636019055517451	.	.
chr1	72284104	72284603	chr1	72136106	72136605	Pecr|chr1:72136106-72136605	0.296444344555978	.	.
chr1	72284104	72284603	chr1	72136106	72136605	Tmem169|chr1:72136106-72136605	0.296444344555978	.	.
chr1	72284104	72284603	chr1	72236179	72236678	Pecr|chr1:72236179-72236678	0.347349836870608	.	.
chr1	72284104	72284603	chr1	72236179	72236678	Tmem169|chr1:72236179-72236678	0.347349836870608	.	.
chr1	72307199	72307698	chr1	72182830	72183329	Xrcc5|chr1:72182830-72183329	0.435498097205562	.	.
chr1	72307199	72307698	chr1	72196898	72197397	Xrcc5|chr1:72196898-72197397	0.328837956989975	.	.
chr1	72307199	72307698	chr1	72219979	72220478	Xrcc5|chr1:72219979-72220478	0.449050919531583	.	.
chr1	72307199	72307698	chr1	72504560	72505059	Xrcc5|chr1:72504560-72505059	0.366964403560302	.	.
chr1	72307199	72307698	chr1	72577484	72577983	Xrcc5|chr1:72577484-72577983	0.321111052489629	.	.
chr1	72582908	72583407	chr1	72969297	72969796	Smarcal1|chr1:72969297-72969796	0.291261724346519	.	.
chr1	74236196	74236695	chr1	74257211	74257710	Arpc2|chr1:74257211-74257710	0.258010097996729	.	.
chr1	74236196	74236695	chr1	74313260	74313759	Arpc2|chr1:74313260-74313759	0.285057231307879	.	.
chr1	74236196	74236695	chr1	74332262	74332761	Arpc2|chr1:74332262-74332761	0.249528913490444	.	.
chr1	74236196	74236695	chr1	74460234	74460733	Arpc2|chr1:74460234-74460733	0.387262139625564	.	.
chr1	74284588	74285087	chr1	74332262	74332761	Aamp|chr1:74332262-74332761	0.335959742303906	.	.
chr1	74284588	74285087	chr1	74332262	74332761	Pnkd|chr1:74332262-74332761	0.335959742303906	.	.
chr1	74284588	74285087	chr1	74386756	74387255	Aamp|chr1:74386756-74387255	0.485306724985356	.	.
chr1	74284588	74285087	chr1	74386756	74387255	Pnkd|chr1:74386756-74387255	0.485306724985356	.	.
chr1	74284588	74285087	chr1	74437955	74438454	Aamp|chr1:74437955-74438454	0.41224539370154	.	.
chr1	74284588	74285087	chr1	74437955	74438454	Pnkd|chr1:74437955-74438454	0.41224539370154	.	.
chr1	74295004	74295503	chr1	74098488	74098987	Gm29358|chr1:74098488-74098987	0.243187352506741	.	.
chr1	74295004	74295503	chr1	74313260	74313759	Gm29358|chr1:74313260-74313759	0.252476080203349	.	.
chr1	74295004	74295503	chr1	74332262	74332761	Gm29358|chr1:74332262-74332761	0.304493152824055	.	.
chr1	74295004	74295503	chr1	74386756	74387255	Gm29358|chr1:74386756-74387255	0.380342472174327	.	.
chr1	74374931	74375430	chr1	74098488	74098987	Slc11a1|chr1:74098488-74098987	0.271707214517898	.	.
chr1	74374931	74375430	chr1	74332262	74332761	Slc11a1|chr1:74332262-74332761	0.474938197385886	.	.
chr1	74375439	74375938	chr1	74303434	74303933	Slc11a1|chr1:74303434-74303933	0.432541595580281	.	.
chr1	74375439	74375938	chr1	74386756	74387255	Slc11a1|chr1:74386756-74387255	0.61252279876375	.	.
chr1	74375439	74375938	chr1	74437955	74438454	Slc11a1|chr1:74437955-74438454	0.29824682295911	.	.
chr1	74391301	74391800	chr1	74077366	74077865	Ctdsp1|chr1:74077366-74077865	0.385511383516443	.	.
chr1	74391301	74391800	chr1	74303949	74304448	Ctdsp1|chr1:74303949-74304448	0.535678793200465	.	.
chr1	74391301	74391800	chr1	74397348	74397847	Ctdsp1|chr1:74397348-74397847	0.399733851262899	.	.
chr1	74391301	74391800	chr1	74538638	74539137	Ctdsp1|chr1:74538638-74539137	0.391465570113989	.	.
chr1	74505730	74506229	chr1	74332262	74332761	Cnot9|chr1:74332262-74332761	0.345596530781062	.	.
chr1	74505730	74506229	chr1	74538638	74539137	Cnot9|chr1:74538638-74539137	0.397966028682361	.	.
chr1	74505730	74506229	chr1	74808065	74808564	Cnot9|chr1:74808065-74808564	0.439859060210285	.	.
chr1	74505730	74506229	chr1	74816731	74817230	Cnot9|chr1:74816731-74817230	0.433705465134076	.	.
chr1	74505730	74506229	chr1	74880737	74881236	Cnot9|chr1:74880737-74881236	0.311717637091721	.	.
chr1	74505730	74506229	chr1	74948735	74949234	Cnot9|chr1:74948735-74949234	0.399656003424158	.	.
chr1	74587962	74588461	chr1	74332262	74332761	Bcs1l|chr1:74332262-74332761	0.426718440004347	.	.
chr1	74587962	74588461	chr1	74332262	74332761	Zfp142|chr1:74332262-74332761	0.426718440004347	.	.
chr1	74587962	74588461	chr1	74802933	74803432	Bcs1l|chr1:74802933-74803432	0.268610452805282	.	.
chr1	74587962	74588461	chr1	74802933	74803432	Zfp142|chr1:74802933-74803432	0.268610452805282	.	.
chr1	74587962	74588461	chr1	74808065	74808564	Bcs1l|chr1:74808065-74808564	0.32488992258429	.	.
chr1	74587962	74588461	chr1	74808065	74808564	Zfp142|chr1:74808065-74808564	0.32488992258429	.	.
chr1	74587962	74588461	chr1	74880737	74881236	Bcs1l|chr1:74880737-74881236	0.250654463847488	.	.
chr1	74587962	74588461	chr1	74880737	74881236	Zfp142|chr1:74880737-74881236	0.250654463847488	.	.
chr1	74601175	74601674	chr1	74386756	74387255	Rnf25|chr1:74386756-74387255	0.351649613102349	.	.
chr1	74601175	74601674	chr1	74386756	74387255	Stk36|chr1:74386756-74387255	0.351649613102349	.	.
chr1	74601175	74601674	chr1	74437955	74438454	Rnf25|chr1:74437955-74438454	0.490687438567664	.	.
chr1	74601175	74601674	chr1	74437955	74438454	Stk36|chr1:74437955-74438454	0.490687438567664	.	.
chr1	74601175	74601674	chr1	74772969	74773468	Rnf25|chr1:74772969-74773468	0.47443920475011	.	.
chr1	74601175	74601674	chr1	74772969	74773468	Stk36|chr1:74772969-74773468	0.47443920475011	.	.
chr1	74601175	74601674	chr1	74797410	74797909	Rnf25|chr1:74797410-74797909	0.473754310114439	.	.
chr1	74601175	74601674	chr1	74797410	74797909	Stk36|chr1:74797410-74797909	0.473754310114439	.	.
chr1	74601175	74601674	chr1	74858307	74858806	Rnf25|chr1:74858307-74858806	0.338495395234678	.	.
chr1	74601175	74601674	chr1	74858307	74858806	Stk36|chr1:74858307-74858806	0.338495395234678	.	.
chr1	74661495	74661994	chr1	74332262	74332761	Ttll4|chr1:74332262-74332761	0.60057153186909	.	.
chr1	74661495	74661994	chr1	74437955	74438454	Ttll4|chr1:74437955-74438454	0.46308610017289	.	.
chr1	74661495	74661994	chr1	74538638	74539137	Ttll4|chr1:74538638-74539137	0.428714341990988	.	.
chr1	74661495	74661994	chr1	74772969	74773468	Ttll4|chr1:74772969-74773468	0.371721112377343	.	.
chr1	74661495	74661994	chr1	74802933	74803432	Ttll4|chr1:74802933-74803432	0.283118751173705	.	.
chr1	74661495	74661994	chr1	74808065	74808564	Ttll4|chr1:74808065-74808564	0.571991183916683	.	.
chr1	74661495	74661994	chr1	74858307	74858806	Ttll4|chr1:74858307-74858806	0.583859235673284	.	.
chr1	74661495	74661994	chr1	74948735	74949234	Ttll4|chr1:74948735-74949234	0.437836285445323	.	.
chr1	74748718	74749217	chr1	74332262	74332761	Prkag3|chr1:74332262-74332761	0.254596804249817	.	.
chr1	74748718	74749217	chr1	74429045	74429544	Prkag3|chr1:74429045-74429544	0.257455086778602	.	.
chr1	74790646	74791145	chr1	74772969	74773468	Wnt10a|chr1:74772969-74773468	0.548452200785607	.	.
chr1	74854708	74855207	chr1	74759797	74760296	Cdk5r2|chr1:74759797-74760296	0.312905229671742	.	.
chr1	75124760	75125259	chr1	74759797	74760296	Nhej1|chr1:74759797-74760296	0.341266068533443	.	.
chr1	75124760	75125259	chr1	74816731	74817230	Nhej1|chr1:74816731-74817230	0.275055115294962	.	.
chr1	75124760	75125259	chr1	75445624	75446123	Nhej1|chr1:75445624-75446123	0.392758515723825	.	.
chr1	75124760	75125259	chr1	75455888	75456387	Nhej1|chr1:75455888-75456387	0.334980883953826	.	.
chr1	75124760	75125259	chr1	75457742	75458241	Nhej1|chr1:75457742-75458241	0.706755948260619	.	.
chr1	75124760	75125259	chr1	75477362	75477861	Nhej1|chr1:75477362-75477861	0.304149221799092	.	.
chr1	75142499	75142998	chr1	74759797	74760296	Cnppd1|chr1:74759797-74760296	0.346108026798093	.	.
chr1	75142499	75142998	chr1	74759797	74760296	Retreg2|chr1:74759797-74760296	0.346108026798093	.	.
chr1	75142499	75142998	chr1	74772969	74773468	Cnppd1|chr1:74772969-74773468	0.40555406303377	.	.
chr1	75142499	75142998	chr1	74772969	74773468	Retreg2|chr1:74772969-74773468	0.40555406303377	.	.
chr1	75142499	75142998	chr1	74858307	74858806	Cnppd1|chr1:74858307-74858806	0.441922630100859	.	.
chr1	75142499	75142998	chr1	74858307	74858806	Retreg2|chr1:74858307-74858806	0.441922630100859	.	.
chr1	75142499	75142998	chr1	74948735	74949234	Cnppd1|chr1:74948735-74949234	0.476290755253839	.	.
chr1	75142499	75142998	chr1	74948735	74949234	Retreg2|chr1:74948735-74949234	0.476290755253839	.	.
chr1	75142499	75142998	chr1	75342805	75343304	Cnppd1|chr1:75342805-75343304	0.246119587488921	.	.
chr1	75142499	75142998	chr1	75342805	75343304	Retreg2|chr1:75342805-75343304	0.246119587488921	.	.
chr1	75142499	75142998	chr1	75399854	75400353	Cnppd1|chr1:75399854-75400353	0.247692249443335	.	.
chr1	75142499	75142998	chr1	75399854	75400353	Retreg2|chr1:75399854-75400353	0.247692249443335	.	.
chr1	75142499	75142998	chr1	75429665	75430164	Cnppd1|chr1:75429665-75430164	0.365546432521537	.	.
chr1	75142499	75142998	chr1	75429665	75430164	Retreg2|chr1:75429665-75430164	0.365546432521537	.	.
chr1	75142499	75142998	chr1	75457742	75458241	Cnppd1|chr1:75457742-75458241	0.259337488993277	.	.
chr1	75142499	75142998	chr1	75457742	75458241	Retreg2|chr1:75457742-75458241	0.259337488993277	.	.
chr1	75168424	75168923	chr1	74754203	74754702	Zfand2b|chr1:74754203-74754702	0.370725180369813	.	.
chr1	75168424	75168923	chr1	74802933	74803432	Zfand2b|chr1:74802933-74803432	0.622585576048378	.	.
chr1	75168424	75168923	chr1	74808065	74808564	Zfand2b|chr1:74808065-74808564	0.614441401016712	.	.
chr1	75168424	75168923	chr1	74858307	74858806	Zfand2b|chr1:74858307-74858806	0.428693248732552	.	.
chr1	75168424	75168923	chr1	74880737	74881236	Zfand2b|chr1:74880737-74881236	0.645988130580629	.	.
chr1	75168424	75168923	chr1	75429665	75430164	Zfand2b|chr1:75429665-75430164	0.480618476365802	.	.
chr1	75168424	75168923	chr1	75445624	75446123	Zfand2b|chr1:75445624-75446123	0.300543201572533	.	.
chr1	75168424	75168923	chr1	75447581	75448080	Zfand2b|chr1:75447581-75448080	0.355288734036141	.	.
chr1	75168424	75168923	chr1	75487302	75487801	Zfand2b|chr1:75487302-75487801	0.580332989384626	.	.
chr1	75168424	75168923	chr1	75495129	75495628	Zfand2b|chr1:75495129-75495628	0.32451608276389	.	.
chr1	75180079	75180578	chr1	74816731	74817230	Abcb6|chr1:74816731-74817230	0.590685781891106	.	.
chr1	75180079	75180578	chr1	75239896	75240395	Abcb6|chr1:75239896-75240395	0.490697355981265	.	.
chr1	75180079	75180578	chr1	75244823	75245322	Abcb6|chr1:75244823-75245322	0.270090049103268	.	.
chr1	75180079	75180578	chr1	75445624	75446123	Abcb6|chr1:75445624-75446123	0.348133656124757	.	.
chr1	75180079	75180578	chr1	75455888	75456387	Abcb6|chr1:75455888-75456387	0.313887384870473	.	.
chr1	75180079	75180578	chr1	75457742	75458241	Abcb6|chr1:75457742-75458241	0.539718782757833	.	.
chr1	75180079	75180578	chr1	75477362	75477861	Abcb6|chr1:75477362-75477861	0.318331831669008	.	.
chr1	75191753	75192252	chr1	74759797	74760296	Ankzf1|chr1:74759797-74760296	0.246629357799314	.	.
chr1	75191753	75192252	chr1	74759797	74760296	Atg9a|chr1:74759797-74760296	0.246629357799314	.	.
chr1	75191753	75192252	chr1	74772969	74773468	Ankzf1|chr1:74772969-74773468	0.443669270169427	.	.
chr1	75191753	75192252	chr1	74772969	74773468	Atg9a|chr1:74772969-74773468	0.443669270169427	.	.
chr1	75191753	75192252	chr1	74797410	74797909	Ankzf1|chr1:74797410-74797909	0.274235592838037	.	.
chr1	75191753	75192252	chr1	74797410	74797909	Atg9a|chr1:74797410-74797909	0.274235592838037	.	.
chr1	75191753	75192252	chr1	74808065	74808564	Ankzf1|chr1:74808065-74808564	0.332592026912811	.	.
chr1	75191753	75192252	chr1	74808065	74808564	Atg9a|chr1:74808065-74808564	0.332592026912811	.	.
chr1	75191753	75192252	chr1	74858307	74858806	Ankzf1|chr1:74858307-74858806	0.546608448197356	.	.
chr1	75191753	75192252	chr1	74858307	74858806	Atg9a|chr1:74858307-74858806	0.546608448197356	.	.
chr1	75191753	75192252	chr1	74948735	74949234	Ankzf1|chr1:74948735-74949234	0.649815347789271	.	.
chr1	75191753	75192252	chr1	74948735	74949234	Atg9a|chr1:74948735-74949234	0.649815347789271	.	.
chr1	75191753	75192252	chr1	75370249	75370748	Ankzf1|chr1:75370249-75370748	0.321600131192973	.	.
chr1	75191753	75192252	chr1	75370249	75370748	Atg9a|chr1:75370249-75370748	0.321600131192973	.	.
chr1	75191753	75192252	chr1	75429665	75430164	Ankzf1|chr1:75429665-75430164	0.50665405236075	.	.
chr1	75191753	75192252	chr1	75429665	75430164	Atg9a|chr1:75429665-75430164	0.50665405236075	.	.
chr1	75210546	75211045	chr1	74754203	74754702	Glb1l|chr1:74754203-74754702	0.538816203783131	.	.
chr1	75210546	75211045	chr1	74754203	74754702	Stk16|chr1:74754203-74754702	0.538816203783131	.	.
chr1	75210546	75211045	chr1	74772969	74773468	Glb1l|chr1:74772969-74773468	0.361401920933256	.	.
chr1	75210546	75211045	chr1	74772969	74773468	Stk16|chr1:74772969-74773468	0.361401920933256	.	.
chr1	75210546	75211045	chr1	74797410	74797909	Glb1l|chr1:74797410-74797909	0.243464650523916	.	.
chr1	75210546	75211045	chr1	74797410	74797909	Stk16|chr1:74797410-74797909	0.243464650523916	.	.
chr1	75210546	75211045	chr1	74802933	74803432	Glb1l|chr1:74802933-74803432	0.421590542567141	.	.
chr1	75210546	75211045	chr1	74802933	74803432	Stk16|chr1:74802933-74803432	0.421590542567141	.	.
chr1	75210546	75211045	chr1	74808065	74808564	Glb1l|chr1:74808065-74808564	0.504446527826188	.	.
chr1	75210546	75211045	chr1	74808065	74808564	Stk16|chr1:74808065-74808564	0.504446527826188	.	.
chr1	75210546	75211045	chr1	74858307	74858806	Glb1l|chr1:74858307-74858806	0.46932534880171	.	.
chr1	75210546	75211045	chr1	74858307	74858806	Stk16|chr1:74858307-74858806	0.46932534880171	.	.
chr1	75210546	75211045	chr1	74880737	74881236	Glb1l|chr1:74880737-74881236	0.50978774789457	.	.
chr1	75210546	75211045	chr1	74880737	74881236	Stk16|chr1:74880737-74881236	0.50978774789457	.	.
chr1	75210546	75211045	chr1	75263237	75263736	Glb1l|chr1:75263237-75263736	0.407321383585855	.	.
chr1	75210546	75211045	chr1	75263237	75263736	Stk16|chr1:75263237-75263736	0.407321383585855	.	.
chr1	75210546	75211045	chr1	75370249	75370748	Glb1l|chr1:75370249-75370748	0.423533420828432	.	.
chr1	75210546	75211045	chr1	75370249	75370748	Stk16|chr1:75370249-75370748	0.423533420828432	.	.
chr1	75210546	75211045	chr1	75429665	75430164	Glb1l|chr1:75429665-75430164	0.461445751035698	.	.
chr1	75210546	75211045	chr1	75429665	75430164	Stk16|chr1:75429665-75430164	0.461445751035698	.	.
chr1	75210546	75211045	chr1	75447581	75448080	Glb1l|chr1:75447581-75448080	0.472297049289095	.	.
chr1	75210546	75211045	chr1	75447581	75448080	Stk16|chr1:75447581-75448080	0.472297049289095	.	.
chr1	75210546	75211045	chr1	75487302	75487801	Glb1l|chr1:75487302-75487801	0.656832988420111	.	.
chr1	75210546	75211045	chr1	75487302	75487801	Stk16|chr1:75487302-75487801	0.656832988420111	.	.
chr1	75210546	75211045	chr1	75495129	75495628	Glb1l|chr1:75495129-75495628	0.554738425036942	.	.
chr1	75210546	75211045	chr1	75495129	75495628	Stk16|chr1:75495129-75495628	0.554738425036942	.	.
chr1	75236144	75236643	chr1	74759797	74760296	Dnajb2|chr1:74759797-74760296	0.247196160968895	.	.
chr1	75236144	75236643	chr1	75244823	75245322	Dnajb2|chr1:75244823-75245322	0.383001641942778	.	.
chr1	75236144	75236643	chr1	75447581	75448080	Dnajb2|chr1:75447581-75448080	0.322287657593528	.	.
chr1	75236651	75237150	chr1	74816731	74817230	Dnajb2|chr1:74816731-74817230	0.286927721996794	.	.
chr1	75236651	75237150	chr1	75455888	75456387	Dnajb2|chr1:75455888-75456387	0.350624765098355	.	.
chr1	75251521	75252020	chr1	75244823	75245322	Gm28294|chr1:75244823-75245322	0.24389587877731	.	.
chr1	75251521	75252020	chr1	75405531	75406030	Gm28294|chr1:75405531-75406030	0.591977721587673	.	.
chr1	75251521	75252020	chr1	75429665	75430164	Gm28294|chr1:75429665-75430164	0.357260871202919	.	.
chr1	75251521	75252020	chr1	75477362	75477861	Gm28294|chr1:75477362-75477861	0.313248455252217	.	.
chr1	75251521	75252020	chr1	75495129	75495628	Gm28294|chr1:75495129-75495628	0.52553395304873	.	.
chr1	75264549	75265048	chr1	75244823	75245322	Ptprn|chr1:75244823-75245322	0.23623021005123	.	.
chr1	75264549	75265048	chr1	75399854	75400353	Ptprn|chr1:75399854-75400353	0.240566119984625	.	.
chr1	75264549	75265048	chr1	75405531	75406030	Ptprn|chr1:75405531-75406030	0.301701999674263	.	.
chr1	75264549	75265048	chr1	75477362	75477861	Ptprn|chr1:75477362-75477861	0.258175242537923	.	.
chr1	75316812	75317311	chr1	75429665	75430164	Dnpep|chr1:75429665-75430164	0.35219065161046	.	.
chr1	75316812	75317311	chr1	75447581	75448080	Dnpep|chr1:75447581-75448080	0.363604970430858	.	.
chr1	75316812	75317311	chr1	75495129	75495628	Dnpep|chr1:75495129-75495628	0.333934958140814	.	.
chr1	75316812	75317311	chr1	75684820	75685319	Dnpep|chr1:75684820-75685319	0.255630212216107	.	.
chr1	75317346	75317845	chr1	75399854	75400353	Dnpep|chr1:75399854-75400353	0.474800808754484	.	.
chr1	75317346	75317845	chr1	75429665	75430164	Dnpep|chr1:75429665-75430164	0.412573089747987	.	.
chr1	75317346	75317845	chr1	75455888	75456387	Dnpep|chr1:75455888-75456387	0.236925233393281	.	.
chr1	75317346	75317845	chr1	75495129	75495628	Dnpep|chr1:75495129-75495628	0.251617091194238	.	.
chr1	75317346	75317845	chr1	75570554	75571053	Dnpep|chr1:75570554-75571053	0.256351695357937	.	.
chr1	75317346	75317845	chr1	75684820	75685319	Dnpep|chr1:75684820-75685319	0.287898397344691	.	.
chr1	75317346	75317845	chr1	75685506	75686005	Dnpep|chr1:75685506-75686005	0.271123999713582	.	.
chr1	75435709	75436208	chr1	75370249	75370748	Gmppa|chr1:75370249-75370748	0.371225138902031	.	.
chr1	75435709	75436208	chr1	75463810	75464309	Gmppa|chr1:75463810-75464309	0.308988256482242	.	.
chr1	75479156	75479655	chr1	75370249	75370748	Chpf|chr1:75370249-75370748	0.453615672035489	.	.
chr1	75479156	75479655	chr1	75370249	75370748	Tmem198|chr1:75370249-75370748	0.453615672035489	.	.
chr1	75479156	75479655	chr1	75429665	75430164	Chpf|chr1:75429665-75430164	0.331767735232963	.	.
chr1	75479156	75479655	chr1	75429665	75430164	Tmem198|chr1:75429665-75430164	0.331767735232963	.	.
chr1	75479156	75479655	chr1	75445624	75446123	Chpf|chr1:75445624-75446123	0.371046615831626	.	.
chr1	75479156	75479655	chr1	75445624	75446123	Tmem198|chr1:75445624-75446123	0.371046615831626	.	.
chr1	75479156	75479655	chr1	75447581	75448080	Chpf|chr1:75447581-75448080	0.309331505756326	.	.
chr1	75479156	75479655	chr1	75447581	75448080	Tmem198|chr1:75447581-75448080	0.309331505756326	.	.
chr1	75479156	75479655	chr1	75487302	75487801	Chpf|chr1:75487302-75487801	0.617791397261793	.	.
chr1	75479156	75479655	chr1	75487302	75487801	Tmem198|chr1:75487302-75487801	0.617791397261793	.	.
chr1	75479156	75479655	chr1	75495129	75495628	Chpf|chr1:75495129-75495628	0.338757298753794	.	.
chr1	75479156	75479655	chr1	75495129	75495628	Tmem198|chr1:75495129-75495628	0.338757298753794	.	.
chr1	75479156	75479655	chr1	75611912	75612411	Chpf|chr1:75611912-75612411	0.408659525494326	.	.
chr1	75479156	75479655	chr1	75611912	75612411	Tmem198|chr1:75611912-75612411	0.408659525494326	.	.
chr1	75505376	75505875	chr1	75487302	75487801	Obsl1|chr1:75487302-75487801	0.256087923290433	.	.
chr1	75505376	75505875	chr1	75495129	75495628	Obsl1|chr1:75495129-75495628	0.251991697014932	.	.
chr1	75505376	75505875	chr1	75611912	75612411	Obsl1|chr1:75611912-75612411	0.243238826743967	.	.
chr1	75505376	75505875	chr1	75909303	75909802	Obsl1|chr1:75909303-75909802	0.330308718749596	.	.
chr1	75506139	75506638	chr1	75405531	75406030	Inha|chr1:75405531-75406030	0.397082555165662	.	.
chr1	75506139	75506638	chr1	75405531	75406030	Obsl1|chr1:75405531-75406030	0.397082555165662	.	.
chr1	75506139	75506638	chr1	75477362	75477861	Inha|chr1:75477362-75477861	0.272340534500444	.	.
chr1	75506139	75506638	chr1	75477362	75477861	Obsl1|chr1:75477362-75477861	0.272340534500444	.	.
chr1	75506139	75506638	chr1	75495129	75495628	Inha|chr1:75495129-75495628	0.329200962715995	.	.
chr1	75506139	75506638	chr1	75495129	75495628	Obsl1|chr1:75495129-75495628	0.329200962715995	.	.
chr1	75521240	75521739	chr1	75559353	75559852	Stk11ip|chr1:75559353-75559852	0.284597256114073	.	.
chr1	75521240	75521739	chr1	75945026	75945525	Stk11ip|chr1:75945026-75945525	0.571751544742397	.	.
chr1	75546261	75546760	chr1	75405531	75406030	Slc4a3|chr1:75405531-75406030	0.279349017452969	.	.
chr1	75546261	75546760	chr1	75429665	75430164	Slc4a3|chr1:75429665-75430164	0.319886314172932	.	.
chr1	75546261	75546760	chr1	75487302	75487801	Slc4a3|chr1:75487302-75487801	0.393069395880784	.	.
chr1	75546261	75546760	chr1	75495129	75495628	Slc4a3|chr1:75495129-75495628	0.355565412379421	.	.
chr1	75546261	75546760	chr1	75909303	75909802	Slc4a3|chr1:75909303-75909802	0.672234838771324	.	.
chr1	77972152	77972651	chr1	77618194	77618693	Gm28387|chr1:77618194-77618693	0.536780268351934	.	.
chr1	77972152	77972651	chr1	78087857	78088356	Gm28387|chr1:78087857-78088356	0.667118795501351	.	.
chr1	77972152	77972651	chr1	78167407	78167906	Gm28387|chr1:78167407-78167906	0.326922278714873	.	.
chr1	78310032	78310531	chr1	78293376	78293875	Sgpp2|chr1:78293376-78293875	0.372302652377175	.	.
chr1	78310032	78310531	chr1	78293376	78293875	Sgpp2|chr1:78293376-78293875	0.372302652377176	.	.
chr1	78310032	78310531	chr1	78388731	78389230	Sgpp2|chr1:78388731-78389230	0.349947139832199	.	.
chr1	78310032	78310531	chr1	78504497	78504996	Sgpp2|chr1:78504497-78504996	0.37755716786586	.	.
chr1	78310032	78310531	chr1	78525118	78525617	Sgpp2|chr1:78525118-78525617	0.296938368044894	.	.
chr1	78310931	78311430	chr1	78309070	78309569	Sgpp2|chr1:78309070-78309569	0.267727758693392	.	.
chr1	78310931	78311430	chr1	78371610	78372109	Sgpp2|chr1:78371610-78372109	0.283325988093657	.	.
chr1	78488387	78488886	chr1	78053656	78054155	Farsb|chr1:78053656-78054155	0.306778170832537	.	.
chr1	78488387	78488886	chr1	78499328	78499827	Farsb|chr1:78499328-78499827	0.482005393647563	.	.
chr1	78488900	78489399	chr1	78154103	78154602	Farsb|chr1:78154103-78154602	0.32267061545569	.	.
chr1	78488900	78489399	chr1	78217089	78217588	Farsb|chr1:78217089-78217588	0.349632054570296	.	.
chr1	78488900	78489399	chr1	78284569	78285068	Farsb|chr1:78284569-78285068	0.261426730395209	.	.
chr1	78488900	78489399	chr1	78318746	78319245	Farsb|chr1:78318746-78319245	0.25400123549019	.	.
chr1	78488900	78489399	chr1	78324643	78325142	Farsb|chr1:78324643-78325142	0.290430126054195	.	.
chr1	78488900	78489399	chr1	78355094	78355593	Farsb|chr1:78355094-78355593	0.253953702226875	.	.
chr1	78488900	78489399	chr1	78371610	78372109	Farsb|chr1:78371610-78372109	0.285550881465462	.	.
chr1	78511747	78512246	chr1	78367742	78368241	BC035947|chr1:78367742-78368241	0.509333054838053	.	.
chr1	78511747	78512246	chr1	78567328	78567827	BC035947|chr1:78567328-78567827	0.256827445207272	.	.
chr1	78657540	78658039	chr1	78283759	78284258	Acsl3|chr1:78283759-78284258	0.365224192300249	.	.
chr1	78657540	78658039	chr1	78283759	78284258	Utp14b|chr1:78283759-78284258	0.365224192300249	.	.
chr1	78657540	78658039	chr1	78284569	78285068	Acsl3|chr1:78284569-78285068	0.330360257207919	.	.
chr1	78657540	78658039	chr1	78284569	78285068	Utp14b|chr1:78284569-78285068	0.330360257207919	.	.
chr1	78657540	78658039	chr1	78338129	78338628	Acsl3|chr1:78338129-78338628	0.269518920351848	.	.
chr1	78657540	78658039	chr1	78338129	78338628	Utp14b|chr1:78338129-78338628	0.269518920351848	.	.
chr1	78657540	78658039	chr1	78499328	78499827	Acsl3|chr1:78499328-78499827	0.239688950877034	.	.
chr1	78657540	78658039	chr1	78499328	78499827	Utp14b|chr1:78499328-78499827	0.239688950877034	.	.
chr1	78657540	78658039	chr1	78593916	78594415	Acsl3|chr1:78593916-78594415	0.504224762982204	.	.
chr1	78657540	78658039	chr1	78593916	78594415	Utp14b|chr1:78593916-78594415	0.504224762982204	.	.
chr1	78657540	78658039	chr1	78724400	78724899	Acsl3|chr1:78724400-78724899	0.51527220671902	.	.
chr1	78657540	78658039	chr1	78724400	78724899	Acsl3|chr1:78724400-78724899	0.515272206719021	.	.
chr1	78657540	78658039	chr1	78724400	78724899	Utp14b|chr1:78724400-78724899	0.51527220671902	.	.
chr1	78657540	78658039	chr1	78724400	78724899	Utp14b|chr1:78724400-78724899	0.515272206719021	.	.
chr1	78657540	78658039	chr1	78907933	78908432	Acsl3|chr1:78907933-78908432	0.457348038071468	.	.
chr1	78657540	78658039	chr1	78907933	78908432	Utp14b|chr1:78907933-78908432	0.457348038071468	.	.
chr1	79439807	79440306	chr1	79618807	79619306	Scg2|chr1:79618807-79619306	0.242169565135269	.	.
chr1	80340736	80341235	chr1	80722572	80723071	Cul3|chr1:80722572-80723071	0.310581649307369	.	.
chr1	80758332	80758831	chr1	80722572	80723071	Dock10|chr1:80722572-80723071	0.280604838670294	.	.
chr1	80758332	80758831	chr1	80852710	80853209	Dock10|chr1:80852710-80853209	0.32721864773074	.	.
chr1	81076879	81077378	chr1	81174453	81174952	Nyap2|chr1:81174453-81174952	0.323251965247283	.	.
chr1	81076879	81077378	chr1	81437830	81438329	Nyap2|chr1:81437830-81438329	0.430226194302464	.	.
chr1	82290681	82291180	chr1	82042451	82042950	Irs1|chr1:82042451-82042950	0.363761819067969	.	.
chr1	82290681	82291180	chr1	82132547	82133046	Irs1|chr1:82132547-82133046	0.711461803627531	.	.
chr1	82290681	82291180	chr1	82168437	82168936	Irs1|chr1:82168437-82168936	0.298719574399678	.	.
chr1	82290681	82291180	chr1	82290015	82290514	Irs1|chr1:82290015-82290514	0.33354716914553	.	.
chr1	82290681	82291180	chr1	82446016	82446515	Irs1|chr1:82446016-82446515	0.541409600696753	.	.
chr1	82290681	82291180	chr1	82554287	82554786	Irs1|chr1:82554287-82554786	0.77620987073358	.	.
chr1	82290681	82291180	chr1	82746342	82746841	Irs1|chr1:82746342-82746841	0.446953717250821	.	.
chr1	82291243	82291742	chr1	82042451	82042950	Irs1|chr1:82042451-82042950	0.438603093337076	.	.
chr1	82291243	82291742	chr1	82132547	82133046	Irs1|chr1:82132547-82133046	0.783078267971233	.	.
chr1	82291243	82291742	chr1	82446016	82446515	Irs1|chr1:82446016-82446515	0.573994970081221	.	.
chr1	82291243	82291742	chr1	82554287	82554786	Irs1|chr1:82554287-82554786	0.481819636822384	.	.
chr1	82291243	82291742	chr1	82746342	82746841	Irs1|chr1:82746342-82746841	0.627279772287578	.	.
chr1	82316361	82316860	chr1	82132547	82133046	Rhbdd1|chr1:82132547-82133046	0.436108511993571	.	.
chr1	82316361	82316860	chr1	82446016	82446515	Rhbdd1|chr1:82446016-82446515	0.296973307722088	.	.
chr1	82316361	82316860	chr1	82554287	82554786	Rhbdd1|chr1:82554287-82554786	0.261210882782741	.	.
chr1	82724600	82725099	chr1	82446016	82446515	C430014B12Rik|chr1:82446016-82446515	0.475231959198507	.	.
chr1	82724600	82725099	chr1	82446016	82446515	Mff|chr1:82446016-82446515	0.475231959198507	.	.
chr1	82724600	82725099	chr1	82554287	82554786	C430014B12Rik|chr1:82554287-82554786	0.363318305806966	.	.
chr1	82724600	82725099	chr1	82554287	82554786	Mff|chr1:82554287-82554786	0.363318305806966	.	.
chr1	82724600	82725099	chr1	82746342	82746841	C430014B12Rik|chr1:82746342-82746841	0.533513581940271	.	.
chr1	82724600	82725099	chr1	82746342	82746841	Mff|chr1:82746342-82746841	0.533513581940271	.	.
chr1	82724600	82725099	chr1	82889262	82889761	C430014B12Rik|chr1:82889262-82889761	0.430130338613835	.	.
chr1	82724600	82725099	chr1	82889262	82889761	Mff|chr1:82889262-82889761	0.430130338613835	.	.
chr1	82725115	82725614	chr1	82283141	82283640	C430014B12Rik|chr1:82283141-82283640	0.540646779045862	.	.
chr1	82725115	82725614	chr1	82283141	82283640	Mff|chr1:82283141-82283640	0.540646779045862	.	.
chr1	82839194	82839693	chr1	82554287	82554786	Agfg1|chr1:82554287-82554786	0.389787848952395	.	.
chr1	82839194	82839693	chr1	82746342	82746841	Agfg1|chr1:82746342-82746841	0.606398924237247	.	.
chr1	82839194	82839693	chr1	82754596	82755095	Agfg1|chr1:82754596-82755095	0.269987822814754	.	.
chr1	84839165	84839664	chr1	84838531	84839030	Fbxo36|chr1:84838531-84839030	0.52658988363839	.	.
chr1	85793728	85794227	chr1	85853262	85853761	Cab39|chr1:85853262-85853761	0.310901726213466	.	.
chr1	85793728	85794227	chr1	86007691	86008190	Cab39|chr1:86007691-86008190	0.465726386119521	.	.
chr1	85793728	85794227	chr1	86214214	86214713	Cab39|chr1:86214214-86214713	0.364208846674922	.	.
chr1	85894274	85894773	chr1	85853262	85853761	Itm2c|chr1:85853262-85853761	0.345576237343147	.	.
chr1	86064385	86064884	chr1	85751349	85751848	Psmd1|chr1:85751349-85751848	0.488520812809652	.	.
chr1	86064385	86064884	chr1	86059359	86059858	Psmd1|chr1:86059359-86059858	0.426028814658193	.	.
chr1	86064385	86064884	chr1	86472164	86472663	Psmd1|chr1:86472164-86472663	0.256295328086471	.	.
chr1	86111698	86112197	chr1	86007691	86008190	Htr2b|chr1:86007691-86008190	0.236763841902731	.	.
chr1	86111698	86112197	chr1	86214214	86214713	Htr2b|chr1:86214214-86214713	0.532113174141225	.	.
chr1	86111698	86112197	chr1	86440464	86440963	Htr2b|chr1:86440464-86440963	0.245340548308285	.	.
chr1	86111698	86112197	chr1	86487725	86488224	Htr2b|chr1:86487725-86488224	0.508841571530906	.	.
chr1	86154471	86154970	chr1	85751349	85751848	Armc9|chr1:85751349-85751848	0.415233939649577	.	.
chr1	86154471	86154970	chr1	86178901	86179400	Armc9|chr1:86178901-86179400	0.277713747627964	.	.
chr1	86154471	86154970	chr1	86472164	86472663	Armc9|chr1:86472164-86472663	0.367746680865268	.	.
chr1	86359268	86359767	chr1	86178901	86179400	C130036L24Rik|chr1:86178901-86179400	0.463184390129998	.	.
chr1	86359268	86359767	chr1	86178901	86179400	Ncl|chr1:86178901-86179400	0.463184390129998	.	.
chr1	86359268	86359767	chr1	86505482	86505981	C130036L24Rik|chr1:86505482-86505981	0.244538209893814	.	.
chr1	86359268	86359767	chr1	86505482	86505981	Ncl|chr1:86505482-86505981	0.244538209893814	.	.
chr1	86359268	86359767	chr1	86525204	86525703	C130036L24Rik|chr1:86525204-86525703	0.350082722531123	.	.
chr1	86359268	86359767	chr1	86525204	86525703	Ncl|chr1:86525204-86525703	0.350082722531123	.	.
chr1	86526360	86526859	chr1	86487143	86487642	Ptma|chr1:86487143-86487642	0.623271560766722	.	.
chr1	86526360	86526859	chr1	86503968	86504467	Ptma|chr1:86503968-86504467	0.256341106948994	.	.
chr1	86526360	86526859	chr1	86505482	86505981	Ptma|chr1:86505482-86505981	0.303034070718198	.	.
chr1	86526360	86526859	chr1	86999126	86999625	Ptma|chr1:86999126-86999625	0.289477339450258	.	.
chr1	86582078	86582577	chr1	86528114	86528613	Cops7b|chr1:86528114-86528613	0.615132312425838	.	.
chr1	86582078	86582577	chr1	86528114	86528613	Pde6d|chr1:86528114-86528613	0.615132312425838	.	.
chr1	86582078	86582577	chr1	86551815	86552314	Cops7b|chr1:86551815-86552314	0.363395847250235	.	.
chr1	86582078	86582577	chr1	86551815	86552314	Pde6d|chr1:86551815-86552314	0.363395847250235	.	.
chr1	86582603	86583102	chr1	86487143	86487642	Cops7b|chr1:86487143-86487642	0.373538520008498	.	.
chr1	86582603	86583102	chr1	86487143	86487642	Pde6d|chr1:86487143-86487642	0.373538520008498	.	.
chr1	86582603	86583102	chr1	86509365	86509864	Cops7b|chr1:86509365-86509864	0.35572603872323	.	.
chr1	86582603	86583102	chr1	86509365	86509864	Pde6d|chr1:86509365-86509864	0.35572603872323	.	.
chr1	86669399	86669898	chr1	86586879	86587378	Nppc|chr1:86586879-86587378	0.51426118839788	.	.
chr1	86669399	86669898	chr1	86993903	86994402	Nppc|chr1:86993903-86994402	0.240383161010025	.	.
chr1	86703565	86704064	chr1	86308595	86309094	Dis3l2|chr1:86308595-86309094	0.267908630226911	.	.
chr1	86703565	86704064	chr1	86487725	86488224	Dis3l2|chr1:86487725-86488224	0.282280499957505	.	.
chr1	86703565	86704064	chr1	86509365	86509864	Dis3l2|chr1:86509365-86509864	0.496225867285543	.	.
chr1	86703565	86704064	chr1	86968191	86968690	Dis3l2|chr1:86968191-86968690	0.278531537610569	.	.
chr1	86703565	86704064	chr1	86999126	86999625	Dis3l2|chr1:86999126-86999625	0.306789543991261	.	.
chr1	87213673	87214172	chr1	86983930	86984429	Eif4e2|chr1:86983930-86984429	0.291968723579176	.	.
chr1	87213673	87214172	chr1	86993903	86994402	Eif4e2|chr1:86993903-86994402	0.455798868756495	.	.
chr1	87213673	87214172	chr1	86994438	86994937	Eif4e2|chr1:86994438-86994937	0.311384474901493	.	.
chr1	87213673	87214172	chr1	87086894	87087393	Eif4e2|chr1:87086894-87087393	0.497392210064231	.	.
chr1	87264654	87265153	chr1	87231045	87231544	Efhd1|chr1:87231045-87231544	0.447546954573631	.	.
chr1	87264654	87265153	chr1	87231045	87231544	Efhd1os|chr1:87231045-87231544	0.447546954573631	.	.
chr1	87264654	87265153	chr1	87231569	87232068	Efhd1|chr1:87231569-87232068	0.294162628646992	.	.
chr1	87264654	87265153	chr1	87231569	87232068	Efhd1os|chr1:87231569-87232068	0.294162628646992	.	.
chr1	87264654	87265153	chr1	87258487	87258986	Efhd1|chr1:87258487-87258986	0.251352732114889	.	.
chr1	87264654	87265153	chr1	87258487	87258986	Efhd1os|chr1:87258487-87258986	0.251352732114889	.	.
chr1	87264654	87265153	chr1	87378122	87378621	Efhd1|chr1:87378122-87378621	0.244867269685066	.	.
chr1	87264654	87265153	chr1	87378122	87378621	Efhd1os|chr1:87378122-87378621	0.244867269685066	.	.
chr1	87326698	87327197	chr1	87379843	87380342	Gigyf2|chr1:87379843-87380342	0.260225525732609	.	.
chr1	87326698	87327197	chr1	87608370	87608869	Gigyf2|chr1:87608370-87608869	0.362402147732266	.	.
chr1	87326698	87327197	chr1	87652585	87653084	Gigyf2|chr1:87652585-87653084	0.445149144529421	.	.
chr1	87510023	87510522	chr1	87292742	87293241	Neu2|chr1:87292742-87293241	0.485974986633946	.	.
chr1	87510023	87510522	chr1	87925537	87926036	Neu2|chr1:87925537-87926036	0.436806725827138	.	.
chr1	87510023	87510522	chr1	87936469	87936968	Neu2|chr1:87936469-87936968	0.308766442602821	.	.
chr1	87574215	87574714	chr1	87925537	87926036	Ngef|chr1:87925537-87926036	0.251366903457806	.	.
chr1	87755700	87756199	chr1	87652585	87653084	Atg16l1|chr1:87652585-87653084	0.278439862504637	.	.
chr1	87755700	87756199	chr1	87793569	87794068	Atg16l1|chr1:87793569-87794068	0.245530225423668	.	.
chr1	87755700	87756199	chr1	87862158	87862657	Atg16l1|chr1:87862158-87862657	0.238561959985398	.	.
chr1	87803595	87804094	chr1	87524612	87525111	Sag|chr1:87524612-87525111	0.454531970200976	.	.
chr1	87803595	87804094	chr1	87583665	87584164	Sag|chr1:87583665-87584164	0.283200780264417	.	.
chr1	87853009	87853508	chr1	87925537	87926036	Dgkd|chr1:87925537-87926036	0.450112878900334	.	.
chr1	87853009	87853508	chr1	87936469	87936968	Dgkd|chr1:87936469-87936968	0.361394376013372	.	.
chr1	88277410	88277909	chr1	88271619	88272118	Hjurp|chr1:88271619-88272118	0.283326799517419	.	.
chr1	88277410	88277909	chr1	88271619	88272118	Trpm8|chr1:88271619-88272118	0.283326799517419	.	.
chr1	88277410	88277909	chr1	88386089	88386588	Hjurp|chr1:88386089-88386588	0.573124972923237	.	.
chr1	88277410	88277909	chr1	88386089	88386588	Trpm8|chr1:88386089-88386588	0.573124972923237	.	.
chr1	88277410	88277909	chr1	88543181	88543680	Hjurp|chr1:88543181-88543680	0.360831642811929	.	.
chr1	88277410	88277909	chr1	88543181	88543680	Trpm8|chr1:88543181-88543680	0.360831642811929	.	.
chr1	88277410	88277909	chr1	88681592	88682091	Hjurp|chr1:88681592-88682091	0.379924821893712	.	.
chr1	88277410	88277909	chr1	88681592	88682091	Trpm8|chr1:88681592-88682091	0.379924821893712	.	.
chr1	88701944	88702443	chr1	88271619	88272118	Arl4c|chr1:88271619-88272118	0.294691890310167	.	.
chr1	88701944	88702443	chr1	88289855	88290354	Arl4c|chr1:88289855-88290354	0.357864391756881	.	.
chr1	88701944	88702443	chr1	88537693	88538192	Arl4c|chr1:88537693-88538192	0.353218592773248	.	.
chr1	89069980	89070479	chr1	89117062	89117561	Sh3bp4|chr1:89117062-89117561	0.460686549605706	.	.
chr1	89069980	89070479	chr1	89184464	89184963	Sh3bp4|chr1:89184464-89184963	0.515404392832608	.	.
chr1	89069980	89070479	chr1	89184464	89184963	Sh3bp4|chr1:89184464-89184963	0.515404392832609	.	.
chr1	89069980	89070479	chr1	89359206	89359705	Sh3bp4|chr1:89359206-89359705	0.349587004585441	.	.
chr1	89454554	89455053	chr1	89117062	89117561	Agap1|chr1:89117062-89117561	0.518041307851047	.	.
chr1	89454554	89455053	chr1	89184464	89184963	Agap1|chr1:89184464-89184963	0.491227692262831	.	.
chr1	89454554	89455053	chr1	89188028	89188527	Agap1|chr1:89188028-89188527	0.26394618769547	.	.
chr1	89454554	89455053	chr1	89359206	89359705	Agap1|chr1:89359206-89359705	0.469264740488633	.	.
chr1	89454554	89455053	chr1	89576462	89576961	Agap1|chr1:89576462-89576961	0.427773688661062	.	.
chr1	90603129	90603628	chr1	90268259	90268758	Cops8|chr1:90268259-90268758	0.346237974992288	.	.
chr1	91249940	91250439	chr1	90973173	90973672	Ube2f|chr1:90973173-90973672	0.279338982507835	.	.
chr1	91249940	91250439	chr1	91017446	91017945	Ube2f|chr1:91017446-91017945	0.246766191846784	.	.
chr1	91249940	91250439	chr1	91428588	91429087	Ube2f|chr1:91428588-91429087	0.279221692926943	.	.
chr1	91298026	91298525	chr1	91052819	91053318	Scly|chr1:91052819-91053318	0.285312436440306	.	.
chr1	91298026	91298525	chr1	91600624	91601123	Scly|chr1:91600624-91601123	0.295153281774285	.	.
chr1	91413043	91413542	chr1	91016945	91017444	Hes6|chr1:91016945-91017444	0.339391418210939	.	.
chr1	91413043	91413542	chr1	91428588	91429087	Hes6|chr1:91428588-91429087	0.281589262760608	.	.
chr1	91413043	91413542	chr1	91465200	91465699	Hes6|chr1:91465200-91465699	0.26658867999111	.	.
chr1	91413982	91414481	chr1	91052819	91053318	Hes6|chr1:91052819-91053318	0.237594936925742	.	.
chr1	91413982	91414481	chr1	91671002	91671501	Hes6|chr1:91671002-91671501	0.6318821494202	.	.
chr1	91459292	91459791	chr1	91052256	91052755	Per2|chr1:91052256-91052755	0.39090537259618	.	.
chr1	91459292	91459791	chr1	91446066	91446565	Per2|chr1:91446066-91446565	0.396138781132329	.	.
chr1	91494327	91494826	chr1	91016945	91017444	Traf3ip1|chr1:91016945-91017444	0.330209667536789	.	.
chr1	91494327	91494826	chr1	91017446	91017945	Traf3ip1|chr1:91017446-91017945	0.354383520127298	.	.
chr1	91494327	91494826	chr1	91428588	91429087	Traf3ip1|chr1:91428588-91429087	0.389456497103764	.	.
chr1	91540218	91540717	chr1	91839961	91840460	Asb1|chr1:91839961-91840460	0.258772619715693	.	.
chr1	92473544	92474043	chr1	92130558	92131057	Ndufa10|chr1:92130558-92131057	0.41118128235816	.	.
chr1	92473544	92474043	chr1	92180079	92180578	Ndufa10|chr1:92180079-92180578	0.326105623335613	.	.
chr1	92473544	92474043	chr1	92252222	92252721	Ndufa10|chr1:92252222-92252721	0.717978192128388	.	.
chr1	92473544	92474043	chr1	92442762	92443261	Ndufa10|chr1:92442762-92443261	0.406022180313325	.	.
chr1	92641765	92642264	chr1	92252222	92252721	Cops9|chr1:92252222-92252721	0.563471478955195	.	.
chr1	92641765	92642264	chr1	92442762	92443261	Cops9|chr1:92442762-92443261	0.431567673655255	.	.
chr1	92641765	92642264	chr1	92850881	92851380	Cops9|chr1:92850881-92851380	0.419127115633832	.	.
chr1	92831030	92831529	chr1	92956591	92957090	Gpc1|chr1:92956591-92957090	0.320202134443079	.	.
chr1	92831030	92831529	chr1	93128625	93129124	Gpc1|chr1:93128625-93129124	0.401288042109704	.	.
chr1	92902753	92903252	chr1	92850881	92851380	Ankmy1|chr1:92850881-92851380	0.663320846134551	.	.
chr1	92902753	92903252	chr1	93080927	93081426	Ankmy1|chr1:93080927-93081426	0.330847166898408	.	.
chr1	92907215	92907714	chr1	92850881	92851380	Dusp28|chr1:92850881-92851380	0.384314468358387	.	.
chr1	92907215	92907714	chr1	92956591	92957090	Dusp28|chr1:92956591-92957090	0.285206547420026	.	.
chr1	92907215	92907714	chr1	93100465	93100964	Dusp28|chr1:93100465-93100964	0.236710946005706	.	.
chr1	92910422	92910921	chr1	92850881	92851380	5033417F24Rik|chr1:92850881-92851380	0.302604647659121	.	.
chr1	92910422	92910921	chr1	92850881	92851380	Rnpepl1|chr1:92850881-92851380	0.302604647659121	.	.
chr1	92910422	92910921	chr1	92956591	92957090	5033417F24Rik|chr1:92956591-92957090	0.365587648319652	.	.
chr1	92910422	92910921	chr1	92956591	92957090	Rnpepl1|chr1:92956591-92957090	0.365587648319652	.	.
chr1	92910928	92911427	chr1	92895020	92895519	5033417F24Rik|chr1:92895020-92895519	0.25184420409968	.	.
chr1	92910928	92911427	chr1	92895020	92895519	Rnpepl1|chr1:92895020-92895519	0.25184420409968	.	.
chr1	92934435	92934934	chr1	92737648	92738147	Capn10|chr1:92737648-92738147	0.3011086787471	.	.
chr1	92934435	92934934	chr1	92840219	92840718	Capn10|chr1:92840219-92840718	0.535273710446966	.	.
chr1	93100965	93101464	chr1	92956591	92957090	Kif1a|chr1:92956591-92957090	0.303255484673889	.	.
chr1	93100965	93101464	chr1	93100465	93100964	Kif1a|chr1:93100465-93100964	0.364647445681581	.	.
chr1	93100965	93101464	chr1	93300194	93300693	Kif1a|chr1:93300194-93300693	0.280218455794727	.	.
chr1	93235496	93235995	chr1	93080927	93081426	Sned1|chr1:93080927-93081426	0.457105118020096	.	.
chr1	93235496	93235995	chr1	93444675	93445174	Sned1|chr1:93444675-93445174	0.27037335155569	.	.
chr1	93235496	93235995	chr1	93445454	93445953	Sned1|chr1:93445454-93445953	0.334935800854041	.	.
chr1	93236124	93236623	chr1	93444675	93445174	Sned1|chr1:93444675-93445174	0.298086808173065	.	.
chr1	93305687	93306186	chr1	93445454	93445953	Gm28535|chr1:93445454-93445953	0.30099251976798	.	.
chr1	93305687	93306186	chr1	93445454	93445953	Mterf4|chr1:93445454-93445953	0.30099251976798	.	.
chr1	93342619	93343118	chr1	93080927	93081426	Pask|chr1:93080927-93081426	0.355037350601989	.	.
chr1	93342619	93343118	chr1	93080927	93081426	Ppp1r7|chr1:93080927-93081426	0.355037350601989	.	.
chr1	93342619	93343118	chr1	93444675	93445174	Pask|chr1:93444675-93445174	0.352018365257177	.	.
chr1	93342619	93343118	chr1	93444675	93445174	Ppp1r7|chr1:93444675-93445174	0.352018365257177	.	.
chr1	93342619	93343118	chr1	93620816	93621315	Pask|chr1:93620816-93621315	0.294919878598513	.	.
chr1	93342619	93343118	chr1	93620816	93621315	Ppp1r7|chr1:93620816-93621315	0.294919878598513	.	.
chr1	93342619	93343118	chr1	93668682	93669181	Pask|chr1:93668682-93669181	0.327853390814451	.	.
chr1	93342619	93343118	chr1	93668682	93669181	Ppp1r7|chr1:93668682-93669181	0.327853390814451	.	.
chr1	93343358	93343857	chr1	93128625	93129124	Pask|chr1:93128625-93129124	0.454528515249767	.	.
chr1	93343358	93343857	chr1	93128625	93129124	Ppp1r7|chr1:93128625-93129124	0.454528515249767	.	.
chr1	93478107	93478606	chr1	93444675	93445174	Hdlbp|chr1:93444675-93445174	0.262366795738724	.	.
chr1	93478107	93478606	chr1	93444675	93445174	Sept2|chr1:93444675-93445174	0.262366795738724	.	.
chr1	93478622	93479121	chr1	93080927	93081426	Hdlbp|chr1:93080927-93081426	0.267537431234572	.	.
chr1	93478622	93479121	chr1	93080927	93081426	Sept2|chr1:93080927-93081426	0.267537431234572	.	.
chr1	93478622	93479121	chr1	93620816	93621315	Hdlbp|chr1:93620816-93621315	0.372441900738705	.	.
chr1	93478622	93479121	chr1	93620816	93621315	Sept2|chr1:93620816-93621315	0.372441900738705	.	.
chr1	93635550	93636049	chr1	93620816	93621315	Gm28536|chr1:93620816-93621315	0.562863852683029	.	.
chr1	93635550	93636049	chr1	93785180	93785679	Gm28536|chr1:93785180-93785679	0.27199373289301	.	.
chr1	93731754	93732253	chr1	93620816	93621315	Gm10550|chr1:93620816-93621315	0.497639411466597	.	.
chr1	93754078	93754577	chr1	93620816	93621315	Thap4|chr1:93620816-93621315	0.318549046381363	.	.
chr1	93754078	93754577	chr1	94035198	94035697	Thap4|chr1:94035198-94035697	0.275142181011824	.	.
chr1	93754617	93755116	chr1	93668682	93669181	Thap4|chr1:93668682-93669181	0.299180001035685	.	.
chr1	93754617	93755116	chr1	93669909	93670408	Thap4|chr1:93669909-93670408	0.299522684210031	.	.
chr1	93754617	93755116	chr1	94089066	94089565	Thap4|chr1:94089066-94089565	0.394968807198817	.	.
chr1	93803720	93804219	chr1	93668682	93669181	Ing5|chr1:93668682-93669181	0.372563197753452	.	.
chr1	97661800	97662299	chr1	97916311	97916810	D1Ertd622e|chr1:97916311-97916810	0.23874806462577	.	.
chr1	97769886	97770385	chr1	97688696	97689195	Gin1|chr1:97688696-97689195	0.441903665033654	.	.
chr1	97769886	97770385	chr1	97688696	97689195	Ppip5k2|chr1:97688696-97689195	0.441903665033654	.	.
chr1	97769886	97770385	chr1	97710450	97710949	Gin1|chr1:97710450-97710949	0.578611741008973	.	.
chr1	97769886	97770385	chr1	97710450	97710949	Ppip5k2|chr1:97710450-97710949	0.578611741008973	.	.
chr1	98095430	98095929	chr1	97916311	97916810	Pam|chr1:97916311-97916810	0.345110356348173	.	.
chr1	98173889	98174388	chr1	97976856	97977355	Gm29461|chr1:97976856-97977355	0.25808988799153	.	.
chr1	98173889	98174388	chr1	98179009	98179508	Gm29461|chr1:98179009-98179508	0.3365030737951	.	.
chr1	104769230	104769729	chr1	104755865	104756364	Cdh20|chr1:104755865-104756364	0.390397928942601	.	.
chr1	104769230	104769729	chr1	104993804	104994303	Cdh20|chr1:104993804-104994303	0.320005121648744	.	.
chr1	104769230	104769729	chr1	105084496	105084995	Cdh20|chr1:105084496-105084995	0.278434736839284	.	.
chr1	105663536	105664035	chr1	105822865	105823364	Pign|chr1:105822865-105823364	0.261400793049166	.	.
chr1	105663536	105664035	chr1	105822865	105823364	Relch|chr1:105822865-105823364	0.261400793049166	.	.
chr1	105780395	105780894	chr1	105972052	105972551	Tnfrsf11a|chr1:105972052-105972551	0.260225986900908	.	.
chr1	105780395	105780894	chr1	106156938	106157437	Tnfrsf11a|chr1:106156938-106157437	0.246030641727787	.	.
chr1	105780395	105780894	chr1	106208158	106208657	Tnfrsf11a|chr1:106208158-106208657	0.471025023053455	.	.
chr1	105990273	105990772	chr1	105822865	105823364	Gm7160|chr1:105822865-105823364	0.425237164196552	.	.
chr1	105990273	105990772	chr1	105822865	105823364	Zcchc2|chr1:105822865-105823364	0.425237164196552	.	.
chr1	105990273	105990772	chr1	106008348	106008847	Gm7160|chr1:106008348-106008847	0.453025646011052	.	.
chr1	105990273	105990772	chr1	106008348	106008847	Zcchc2|chr1:106008348-106008847	0.453025646011052	.	.
chr1	105990273	105990772	chr1	106156938	106157437	Gm7160|chr1:106156938-106157437	0.521278935829148	.	.
chr1	105990273	105990772	chr1	106156938	106157437	Zcchc2|chr1:106156938-106157437	0.521278935829148	.	.
chr1	106171270	106171769	chr1	105822865	105823364	Gm20753|chr1:105822865-105823364	0.307773011499485	.	.
chr1	106171270	106171769	chr1	105822865	105823364	Phlpp1|chr1:105822865-105823364	0.307773011499485	.	.
chr1	106171270	106171769	chr1	106156938	106157437	Gm20753|chr1:106156938-106157437	0.446447359954013	.	.
chr1	106171270	106171769	chr1	106156938	106157437	Phlpp1|chr1:106156938-106157437	0.446447359954013	.	.
chr1	106171270	106171769	chr1	106208158	106208657	Gm20753|chr1:106208158-106208657	0.51923898683497	.	.
chr1	106171270	106171769	chr1	106208158	106208657	Phlpp1|chr1:106208158-106208657	0.51923898683497	.	.
chr1	106171270	106171769	chr1	106395442	106395941	Gm20753|chr1:106395442-106395941	0.32997882477965	.	.
chr1	106171270	106171769	chr1	106395442	106395941	Phlpp1|chr1:106395442-106395941	0.32997882477965	.	.
chr1	106713878	106714377	chr1	106272871	106273370	Bcl2|chr1:106272871-106273370	0.481816555479448	.	.
chr1	106713878	106714377	chr1	106389670	106390169	Bcl2|chr1:106389670-106390169	0.28103320199213	.	.
chr1	106796474	106796973	chr1	106745064	106745563	Vps4b|chr1:106745064-106745563	0.4667269558658	.	.
chr1	113963907	113964406	chr1	113882226	113882725	9330185C12Rik|chr1:113882226-113882725	0.283624896983546	.	.
chr1	118310992	118311491	chr1	118482394	118482893	Tsn|chr1:118482394-118482893	0.33169998071171	.	.
chr1	118321592	118322091	chr1	118445457	118445956	Nifk|chr1:118445457-118445956	0.601583364042316	.	.
chr1	118321592	118322091	chr1	118605943	118606442	Nifk|chr1:118605943-118606442	0.688726501298521	.	.
chr1	118321592	118322091	chr1	118719501	118720000	Nifk|chr1:118719501-118720000	0.345779403756054	.	.
chr1	118321592	118322091	chr1	118719501	118720000	Nifk|chr1:118719501-118720000	0.345779403756055	.	.
chr1	118389052	118389551	chr1	118429768	118430267	Clasp1|chr1:118429768-118430267	0.382643165924872	.	.
chr1	118389052	118389551	chr1	118481738	118482237	Clasp1|chr1:118481738-118482237	0.376229380882915	.	.
chr1	118389052	118389551	chr1	118482394	118482893	Clasp1|chr1:118482394-118482893	0.290962158435381	.	.
chr1	118459308	118459807	chr1	118481738	118482237	2900060B14Rik|chr1:118481738-118482237	0.267861895231438	.	.
chr1	118459308	118459807	chr1	118482394	118482893	2900060B14Rik|chr1:118482394-118482893	0.308037809060052	.	.
chr1	118627626	118628125	chr1	118445457	118445956	Tfcp2l1|chr1:118445457-118445956	0.589622367286953	.	.
chr1	118627626	118628125	chr1	118605943	118606442	Tfcp2l1|chr1:118605943-118606442	0.384906226343702	.	.
chr1	118627626	118628125	chr1	118759505	118760004	Tfcp2l1|chr1:118759505-118760004	0.693105596823868	.	.
chr1	119053430	119053929	chr1	118910540	118911039	Gli2|chr1:118910540-118911039	0.383902891664426	.	.
chr1	119053430	119053929	chr1	118910540	118911039	Gli2|chr1:118910540-118911039	0.383902891664427	.	.
chr1	119504531	119505030	chr1	119322556	119323055	Ralb|chr1:119322556-119323055	0.343827841499342	.	.
chr1	119504531	119505030	chr1	119424431	119424930	Ralb|chr1:119424431-119424930	0.603446040183526	.	.
chr1	119504531	119505030	chr1	119484418	119484917	Ralb|chr1:119484418-119484917	0.347554445085167	.	.
chr1	119504531	119505030	chr1	119548633	119549132	Ralb|chr1:119548633-119549132	0.262402549732145	.	.
chr1	119504531	119505030	chr1	119894904	119895403	Ralb|chr1:119894904-119895403	0.316380647759547	.	.
chr1	119525867	119526366	chr1	119761403	119761902	Gm27184|chr1:119761403-119761902	0.374209915639443	.	.
chr1	119525867	119526366	chr1	119761403	119761902	Tmem185b|chr1:119761403-119761902	0.374209915639443	.	.
chr1	119525867	119526366	chr1	119868790	119869289	Gm27184|chr1:119868790-119869289	0.323903259722872	.	.
chr1	119525867	119526366	chr1	119868790	119869289	Tmem185b|chr1:119868790-119869289	0.323903259722872	.	.
chr1	119525867	119526366	chr1	119936900	119937399	Gm27184|chr1:119936900-119937399	0.365336218755583	.	.
chr1	119525867	119526366	chr1	119936900	119937399	Tmem185b|chr1:119936900-119937399	0.365336218755583	.	.
chr1	119648754	119649253	chr1	119674920	119675419	Epb41l5|chr1:119674920-119675419	0.505678988940202	.	.
chr1	119648754	119649253	chr1	119868790	119869289	Epb41l5|chr1:119868790-119869289	0.286158034768879	.	.
chr1	119648754	119649253	chr1	119868790	119869289	Epb41l5|chr1:119868790-119869289	0.28615803476888	.	.
chr1	119837335	119837834	chr1	120013072	120013571	Ptpn4|chr1:120013072-120013571	0.266367889214266	.	.
chr1	119837335	119837834	chr1	120033031	120033530	Ptpn4|chr1:120033031-120033530	0.308221139063938	.	.
chr1	119837335	119837834	chr1	120124854	120125353	Ptpn4|chr1:120124854-120125353	0.266009975932789	.	.
chr1	119837335	119837834	chr1	120197108	120197607	Ptpn4|chr1:120197108-120197607	0.353753848792141	.	.
chr1	119902476	119902975	chr1	119936900	119937399	Gm28209|chr1:119936900-119937399	0.331369600180297	.	.
chr1	119902476	119902975	chr1	120132356	120132855	Gm28209|chr1:120132356-120132855	0.37950004456024	.	.
chr1	119902476	119902975	chr1	120236316	120236815	Gm28209|chr1:120236316-120236815	0.448629379854503	.	.
chr1	119912947	119913446	chr1	119646296	119646795	Tmem177|chr1:119646296-119646795	0.445811998724742	.	.
chr1	119912947	119913446	chr1	120186970	120187469	Tmem177|chr1:120186970-120187469	0.391127636903146	.	.
chr1	119912947	119913446	chr1	120231291	120231790	Tmem177|chr1:120231291-120231790	0.292958697307431	.	.
chr1	119912947	119913446	chr1	120236316	120236815	Tmem177|chr1:120236316-120236815	0.425517927873274	.	.
chr1	120073537	120074036	chr1	120208400	120208899	Tmem37|chr1:120208400-120208899	0.347497575727524	.	.
chr1	120073537	120074036	chr1	120247408	120247907	Tmem37|chr1:120247408-120247907	0.590487658011373	.	.
chr1	120073537	120074036	chr1	120265100	120265599	Tmem37|chr1:120265100-120265599	0.35013038932375	.	.
chr1	120120898	120121397	chr1	120013072	120013571	3110009E18Rik|chr1:120013072-120013571	0.319973462068497	.	.
chr1	120120898	120121397	chr1	120013072	120013571	Dbi|chr1:120013072-120013571	0.319973462068497	.	.
chr1	120120898	120121397	chr1	120197108	120197607	3110009E18Rik|chr1:120197108-120197607	0.237676200516667	.	.
chr1	120120898	120121397	chr1	120197108	120197607	Dbi|chr1:120197108-120197607	0.237676200516667	.	.
chr1	120120898	120121397	chr1	120208400	120208899	3110009E18Rik|chr1:120208400-120208899	0.323039695487312	.	.
chr1	120120898	120121397	chr1	120208400	120208899	Dbi|chr1:120208400-120208899	0.323039695487312	.	.
chr1	120120898	120121397	chr1	120231952	120232451	3110009E18Rik|chr1:120231952-120232451	0.258234902484861	.	.
chr1	120120898	120121397	chr1	120231952	120232451	Dbi|chr1:120231952-120232451	0.258234902484861	.	.
chr1	120120898	120121397	chr1	120247408	120247907	3110009E18Rik|chr1:120247408-120247907	0.406109625764489	.	.
chr1	120120898	120121397	chr1	120247408	120247907	Dbi|chr1:120247408-120247907	0.406109625764489	.	.
chr1	120120898	120121397	chr1	120265100	120265599	3110009E18Rik|chr1:120265100-120265599	0.365021227111401	.	.
chr1	120120898	120121397	chr1	120265100	120265599	Dbi|chr1:120265100-120265599	0.365021227111401	.	.
chr1	121430778	121431277	chr1	121006385	121006884	Ccdc93|chr1:121006385-121006884	0.495380801560693	.	.
chr1	121430778	121431277	chr1	121448495	121448994	Ccdc93|chr1:121448495-121448994	0.31661418356195	.	.
chr1	121567757	121568256	chr1	121944611	121945110	Ddx18|chr1:121944611-121945110	0.237910988188494	.	.
chr1	125435289	125435788	chr1	125022435	125022934	Actr3|chr1:125022435-125022934	0.318583590545551	.	.
chr1	125435289	125435788	chr1	125038836	125039335	Actr3|chr1:125038836-125039335	0.323178599086224	.	.
chr1	125435289	125435788	chr1	125100562	125101061	Actr3|chr1:125100562-125101061	0.530148947468541	.	.
chr1	125435289	125435788	chr1	125216005	125216504	Actr3|chr1:125216005-125216504	0.510490094755654	.	.
chr1	125560306	125560805	chr1	125336998	125337497	Slc35f5|chr1:125336998-125337497	0.364140972232818	.	.
chr1	125560306	125560805	chr1	125568281	125568780	Slc35f5|chr1:125568281-125568780	0.27648631754544	.	.
chr1	125560306	125560805	chr1	125607368	125607867	Slc35f5|chr1:125607368-125607867	0.309285997548083	.	.
chr1	125561216	125561715	chr1	125489248	125489747	Slc35f5|chr1:125489248-125489747	0.253089468069121	.	.
chr1	125561216	125561715	chr1	125568281	125568780	Slc35f5|chr1:125568281-125568780	0.261391279852853	.	.
chr1	127204681	127205180	chr1	127099427	127099926	Mgat5|chr1:127099427-127099926	0.509543708513215	.	.
chr1	127204681	127205180	chr1	127353268	127353767	Mgat5|chr1:127353268-127353767	0.289412468072458	.	.
chr1	127204681	127205180	chr1	127412008	127412507	Mgat5|chr1:127412008-127412507	0.338429563724064	.	.
chr1	127205210	127205709	chr1	126852870	126853369	Mgat5|chr1:126852870-126853369	0.592783245230535	.	.
chr1	127205210	127205709	chr1	126896257	126896756	Mgat5|chr1:126896257-126896756	0.330244445100336	.	.
chr1	127205210	127205709	chr1	126896847	126897346	Mgat5|chr1:126896847-126897346	0.236656902137635	.	.
chr1	127205210	127205709	chr1	127011010	127011509	Mgat5|chr1:127011010-127011509	0.272005527070396	.	.
chr1	127205210	127205709	chr1	127107432	127107931	Mgat5|chr1:127107432-127107931	0.261469968528022	.	.
chr1	127205210	127205709	chr1	127216624	127217123	Mgat5|chr1:127216624-127217123	0.373359454664948	.	.
chr1	127205210	127205709	chr1	127363491	127363990	Mgat5|chr1:127363491-127363990	0.257052275512933	.	.
chr1	127205210	127205709	chr1	127420764	127421263	Mgat5|chr1:127420764-127421263	0.261443218103691	.	.
chr1	127773884	127774383	chr1	127530882	127531381	2900009J06Rik|chr1:127530882-127531381	0.43271276290423	.	.
chr1	127773884	127774383	chr1	127530882	127531381	Ccnt2|chr1:127530882-127531381	0.43271276290423	.	.
chr1	127773884	127774383	chr1	127543676	127544175	2900009J06Rik|chr1:127543676-127544175	0.354725421759691	.	.
chr1	127773884	127774383	chr1	127543676	127544175	Ccnt2|chr1:127543676-127544175	0.354725421759691	.	.
chr1	127773884	127774383	chr1	127622255	127622754	2900009J06Rik|chr1:127622255-127622754	0.571384884215605	.	.
chr1	127773884	127774383	chr1	127622255	127622754	Ccnt2|chr1:127622255-127622754	0.571384884215605	.	.
chr1	127773884	127774383	chr1	127765427	127765926	2900009J06Rik|chr1:127765427-127765926	0.382275948820046	.	.
chr1	127773884	127774383	chr1	127765427	127765926	Ccnt2|chr1:127765427-127765926	0.382275948820046	.	.
chr1	127773884	127774383	chr1	127904918	127905417	2900009J06Rik|chr1:127904918-127905417	0.275167320397125	.	.
chr1	127773884	127774383	chr1	127904918	127905417	Ccnt2|chr1:127904918-127905417	0.275167320397125	.	.
chr1	127773884	127774383	chr1	127913077	127913576	2900009J06Rik|chr1:127913077-127913576	0.458289026790092	.	.
chr1	127773884	127774383	chr1	127913077	127913576	Ccnt2|chr1:127913077-127913576	0.458289026790092	.	.
chr1	127773884	127774383	chr1	128141673	128142172	2900009J06Rik|chr1:128141673-128142172	0.502457418389847	.	.
chr1	127773884	127774383	chr1	128141673	128142172	Ccnt2|chr1:128141673-128142172	0.502457418389847	.	.
chr1	127854791	127855290	chr1	127639306	127639805	Map3k19|chr1:127639306-127639805	0.388385473906953	.	.
chr1	127854791	127855290	chr1	127796927	127797426	Map3k19|chr1:127796927-127797426	0.379906722109695	.	.
chr1	127854791	127855290	chr1	128008523	128009022	Map3k19|chr1:128008523-128009022	0.312640280325701	.	.
chr1	127854791	127855290	chr1	128141673	128142172	Map3k19|chr1:128141673-128142172	0.26065964938707	.	.
chr1	127855563	127856062	chr1	127530882	127531381	Map3k19|chr1:127530882-127531381	0.327082897351971	.	.
chr1	127855563	127856062	chr1	127531388	127531887	Map3k19|chr1:127531388-127531887	0.429036000065709	.	.
chr1	127855563	127856062	chr1	127622255	127622754	Map3k19|chr1:127622255-127622754	0.317859835505548	.	.
chr1	127855563	127856062	chr1	127765427	127765926	Map3k19|chr1:127765427-127765926	0.339080626127584	.	.
chr1	127855563	127856062	chr1	127796927	127797426	Map3k19|chr1:127796927-127797426	0.329626955172605	.	.
chr1	127855563	127856062	chr1	127913077	127913576	Map3k19|chr1:127913077-127913576	0.301223882794305	.	.
chr1	127855563	127856062	chr1	128141673	128142172	Map3k19|chr1:128141673-128142172	0.254590691481695	.	.
chr1	127868495	127868994	chr1	127543154	127543653	Rab3gap1|chr1:127543154-127543653	0.327276518812337	.	.
chr1	127868495	127868994	chr1	127639306	127639805	Rab3gap1|chr1:127639306-127639805	0.39362421338001	.	.
chr1	127868495	127868994	chr1	128008523	128009022	Rab3gap1|chr1:128008523-128009022	0.386991879865449	.	.
chr1	127959199	127959698	chr1	127622255	127622754	Gm28800|chr1:127622255-127622754	0.249735403445401	.	.
chr1	127959199	127959698	chr1	128141673	128142172	Gm28800|chr1:128141673-128142172	0.238424796024545	.	.
chr1	128102952	128103451	chr1	127765427	127765926	R3hdm1|chr1:127765427-127765926	0.343944396327664	.	.
chr1	128102952	128103451	chr1	127765427	127765926	Zranb3|chr1:127765427-127765926	0.343944396327664	.	.
chr1	128102952	128103451	chr1	127904918	127905417	R3hdm1|chr1:127904918-127905417	0.679546976783949	.	.
chr1	128102952	128103451	chr1	127904918	127905417	Zranb3|chr1:127904918-127905417	0.679546976783949	.	.
chr1	128243885	128244384	chr1	127904918	127905417	Ubxn4|chr1:127904918-127905417	0.381543727614599	.	.
chr1	128359460	128359959	chr1	128008523	128009022	Mcm6|chr1:128008523-128009022	0.498454907751574	.	.
chr1	128359460	128359959	chr1	128303860	128304359	Mcm6|chr1:128303860-128304359	0.404919727460329	.	.
chr1	128359460	128359959	chr1	128303860	128304359	Mcm6|chr1:128303860-128304359	0.40491972746033	.	.
chr1	128359460	128359959	chr1	128687317	128687816	Mcm6|chr1:128687317-128687816	0.489231484807115	.	.
chr1	128416641	128417140	chr1	128303860	128304359	Dars|chr1:128303860-128304359	0.267912793581277	.	.
chr1	130462505	130463004	chr1	130510064	130510563	Cd55|chr1:130510064-130510563	0.302528780705068	.	.
chr1	130462505	130463004	chr1	130510064	130510563	Gm16083|chr1:130510064-130510563	0.302528780705068	.	.
chr1	130717229	130717728	chr1	130786960	130787459	Yod1|chr1:130786960-130787459	0.431408810742282	.	.
chr1	130866050	130866549	chr1	130803621	130804120	Fcmr|chr1:130803621-130804120	0.356404030394946	.	.
chr1	130866050	130866549	chr1	131110726	131111225	Fcmr|chr1:131110726-131111225	0.319950710437176	.	.
chr1	131097580	131098079	chr1	131078705	131079204	Mapkapk2|chr1:131078705-131079204	0.237888429597894	.	.
chr1	131097580	131098079	chr1	131091354	131091853	Mapkapk2|chr1:131091354-131091853	0.314050691835111	.	.
chr1	131097580	131098079	chr1	131185266	131185765	Mapkapk2|chr1:131185266-131185765	0.386060558912846	.	.
chr1	131097580	131098079	chr1	131217678	131218177	Mapkapk2|chr1:131217678-131218177	0.410265509802022	.	.
chr1	131138073	131138572	chr1	130786960	130787459	Dyrk3|chr1:130786960-130787459	0.361053640678166	.	.
chr1	131138073	131138572	chr1	131009853	131010352	Dyrk3|chr1:131009853-131010352	0.251234972153	.	.
chr1	131138073	131138572	chr1	131185266	131185765	Dyrk3|chr1:131185266-131185765	0.354276867252649	.	.
chr1	131152939	131153438	chr1	131078705	131079204	Eif2d|chr1:131078705-131079204	0.39802810230313	.	.
chr1	131152939	131153438	chr1	131217171	131217670	Eif2d|chr1:131217171-131217670	0.245876295233102	.	.
chr1	131244461	131244960	chr1	131185266	131185765	Rassf5|chr1:131185266-131185765	0.261668749872826	.	.
chr1	131258331	131258830	chr1	131053153	131053652	Gm28914|chr1:131053153-131053652	0.334138492708454	.	.
chr1	131258331	131258830	chr1	131270169	131270668	Gm28914|chr1:131270169-131270668	0.387562088728162	.	.
chr1	131258331	131258830	chr1	131310405	131310904	Gm28914|chr1:131310405-131310904	0.505862010566967	.	.
chr1	131258331	131258830	chr1	131494255	131494754	Gm28914|chr1:131494255-131494754	0.286013218034544	.	.
chr1	131526251	131526750	chr1	131270169	131270668	Srgap2|chr1:131270169-131270668	0.348309717589352	.	.
chr1	131526251	131526750	chr1	131436550	131437049	Srgap2|chr1:131436550-131437049	0.394647211657318	.	.
chr1	131526251	131526750	chr1	131537835	131538334	Srgap2|chr1:131537835-131538334	0.264743982355993	.	.
chr1	131526251	131526750	chr1	131765519	131766018	Srgap2|chr1:131765519-131766018	0.301717015961613	.	.
chr1	131526251	131526750	chr1	131987287	131987786	Srgap2|chr1:131987287-131987786	0.462289490949738	.	.
chr1	131526753	131527252	chr1	131270169	131270668	Fam72a|chr1:131270169-131270668	0.273765900940978	.	.
chr1	131526753	131527252	chr1	131270169	131270668	Srgap2|chr1:131270169-131270668	0.273765900940978	.	.
chr1	131526753	131527252	chr1	131291133	131291632	Fam72a|chr1:131291133-131291632	0.331722244694962	.	.
chr1	131526753	131527252	chr1	131291133	131291632	Srgap2|chr1:131291133-131291632	0.331722244694962	.	.
chr1	131526753	131527252	chr1	131436550	131437049	Fam72a|chr1:131436550-131437049	0.404355360176296	.	.
chr1	131526753	131527252	chr1	131436550	131437049	Srgap2|chr1:131436550-131437049	0.404355360176296	.	.
chr1	131526753	131527252	chr1	131494255	131494754	Fam72a|chr1:131494255-131494754	0.31104748559492	.	.
chr1	131526753	131527252	chr1	131494255	131494754	Srgap2|chr1:131494255-131494754	0.31104748559492	.	.
chr1	131526753	131527252	chr1	131537835	131538334	Fam72a|chr1:131537835-131538334	0.265533618712599	.	.
chr1	131526753	131527252	chr1	131537835	131538334	Srgap2|chr1:131537835-131538334	0.265533618712599	.	.
chr1	131526753	131527252	chr1	131765519	131766018	Fam72a|chr1:131765519-131766018	0.360395555350976	.	.
chr1	131526753	131527252	chr1	131765519	131766018	Srgap2|chr1:131765519-131766018	0.360395555350976	.	.
chr1	131526753	131527252	chr1	131987287	131987786	Fam72a|chr1:131987287-131987786	0.558393836962218	.	.
chr1	131526753	131527252	chr1	131987287	131987786	Srgap2|chr1:131987287-131987786	0.558393836962218	.	.
chr1	131527318	131527817	chr1	131291133	131291632	Fam72a|chr1:131291133-131291632	0.507471593904195	.	.
chr1	131527318	131527817	chr1	131291133	131291632	Fam72a|chr1:131291133-131291632	0.507471593904196	.	.
chr1	131527318	131527817	chr1	131291133	131291632	Srgap2|chr1:131291133-131291632	0.507471593904195	.	.
chr1	131527318	131527817	chr1	131291133	131291632	Srgap2|chr1:131291133-131291632	0.507471593904196	.	.
chr1	131527318	131527817	chr1	131537835	131538334	Fam72a|chr1:131537835-131538334	0.429646743799687	.	.
chr1	131527318	131527817	chr1	131537835	131538334	Srgap2|chr1:131537835-131538334	0.429646743799687	.	.
chr1	131527318	131527817	chr1	131548296	131548795	Fam72a|chr1:131548296-131548795	0.286687240463161	.	.
chr1	131527318	131527817	chr1	131548296	131548795	Srgap2|chr1:131548296-131548795	0.286687240463161	.	.
chr1	131527318	131527817	chr1	131765519	131766018	Fam72a|chr1:131765519-131766018	0.589011110765169	.	.
chr1	131527318	131527817	chr1	131765519	131766018	Srgap2|chr1:131765519-131766018	0.589011110765169	.	.
chr1	131527318	131527817	chr1	131947957	131948456	Fam72a|chr1:131947957-131948456	0.275321107032959	.	.
chr1	131527318	131527817	chr1	131947957	131948456	Srgap2|chr1:131947957-131948456	0.275321107032959	.	.
chr1	131527318	131527817	chr1	131987287	131987786	Fam72a|chr1:131987287-131987786	0.420285087450316	.	.
chr1	131527318	131527817	chr1	131987287	131987786	Srgap2|chr1:131987287-131987786	0.420285087450316	.	.
chr1	131827667	131828166	chr1	131537835	131538334	Slc41a1|chr1:131537835-131538334	0.39402279979996	.	.
chr1	131827667	131828166	chr1	131765519	131766018	Slc41a1|chr1:131765519-131766018	0.559132139127757	.	.
chr1	131827667	131828166	chr1	131987287	131987786	Slc41a1|chr1:131987287-131987786	0.638224586831626	.	.
chr1	131827667	131828166	chr1	132064934	132065433	Slc41a1|chr1:132064934-132065433	0.3801210185456	.	.
chr1	131866958	131867457	chr1	131525020	131525519	Rab29|chr1:131525020-131525519	0.436670192491577	.	.
chr1	131866958	131867457	chr1	131658033	131658532	Rab29|chr1:131658033-131658532	0.307181519930147	.	.
chr1	131866958	131867457	chr1	131947957	131948456	Rab29|chr1:131947957-131948456	0.402351666329825	.	.
chr1	131866958	131867457	chr1	132090255	132090754	Rab29|chr1:132090255-132090754	0.386306169480023	.	.
chr1	131910162	131910661	chr1	131525020	131525519	Nucks1|chr1:131525020-131525519	0.290876063089335	.	.
chr1	131910162	131910661	chr1	131569619	131570118	Nucks1|chr1:131569619-131570118	0.294823679950634	.	.
chr1	131910162	131910661	chr1	131658033	131658532	Nucks1|chr1:131658033-131658532	0.414658534525663	.	.
chr1	131910162	131910661	chr1	132171549	132172048	Nucks1|chr1:132171549-132172048	0.603402818545715	.	.
chr1	131910666	131911165	chr1	131846134	131846633	Nucks1|chr1:131846134-131846633	0.238555581315009	.	.
chr1	131910666	131911165	chr1	132064934	132065433	Nucks1|chr1:132064934-132065433	0.284610627002985	.	.
chr1	131910666	131911165	chr1	132171549	132172048	Nucks1|chr1:132171549-132172048	0.293393772345474	.	.
chr1	131963030	131963529	chr1	132171549	132172048	Slc45a3|chr1:132171549-132172048	0.402393543237186	.	.
chr1	132007294	132007793	chr1	132090255	132090754	Elk4|chr1:132090255-132090754	0.248028591284404	.	.
chr1	132007294	132007793	chr1	132366901	132367400	Elk4|chr1:132366901-132367400	0.300439045938365	.	.
chr1	132007294	132007793	chr1	132367533	132368032	Elk4|chr1:132367533-132368032	0.368127318473678	.	.
chr1	132007800	132008299	chr1	132171549	132172048	Elk4|chr1:132171549-132172048	0.359283999966989	.	.
chr1	132007800	132008299	chr1	132292761	132293260	Elk4|chr1:132292761-132293260	0.43502410728555	.	.
chr1	132007800	132008299	chr1	132322608	132323107	Elk4|chr1:132322608-132323107	0.395271297762312	.	.
chr1	132007800	132008299	chr1	132366901	132367400	Elk4|chr1:132366901-132367400	0.24925281305034	.	.
chr1	132007800	132008299	chr1	132406622	132407121	Elk4|chr1:132406622-132407121	0.361788308662698	.	.
chr1	132007800	132008299	chr1	132432883	132433382	Elk4|chr1:132432883-132433382	0.256995753964245	.	.
chr1	132280626	132281125	chr1	132302069	132302568	Gm29630|chr1:132302069-132302568	0.310361706314867	.	.
chr1	132280626	132281125	chr1	132367533	132368032	Gm29630|chr1:132367533-132368032	0.403529972652138	.	.
chr1	132280626	132281125	chr1	132389958	132390457	Gm29630|chr1:132389958-132390457	0.286202274257776	.	.
chr1	132280626	132281125	chr1	132558037	132558536	Gm29630|chr1:132558037-132558536	0.239757557301381	.	.
chr1	132280626	132281125	chr1	132583070	132583569	Gm29630|chr1:132583070-132583569	0.43664063283904	.	.
chr1	132280626	132281125	chr1	132655022	132655521	Gm29630|chr1:132655022-132655521	0.264920978340747	.	.
chr1	132315820	132316319	chr1	132171549	132172048	Nuak2|chr1:132171549-132172048	0.354207189128306	.	.
chr1	132315820	132316319	chr1	132190118	132190617	Nuak2|chr1:132190118-132190617	0.251984285758893	.	.
chr1	132315820	132316319	chr1	132432883	132433382	Nuak2|chr1:132432883-132433382	0.280922159149953	.	.
chr1	132315820	132316319	chr1	132483194	132483693	Nuak2|chr1:132483194-132483693	0.299199717051492	.	.
chr1	132315820	132316319	chr1	132560766	132561265	Nuak2|chr1:132560766-132561265	0.430453988307997	.	.
chr1	132391552	132392051	chr1	132064934	132065433	Tmcc2|chr1:132064934-132065433	0.251199136010252	.	.
chr1	132391552	132392051	chr1	132302069	132302568	Tmcc2|chr1:132302069-132302568	0.438490775506264	.	.
chr1	132391552	132392051	chr1	132367533	132368032	Tmcc2|chr1:132367533-132368032	0.518658218948554	.	.
chr1	132391552	132392051	chr1	132389958	132390457	Tmcc2|chr1:132389958-132390457	0.427400246045376	.	.
chr1	132391552	132392051	chr1	132581615	132582114	Tmcc2|chr1:132581615-132582114	0.264990965371752	.	.
chr1	132391552	132392051	chr1	132583070	132583569	Tmcc2|chr1:132583070-132583569	0.273882026682349	.	.
chr1	132391552	132392051	chr1	132600999	132601498	Tmcc2|chr1:132600999-132601498	0.238926628774947	.	.
chr1	132417199	132417698	chr1	132090255	132090754	Dstyk|chr1:132090255-132090754	0.450268171266141	.	.
chr1	132417199	132417698	chr1	132171549	132172048	Dstyk|chr1:132171549-132172048	0.260053402346522	.	.
chr1	132417199	132417698	chr1	132190118	132190617	Dstyk|chr1:132190118-132190617	0.28579082317944	.	.
chr1	132417199	132417698	chr1	132190118	132190617	Dstyk|chr1:132190118-132190617	0.285790823179441	.	.
chr1	132417199	132417698	chr1	132432883	132433382	Dstyk|chr1:132432883-132433382	0.337953198886484	.	.
chr1	132417199	132417698	chr1	132483194	132483693	Dstyk|chr1:132483194-132483693	0.399589210275146	.	.
chr1	132417199	132417698	chr1	132560766	132561265	Dstyk|chr1:132560766-132561265	0.541872477922499	.	.
chr1	132417706	132418205	chr1	132171549	132172048	Dstyk|chr1:132171549-132172048	0.388942958156238	.	.
chr1	132417706	132418205	chr1	132190118	132190617	Dstyk|chr1:132190118-132190617	0.40850536448166	.	.
chr1	132417706	132418205	chr1	132483194	132483693	Dstyk|chr1:132483194-132483693	0.278889346378332	.	.
chr1	132417706	132418205	chr1	132560766	132561265	Dstyk|chr1:132560766-132561265	0.322135780130967	.	.
chr1	132476591	132477090	chr1	132366901	132367400	6030442K20Rik|chr1:132366901-132367400	0.399549843196967	.	.
chr1	132476591	132477090	chr1	132366901	132367400	Rbbp5|chr1:132366901-132367400	0.399549843196967	.	.
chr1	132476591	132477090	chr1	132367533	132368032	6030442K20Rik|chr1:132367533-132368032	0.443294324904776	.	.
chr1	132476591	132477090	chr1	132367533	132368032	Rbbp5|chr1:132367533-132368032	0.443294324904776	.	.
chr1	132476591	132477090	chr1	132389958	132390457	6030442K20Rik|chr1:132389958-132390457	0.344192039864673	.	.
chr1	132476591	132477090	chr1	132389958	132390457	Rbbp5|chr1:132389958-132390457	0.344192039864673	.	.
chr1	132476591	132477090	chr1	132560766	132561265	6030442K20Rik|chr1:132560766-132561265	0.293042597056535	.	.
chr1	132476591	132477090	chr1	132560766	132561265	Rbbp5|chr1:132560766-132561265	0.293042597056535	.	.
chr1	132476591	132477090	chr1	132581615	132582114	6030442K20Rik|chr1:132581615-132582114	0.291405237321195	.	.
chr1	132476591	132477090	chr1	132581615	132582114	6030442K20Rik|chr1:132581615-132582114	0.291405237321196	.	.
chr1	132476591	132477090	chr1	132581615	132582114	Rbbp5|chr1:132581615-132582114	0.291405237321195	.	.
chr1	132476591	132477090	chr1	132581615	132582114	Rbbp5|chr1:132581615-132582114	0.291405237321196	.	.
chr1	132477175	132477674	chr1	132171549	132172048	6030442K20Rik|chr1:132171549-132172048	0.412283030400962	.	.
chr1	132477175	132477674	chr1	132171549	132172048	Rbbp5|chr1:132171549-132172048	0.412283030400962	.	.
chr1	132477175	132477674	chr1	132190118	132190617	6030442K20Rik|chr1:132190118-132190617	0.257622097797017	.	.
chr1	132477175	132477674	chr1	132190118	132190617	Rbbp5|chr1:132190118-132190617	0.257622097797017	.	.
chr1	132477175	132477674	chr1	132483194	132483693	6030442K20Rik|chr1:132483194-132483693	0.292467381925561	.	.
chr1	132477175	132477674	chr1	132483194	132483693	Rbbp5|chr1:132483194-132483693	0.292467381925561	.	.
chr1	132477175	132477674	chr1	132560766	132561265	6030442K20Rik|chr1:132560766-132561265	0.355815607056386	.	.
chr1	132477175	132477674	chr1	132560766	132561265	Rbbp5|chr1:132560766-132561265	0.355815607056386	.	.
chr1	132741608	132742107	chr1	132560766	132561265	Nfasc|chr1:132560766-132561265	0.261790254596521	.	.
chr1	132880112	132880611	chr1	132583070	132583569	Lrrn2|chr1:132583070-132583569	0.326696459429434	.	.
chr1	132880112	132880611	chr1	132600999	132601498	Lrrn2|chr1:132600999-132601498	0.610445605864267	.	.
chr1	132880112	132880611	chr1	133025155	133025654	Lrrn2|chr1:133025155-133025654	0.267250848851434	.	.
chr1	133045916	133046415	chr1	132800126	132800625	Pik3c2b|chr1:132800126-132800625	0.277293929575352	.	.
chr1	133045916	133046415	chr1	133087536	133088035	Pik3c2b|chr1:133087536-133088035	0.321937644737982	.	.
chr1	133130962	133131461	chr1	132800126	132800625	Ppp1r15b|chr1:132800126-132800625	0.325628155739703	.	.
chr1	133130962	133131461	chr1	133087536	133088035	Ppp1r15b|chr1:133087536-133088035	0.335743353191912	.	.
chr1	133424176	133424675	chr1	133033695	133034194	Sox13|chr1:133033695-133034194	0.26102739285427	.	.
chr1	133424176	133424675	chr1	133087536	133088035	Sox13|chr1:133087536-133088035	0.608377409216101	.	.
chr1	133424176	133424675	chr1	133238766	133239265	Sox13|chr1:133238766-133239265	0.642726125987233	.	.
chr1	133424176	133424675	chr1	133596626	133597125	Sox13|chr1:133596626-133597125	0.36835366373587	.	.
chr1	133424176	133424675	chr1	133715472	133715971	Sox13|chr1:133715472-133715971	0.244632416137011	.	.
chr1	133609585	133610084	chr1	133493225	133493724	Snrpe|chr1:133493225-133493724	0.357395088521417	.	.
chr1	133609585	133610084	chr1	133596626	133597125	Snrpe|chr1:133596626-133597125	0.427188954312533	.	.
chr1	133609585	133610084	chr1	133896218	133896717	Snrpe|chr1:133896218-133896717	0.346863265366707	.	.
chr1	133610089	133610588	chr1	133586245	133586744	Snrpe|chr1:133586245-133586744	0.291325940890348	.	.
chr1	133660660	133661159	chr1	133632629	133633128	Gm38394|chr1:133632629-133633128	0.496280414166152	.	.
chr1	133660660	133661159	chr1	133632629	133633128	Zbed6|chr1:133632629-133633128	0.496280414166152	.	.
chr1	133660660	133661159	chr1	133632629	133633128	Zc3h11a|chr1:133632629-133633128	0.496280414166152	.	.
chr1	133660660	133661159	chr1	133656703	133657202	Gm38394|chr1:133656703-133657202	0.283397771008251	.	.
chr1	133660660	133661159	chr1	133656703	133657202	Zbed6|chr1:133656703-133657202	0.283397771008251	.	.
chr1	133660660	133661159	chr1	133656703	133657202	Zc3h11a|chr1:133656703-133657202	0.283397771008251	.	.
chr1	133660660	133661159	chr1	133978642	133979141	Gm38394|chr1:133978642-133979141	0.47843843184533	.	.
chr1	133660660	133661159	chr1	133978642	133979141	Zbed6|chr1:133978642-133979141	0.47843843184533	.	.
chr1	133660660	133661159	chr1	133978642	133979141	Zc3h11a|chr1:133978642-133979141	0.47843843184533	.	.
chr1	133661173	133661672	chr1	133596626	133597125	Gm38394|chr1:133596626-133597125	0.350142256219173	.	.
chr1	133661173	133661672	chr1	133596626	133597125	Zbed6|chr1:133596626-133597125	0.350142256219173	.	.
chr1	133661173	133661672	chr1	133596626	133597125	Zc3h11a|chr1:133596626-133597125	0.350142256219173	.	.
chr1	133800824	133801323	chr1	133896218	133896717	Atp2b4|chr1:133896218-133896717	0.691204847543449	.	.
chr1	133800824	133801323	chr1	134048675	134049174	Atp2b4|chr1:134048675-134049174	0.455108841552341	.	.
chr1	133800824	133801323	chr1	134071462	134071961	Atp2b4|chr1:134071462-134071961	0.256310585408904	.	.
chr1	133800824	133801323	chr1	134086705	134087204	Atp2b4|chr1:134086705-134087204	0.246478397376819	.	.
chr1	133800824	133801323	chr1	134224364	134224863	Atp2b4|chr1:134224364-134224863	0.329798604669535	.	.
chr1	133961731	133962230	chr1	133596626	133597125	Gm1627|chr1:133596626-133597125	0.435327206634047	.	.
chr1	133961731	133962230	chr1	133896218	133896717	Gm1627|chr1:133896218-133896717	0.277984903580925	.	.
chr1	133961731	133962230	chr1	134060782	134061281	Gm1627|chr1:134060782-134061281	0.452090098832758	.	.
chr1	133961731	133962230	chr1	134071462	134071961	Gm1627|chr1:134071462-134071961	0.325816339077742	.	.
chr1	133961731	133962230	chr1	134160316	134160815	Gm1627|chr1:134160316-134160815	0.388837345742407	.	.
chr1	134078899	134079398	chr1	133840264	133840763	Btg2|chr1:133840264-133840763	0.570956750981811	.	.
chr1	134078899	134079398	chr1	133978642	133979141	Btg2|chr1:133978642-133979141	0.348100848242074	.	.
chr1	134078899	134079398	chr1	134060782	134061281	Btg2|chr1:134060782-134061281	0.319743176536862	.	.
chr1	134078899	134079398	chr1	134063077	134063576	Btg2|chr1:134063077-134063576	0.476200933778405	.	.
chr1	134078899	134079398	chr1	134161560	134162059	Btg2|chr1:134161560-134162059	0.373267719387218	.	.
chr1	134078899	134079398	chr1	134195079	134195578	Btg2|chr1:134195079-134195578	0.363394462856274	.	.
chr1	134078899	134079398	chr1	134244113	134244612	Btg2|chr1:134244113-134244612	0.311592813834308	.	.
chr1	134078899	134079398	chr1	134244988	134245487	Btg2|chr1:134244988-134245487	0.256281265199536	.	.
chr1	134078899	134079398	chr1	134246458	134246957	Btg2|chr1:134246458-134246957	0.369681145979062	.	.
chr1	134078899	134079398	chr1	134272687	134273186	Btg2|chr1:134272687-134273186	0.568821685348295	.	.
chr1	134078899	134079398	chr1	134280744	134281243	Btg2|chr1:134280744-134281243	0.52990399503106	.	.
chr1	134078899	134079398	chr1	134280744	134281243	Btg2|chr1:134280744-134281243	0.529903995031061	.	.
chr1	134078899	134079398	chr1	134298609	134299108	Btg2|chr1:134298609-134299108	0.577330780955082	.	.
chr1	134078899	134079398	chr1	134344509	134345008	Btg2|chr1:134344509-134345008	0.482815282107753	.	.
chr1	134078899	134079398	chr1	134353437	134353936	Btg2|chr1:134353437-134353936	0.292424882089492	.	.
chr1	134234747	134235246	chr1	133896218	133896717	Adora1|chr1:133896218-133896717	0.286501530289032	.	.
chr1	134234747	134235246	chr1	134048675	134049174	Adora1|chr1:134048675-134049174	0.377926581889957	.	.
chr1	134234747	134235246	chr1	134160316	134160815	Adora1|chr1:134160316-134160815	0.363271888356869	.	.
chr1	134234747	134235246	chr1	134161560	134162059	Adora1|chr1:134161560-134162059	0.45256066297494	.	.
chr1	134234747	134235246	chr1	134224364	134224863	Adora1|chr1:134224364-134224863	0.507443485772505	.	.
chr1	134234747	134235246	chr1	134244113	134244612	Adora1|chr1:134244113-134244612	0.305951442844804	.	.
chr1	134234747	134235246	chr1	134246458	134246957	Adora1|chr1:134246458-134246957	0.244927115291078	.	.
chr1	134234747	134235246	chr1	134280744	134281243	Adora1|chr1:134280744-134281243	0.309785924127469	.	.
chr1	134234747	134235246	chr1	134491246	134491745	Adora1|chr1:134491246-134491745	0.591276325018017	.	.
chr1	134331834	134332333	chr1	134045877	134046376	Ppfia4|chr1:134045877-134046376	0.411429605168412	.	.
chr1	134331834	134332333	chr1	134062456	134062955	Ppfia4|chr1:134062456-134062955	0.404017823279458	.	.
chr1	134331834	134332333	chr1	134063077	134063576	Ppfia4|chr1:134063077-134063576	0.253129276850221	.	.
chr1	134331834	134332333	chr1	134099100	134099599	Ppfia4|chr1:134099100-134099599	0.506510658139854	.	.
chr1	134331834	134332333	chr1	134120037	134120536	Ppfia4|chr1:134120037-134120536	0.313065755811893	.	.
chr1	134361764	134362263	chr1	134063077	134063576	Tmem183a|chr1:134063077-134063576	0.39151898944353	.	.
chr1	134361764	134362263	chr1	134161560	134162059	Tmem183a|chr1:134161560-134162059	0.276914012743703	.	.
chr1	134361764	134362263	chr1	134195079	134195578	Tmem183a|chr1:134195079-134195578	0.43665539373427	.	.
chr1	134361764	134362263	chr1	134280744	134281243	Tmem183a|chr1:134280744-134281243	0.386715452900314	.	.
chr1	134361764	134362263	chr1	134298609	134299108	Tmem183a|chr1:134298609-134299108	0.253295473361918	.	.
chr1	134361764	134362263	chr1	134353437	134353936	Tmem183a|chr1:134353437-134353936	0.361819144127515	.	.
chr1	134361764	134362263	chr1	134713563	134714062	Tmem183a|chr1:134713563-134714062	0.39509259331331	.	.
chr1	134361764	134362263	chr1	134719601	134720100	Tmem183a|chr1:134719601-134720100	0.343890062308816	.	.
chr1	134361764	134362263	chr1	134737847	134738346	Tmem183a|chr1:134737847-134738346	0.260893096744916	.	.
chr1	134405737	134406236	chr1	134045877	134046376	Cyb5r1|chr1:134045877-134046376	0.474394795905895	.	.
chr1	134405737	134406236	chr1	134099100	134099599	Cyb5r1|chr1:134099100-134099599	0.499110632501127	.	.
chr1	134405737	134406236	chr1	134246458	134246957	Cyb5r1|chr1:134246458-134246957	0.3853871061489	.	.
chr1	134405737	134406236	chr1	134272687	134273186	Cyb5r1|chr1:134272687-134273186	0.512661995062386	.	.
chr1	134405737	134406236	chr1	134298609	134299108	Cyb5r1|chr1:134298609-134299108	0.28782303744225	.	.
chr1	134405737	134406236	chr1	134344509	134345008	Cyb5r1|chr1:134344509-134345008	0.469246912397784	.	.
chr1	134405737	134406236	chr1	134713563	134714062	Cyb5r1|chr1:134713563-134714062	0.317070511071609	.	.
chr1	134415089	134415588	chr1	134063077	134063576	Adipor1|chr1:134063077-134063576	0.269477615550933	.	.
chr1	134415089	134415588	chr1	134217075	134217574	Adipor1|chr1:134217075-134217574	0.285792421536198	.	.
chr1	134415089	134415588	chr1	134224364	134224863	Adipor1|chr1:134224364-134224863	0.317342945693698	.	.
chr1	134415089	134415588	chr1	134353437	134353936	Adipor1|chr1:134353437-134353936	0.241787238627629	.	.
chr1	134415089	134415588	chr1	134491246	134491745	Adipor1|chr1:134491246-134491745	0.241007304449809	.	.
chr1	134415089	134415588	chr1	134518653	134519152	Adipor1|chr1:134518653-134519152	0.294490318185832	.	.
chr1	134455268	134455767	chr1	134045877	134046376	Klhl12|chr1:134045877-134046376	0.34240850125038	.	.
chr1	134455268	134455767	chr1	134062456	134062955	Klhl12|chr1:134062456-134062955	0.442113656548161	.	.
chr1	134455268	134455767	chr1	134063077	134063576	Klhl12|chr1:134063077-134063576	0.359062441098041	.	.
chr1	134455268	134455767	chr1	134217075	134217574	Klhl12|chr1:134217075-134217574	0.313084879908452	.	.
chr1	134455268	134455767	chr1	134246458	134246957	Klhl12|chr1:134246458-134246957	0.394456516215811	.	.
chr1	134455268	134455767	chr1	134272687	134273186	Klhl12|chr1:134272687-134273186	0.346375530178903	.	.
chr1	134455268	134455767	chr1	134353437	134353936	Klhl12|chr1:134353437-134353936	0.343720296920313	.	.
chr1	134455268	134455767	chr1	134725219	134725718	Klhl12|chr1:134725219-134725718	0.33881713855907	.	.
chr1	134494334	134494833	chr1	134045877	134046376	Rabif|chr1:134045877-134046376	0.244007808744304	.	.
chr1	134494334	134494833	chr1	134060782	134061281	Rabif|chr1:134060782-134061281	0.414897052590003	.	.
chr1	134494334	134494833	chr1	134092834	134093333	Rabif|chr1:134092834-134093333	0.429423368998091	.	.
chr1	134494334	134494833	chr1	134099100	134099599	Rabif|chr1:134099100-134099599	0.436307380530975	.	.
chr1	134494334	134494833	chr1	134195079	134195578	Rabif|chr1:134195079-134195578	0.25747775261459	.	.
chr1	134494334	134494833	chr1	134272687	134273186	Rabif|chr1:134272687-134273186	0.450171597014362	.	.
chr1	134494334	134494833	chr1	134280744	134281243	Rabif|chr1:134280744-134281243	0.298993518282166	.	.
chr1	134494334	134494833	chr1	134298609	134299108	Rabif|chr1:134298609-134299108	0.331036285429411	.	.
chr1	134494334	134494833	chr1	134344509	134345008	Rabif|chr1:134344509-134345008	0.456605072149841	.	.
chr1	134494334	134494833	chr1	134713563	134714062	Rabif|chr1:134713563-134714062	0.389524475227489	.	.
chr1	134494927	134495426	chr1	134060782	134061281	Rabif|chr1:134060782-134061281	0.265777991894094	.	.
chr1	134494927	134495426	chr1	134160316	134160815	Rabif|chr1:134160316-134160815	0.50164399379945	.	.
chr1	134494927	134495426	chr1	134161560	134162059	Rabif|chr1:134161560-134162059	0.533395902181346	.	.
chr1	134494927	134495426	chr1	134244113	134244612	Rabif|chr1:134244113-134244612	0.363774949961944	.	.
chr1	134494927	134495426	chr1	134244988	134245487	Rabif|chr1:134244988-134245487	0.250841183657135	.	.
chr1	134494927	134495426	chr1	134272687	134273186	Rabif|chr1:134272687-134273186	0.301121881410713	.	.
chr1	134494927	134495426	chr1	134280744	134281243	Rabif|chr1:134280744-134281243	0.542369670080437	.	.
chr1	134494927	134495426	chr1	134298609	134299108	Rabif|chr1:134298609-134299108	0.461695887880308	.	.
chr1	134494927	134495426	chr1	134344509	134345008	Rabif|chr1:134344509-134345008	0.256142021777253	.	.
chr1	134494927	134495426	chr1	134491246	134491745	Rabif|chr1:134491246-134491745	0.545810342574868	.	.
chr1	134494927	134495426	chr1	134567483	134567982	Rabif|chr1:134567483-134567982	0.442462873727077	.	.
chr1	134494927	134495426	chr1	134713563	134714062	Rabif|chr1:134713563-134714062	0.345468296663093	.	.
chr1	134559917	134560416	chr1	134251935	134252434	Kdm5b|chr1:134251935-134252434	0.295037805789202	.	.
chr1	134559917	134560416	chr1	134777920	134778419	Kdm5b|chr1:134777920-134778419	0.630329618599639	.	.
chr1	134559917	134560416	chr1	134796458	134796957	Kdm5b|chr1:134796458-134796957	0.507500374083221	.	.
chr1	134559917	134560416	chr1	134909447	134909946	Kdm5b|chr1:134909447-134909946	0.476133754099959	.	.
chr1	134955755	134956254	chr1	134713563	134714062	Ppp1r12b|chr1:134713563-134714062	0.331074829798062	.	.
chr1	134955755	134956254	chr1	134764643	134765142	Ppp1r12b|chr1:134764643-134765142	0.364329067925541	.	.
chr1	134955755	134956254	chr1	134821323	134821822	Ppp1r12b|chr1:134821323-134821822	0.414263525698743	.	.
chr1	134955755	134956254	chr1	134829495	134829994	Ppp1r12b|chr1:134829495-134829994	0.236237902470068	.	.
chr1	134955755	134956254	chr1	134987558	134988057	Ppp1r12b|chr1:134987558-134988057	0.346466129703196	.	.
chr1	134962267	134962766	chr1	134567483	134567982	Ube2t|chr1:134567483-134567982	0.692800878201727	.	.
chr1	134962267	134962766	chr1	134725219	134725718	Ube2t|chr1:134725219-134725718	0.422678216365708	.	.
chr1	134962267	134962766	chr1	134858738	134859237	Ube2t|chr1:134858738-134859237	0.247022679494924	.	.
chr1	134962267	134962766	chr1	135089460	135089959	Ube2t|chr1:135089460-135089959	0.814039575820674	.	.
chr1	134962267	134962766	chr1	135171914	135172413	Ube2t|chr1:135171914-135172413	0.265752734086276	.	.
chr1	134962267	134962766	chr1	135177622	135178121	Ube2t|chr1:135177622-135178121	0.501377902559599	.	.
chr1	134962267	134962766	chr1	135179076	135179575	Ube2t|chr1:135179076-135179575	0.575763865193991	.	.
chr1	134962267	134962766	chr1	135210250	135210749	Ube2t|chr1:135210250-135210749	0.517244976731672	.	.
chr1	135105913	135106412	chr1	134847918	134848417	Lgr6|chr1:134847918-134848417	0.372117093401981	.	.
chr1	135105913	135106412	chr1	135083354	135083853	Lgr6|chr1:135083354-135083853	0.429285111031303	.	.
chr1	135105913	135106412	chr1	135177622	135178121	Lgr6|chr1:135177622-135178121	0.568698589417448	.	.
chr1	135105913	135106412	chr1	135329991	135330490	Lgr6|chr1:135329991-135330490	0.316978072444947	.	.
chr1	135108578	135109077	chr1	134847918	134848417	Gm10535|chr1:134847918-134848417	0.515429395989493	.	.
chr1	135108578	135109077	chr1	134858738	134859237	Gm10535|chr1:134858738-134859237	0.274753365372346	.	.
chr1	135108578	135109077	chr1	134987558	134988057	Gm10535|chr1:134987558-134988057	0.240759026498942	.	.
chr1	135108578	135109077	chr1	135083354	135083853	Gm10535|chr1:135083354-135083853	0.374526603294039	.	.
chr1	135108578	135109077	chr1	135177622	135178121	Gm10535|chr1:135177622-135178121	0.416431566733491	.	.
chr1	135108578	135109077	chr1	135323462	135323961	Gm10535|chr1:135323462-135323961	0.569761264685933	.	.
chr1	135108578	135109077	chr1	135330707	135331206	Gm10535|chr1:135330707-135331206	0.341493972901161	.	.
chr1	135146503	135147002	chr1	134749853	134750352	Arl8a|chr1:134749853-134750352	0.519890987855028	.	.
chr1	135146503	135147002	chr1	134764643	134765142	Arl8a|chr1:134764643-134765142	0.48049261709931	.	.
chr1	135146503	135147002	chr1	135032586	135033085	Arl8a|chr1:135032586-135033085	0.354762449021083	.	.
chr1	135146503	135147002	chr1	135405194	135405693	Arl8a|chr1:135405194-135405693	0.327262908775888	.	.
chr1	135258970	135259469	chr1	135083354	135083853	Elf3|chr1:135083354-135083853	0.385761160094317	.	.
chr1	135258970	135259469	chr1	135177622	135178121	Elf3|chr1:135177622-135178121	0.370796279480806	.	.
chr1	135258970	135259469	chr1	135405194	135405693	Elf3|chr1:135405194-135405693	0.309480529846978	.	.
chr1	135258970	135259469	chr1	135540242	135540741	Elf3|chr1:135540242-135540741	0.279321528206228	.	.
chr1	135283180	135283679	chr1	135154328	135154827	Rnpep|chr1:135154328-135154827	0.302342911853044	.	.
chr1	135283180	135283679	chr1	135210250	135210749	Rnpep|chr1:135210250-135210749	0.416059847476212	.	.
chr1	135283180	135283679	chr1	135323462	135323961	Rnpep|chr1:135323462-135323961	0.294632476767	.	.
chr1	135283180	135283679	chr1	135323462	135323961	Rnpep|chr1:135323462-135323961	0.294632476767001	.	.
chr1	135283180	135283679	chr1	135328898	135329397	Rnpep|chr1:135328898-135329397	0.446384531440682	.	.
chr1	135283180	135283679	chr1	135330707	135331206	Rnpep|chr1:135330707-135331206	0.27838884537255	.	.
chr1	135283180	135283679	chr1	135492327	135492826	Rnpep|chr1:135492327-135492826	0.310034290573246	.	.
chr1	135283732	135284231	chr1	135083354	135083853	Rnpep|chr1:135083354-135083853	0.335861562132404	.	.
chr1	135283732	135284231	chr1	135177622	135178121	Rnpep|chr1:135177622-135178121	0.396508962747934	.	.
chr1	135283732	135284231	chr1	135210250	135210749	Rnpep|chr1:135210250-135210749	0.428823672077262	.	.
chr1	135283732	135284231	chr1	135323462	135323961	Rnpep|chr1:135323462-135323961	0.338790196973342	.	.
chr1	135313568	135314067	chr1	135591282	135591781	Timm17a|chr1:135591282-135591781	0.307574313736159	.	.
chr1	135313568	135314067	chr1	135699225	135699724	Timm17a|chr1:135699225-135699724	0.287380389340879	.	.
chr1	135374611	135375110	chr1	135154328	135154827	Shisa4|chr1:135154328-135154827	0.251337910383396	.	.
chr1	135374611	135375110	chr1	135323462	135323961	Shisa4|chr1:135323462-135323961	0.436484081690917	.	.
chr1	135374611	135375110	chr1	135328898	135329397	Shisa4|chr1:135328898-135329397	0.530054791004103	.	.
chr1	135374611	135375110	chr1	135330707	135331206	Shisa4|chr1:135330707-135331206	0.423110867542758	.	.
chr1	135374611	135375110	chr1	135540242	135540741	Shisa4|chr1:135540242-135540741	0.386915014309524	.	.
chr1	135375176	135375675	chr1	135083354	135083853	Shisa4|chr1:135083354-135083853	0.239233570325247	.	.
chr1	135430227	135430726	chr1	135089460	135089959	Ipo9|chr1:135089460-135089959	0.401074679053755	.	.
chr1	135430227	135430726	chr1	135179076	135179575	Ipo9|chr1:135179076-135179575	0.277620502699306	.	.
chr1	135430227	135430726	chr1	135323462	135323961	Ipo9|chr1:135323462-135323961	0.488944304580638	.	.
chr1	135430227	135430726	chr1	135328898	135329397	Ipo9|chr1:135328898-135329397	0.432002389862318	.	.
chr1	135430227	135430726	chr1	135330707	135331206	Ipo9|chr1:135330707-135331206	0.310239085024529	.	.
chr1	135430227	135430726	chr1	135540242	135540741	Ipo9|chr1:135540242-135540741	0.412913673746618	.	.
chr1	135430227	135430726	chr1	135595159	135595658	Ipo9|chr1:135595159-135595658	0.350323765656872	.	.
chr1	135766118	135766617	chr1	135591282	135591781	Phlda3|chr1:135591282-135591781	0.383064735541547	.	.
chr1	135766118	135766617	chr1	135752912	135753411	Phlda3|chr1:135752912-135753411	0.447162204089385	.	.
chr1	135766118	135766617	chr1	135811227	135811726	Phlda3|chr1:135811227-135811726	0.388399944225971	.	.
chr1	135766118	135766617	chr1	136175121	136175620	Phlda3|chr1:136175121-136175620	0.343261914963423	.	.
chr1	135818607	135819106	chr1	136017772	136018271	Lad1|chr1:136017772-136018271	0.371556170629221	.	.
chr1	136007164	136007663	chr1	136032820	136033319	Tmem9|chr1:136032820-136033319	0.317558799392897	.	.
chr1	136007164	136007663	chr1	136142432	136142931	Tmem9|chr1:136142432-136142931	0.471796024563676	.	.
chr1	136007164	136007663	chr1	136175121	136175620	Tmem9|chr1:136175121-136175620	0.507281769125882	.	.
chr1	136007164	136007663	chr1	136356524	136357023	Tmem9|chr1:136356524-136357023	0.324673969109672	.	.
chr1	136007806	136008305	chr1	135752912	135753411	Tmem9|chr1:135752912-135753411	0.288783416245315	.	.
chr1	136007806	136008305	chr1	135811227	135811726	Tmem9|chr1:135811227-135811726	0.429568405891064	.	.
chr1	136007806	136008305	chr1	136140240	136140739	Tmem9|chr1:136140240-136140739	0.295519832588184	.	.
chr1	136051392	136051891	chr1	136137415	136137914	Ascl5|chr1:136137415-136137914	0.240855954518776	.	.
chr1	136051392	136051891	chr1	136306362	136306861	Ascl5|chr1:136306362-136306861	0.334415540052016	.	.
chr1	136052407	136052906	chr1	135925802	135926301	Cacna1s|chr1:135925802-135926301	0.282207246666291	.	.
chr1	136052407	136052906	chr1	136017772	136018271	Cacna1s|chr1:136017772-136018271	0.375743508289821	.	.
chr1	136052407	136052906	chr1	136128921	136129420	Cacna1s|chr1:136128921-136129420	0.418711803723005	.	.
chr1	136052407	136052906	chr1	136137415	136137914	Cacna1s|chr1:136137415-136137914	0.254111789643664	.	.
chr1	136052407	136052906	chr1	136238090	136238589	Cacna1s|chr1:136238090-136238589	0.358184460198401	.	.
chr1	136052407	136052906	chr1	136325874	136326373	Cacna1s|chr1:136325874-136326373	0.388752233999839	.	.
chr1	136131078	136131577	chr1	135925802	135926301	Gm15850|chr1:135925802-135926301	0.45994779484431	.	.
chr1	136131078	136131577	chr1	135925802	135926301	Kif21b|chr1:135925802-135926301	0.45994779484431	.	.
chr1	136131078	136131577	chr1	136017772	136018271	Gm15850|chr1:136017772-136018271	0.558710560249225	.	.
chr1	136131078	136131577	chr1	136017772	136018271	Kif21b|chr1:136017772-136018271	0.558710560249225	.	.
chr1	136131078	136131577	chr1	136128921	136129420	Gm15850|chr1:136128921-136129420	0.560572436918085	.	.
chr1	136131078	136131577	chr1	136128921	136129420	Kif21b|chr1:136128921-136129420	0.560572436918085	.	.
chr1	136212736	136213235	chr1	136017772	136018271	Mroh3|chr1:136017772-136018271	0.321917061804062	.	.
chr1	136260203	136260702	chr1	136128921	136129420	Gpr25|chr1:136128921-136129420	0.331246668478453	.	.
chr1	136260203	136260702	chr1	136140240	136140739	Gpr25|chr1:136140240-136140739	0.437426991489333	.	.
chr1	136260203	136260702	chr1	136175121	136175620	Gpr25|chr1:136175121-136175620	0.499614634152568	.	.
chr1	136260203	136260702	chr1	136563069	136563568	Gpr25|chr1:136563069-136563568	0.490946490627855	.	.
chr1	136345905	136346404	chr1	136032820	136033319	Camsap2|chr1:136032820-136033319	0.243973560743037	.	.
chr1	136345905	136346404	chr1	136142432	136142931	Camsap2|chr1:136142432-136142931	0.532068912694446	.	.
chr1	136345905	136346404	chr1	136175121	136175620	Camsap2|chr1:136175121-136175620	0.49901884228998	.	.
chr1	136345905	136346404	chr1	136356524	136357023	Camsap2|chr1:136356524-136357023	0.631723844651157	.	.
chr1	136345905	136346404	chr1	136691116	136691615	Camsap2|chr1:136691116-136691615	0.506577949323642	.	.
chr1	136345905	136346404	chr1	136693326	136693825	Camsap2|chr1:136693326-136693825	0.254291390165999	.	.
chr1	136415292	136415791	chr1	136032820	136033319	9230116N13Rik|chr1:136032820-136033319	0.422110327578273	.	.
chr1	136415292	136415791	chr1	136032820	136033319	Ddx59|chr1:136032820-136033319	0.422110327578273	.	.
chr1	136415292	136415791	chr1	136306362	136306861	9230116N13Rik|chr1:136306362-136306861	0.279035349256042	.	.
chr1	136415292	136415791	chr1	136306362	136306861	Ddx59|chr1:136306362-136306861	0.279035349256042	.	.
chr1	136415292	136415791	chr1	136356524	136357023	9230116N13Rik|chr1:136356524-136357023	0.338894652967958	.	.
chr1	136415292	136415791	chr1	136356524	136357023	Ddx59|chr1:136356524-136357023	0.338894652967958	.	.
chr1	136415292	136415791	chr1	136685649	136686148	9230116N13Rik|chr1:136685649-136686148	0.290827948588826	.	.
chr1	136415292	136415791	chr1	136685649	136686148	Ddx59|chr1:136685649-136686148	0.290827948588826	.	.
chr1	136466035	136466534	chr1	136032820	136033319	Kif14|chr1:136032820-136033319	0.405744270777469	.	.
chr1	136466035	136466534	chr1	136142432	136142931	Kif14|chr1:136142432-136142931	0.674264690977483	.	.
chr1	136466035	136466534	chr1	136356524	136357023	Kif14|chr1:136356524-136357023	0.413898399105802	.	.
chr1	136466035	136466534	chr1	136685649	136686148	Kif14|chr1:136685649-136686148	0.592669719521002	.	.
chr1	136466035	136466534	chr1	136691116	136691615	Kif14|chr1:136691116-136691615	0.31802845028831	.	.
chr1	136466035	136466534	chr1	136693326	136693825	Kif14|chr1:136693326-136693825	0.418842186732048	.	.
chr1	136624613	136625112	chr1	136306362	136306861	Platr23|chr1:136306362-136306861	0.407846619934586	.	.
chr1	136624613	136625112	chr1	136306362	136306861	Zfp281|chr1:136306362-136306861	0.407846619934586	.	.
chr1	136624613	136625112	chr1	136563069	136563568	Platr23|chr1:136563069-136563568	0.236396554615906	.	.
chr1	136624613	136625112	chr1	136563069	136563568	Zfp281|chr1:136563069-136563568	0.236396554615906	.	.
chr1	136624613	136625112	chr1	136686340	136686839	Platr23|chr1:136686340-136686839	0.420262423858096	.	.
chr1	136624613	136625112	chr1	136686340	136686839	Zfp281|chr1:136686340-136686839	0.420262423858096	.	.
chr1	137898255	137898754	chr1	138044494	138044993	Gm4258|chr1:138044494-138044993	0.322917049148275	.	.
chr1	138618987	138619486	chr1	138418504	138419003	Nek7|chr1:138418504-138419003	0.244989400754134	.	.
chr1	138618987	138619486	chr1	138506964	138507463	Nek7|chr1:138506964-138507463	0.40415916297935	.	.
chr1	138618987	138619486	chr1	138547746	138548245	Nek7|chr1:138547746-138548245	0.733835425529247	.	.
chr1	138618987	138619486	chr1	138606877	138607376	Nek7|chr1:138606877-138607376	0.401295876829385	.	.
chr1	138618987	138619486	chr1	138617900	138618399	Nek7|chr1:138617900-138618399	0.315059229546241	.	.
chr1	138618987	138619486	chr1	138711697	138712196	Nek7|chr1:138711697-138712196	0.600378398338996	.	.
chr1	138618987	138619486	chr1	138995590	138996089	Nek7|chr1:138995590-138996089	0.294036051922224	.	.
chr1	138619514	138620013	chr1	138547746	138548245	Nek7|chr1:138547746-138548245	0.72401716569016	.	.
chr1	138619514	138620013	chr1	138617900	138618399	Nek7|chr1:138617900-138618399	0.279917039187126	.	.
chr1	138619514	138620013	chr1	138645068	138645567	Nek7|chr1:138645068-138645567	0.373003335256808	.	.
chr1	138619514	138620013	chr1	138711697	138712196	Nek7|chr1:138711697-138712196	0.658942462982909	.	.
chr1	138619514	138620013	chr1	138995590	138996089	Nek7|chr1:138995590-138996089	0.417898488915764	.	.
chr1	138848674	138849173	chr1	138506964	138507463	Lhx9|chr1:138506964-138507463	0.468322965245192	.	.
chr1	138856629	138857128	chr1	138506964	138507463	2310009B15Rik|chr1:138506964-138507463	0.237327439083269	.	.
chr1	138856629	138857128	chr1	139161565	139162064	2310009B15Rik|chr1:139161565-139162064	0.261180212775352	.	.
chr1	138963206	138963705	chr1	139101680	139102179	Dennd1b|chr1:139101680-139102179	0.293499156512843	.	.
chr1	138963753	138964252	chr1	139194005	139194504	Dennd1b|chr1:139194005-139194504	0.296799963525524	.	.
chr1	139421972	139422471	chr1	139194005	139194504	Zbtb41|chr1:139194005-139194504	0.253778696646795	.	.
chr1	143702603	143703102	chr1	143503441	143503940	Cdc73|chr1:143503441-143503940	0.251970813319509	.	.
chr1	143702603	143703102	chr1	143644121	143644620	Cdc73|chr1:143644121-143644620	0.473765514175589	.	.
chr1	143776839	143777338	chr1	143739248	143739747	Gm29170|chr1:143739248-143739747	0.578789110334935	.	.
chr1	143776839	143777338	chr1	143739248	143739747	Ro60|chr1:143739248-143739747	0.578789110334935	.	.
chr1	143776839	143777338	chr1	143739248	143739747	Uchl5|chr1:143739248-143739747	0.578789110334935	.	.
chr1	143777394	143777893	chr1	143739248	143739747	Gm29170|chr1:143739248-143739747	0.363916289518895	.	.
chr1	143777394	143777893	chr1	143739248	143739747	Ro60|chr1:143739248-143739747	0.363916289518895	.	.
chr1	143777394	143777893	chr1	143739248	143739747	Uchl5|chr1:143739248-143739747	0.363916289518895	.	.
chr1	144004041	144004540	chr1	144018543	144019042	Rgs2|chr1:144018543-144019042	0.33181819677108	.	.
chr1	150392883	150393382	chr1	150322155	150322654	Odr4|chr1:150322155-150322654	0.548022004128153	.	.
chr1	150392883	150393382	chr1	150322155	150322654	Tpr|chr1:150322155-150322654	0.548022004128153	.	.
chr1	150392883	150393382	chr1	150540218	150540717	Odr4|chr1:150540218-150540717	0.510770775012636	.	.
chr1	150392883	150393382	chr1	150540218	150540717	Tpr|chr1:150540218-150540717	0.510770775012636	.	.
chr1	151344167	151344666	chr1	151350215	151350714	Gm10138|chr1:151350215-151350714	0.542828267033895	.	.
chr1	151344167	151344666	chr1	151350215	151350714	Ivns1abp|chr1:151350215-151350714	0.542828267033895	.	.
chr1	151344167	151344666	chr1	151357317	151357816	Gm10138|chr1:151357317-151357816	0.694889009662377	.	.
chr1	151344167	151344666	chr1	151357317	151357816	Ivns1abp|chr1:151357317-151357816	0.694889009662377	.	.
chr1	151344167	151344666	chr1	151471309	151471808	Gm10138|chr1:151471309-151471808	0.379844615838352	.	.
chr1	151344167	151344666	chr1	151471309	151471808	Ivns1abp|chr1:151471309-151471808	0.379844615838352	.	.
chr1	151345057	151345556	chr1	151357317	151357816	Gm10138|chr1:151357317-151357816	0.346162123264219	.	.
chr1	151345057	151345556	chr1	151357317	151357816	Ivns1abp|chr1:151357317-151357816	0.346162123264219	.	.
chr1	151345057	151345556	chr1	151564412	151564911	Gm10138|chr1:151564412-151564911	0.331071936027304	.	.
chr1	151345057	151345556	chr1	151564412	151564911	Ivns1abp|chr1:151564412-151564911	0.331071936027304	.	.
chr1	151428258	151428757	chr1	151350215	151350714	Swt1|chr1:151350215-151350714	0.393364521797595	.	.
chr1	151428258	151428757	chr1	151350215	151350714	Trmt1l|chr1:151350215-151350714	0.393364521797595	.	.
chr1	151499981	151500480	chr1	151569157	151569656	Rnf2|chr1:151569157-151569656	0.25362900681156	.	.
chr1	151499981	151500480	chr1	151944787	151945286	Rnf2|chr1:151944787-151945286	0.382779691142906	.	.
chr1	151500739	151501238	chr1	151350215	151350714	Rnf2|chr1:151350215-151350714	0.283966414007949	.	.
chr1	151500739	151501238	chr1	151564412	151564911	Rnf2|chr1:151564412-151564911	0.440645736703294	.	.
chr1	151500739	151501238	chr1	151951454	151951953	Rnf2|chr1:151951454-151951953	0.414873481914411	.	.
chr1	151551438	151551937	chr1	151564412	151564911	Gm28181|chr1:151564412-151564911	0.353444616290364	.	.
chr1	151551438	151551937	chr1	151858618	151859117	Gm28181|chr1:151858618-151859117	0.401604005205383	.	.
chr1	151551438	151551937	chr1	151944787	151945286	Gm28181|chr1:151944787-151945286	0.333099050053453	.	.
chr1	152090109	152090608	chr1	151918792	151919291	1700025G04Rik|chr1:151918792-151919291	0.310766793284649	.	.
chr1	152090109	152090608	chr1	151944787	151945286	1700025G04Rik|chr1:151944787-151945286	0.287061238464203	.	.
chr1	152090109	152090608	chr1	151947418	151947917	1700025G04Rik|chr1:151947418-151947917	0.557841767595271	.	.
chr1	152090109	152090608	chr1	151974832	151975331	1700025G04Rik|chr1:151974832-151975331	0.261510401224484	.	.
chr1	152090109	152090608	chr1	152347918	152348417	1700025G04Rik|chr1:152347918-152348417	0.305372209288768	.	.
chr1	152090109	152090608	chr1	152369161	152369660	1700025G04Rik|chr1:152369161-152369660	0.2919048222963	.	.
chr1	152386383	152386882	chr1	152071304	152071803	Tsen15|chr1:152071304-152071803	0.57291940227567	.	.
chr1	152386383	152386882	chr1	152168226	152168725	Tsen15|chr1:152168226-152168725	0.473667390188233	.	.
chr1	152386383	152386882	chr1	152290716	152291215	Tsen15|chr1:152290716-152291215	0.4670205608911	.	.
chr1	152386383	152386882	chr1	152524922	152525421	Tsen15|chr1:152524922-152525421	0.588291653088353	.	.
chr1	152386383	152386882	chr1	152671600	152672099	Tsen15|chr1:152671600-152672099	0.538513000105163	.	.
chr1	152386383	152386882	chr1	152745805	152746304	Tsen15|chr1:152745805-152746304	0.574567050484133	.	.
chr1	152386383	152386882	chr1	152745805	152746304	Tsen15|chr1:152745805-152746304	0.574567050484134	.	.
chr1	152766246	152766745	chr1	152524922	152525421	Arpc5|chr1:152524922-152525421	0.246228372209305	.	.
chr1	152766246	152766745	chr1	152524922	152525421	Rgl1|chr1:152524922-152525421	0.246228372209305	.	.
chr1	152766246	152766745	chr1	152624959	152625458	Arpc5|chr1:152624959-152625458	0.334042090520627	.	.
chr1	152766246	152766745	chr1	152624959	152625458	Rgl1|chr1:152624959-152625458	0.334042090520627	.	.
chr1	152766246	152766745	chr1	152729969	152730468	Arpc5|chr1:152729969-152730468	0.365703895299339	.	.
chr1	152766246	152766745	chr1	152729969	152730468	Rgl1|chr1:152729969-152730468	0.365703895299339	.	.
chr1	152766246	152766745	chr1	152745805	152746304	Arpc5|chr1:152745805-152746304	0.427578284652477	.	.
chr1	152766246	152766745	chr1	152745805	152746304	Rgl1|chr1:152745805-152746304	0.427578284652477	.	.
chr1	152766246	152766745	chr1	152815212	152815711	Arpc5|chr1:152815212-152815711	0.237646899239506	.	.
chr1	152766246	152766745	chr1	152815212	152815711	Rgl1|chr1:152815212-152815711	0.237646899239506	.	.
chr1	152766246	152766745	chr1	153045317	153045816	Arpc5|chr1:153045317-153045816	0.396432461336539	.	.
chr1	152766246	152766745	chr1	153045317	153045816	Rgl1|chr1:153045317-153045816	0.396432461336539	.	.
chr1	152766246	152766745	chr1	153174858	153175357	Arpc5|chr1:153174858-153175357	0.471711574325466	.	.
chr1	152766246	152766745	chr1	153174858	153175357	Rgl1|chr1:153174858-153175357	0.471711574325466	.	.
chr1	152902442	152902941	chr1	152531447	152531946	Smg7|chr1:152531447-152531946	0.241983481886988	.	.
chr1	152902442	152902941	chr1	152624959	152625458	Smg7|chr1:152624959-152625458	0.446410017238626	.	.
chr1	152902442	152902941	chr1	152680670	152681169	Smg7|chr1:152680670-152681169	0.297588016944868	.	.
chr1	152902442	152902941	chr1	152729969	152730468	Smg7|chr1:152729969-152730468	0.442576185746964	.	.
chr1	152902442	152902941	chr1	153174858	153175357	Smg7|chr1:153174858-153175357	0.249623153260325	.	.
chr1	152902988	152903487	chr1	152624446	152624945	Smg7|chr1:152624446-152624945	0.4278945722168	.	.
chr1	153332222	153332721	chr1	153057580	153058079	Lamc1|chr1:153057580-153058079	0.393600167390338	.	.
chr1	153332222	153332721	chr1	153333646	153334145	Lamc1|chr1:153333646-153334145	0.296059308387106	.	.
chr1	153332222	153332721	chr1	153437747	153438246	Lamc1|chr1:153437747-153438246	0.416034318289009	.	.
chr1	153332222	153332721	chr1	153437747	153438246	Lamc1|chr1:153437747-153438246	0.41603431828901	.	.
chr1	153332222	153332721	chr1	153556864	153557363	Lamc1|chr1:153556864-153557363	0.440064493130642	.	.
chr1	153332222	153332721	chr1	153703326	153703825	Lamc1|chr1:153703326-153703825	0.293823065500685	.	.
chr1	153332786	153333285	chr1	153057580	153058079	Lamc1|chr1:153057580-153058079	0.318057894118686	.	.
chr1	153332786	153333285	chr1	153333646	153334145	Lamc1|chr1:153333646-153334145	0.252035367353359	.	.
chr1	153332786	153333285	chr1	153556864	153557363	Lamc1|chr1:153556864-153557363	0.460824135903347	.	.
chr1	153332786	153333285	chr1	153683332	153683831	Lamc1|chr1:153683332-153683831	0.420753013284598	.	.
chr1	153487484	153487983	chr1	153058279	153058778	Dhx9|chr1:153058279-153058778	0.394915485488662	.	.
chr1	153487484	153487983	chr1	153073120	153073619	Dhx9|chr1:153073120-153073619	0.517804374089535	.	.
chr1	153487484	153487983	chr1	153096157	153096656	Dhx9|chr1:153096157-153096656	0.250202891467966	.	.
chr1	153487484	153487983	chr1	153174858	153175357	Dhx9|chr1:153174858-153175357	0.318328669881314	.	.
chr1	153487484	153487983	chr1	153308113	153308612	Dhx9|chr1:153308113-153308612	0.312979591771187	.	.
chr1	153487484	153487983	chr1	153535671	153536170	Dhx9|chr1:153535671-153536170	0.386800919749663	.	.
chr1	153487484	153487983	chr1	153601828	153602327	Dhx9|chr1:153601828-153602327	0.421649801380047	.	.
chr1	153549494	153549993	chr1	153308113	153308612	Npl|chr1:153308113-153308612	0.325515357745498	.	.
chr1	153549494	153549993	chr1	153333646	153334145	Npl|chr1:153333646-153334145	0.542102747978108	.	.
chr1	153549494	153549993	chr1	153401729	153402228	Npl|chr1:153401729-153402228	0.475111672043851	.	.
chr1	153549494	153549993	chr1	153437747	153438246	Npl|chr1:153437747-153438246	0.444908431753559	.	.
chr1	153549494	153549993	chr1	153542854	153543353	Npl|chr1:153542854-153543353	0.438654400367615	.	.
chr1	153549494	153549993	chr1	153556864	153557363	Npl|chr1:153556864-153557363	0.310906355646158	.	.
chr1	153549494	153549993	chr1	153803502	153804001	Npl|chr1:153803502-153804001	0.237731370762571	.	.
chr1	153737285	153737784	chr1	153703326	153703825	C230024C17Rik|chr1:153703326-153703825	0.3345488105784	.	.
chr1	153748943	153749442	chr1	153368073	153368572	Gm28513|chr1:153368073-153368572	0.427965198676902	.	.
chr1	153748943	153749442	chr1	153368073	153368572	Rnasel|chr1:153368073-153368572	0.427965198676902	.	.
chr1	153899574	153900073	chr1	153601828	153602327	Glul|chr1:153601828-153602327	0.314903365329729	.	.
chr1	153899574	153900073	chr1	153601828	153602327	Teddm2|chr1:153601828-153602327	0.314903365329729	.	.
chr1	153899574	153900073	chr1	154004652	154005151	Glul|chr1:154004652-154005151	0.606297249032091	.	.
chr1	153899574	153900073	chr1	154004652	154005151	Teddm2|chr1:154004652-154005151	0.606297249032091	.	.
chr1	153899574	153900073	chr1	154183305	154183804	Glul|chr1:154183305-154183804	0.244398685867088	.	.
chr1	153899574	153900073	chr1	154183305	154183804	Glul|chr1:154183305-154183804	0.244398685867089	.	.
chr1	153899574	153900073	chr1	154183305	154183804	Teddm2|chr1:154183305-154183804	0.244398685867088	.	.
chr1	153899574	153900073	chr1	154183305	154183804	Teddm2|chr1:154183305-154183804	0.244398685867089	.	.
chr1	154117943	154118442	chr1	154150104	154150603	A830008E24Rik|chr1:154150104-154150603	0.248815683155977	.	.
chr1	154117943	154118442	chr1	154180893	154181392	A830008E24Rik|chr1:154180893-154181392	0.30816470294765	.	.
chr1	154118577	154119076	chr1	153957922	153958421	A830008E24Rik|chr1:153957922-153958421	0.246276838725893	.	.
chr1	154118577	154119076	chr1	154004652	154005151	A830008E24Rik|chr1:154004652-154005151	0.360624596117757	.	.
chr1	154118577	154119076	chr1	154183305	154183804	A830008E24Rik|chr1:154183305-154183804	0.32267383141054	.	.
chr1	154884134	154884633	chr1	154786132	154786631	Cacna1e|chr1:154786132-154786631	0.334422873943626	.	.
chr1	154884134	154884633	chr1	155041556	155042055	Cacna1e|chr1:155041556-155042055	0.287234699144105	.	.
chr1	154884134	154884633	chr1	155234311	155234810	Cacna1e|chr1:155234311-155234810	0.379958798497782	.	.
chr1	155083298	155083797	chr1	155041556	155042055	Gm9530|chr1:155041556-155042055	0.535576953340722	.	.
chr1	155083298	155083797	chr1	155086483	155086982	Gm9530|chr1:155086483-155086982	0.296322668301822	.	.
chr1	155083298	155083797	chr1	155234311	155234810	Gm9530|chr1:155234311-155234810	0.556915527734001	.	.
chr1	155083298	155083797	chr1	155453093	155453592	Gm9530|chr1:155453093-155453592	0.406999602669552	.	.
chr1	155099441	155099940	chr1	154798701	154799200	Ier5|chr1:154798701-154799200	0.477772693568161	.	.
chr1	155099441	155099940	chr1	155069688	155070187	Ier5|chr1:155069688-155070187	0.250941189285802	.	.
chr1	155099441	155099940	chr1	155232328	155232827	Ier5|chr1:155232328-155232827	0.281370525639083	.	.
chr1	155158401	155158900	chr1	155069688	155070187	Stx6|chr1:155069688-155070187	0.309887893639706	.	.
chr1	155158401	155158900	chr1	155201280	155201779	Stx6|chr1:155201280-155201779	0.432313795637898	.	.
chr1	155158401	155158900	chr1	155232328	155232827	Stx6|chr1:155232328-155232827	0.33381728386173	.	.
chr1	155158401	155158900	chr1	155249795	155250294	Stx6|chr1:155249795-155250294	0.244399539449152	.	.
chr1	155243949	155244448	chr1	155006491	155006990	BC034090|chr1:155006491-155006990	0.381510030471202	.	.
chr1	155243949	155244448	chr1	155041556	155042055	BC034090|chr1:155041556-155042055	0.403604049131011	.	.
chr1	155244458	155244957	chr1	154774731	154775230	BC034090|chr1:154774731-154775230	0.362214439439829	.	.
chr1	155244458	155244957	chr1	154861288	154861787	BC034090|chr1:154861288-154861787	0.369085625863855	.	.
chr1	155244458	155244957	chr1	155191612	155192111	BC034090|chr1:155191612-155192111	0.519836665768649	.	.
chr1	155244458	155244957	chr1	155249795	155250294	BC034090|chr1:155249795-155250294	0.52602928422674	.	.
chr1	155417226	155417725	chr1	155086483	155086982	Xpr1|chr1:155086483-155086982	0.358868850334233	.	.
chr1	155417226	155417725	chr1	155201280	155201779	Xpr1|chr1:155201280-155201779	0.435671252975455	.	.
chr1	155417226	155417725	chr1	155253046	155253545	Xpr1|chr1:155253046-155253545	0.444053797601096	.	.
chr1	155417226	155417725	chr1	155529163	155529662	Xpr1|chr1:155529163-155529662	0.524969311695564	.	.
chr1	155417226	155417725	chr1	155650014	155650513	Xpr1|chr1:155650014-155650513	0.451148208997288	.	.
chr1	155417226	155417725	chr1	155654871	155655370	Xpr1|chr1:155654871-155655370	0.264351198974178	.	.
chr1	155557936	155558435	chr1	155249795	155250294	Acbd6|chr1:155249795-155250294	0.335855499978263	.	.
chr1	155557936	155558435	chr1	155461292	155461791	Acbd6|chr1:155461292-155461791	0.340044699348751	.	.
chr1	155557936	155558435	chr1	155467979	155468478	Acbd6|chr1:155467979-155468478	0.298963559254062	.	.
chr1	155557936	155558435	chr1	155564688	155565187	Acbd6|chr1:155564688-155565187	0.23878886871588	.	.
chr1	155557936	155558435	chr1	155730559	155731058	Acbd6|chr1:155730559-155731058	0.471064922357079	.	.
chr1	155557936	155558435	chr1	155737124	155737623	Acbd6|chr1:155737124-155737623	0.441368558560271	.	.
chr1	155557936	155558435	chr1	155989301	155989800	Acbd6|chr1:155989301-155989800	0.324061923641197	.	.
chr1	155751572	155752071	chr1	155545763	155546262	Lhx4|chr1:155545763-155546262	0.294583250795752	.	.
chr1	155751572	155752071	chr1	155605630	155606129	Lhx4|chr1:155605630-155606129	0.502692551618508	.	.
chr1	155751572	155752071	chr1	155718459	155718958	Lhx4|chr1:155718459-155718958	0.416087328921691	.	.
chr1	155751572	155752071	chr1	155737124	155737623	Lhx4|chr1:155737124-155737623	0.390016592452288	.	.
chr1	155751572	155752071	chr1	155741908	155742407	Lhx4|chr1:155741908-155742407	0.372646351642566	.	.
chr1	155751572	155752071	chr1	155777442	155777941	Lhx4|chr1:155777442-155777941	0.286481705526634	.	.
chr1	155751572	155752071	chr1	156040577	156041076	Lhx4|chr1:156040577-156041076	0.558209157765334	.	.
chr1	155751572	155752071	chr1	156179815	156180314	Lhx4|chr1:156179815-156180314	0.319206247843778	.	.
chr1	155751572	155752071	chr1	156192834	156193333	Lhx4|chr1:156192834-156193333	0.256093334646685	.	.
chr1	155812620	155813119	chr1	155545763	155546262	Qsox1|chr1:155545763-155546262	0.306536669832891	.	.
chr1	155812620	155813119	chr1	155650014	155650513	Qsox1|chr1:155650014-155650513	0.2982732581057	.	.
chr1	155812620	155813119	chr1	155730559	155731058	Qsox1|chr1:155730559-155731058	0.256484350119591	.	.
chr1	155812620	155813119	chr1	155737124	155737623	Qsox1|chr1:155737124-155737623	0.339554063708389	.	.
chr1	155812620	155813119	chr1	155777442	155777941	Qsox1|chr1:155777442-155777941	0.439643644357752	.	.
chr1	155812620	155813119	chr1	155989301	155989800	Qsox1|chr1:155989301-155989800	0.529116151312029	.	.
chr1	155812620	155813119	chr1	156040577	156041076	Qsox1|chr1:156040577-156041076	0.458148493310369	.	.
chr1	155812620	155813119	chr1	156229365	156229864	Qsox1|chr1:156229365-156229864	0.391966024418552	.	.
chr1	155973115	155973614	chr1	155650014	155650513	Cep350|chr1:155650014-155650513	0.262511942523544	.	.
chr1	155973115	155973614	chr1	155784200	155784699	Cep350|chr1:155784200-155784699	0.237909759476508	.	.
chr1	155973115	155973614	chr1	156040577	156041076	Cep350|chr1:156040577-156041076	0.430772717069491	.	.
chr1	155973115	155973614	chr1	156192834	156193333	Cep350|chr1:156192834-156193333	0.362045224003082	.	.
chr1	156035878	156036377	chr1	155777442	155777941	Tor1aip1|chr1:155777442-155777941	0.318859092730345	.	.
chr1	156035878	156036377	chr1	155777442	155777941	Tor1aip2|chr1:155777442-155777941	0.318859092730345	.	.
chr1	156035878	156036377	chr1	155784200	155784699	Tor1aip1|chr1:155784200-155784699	0.423001859450788	.	.
chr1	156035878	156036377	chr1	155784200	155784699	Tor1aip2|chr1:155784200-155784699	0.423001859450788	.	.
chr1	156035878	156036377	chr1	155810710	155811209	Tor1aip1|chr1:155810710-155811209	0.360295155646035	.	.
chr1	156035878	156036377	chr1	155810710	155811209	Tor1aip2|chr1:155810710-155811209	0.360295155646035	.	.
chr1	156035878	156036377	chr1	156040577	156041076	Tor1aip1|chr1:156040577-156041076	0.24266591453769	.	.
chr1	156035878	156036377	chr1	156040577	156041076	Tor1aip2|chr1:156040577-156041076	0.24266591453769	.	.
chr1	156035878	156036377	chr1	156261617	156262116	Tor1aip1|chr1:156261617-156262116	0.343844499181006	.	.
chr1	156035878	156036377	chr1	156261617	156262116	Tor1aip2|chr1:156261617-156262116	0.343844499181006	.	.
chr1	156036379	156036878	chr1	156228862	156229361	Tor1aip1|chr1:156228862-156229361	0.305803140267078	.	.
chr1	156303125	156303624	chr1	156179815	156180314	4930518J20Rik|chr1:156179815-156180314	0.316548848468739	.	.
chr1	156303125	156303624	chr1	156179815	156180314	Tdrd5|chr1:156179815-156180314	0.316548848468739	.	.
chr1	156303125	156303624	chr1	156321679	156322178	4930518J20Rik|chr1:156321679-156322178	0.239238342562129	.	.
chr1	156303125	156303624	chr1	156321679	156322178	Tdrd5|chr1:156321679-156322178	0.239238342562129	.	.
chr1	156303125	156303624	chr1	156645076	156645575	4930518J20Rik|chr1:156645076-156645575	0.313277378418381	.	.
chr1	156303125	156303624	chr1	156645076	156645575	Tdrd5|chr1:156645076-156645575	0.313277378418381	.	.
chr1	156474061	156474560	chr1	156179815	156180314	Soat1|chr1:156179815-156180314	0.253891745965739	.	.
chr1	156474061	156474560	chr1	156321679	156322178	Soat1|chr1:156321679-156322178	0.391351354651665	.	.
chr1	156474061	156474560	chr1	156540096	156540595	Soat1|chr1:156540096-156540595	0.406527480478204	.	.
chr1	156558476	156558975	chr1	156261617	156262116	Abl2|chr1:156261617-156262116	0.299702343018079	.	.
chr1	156558476	156558975	chr1	156633133	156633632	Abl2|chr1:156633133-156633632	0.322214454226619	.	.
chr1	156558476	156558975	chr1	156758239	156758738	Abl2|chr1:156758239-156758738	0.353855939736914	.	.
chr1	156558476	156558975	chr1	156760668	156761167	Abl2|chr1:156760668-156761167	0.382712510254519	.	.
chr1	156558476	156558975	chr1	156777877	156778376	Abl2|chr1:156777877-156778376	0.266873650736638	.	.
chr1	156558476	156558975	chr1	156813439	156813938	Abl2|chr1:156813439-156813938	0.26783390608739	.	.
chr1	156718854	156719353	chr1	156261617	156262116	Fam20b|chr1:156261617-156262116	0.284532583985272	.	.
chr1	156718854	156719353	chr1	156633133	156633632	Fam20b|chr1:156633133-156633632	0.470616685521577	.	.
chr1	156718854	156719353	chr1	156758239	156758738	Fam20b|chr1:156758239-156758738	0.373724278875621	.	.
chr1	156718854	156719353	chr1	156777877	156778376	Fam20b|chr1:156777877-156778376	0.41239408818813	.	.
chr1	156718854	156719353	chr1	156777877	156778376	Fam20b|chr1:156777877-156778376	0.412394088188131	.	.
chr1	156718854	156719353	chr1	156811914	156812413	Fam20b|chr1:156811914-156812413	0.350006027447063	.	.
chr1	156718854	156719353	chr1	156813439	156813938	Fam20b|chr1:156813439-156813938	0.505814797963981	.	.
chr1	156938775	156939274	chr1	156916866	156917365	4930439D14Rik|chr1:156916866-156917365	0.561810337354502	.	.
chr1	156938775	156939274	chr1	156916866	156917365	Ralgps2|chr1:156916866-156917365	0.561810337354502	.	.
chr1	156938775	156939274	chr1	156917393	156917892	4930439D14Rik|chr1:156917393-156917892	0.298136537974221	.	.
chr1	156938775	156939274	chr1	156917393	156917892	Ralgps2|chr1:156917393-156917892	0.298136537974221	.	.
chr1	156938775	156939274	chr1	156927004	156927503	4930439D14Rik|chr1:156927004-156927503	0.364714412124894	.	.
chr1	156938775	156939274	chr1	156927004	156927503	Ralgps2|chr1:156927004-156927503	0.364714412124894	.	.
chr1	156939411	156939910	chr1	156927004	156927503	4930439D14Rik|chr1:156927004-156927503	0.386664240985673	.	.
chr1	156939411	156939910	chr1	156927004	156927503	Ralgps2|chr1:156927004-156927503	0.386664240985673	.	.
chr1	157412497	157412996	chr1	157446286	157446785	Rasal2|chr1:157446286-157446785	0.300184494302365	.	.
chr1	157412497	157412996	chr1	157536437	157536936	Rasal2|chr1:157536437-157536936	0.383827212510237	.	.
chr1	157458240	157458739	chr1	157060395	157060894	Cryzl2|chr1:157060395-157060894	0.388349627660251	.	.
chr1	157458240	157458739	chr1	157310693	157311192	Cryzl2|chr1:157310693-157311192	0.392614950640579	.	.
chr1	157458240	157458739	chr1	157380631	157381130	Cryzl2|chr1:157380631-157381130	0.28904273787307	.	.
chr1	157458240	157458739	chr1	157647769	157648268	Cryzl2|chr1:157647769-157648268	0.371840453083334	.	.
chr1	157458240	157458739	chr1	157669438	157669937	Cryzl2|chr1:157669438-157669937	0.254476356071294	.	.
chr1	158356145	158356644	chr1	158343153	158343652	Brinp2|chr1:158343153-158343652	0.28235418008429	.	.
chr1	159231910	159232409	chr1	159464324	159464823	Cop1|chr1:159464324-159464823	0.487189736389383	.	.
chr1	160194792	160195291	chr1	159783819	159784318	Mrps14|chr1:159783819-159784318	0.336419045763719	.	.
chr1	160195415	160195914	chr1	160259812	160260311	Mrps14|chr1:160259812-160260311	0.238918219843902	.	.
chr1	160212234	160212733	chr1	160259812	160260311	Cacybp|chr1:160259812-160260311	0.40092394920816	.	.
chr1	160212234	160212733	chr1	160410827	160411326	Cacybp|chr1:160410827-160411326	0.339370242142939	.	.
chr1	160212750	160213249	chr1	160259812	160260311	Cacybp|chr1:160259812-160260311	0.680001505697058	.	.
chr1	160212750	160213249	chr1	160410827	160411326	Cacybp|chr1:160410827-160411326	0.394302037452799	.	.
chr1	160792667	160793166	chr1	160758182	160758681	Rabgap1l|chr1:160758182-160758681	0.301995939007001	.	.
chr1	160906055	160906554	chr1	160521939	160522438	Rc3h1|chr1:160521939-160522438	0.311880092682599	.	.
chr1	160906055	160906554	chr1	160531354	160531853	Rc3h1|chr1:160531354-160531853	0.512538130042258	.	.
chr1	160906055	160906554	chr1	160531354	160531853	Rc3h1|chr1:160531354-160531853	0.512538130042259	.	.
chr1	160906055	160906554	chr1	161196029	161196528	Rc3h1|chr1:161196029-161196528	0.23948668800568	.	.
chr1	161034286	161034785	chr1	160758182	160758681	Gas5|chr1:160758182-160758681	0.257241323308027	.	.
chr1	161034286	161034785	chr1	160758182	160758681	Zbtb37|chr1:160758182-160758681	0.257241323308027	.	.
chr1	161034286	161034785	chr1	161170609	161171108	Gas5|chr1:161170609-161171108	0.275712222337154	.	.
chr1	161034286	161034785	chr1	161170609	161171108	Zbtb37|chr1:161170609-161171108	0.275712222337154	.	.
chr1	161034786	161035285	chr1	160758182	160758681	Gas5|chr1:160758182-160758681	0.277152669943827	.	.
chr1	161034786	161035285	chr1	160758182	160758681	Zbtb37|chr1:160758182-160758681	0.277152669943827	.	.
chr1	161070536	161071035	chr1	160758182	160758681	Cenpl|chr1:160758182-160758681	0.442081365045027	.	.
chr1	161070536	161071035	chr1	160758182	160758681	Dars2|chr1:160758182-160758681	0.442081365045027	.	.
chr1	161070536	161071035	chr1	161196029	161196528	Cenpl|chr1:161196029-161196528	0.242972167451118	.	.
chr1	161070536	161071035	chr1	161196029	161196528	Dars2|chr1:161196029-161196528	0.242972167451118	.	.
chr1	161131254	161131753	chr1	161170609	161171108	Klhl20|chr1:161170609-161171108	0.425313154371637	.	.
chr1	161968972	161969471	chr1	161999997	162000496	Gm38304|chr1:161999997-162000496	0.532852315639075	.	.
chr1	161968972	161969471	chr1	161999997	162000496	Pigc|chr1:161999997-162000496	0.532852315639075	.	.
chr1	162477766	162478265	chr1	162313830	162314329	Dnm3|chr1:162313830-162314329	0.354109776917181	.	.
chr1	162477766	162478265	chr1	162460280	162460779	Dnm3|chr1:162460280-162460779	0.28062454961962	.	.
chr1	162477766	162478265	chr1	162509243	162509742	Dnm3|chr1:162509243-162509742	0.246402561231166	.	.
chr1	162477766	162478265	chr1	162615434	162615933	Dnm3|chr1:162615434-162615933	0.242398271781866	.	.
chr1	162477766	162478265	chr1	162665061	162665560	Dnm3|chr1:162665061-162665560	0.58757644492031	.	.
chr1	162548386	162548885	chr1	162509243	162509742	Eef1aknmt|chr1:162509243-162509742	0.406096334011836	.	.
chr1	162548386	162548885	chr1	162878875	162879374	Eef1aknmt|chr1:162878875-162879374	0.412779374612666	.	.
chr1	162570372	162570871	chr1	162336552	162337051	Vamp4|chr1:162336552-162337051	0.306867674653309	.	.
chr1	162570372	162570871	chr1	162564987	162565486	Vamp4|chr1:162564987-162565486	0.306184882961227	.	.
chr1	162739851	162740350	chr1	162554149	162554648	Prrc2c|chr1:162554149-162554648	0.315853367878714	.	.
chr1	162740352	162740851	chr1	162564987	162565486	Prrc2c|chr1:162564987-162565486	0.536952689084131	.	.
chr1	163403421	163403920	chr1	163150346	163150845	Gorab|chr1:163150346-163150845	0.547588135845695	.	.
chr1	163779331	163779830	chr1	164178346	164178845	Kifap3|chr1:164178346-164178845	0.662426854239923	.	.
chr1	163929752	163930251	chr1	163670743	163671242	Scyl3|chr1:163670743-163671242	0.268948021339009	.	.
chr1	163929752	163930251	chr1	164135222	164135721	Scyl3|chr1:164135222-164135721	0.338134449207942	.	.
chr1	163929752	163930251	chr1	164242569	164243068	Scyl3|chr1:164242569-164243068	0.382211411753627	.	.
chr1	163994642	163995141	chr1	163670743	163671242	BC055324|chr1:163670743-163671242	0.310478364110028	.	.
chr1	163994642	163995141	chr1	163670743	163671242	Mettl18|chr1:163670743-163671242	0.310478364110028	.	.
chr1	163994642	163995141	chr1	164066014	164066513	BC055324|chr1:164066014-164066513	0.536831835255534	.	.
chr1	163994642	163995141	chr1	164066014	164066513	Mettl18|chr1:164066014-164066513	0.536831835255534	.	.
chr1	163994642	163995141	chr1	164138556	164139055	BC055324|chr1:164138556-164139055	0.255081270562546	.	.
chr1	163994642	163995141	chr1	164138556	164139055	Mettl18|chr1:164138556-164139055	0.255081270562546	.	.
chr1	164151694	164152193	chr1	164178346	164178845	F5|chr1:164178346-164178845	0.317596829700534	.	.
chr1	164151694	164152193	chr1	164178346	164178845	Gm16548|chr1:164178346-164178845	0.317596829700534	.	.
chr1	164248686	164249185	chr1	164066014	164066513	Slc19a2|chr1:164066014-164066513	0.331089230319305	.	.
chr1	164248686	164249185	chr1	164215433	164215932	Slc19a2|chr1:164215433-164215932	0.387493835164775	.	.
chr1	164248686	164249185	chr1	164335833	164336332	Slc19a2|chr1:164335833-164336332	0.546499406706662	.	.
chr1	164275346	164275845	chr1	164066014	164066513	Ccdc181|chr1:164066014-164066513	0.24792621241548	.	.
chr1	164275346	164275845	chr1	164178346	164178845	Ccdc181|chr1:164178346-164178845	0.496782889073004	.	.
chr1	164275346	164275845	chr1	164184474	164184973	Ccdc181|chr1:164184474-164184973	0.292551315526238	.	.
chr1	164307370	164307869	chr1	164178346	164178845	Blzf1|chr1:164178346-164178845	0.287116065227772	.	.
chr1	164307370	164307869	chr1	164484135	164484634	Blzf1|chr1:164484135-164484634	0.327837499355511	.	.
chr1	164457803	164458302	chr1	164178346	164178845	Atp1b1|chr1:164178346-164178845	0.33003077054649	.	.
chr1	164457803	164458302	chr1	164215433	164215932	Atp1b1|chr1:164215433-164215932	0.294887850222746	.	.
chr1	165194197	165194696	chr1	165120312	165120811	Sft2d2|chr1:165120312-165120811	0.482992811498239	.	.
chr1	165194197	165194696	chr1	165421468	165421967	Sft2d2|chr1:165421468-165421967	0.414064846884424	.	.
chr1	165236724	165237223	chr1	164822170	164822669	Tiprl|chr1:164822170-164822669	0.355702351503463	.	.
chr1	165236724	165237223	chr1	165164990	165165489	Tiprl|chr1:165164990-165165489	0.476320372261944	.	.
chr1	165460313	165460812	chr1	165035620	165036119	Dcaf6|chr1:165035620-165036119	0.355589942184092	.	.
chr1	165460313	165460812	chr1	165035620	165036119	Mpc2|chr1:165035620-165036119	0.355589942184092	.	.
chr1	165460313	165460812	chr1	165120312	165120811	Dcaf6|chr1:165120312-165120811	0.250773928234854	.	.
chr1	165460313	165460812	chr1	165120312	165120811	Mpc2|chr1:165120312-165120811	0.250773928234854	.	.
chr1	165460313	165460812	chr1	165421468	165421967	Dcaf6|chr1:165421468-165421967	0.248481854373069	.	.
chr1	165460313	165460812	chr1	165421468	165421967	Mpc2|chr1:165421468-165421967	0.248481854373069	.	.
chr1	165460313	165460812	chr1	165503640	165504139	Dcaf6|chr1:165503640-165504139	0.304438861119361	.	.
chr1	165460313	165460812	chr1	165503640	165504139	Mpc2|chr1:165503640-165504139	0.304438861119361	.	.
chr1	165460313	165460812	chr1	165604230	165604729	Dcaf6|chr1:165604230-165604729	0.366372428402352	.	.
chr1	165460313	165460812	chr1	165604230	165604729	Mpc2|chr1:165604230-165604729	0.366372428402352	.	.
chr1	165460313	165460812	chr1	165641351	165641850	Dcaf6|chr1:165641351-165641850	0.435207222007211	.	.
chr1	165460313	165460812	chr1	165641351	165641850	Mpc2|chr1:165641351-165641850	0.435207222007211	.	.
chr1	165460313	165460812	chr1	165677497	165677996	Dcaf6|chr1:165677497-165677996	0.270128663577294	.	.
chr1	165460313	165460812	chr1	165677497	165677996	Mpc2|chr1:165677497-165677996	0.270128663577294	.	.
chr1	165460313	165460812	chr1	165702613	165703112	Dcaf6|chr1:165702613-165703112	0.482726077888126	.	.
chr1	165460313	165460812	chr1	165702613	165703112	Mpc2|chr1:165702613-165703112	0.482726077888126	.	.
chr1	165460922	165461421	chr1	165035620	165036119	Dcaf6|chr1:165035620-165036119	0.619711031067496	.	.
chr1	165460922	165461421	chr1	165035620	165036119	Mpc2|chr1:165035620-165036119	0.619711031067496	.	.
chr1	165460922	165461421	chr1	165120312	165120811	Dcaf6|chr1:165120312-165120811	0.309986338349689	.	.
chr1	165460922	165461421	chr1	165120312	165120811	Mpc2|chr1:165120312-165120811	0.309986338349689	.	.
chr1	165460922	165461421	chr1	165503640	165504139	Dcaf6|chr1:165503640-165504139	0.35337036143174	.	.
chr1	165460922	165461421	chr1	165503640	165504139	Mpc2|chr1:165503640-165504139	0.35337036143174	.	.
chr1	165460922	165461421	chr1	165604230	165604729	Dcaf6|chr1:165604230-165604729	0.49022171073729	.	.
chr1	165460922	165461421	chr1	165604230	165604729	Mpc2|chr1:165604230-165604729	0.49022171073729	.	.
chr1	165460922	165461421	chr1	165641351	165641850	Dcaf6|chr1:165641351-165641850	0.610579076774017	.	.
chr1	165460922	165461421	chr1	165641351	165641850	Mpc2|chr1:165641351-165641850	0.610579076774017	.	.
chr1	165460922	165461421	chr1	165677497	165677996	Dcaf6|chr1:165677497-165677996	0.300268279838786	.	.
chr1	165460922	165461421	chr1	165677497	165677996	Mpc2|chr1:165677497-165677996	0.300268279838786	.	.
chr1	165460922	165461421	chr1	165702613	165703112	Dcaf6|chr1:165702613-165703112	0.473411678344564	.	.
chr1	165460922	165461421	chr1	165702613	165703112	Mpc2|chr1:165702613-165703112	0.473411678344564	.	.
chr1	165634316	165634815	chr1	165328368	165328867	Mpzl1|chr1:165328368-165328867	0.319172441848542	.	.
chr1	165634316	165634815	chr1	165583511	165584010	Mpzl1|chr1:165583511-165584010	0.527577768558627	.	.
chr1	165634316	165634815	chr1	165584580	165585079	Mpzl1|chr1:165584580-165585079	0.464350473969676	.	.
chr1	165634316	165634815	chr1	165677497	165677996	Mpzl1|chr1:165677497-165677996	0.30851770589173	.	.
chr1	165634316	165634815	chr1	165686892	165687391	Mpzl1|chr1:165686892-165687391	0.373342528205119	.	.
chr1	165634316	165634815	chr1	165736039	165736538	Mpzl1|chr1:165736039-165736538	0.244066561462057	.	.
chr1	165634316	165634815	chr1	165839176	165839675	Mpzl1|chr1:165839176-165839675	0.34584092682892	.	.
chr1	165634316	165634815	chr1	165935010	165935509	Mpzl1|chr1:165935010-165935509	0.421791024312339	.	.
chr1	165763500	165763999	chr1	165641351	165641850	Creg1|chr1:165641351-165641850	0.502628348416758	.	.
chr1	165763500	165763999	chr1	165677497	165677996	Creg1|chr1:165677497-165677996	0.637062781775524	.	.
chr1	165763500	165763999	chr1	165702613	165703112	Creg1|chr1:165702613-165703112	0.586381912613139	.	.
chr1	165763500	165763999	chr1	165839176	165839675	Creg1|chr1:165839176-165839675	0.250790624413103	.	.
chr1	165763500	165763999	chr1	166139021	166139520	Creg1|chr1:166139021-166139520	0.28807091791688	.	.
chr1	166002418	166002917	chr1	165844525	165845024	Gm26665|chr1:165844525-165845024	0.374003405251212	.	.
chr1	166002418	166002917	chr1	165844525	165845024	Pou2f1|chr1:165844525-165845024	0.374003405251212	.	.
chr1	166002418	166002917	chr1	166036111	166036610	Gm26665|chr1:166036111-166036610	0.457976192056181	.	.
chr1	166002418	166002917	chr1	166036111	166036610	Pou2f1|chr1:166036111-166036610	0.457976192056181	.	.
chr1	166002418	166002917	chr1	166153330	166153829	Gm26665|chr1:166153330-166153829	0.395187118287754	.	.
chr1	166002418	166002917	chr1	166153330	166153829	Pou2f1|chr1:166153330-166153829	0.395187118287754	.	.
chr1	166002418	166002917	chr1	166386390	166386889	Gm26665|chr1:166386390-166386889	0.32297083478049	.	.
chr1	166002418	166002917	chr1	166386390	166386889	Pou2f1|chr1:166386390-166386889	0.32297083478049	.	.
chr1	166253817	166254316	chr1	166036111	166036610	Ildr2|chr1:166036111-166036610	0.279695304444859	.	.
chr1	166253817	166254316	chr1	166737948	166738447	Ildr2|chr1:166737948-166738447	0.333984045968384	.	.
chr1	166379002	166379501	chr1	166139021	166139520	Tada1|chr1:166139021-166139520	0.564474356236596	.	.
chr1	166379002	166379501	chr1	166343030	166343529	Tada1|chr1:166343030-166343529	0.300176484854618	.	.
chr1	166409578	166410077	chr1	166036111	166036610	Pogk|chr1:166036111-166036610	0.358869452821475	.	.
chr1	166409578	166410077	chr1	166386390	166386889	Pogk|chr1:166386390-166386889	0.316173059471471	.	.
chr1	166409578	166410077	chr1	166737948	166738447	Pogk|chr1:166737948-166738447	0.544831572045582	.	.
chr1	167000534	167001033	chr1	166801181	166801680	Fam78b|chr1:166801181-166801680	0.254387566871887	.	.
chr1	167000534	167001033	chr1	166801181	166801680	Gm16701|chr1:166801181-166801680	0.254387566871887	.	.
chr1	167000534	167001033	chr1	167069538	167070037	Fam78b|chr1:167069538-167070037	0.283981895425085	.	.
chr1	167000534	167001033	chr1	167069538	167070037	Gm16701|chr1:167069538-167070037	0.283981895425085	.	.
chr1	167000534	167001033	chr1	167163465	167163964	Fam78b|chr1:167163465-167163964	0.51655244892221	.	.
chr1	167000534	167001033	chr1	167163465	167163964	Gm16701|chr1:167163465-167163964	0.51655244892221	.	.
chr1	167000534	167001033	chr1	167230919	167231418	Fam78b|chr1:167230919-167231418	0.276777035402627	.	.
chr1	167000534	167001033	chr1	167230919	167231418	Gm16701|chr1:167230919-167231418	0.276777035402627	.	.
chr1	167000534	167001033	chr1	167231421	167231920	Fam78b|chr1:167231421-167231920	0.307001299190924	.	.
chr1	167000534	167001033	chr1	167231421	167231920	Gm16701|chr1:167231421-167231920	0.307001299190924	.	.
chr1	167000534	167001033	chr1	167283517	167284016	Fam78b|chr1:167283517-167284016	0.460271971960285	.	.
chr1	167000534	167001033	chr1	167283517	167284016	Gm16701|chr1:167283517-167284016	0.460271971960285	.	.
chr1	167242135	167242634	chr1	166843535	166844034	Gm37982|chr1:166843535-166844034	0.407129308378484	.	.
chr1	167242135	167242634	chr1	167163465	167163964	Gm37982|chr1:167163465-167163964	0.488090390420818	.	.
chr1	167242135	167242634	chr1	167231421	167231920	Gm37982|chr1:167231421-167231920	0.251275603759818	.	.
chr1	167242135	167242634	chr1	167283517	167284016	Gm37982|chr1:167283517-167284016	0.249852471945807	.	.
chr1	167242664	167243163	chr1	167013546	167014045	Gm37982|chr1:167013546-167014045	0.306888785134462	.	.
chr1	167242664	167243163	chr1	167069538	167070037	Gm37982|chr1:167069538-167070037	0.572430355687561	.	.
chr1	167242664	167243163	chr1	167182230	167182729	Gm37982|chr1:167182230-167182729	0.323763163550344	.	.
chr1	167242664	167243163	chr1	167230919	167231418	Gm37982|chr1:167230919-167231418	0.361811618883437	.	.
chr1	167242664	167243163	chr1	167259638	167260137	Gm37982|chr1:167259638-167260137	0.418179213236295	.	.
chr1	167242664	167243163	chr1	167283517	167284016	Gm37982|chr1:167283517-167284016	0.663796335631056	.	.
chr1	167242664	167243163	chr1	167414784	167415283	Gm37982|chr1:167414784-167415283	0.309995556606076	.	.
chr1	167284101	167284600	chr1	167566255	167566754	Gm2453|chr1:167566255-167566754	0.280080037189529	.	.
chr1	167284101	167284600	chr1	167566255	167566754	Uck2|chr1:167566255-167566754	0.280080037189529	.	.
chr1	167284101	167284600	chr1	167599810	167600309	Gm2453|chr1:167599810-167600309	0.422576744050671	.	.
chr1	167284101	167284600	chr1	167599810	167600309	Uck2|chr1:167599810-167600309	0.422576744050671	.	.
chr1	167284924	167285423	chr1	167013546	167014045	Gm2453|chr1:167013546-167014045	0.342458747549292	.	.
chr1	167284924	167285423	chr1	167013546	167014045	Uck2|chr1:167013546-167014045	0.342458747549292	.	.
chr1	167284924	167285423	chr1	167069538	167070037	Gm2453|chr1:167069538-167070037	0.402440792104543	.	.
chr1	167284924	167285423	chr1	167069538	167070037	Uck2|chr1:167069538-167070037	0.402440792104543	.	.
chr1	167284924	167285423	chr1	167182230	167182729	Gm2453|chr1:167182230-167182729	0.506463906805618	.	.
chr1	167284924	167285423	chr1	167182230	167182729	Uck2|chr1:167182230-167182729	0.506463906805618	.	.
chr1	167284924	167285423	chr1	167259638	167260137	Gm2453|chr1:167259638-167260137	0.525255576500078	.	.
chr1	167284924	167285423	chr1	167259638	167260137	Uck2|chr1:167259638-167260137	0.525255576500078	.	.
chr1	167284924	167285423	chr1	167283517	167284016	Gm2453|chr1:167283517-167284016	0.371038116785528	.	.
chr1	167284924	167285423	chr1	167283517	167284016	Uck2|chr1:167283517-167284016	0.371038116785528	.	.
chr1	167284924	167285423	chr1	167414784	167415283	Gm2453|chr1:167414784-167415283	0.470886232653738	.	.
chr1	167284924	167285423	chr1	167414784	167415283	Uck2|chr1:167414784-167415283	0.470886232653738	.	.
chr1	167308418	167308917	chr1	167013546	167014045	Tmco1|chr1:167013546-167014045	0.647638105682908	.	.
chr1	167308418	167308917	chr1	167069538	167070037	Tmco1|chr1:167069538-167070037	0.326921878303282	.	.
[truncated: 38,439 more rows]
