# Supplementary material for: Single-cell analysis of chromatin accessibility in the adult mouse brain
Source: Nature. 2023 Dec 13;624(7991):378–89. doi: 10.1038/s41586-023-06824-9 (PMC10719105; doi:10.1038/s41586-023-06824-9)
Supplement: Supplementary file 3 — Supplementary Tables 1–25 and their legends. [file 41586_2023_6824_MOESM3_ESM.zip › 2023-03-05453B-s3/SI Tables/SI Table 13 Summary of all the gene-cCRE correlations/sa2subclass.PMv-TMv_Pitx2_Glut.pdc.bedpe]

chr1	4785497	4785996	chr1	4926263	4926762	Mrpl15|chr1:4926263-4926762	0.522445328882854	.	.
chr1	5588179	5588678	chr1	5275586	5276085	Oprk1|chr1:5275586-5276085	0.629437851518538	.	.
chr1	5588179	5588678	chr1	5411537	5412036	Oprk1|chr1:5411537-5412036	0.689024828940062	.	.
chr1	5588179	5588678	chr1	5894403	5894902	Oprk1|chr1:5894403-5894902	0.474383007712351	.	.
chr1	6214386	6214885	chr1	5894403	5894902	4732440D04Rik|chr1:5894403-5894902	0.777539225847962	.	.
chr1	6214386	6214885	chr1	6410037	6410536	4732440D04Rik|chr1:6410037-6410536	0.651010764111475	.	.
chr1	10037697	10038196	chr1	10039501	10040000	Cops5|chr1:10039501-10040000	0.740869680217828	.	.
chr1	10037697	10038196	chr1	10039501	10040000	Cspp1|chr1:10039501-10040000	0.740869680217828	.	.
chr1	10232855	10233354	chr1	10111587	10112086	Arfgef1|chr1:10111587-10112086	0.493150859725276	.	.
chr1	10993772	10994271	chr1	10835602	10836101	Prex2|chr1:10835602-10836101	0.587780710682856	.	.
chr1	10993772	10994271	chr1	10938352	10938851	Prex2|chr1:10938352-10938851	0.520312221776664	.	.
chr1	16519035	16519534	chr1	16798252	16798751	Stau2|chr1:16798252-16798751	0.624461921739093	.	.
chr1	16688506	16689005	chr1	16798252	16798751	Ly96|chr1:16798252-16798751	0.556967244047755	.	.
chr1	21079134	21079633	chr1	20801628	20802127	Gm28287|chr1:20801628-20802127	0.495518487107532	.	.
chr1	21079134	21079633	chr1	20801628	20802127	Tram2|chr1:20801628-20802127	0.495518487107532	.	.
chr1	24005456	24005955	chr1	24249074	24249573	Sdhaf4|chr1:24249074-24249573	0.56503786388446	.	.
chr1	24678265	24678764	chr1	24614093	24614592	Lmbrd1|chr1:24614093-24614592	0.535736870769929	.	.
chr1	24678265	24678764	chr1	24614797	24615296	Lmbrd1|chr1:24614797-24615296	0.535234557306005	.	.
chr1	30949080	30949579	chr1	31051449	31051948	Ptp4a1|chr1:31051449-31051948	0.495872733495588	.	.
chr1	32172459	32172958	chr1	32346551	32347050	Khdrbs2|chr1:32346551-32347050	0.542723878623273	.	.
chr1	33757526	33758025	chr1	33645576	33646075	Bag2|chr1:33645576-33646075	0.84361741310328	.	.
chr1	33757526	33758025	chr1	33776339	33776838	Bag2|chr1:33776339-33776838	0.655779709221013	.	.
chr1	33907935	33908434	chr1	33946901	33947400	Bend6|chr1:33946901-33947400	0.514929958791142	.	.
chr1	33907935	33908434	chr1	33946901	33947400	Dst|chr1:33946901-33947400	0.514929958791142	.	.
chr1	33907935	33908434	chr1	34011301	34011800	Bend6|chr1:34011301-34011800	0.557860298091316	.	.
chr1	33907935	33908434	chr1	34011301	34011800	Dst|chr1:34011301-34011800	0.557860298091316	.	.
chr1	34579442	34579941	chr1	34409815	34410314	1700101I19Rik|chr1:34409815-34410314	0.566934708823613	.	.
chr1	34579442	34579941	chr1	34409815	34410314	Amer3|chr1:34409815-34410314	0.566934708823613	.	.
chr1	34579442	34579941	chr1	34602327	34602826	1700101I19Rik|chr1:34602327-34602826	0.737412095558793	.	.
chr1	34579442	34579941	chr1	34602327	34602826	Amer3|chr1:34602327-34602826	0.737412095558793	.	.
chr1	34801460	34801959	chr1	34602327	34602826	Arhgef4|chr1:34602327-34602826	0.56512811939261	.	.
chr1	36068061	36068560	chr1	35869575	35870074	Hs6st1|chr1:35869575-35870074	0.678164695623214	.	.
chr1	36244101	36244600	chr1	35869575	35870074	Uggt1|chr1:35869575-35870074	0.505673959618481	.	.
chr1	36547105	36547604	chr1	36939401	36939900	Ankrd39|chr1:36939401-36939900	0.67248370127868	.	.
chr1	36744515	36745014	chr1	36939401	36939900	Gm33533|chr1:36939401-36939900	0.475692303294362	.	.
chr1	37299595	37300094	chr1	37097979	37098478	Inpp4a|chr1:37097979-37098478	0.655140412173654	.	.
chr1	37429877	37430376	chr1	37698123	37698622	Coa5|chr1:37698123-37698622	0.627509329254251	.	.
chr1	37429877	37430376	chr1	37698123	37698622	Unc50|chr1:37698123-37698622	0.627509329254251	.	.
chr1	37890241	37890740	chr1	37698123	37698622	Mitd1|chr1:37698123-37698622	0.554218784856295	.	.
chr1	37890241	37890740	chr1	37698123	37698622	Mrpl30|chr1:37698123-37698622	0.554218784856295	.	.
chr1	38836359	38836858	chr1	39013773	39014272	Lonrf2|chr1:39013773-39014272	0.545321092549276	.	.
chr1	38836359	38836858	chr1	39063984	39064483	Lonrf2|chr1:39063984-39064483	0.527435014065105	.	.
chr1	38897724	38898223	chr1	38627336	38627835	Chst10|chr1:38627336-38627835	0.513643836142282	.	.
chr1	38897724	38898223	chr1	38847818	38848317	Chst10|chr1:38847818-38848317	0.478628591665048	.	.
chr1	38897724	38898223	chr1	39206904	39207403	Chst10|chr1:39206904-39207403	0.731880445405217	.	.
chr1	39367561	39368060	chr1	39206904	39207403	Rpl31|chr1:39206904-39207403	0.525874399337685	.	.
chr1	39478529	39479028	chr1	39013773	39014272	Tbc1d8|chr1:39013773-39014272	0.557808852029012	.	.
chr1	39535425	39535924	chr1	39936433	39936932	Cnot11|chr1:39936433-39936932	0.735619964032939	.	.
chr1	39900537	39901036	chr1	40139634	40140133	Map4k4|chr1:40139634-40140133	0.482373904181958	.	.
chr1	39901076	39901575	chr1	39936433	39936932	Map4k4|chr1:39936433-39936932	0.824114116457967	.	.
chr1	39901076	39901575	chr1	40139634	40140133	Map4k4|chr1:40139634-40140133	0.736746063856014	.	.
chr1	39901076	39901575	chr1	40189922	40190421	Map4k4|chr1:40189922-40190421	0.845118167824565	.	.
chr1	42850995	42851494	chr1	42508480	42508979	Mrps9|chr1:42508480-42508979	0.604873716425971	.	.
chr1	42953132	42953631	chr1	43051900	43052399	Gpr45|chr1:43051900-43052399	0.585647843911508	.	.
chr1	43098457	43098956	chr1	43445482	43445981	AI597479|chr1:43445482-43445981	0.583886079455956	.	.
chr1	43098457	43098956	chr1	43445482	43445981	Tgfbrap1|chr1:43445482-43445981	0.583886079455956	.	.
chr1	45794689	45795188	chr1	46022239	46022738	Wdr75|chr1:46022239-46022738	0.76647672553666	.	.
chr1	45795197	45795696	chr1	46022239	46022738	Wdr75|chr1:46022239-46022738	0.608160871499634	.	.
chr1	52113595	52114094	chr1	52146524	52147023	Gm31812|chr1:52146524-52147023	0.666513137755096	.	.
chr1	52113595	52114094	chr1	52388093	52388592	Gm31812|chr1:52388093-52388592	0.651974673208858	.	.
chr1	52119152	52119651	chr1	52012743	52013242	Stat1|chr1:52012743-52013242	0.517677689181701	.	.
chr1	52232193	52232692	chr1	52146524	52147023	Gls|chr1:52146524-52147023	0.536533552755273	.	.
chr1	52233098	52233597	chr1	52012743	52013242	Gls|chr1:52012743-52013242	0.687672909461618	.	.
chr1	52233098	52233597	chr1	52388093	52388592	Gls|chr1:52388093-52388592	0.500883224215613	.	.
chr1	52630383	52630882	chr1	52953081	52953580	Nemp2|chr1:52953081-52953580	0.55625789349668	.	.
chr1	54250459	54250958	chr1	54665931	54666430	Ccdc150|chr1:54665931-54666430	0.573791669395909	.	.
chr1	57406257	57406756	chr1	57423605	57424104	Maip1|chr1:57423605-57424104	0.522007264675228	.	.
chr1	57406257	57406756	chr1	57423605	57424104	Tyw5|chr1:57423605-57424104	0.522007264675228	.	.
chr1	57406257	57406756	chr1	57428877	57429376	Maip1|chr1:57428877-57429376	0.742311813121221	.	.
chr1	57406257	57406756	chr1	57428877	57429376	Tyw5|chr1:57428877-57429376	0.742311813121221	.	.
chr1	57995689	57996188	chr1	57775384	57775883	Sgo2a|chr1:57775384-57775883	0.653648922818277	.	.
chr1	58973284	58973783	chr1	58652543	58653042	Stradb|chr1:58652543-58653042	0.610727757638982	.	.
chr1	58973284	58973783	chr1	58652543	58653042	Trak2|chr1:58652543-58653042	0.610727757638982	.	.
chr1	60097980	60098479	chr1	60464654	60465153	Carf|chr1:60464654-60465153	0.489776268254813	.	.
chr1	60097980	60098479	chr1	60464654	60465153	Wdr12|chr1:60464654-60465153	0.489776268254813	.	.
chr1	60409462	60409961	chr1	60464654	60465153	Abi2|chr1:60464654-60465153	0.553940501382869	.	.
chr1	62703034	62703533	chr1	62706634	62707133	Nrp2|chr1:62706634-62707133	0.517564484268988	.	.
chr1	63114071	63114570	chr1	63203844	63204343	Ino80d|chr1:63203844-63204343	0.572329899158467	.	.
chr1	63176509	63177008	chr1	63367905	63368404	Eef1b2|chr1:63367905-63368404	0.50423133956771	.	.
chr1	63176509	63177008	chr1	63367905	63368404	Ndufs1|chr1:63367905-63368404	0.50423133956771	.	.
chr1	64690474	64690973	chr1	64978383	64978882	2810408I11Rik|chr1:64978383-64978882	0.747677571886977	.	.
chr1	64690474	64690973	chr1	64978383	64978882	Ccnyl1|chr1:64978383-64978882	0.747677571886977	.	.
chr1	65282716	65283215	chr1	65179041	65179540	Pth2r|chr1:65179041-65179540	0.563616229368067	.	.
chr1	66467921	66468420	chr1	66386643	66387142	Unc80|chr1:66386643-66387142	0.648314409197415	.	.
chr1	66467921	66468420	chr1	66654987	66655486	Unc80|chr1:66654987-66655486	0.744500554180991	.	.
chr1	66700587	66701086	chr1	66896202	66896701	Rpe|chr1:66896202-66896701	0.643750174696251	.	.
chr1	66816734	66817233	chr1	66896202	66896701	Kansl1l|chr1:66896202-66896701	0.533426462637896	.	.
chr1	66816734	66817233	chr1	67218289	67218788	Kansl1l|chr1:67218289-67218788	0.5087324967737	.	.
chr1	71556874	71557373	chr1	71614383	71614882	Atic|chr1:71614383-71614882	0.501716794889322	.	.
chr1	72284104	72284603	chr1	72123622	72124121	Pecr|chr1:72123622-72124121	0.603924257438796	.	.
chr1	72284104	72284603	chr1	72123622	72124121	Tmem169|chr1:72123622-72124121	0.603924257438796	.	.
chr1	72284104	72284603	chr1	72372565	72373064	Pecr|chr1:72372565-72373064	0.56083440594776	.	.
chr1	72284104	72284603	chr1	72372565	72373064	Tmem169|chr1:72372565-72373064	0.56083440594776	.	.
chr1	74236196	74236695	chr1	74386756	74387255	Arpc2|chr1:74386756-74387255	0.799080396651869	.	.
chr1	74391301	74391800	chr1	74197727	74198226	Ctdsp1|chr1:74197727-74198226	0.722172721428694	.	.
chr1	74505730	74506229	chr1	74802933	74803432	Cnot9|chr1:74802933-74803432	0.557511866087343	.	.
chr1	74661495	74661994	chr1	74806444	74806943	Ttll4|chr1:74806444-74806943	0.628724301545704	.	.
chr1	75168424	75168923	chr1	74816731	74817230	Zfand2b|chr1:74816731-74817230	0.580778985661894	.	.
chr1	75168424	75168923	chr1	74872216	74872715	Zfand2b|chr1:74872216-74872715	0.542525655646673	.	.
chr1	75168424	75168923	chr1	75467494	75467993	Zfand2b|chr1:75467494-75467993	0.530921142863756	.	.
chr1	75191753	75192252	chr1	74806444	74806943	Ankzf1|chr1:74806444-74806943	0.772609505444153	.	.
chr1	75191753	75192252	chr1	74806444	74806943	Atg9a|chr1:74806444-74806943	0.772609505444153	.	.
chr1	75210546	75211045	chr1	74806444	74806943	Glb1l|chr1:74806444-74806943	0.646219199137232	.	.
chr1	75210546	75211045	chr1	74806444	74806943	Stk16|chr1:74806444-74806943	0.646219199137232	.	.
chr1	75219086	75219585	chr1	74806444	74806943	Tuba4a|chr1:74806444-74806943	0.54330333794991	.	.
chr1	75236144	75236643	chr1	74806444	74806943	Dnajb2|chr1:74806444-74806943	0.579062141675259	.	.
chr1	75236144	75236643	chr1	75381822	75382321	Dnajb2|chr1:75381822-75382321	0.484427669243384	.	.
chr1	75264008	75264507	chr1	75381822	75382321	Ptprn|chr1:75381822-75382321	0.546323045568741	.	.
chr1	75264008	75264507	chr1	75559353	75559852	Ptprn|chr1:75559353-75559852	0.607430268240435	.	.
chr1	75435709	75436208	chr1	75467494	75467993	Gmppa|chr1:75467494-75467993	0.630873072906244	.	.
chr1	75479156	75479655	chr1	75559353	75559852	Chpf|chr1:75559353-75559852	0.480335324569436	.	.
chr1	75479156	75479655	chr1	75559353	75559852	Tmem198|chr1:75559353-75559852	0.480335324569436	.	.
chr1	78488387	78488886	chr1	78537485	78537984	Farsb|chr1:78537485-78537984	0.494082120159069	.	.
chr1	78488900	78489399	chr1	78537485	78537984	Farsb|chr1:78537485-78537984	0.640710745670211	.	.
chr1	82291243	82291742	chr1	82156946	82157445	Irs1|chr1:82156946-82157445	0.618854298353749	.	.
chr1	82316361	82316860	chr1	82433306	82433805	Rhbdd1|chr1:82433306-82433805	0.643985261678721	.	.
chr1	82724600	82725099	chr1	82283141	82283640	C430014B12Rik|chr1:82283141-82283640	0.588103555327307	.	.
chr1	82724600	82725099	chr1	82283141	82283640	Mff|chr1:82283141-82283640	0.588103555327307	.	.
chr1	84695000	84695499	chr1	84694317	84694816	Dner|chr1:84694317-84694816	0.767462005742002	.	.
chr1	84695613	84696112	chr1	84694317	84694816	Dner|chr1:84694317-84694816	0.495545570001353	.	.
chr1	85793160	85793659	chr1	85720188	85720687	Cab39|chr1:85720188-85720687	0.564661054690184	.	.
chr1	85894274	85894773	chr1	86178901	86179400	Itm2c|chr1:86178901-86179400	0.501942168739043	.	.
chr1	86046083	86046582	chr1	85916833	85917332	2810459M11Rik|chr1:85916833-85917332	0.713983483930416	.	.
chr1	86046083	86046582	chr1	85917561	85918060	2810459M11Rik|chr1:85917561-85918060	0.511397384924755	.	.
chr1	86046083	86046582	chr1	86339345	86339844	2810459M11Rik|chr1:86339345-86339844	0.681968803932018	.	.
chr1	86046083	86046582	chr1	86487725	86488224	2810459M11Rik|chr1:86487725-86488224	0.696645608954443	.	.
chr1	86064385	86064884	chr1	86487143	86487642	Psmd1|chr1:86487143-86487642	0.573089282987245	.	.
chr1	86154471	86154970	chr1	86487143	86487642	Armc9|chr1:86487143-86487642	0.767517398093795	.	.
chr1	86359268	86359767	chr1	86487725	86488224	C130036L24Rik|chr1:86487725-86488224	0.563561632959515	.	.
chr1	86359268	86359767	chr1	86487725	86488224	Ncl|chr1:86487725-86488224	0.563561632959515	.	.
chr1	86526360	86526859	chr1	86339345	86339844	Ptma|chr1:86339345-86339844	0.647220867343379	.	.
chr1	86526360	86526859	chr1	86487725	86488224	Ptma|chr1:86487725-86488224	0.631391379254204	.	.
chr1	86526360	86526859	chr1	86487725	86488224	Ptma|chr1:86487725-86488224	0.631391379254205	.	.
chr1	86582078	86582577	chr1	86434501	86435000	Cops7b|chr1:86434501-86435000	0.506085347472551	.	.
chr1	86582078	86582577	chr1	86434501	86435000	Pde6d|chr1:86434501-86435000	0.506085347472551	.	.
chr1	86582078	86582577	chr1	86525204	86525703	Cops7b|chr1:86525204-86525703	0.569060187025113	.	.
chr1	86582078	86582577	chr1	86525204	86525703	Pde6d|chr1:86525204-86525703	0.569060187025113	.	.
chr1	86582603	86583102	chr1	86525204	86525703	Cops7b|chr1:86525204-86525703	0.623082063544432	.	.
chr1	86582603	86583102	chr1	86525204	86525703	Pde6d|chr1:86525204-86525703	0.623082063544432	.	.
chr1	86670393	86670892	chr1	86487143	86487642	Nppc|chr1:86487143-86487642	0.515986133527389	.	.
chr1	86703565	86704064	chr1	86434501	86435000	Dis3l2|chr1:86434501-86435000	0.518059681336573	.	.
chr1	87853009	87853508	chr1	87848618	87849117	Dgkd|chr1:87848618-87849117	0.487603676289094	.	.
chr1	88277410	88277909	chr1	88507188	88507687	Hjurp|chr1:88507188-88507687	0.69821808684597	.	.
chr1	88277410	88277909	chr1	88507188	88507687	Trpm8|chr1:88507188-88507687	0.69821808684597	.	.
chr1	91494327	91494826	chr1	91052819	91053318	Traf3ip1|chr1:91052819-91053318	0.681973725683433	.	.
chr1	92472853	92473352	chr1	92038890	92039389	Ndufa10|chr1:92038890-92039389	0.712748052363911	.	.
chr1	92472853	92473352	chr1	92099417	92099916	Ndufa10|chr1:92099417-92099916	0.486331703783723	.	.
chr1	92473544	92474043	chr1	92038890	92039389	Ndufa10|chr1:92038890-92039389	0.832523535606099	.	.
chr1	92473544	92474043	chr1	92099417	92099916	Ndufa10|chr1:92099417-92099916	0.56805850001066	.	.
chr1	92473544	92474043	chr1	92099940	92100439	Ndufa10|chr1:92099940-92100439	0.479817157370699	.	.
chr1	92473544	92474043	chr1	92180079	92180578	Ndufa10|chr1:92180079-92180578	0.483880409633616	.	.
chr1	93305687	93306186	chr1	93668682	93669181	Gm28535|chr1:93668682-93669181	0.484104456530272	.	.
chr1	93305687	93306186	chr1	93668682	93669181	Mterf4|chr1:93668682-93669181	0.484104456530272	.	.
chr1	93342619	93343118	chr1	93115042	93115541	Pask|chr1:93115042-93115541	0.766378937058524	.	.
chr1	93342619	93343118	chr1	93115042	93115541	Ppp1r7|chr1:93115042-93115541	0.766378937058524	.	.
chr1	93803720	93804219	chr1	93668682	93669181	Ing5|chr1:93668682-93669181	0.485365950618658	.	.
chr1	105356312	105356811	chr1	105301732	105302231	Gm17634|chr1:105301732-105302231	0.516087035456987	.	.
chr1	105356312	105356811	chr1	105301732	105302231	Rnf152|chr1:105301732-105302231	0.516087035456987	.	.
chr1	105780395	105780894	chr1	105993776	105994275	Tnfrsf11a|chr1:105993776-105994275	0.535003853221592	.	.
chr1	105990273	105990772	chr1	105947093	105947592	Gm7160|chr1:105947093-105947592	0.558844875512892	.	.
chr1	105990273	105990772	chr1	105947093	105947592	Zcchc2|chr1:105947093-105947592	0.558844875512892	.	.
chr1	119504531	119505030	chr1	119548633	119549132	Ralb|chr1:119548633-119549132	0.680912175864566	.	.
chr1	119504531	119505030	chr1	119894904	119895403	Ralb|chr1:119894904-119895403	0.651612911927778	.	.
chr1	120120898	120121397	chr1	119894904	119895403	3110009E18Rik|chr1:119894904-119895403	0.578780332667316	.	.
chr1	120120898	120121397	chr1	119894904	119895403	Dbi|chr1:119894904-119895403	0.578780332667316	.	.
chr1	121567757	121568256	chr1	121327621	121328120	Ddx18|chr1:121327621-121328120	0.498840709320676	.	.
chr1	121567757	121568256	chr1	121441031	121441530	Ddx18|chr1:121441031-121441530	0.688736505529235	.	.
chr1	121567757	121568256	chr1	121679624	121680123	Ddx18|chr1:121679624-121680123	0.568329887811163	.	.
chr1	127773884	127774383	chr1	127603757	127604256	2900009J06Rik|chr1:127603757-127604256	0.544372847901988	.	.
chr1	127773884	127774383	chr1	127603757	127604256	Ccnt2|chr1:127603757-127604256	0.544372847901988	.	.
chr1	127773884	127774383	chr1	127975612	127976111	2900009J06Rik|chr1:127975612-127976111	0.497372278153863	.	.
chr1	127773884	127774383	chr1	127975612	127976111	Ccnt2|chr1:127975612-127976111	0.497372278153863	.	.
chr1	127868495	127868994	chr1	127765427	127765926	Rab3gap1|chr1:127765427-127765926	0.547159090106346	.	.
chr1	128102219	128102718	chr1	128497627	128498126	R3hdm1|chr1:128497627-128498126	0.496346019035094	.	.
chr1	128102219	128102718	chr1	128497627	128498126	Zranb3|chr1:128497627-128498126	0.496346019035094	.	.
chr1	128243885	128244384	chr1	127806448	127806947	Ubxn4|chr1:127806448-127806947	0.774654882531586	.	.
chr1	128243885	128244384	chr1	127975612	127976111	Ubxn4|chr1:127975612-127976111	0.717724407978764	.	.
chr1	128243885	128244384	chr1	127975612	127976111	Ubxn4|chr1:127975612-127976111	0.717724407978765	.	.
chr1	128417141	128417640	chr1	128497627	128498126	Dars|chr1:128497627-128498126	0.473635462663645	.	.
chr1	128417141	128417640	chr1	128498133	128498632	Dars|chr1:128498133-128498632	0.682562439607178	.	.
chr1	131097580	131098079	chr1	130995515	130996014	Mapkapk2|chr1:130995515-130996014	0.550557482588011	.	.
chr1	131138073	131138572	chr1	131196029	131196528	Dyrk3|chr1:131196029-131196528	0.546479510663251	.	.
chr1	131245008	131245507	chr1	131055405	131055904	Rassf5|chr1:131055405-131055904	0.50305806530083	.	.
chr1	131527318	131527817	chr1	131658033	131658532	Fam72a|chr1:131658033-131658532	0.489511049124546	.	.
chr1	131527318	131527817	chr1	131658033	131658532	Srgap2|chr1:131658033-131658532	0.489511049124546	.	.
chr1	131827667	131828166	chr1	131712339	131712838	Slc41a1|chr1:131712339-131712838	0.577158208594362	.	.
chr1	131910162	131910661	chr1	131555074	131555573	Nucks1|chr1:131555074-131555573	0.566841019294293	.	.
chr1	132315820	132316319	chr1	132641370	132641869	Nuak2|chr1:132641370-132641869	0.58192543151345	.	.
chr1	132316328	132316827	chr1	132641370	132641869	Nuak2|chr1:132641370-132641869	0.534365878494679	.	.
chr1	132316328	132316827	chr1	132678923	132679422	Nuak2|chr1:132678923-132679422	0.471237237239637	.	.
chr1	132391552	132392051	chr1	132367533	132368032	Tmcc2|chr1:132367533-132368032	0.647764264381744	.	.
chr1	132391552	132392051	chr1	132641370	132641869	Tmcc2|chr1:132641370-132641869	0.685387035283753	.	.
chr1	132417199	132417698	chr1	132678923	132679422	Dstyk|chr1:132678923-132679422	0.750861831768177	.	.
chr1	132477175	132477674	chr1	132367533	132368032	6030442K20Rik|chr1:132367533-132368032	0.538216266689287	.	.
chr1	132477175	132477674	chr1	132367533	132368032	Rbbp5|chr1:132367533-132368032	0.538216266689287	.	.
chr1	132477175	132477674	chr1	132641370	132641869	6030442K20Rik|chr1:132641370-132641869	0.619084308943281	.	.
chr1	132477175	132477674	chr1	132641370	132641869	Rbbp5|chr1:132641370-132641869	0.619084308943281	.	.
chr1	132542654	132543153	chr1	132678923	132679422	Cntn2|chr1:132678923-132679422	0.674419160132707	.	.
chr1	132880112	132880611	chr1	133101330	133101829	Lrrn2|chr1:133101330-133101829	0.706923859977406	.	.
chr1	133045916	133046415	chr1	132758468	132758967	Pik3c2b|chr1:132758468-132758967	0.599502741913729	.	.
chr1	133045916	133046415	chr1	133025155	133025654	Pik3c2b|chr1:133025155-133025654	0.49005434902471	.	.
chr1	133130962	133131461	chr1	133101330	133101829	Ppp1r15b|chr1:133101330-133101829	0.521598062163859	.	.
chr1	133130962	133131461	chr1	133101330	133101829	Ppp1r15b|chr1:133101330-133101829	0.52159806216386	.	.
chr1	133609585	133610084	chr1	133886411	133886910	Snrpe|chr1:133886411-133886910	0.768345042330517	.	.
chr1	133660660	133661159	chr1	133886411	133886910	Gm38394|chr1:133886411-133886910	0.744688047177335	.	.
chr1	133660660	133661159	chr1	133886411	133886910	Zbed6|chr1:133886411-133886910	0.744688047177335	.	.
chr1	133660660	133661159	chr1	133886411	133886910	Zc3h11a|chr1:133886411-133886910	0.744688047177335	.	.
chr1	133661173	133661672	chr1	133886411	133886910	Gm38394|chr1:133886411-133886910	0.600723689996773	.	.
chr1	133661173	133661672	chr1	133886411	133886910	Zbed6|chr1:133886411-133886910	0.600723689996773	.	.
chr1	133661173	133661672	chr1	133886411	133886910	Zc3h11a|chr1:133886411-133886910	0.600723689996773	.	.
chr1	134078899	134079398	chr1	134344509	134345008	Btg2|chr1:134344509-134345008	0.623383970598135	.	.
chr1	134361764	134362263	chr1	134092834	134093333	Tmem183a|chr1:134092834-134093333	0.722377290218824	.	.
chr1	134455268	134455767	chr1	134060782	134061281	Klhl12|chr1:134060782-134061281	0.736249937394014	.	.
chr1	134455268	134455767	chr1	134244113	134244612	Klhl12|chr1:134244113-134244612	0.749759069965734	.	.
chr1	134494334	134494833	chr1	134045877	134046376	Rabif|chr1:134045877-134046376	0.63473849391296	.	.
chr1	134494334	134494833	chr1	134092834	134093333	Rabif|chr1:134092834-134093333	0.590697543076663	.	.
chr1	134494334	134494833	chr1	134745648	134746147	Rabif|chr1:134745648-134746147	0.468142812109286	.	.
chr1	135146503	135147002	chr1	135154328	135154827	Arl8a|chr1:135154328-135154827	0.502790892362345	.	.
chr1	135146503	135147002	chr1	135339410	135339909	Arl8a|chr1:135339410-135339909	0.584667140506969	.	.
chr1	135283732	135284231	chr1	135546010	135546509	Rnpep|chr1:135546010-135546509	0.520732019429667	.	.
chr1	135283732	135284231	chr1	135699225	135699724	Rnpep|chr1:135699225-135699724	0.696016688428651	.	.
chr1	135284244	135284743	chr1	135546010	135546509	Rnpep|chr1:135546010-135546509	0.476623364078611	.	.
chr1	135284244	135284743	chr1	135699225	135699724	Rnpep|chr1:135699225-135699724	0.637060528478842	.	.
chr1	135430227	135430726	chr1	135670341	135670840	Ipo9|chr1:135670341-135670840	0.627126070966024	.	.
chr1	135585020	135585519	chr1	135510265	135510764	Gm4793|chr1:135510265-135510764	0.659697147826916	.	.
chr1	135585020	135585519	chr1	135585530	135586029	Gm4793|chr1:135585530-135586029	0.561244617611529	.	.
chr1	135585020	135585519	chr1	135593566	135594065	Gm4793|chr1:135593566-135594065	0.493848068276027	.	.
chr1	135766118	135766617	chr1	136115880	136116379	Phlda3|chr1:136115880-136116379	0.685570705511532	.	.
chr1	136131078	136131577	chr1	135977891	135978390	Gm15850|chr1:135977891-135978390	0.494503128400722	.	.
chr1	136131078	136131577	chr1	135977891	135978390	Kif21b|chr1:135977891-135978390	0.494503128400722	.	.
chr1	136212736	136213235	chr1	135977891	135978390	Mroh3|chr1:135977891-135978390	0.481906340914958	.	.
chr1	136466035	136466534	chr1	136706410	136706909	Kif14|chr1:136706410-136706909	0.488683651159279	.	.
chr1	143702603	143703102	chr1	143379609	143380108	Cdc73|chr1:143379609-143380108	0.520541337960989	.	.
chr1	143702603	143703102	chr1	143380122	143380621	Cdc73|chr1:143380122-143380621	0.563498288440436	.	.
chr1	143702603	143703102	chr1	143739932	143740431	Cdc73|chr1:143739932-143740431	0.481663719490553	.	.
chr1	143702603	143703102	chr1	143938546	143939045	Cdc73|chr1:143938546-143939045	0.61784308968858	.	.
chr1	143776839	143777338	chr1	143938546	143939045	Gm29170|chr1:143938546-143939045	0.603478754968569	.	.
chr1	143776839	143777338	chr1	143938546	143939045	Ro60|chr1:143938546-143939045	0.603478754968569	.	.
chr1	143776839	143777338	chr1	143938546	143939045	Uchl5|chr1:143938546-143939045	0.603478754968569	.	.
chr1	144004041	144004540	chr1	144023118	144023617	Rgs2|chr1:144023118-144023617	0.667729617005697	.	.
chr1	144004041	144004540	chr1	144098856	144099355	Rgs2|chr1:144098856-144099355	0.672871058024139	.	.
chr1	152090109	152090608	chr1	152147700	152148199	1700025G04Rik|chr1:152147700-152148199	0.62072069253431	.	.
chr1	152399881	152400380	chr1	152147700	152148199	Colgalt2|chr1:152147700-152148199	0.810194746047317	.	.
chr1	153899574	153900073	chr1	153697556	153698055	Glul|chr1:153697556-153698055	0.636382811659064	.	.
chr1	153899574	153900073	chr1	153697556	153698055	Teddm2|chr1:153697556-153698055	0.636382811659064	.	.
chr1	153899574	153900073	chr1	154102804	154103303	Glul|chr1:154102804-154103303	0.500587422049914	.	.
chr1	153899574	153900073	chr1	154102804	154103303	Teddm2|chr1:154102804-154103303	0.500587422049914	.	.
chr1	157412497	157412996	chr1	157501533	157502032	Rasal2|chr1:157501533-157502032	0.635132447721999	.	.
chr1	157412497	157412996	chr1	157509842	157510341	Rasal2|chr1:157509842-157510341	0.486394348160915	.	.
chr1	160212750	160213249	chr1	159822329	159822828	Cacybp|chr1:159822329-159822828	0.732247879858922	.	.
chr1	164275346	164275845	chr1	164395042	164395541	Ccdc181|chr1:164395042-164395541	0.614964342456009	.	.
chr1	164275346	164275845	chr1	164630069	164630568	Ccdc181|chr1:164630069-164630568	0.737104854132666	.	.
chr1	164457803	164458302	chr1	164395042	164395541	Atp1b1|chr1:164395042-164395541	0.542236838118915	.	.
chr1	164898957	164899456	chr1	164577170	164577669	Gm32569|chr1:164577170-164577669	0.48396042866324	.	.
chr1	164898957	164899456	chr1	164630069	164630568	Gm32569|chr1:164630069-164630568	0.471302481593004	.	.
chr1	164898957	164899456	chr1	165018673	165019172	Gm32569|chr1:165018673-165019172	0.748433820453729	.	.
chr1	165236724	165237223	chr1	164804968	164805467	Tiprl|chr1:164804968-164805467	0.484744036842347	.	.
chr1	165460922	165461421	chr1	165018673	165019172	Dcaf6|chr1:165018673-165019172	0.630863776327773	.	.
chr1	165460922	165461421	chr1	165018673	165019172	Mpc2|chr1:165018673-165019172	0.630863776327773	.	.
chr1	165634316	165634815	chr1	165875565	165876064	Mpzl1|chr1:165875565-165876064	0.571293594013938	.	.
chr1	166253817	166254316	chr1	166349974	166350473	Ildr2|chr1:166349974-166350473	0.616412828409254	.	.
chr1	167000534	167001033	chr1	167369851	167370350	Fam78b|chr1:167369851-167370350	0.684311214005972	.	.
chr1	167000534	167001033	chr1	167369851	167370350	Gm16701|chr1:167369851-167370350	0.684311214005972	.	.
chr1	169747461	169747960	chr1	169514325	169514824	Rgs4|chr1:169514325-169514824	0.644291461885983	.	.
chr1	170867571	170868070	chr1	171044266	171044765	Atf6|chr1:171044266-171044765	0.558823314261639	.	.
chr1	170867571	170868070	chr1	171044266	171044765	Atf6|chr1:171044266-171044765	0.55882331426164	.	.
chr1	170867571	170868070	chr1	171044266	171044765	Gm9929|chr1:171044266-171044765	0.558823314261639	.	.
chr1	170867571	170868070	chr1	171044266	171044765	Gm9929|chr1:171044266-171044765	0.55882331426164	.	.
chr1	170867571	170868070	chr1	171102488	171102987	Atf6|chr1:171102488-171102987	0.69916978231255	.	.
chr1	170867571	170868070	chr1	171102488	171102987	Gm9929|chr1:171102488-171102987	0.69916978231255	.	.
chr1	170867571	170868070	chr1	171247027	171247526	Atf6|chr1:171247027-171247526	0.840090389883129	.	.
chr1	170867571	170868070	chr1	171247027	171247526	Gm9929|chr1:171247027-171247526	0.840090389883129	.	.
chr1	170885252	170885751	chr1	171044266	171044765	Dusp12|chr1:171044266-171044765	0.669971154279534	.	.
chr1	170885252	170885751	chr1	171044266	171044765	Gm26620|chr1:171044266-171044765	0.669971154279534	.	.
chr1	170885252	170885751	chr1	171102488	171102987	Dusp12|chr1:171102488-171102987	0.565559459912725	.	.
chr1	170885252	170885751	chr1	171102488	171102987	Gm26620|chr1:171102488-171102987	0.565559459912725	.	.
chr1	170885252	170885751	chr1	171247027	171247526	Dusp12|chr1:171247027-171247526	0.804650421324551	.	.
chr1	170885252	170885751	chr1	171247027	171247526	Gm26620|chr1:171247027-171247526	0.804650421324551	.	.
chr1	171150371	171150870	chr1	171044266	171044765	Mpz|chr1:171044266-171044765	0.761055466711919	.	.
chr1	171150371	171150870	chr1	171044266	171044765	Sdhc|chr1:171044266-171044765	0.761055466711919	.	.
chr1	171150371	171150870	chr1	171247027	171247526	Mpz|chr1:171247027-171247526	0.549532471126864	.	.
chr1	171150371	171150870	chr1	171247027	171247526	Sdhc|chr1:171247027-171247526	0.549532471126864	.	.
chr1	171195514	171196013	chr1	171044266	171044765	Pcp4l1|chr1:171044266-171044765	0.548670665763764	.	.
chr1	171222404	171222903	chr1	171044266	171044765	Tomm40l|chr1:171044266-171044765	0.469601425502672	.	.
chr1	171222404	171222903	chr1	171247027	171247526	Tomm40l|chr1:171247027-171247526	0.476719654577895	.	.
chr1	171270057	171270556	chr1	171263038	171263537	B4galt3|chr1:171263038-171263537	0.606068258928431	.	.
chr1	171281054	171281553	chr1	171110922	171111421	Ppox|chr1:171110922-171111421	0.55678913703313	.	.
chr1	171281054	171281553	chr1	171263038	171263537	Ppox|chr1:171263038-171263537	0.643288635538927	.	.
chr1	171287719	171288218	chr1	171102488	171102987	Usp21|chr1:171102488-171102987	0.547592192098246	.	.
chr1	171287719	171288218	chr1	171247027	171247526	Usp21|chr1:171247027-171247526	0.56675369106949	.	.
chr1	171294566	171295065	chr1	171110922	171111421	Ufc1|chr1:171110922-171111421	0.539075877226071	.	.
chr1	171294566	171295065	chr1	171672998	171673497	Ufc1|chr1:171672998-171673497	0.7534995372817	.	.
chr1	171328705	171329204	chr1	171110922	171111421	Dedd|chr1:171110922-171111421	0.484976918720713	.	.
chr1	171328705	171329204	chr1	171110922	171111421	Dedd|chr1:171110922-171111421	0.484976918720714	.	.
chr1	171328705	171329204	chr1	171263038	171263537	Dedd|chr1:171263038-171263537	0.575895616105027	.	.
chr1	171411068	171411567	chr1	171102488	171102987	Usf1|chr1:171102488-171102987	0.541328792886121	.	.
chr1	171437234	171437733	chr1	171672998	171673497	F11r|chr1:171672998-171673497	0.484408533949014	.	.
chr1	172082460	172082959	chr1	172160496	172160995	Copa|chr1:172160496-172160995	0.715229871389033	.	.
chr1	172082460	172082959	chr1	172160496	172160995	Ncstn|chr1:172160496-172160995	0.715229871389033	.	.
chr1	172082460	172082959	chr1	172490308	172490807	Copa|chr1:172490308-172490807	0.541201712452243	.	.
chr1	172082460	172082959	chr1	172490308	172490807	Ncstn|chr1:172490308-172490807	0.541201712452243	.	.
chr1	172082460	172082959	chr1	172493416	172493915	Copa|chr1:172493416-172493915	0.589532690793875	.	.
chr1	172082460	172082959	chr1	172493416	172493915	Ncstn|chr1:172493416-172493915	0.589532690793875	.	.
chr1	172147848	172148347	chr1	172160496	172160995	Dcaf8|chr1:172160496-172160995	0.619384035439173	.	.
chr1	172147848	172148347	chr1	172493416	172493915	Dcaf8|chr1:172493416-172493915	0.48131253842819	.	.
chr1	172329099	172329598	chr1	172160496	172160995	Kcnj9|chr1:172160496-172160995	0.666797131323737	.	.
chr1	172329099	172329598	chr1	172490308	172490807	Kcnj9|chr1:172490308-172490807	0.504934113692718	.	.
chr1	172329099	172329598	chr1	172493416	172493915	Kcnj9|chr1:172493416-172493915	0.613918007463046	.	.
chr1	172376174	172376673	chr1	172027134	172027633	Pigm|chr1:172027134-172027633	0.549069170991246	.	.
chr1	172376174	172376673	chr1	172312070	172312569	Pigm|chr1:172312070-172312569	0.856987888076229	.	.
chr1	172376174	172376673	chr1	172563382	172563881	Pigm|chr1:172563382-172563881	0.520210674763197	.	.
chr1	172481873	172482372	chr1	172160496	172160995	Igsf9|chr1:172160496-172160995	0.628302424350575	.	.
chr1	172481873	172482372	chr1	172490308	172490807	Igsf9|chr1:172490308-172490807	0.770108809611415	.	.
chr1	172481873	172482372	chr1	172493416	172493915	Igsf9|chr1:172493416-172493915	0.677856201967886	.	.
chr1	172632827	172633326	chr1	172312070	172312569	Dusp23|chr1:172312070-172312569	0.552863520721708	.	.
chr1	173367390	173367889	chr1	173390016	173390515	Cadm3|chr1:173390016-173390515	0.5209224022318	.	.
chr1	175880538	175881037	chr1	176213330	176213829	Exo1|chr1:176213330-176213829	0.534008587460688	.	.
chr1	177441840	177442339	chr1	177702809	177703308	Zbtb18|chr1:177702809-177703308	0.759552304847837	.	.
chr1	178187311	178187810	chr1	178336353	178336852	Desi2|chr1:178336353-178336852	0.633674689221894	.	.
chr1	178318532	178319031	chr1	178553160	178553659	B230369F24Rik|chr1:178553160-178553659	0.527778191274147	.	.
chr1	178318532	178319031	chr1	178553160	178553659	Cox20|chr1:178553160-178553659	0.527778191274147	.	.
chr1	179546057	179546556	chr1	179326555	179327054	Cnst|chr1:179326555-179327054	0.572590753205075	.	.
chr1	179546057	179546556	chr1	179326555	179327054	Tfb2m|chr1:179326555-179327054	0.572590753205075	.	.
chr1	179546057	179546556	chr1	179425061	179425560	Cnst|chr1:179425061-179425560	0.796003681842575	.	.
chr1	179546057	179546556	chr1	179425061	179425560	Tfb2m|chr1:179425061-179425560	0.796003681842575	.	.
chr1	179667997	179668496	chr1	179326555	179327054	Sccpdh|chr1:179326555-179327054	0.635277415994363	.	.
chr1	180255556	180256055	chr1	180195828	180196327	Gm31728|chr1:180195828-180196327	0.536443969179383	.	.
chr1	180255556	180256055	chr1	180387432	180387931	Gm31728|chr1:180387432-180387931	0.579766488837794	.	.
chr1	180725789	180726288	chr1	180387432	180387931	Acbd3|chr1:180387432-180387931	0.669239686762559	.	.
chr1	181144061	181144560	chr1	181272868	181273367	Cnih4|chr1:181272868-181273367	0.772841590634613	.	.
chr1	181144061	181144560	chr1	181272868	181273367	Nvl|chr1:181272868-181273367	0.772841590634613	.	.
chr1	181842237	181842736	chr1	181545377	181545876	Lbr|chr1:181545377-181545876	0.531237470281832	.	.
chr1	182763734	182764233	chr1	183203806	183204305	Susd4|chr1:183203806-183204305	0.669429576185819	.	.
chr1	183296308	183296807	chr1	183203806	183204305	Aida|chr1:183203806-183204305	0.726168508284977	.	.
chr1	183296308	183296807	chr1	183203806	183204305	Brox|chr1:183203806-183204305	0.726168508284977	.	.
chr1	183296308	183296807	chr1	183640588	183641087	Aida|chr1:183640588-183641087	0.787299707380621	.	.
chr1	183296308	183296807	chr1	183640588	183641087	Brox|chr1:183640588-183641087	0.787299707380621	.	.
chr1	183369413	183369912	chr1	183640588	183641087	Mia3|chr1:183640588-183641087	0.468942544363812	.	.
chr1	184845644	184846143	chr1	185185526	185186025	Marc2|chr1:185185526-185186025	0.737184218230771	.	.
chr1	185203864	185204363	chr1	185185526	185186025	Rab3gap2|chr1:185185526-185186025	0.540639851077347	.	.
chr1	189687923	189688422	chr1	189798195	189798694	Cenpf|chr1:189798195-189798694	0.498799620935665	.	.
chr1	189922073	189922572	chr1	189972944	189973443	Smyd2|chr1:189972944-189973443	0.550823026471679	.	.
chr1	190911562	190912061	chr1	190918940	190919439	Rps6kc1|chr1:190918940-190919439	0.606156848535855	.	.
chr1	191026045	191026544	chr1	190928315	190928814	A230020J21Rik|chr1:190928315-190928814	0.625893228527857	.	.
chr1	191026045	191026544	chr1	190928315	190928814	Flvcr1|chr1:190928315-190928814	0.625893228527857	.	.
chr1	191026045	191026544	chr1	191397049	191397548	A230020J21Rik|chr1:191397049-191397548	0.540899247261122	.	.
chr1	191026045	191026544	chr1	191397049	191397548	Flvcr1|chr1:191397049-191397548	0.540899247261122	.	.
chr1	191062684	191063183	chr1	190918940	190919439	Nsl1|chr1:190918940-190919439	0.652502250106248	.	.
chr1	191062684	191063183	chr1	190918940	190919439	Tatdn3|chr1:190918940-190919439	0.652502250106248	.	.
chr1	191224697	191225196	chr1	190928315	190928814	D730003I15Rik|chr1:190928315-190928814	0.679988784513669	.	.
chr1	192855482	192855981	chr1	192947870	192948369	Gm15867|chr1:192947870-192948369	0.55459450472728	.	.
chr1	192855482	192855981	chr1	192947870	192948369	Sertad4|chr1:192947870-192948369	0.55459450472728	.	.
chr1	192855482	192855981	chr1	193173244	193173743	Gm15867|chr1:193173244-193173743	0.527614138164849	.	.
chr1	192855482	192855981	chr1	193173244	193173743	Sertad4|chr1:193173244-193173743	0.527614138164849	.	.
chr1	194976111	194976610	chr1	194977967	194978466	A330023F24Rik|chr1:194977967-194978466	0.746036483352773	.	.
chr1	194976111	194976610	chr1	194977967	194978466	Gm16897|chr1:194977967-194978466	0.746036483352773	.	.
chr1	195018071	195018570	chr1	194977967	194978466	Gm37027|chr1:194977967-194978466	0.616891302373634	.	.
chr1	195130829	195131328	chr1	194977967	194978466	Cr1l|chr1:194977967-194978466	0.799102412716634	.	.
chr10	4387235	4387734	chr10	4711962	4712461	Zbtb2|chr10:4711962-4712461	0.789236107654275	.	.
chr10	4387235	4387734	chr10	4712513	4713012	Zbtb2|chr10:4712513-4713012	0.745062166001902	.	.
chr10	5550504	5551003	chr10	5264459	5264958	Syne1|chr10:5264459-5264958	0.615844111021086	.	.
chr10	7589567	7590066	chr10	7663092	7663591	Lrp11|chr10:7663092-7663591	0.640559495439133	.	.
chr10	7680943	7681442	chr10	7663092	7663591	Lats1|chr10:7663092-7663591	0.606557817633852	.	.
chr10	7680943	7681442	chr10	7663092	7663591	Pcmt1|chr10:7663092-7663591	0.606557817633852	.	.
chr10	9675019	9675518	chr10	9264294	9264793	Samd5|chr10:9264294-9264793	0.494329009356431	.	.
chr10	9900441	9900940	chr10	9605527	9606026	Gm46210|chr10:9605527-9606026	0.602647154177197	.	.
chr10	9900441	9900940	chr10	9605527	9606026	Stxbp5|chr10:9605527-9606026	0.602647154177197	.	.
chr10	9901024	9901523	chr10	9605527	9606026	Gm46210|chr10:9605527-9606026	0.48027557899873	.	.
chr10	9901024	9901523	chr10	9605527	9606026	Stxbp5|chr10:9605527-9606026	0.48027557899873	.	.
chr10	13868703	13869202	chr10	13596099	13596598	Aig1|chr10:13596099-13596598	0.658806129517361	.	.
chr10	13868703	13869202	chr10	13631731	13632230	Aig1|chr10:13631731-13632230	0.562196388399808	.	.
chr10	13868703	13869202	chr10	13861013	13861512	Aig1|chr10:13861013-13861512	0.713983306039772	.	.
chr10	13868703	13869202	chr10	13952610	13953109	Aig1|chr10:13952610-13953109	0.586795645080618	.	.
chr10	17948344	17948843	chr10	17529726	17530225	Heca|chr10:17529726-17530225	0.494660725661797	.	.
chr10	19591671	19592170	chr10	19987699	19988198	Ifngr1|chr10:19987699-19988198	0.680192896851092	.	.
chr10	20148657	20149156	chr10	20073190	20073689	Map7|chr10:20073190-20073689	0.564895472771342	.	.
chr10	20286480	20286979	chr10	20073190	20073689	Gm48249|chr10:20073190-20073689	0.526590481120572	.	.
chr10	20312656	20313155	chr10	20073190	20073689	4933406P04Rik|chr10:20073190-20073689	0.712316242254884	.	.
chr10	20312656	20313155	chr10	20073190	20073689	Bclaf1|chr10:20073190-20073689	0.712316242254884	.	.
chr10	20347497	20347996	chr10	20365665	20366164	Mtfr2|chr10:20365665-20366164	0.615019962543538	.	.
chr10	21144872	21145371	chr10	20927873	20928372	Gm26577|chr10:20927873-20928372	0.51075138235116	.	.
chr10	22645129	22645628	chr10	22598819	22599318	Slc2a12|chr10:22598819-22599318	0.75522756560909	.	.
chr10	22730224	22730723	chr10	22598819	22599318	AC166256.1|chr10:22598819-22599318	0.681561455942926	.	.
chr10	23787039	23787538	chr10	23815121	23815620	Rps12|chr10:23815121-23815620	0.602250796671437	.	.
chr10	25359501	25360000	chr10	25199853	25200352	Epb41l2|chr10:25199853-25200352	0.752440960599426	.	.
chr10	25620875	25621374	chr10	25296861	25297360	Gm36908|chr10:25296861-25297360	0.503152935644351	.	.
chr10	25620875	25621374	chr10	25677861	25678360	Gm36908|chr10:25677861-25678360	0.572319003708817	.	.
chr10	25621404	25621903	chr10	25296861	25297360	Gm36908|chr10:25296861-25297360	0.610577479180677	.	.
chr10	25621404	25621903	chr10	25677861	25678360	Gm36908|chr10:25677861-25678360	0.694229401437801	.	.
chr10	26752501	26753000	chr10	26825091	26825590	Arhgap18|chr10:26825091-26825590	0.534177045585855	.	.
chr10	29361838	29362337	chr10	29146930	29147429	Rnf146|chr10:29146930-29147429	0.80575281549067	.	.
chr10	30600453	30600952	chr10	30824988	30825487	Trmt11|chr10:30824988-30825487	0.588018150591035	.	.
chr10	30842620	30843119	chr10	30618199	30618698	Hey2|chr10:30618199-30618698	0.619456309682798	.	.
chr10	31313140	31313639	chr10	31742380	31742879	Hddc2|chr10:31742380-31742879	0.473251881381056	.	.
chr10	34207257	34207756	chr10	34316872	34317371	Dse|chr10:34316872-34317371	0.468364199526363	.	.
chr10	34207257	34207756	chr10	34328221	34328720	Dse|chr10:34328221-34328720	0.668826970752455	.	.
chr10	37138712	37139211	chr10	37136922	37137421	5930403N24Rik|chr10:37136922-37137421	0.799660464466092	.	.
chr10	37138712	37139211	chr10	37136922	37137421	Marcks|chr10:37136922-37137421	0.799660464466092	.	.
chr10	37138712	37139211	chr10	37357673	37358172	5930403N24Rik|chr10:37357673-37358172	0.697256088048408	.	.
chr10	37138712	37139211	chr10	37357673	37358172	Marcks|chr10:37357673-37358172	0.697256088048408	.	.
chr10	39133692	39134191	chr10	39017828	39018327	Fam229b|chr10:39017828-39018327	0.664842529793002	.	.
chr10	39133692	39134191	chr10	39017828	39018327	Tube1|chr10:39017828-39018327	0.664842529793002	.	.
chr10	39133692	39134191	chr10	39251574	39252073	Fam229b|chr10:39251574-39252073	0.628312277252304	.	.
chr10	39133692	39134191	chr10	39251574	39252073	Tube1|chr10:39251574-39252073	0.628312277252304	.	.
chr10	39133692	39134191	chr10	39370202	39370701	Fam229b|chr10:39370202-39370701	0.487060584857794	.	.
chr10	39133692	39134191	chr10	39370202	39370701	Tube1|chr10:39370202-39370701	0.487060584857794	.	.
chr10	39369440	39369939	chr10	39017828	39018327	Fyn|chr10:39017828-39018327	0.861524095199084	.	.
chr10	39369440	39369939	chr10	39165450	39165949	Fyn|chr10:39165450-39165949	0.602627696137515	.	.
chr10	39369440	39369939	chr10	39251574	39252073	Fyn|chr10:39251574-39252073	0.78451663982081	.	.
chr10	39369440	39369939	chr10	39370202	39370701	Fyn|chr10:39370202-39370701	0.570544174649366	.	.
chr10	39369440	39369939	chr10	39659329	39659828	Fyn|chr10:39659329-39659828	0.513712141295061	.	.
chr10	39731403	39731902	chr10	39251574	39252073	E130307A14Rik|chr10:39251574-39252073	0.540786667324047	.	.
chr10	39731403	39731902	chr10	39251574	39252073	Rev3l|chr10:39251574-39252073	0.540786667324047	.	.
chr10	39731403	39731902	chr10	39660002	39660501	E130307A14Rik|chr10:39660002-39660501	0.569764647356917	.	.
chr10	39731403	39731902	chr10	39660002	39660501	Rev3l|chr10:39660002-39660501	0.569764647356917	.	.
chr10	41072083	41072582	chr10	41178897	41179396	Gpr6|chr10:41178897-41179396	0.541287003347687	.	.
chr10	41303028	41303527	chr10	41100073	41100572	Ak9|chr10:41100073-41100572	0.670579804471308	.	.
chr10	41303028	41303527	chr10	41100073	41100572	Fig4|chr10:41100073-41100572	0.670579804471308	.	.
chr10	42018185	42018684	chr10	41822298	41822797	1700016J18Rik|chr10:41822298-41822797	0.740538102598882	.	.
chr10	42018185	42018684	chr10	41822298	41822797	Armc2|chr10:41822298-41822797	0.740538102598882	.	.
chr10	42018185	42018684	chr10	41822835	41823334	1700016J18Rik|chr10:41822835-41823334	0.692080754041962	.	.
chr10	42018185	42018684	chr10	41822835	41823334	Armc2|chr10:41822835-41823334	0.692080754041962	.	.
chr10	42018185	42018684	chr10	41887125	41887624	1700016J18Rik|chr10:41887125-41887624	0.619548979870917	.	.
chr10	42018185	42018684	chr10	41887125	41887624	Armc2|chr10:41887125-41887624	0.619548979870917	.	.
chr10	42276537	42277036	chr10	42277563	42278062	Foxo3|chr10:42277563-42278062	0.691770833795304	.	.
chr10	42501588	42502087	chr10	42277563	42278062	Snx3|chr10:42277563-42278062	0.594735496858347	.	.
chr10	43174871	43175370	chr10	43385271	43385770	9030612E09Rik|chr10:43385271-43385770	0.549079247141425	.	.
chr10	43174871	43175370	chr10	43385271	43385770	Sobp|chr10:43385271-43385770	0.549079247141425	.	.
chr10	43540736	43541235	chr10	43385271	43385770	1700021F05Rik|chr10:43385271-43385770	0.469580348676822	.	.
chr10	45577590	45578089	chr10	45373235	45373734	Hace1|chr10:45373235-45373734	0.494072553080772	.	.
chr10	53596436	53596935	chr10	53348201	53348700	Asf1a|chr10:53348201-53348700	0.492875547154723	.	.
chr10	53596436	53596935	chr10	53429015	53429514	Asf1a|chr10:53429015-53429514	0.661044889685964	.	.
chr10	53596436	53596935	chr10	53863390	53863889	Asf1a|chr10:53863390-53863889	0.639269938902988	.	.
chr10	53596436	53596935	chr10	53984025	53984524	Asf1a|chr10:53984025-53984524	0.536143440966525	.	.
chr10	58323065	58323564	chr10	58418503	58419002	Lims1|chr10:58418503-58419002	0.67485067627143	.	.
chr10	59221544	59222043	chr10	58932434	58932933	Sept10|chr10:58932434-58932933	0.496931557617813	.	.
chr10	59221544	59222043	chr10	58932434	58932933	Sowahc|chr10:58932434-58932933	0.496931557617813	.	.
chr10	59221544	59222043	chr10	59277982	59278481	Sept10|chr10:59277982-59278481	0.675512398686051	.	.
chr10	59221544	59222043	chr10	59277982	59278481	Sowahc|chr10:59277982-59278481	0.675512398686051	.	.
chr10	59221544	59222043	chr10	59451740	59452239	Sept10|chr10:59451740-59452239	0.759154397652238	.	.
chr10	59221544	59222043	chr10	59451740	59452239	Sowahc|chr10:59451740-59452239	0.759154397652238	.	.
chr10	59702220	59702719	chr10	59255966	59256465	Micu1|chr10:59255966-59256465	0.519725771061206	.	.
chr10	59702220	59702719	chr10	59267185	59267684	Micu1|chr10:59267185-59267684	0.582141406008313	.	.
chr10	59879903	59880402	chr10	60191675	60192174	Dnajb12|chr10:60191675-60192174	0.54862894290858	.	.
chr10	60002334	60002833	chr10	60148059	60148558	Anapc16|chr10:60148059-60148558	0.479073330665814	.	.
chr10	60002334	60002833	chr10	60148059	60148558	Ascc1|chr10:60148059-60148558	0.479073330665814	.	.
chr10	60002852	60003351	chr10	60153614	60154113	Anapc16|chr10:60153614-60154113	0.527413125999387	.	.
chr10	60002852	60003351	chr10	60153614	60154113	Ascc1|chr10:60153614-60154113	0.527413125999387	.	.
chr10	60277677	60278176	chr10	60153614	60154113	Psap|chr10:60153614-60154113	0.510785542268213	.	.
chr10	61147435	61147934	chr10	60969398	60969897	Sgpl1|chr10:60969398-60969897	0.539816025587189	.	.
chr10	61783689	61784188	chr10	62055333	62055832	H2afy2|chr10:62055333-62055832	0.644016626494984	.	.
chr10	61783689	61784188	chr10	62101434	62101933	H2afy2|chr10:62101434-62101933	0.477231373234582	.	.
chr10	61783689	61784188	chr10	62182988	62183487	H2afy2|chr10:62182988-62183487	0.724618708675516	.	.
chr10	62340040	62340539	chr10	62174418	62174917	Hk1os|chr10:62174418-62174917	0.510834404296393	.	.
chr10	62340040	62340539	chr10	62242877	62243376	Hk1os|chr10:62242877-62243376	0.4852447877881	.	.
chr10	62340040	62340539	chr10	62260971	62261470	Hk1os|chr10:62260971-62261470	0.835128754568166	.	.
chr10	62486629	62487128	chr10	62260971	62261470	Vps26a|chr10:62260971-62261470	0.568978627346649	.	.
chr10	62486629	62487128	chr10	62260971	62261470	Vps26a|chr10:62260971-62261470	0.56897862734665	.	.
chr10	62651098	62651597	chr10	62260971	62261470	Ddx50|chr10:62260971-62261470	0.535455813005722	.	.
chr10	67096187	67096686	chr10	66890172	66890671	Jmjd1c|chr10:66890172-66890671	0.668193934922561	.	.
chr10	67096187	67096686	chr10	66890172	66890671	Reep3|chr10:66890172-66890671	0.668193934922561	.	.
chr10	67096187	67096686	chr10	67076445	67076944	Jmjd1c|chr10:67076445-67076944	0.627571627977762	.	.
chr10	67096187	67096686	chr10	67076445	67076944	Reep3|chr10:67076445-67076944	0.627571627977762	.	.
chr10	67096187	67096686	chr10	67126566	67127065	Jmjd1c|chr10:67126566-67127065	0.679156983510182	.	.
chr10	67096187	67096686	chr10	67126566	67127065	Reep3|chr10:67126566-67127065	0.679156983510182	.	.
chr10	67096716	67097215	chr10	66890172	66890671	Jmjd1c|chr10:66890172-66890671	0.478583750516991	.	.
chr10	67096716	67097215	chr10	66890172	66890671	Reep3|chr10:66890172-66890671	0.478583750516991	.	.
chr10	67285073	67285572	chr10	67493507	67494006	Nrbf2|chr10:67493507-67494006	0.564281585761009	.	.
chr10	67285073	67285572	chr10	67537526	67538025	Nrbf2|chr10:67537526-67538025	0.615635291703683	.	.
chr10	67548797	67549296	chr10	67729197	67729696	Ado|chr10:67729197-67729696	0.663820238856728	.	.
chr10	69212738	69213237	chr10	69008729	69009228	A930033H14Rik|chr10:69008729-69009228	0.655203801687112	.	.
chr10	70096855	70097354	chr10	69964546	69965045	Ccdc6|chr10:69964546-69965045	0.711602278666891	.	.
chr10	70096855	70097354	chr10	70428110	70428609	Ccdc6|chr10:70428110-70428609	0.561622280357291	.	.
chr10	71285013	71285512	chr10	71218217	71218716	Ube2d1|chr10:71218217-71218716	0.608350096368951	.	.
chr10	71344660	71345159	chr10	71218217	71218716	Cisd1|chr10:71218217-71218716	0.68447456654444	.	.
chr10	72654602	72655101	chr10	72687307	72687806	Zwint|chr10:72687307-72687806	0.55902841119738	.	.
chr10	72655128	72655627	chr10	72687307	72687806	Zwint|chr10:72687307-72687806	0.542612239997721	.	.
chr10	75060294	75060793	chr10	74939263	74939762	Bcr|chr10:74939263-74939762	0.484649302349663	.	.
chr10	75517716	75518215	chr10	75684124	75684623	Gucd1|chr10:75684124-75684623	0.501507156182981	.	.
chr10	75517716	75518215	chr10	75684124	75684623	Gucd1|chr10:75684124-75684623	0.501507156182982	.	.
chr10	75517716	75518215	chr10	75684124	75684623	Snrpd3|chr10:75684124-75684623	0.501507156182981	.	.
chr10	75517716	75518215	chr10	75684124	75684623	Snrpd3|chr10:75684124-75684623	0.501507156182982	.	.
chr10	75764120	75764619	chr10	76132547	76133046	Cabin1|chr10:76132547-76133046	0.530507378403214	.	.
chr10	76442015	76442514	chr10	76132547	76133046	Pcnt|chr10:76132547-76133046	0.515639193254549	.	.
chr10	77258974	77259473	chr10	77021332	77021831	Gm10941|chr10:77021332-77021831	0.778766256706713	.	.
chr10	77258974	77259473	chr10	77021332	77021831	Pofut2|chr10:77021332-77021831	0.778766256706713	.	.
chr10	77258974	77259473	chr10	77353288	77353787	Gm10941|chr10:77353288-77353787	0.678832347658307	.	.
chr10	77258974	77259473	chr10	77353288	77353787	Pofut2|chr10:77353288-77353787	0.678832347658307	.	.
chr10	77258974	77259473	chr10	77434684	77435183	Gm10941|chr10:77434684-77435183	0.61438553313026	.	.
chr10	77258974	77259473	chr10	77434684	77435183	Pofut2|chr10:77434684-77435183	0.61438553313026	.	.
chr10	77417987	77418486	chr10	77021332	77021831	Adarb1|chr10:77021332-77021831	0.566864975244932	.	.
chr10	77417987	77418486	chr10	77353288	77353787	Adarb1|chr10:77353288-77353787	0.504105458850215	.	.
chr10	77969634	77970133	chr10	77969102	77969601	Trpm2|chr10:77969102-77969601	0.670108716375574	.	.
chr10	77978313	77978812	chr10	77969102	77969601	Cfap410|chr10:77969102-77969601	0.767159210998652	.	.
chr10	78169521	78170020	chr10	77969102	77969601	Gatd3a|chr10:77969102-77969601	0.495722659430953	.	.
chr10	78169521	78170020	chr10	78396201	78396700	Gatd3a|chr10:78396201-78396700	0.752240390302481	.	.
chr10	78243942	78244441	chr10	78396201	78396700	Trappc10|chr10:78396201-78396700	0.647740008518903	.	.
chr10	78352152	78352651	chr10	78686751	78687250	Agpat3|chr10:78686751-78687250	0.525988893046813	.	.
chr10	78352152	78352651	chr10	78686751	78687250	Gm40709|chr10:78686751-78687250	0.525988893046813	.	.
chr10	78412843	78413342	chr10	78686751	78687250	Rrp1|chr10:78686751-78687250	0.789391592128868	.	.
chr10	78574182	78574681	chr10	78396201	78396700	Ilvbl|chr10:78396201-78396700	0.527260659797065	.	.
chr10	78574182	78574681	chr10	78481893	78482392	Ilvbl|chr10:78481893-78482392	0.555867693906616	.	.
chr10	78574182	78574681	chr10	78812600	78813099	Ilvbl|chr10:78812600-78813099	0.736309576242394	.	.
chr10	78780051	78780550	chr10	78787724	78788223	Slc1a6|chr10:78787724-78788223	0.585164180423252	.	.
chr10	79554879	79555378	chr10	79654793	79655292	Mier2|chr10:79654793-79655292	0.561446091112978	.	.
chr10	79637007	79637506	chr10	79883618	79884117	Gm47163|chr10:79883618-79884117	0.577630256435183	.	.
chr10	79637007	79637506	chr10	79883618	79884117	Shc2|chr10:79883618-79884117	0.577630256435183	.	.
chr10	79669185	79669684	chr10	79803556	79804055	Tpgs1|chr10:79803556-79804055	0.469301942572452	.	.
chr10	79716415	79716914	chr10	79597022	79597521	Hcn2|chr10:79597022-79597521	0.56111905490137	.	.
chr10	79716415	79716914	chr10	79780004	79780503	Hcn2|chr10:79780004-79780503	0.469639743793126	.	.
chr10	79754800	79755299	chr10	79597022	79597521	Fgf22|chr10:79597022-79597521	0.682947478075613	.	.
chr10	79754800	79755299	chr10	80149272	80149771	Fgf22|chr10:80149272-80149771	0.66853431132426	.	.
chr10	79754800	79755299	chr10	80159857	80160356	Fgf22|chr10:80159857-80160356	0.564293242093365	.	.
chr10	79754800	79755299	chr10	80190393	80190892	Fgf22|chr10:80190393-80190892	0.472949533992583	.	.
chr10	79766873	79767372	chr10	79597022	79597521	Rnf126|chr10:79597022-79597521	0.7144988955149	.	.
chr10	79766873	79767372	chr10	79847783	79848282	Rnf126|chr10:79847783-79848282	0.88644165902949	.	.
chr10	79766873	79767372	chr10	80131664	80132163	Rnf126|chr10:80131664-80132163	0.753253919463675	.	.
chr10	79766873	79767372	chr10	80159857	80160356	Rnf126|chr10:80159857-80160356	0.540089135664418	.	.
chr10	79767373	79767872	chr10	79597022	79597521	Rnf126|chr10:79597022-79597521	0.511831303220849	.	.
chr10	79767373	79767872	chr10	79597022	79597521	Rnf126|chr10:79597022-79597521	0.51183130322085	.	.
chr10	79767373	79767872	chr10	79847783	79848282	Rnf126|chr10:79847783-79848282	0.726985925337591	.	.
chr10	79767373	79767872	chr10	80053303	80053802	Rnf126|chr10:80053303-80053802	0.50543536141265	.	.
chr10	79767373	79767872	chr10	80131664	80132163	Rnf126|chr10:80131664-80132163	0.607249946385863	.	.
chr10	79926703	79927202	chr10	80149272	80149771	Arid3a|chr10:80149272-80149771	0.497835929007233	.	.
chr10	79959680	79960179	chr10	79597022	79597521	Wdr18|chr10:79597022-79597521	0.674410829559803	.	.
chr10	79959680	79960179	chr10	80149272	80149771	Wdr18|chr10:80149272-80149771	0.661948063663335	.	.
chr10	79959680	79960179	chr10	80159857	80160356	Wdr18|chr10:80159857-80160356	0.58568499762892	.	.
chr10	79959680	79960179	chr10	80190393	80190892	Wdr18|chr10:80190393-80190892	0.488426514782879	.	.
chr10	79984135	79984634	chr10	79597022	79597521	Tmem259|chr10:79597022-79597521	0.495169651746266	.	.
chr10	79984135	79984634	chr10	79803556	79804055	Tmem259|chr10:79803556-79804055	0.638073343614192	.	.
chr10	79984135	79984634	chr10	80149272	80149771	Tmem259|chr10:80149272-80149771	0.73418029186744	.	.
chr10	79984135	79984634	chr10	80159857	80160356	Tmem259|chr10:80159857-80160356	0.500039022497552	.	.
chr10	79984135	79984634	chr10	80190393	80190892	Tmem259|chr10:80190393-80190892	0.522519267274616	.	.
chr10	79984135	79984634	chr10	80190393	80190892	Tmem259|chr10:80190393-80190892	0.522519267274617	.	.
chr10	79996251	79996750	chr10	79597022	79597521	Abca7|chr10:79597022-79597521	0.641525063843501	.	.
chr10	79996251	79996750	chr10	79847783	79848282	Abca7|chr10:79847783-79848282	0.508151891215067	.	.
chr10	79996251	79996750	chr10	80149272	80149771	Abca7|chr10:80149272-80149771	0.47547163232264	.	.
chr10	79996251	79996750	chr10	80159857	80160356	Abca7|chr10:80159857-80160356	0.520040750229762	.	.
chr10	80115299	80115798	chr10	79780004	79780503	Stk11|chr10:79780004-79780503	0.47539018428256	.	.
chr10	80115299	80115798	chr10	80053303	80053802	Stk11|chr10:80053303-80053802	0.521105384793865	.	.
chr10	80115855	80116354	chr10	80130998	80131497	Stk11|chr10:80130998-80131497	0.524405679051039	.	.
chr10	80115855	80116354	chr10	80167470	80167969	Stk11|chr10:80167470-80167969	0.564941250426889	.	.
chr10	80115855	80116354	chr10	80446153	80446652	Stk11|chr10:80446153-80446652	0.476632050565631	.	.
chr10	80139151	80139650	chr10	80149272	80149771	Atp5d|chr10:80149272-80149771	0.685107740819877	.	.
chr10	80139151	80139650	chr10	80190393	80190892	Atp5d|chr10:80190393-80190892	0.513560437115086	.	.
chr10	80148538	80149037	chr10	80053303	80053802	Midn|chr10:80053303-80053802	0.696971214135972	.	.
chr10	80164965	80165464	chr10	79803556	79804055	Cirbp|chr10:79803556-79804055	0.764727208946578	.	.
chr10	80164965	80165464	chr10	80149272	80149771	Cirbp|chr10:80149272-80149771	0.652228159267609	.	.
chr10	80164965	80165464	chr10	80298753	80299252	Cirbp|chr10:80298753-80299252	0.670088341491539	.	.
chr10	80226253	80226752	chr10	79847783	79848282	Pwwp3a|chr10:79847783-79848282	0.531720168051389	.	.
chr10	80226757	80227256	chr10	80053303	80053802	Pwwp3a|chr10:80053303-80053802	0.522342506305223	.	.
chr10	80260827	80261326	chr10	80053303	80053802	Dazap1|chr10:80053303-80053802	0.775410799056747	.	.
chr10	80260827	80261326	chr10	80053303	80053802	Gamt|chr10:80053303-80053802	0.775410799056747	.	.
chr10	80292185	80292684	chr10	80053303	80053802	Rps15|chr10:80053303-80053802	0.569177339814909	.	.
chr10	80371246	80371745	chr10	80167470	80167969	Gm15123|chr10:80167470-80167969	0.687711201786717	.	.
chr10	80371246	80371745	chr10	80167470	80167969	Gm15124|chr10:80167470-80167969	0.687711201786717	.	.
chr10	80398776	80399275	chr10	80130998	80131497	Mbd3|chr10:80130998-80131497	0.601001152405435	.	.
chr10	80398776	80399275	chr10	80167470	80167969	Mbd3|chr10:80167470-80167969	0.564300106763658	.	.
chr10	80398776	80399275	chr10	80446153	80446652	Mbd3|chr10:80446153-80446652	0.550939086284041	.	.
chr10	80399367	80399866	chr10	80131664	80132163	Mbd3|chr10:80131664-80132163	0.473434965344026	.	.
chr10	80399367	80399866	chr10	80149272	80149771	Mbd3|chr10:80149272-80149771	0.673182201380943	.	.
chr10	80399367	80399866	chr10	80159857	80160356	Mbd3|chr10:80159857-80160356	0.654909539538973	.	.
chr10	80399367	80399866	chr10	80264751	80265250	Mbd3|chr10:80264751-80265250	0.484170118029974	.	.
chr10	80406595	80407094	chr10	80130998	80131497	Uqcr11|chr10:80130998-80131497	0.481074533339155	.	.
chr10	80406595	80407094	chr10	80446153	80446652	Uqcr11|chr10:80446153-80446652	0.497466705630692	.	.
chr10	80433784	80434283	chr10	80130998	80131497	Tcf3|chr10:80130998-80131497	0.499978532624724	.	.
chr10	80433784	80434283	chr10	80446153	80446652	Tcf3|chr10:80446153-80446652	0.649035634065565	.	.
chr10	80590198	80590697	chr10	80298753	80299252	Abhd17a|chr10:80298753-80299252	0.552597339272211	.	.
chr10	80590198	80590697	chr10	80298753	80299252	Gm29093|chr10:80298753-80299252	0.552597339272211	.	.
chr10	80590198	80590697	chr10	80676201	80676700	Abhd17a|chr10:80676201-80676700	0.629871566672888	.	.
chr10	80590198	80590697	chr10	80676201	80676700	Gm29093|chr10:80676201-80676700	0.629871566672888	.	.
chr10	80590198	80590697	chr10	80807167	80807666	Abhd17a|chr10:80807167-80807666	0.501623468853337	.	.
chr10	80590198	80590697	chr10	80807167	80807666	Gm29093|chr10:80807167-80807666	0.501623468853337	.	.
chr10	80622360	80622859	chr10	80446153	80446652	Csnk1g2|chr10:80446153-80446652	0.761993067366571	.	.
chr10	80622360	80622859	chr10	80566638	80567137	Csnk1g2|chr10:80566638-80567137	0.607845186364237	.	.
chr10	80622360	80622859	chr10	80676201	80676700	Csnk1g2|chr10:80676201-80676700	0.613722418730393	.	.
chr10	80622360	80622859	chr10	80807167	80807666	Csnk1g2|chr10:80807167-80807666	0.527849827942309	.	.
chr10	80702062	80702561	chr10	80298753	80299252	Izumo4|chr10:80298753-80299252	0.687862108711131	.	.
chr10	80702062	80702561	chr10	80298753	80299252	Mob3a|chr10:80298753-80299252	0.687862108711131	.	.
chr10	80702062	80702561	chr10	80566638	80567137	Izumo4|chr10:80566638-80567137	0.471580601351442	.	.
chr10	80702062	80702561	chr10	80566638	80567137	Mob3a|chr10:80566638-80567137	0.471580601351442	.	.
chr10	80702062	80702561	chr10	80676201	80676700	Izumo4|chr10:80676201-80676700	0.716320247393519	.	.
chr10	80702062	80702561	chr10	80676201	80676700	Mob3a|chr10:80676201-80676700	0.716320247393519	.	.
chr10	80702062	80702561	chr10	80807167	80807666	Izumo4|chr10:80807167-80807666	0.513231725720045	.	.
chr10	80702062	80702561	chr10	80807167	80807666	Mob3a|chr10:80807167-80807666	0.513231725720045	.	.
chr10	80702672	80703171	chr10	80298753	80299252	Izumo4|chr10:80298753-80299252	0.662345960776891	.	.
chr10	80702672	80703171	chr10	80298753	80299252	Mob3a|chr10:80298753-80299252	0.662345960776891	.	.
chr10	80702672	80703171	chr10	80446153	80446652	Izumo4|chr10:80446153-80446652	0.494332652990429	.	.
chr10	80702672	80703171	chr10	80446153	80446652	Mob3a|chr10:80446153-80446652	0.494332652990429	.	.
chr10	80702672	80703171	chr10	80566638	80567137	Izumo4|chr10:80566638-80567137	0.572482933347376	.	.
chr10	80702672	80703171	chr10	80566638	80567137	Mob3a|chr10:80566638-80567137	0.572482933347376	.	.
chr10	80702672	80703171	chr10	80676201	80676700	Izumo4|chr10:80676201-80676700	0.739133096314558	.	.
chr10	80702672	80703171	chr10	80676201	80676700	Mob3a|chr10:80676201-80676700	0.739133096314558	.	.
chr10	80702672	80703171	chr10	80807167	80807666	Izumo4|chr10:80807167-80807666	0.569754453602715	.	.
chr10	80702672	80703171	chr10	80807167	80807666	Mob3a|chr10:80807167-80807666	0.569754453602715	.	.
chr10	80742110	80742609	chr10	80676201	80676700	Ap3d1|chr10:80676201-80676700	0.51084174372205	.	.
chr10	80826143	80826642	chr10	81192202	81192701	Oaz1|chr10:81192202-81192701	0.611723485574851	.	.
chr10	80826780	80827279	chr10	81192202	81192701	Oaz1|chr10:81192202-81192701	0.527392886913512	.	.
chr10	80843833	80844332	chr10	81192202	81192701	Lingo3|chr10:81192202-81192701	0.585707623410346	.	.
chr10	80900697	80901196	chr10	81192202	81192701	Timm13|chr10:81192202-81192701	0.607195252263715	.	.
chr10	80929771	80930270	chr10	80566638	80567137	Gadd45b|chr10:80566638-80567137	0.534556625503577	.	.
chr10	80929771	80930270	chr10	80676201	80676700	Gadd45b|chr10:80676201-80676700	0.762898053425121	.	.
chr10	80929771	80930270	chr10	80807167	80807666	Gadd45b|chr10:80807167-80807666	0.508031477941192	.	.
chr10	81014811	81015310	chr10	81192202	81192701	Gng7|chr10:81192202-81192701	0.689357545168388	.	.
chr10	81014811	81015310	chr10	81472805	81473304	Gng7|chr10:81472805-81473304	0.715827456263969	.	.
chr10	81037087	81037586	chr10	81432821	81433320	Slc39a3|chr10:81432821-81433320	0.525388813021896	.	.
chr10	81069721	81070220	chr10	81192202	81192701	Thop1|chr10:81192202-81192701	0.67760761673716	.	.
chr10	81069721	81070220	chr10	81407442	81407941	Thop1|chr10:81407442-81407941	0.568400941377807	.	.
chr10	81069721	81070220	chr10	81472805	81473304	Thop1|chr10:81472805-81473304	0.561845505448502	.	.
chr10	81167584	81168083	chr10	80807167	80807666	Pias4|chr10:80807167-80807666	0.52278015939538	.	.
chr10	81176243	81176742	chr10	80807167	80807666	Eef2|chr10:80807167-80807666	0.552818073437653	.	.
chr10	81176243	81176742	chr10	81432821	81433320	Eef2|chr10:81432821-81433320	0.508977297835259	.	.
chr10	81176825	81177324	chr10	81432821	81433320	Eef2|chr10:81432821-81433320	0.565336161397246	.	.
chr10	81292618	81293117	chr10	81432821	81433320	Pip5k1c|chr10:81432821-81433320	0.774144508828618	.	.
chr10	81292618	81293117	chr10	81605015	81605514	Pip5k1c|chr10:81605015-81605514	0.58277426436103	.	.
chr10	81320497	81320996	chr10	81192202	81192701	Cactin|chr10:81192202-81192701	0.531601760882295	.	.
chr10	81384063	81384562	chr10	81407442	81407941	Dohh|chr10:81407442-81407941	0.516816673217642	.	.
chr10	81545004	81545503	chr10	81571498	81571997	Gna11|chr10:81571498-81571997	0.623453249666906	.	.
chr10	81545004	81545503	chr10	81605015	81605514	Gna11|chr10:81605015-81605514	0.513013724576802	.	.
chr10	81545004	81545503	chr10	81643405	81643904	Gna11|chr10:81643405-81643904	0.635091530634585	.	.
chr10	81559200	81559699	chr10	81633421	81633920	Tle5|chr10:81633421-81633920	0.533066093624649	.	.
chr10	81600731	81601230	chr10	81432821	81433320	Tle6|chr10:81432821-81433320	0.654687751591874	.	.
chr10	81627379	81627878	chr10	81432821	81433320	Ankrd24|chr10:81432821-81433320	0.648999817177718	.	.
chr10	81627379	81627878	chr10	81432821	81433320	Sirt6|chr10:81432821-81433320	0.648999817177718	.	.
chr10	81627379	81627878	chr10	81605015	81605514	Ankrd24|chr10:81605015-81605514	0.484688088211554	.	.
chr10	81627379	81627878	chr10	81605015	81605514	Sirt6|chr10:81605015-81605514	0.484688088211554	.	.
chr10	81648748	81649247	chr10	81571498	81571997	Gm10778|chr10:81571498-81571997	0.490929333160735	.	.
chr10	81648748	81649247	chr10	81605015	81605514	Gm10778|chr10:81605015-81605514	0.541490345567273	.	.
chr10	81648748	81649247	chr10	81643405	81643904	Gm10778|chr10:81643405-81643904	0.563978401876787	.	.
chr10	82629507	82630006	chr10	82698823	82699322	Tdg|chr10:82698823-82699322	0.483006915442486	.	.
chr10	82763879	82764378	chr10	83049188	83049687	Nfyb|chr10:83049188-83049687	0.478765388793998	.	.
chr10	82763879	82764378	chr10	83049188	83049687	Nfyb|chr10:83049188-83049687	0.478765388793999	.	.
chr10	82985064	82985563	chr10	82698823	82699322	Chst11|chr10:82698823-82699322	0.546470465801217	.	.
chr10	82985064	82985563	chr10	83049188	83049687	Chst11|chr10:83049188-83049687	0.528392283620255	.	.
chr10	84917312	84917811	chr10	84976558	84977057	Ric8b|chr10:84976558-84977057	0.847301442397321	.	.
chr10	84917312	84917811	chr10	85011132	85011631	Ric8b|chr10:85011132-85011631	0.57366738780359	.	.
chr10	85127846	85128345	chr10	84976558	84977057	Mterf2|chr10:84976558-84977057	0.604390140270071	.	.
chr10	85127846	85128345	chr10	85011132	85011631	Mterf2|chr10:85011132-85011631	0.769529082474273	.	.
chr10	86778694	86779193	chr10	86974853	86975352	Nt5dc3|chr10:86974853-86975352	0.528214602553973	.	.
chr10	87058237	87058736	chr10	86974853	86975352	1700113H08Rik|chr10:86974853-86975352	0.635726007462393	.	.
chr10	87058237	87058736	chr10	87488744	87489243	1700113H08Rik|chr10:87488744-87489243	0.537420773749472	.	.
chr10	88200852	88201351	chr10	87813119	87813618	Washc3|chr10:87813119-87813618	0.517453715946546	.	.
chr10	88378931	88379430	chr10	88738951	88739450	Dram1|chr10:88738951-88739450	0.695206399044614	.	.
chr10	88378931	88379430	chr10	88738951	88739450	Gnptab|chr10:88738951-88739450	0.695206399044614	.	.
chr10	88503789	88504288	chr10	88691397	88691896	Chpt1|chr10:88691397-88691896	0.633161369684219	.	.
chr10	88730714	88731213	chr10	88260277	88260776	Arl1|chr10:88260277-88260776	0.679152687251273	.	.
chr10	88731569	88732068	chr10	88260277	88260776	Arl1|chr10:88260277-88260776	0.470609487423269	.	.
chr10	89686076	89686575	chr10	89461774	89462273	1500026H17Rik|chr10:89461774-89462273	0.63763748478575	.	.
chr10	89686076	89686575	chr10	89461774	89462273	Scyl2|chr10:89461774-89462273	0.63763748478575	.	.
chr10	89732079	89732578	chr10	89256545	89257044	Actr6|chr10:89256545-89257044	0.703804907726511	.	.
chr10	89872634	89873133	chr10	90072051	90072550	Anks1b|chr10:90072051-90072550	0.58850286377977	.	.
chr10	89873158	89873657	chr10	90072051	90072550	Anks1b|chr10:90072051-90072550	0.574294640513213	.	.
chr10	90728693	90729192	chr10	90432499	90432998	Gm47591|chr10:90432499-90432998	0.700437965923054	.	.
chr10	90728693	90729192	chr10	90432499	90432998	Gm47591|chr10:90432499-90432998	0.700437965923055	.	.
chr10	90728693	90729192	chr10	90828888	90829387	Gm47591|chr10:90828888-90829387	0.541431470331507	.	.
chr10	90728693	90729192	chr10	90829393	90829892	Gm47591|chr10:90829393-90829892	0.64097053863646	.	.
chr10	91181390	91181889	chr10	90828888	90829387	Tmpo|chr10:90828888-90829387	0.682146224717727	.	.
chr10	91181390	91181889	chr10	90829393	90829892	Tmpo|chr10:90829393-90829892	0.70422810152453	.	.
chr10	91181390	91181889	chr10	91430134	91430633	Tmpo|chr10:91430134-91430633	0.544176280531445	.	.
chr10	94035618	94036117	chr10	94394710	94395209	Fgd6|chr10:94394710-94395209	0.677027190376175	.	.
chr10	94035618	94036117	chr10	94394710	94395209	Vezt|chr10:94394710-94395209	0.677027190376175	.	.
chr10	94147608	94148107	chr10	94378423	94378922	Nr2c1|chr10:94378423-94378922	0.475980767778731	.	.
chr10	94198747	94199246	chr10	94230531	94231030	Ndufa12|chr10:94230531-94231030	0.515829352964267	.	.
chr10	94198747	94199246	chr10	94230531	94231030	Ndufa12|chr10:94230531-94231030	0.515829352964268	.	.
chr10	94688424	94688923	chr10	94394710	94395209	Cep83|chr10:94394710-94395209	0.685889271252183	.	.
chr10	94688424	94688923	chr10	94394710	94395209	Cep83os|chr10:94394710-94395209	0.685889271252183	.	.
chr10	94688424	94688923	chr10	94514585	94515084	Cep83|chr10:94514585-94515084	0.571692436644363	.	.
chr10	94688424	94688923	chr10	94514585	94515084	Cep83os|chr10:94514585-94515084	0.571692436644363	.	.
chr10	95940376	95940875	chr10	95790625	95791124	Eea1|chr10:95790625-95791124	0.680016389986877	.	.
chr10	95940376	95940875	chr10	96077389	96077888	Eea1|chr10:96077389-96077888	0.61239411324451	.	.
chr10	98914847	98915346	chr10	98648798	98649297	Atp2b1|chr10:98648798-98649297	0.527106568019787	.	.
chr10	99228089	99228588	chr10	99222713	99223212	Gm34574|chr10:99222713-99223212	0.477322186014377	.	.
chr10	105574222	105574721	chr10	105774364	105774863	Gm15663|chr10:105774364-105774863	0.494132617558617	.	.
chr10	105574222	105574721	chr10	105774364	105774863	Tmtc2|chr10:105774364-105774863	0.494132617558617	.	.
chr10	106469497	106469996	chr10	106468917	106469416	Ppfia2|chr10:106468917-106469416	0.79328726373944	.	.
chr10	108161813	108162312	chr10	108300756	108301255	Ppp1r12a|chr10:108300756-108301255	0.805724945186268	.	.
chr10	108162386	108162885	chr10	108300756	108301255	Ppp1r12a|chr10:108300756-108301255	0.646496717295726	.	.
chr10	108162386	108162885	chr10	108445970	108446469	Ppp1r12a|chr10:108445970-108446469	0.52441911507709	.	.
chr10	108162386	108162885	chr10	108446538	108447037	Ppp1r12a|chr10:108446538-108447037	0.49205942010335	.	.
chr10	112160072	112160571	chr10	112269507	112270006	Glipr1l3|chr10:112269507-112270006	0.573098591181097	.	.
chr10	112270038	112270537	chr10	112138513	112139012	Kcnc2|chr10:112138513-112139012	0.474110861972697	.	.
chr10	112270038	112270537	chr10	112269507	112270006	Kcnc2|chr10:112269507-112270006	0.947798434373597	.	.
chr10	117063671	117064170	chr10	117435311	117435810	Cct2|chr10:117435311-117435810	0.503545906306641	.	.
chr10	117389704	117390203	chr10	117376221	117376720	Gm48903|chr10:117376221-117376720	0.513210829684379	.	.
chr10	117710592	117711091	chr10	117376790	117377289	Mdm2|chr10:117376790-117377289	0.60825640280249	.	.
chr10	117746155	117746654	chr10	117376790	117377289	Slc35e3|chr10:117376790-117377289	0.588995511726155	.	.
chr10	117845812	117846311	chr10	117663610	117664109	Rap1b|chr10:117663610-117664109	0.628053202018444	.	.
chr10	117845812	117846311	chr10	117908054	117908553	Rap1b|chr10:117908054-117908553	0.742810551497552	.	.
chr10	119239821	119240320	chr10	118868601	118869100	Cand1|chr10:118868601-118869100	0.741679130162994	.	.
chr10	119240331	119240830	chr10	118868601	118869100	Cand1|chr10:118868601-118869100	0.626954269614325	.	.
chr10	119453212	119453711	chr10	119551997	119552496	Grip1|chr10:119551997-119552496	0.469359778503939	.	.
chr10	119761370	119761869	chr10	119522944	119523443	Grip1os2|chr10:119522944-119523443	0.501858808785559	.	.
chr10	119761370	119761869	chr10	119551997	119552496	Grip1os2|chr10:119551997-119552496	0.709966242133727	.	.
chr10	119761370	119761869	chr10	120208568	120209067	Grip1os2|chr10:120208568-120209067	0.70989990504438	.	.
chr10	120112717	120113216	chr10	120051162	120051661	Helb|chr10:120051162-120051661	0.810779862459945	.	.
chr10	120112717	120113216	chr10	120051162	120051661	Helb|chr10:120051162-120051661	0.810779862459946	.	.
chr10	120226758	120227257	chr10	120208568	120209067	Llph|chr10:120208568-120209067	0.570696769719446	.	.
chr10	120227259	120227758	chr10	119818965	119819464	Llph|chr10:119818965-119819464	0.69431901565613	.	.
chr10	120227259	120227758	chr10	120443702	120444201	Llph|chr10:120443702-120444201	0.538407089790571	.	.
chr10	121505183	121505682	chr10	121273047	121273546	Gm46204|chr10:121273047-121273546	0.48220165574061	.	.
chr10	121586575	121587074	chr10	121569539	121570038	Tbk1|chr10:121569539-121570038	0.470890762388079	.	.
chr10	121739673	121740172	chr10	121273047	121273546	BC048403|chr10:121273047-121273546	0.615075178321698	.	.
chr10	122047104	122047603	chr10	122008793	122009292	Srgap1|chr10:122008793-122009292	0.757371860924359	.	.
chr10	122047104	122047603	chr10	122120828	122121327	Srgap1|chr10:122120828-122121327	0.509683643250179	.	.
chr10	122097114	122097613	chr10	122008793	122009292	Rxylt1|chr10:122008793-122009292	0.624066722532081	.	.
chr10	122097114	122097613	chr10	122120828	122121327	Rxylt1|chr10:122120828-122121327	0.584220662152894	.	.
chr10	123076214	123076713	chr10	123325085	123325584	Mon2|chr10:123325085-123325584	0.574774915651137	.	.
chr10	126793842	126794341	chr10	126820733	126821232	4930484H19Rik|chr10:126820733-126821232	0.497419129775185	.	.
chr10	126901130	126901629	chr10	126990312	126990811	Atp23|chr10:126990312-126990811	0.49892073424224	.	.
chr10	126978303	126978802	chr10	126752667	126753166	Ctdsp2|chr10:126752667-126753166	0.791353997503839	.	.
chr10	126978303	126978802	chr10	126845450	126845949	Ctdsp2|chr10:126845450-126845949	0.754938037257179	.	.
chr10	126978303	126978802	chr10	127188571	127189070	Ctdsp2|chr10:127188571-127189070	0.531070878378174	.	.
chr10	127060121	127060620	chr10	126820733	126821232	March9|chr10:126820733-126821232	0.614704755830794	.	.
chr10	127060121	127060620	chr10	126935689	126936188	March9|chr10:126935689-126936188	0.636041827032989	.	.
chr10	127063299	127063798	chr10	126928205	126928704	Cdk4|chr10:126928205-126928704	0.601335863919515	.	.
chr10	127063299	127063798	chr10	126990312	126990811	Cdk4|chr10:126990312-126990811	0.613072785067553	.	.
chr10	127070111	127070610	chr10	126752667	126753166	A730063M14Rik|chr10:126752667-126753166	0.579231057086067	.	.
chr10	127070111	127070610	chr10	126752667	126753166	Tspan31|chr10:126752667-126753166	0.579231057086067	.	.
chr10	127070111	127070610	chr10	126845450	126845949	A730063M14Rik|chr10:126845450-126845949	0.563730381660081	.	.
chr10	127070111	127070610	chr10	126845450	126845949	Tspan31|chr10:126845450-126845949	0.563730381660081	.	.
chr10	127070111	127070610	chr10	127188571	127189070	A730063M14Rik|chr10:127188571-127189070	0.542961480295039	.	.
chr10	127070111	127070610	chr10	127188571	127189070	Tspan31|chr10:127188571-127189070	0.542961480295039	.	.
chr10	127121077	127121576	chr10	126820733	126821232	Os9|chr10:126820733-126821232	0.708514533389844	.	.
chr10	127121077	127121576	chr10	126990312	126990811	Os9|chr10:126990312-126990811	0.789299773561763	.	.
chr10	127164869	127165368	chr10	126928205	126928704	B4galnt1|chr10:126928205-126928704	0.596115715614794	.	.
chr10	127196373	127196872	chr10	126820733	126821232	Dtx3|chr10:126820733-126821232	0.623581448776966	.	.
chr10	127196373	127196872	chr10	126935689	126936188	Dtx3|chr10:126935689-126936188	0.575616537787778	.	.
chr10	127211362	127211861	chr10	126752667	126753166	Pip4k2c|chr10:126752667-126753166	0.655502029747188	.	.
chr10	127211362	127211861	chr10	126845450	126845949	Pip4k2c|chr10:126845450-126845949	0.598751059296034	.	.
chr10	127211362	127211861	chr10	127188571	127189070	Pip4k2c|chr10:127188571-127189070	0.567699158780737	.	.
chr10	127262910	127263409	chr10	127188571	127189070	Kif5a|chr10:127188571-127189070	0.63868552098206	.	.
chr10	127266068	127266567	chr10	127188571	127189070	Dctn2|chr10:127188571-127189070	0.503256919329551	.	.
chr10	127290344	127290843	chr10	127188571	127189070	Ddit3|chr10:127188571-127189070	0.680552283346082	.	.
chr10	127290344	127290843	chr10	127188571	127189070	Gm4189|chr10:127188571-127189070	0.680552283346082	.	.
chr10	128014912	128015411	chr10	128096604	128097103	Prim1|chr10:128096604-128097103	0.554509014262518	.	.
chr10	128035316	128035815	chr10	128096604	128097103	Naca|chr10:128096604-128097103	0.51020772891922	.	.
chr10	128058600	128059099	chr10	128409597	128410096	Ptges3|chr10:128409597-128410096	0.504450580931666	.	.
chr10	128082998	128083497	chr10	128409597	128410096	Atp5b|chr10:128409597-128410096	0.541272260815423	.	.
chr10	128082998	128083497	chr10	128409597	128410096	Gm47438|chr10:128409597-128410096	0.541272260815423	.	.
chr10	128194133	128194632	chr10	128096604	128097103	Gls2|chr10:128096604-128097103	0.800407135753684	.	.
chr10	128194133	128194632	chr10	128221591	128222090	Gls2|chr10:128221591-128222090	0.474682108856411	.	.
chr10	128270187	128270686	chr10	128409597	128410096	Stat2|chr10:128409597-128410096	0.501010016960338	.	.
chr10	128322161	128322660	chr10	128409597	128410096	Cnpy2|chr10:128409597-128410096	0.602367565003373	.	.
chr10	128337438	128337937	chr10	128409597	128410096	Cs|chr10:128409597-128410096	0.482539233230513	.	.
chr10	128376834	128377333	chr10	128409597	128410096	Ankrd52|chr10:128409597-128410096	0.804257006034585	.	.
chr10	128696211	128696710	chr10	128409597	128410096	Rab5b|chr10:128409597-128410096	0.523688484041686	.	.
chr10	128922870	128923369	chr10	128805195	128805694	Bloc1s1|chr10:128805195-128805694	0.666679536763127	.	.
chr10	128922870	128923369	chr10	128805195	128805694	Rdh5|chr10:128805195-128805694	0.666679536763127	.	.
chr11	3202390	3202889	chr11	3332133	3332632	Eif4enif1|chr11:3332133-3332632	0.789256190524823	.	.
chr11	3266213	3266712	chr11	3332133	3332632	Drg1|chr11:3332133-3332632	0.501969979972477	.	.
chr11	3452086	3452585	chr11	3332133	3332632	8430429K09Rik|chr11:3332133-3332632	0.549799453378507	.	.
chr11	3452086	3452585	chr11	3332133	3332632	Rnf185|chr11:3332133-3332632	0.549799453378507	.	.
chr11	3894950	3895449	chr11	4121657	4122156	4921536K21Rik|chr11:4121657-4122156	0.584913023312627	.	.
chr11	3894950	3895449	chr11	4121657	4122156	Dusp18|chr11:4121657-4122156	0.584913023312627	.	.
chr11	5444680	5445179	chr11	5707491	5707990	Znrf3|chr11:5707491-5707990	0.561162420411022	.	.
chr11	5520703	5521202	chr11	5740921	5741420	Xbp1|chr11:5740921-5741420	0.578783295986942	.	.
chr11	5762152	5762651	chr11	5901921	5902420	Urgcp|chr11:5901921-5902420	0.584185088391084	.	.
chr11	5762152	5762651	chr11	6000282	6000781	Urgcp|chr11:6000282-6000781	0.640771257665613	.	.
chr11	5878079	5878578	chr11	5740921	5741420	Pold2|chr11:5740921-5741420	0.524472791799859	.	.
chr11	5878079	5878578	chr11	5901921	5902420	Pold2|chr11:5901921-5902420	0.741780849809752	.	.
chr11	5878079	5878578	chr11	6000282	6000781	Pold2|chr11:6000282-6000781	0.791773426436096	.	.
chr11	6065410	6065909	chr11	6313916	6314415	Camk2b|chr11:6313916-6314415	0.593977875243145	.	.
chr11	6274682	6275181	chr11	6107743	6108242	Tmed4|chr11:6107743-6108242	0.489686413433987	.	.
chr11	6291660	6292159	chr11	6000282	6000781	Ogdh|chr11:6000282-6000781	0.592443980551184	.	.
chr11	6291660	6292159	chr11	6692280	6692779	Ogdh|chr11:6692280-6692779	0.499649796525412	.	.
chr11	6388567	6389066	chr11	6313916	6314415	Zmiz2|chr11:6313916-6314415	0.633690104912431	.	.
chr11	6389069	6389568	chr11	6313916	6314415	Zmiz2|chr11:6313916-6314415	0.696066858737677	.	.
chr11	6444307	6444806	chr11	6107052	6107551	H2afv|chr11:6107052-6107551	0.48143072436444	.	.
chr11	6605340	6605839	chr11	6313916	6314415	Nacad|chr11:6313916-6314415	0.523361677875491	.	.
chr11	7063206	7063705	chr11	7363062	7363561	Adcy1|chr11:7363062-7363561	0.61319077991584	.	.
chr11	20249230	20249729	chr11	19925308	19925807	Cep68|chr11:19925308-19925807	0.471717929834941	.	.
chr11	20249230	20249729	chr11	20431404	20431903	Cep68|chr11:20431404-20431903	0.67748066308037	.	.
chr11	20249230	20249729	chr11	20431924	20432423	Cep68|chr11:20431924-20432423	0.635938624815869	.	.
chr11	20332570	20333069	chr11	20631609	20632108	Slc1a4|chr11:20631609-20632108	0.639058946340199	.	.
chr11	20542743	20543242	chr11	20431404	20431903	Sertad2|chr11:20431404-20431903	0.521801888943964	.	.
chr11	20542743	20543242	chr11	20431924	20432423	Sertad2|chr11:20431924-20432423	0.493588606327296	.	.
chr11	20542743	20543242	chr11	20532483	20532982	Sertad2|chr11:20532483-20532982	0.496269823297605	.	.
chr11	20542743	20543242	chr11	20987655	20988154	Sertad2|chr11:20987655-20988154	0.663069066544163	.	.
chr11	22859555	22860054	chr11	22874789	22875288	9130230N09Rik|chr11:22874789-22875288	0.570833778009374	.	.
chr11	22859555	22860054	chr11	23124342	23124841	9130230N09Rik|chr11:23124342-23124841	0.707367349141354	.	.
chr11	23008099	23008598	chr11	22874789	22875288	Fam161a|chr11:22874789-22875288	0.519531876398915	.	.
chr11	23008099	23008598	chr11	23124342	23124841	Fam161a|chr11:23124342-23124841	0.615079157235588	.	.
chr11	23497762	23498261	chr11	23124342	23124841	1700030C12Rik|chr11:23124342-23124841	0.711010526373628	.	.
chr11	23497762	23498261	chr11	23124342	23124841	Ahsa2|chr11:23124342-23124841	0.711010526373628	.	.
chr11	23895039	23895538	chr11	24043961	24044460	Gm12061|chr11:24043961-24044460	0.471862740222324	.	.
chr11	23895039	23895538	chr11	24043961	24044460	Papolg|chr11:24043961-24044460	0.471862740222324	.	.
chr11	26210094	26210593	chr11	26387215	26387714	5730522E02Rik|chr11:26387215-26387714	0.763746259454055	.	.
chr11	30025915	30026414	chr11	29827694	29828193	Eml6|chr11:29827694-29828193	0.629300020067123	.	.
chr11	31965783	31966282	chr11	31694883	31695382	4930524B15Rik|chr11:31694883-31695382	0.582496564131939	.	.
chr11	31965783	31966282	chr11	31941299	31941798	4930524B15Rik|chr11:31941299-31941798	0.473322903827293	.	.
chr11	31965783	31966282	chr11	32238375	32238874	4930524B15Rik|chr11:32238375-32238874	0.472473255295934	.	.
chr11	32205089	32205588	chr11	31870507	31871006	Snrnp25|chr11:31870507-31871006	0.527240787883105	.	.
chr11	32226228	32226727	chr11	31821911	31822410	Mpg|chr11:31821911-31822410	0.556670323658753	.	.
chr11	32226228	32226727	chr11	32238375	32238874	Mpg|chr11:32238375-32238874	0.490993111005343	.	.
chr11	32454804	32455303	chr11	32113096	32113595	Ubtd2|chr11:32113096-32113595	0.556883087072726	.	.
chr11	33513007	33513506	chr11	33882603	33883102	Ranbp17|chr11:33882603-33883102	0.612761039171779	.	.
chr11	34833438	34833937	chr11	34862244	34862743	Spdl1|chr11:34862244-34862743	0.493012627481928	.	.
chr11	35769204	35769703	chr11	35639313	35639812	Pank3|chr11:35639313-35639812	0.541592938034063	.	.
chr11	35769204	35769703	chr11	36001228	36001727	Pank3|chr11:36001228-36001727	0.5584043232902	.	.
chr11	37235651	37236150	chr11	37435095	37435594	Tenm2|chr11:37435095-37435594	0.613520134810132	.	.
chr11	43433432	43433931	chr11	43350183	43350682	Slu7|chr11:43350183-43350682	0.507512392929443	.	.
chr11	43681550	43682049	chr11	43350183	43350682	Pwwp2a|chr11:43350183-43350682	0.621495486733398	.	.
chr11	43681550	43682049	chr11	43613025	43613524	Pwwp2a|chr11:43613025-43613524	0.640843800237062	.	.
chr11	43681550	43682049	chr11	43672030	43672529	Pwwp2a|chr11:43672030-43672529	0.623700801034771	.	.
chr11	45851687	45852186	chr11	45926729	45927228	Clint1|chr11:45926729-45927228	0.691281394102187	.	.
chr11	45944758	45945257	chr11	45926729	45927228	Lsm11|chr11:45926729-45927228	0.721986260412051	.	.
chr11	46235226	46235725	chr11	46016009	46016508	Fndc9|chr11:46016009-46016508	0.50541630419906	.	.
chr11	46312118	46312617	chr11	46016009	46016508	Cyfip2|chr11:46016009-46016508	0.645419679679515	.	.
chr11	46436683	46437182	chr11	46275280	46275779	Med7|chr11:46275280-46275779	0.702046720676039	.	.
chr11	49846412	49846911	chr11	50225066	50225565	Mapk9|chr11:50225066-50225565	0.680518015965798	.	.
chr11	50025016	50025515	chr11	50225066	50225565	Rnf130|chr11:50225066-50225565	0.738208088855994	.	.
chr11	50130638	50131137	chr11	50225066	50225565	Tbc1d9b|chr11:50225066-50225565	0.629942813049339	.	.
chr11	50131147	50131646	chr11	50225066	50225565	Tbc1d9b|chr11:50225066-50225565	0.72493019042222	.	.
chr11	50210588	50211087	chr11	50225066	50225565	Mgat4b|chr11:50225066-50225565	0.798090654195721	.	.
chr11	50210588	50211087	chr11	50225066	50225565	Sqstm1|chr11:50225066-50225565	0.798090654195721	.	.
chr11	50325563	50326062	chr11	50421849	50422348	Canx|chr11:50421849-50422348	0.507701125978167	.	.
chr11	50325563	50326062	chr11	50501310	50501809	Canx|chr11:50501310-50501809	0.613869757831987	.	.
chr11	50430591	50431090	chr11	50225066	50225565	Rufy1|chr11:50225066-50225565	0.492628792556893	.	.
chr11	50601732	50602231	chr11	50648390	50648889	Adamts2|chr11:50648390-50648889	0.55961461218694	.	.
chr11	50601732	50602231	chr11	50648390	50648889	Gm12198|chr11:50648390-50648889	0.55961461218694	.	.
chr11	50827537	50828036	chr11	50648390	50648889	Zfp354c|chr11:50648390-50648889	0.655097377748973	.	.
chr11	50887467	50887966	chr11	50501310	50501809	Zfp454|chr11:50501310-50501809	0.467953961501911	.	.
chr11	50887467	50887966	chr11	50769375	50769874	Zfp454|chr11:50769375-50769874	0.681927405915224	.	.
chr11	50887467	50887966	chr11	50769375	50769874	Zfp454|chr11:50769375-50769874	0.681927405915225	.	.
chr11	51058989	51059488	chr11	50769375	50769874	Zfp354a|chr11:50769375-50769874	0.536641942863868	.	.
chr11	51058989	51059488	chr11	51449788	51450287	Zfp354a|chr11:51449788-51450287	0.533271139159231	.	.
chr11	51058989	51059488	chr11	51459429	51459928	Zfp354a|chr11:51459429-51459928	0.608558113954191	.	.
chr11	51619481	51619980	chr11	51756283	51756782	Nhp2|chr11:51756283-51756782	0.537954258142352	.	.
chr11	51635626	51636125	chr11	51545712	51546211	Rmnd5b|chr11:51545712-51546211	0.586645950722638	.	.
chr11	51763403	51763902	chr11	51545712	51546211	Sar1b|chr11:51545712-51546211	0.497087339315675	.	.
chr11	51763403	51763902	chr11	51545712	51546211	Sec24a|chr11:51545712-51546211	0.497087339315675	.	.
chr11	51999945	52000444	chr11	51756283	51756782	Gm12204|chr11:51756283-51756782	0.619179475292892	.	.
chr11	51999945	52000444	chr11	51756283	51756782	Ube2b|chr11:51756283-51756782	0.619179475292892	.	.
chr11	52003968	52004467	chr11	51755773	51756272	Cdkl3|chr11:51755773-51756272	0.571081637602777	.	.
chr11	52003968	52004467	chr11	51805139	51805638	Cdkl3|chr11:51805139-51805638	0.575237983181716	.	.
chr11	52003968	52004467	chr11	52253862	52254361	Cdkl3|chr11:52253862-52254361	0.583372849285501	.	.
chr11	52231721	52232220	chr11	51755773	51756272	Skp1a|chr11:51755773-51756272	0.507097855502647	.	.
chr11	52231721	52232220	chr11	51805139	51805638	Skp1a|chr11:51805139-51805638	0.527515191234622	.	.
chr11	52231721	52232220	chr11	52253862	52254361	Skp1a|chr11:52253862-52254361	0.538231006424869	.	.
chr11	52396175	52396674	chr11	52253862	52254361	9530068E07Rik|chr11:52253862-52254361	0.471209472446649	.	.
chr11	53300322	53300821	chr11	53627817	53628316	Hspa4|chr11:53627817-53628316	0.495218738274349	.	.
chr11	53350427	53350926	chr11	53636042	53636541	Aff4|chr11:53636042-53636541	0.481124479771771	.	.
chr11	53430286	53430785	chr11	53048104	53048603	Gdf9|chr11:53048104-53048603	0.742299402595143	.	.
chr11	53430286	53430785	chr11	53048104	53048603	Uqcrq|chr11:53048104-53048603	0.742299402595143	.	.
chr11	53431010	53431509	chr11	53048104	53048603	Gdf9|chr11:53048104-53048603	0.567338241759106	.	.
chr11	53431010	53431509	chr11	53048104	53048603	Uqcrq|chr11:53048104-53048603	0.567338241759106	.	.
chr11	53519552	53520051	chr11	53520056	53520555	Sept8|chr11:53520056-53520555	0.577343551914754	.	.
chr11	53891550	53892049	chr11	53627817	53628316	Slc22a5|chr11:53627817-53628316	0.721141031909731	.	.
chr11	55033230	55033729	chr11	54812657	54813156	Anxa6|chr11:54812657-54813156	0.682709417278423	.	.
chr11	55033230	55033729	chr11	54904212	54904711	Anxa6|chr11:54904212-54904711	0.657301845046128	.	.
chr11	55033230	55033729	chr11	54955884	54956383	Anxa6|chr11:54955884-54956383	0.737014965226982	.	.
chr11	55033230	55033729	chr11	54998146	54998645	Anxa6|chr11:54998146-54998645	0.785754172314379	.	.
chr11	57801295	57801794	chr11	57962245	57962744	2010001A14Rik|chr11:57962245-57962744	0.724748249993304	.	.
chr11	57801295	57801794	chr11	57962245	57962744	Sap30l|chr11:57962245-57962744	0.724748249993304	.	.
chr11	57801295	57801794	chr11	57962745	57963244	2010001A14Rik|chr11:57962745-57963244	0.6221009821321	.	.
chr11	57801295	57801794	chr11	57962745	57963244	Sap30l|chr11:57962745-57963244	0.6221009821321	.	.
chr11	58008513	58009012	chr11	57962245	57962744	Larp1|chr11:57962245-57962744	0.815921358974971	.	.
chr11	58008513	58009012	chr11	57962745	57963244	Larp1|chr11:57962745-57963244	0.739067583499149	.	.
chr11	58103758	58104257	chr11	58302580	58303079	Cnot8|chr11:58302580-58303079	0.484695569401611	.	.
chr11	58323135	58323634	chr11	58302580	58303079	1700047K16Rik|chr11:58302580-58303079	0.701992754436467	.	.
chr11	58938679	58939178	chr11	58959825	58960324	Rnf187|chr11:58959825-58960324	0.527598976287194	.	.
chr11	58954353	58954852	chr11	58959825	58960324	Hist3h2a|chr11:58959825-58960324	0.713200313615558	.	.
chr11	58954353	58954852	chr11	58959825	58960324	Trim17|chr11:58959825-58960324	0.713200313615558	.	.
chr11	58977851	58978350	chr11	58959825	58960324	2310058D17Rik|chr11:58959825-58960324	0.760247820127206	.	.
chr11	58977851	58978350	chr11	58959825	58960324	Trim11|chr11:58959825-58960324	0.760247820127206	.	.
chr11	59506099	59506598	chr11	59708172	59708671	4933439C10Rik|chr11:59708172-59708671	0.6687040669349	.	.
chr11	59947944	59948443	chr11	60175844	60176343	Med9|chr11:60175844-60176343	0.600336449893349	.	.
chr11	59947944	59948443	chr11	60175844	60176343	Med9os|chr11:60175844-60176343	0.600336449893349	.	.
chr11	60454364	60454863	chr11	60537735	60538234	Drg2|chr11:60537735-60538234	0.572337108886268	.	.
chr11	62281160	62281659	chr11	62457097	62457596	Ttc19|chr11:62457097-62457596	0.687261314752043	.	.
chr11	62281160	62281659	chr11	62457097	62457596	Zswim7|chr11:62457097-62457596	0.687261314752043	.	.
chr11	62281680	62282179	chr11	62457097	62457596	Ttc19|chr11:62457097-62457596	0.512221915725628	.	.
chr11	62281680	62282179	chr11	62457097	62457596	Zswim7|chr11:62457097-62457596	0.512221915725628	.	.
chr11	62602541	62603040	chr11	62326602	62327101	2410006H16Rik|chr11:62326602-62327101	0.500968401798732	.	.
chr11	62648413	62648912	chr11	62745881	62746380	Lrrc75a|chr11:62745881-62746380	0.681409225885703	.	.
chr11	62648413	62648912	chr11	62745881	62746380	Mmgt2|chr11:62745881-62746380	0.681409225885703	.	.
chr11	62648413	62648912	chr11	62901637	62902136	Lrrc75a|chr11:62901637-62902136	0.665420751277688	.	.
chr11	62648413	62648912	chr11	62901637	62902136	Mmgt2|chr11:62901637-62902136	0.665420751277688	.	.
chr11	68901248	68901747	chr11	68852821	68853320	Rpl26|chr11:68852821-68853320	0.543764727028109	.	.
chr11	69059376	69059875	chr11	68947355	68947854	9330160F10Rik|chr11:68947355-68947854	0.514406379652433	.	.
chr11	69059376	69059875	chr11	68947355	68947854	Borcs6|chr11:68947355-68947854	0.514406379652433	.	.
chr11	69059376	69059875	chr11	69366372	69366871	9330160F10Rik|chr11:69366372-69366871	0.703958859072401	.	.
chr11	69059376	69059875	chr11	69366372	69366871	Borcs6|chr11:69366372-69366871	0.703958859072401	.	.
chr11	69088264	69088763	chr11	69174822	69175321	Vamp2|chr11:69174822-69175321	0.523343477274527	.	.
chr11	69088264	69088763	chr11	69366372	69366871	Vamp2|chr11:69366372-69366871	0.728024304667816	.	.
chr11	69094565	69095064	chr11	68852821	68853320	Per1|chr11:68852821-68853320	0.62888527271781	.	.
chr11	69094565	69095064	chr11	69174822	69175321	Per1|chr11:69174822-69175321	0.635321442572409	.	.
chr11	69332026	69332525	chr11	69099868	69100367	Kcnab3os|chr11:69099868-69100367	0.550899298059053	.	.
chr11	69340459	69340958	chr11	69552848	69553347	Rnf227|chr11:69552848-69553347	0.558199760214554	.	.
chr11	69340459	69340958	chr11	69671079	69671578	Rnf227|chr11:69671079-69671578	0.673380110009952	.	.
chr11	69395511	69396010	chr11	69133869	69134368	Cyb5d1|chr11:69133869-69134368	0.501989421909805	.	.
chr11	69395511	69396010	chr11	69133869	69134368	Naa38|chr11:69133869-69134368	0.501989421909805	.	.
chr11	69395511	69396010	chr11	69552848	69553347	Cyb5d1|chr11:69552848-69553347	0.654950053380205	.	.
chr11	69395511	69396010	chr11	69552848	69553347	Naa38|chr11:69552848-69553347	0.654950053380205	.	.
chr11	69395511	69396010	chr11	69671079	69671578	Cyb5d1|chr11:69671079-69671578	0.763959338331577	.	.
chr11	69395511	69396010	chr11	69671079	69671578	Naa38|chr11:69671079-69671578	0.763959338331577	.	.
chr11	69579124	69579623	chr11	69366372	69366871	Trp53|chr11:69366372-69366871	0.636753145863117	.	.
chr11	69579124	69579623	chr11	69366372	69366871	Wrap53|chr11:69366372-69366871	0.636753145863117	.	.
chr11	69579124	69579623	chr11	69581263	69581762	Trp53|chr11:69581263-69581762	0.577970806870889	.	.
chr11	69579124	69579623	chr11	69581263	69581762	Wrap53|chr11:69581263-69581762	0.577970806870889	.	.
chr11	69662430	69662929	chr11	69366372	69366871	Mpdu1|chr11:69366372-69366871	0.617735369752528	.	.
chr11	69662430	69662929	chr11	69581263	69581762	Mpdu1|chr11:69581263-69581762	0.676879622254412	.	.
chr11	69662430	69662929	chr11	69803726	69804225	Mpdu1|chr11:69803726-69804225	0.517723429921098	.	.
chr11	69758467	69758966	chr11	69581263	69581762	Polr2a|chr11:69581263-69581762	0.56566694188428	.	.
chr11	69837825	69838324	chr11	70021350	70021849	Nlgn2|chr11:70021350-70021849	0.490799270612316	.	.
chr11	69837825	69838324	chr11	70021350	70021849	Tmem256|chr11:70021350-70021849	0.490799270612316	.	.
chr11	69846328	69846827	chr11	69581263	69581762	Plscr3|chr11:69581263-69581762	0.683358165963212	.	.
chr11	69935400	69935899	chr11	69671079	69671578	Ybx2|chr11:69671079-69671578	0.550191404086583	.	.
chr11	69995491	69995990	chr11	69671079	69671578	Phf23|chr11:69671079-69671578	0.74978944652479	.	.
chr11	70000296	70000795	chr11	70021350	70021849	Dvl2|chr11:70021350-70021849	0.507737063779443	.	.
chr11	70409806	70410305	chr11	70020642	70021141	Pelp1|chr11:70020642-70021141	0.763267706391914	.	.
chr11	70409806	70410305	chr11	70021350	70021849	Pelp1|chr11:70021350-70021849	0.4764000094202	.	.
chr11	70432024	70432523	chr11	70020642	70021141	Arrb2|chr11:70020642-70021141	0.543894600830042	.	.
chr11	70432024	70432523	chr11	70021350	70021849	Arrb2|chr11:70021350-70021849	0.686355374619879	.	.
chr11	70668659	70669158	chr11	70509950	70510449	Spag7|chr11:70509950-70510449	0.566465799100849	.	.
chr11	71004324	71004823	chr11	71447764	71448263	Dhx33|chr11:71447764-71448263	0.628349959056508	.	.
chr11	72135615	72136114	chr11	72011201	72011700	Pitpnm3|chr11:72011201-72011700	0.528824244387865	.	.
chr11	72135615	72136114	chr11	72086700	72087199	Pitpnm3|chr11:72086700-72087199	0.586046997754959	.	.
chr11	72489801	72490300	chr11	72086700	72087199	Spns2|chr11:72086700-72087199	0.506593121000242	.	.
chr11	72489801	72490300	chr11	72712031	72712530	Spns2|chr11:72712031-72712530	0.598744936318996	.	.
chr11	72795872	72796371	chr11	73030830	73031329	Cyb5d2|chr11:73030830-73031329	0.773240843361343	.	.
chr11	72795872	72796371	chr11	73030830	73031329	Zzef1|chr11:73030830-73031329	0.773240843361343	.	.
chr11	72795872	72796371	chr11	73085360	73085859	Cyb5d2|chr11:73085360-73085859	0.710658392689327	.	.
chr11	72795872	72796371	chr11	73085360	73085859	Zzef1|chr11:73085360-73085859	0.710658392689327	.	.
chr11	73047502	73048001	chr11	73030830	73031329	Ncbp3|chr11:73030830-73031329	0.48744773304235	.	.
chr11	73047502	73048001	chr11	73085360	73085859	Ncbp3|chr11:73085360-73085859	0.512877966838838	.	.
chr11	73138122	73138621	chr11	73030830	73031329	Haspin|chr11:73030830-73031329	0.559177132301581	.	.
chr11	74619379	74619878	chr11	74838869	74839368	Ccdc92b|chr11:74838869-74839368	0.561540457722148	.	.
chr11	74619379	74619878	chr11	74946328	74946827	Ccdc92b|chr11:74946328-74946827	0.628966025828638	.	.
chr11	74830072	74830571	chr11	74838869	74839368	Mnt|chr11:74838869-74839368	0.668928193414229	.	.
chr11	74830072	74830571	chr11	74946328	74946827	Mnt|chr11:74946328-74946827	0.752295190445071	.	.
chr11	74830072	74830571	chr11	75170361	75170860	Mnt|chr11:75170361-75170860	0.717374010244201	.	.
chr11	75348201	75348700	chr11	75170361	75170860	Rpa1|chr11:75170361-75170860	0.684448427113822	.	.
chr11	75348201	75348700	chr11	75170361	75170860	Smyd4|chr11:75170361-75170860	0.684448427113822	.	.
chr11	75348201	75348700	chr11	75173494	75173993	Rpa1|chr11:75173494-75173993	0.50797064287211	.	.
chr11	75348201	75348700	chr11	75173494	75173993	Smyd4|chr11:75173494-75173993	0.50797064287211	.	.
chr11	75454481	75454980	chr11	75273359	75273858	Wdr81|chr11:75273359-75273858	0.693930662006516	.	.
chr11	75454481	75454980	chr11	75651283	75651782	Wdr81|chr11:75651283-75651782	0.805220942282304	.	.
chr11	75454481	75454980	chr11	75651851	75652350	Wdr81|chr11:75651851-75652350	0.62942240741946	.	.
chr11	75679022	75679521	chr11	75273359	75273858	Crk|chr11:75273359-75273858	0.757152001542916	.	.
chr11	75679022	75679521	chr11	75651283	75651782	Crk|chr11:75651283-75651782	0.629739537772842	.	.
chr11	75679022	75679521	chr11	75651851	75652350	Crk|chr11:75651851-75652350	0.54636038582209	.	.
chr11	75732587	75733086	chr11	75273359	75273858	Ywhae|chr11:75273359-75273858	0.472827577199558	.	.
chr11	75795869	75796368	chr11	75651283	75651782	Doc2b|chr11:75651283-75651782	0.521845007422286	.	.
chr11	76178589	76179088	chr11	76201712	76202211	Fam57a|chr11:76201712-76202211	0.612908626875614	.	.
chr11	76178589	76179088	chr11	76201712	76202211	Vps53|chr11:76201712-76202211	0.612908626875614	.	.
chr11	76178589	76179088	chr11	76202247	76202746	Fam57a|chr11:76202247-76202746	0.642222482484425	.	.
chr11	76178589	76179088	chr11	76202247	76202746	Vps53|chr11:76202247-76202746	0.642222482484425	.	.
chr11	76178589	76179088	chr11	76477121	76477620	Fam57a|chr11:76477121-76477620	0.642754843437934	.	.
chr11	76178589	76179088	chr11	76477121	76477620	Vps53|chr11:76477121-76477620	0.642754843437934	.	.
chr11	76178589	76179088	chr11	76494350	76494849	Fam57a|chr11:76494350-76494849	0.56149404647817	.	.
chr11	76178589	76179088	chr11	76494350	76494849	Vps53|chr11:76494350-76494849	0.56149404647817	.	.
chr11	76217339	76217838	chr11	76427719	76428218	Dbil5|chr11:76427719-76428218	0.631182627861447	.	.
chr11	76217339	76217838	chr11	76427719	76428218	Gemin4|chr11:76427719-76428218	0.631182627861447	.	.
chr11	76406630	76407129	chr11	76571462	76571961	Timm22|chr11:76571462-76571961	0.736123112414617	.	.
chr11	76623317	76623816	chr11	76571462	76571961	Abr|chr11:76571462-76571961	0.604186255728403	.	.
chr11	76846785	76847284	chr11	76859155	76859654	Cpd|chr11:76859155-76859654	0.667664789878733	.	.
chr11	76846785	76847284	chr11	76859155	76859654	Cpd|chr11:76859155-76859654	0.667664789878734	.	.
chr11	76846785	76847284	chr11	76894179	76894678	Cpd|chr11:76894179-76894678	0.49698914774536	.	.
chr11	77215855	77216354	chr11	76945418	76945917	Ssh2|chr11:76945418-76945917	0.752345334691991	.	.
chr11	77492989	77493488	chr11	77501311	77501810	Git1|chr11:77501311-77501810	0.679422719223108	.	.
chr11	77607668	77608167	chr11	77513201	77513700	Taok1|chr11:77513201-77513700	0.609009887716639	.	.
chr11	77685747	77686246	chr11	77501311	77501810	Nufip2|chr11:77501311-77501810	0.642683794238113	.	.
chr11	77982473	77982972	chr11	77513201	77513700	Phf12|chr11:77513201-77513700	0.526289733840339	.	.
chr11	77982473	77982972	chr11	78115204	78115703	Phf12|chr11:78115204-78115703	0.595276471453013	.	.
chr11	78080168	78080667	chr11	77827148	77827647	Eral1|chr11:77827148-77827647	0.591902916022934	.	.
chr11	78183387	78183886	chr11	78115204	78115703	Rpl23a|chr11:78115204-78115703	0.573830064023092	.	.
chr11	78245471	78245970	chr11	77801748	77802247	Sdf2|chr11:77801748-77802247	0.641330133527751	.	.
chr11	78245471	78245970	chr11	77801748	77802247	Supt6|chr11:77801748-77802247	0.641330133527751	.	.
chr11	78497546	78498045	chr11	78560419	78560918	Sarm1|chr11:78560419-78560918	0.673193073684754	.	.
chr11	78550517	78551016	chr11	78596579	78597078	Tmem97|chr11:78596579-78597078	0.592153559164438	.	.
chr11	80208815	80209314	chr11	80484195	80484694	Rhot1|chr11:80484195-80484694	0.535200413963341	.	.
chr11	80377823	80378322	chr11	80518468	80518967	5730455P16Rik|chr11:80518468-80518967	0.683390271876772	.	.
chr11	80377823	80378322	chr11	80670333	80670832	5730455P16Rik|chr11:80670333-80670832	0.621727987021652	.	.
chr11	80382966	80383465	chr11	80518468	80518967	Zfp207|chr11:80518468-80518967	0.609418914565537	.	.
chr11	80428315	80428814	chr11	80504048	80504547	Psmd11|chr11:80504048-80504547	0.52153057018069	.	.
chr11	82387164	82387663	chr11	82339916	82340415	Gm38577|chr11:82339916-82340415	0.722275897803756	.	.
chr11	83291386	83291885	chr11	83393037	83393536	AA465934|chr11:83393037-83393536	0.667716288953984	.	.
chr11	83472820	83473319	chr11	83271605	83272104	Taf15|chr11:83271605-83272104	0.489712097855255	.	.
chr11	83753489	83753988	chr11	84179430	84179929	Heatr6|chr11:84179430-84179929	0.510920032188244	.	.
chr11	83941850	83942349	chr11	84179430	84179929	Ddx52|chr11:84179430-84179929	0.700830298490102	.	.
chr11	83964125	83964624	chr11	84179430	84179929	Synrg|chr11:84179430-84179929	0.72273318883955	.	.
chr11	84513387	84513886	chr11	84760790	84761289	Aatf|chr11:84760790-84761289	0.603944305616738	.	.
chr11	84869864	84870363	chr11	84760790	84761289	Ggnbp2|chr11:84760790-84761289	0.572040665177786	.	.
chr11	85139906	85140405	chr11	84760790	84761289	Usp32|chr11:84760790-84761289	0.616231500207408	.	.
chr11	85234581	85235080	chr11	84760790	84761289	Appbp2|chr11:84760790-84761289	0.551564564649869	.	.
chr11	85234581	85235080	chr11	84760790	84761289	Appbp2os|chr11:84760790-84761289	0.551564564649869	.	.
chr11	85310859	85311358	chr11	85329149	85329648	Ppm1d|chr11:85329149-85329648	0.655158714116212	.	.
chr11	86757886	86758385	chr11	86930753	86931252	Cltc|chr11:86930753-86931252	0.633091732374451	.	.
chr11	86993544	86994043	chr11	86930753	86931252	Ypel2|chr11:86930753-86931252	0.663099019499502	.	.
chr11	87073821	87074320	chr11	86930753	86931252	Gdpd1|chr11:86930753-86931252	0.525354345731883	.	.
chr11	87073821	87074320	chr11	86930753	86931252	Gm11479|chr11:86930753-86931252	0.525354345731883	.	.
chr11	87108921	87109420	chr11	87443234	87443733	Prr11|chr11:87443234-87443733	0.535743704483327	.	.
chr11	87108921	87109420	chr11	87443234	87443733	Ska2|chr11:87443234-87443733	0.535743704483327	.	.
chr11	87404291	87404790	chr11	87443234	87443733	Rad51c|chr11:87443234-87443733	0.469598801655365	.	.
chr11	87404291	87404790	chr11	87443234	87443733	Tex14|chr11:87443234-87443733	0.469598801655365	.	.
chr11	87591841	87592340	chr11	87811320	87811819	Mtmr4|chr11:87811320-87811819	0.511873454839485	.	.
chr11	87987313	87987812	chr11	88119152	88119651	Dynll2|chr11:88119152-88119651	0.684755353752073	.	.
chr11	88047380	88047879	chr11	87974659	87975158	Gm11508|chr11:87974659-87975158	0.629662705146177	.	.
chr11	88047380	88047879	chr11	87974659	87975158	Srsf1|chr11:87974659-87975158	0.629662705146177	.	.
chr11	88047380	88047879	chr11	88118646	88119145	Gm11508|chr11:88118646-88119145	0.555707721671935	.	.
chr11	88047380	88047879	chr11	88118646	88119145	Srsf1|chr11:88118646-88119145	0.555707721671935	.	.
chr11	88047380	88047879	chr11	88404833	88405332	Gm11508|chr11:88404833-88405332	0.671460260308188	.	.
chr11	88047380	88047879	chr11	88404833	88405332	Srsf1|chr11:88404833-88405332	0.671460260308188	.	.
chr11	88047380	88047879	chr11	88405340	88405839	Gm11508|chr11:88405340-88405839	0.570101368174418	.	.
chr11	88047380	88047879	chr11	88405340	88405839	Srsf1|chr11:88405340-88405839	0.570101368174418	.	.
chr11	88047380	88047879	chr11	88481202	88481701	Gm11508|chr11:88481202-88481701	0.522248570517619	.	.
chr11	88047380	88047879	chr11	88481202	88481701	Srsf1|chr11:88481202-88481701	0.522248570517619	.	.
chr11	88067973	88068472	chr11	88098941	88099440	Vezf1|chr11:88098941-88099440	0.555932090853454	.	.
chr11	88356787	88357286	chr11	88357336	88357835	Gm15893|chr11:88357336-88357835	0.643192342764503	.	.
chr11	88864555	88865054	chr11	89060527	89061026	Akap1|chr11:89060527-89061026	0.62394256520186	.	.
chr11	89302234	89302733	chr11	89060527	89061026	Gm2018|chr11:89060527-89061026	0.750764792309034	.	.
chr11	89302234	89302733	chr11	89060527	89061026	Nog|chr11:89060527-89061026	0.750764792309034	.	.
chr11	90249136	90249635	chr11	89805045	89805544	Mmd|chr11:89805045-89805544	0.585686066387224	.	.
chr11	90390666	90391165	chr11	90237594	90238093	Hlf|chr11:90237594-90238093	0.69401602814341	.	.
chr11	90390666	90391165	chr11	90269336	90269835	Hlf|chr11:90269336-90269835	0.656495561481266	.	.
chr11	90637863	90638362	chr11	90417762	90418261	Cox11|chr11:90417762-90418261	0.838141045147442	.	.
chr11	90637863	90638362	chr11	90417762	90418261	Stxbp4|chr11:90417762-90418261	0.838141045147442	.	.
chr11	90637863	90638362	chr11	90520969	90521468	Cox11|chr11:90520969-90521468	0.514675712890579	.	.
chr11	90637863	90638362	chr11	90520969	90521468	Stxbp4|chr11:90520969-90521468	0.514675712890579	.	.
chr11	93885537	93886036	chr11	94043870	94044369	Mbtd1|chr11:94043870-94044369	0.522474454023288	.	.
chr11	93885537	93886036	chr11	94043870	94044369	Utp18|chr11:94043870-94044369	0.522474454023288	.	.
chr11	93885537	93886036	chr11	94160335	94160834	Mbtd1|chr11:94160335-94160834	0.600764637929951	.	.
chr11	93885537	93886036	chr11	94160335	94160834	Utp18|chr11:94160335-94160834	0.600764637929951	.	.
chr11	93968032	93968531	chr11	94127924	94128423	Nme1|chr11:94127924-94128423	0.515104304314735	.	.
chr11	94328189	94328688	chr11	94127924	94128423	Ankrd40|chr11:94127924-94128423	0.549299091968973	.	.
chr11	94328189	94328688	chr11	94236015	94236514	Ankrd40|chr11:94236015-94236514	0.663012033486497	.	.
chr11	94328189	94328688	chr11	94558153	94558652	Ankrd40|chr11:94558153-94558652	0.527758019958109	.	.
chr11	94629478	94629977	chr11	94276857	94277356	Lrrc59|chr11:94276857-94277356	0.500109437203565	.	.
chr11	94629478	94629977	chr11	94276857	94277356	Lrrc59|chr11:94276857-94277356	0.500109437203566	.	.
chr11	94629478	94629977	chr11	94468716	94469215	Lrrc59|chr11:94468716-94469215	0.74601208574982	.	.
chr11	95712621	95713120	chr11	95259002	95259501	Zfp652|chr11:95259002-95259501	0.5168389486923	.	.
chr11	95712621	95713120	chr11	95259002	95259501	Zfp652os|chr11:95259002-95259501	0.5168389486923	.	.
chr11	95713123	95713622	chr11	95259002	95259501	Zfp652|chr11:95259002-95259501	0.555020223553756	.	.
chr11	95713123	95713622	chr11	95259002	95259501	Zfp652os|chr11:95259002-95259501	0.555020223553756	.	.
chr11	96788898	96789397	chr11	96824029	96824528	Cbx1|chr11:96824029-96824528	0.576821156141531	.	.
chr11	96916341	96916840	chr11	96735828	96736327	Cdk5rap3|chr11:96735828-96736327	0.634434250417327	.	.
chr11	96916341	96916840	chr11	96735828	96736327	D030028A08Rik|chr11:96735828-96736327	0.634434250417327	.	.
chr11	96916341	96916840	chr11	96875637	96876136	Cdk5rap3|chr11:96875637-96876136	0.511931635490867	.	.
chr11	96916341	96916840	chr11	96875637	96876136	D030028A08Rik|chr11:96875637-96876136	0.511931635490867	.	.
chr11	96916341	96916840	chr11	96977607	96978106	Cdk5rap3|chr11:96977607-96978106	0.574242704170958	.	.
chr11	96916341	96916840	chr11	96977607	96978106	D030028A08Rik|chr11:96977607-96978106	0.574242704170958	.	.
chr11	96943645	96944144	chr11	96629762	96630261	Pnpo|chr11:96629762-96630261	0.514306537226998	.	.
chr11	97186969	97187468	chr11	96824029	96824528	Kpnb1|chr11:96824029-96824528	0.715464114680864	.	.
chr11	97187903	97188402	chr11	97372029	97372528	Kpnb1|chr11:97372029-97372528	0.590256887087197	.	.
chr11	97187903	97188402	chr11	97372554	97373053	Kpnb1|chr11:97372554-97373053	0.702585267152511	.	.
chr11	97575005	97575504	chr11	97372029	97372528	Srcin1|chr11:97372029-97372528	0.607474521099299	.	.
chr11	97575005	97575504	chr11	97372554	97373053	Srcin1|chr11:97372554-97373053	0.726728898139447	.	.
chr11	97744549	97745048	chr11	97813022	97813521	Pip4k2b|chr11:97813022-97813521	0.839084353102448	.	.
chr11	97782166	97782665	chr11	98035829	98036328	Rpl23|chr11:98035829-98036328	0.559692277370484	.	.
chr11	97883431	97883930	chr11	98035829	98036328	Fbxo47|chr11:98035829-98036328	0.652599640920944	.	.
chr11	97883431	97883930	chr11	98035829	98036328	Gm11630|chr11:98035829-98036328	0.652599640920944	.	.
chr11	98149403	98149902	chr11	97813022	97813521	Fbxl20|chr11:97813022-97813521	0.61056138375852	.	.
chr11	98149403	98149902	chr11	98035829	98036328	Fbxl20|chr11:98035829-98036328	0.505455502366182	.	.
chr11	98193030	98193529	chr11	98294422	98294921	Med1|chr11:98294422-98294921	0.62782452544104	.	.
chr11	98193030	98193529	chr11	98457067	98457566	Med1|chr11:98457067-98457566	0.905193219646632	.	.
chr11	98193030	98193529	chr11	98457689	98458188	Med1|chr11:98457689-98458188	0.755665494480331	.	.
chr11	98193030	98193529	chr11	98472645	98473144	Med1|chr11:98472645-98473144	0.495917290930871	.	.
chr11	98202507	98203006	chr11	98294422	98294921	Cdk12|chr11:98294422-98294921	0.687146168765291	.	.
chr11	98202507	98203006	chr11	98457067	98457566	Cdk12|chr11:98457067-98457566	0.664682599949472	.	.
chr11	98202507	98203006	chr11	98457689	98458188	Cdk12|chr11:98457689-98458188	0.679202636844928	.	.
chr11	98358130	98358629	chr11	98294422	98294921	1700003D09Rik|chr11:98294422-98294921	0.667935574160496	.	.
chr11	98358130	98358629	chr11	98294422	98294921	Stard3|chr11:98294422-98294921	0.667935574160496	.	.
chr11	98358130	98358629	chr11	98457689	98458188	1700003D09Rik|chr11:98457689-98458188	0.509094646618785	.	.
chr11	98358130	98358629	chr11	98457689	98458188	Stard3|chr11:98457689-98458188	0.509094646618785	.	.
chr11	98551074	98551573	chr11	98294422	98294921	Zpbp2|chr11:98294422-98294921	0.525708018358687	.	.
chr11	98551074	98551573	chr11	98457067	98457566	Zpbp2|chr11:98457067-98457566	0.721757571748252	.	.
chr11	98551074	98551573	chr11	98457689	98458188	Zpbp2|chr11:98457689-98458188	0.736783588991935	.	.
chr11	98551074	98551573	chr11	98937345	98937844	Zpbp2|chr11:98937345-98937844	0.529101647078602	.	.
chr11	98587062	98587561	chr11	98457067	98457566	Ormdl3|chr11:98457067-98457566	0.703526059846847	.	.
chr11	98587062	98587561	chr11	98457689	98458188	Ormdl3|chr11:98457689-98458188	0.517385733393983	.	.
chr11	98682152	98682651	chr11	98294422	98294921	Psmd3|chr11:98294422-98294921	0.49091148516367	.	.
chr11	98682152	98682651	chr11	98457689	98458188	Psmd3|chr11:98457689-98458188	0.503765859686311	.	.
chr11	98809461	98809960	chr11	98937345	98937844	Gm12359|chr11:98937345-98937844	0.554307215449442	.	.
chr11	98864147	98864646	chr11	98741558	98742057	Wipf2|chr11:98741558-98742057	0.59728861404894	.	.
chr11	98864147	98864646	chr11	98954373	98954872	Wipf2|chr11:98954373-98954872	0.549345759884917	.	.
chr11	101009243	101009742	chr11	100761656	100762155	Atp6v0a1|chr11:100761656-100762155	0.639013630279364	.	.
chr11	101009243	101009742	chr11	101143695	101144194	Atp6v0a1|chr11:101143695-101144194	0.551699711601919	.	.
chr11	101095218	101095717	chr11	100761656	100762155	Psmc3ip|chr11:100761656-100762155	0.673478846163467	.	.
chr11	101095218	101095717	chr11	101143695	101144194	Psmc3ip|chr11:101143695-101144194	0.734764404920522	.	.
chr11	101253460	101253959	chr11	101143695	101144194	Vps25|chr11:101143695-101144194	0.527435233747501	.	.
chr11	101302042	101302541	chr11	101658343	101658842	Becn1|chr11:101658343-101658842	0.481837997138056	.	.
chr11	101315945	101316444	chr11	101657757	101658256	Psme3|chr11:101657757-101658256	0.565023720327573	.	.
chr11	101417168	101417667	chr11	101143695	101144194	Aarsd1|chr11:101143695-101144194	0.675802578990652	.	.
chr11	101425340	101425839	chr11	101143695	101144194	Ptges3l|chr11:101143695-101144194	0.468633873756817	.	.
chr11	101425340	101425839	chr11	101143695	101144194	Rundc1|chr11:101143695-101144194	0.468633873756817	.	.
chr11	101442074	101442573	chr11	101658343	101658842	Rpl27|chr11:101658343-101658842	0.472501836226668	.	.
chr11	101552475	101552974	chr11	101658343	101658842	Brca1|chr11:101658343-101658842	0.681665581695165	.	.
chr11	101552475	101552974	chr11	101658343	101658842	Nbr1|chr11:101658343-101658842	0.681665581695165	.	.
chr11	101665255	101665754	chr11	101658343	101658842	Arl4d|chr11:101658343-101658842	0.631487870740371	.	.
chr11	101732628	101733127	chr11	101657757	101658256	Dhx8|chr11:101657757-101658256	0.542701447500799	.	.
chr11	102145745	102146244	chr11	102086961	102087460	Gm11586|chr11:102086961-102087460	0.598571312986268	.	.
chr11	102145745	102146244	chr11	102086961	102087460	Nags|chr11:102086961-102087460	0.598571312986268	.	.
chr11	102145745	102146244	chr11	102218714	102219213	Gm11586|chr11:102218714-102219213	0.641124266939581	.	.
chr11	102145745	102146244	chr11	102218714	102219213	Nags|chr11:102218714-102219213	0.641124266939581	.	.
chr11	102145745	102146244	chr11	102316573	102317072	Gm11586|chr11:102316573-102317072	0.582997994483283	.	.
chr11	102145745	102146244	chr11	102316573	102317072	Nags|chr11:102316573-102317072	0.582997994483283	.	.
chr11	102189386	102189885	chr11	102086961	102087460	G6pc3|chr11:102086961-102087460	0.65352071244498	.	.
chr11	102189386	102189885	chr11	102096933	102097432	G6pc3|chr11:102096933-102097432	0.580960968237696	.	.
chr11	102189386	102189885	chr11	102218714	102219213	G6pc3|chr11:102218714-102219213	0.757126272639165	.	.
chr11	102189386	102189885	chr11	102316573	102317072	G6pc3|chr11:102316573-102317072	0.720064013450501	.	.
chr11	102296871	102297370	chr11	102026771	102027270	Atxn7l3|chr11:102026771-102027270	0.519929265918968	.	.
chr11	102296871	102297370	chr11	102086961	102087460	Atxn7l3|chr11:102086961-102087460	0.84170834029582	.	.
chr11	102296871	102297370	chr11	102096933	102097432	Atxn7l3|chr11:102096933-102097432	0.597033650914139	.	.
chr11	102296871	102297370	chr11	102218714	102219213	Atxn7l3|chr11:102218714-102219213	0.823245955157422	.	.
chr11	102296871	102297370	chr11	102316573	102317072	Atxn7l3|chr11:102316573-102317072	0.754145935076684	.	.
chr11	102408304	102408803	chr11	102218714	102219213	Slc25a39|chr11:102218714-102219213	0.560060692243813	.	.
chr11	102430107	102430606	chr11	102026771	102027270	Grn|chr11:102026771-102027270	0.590307054282223	.	.
chr11	102430107	102430606	chr11	102026771	102027270	Grn|chr11:102026771-102027270	0.590307054282224	.	.
chr11	102430107	102430606	chr11	102466978	102467477	Grn|chr11:102466978-102467477	0.496379641680212	.	.
chr11	102555988	102556487	chr11	102466978	102467477	Gpatch8|chr11:102466978-102467477	0.686204028904557	.	.
chr11	102697507	102698006	chr11	102316573	102317072	Ccdc43|chr11:102316573-102317072	0.58888591205565	.	.
chr11	102697507	102698006	chr11	102956901	102957400	Ccdc43|chr11:102956901-102957400	0.721372493603837	.	.
chr11	102924928	102925427	chr11	103102677	103103176	Kif18b|chr11:103102677-103103176	0.501289373942797	.	.
chr11	103115834	103116333	chr11	103016871	103017370	Hexim1|chr11:103016871-103017370	0.67402342750959	.	.
chr11	103267330	103267829	chr11	103016871	103017370	1700028N14Rik|chr11:103016871-103017370	0.564966220518566	.	.
chr11	103267330	103267829	chr11	103016871	103017370	Map3k14|chr11:103016871-103017370	0.564966220518566	.	.
chr11	104231004	104231503	chr11	104289667	104290166	Mapt|chr11:104289667-104290166	0.554048198618648	.	.
chr11	104550216	104550715	chr11	104289667	104290166	Cdc27|chr11:104289667-104290166	0.543502510622341	.	.
chr11	104550216	104550715	chr11	104289667	104290166	Myl4|chr11:104289667-104290166	0.543502510622341	.	.
chr11	105181129	105181628	chr11	105388594	105389093	1700052K11Rik|chr11:105388594-105389093	0.540282668378917	.	.
chr11	105363300	105363799	chr11	105347759	105348258	Gm11638|chr11:105347759-105348258	0.616260258979107	.	.
chr11	105589563	105590062	chr11	105497400	105497899	Tanc2|chr11:105497400-105497899	0.850810046273276	.	.
chr11	105589563	105590062	chr11	105943958	105944457	Tanc2|chr11:105943958-105944457	0.498207539775735	.	.
chr11	106036478	106036977	chr11	105913641	105914140	Dcaf7|chr11:105913641-105914140	0.548673775132207	.	.
chr11	106036478	106036977	chr11	106437006	106437505	Dcaf7|chr11:106437006-106437505	0.622847368455881	.	.
chr11	106084076	106084575	chr11	106020351	106020850	Map3k3|chr11:106020351-106020850	0.676058801949426	.	.
chr11	106084076	106084575	chr11	106437006	106437505	Map3k3|chr11:106437006-106437505	0.597461003720923	.	.
chr11	106216219	106216718	chr11	106076252	106076751	Ccdc47|chr11:106076252-106076751	0.568721522608396	.	.
chr11	106216219	106216718	chr11	106076252	106076751	Ddx42|chr11:106076252-106076751	0.568721522608396	.	.
chr11	106216219	106216718	chr11	106329653	106330152	Ccdc47|chr11:106329653-106330152	0.690973108387332	.	.
chr11	106216219	106216718	chr11	106329653	106330152	Ddx42|chr11:106329653-106330152	0.690973108387332	.	.
chr11	106216731	106217230	chr11	105918890	105919389	Ccdc47|chr11:105918890-105919389	0.567295851455431	.	.
chr11	106216731	106217230	chr11	105918890	105919389	Ddx42|chr11:105918890-105919389	0.567295851455431	.	.
chr11	106255864	106256363	chr11	106500561	106501060	Ftsj3|chr11:106500561-106501060	0.485991883094092	.	.
chr11	106255864	106256363	chr11	106500561	106501060	Psmc5|chr11:106500561-106501060	0.485991883094092	.	.
chr11	106272788	106273287	chr11	106020351	106020850	Smarcd2|chr11:106020351-106020850	0.468662757977685	.	.
chr11	106612788	106613287	chr11	106500561	106501060	Tex2|chr11:106500561-106501060	0.485639561662843	.	.
chr11	106779308	106779807	chr11	106737006	106737505	Polg2|chr11:106737006-106737505	0.477288495454992	.	.
chr11	106779308	106779807	chr11	107027897	107028396	Polg2|chr11:107027897-107028396	0.53142602670169	.	.
chr11	106788985	106789484	chr11	106500561	106501060	Cep95|chr11:106500561-106501060	0.630428273510287	.	.
chr11	106788985	106789484	chr11	106500561	106501060	Ddx5|chr11:106500561-106501060	0.630428273510287	.	.
chr11	106999370	106999869	chr11	106737006	106737505	Kpna2|chr11:106737006-106737505	0.60422076353923	.	.
chr11	106999370	106999869	chr11	107027897	107028396	Kpna2|chr11:107027897-107028396	0.536690987267814	.	.
chr11	107189088	107189587	chr11	107027897	107028396	Nol11|chr11:107027897-107028396	0.633642104204122	.	.
chr11	107189088	107189587	chr11	107356329	107356828	Nol11|chr11:107356329-107356828	0.551811531085486	.	.
chr11	107479180	107479679	chr11	107027897	107028396	Psmd12|chr11:107027897-107028396	0.489993200229415	.	.
chr11	107794117	107794616	chr11	108128579	108129078	Cacng4|chr11:108128579-108129078	0.696401951812051	.	.
chr11	107794117	107794616	chr11	108128579	108129078	Gm11650|chr11:108128579-108129078	0.696401951812051	.	.
chr11	107794618	107795117	chr11	108128579	108129078	Cacng4|chr11:108128579-108129078	0.515148667556163	.	.
chr11	108343775	108344274	chr11	108588285	108588784	Apoh|chr11:108588285-108588784	0.526474129902968	.	.
chr11	108343775	108344274	chr11	108588285	108588784	Prkca|chr11:108588285-108588784	0.526474129902968	.	.
chr11	108343775	108344274	chr11	108588814	108589313	Apoh|chr11:108588814-108589313	0.567748819538999	.	.
chr11	108343775	108344274	chr11	108588814	108589313	Prkca|chr11:108588814-108589313	0.567748819538999	.	.
chr11	109297938	109298437	chr11	109650670	109651169	Rgs9|chr11:109650670-109651169	0.752689144254155	.	.
chr11	109362583	109363082	chr11	109650670	109651169	Gm11696|chr11:109650670-109651169	0.605814365857579	.	.
chr11	109362583	109363082	chr11	109650670	109651169	Gna13|chr11:109650670-109651169	0.605814365857579	.	.
chr11	109995577	109996076	chr11	109864778	109865277	Abca8b|chr11:109864778-109865277	0.596084332473271	.	.
chr11	111065850	111066349	chr11	111345030	111345529	Kcnj2|chr11:111345030-111345529	0.696671517048374	.	.
chr11	113619026	113619525	chr11	113574313	113574812	Sstr2|chr11:113574313-113574812	0.762167944859344	.	.
chr11	113649269	113649768	chr11	113352174	113352673	Cog1|chr11:113352174-113352673	0.711119841988078	.	.
chr11	113649269	113649768	chr11	113352174	113352673	Slc39a11|chr11:113352174-113352673	0.711119841988078	.	.
chr11	113649269	113649768	chr11	113703664	113704163	Cog1|chr11:113703664-113704163	0.686131783424635	.	.
chr11	113649269	113649768	chr11	113703664	113704163	Slc39a11|chr11:113703664-113704163	0.686131783424635	.	.
chr11	113683838	113684337	chr11	113352174	113352673	D11Wsu47e|chr11:113352174-113352673	0.629963157043988	.	.
chr11	113683838	113684337	chr11	113352174	113352673	Fam104a|chr11:113352174-113352673	0.629963157043988	.	.
chr11	113683838	113684337	chr11	113703664	113704163	D11Wsu47e|chr11:113703664-113704163	0.640749426892046	.	.
chr11	113683838	113684337	chr11	113703664	113704163	Fam104a|chr11:113703664-113704163	0.640749426892046	.	.
chr11	113751614	113752113	chr11	113703664	113704163	Cdc42ep4|chr11:113703664-113704163	0.715800525323686	.	.
chr11	114066838	114067337	chr11	113931614	113932113	Sdk2|chr11:113931614-113932113	0.522146100478685	.	.
chr11	114727101	114727600	chr11	114745067	114745566	Dnaic2|chr11:114745067-114745566	0.475105390439272	.	.
chr11	115367507	115368006	chr11	115374146	115374645	Hid1|chr11:115374146-115374645	0.725152401838835	.	.
chr11	115367507	115368006	chr11	115699275	115699774	Hid1|chr11:115699275-115699774	0.511194579771936	.	.
chr11	115381649	115382148	chr11	115374146	115374645	Cdr2l|chr11:115374146-115374645	0.773071070350628	.	.
chr11	115535324	115535823	chr11	115374146	115374645	Sumo2|chr11:115374146-115374645	0.780393663480095	.	.
chr11	115535324	115535823	chr11	115699275	115699774	Sumo2|chr11:115699275-115699774	0.553356327427233	.	.
chr11	115536035	115536534	chr11	115374146	115374645	Sumo2|chr11:115374146-115374645	0.759543155298896	.	.
chr11	115536035	115536534	chr11	115699275	115699774	Sumo2|chr11:115699275-115699774	0.469033419775163	.	.
chr11	115628027	115628526	chr11	115374146	115374645	Slc25a19|chr11:115374146-115374645	0.640623173645796	.	.
chr11	115628027	115628526	chr11	115699275	115699774	Slc25a19|chr11:115699275-115699774	0.6273556297244	.	.
chr11	116138094	116138593	chr11	115894053	115894552	Mrpl38|chr11:115894053-115894552	0.518821706430557	.	.
chr11	116306538	116307037	chr11	116024264	116024763	Exoc7|chr11:116024264-116024763	0.564177006642602	.	.
chr11	116306538	116307037	chr11	116657725	116658224	Exoc7|chr11:116657725-116658224	0.530857628588575	.	.
chr11	116852911	116853410	chr11	116811286	116811785	Mfsd11|chr11:116811286-116811785	0.528005490122521	.	.
chr11	116852911	116853410	chr11	116811286	116811785	Srsf2|chr11:116811286-116811785	0.528005490122521	.	.
chr11	116852911	116853410	chr11	117018380	117018879	Mfsd11|chr11:117018380-117018879	0.531832842284328	.	.
chr11	116852911	116853410	chr11	117018380	117018879	Srsf2|chr11:117018380-117018879	0.531832842284328	.	.
chr11	116853480	116853979	chr11	116811286	116811785	Srsf2|chr11:116811286-116811785	0.626441493779768	.	.
chr11	116853480	116853979	chr11	117018380	117018879	Srsf2|chr11:117018380-117018879	0.741636791769396	.	.
chr11	117114801	117115300	chr11	116811286	116811785	Sec14l1|chr11:116811286-116811785	0.709104073899338	.	.
chr11	117114801	117115300	chr11	117018380	117018879	Sec14l1|chr11:117018380-117018879	0.702674474805575	.	.
chr11	117114801	117115300	chr11	117018380	117018879	Sec14l1|chr11:117018380-117018879	0.702674474805576	.	.
chr11	117115418	117115917	chr11	116811286	116811785	Sec14l1|chr11:116811286-116811785	0.644145281451042	.	.
chr11	117115418	117115917	chr11	117018380	117018879	Sec14l1|chr11:117018380-117018879	0.635737273450484	.	.
chr11	117653862	117654361	chr11	117358208	117358707	Tnrc6c|chr11:117358208-117358707	0.752277554569811	.	.
chr11	117653862	117654361	chr11	117384884	117385383	Tnrc6c|chr11:117384884-117385383	0.684612183927964	.	.
chr11	117653862	117654361	chr11	117598043	117598542	Tnrc6c|chr11:117598043-117598542	0.733316253867786	.	.
chr11	117653862	117654361	chr11	117831994	117832493	Tnrc6c|chr11:117831994-117832493	0.563008336758096	.	.
chr11	117653862	117654361	chr11	117954176	117954675	Tnrc6c|chr11:117954176-117954675	0.687351310047859	.	.
chr11	117654388	117654887	chr11	117358208	117358707	Tnrc6c|chr11:117358208-117358707	0.546993613650118	.	.
chr11	117654388	117654887	chr11	117384884	117385383	Tnrc6c|chr11:117384884-117385383	0.697753307209015	.	.
chr11	117654388	117654887	chr11	117598043	117598542	Tnrc6c|chr11:117598043-117598542	0.714586568093581	.	.
chr11	117654388	117654887	chr11	117954176	117954675	Tnrc6c|chr11:117954176-117954675	0.636429825886233	.	.
chr11	117810326	117810825	chr11	117831994	117832493	Syngr2|chr11:117831994-117832493	0.824048473634336	.	.
chr11	117810326	117810825	chr11	117968759	117969258	Syngr2|chr11:117968759-117969258	0.585665310049902	.	.
chr11	117848964	117849463	chr11	117598043	117598542	Birc5|chr11:117598043-117598542	0.577376037565248	.	.
chr11	117848964	117849463	chr11	117954176	117954675	Birc5|chr11:117954176-117954675	0.475220204763387	.	.
chr11	117873244	117873743	chr11	117741087	117741586	Tha1|chr11:117741087-117741586	0.533513586484583	.	.
chr11	117873244	117873743	chr11	118190720	118191219	Tha1|chr11:118190720-118191219	0.605677433864018	.	.
chr11	117969321	117969820	chr11	117831994	117832493	Socs3|chr11:117831994-117832493	0.592726812115782	.	.
chr11	117969321	117969820	chr11	117968759	117969258	Socs3|chr11:117968759-117969258	0.910697670583317	.	.
chr11	117986100	117986599	chr11	117963306	117963805	Pgs1|chr11:117963306-117963805	0.591228474550986	.	.
chr11	117986626	117987125	chr11	117598043	117598542	Pgs1|chr11:117598043-117598542	0.621336349921565	.	.
chr11	118248348	118248847	chr11	118190720	118191219	Cyth1|chr11:118190720-118191219	0.632789179041584	.	.
chr11	118248348	118248847	chr11	118379555	118380054	Cyth1|chr11:118379555-118380054	0.642201418117048	.	.
chr11	118290007	118290506	chr11	118622241	118622740	Usp36|chr11:118622241-118622740	0.608017202706759	.	.
chr11	118290007	118290506	chr11	118739921	118740420	Usp36|chr11:118739921-118740420	0.602411778748719	.	.
chr11	118342416	118342915	chr11	118622241	118622740	Cep295nl|chr11:118622241-118622740	0.637370561038069	.	.
chr11	118355157	118355656	chr11	118622241	118622740	Timp2|chr11:118622241-118622740	0.690751127869151	.	.
chr11	118355157	118355656	chr11	118739921	118740420	Timp2|chr11:118739921-118740420	0.707137731299309	.	.
chr11	118418819	118419318	chr11	118379555	118380054	Cant1|chr11:118379555-118380054	0.763837471249517	.	.
chr11	118476673	118477172	chr11	118190720	118191219	Engase|chr11:118190720-118191219	0.52027776798839	.	.
chr11	118476673	118477172	chr11	118569509	118570008	Engase|chr11:118569509-118570008	0.484330237091147	.	.
chr11	119602704	119603203	chr11	119810936	119811435	Rptor|chr11:119810936-119811435	0.674385229120014	.	.
chr11	119913561	119914060	chr11	119676731	119677230	Chmp6|chr11:119676731-119677230	0.56497674904573	.	.
chr11	119942743	119943242	chr11	119810936	119811435	Baiap2|chr11:119810936-119811435	0.604458077822062	.	.
chr11	119942743	119943242	chr11	119810936	119811435	Gm11767|chr11:119810936-119811435	0.604458077822062	.	.
chr11	120046828	120047327	chr11	119810936	119811435	Aatk|chr11:119810936-119811435	0.482981477637213	.	.
chr11	120046828	120047327	chr11	119991132	119991631	Aatk|chr11:119991132-119991631	0.559242543984197	.	.
chr11	120086644	120087143	chr11	119810936	119811435	Cep131|chr11:119810936-119811435	0.615005370860549	.	.
chr11	120098565	120099064	chr11	120315991	120316490	Ndufaf8|chr11:120315991-120316490	0.571388979584473	.	.
chr11	120098565	120099064	chr11	120315991	120316490	Tepsin|chr11:120315991-120316490	0.571388979584473	.	.
chr11	120151062	120151561	chr11	119861260	119861759	Gm11769|chr11:119861260-119861759	0.578379237688054	.	.
chr11	120151062	120151561	chr11	119861260	119861759	Slc38a10|chr11:119861260-119861759	0.578379237688054	.	.
chr11	120151062	120151561	chr11	119904876	119905375	Gm11769|chr11:119904876-119905375	0.489525653438762	.	.
chr11	120151062	120151561	chr11	119904876	119905375	Slc38a10|chr11:119904876-119905375	0.489525653438762	.	.
chr11	120189743	120190242	chr11	119810936	119811435	2810410L24Rik|chr11:119810936-119811435	0.706539307351076	.	.
chr11	120232610	120233109	chr11	119991132	119991631	Bahcc1|chr11:119991132-119991631	0.490589451933228	.	.
chr11	120378564	120379063	chr11	120315991	120316490	Faap100|chr11:120315991-120316490	0.78141986081924	.	.
chr11	120436965	120437464	chr11	120315991	120316490	Nploc4|chr11:120315991-120316490	0.564687685420049	.	.
chr11	120436965	120437464	chr11	120315991	120316490	Nploc4|chr11:120315991-120316490	0.56468768542005	.	.
chr11	120457821	120458320	chr11	120315991	120316490	Ccdc137|chr11:120315991-120316490	0.676420169504628	.	.
chr11	120457821	120458320	chr11	120315991	120316490	Oxld1|chr11:120315991-120316490	0.676420169504628	.	.
chr11	120467224	120467723	chr11	120315991	120316490	Arl16|chr11:120315991-120316490	0.699342440632389	.	.
chr11	120467224	120467723	chr11	120315991	120316490	Hgs|chr11:120315991-120316490	0.699342440632389	.	.
chr11	120491581	120492080	chr11	120310730	120311229	Gm11788|chr11:120310730-120311229	0.481617165206562	.	.
chr11	120491581	120492080	chr11	120310730	120311229	Slc25a10|chr11:120310730-120311229	0.481617165206562	.	.
chr11	120673033	120673532	chr11	120310730	120311229	Aspscr1|chr11:120310730-120311229	0.675251989896848	.	.
chr12	3806195	3806694	chr12	3887572	3888071	Dnmt3a|chr12:3887572-3888071	0.834198515016351	.	.
chr12	4038690	4039189	chr12	3887572	3888071	Efr3b|chr12:3887572-3888071	0.561627305234554	.	.
chr12	4082092	4082591	chr12	3791734	3792233	Dnajc27|chr12:3791734-3792233	0.608800768359097	.	.
chr12	4082092	4082591	chr12	4015234	4015733	Dnajc27|chr12:4015234-4015733	0.593531364722254	.	.
chr12	4082092	4082591	chr12	4075400	4075899	Dnajc27|chr12:4075400-4075899	0.736699912264547	.	.
chr12	4234091	4234590	chr12	3791734	3792233	Cenpo|chr12:3791734-3792233	0.592419283625753	.	.
chr12	4234091	4234590	chr12	3791734	3792233	Ptrhd1|chr12:3791734-3792233	0.592419283625753	.	.
chr12	4476458	4476957	chr12	4015234	4015733	Ncoa1|chr12:4015234-4015733	0.550618586107257	.	.
chr12	4476458	4476957	chr12	4075400	4075899	Ncoa1|chr12:4075400-4075899	0.584064816508988	.	.
chr12	4477009	4477508	chr12	4342148	4342647	Ncoa1|chr12:4342148-4342647	0.52225654207038	.	.
chr12	4769054	4769553	chr12	5119655	5120154	Fam228b|chr12:5119655-5120154	0.777160864112672	.	.
chr12	4769054	4769553	chr12	5119655	5120154	Pfn4|chr12:5119655-5120154	0.777160864112672	.	.
chr12	4907269	4907768	chr12	5119655	5120154	Ubxn2a|chr12:5119655-5120154	0.887338067629824	.	.
chr12	4917091	4917590	chr12	5119655	5120154	Atad2b|chr12:5119655-5120154	0.625230586128171	.	.
chr12	8499854	8500353	chr12	8059543	8060042	Rhob|chr12:8059543-8060042	0.539834098039343	.	.
chr12	8499854	8500353	chr12	8640845	8641344	Rhob|chr12:8640845-8641344	0.670067911528744	.	.
chr12	8921676	8922175	chr12	8777222	8777721	Laptm4a|chr12:8777222-8777721	0.529960276319704	.	.
chr12	9029942	9030441	chr12	8777222	8777721	Ttc32|chr12:8777222-8777721	0.515507571186266	.	.
chr12	11265813	11266312	chr12	11369943	11370442	Gen1|chr12:11369943-11370442	0.57154442968187	.	.
chr12	11265813	11266312	chr12	11369943	11370442	Smc6|chr12:11369943-11370442	0.57154442968187	.	.
chr12	13248936	13249435	chr12	12810008	12810507	Ddx1|chr12:12810008-12810507	0.634075166087989	.	.
chr12	13248936	13249435	chr12	12810516	12811015	Ddx1|chr12:12810516-12811015	0.513511882785238	.	.
chr12	16850863	16851362	chr12	16718870	16719369	Gm36495|chr12:16718870-16719369	0.550496094526533	.	.
chr12	17544569	17545068	chr12	17882066	17882565	Odc1|chr12:17882066-17882565	0.523615760609927	.	.
chr12	17544569	17545068	chr12	17882066	17882565	Odc1|chr12:17882066-17882565	0.523615760609928	.	.
chr12	17690494	17690993	chr12	17569060	17569559	Hpcal1|chr12:17569060-17569559	0.483495911474456	.	.
chr12	21373421	21373920	chr12	21111432	21111931	Adam17|chr12:21111432-21111931	0.505890879978656	.	.
chr12	21373421	21373920	chr12	21111432	21111931	Gm49586|chr12:21111432-21111931	0.505890879978656	.	.
chr12	25095893	25096392	chr12	25021042	25021541	Id2|chr12:25021042-25021541	0.513223479640986	.	.
chr12	26415033	26415532	chr12	26323908	26324407	Rnf144a|chr12:26323908-26324407	0.470520866103772	.	.
chr12	28635653	28636152	chr12	28589396	28589895	Rps7|chr12:28589396-28589895	0.699077180243021	.	.
chr12	28635653	28636152	chr12	28860088	28860587	Rps7|chr12:28860088-28860587	0.778999166867948	.	.
chr12	28635653	28636152	chr12	28906839	28907338	Rps7|chr12:28906839-28907338	0.722041195714451	.	.
chr12	28649312	28649811	chr12	28589396	28589895	Rnaseh1|chr12:28589396-28589895	0.735354877056069	.	.
chr12	28649312	28649811	chr12	28860088	28860587	Rnaseh1|chr12:28860088-28860587	0.700016666853741	.	.
chr12	28649312	28649811	chr12	28906839	28907338	Rnaseh1|chr12:28906839-28907338	0.79326323227004	.	.
chr12	28675067	28675566	chr12	28432346	28432845	Adi1|chr12:28432346-28432845	0.862039546983847	.	.
chr12	31499860	31500359	chr12	31116055	31116554	Cbll1|chr12:31116055-31116554	0.755930685847597	.	.
chr12	31499860	31500359	chr12	31531798	31532297	Cbll1|chr12:31531798-31532297	0.573911051098237	.	.
chr12	31499860	31500359	chr12	31949224	31949723	Cbll1|chr12:31949224-31949723	0.650657378398426	.	.
chr12	31499860	31500359	chr12	31976457	31976956	Cbll1|chr12:31976457-31976956	0.554743481273144	.	.
chr12	31634359	31634858	chr12	31949224	31949723	Bcap29|chr12:31949224-31949723	0.574833018560033	.	.
chr12	31654576	31655075	chr12	31976961	31977460	Cog5|chr12:31976961-31977460	0.478827831694417	.	.
chr12	31654576	31655075	chr12	31976961	31977460	Dus4l|chr12:31976961-31977460	0.478827831694417	.	.
chr12	31713661	31714160	chr12	31531798	31532297	Gpr22|chr12:31531798-31532297	0.505829162204439	.	.
chr12	31713661	31714160	chr12	31949224	31949723	Gpr22|chr12:31949224-31949723	0.579698913721773	.	.
chr12	31950291	31950790	chr12	31976961	31977460	Hbp1|chr12:31976961-31977460	0.566428645807614	.	.
chr12	32061096	32061595	chr12	31949224	31949723	Prkar2b|chr12:31949224-31949723	0.774186168980558	.	.
chr12	32061096	32061595	chr12	31976457	31976956	Prkar2b|chr12:31976457-31976956	0.49191618220732	.	.
chr12	32061096	32061595	chr12	32379638	32380137	Prkar2b|chr12:32379638-32380137	0.563852733339778	.	.
chr12	32378456	32378955	chr12	32379638	32380137	Ccdc71l|chr12:32379638-32380137	0.606127551244446	.	.
chr12	32379107	32379606	chr12	32379638	32380137	Ccdc71l|chr12:32379638-32380137	0.471539126249161	.	.
chr12	35046916	35047415	chr12	34906793	34907292	Snx13|chr12:34906793-34907292	0.63825909201466	.	.
chr12	40222499	40222998	chr12	40414971	40415470	Gm7008|chr12:40414971-40415470	0.489575418966732	.	.
chr12	41023758	41024257	chr12	40788783	40789282	Immp2l|chr12:40788783-40789282	0.565808024433151	.	.
chr12	51971099	51971598	chr12	51750453	51750952	Heatr5a|chr12:51750453-51750952	0.488471237772419	.	.
chr12	54399088	54399587	chr12	54489634	54490133	Gm46328|chr12:54489634-54490133	0.677029443315916	.	.
chr12	54656312	54656811	chr12	54608647	54609146	Sptssa|chr12:54608647-54609146	0.544841020652221	.	.
chr12	55836534	55837033	chr12	56058400	56058899	Brms1l|chr12:56058400-56058899	0.665220041108748	.	.
chr12	56345687	56346186	chr12	56258298	56258797	Mbip|chr12:56258298-56258797	0.573609372558906	.	.
chr12	56345687	56346186	chr12	56301888	56302387	Mbip|chr12:56301888-56302387	0.503967524649138	.	.
chr12	56345687	56346186	chr12	56301888	56302387	Mbip|chr12:56301888-56302387	0.503967524649139	.	.
chr12	58212243	58212742	chr12	57787428	57787927	Sstr1|chr12:57787428-57787927	0.547084093881315	.	.
chr12	59013153	59013652	chr12	59382768	59383267	Gemin2|chr12:59382768-59383267	0.521776926026582	.	.
chr12	59061196	59061695	chr12	59262799	59263298	Trappc6b|chr12:59262799-59263298	0.53401264655439	.	.
chr12	59061196	59061695	chr12	59262799	59263298	Trappc6b|chr12:59262799-59263298	0.534012646554391	.	.
chr12	59066605	59067104	chr12	59131158	59131657	Pnn|chr12:59131158-59131657	0.615927684208244	.	.
chr12	59066605	59067104	chr12	59262799	59263298	Pnn|chr12:59262799-59263298	0.575975179298345	.	.
chr12	59219648	59220147	chr12	59131158	59131657	Fbxo33|chr12:59131158-59131657	0.470734711075166	.	.
chr12	59219648	59220147	chr12	59262799	59263298	Fbxo33|chr12:59262799-59263298	0.494624763112115	.	.
chr12	65036095	65036594	chr12	65401956	65402455	Prpf39|chr12:65401956-65402455	0.564939425261475	.	.
chr12	67221961	67222460	chr12	67011190	67011689	Mdga2|chr12:67011190-67011689	0.649237638604908	.	.
chr12	67222468	67222967	chr12	67011190	67011689	Mdga2|chr12:67011190-67011689	0.733651487166761	.	.
chr12	69183868	69184367	chr12	69131921	69132420	Mgat2|chr12:69131921-69132420	0.69367312130495	.	.
chr12	69183868	69184367	chr12	69131921	69132420	Rpl36al|chr12:69131921-69132420	0.69367312130495	.	.
chr12	69196882	69197381	chr12	68997191	68997690	9330151L19Rik|chr12:68997191-68997690	0.613207332912218	.	.
chr12	69356896	69357395	chr12	69361318	69361817	Nemf|chr12:69361318-69361817	0.483340205621457	.	.
chr12	69582767	69583266	chr12	69908490	69908989	Vcpkmt|chr12:69908490-69908989	0.55539210146525	.	.
chr12	69724620	69725119	chr12	69908490	69908989	Dmac2l|chr12:69908490-69908989	0.715661244124267	.	.
chr12	69724620	69725119	chr12	69908490	69908989	Dmac2l|chr12:69908490-69908989	0.715661244124268	.	.
chr12	69724620	69725119	chr12	69908490	69908989	L2hgdh|chr12:69908490-69908989	0.715661244124267	.	.
chr12	69724620	69725119	chr12	69908490	69908989	L2hgdh|chr12:69908490-69908989	0.715661244124268	.	.
chr12	70347314	70347813	chr12	70111039	70111538	Gm32151|chr12:70111039-70111538	0.477594673102778	.	.
chr12	70347314	70347813	chr12	70111039	70111538	Trim9|chr12:70111039-70111538	0.477594673102778	.	.
chr12	70974423	70974922	chr12	70698417	70698916	Psma3|chr12:70698417-70698916	0.600357763260499	.	.
chr12	72070899	72071398	chr12	72265242	72265741	Gpr135|chr12:72265242-72265741	0.471379266752701	.	.
chr12	72084881	72085380	chr12	72150751	72151250	Jkamp|chr12:72150751-72151250	0.515487319447474	.	.
chr12	72084881	72085380	chr12	72150751	72151250	L3hypdh|chr12:72150751-72151250	0.515487319447474	.	.
chr12	72084881	72085380	chr12	72256988	72257487	Jkamp|chr12:72256988-72257487	0.50641126422196	.	.
chr12	72084881	72085380	chr12	72256988	72257487	L3hypdh|chr12:72256988-72257487	0.50641126422196	.	.
chr12	72536006	72536505	chr12	72265242	72265741	Pcnx4|chr12:72265242-72265741	0.518188241136179	.	.
chr12	72536006	72536505	chr12	72373687	72374186	Pcnx4|chr12:72373687-72374186	0.612257716019476	.	.
chr12	72536006	72536505	chr12	72760968	72761467	Pcnx4|chr12:72760968-72761467	0.550803745694849	.	.
chr12	72664551	72665050	chr12	72265242	72265741	Dhrs7|chr12:72265242-72265741	0.555861015814569	.	.
chr12	72664551	72665050	chr12	72373687	72374186	Dhrs7|chr12:72373687-72374186	0.643718461320335	.	.
chr12	72664551	72665050	chr12	72760968	72761467	Dhrs7|chr12:72760968-72761467	0.713122762748158	.	.
chr12	73964243	73964742	chr12	74230742	74231241	Snapc1|chr12:74230742-74231241	0.666025157838217	.	.
chr12	73997457	73997956	chr12	73749721	73750220	Syt16|chr12:73749721-73750220	0.491189894731294	.	.
chr12	73997457	73997956	chr12	74230742	74231241	Syt16|chr12:74230742-74231241	0.634656736359817	.	.
chr12	75596615	75597114	chr12	75868845	75869344	Ppp2r5e|chr12:75868845-75869344	0.54991494433026	.	.
chr12	75818032	75818531	chr12	76016592	76017091	Syne2|chr12:76016592-76017091	0.67136017293722	.	.
chr12	76324574	76325073	chr12	76016592	76017091	Akap5|chr12:76016592-76017091	0.620567814991079	.	.
chr12	76369308	76369807	chr12	76081622	76082121	Zbtb1|chr12:76081622-76082121	0.650217380287204	.	.
chr12	76369308	76369807	chr12	76081622	76082121	Zbtb25|chr12:76081622-76082121	0.650217380287204	.	.
chr12	80132610	80133109	chr12	80344624	80345123	2310015A10Rik|chr12:80344624-80345123	0.560323620703644	.	.
chr12	80462862	80463361	chr12	80344624	80345123	Exd2|chr12:80344624-80345123	0.470588676962443	.	.
chr12	80518702	80519201	chr12	80344624	80345123	Galnt16|chr12:80344624-80345123	0.611766268357555	.	.
chr12	80518702	80519201	chr12	80344624	80345123	Gm26777|chr12:80344624-80345123	0.611766268357555	.	.
chr12	80518702	80519201	chr12	80527316	80527815	Galnt16|chr12:80527316-80527815	0.561379564827656	.	.
chr12	80518702	80519201	chr12	80527316	80527815	Gm26777|chr12:80527316-80527815	0.561379564827656	.	.
chr12	80518702	80519201	chr12	80895143	80895642	Galnt16|chr12:80895143-80895642	0.539241640374022	.	.
chr12	80518702	80519201	chr12	80895143	80895642	Gm26777|chr12:80895143-80895642	0.539241640374022	.	.
chr12	80643612	80644111	chr12	80344624	80345123	Erh|chr12:80344624-80345123	0.50209361873935	.	.
chr12	80643612	80644111	chr12	80344624	80345123	Slc39a9|chr12:80344624-80345123	0.50209361873935	.	.
chr12	80643612	80644111	chr12	80527876	80528375	Erh|chr12:80527876-80528375	0.48406258403062	.	.
chr12	80643612	80644111	chr12	80527876	80528375	Slc39a9|chr12:80527876-80528375	0.48406258403062	.	.
chr12	80790258	80790757	chr12	80895143	80895642	Gm47941|chr12:80895143-80895642	0.682396615841157	.	.
chr12	80790258	80790757	chr12	80895143	80895642	Susd6|chr12:80895143-80895642	0.682396615841157	.	.
chr12	82169082	82169581	chr12	82470533	82471032	Gm48242|chr12:82470533-82471032	0.555762584277844	.	.
chr12	82169082	82169581	chr12	82470533	82471032	Gm48242|chr12:82470533-82471032	0.555762584277845	.	.
chr12	82169082	82169581	chr12	82470533	82471032	Sipa1l1|chr12:82470533-82471032	0.555762584277844	.	.
chr12	82169082	82169581	chr12	82470533	82471032	Sipa1l1|chr12:82470533-82471032	0.555762584277845	.	.
chr12	83487596	83488095	chr12	83562219	83562718	Dpf3|chr12:83562219-83562718	0.637929730384457	.	.
chr12	83950416	83950915	chr12	84175578	84176077	Gm26571|chr12:84175578-84176077	0.603173192296797	.	.
chr12	83950416	83950915	chr12	84175578	84176077	Riox1|chr12:84175578-84176077	0.603173192296797	.	.
chr12	83950416	83950915	chr12	84193834	84194333	Gm26571|chr12:84193834-84194333	0.47148329353283	.	.
chr12	83950416	83950915	chr12	84193834	84194333	Riox1|chr12:84193834-84194333	0.47148329353283	.	.
chr12	83987907	83988406	chr12	83562219	83562718	Acot2|chr12:83562219-83562718	0.768834129043183	.	.
chr12	84408782	84409281	chr12	84084342	84084841	Bbof1|chr12:84084342-84084841	0.557447775387582	.	.
chr12	84408782	84409281	chr12	84084342	84084841	Entpd5|chr12:84084342-84084841	0.557447775387582	.	.
chr12	84408782	84409281	chr12	84589693	84590192	Bbof1|chr12:84589693-84590192	0.481785369068028	.	.
chr12	84408782	84409281	chr12	84589693	84590192	Entpd5|chr12:84589693-84590192	0.481785369068028	.	.
chr12	84772827	84773326	chr12	85169409	85169908	Isca2|chr12:85169409-85169908	0.650120226604886	.	.
chr12	84772827	84773326	chr12	85169409	85169908	Npc2|chr12:85169409-85169908	0.650120226604886	.	.
chr12	84996049	84996548	chr12	84589693	84590192	Ylpm1|chr12:84589693-84590192	0.487225701689936	.	.
chr12	85339182	85339681	chr12	85455080	85455579	Nek9|chr12:85455080-85455579	0.54125228456742	.	.
chr12	85339182	85339681	chr12	85485824	85486323	Nek9|chr12:85485824-85486323	0.681829553789949	.	.
chr12	85599057	85599556	chr12	85261057	85261556	Gm47863|chr12:85261057-85261556	0.497255578727534	.	.
chr12	85599057	85599556	chr12	85261057	85261556	Jdp2|chr12:85261057-85261556	0.497255578727534	.	.
chr12	86989822	86990321	chr12	86932148	86932647	Zdhhc22|chr12:86932148-86932647	0.618525339664071	.	.
chr12	87147363	87147862	chr12	86816169	86816668	Gstz1|chr12:86816169-86816668	0.634515658583341	.	.
chr12	87147363	87147862	chr12	86816169	86816668	Pomt2|chr12:86816169-86816668	0.634515658583341	.	.
chr12	87147363	87147862	chr12	86981097	86981596	Gstz1|chr12:86981097-86981596	0.689306637999426	.	.
chr12	87147363	87147862	chr12	86981097	86981596	Pomt2|chr12:86981097-86981596	0.689306637999426	.	.
chr12	87388177	87388676	chr12	87107592	87108091	Sptlc2|chr12:87107592-87108091	0.471548270734764	.	.
chr12	91384177	91384676	chr12	91679268	91679767	Cep128|chr12:91679268-91679767	0.493170110789849	.	.
chr12	91384177	91384676	chr12	91679268	91679767	Tshr|chr12:91679268-91679767	0.493170110789849	.	.
chr12	91589847	91590346	chr12	91588265	91588764	Gtf2a1|chr12:91588265-91588764	0.506007379326203	.	.
chr12	91848976	91849475	chr12	91588265	91588764	Sel1l|chr12:91588265-91588764	0.552377680873854	.	.
chr12	91848976	91849475	chr12	91778947	91779446	Sel1l|chr12:91778947-91779446	0.64224458681435	.	.
chr12	98258839	98259338	chr12	98574555	98575054	Galc|chr12:98574555-98575054	0.568335202090923	.	.
chr12	98258839	98259338	chr12	98574555	98575054	Gm47439|chr12:98574555-98575054	0.568335202090923	.	.
chr12	98746727	98747226	chr12	98481280	98481779	Zc3h14|chr12:98481280-98481779	0.745044822465379	.	.
chr12	98900762	98901261	chr12	99096858	99097357	Eml5|chr12:99096858-99097357	0.58141060479016	.	.
chr12	98901331	98901830	chr12	99096858	99097357	Eml5|chr12:99096858-99097357	0.468004941687246	.	.
chr12	99627730	99628229	chr12	99375805	99376304	1700064M15Rik|chr12:99375805-99376304	0.754101074200288	.	.
chr12	99884210	99884709	chr12	100221857	100222356	Efcab11|chr12:100221857-100222356	0.510166037569444	.	.
chr12	99884210	99884709	chr12	100221857	100222356	Tdp1|chr12:100221857-100222356	0.510166037569444	.	.
chr12	99884210	99884709	chr12	100244514	100245013	Efcab11|chr12:100244514-100245013	0.572069267674622	.	.
chr12	99884210	99884709	chr12	100244514	100245013	Tdp1|chr12:100244514-100245013	0.572069267674622	.	.
chr12	99884210	99884709	chr12	99644827	99645326	Efcab11|chr12:99644827-99645326	0.52554868462576	.	.
chr12	99884210	99884709	chr12	99644827	99645326	Tdp1|chr12:99644827-99645326	0.52554868462576	.	.
chr12	100109943	100110442	chr12	100201731	100202230	Psmc1|chr12:100201731-100202230	0.668136588690366	.	.
chr12	100109943	100110442	chr12	99836722	99837221	Psmc1|chr12:99836722-99837221	0.552410435872429	.	.
chr12	100276317	100276816	chr12	100201731	100202230	Gm10432|chr12:100201731-100202230	0.565101247650091	.	.
chr12	100276317	100276816	chr12	100291278	100291777	Gm10432|chr12:100291278-100291777	0.497998197879727	.	.
chr12	100276317	100276816	chr12	100724974	100725473	Gm10432|chr12:100724974-100725473	0.578565538474887	.	.
chr12	100276828	100277327	chr12	100201731	100202230	Gm10432|chr12:100201731-100202230	0.583881920647419	.	.
chr12	100276828	100277327	chr12	100291278	100291777	Gm10432|chr12:100291278-100291777	0.548420558659798	.	.
chr12	100276828	100277327	chr12	100724974	100725473	Gm10432|chr12:100724974-100725473	0.599437715808946	.	.
chr12	101083449	101083948	chr12	100864832	100865331	Ppp4r3a|chr12:100864832-100865331	0.491789753082543	.	.
chr12	101958017	101958516	chr12	102242036	102242535	Atxn3|chr12:102242036-102242535	0.677785616852619	.	.
chr12	102128851	102129350	chr12	102242036	102242535	Gm16339|chr12:102242036-102242535	0.69021072912269	.	.
chr12	102128851	102129350	chr12	102242036	102242535	Slc24a4|chr12:102242036-102242535	0.69021072912269	.	.
chr12	102439514	102440013	chr12	102242036	102242535	Lgmn|chr12:102242036-102242535	0.557482697514253	.	.
chr12	102439514	102440013	chr12	102545099	102545598	Lgmn|chr12:102545099-102545598	0.50492058968371	.	.
chr12	102704729	102705228	chr12	102730303	102730802	Itpk1|chr12:102730303-102730802	0.660823728100359	.	.
chr12	102877736	102878235	chr12	103224241	103224740	Btbd7|chr12:103224241-103224740	0.471675078400608	.	.
chr12	103388420	103388919	chr12	103256989	103257488	Otub2|chr12:103256989-103257488	0.65890911211481	.	.
chr12	103425723	103426222	chr12	103256989	103257488	Ddx24|chr12:103256989-103257488	0.553353926408045	.	.
chr12	103425723	103426222	chr12	103256989	103257488	Ddx24|chr12:103256989-103257488	0.553353926408046	.	.
chr12	104751981	104752480	chr12	104575225	104575724	Dicer1|chr12:104575225-104575724	0.71386938010887	.	.
chr12	106009956	106010455	chr12	105962829	105963328	Vrk1|chr12:105962829-105963328	0.586966890697025	.	.
chr12	108179112	108179611	chr12	107934989	107935488	Ccnk|chr12:107934989-107935488	0.572762767363235	.	.
chr12	108179112	108179611	chr12	107934989	107935488	Setd3|chr12:107934989-107935488	0.572762767363235	.	.
chr12	108179112	108179611	chr12	108217535	108218034	Ccnk|chr12:108217535-108218034	0.648303712408339	.	.
chr12	108179112	108179611	chr12	108217535	108218034	Setd3|chr12:108217535-108218034	0.648303712408339	.	.
chr12	108179112	108179611	chr12	108239450	108239949	Ccnk|chr12:108239450-108239949	0.811803945172212	.	.
chr12	108179112	108179611	chr12	108239450	108239949	Setd3|chr12:108239450-108239949	0.811803945172212	.	.
chr12	108275424	108275923	chr12	108217535	108218034	Ccdc85c|chr12:108217535-108218034	0.712721428871795	.	.
chr12	108275424	108275923	chr12	108239450	108239949	Ccdc85c|chr12:108239450-108239949	0.805096623984801	.	.
chr12	108327769	108328268	chr12	108217535	108218034	4930478K11Rik|chr12:108217535-108218034	0.626941557330012	.	.
chr12	108554449	108554948	chr12	108313340	108313839	Evl|chr12:108313340-108313839	0.554163293667521	.	.
chr12	108554449	108554948	chr12	108313340	108313839	Gm16596|chr12:108313340-108313839	0.554163293667521	.	.
chr12	108554449	108554948	chr12	108757884	108758383	Evl|chr12:108757884-108758383	0.616780050185784	.	.
chr12	108554449	108554948	chr12	108757884	108758383	Gm16596|chr12:108757884-108758383	0.616780050185784	.	.
chr12	108554449	108554948	chr12	108903875	108904374	Evl|chr12:108903875-108904374	0.654931292662865	.	.
chr12	108554449	108554948	chr12	108903875	108904374	Gm16596|chr12:108903875-108904374	0.654931292662865	.	.
chr12	108554449	108554948	chr12	108904412	108904911	Evl|chr12:108904412-108904911	0.666277057605055	.	.
chr12	108554449	108554948	chr12	108904412	108904911	Gm16596|chr12:108904412-108904911	0.666277057605055	.	.
chr12	108792623	108793122	chr12	108757884	108758383	Yy1|chr12:108757884-108758383	0.790952848116785	.	.
chr12	108792623	108793122	chr12	108903875	108904374	Yy1|chr12:108903875-108904374	0.810477632113949	.	.
chr12	108792623	108793122	chr12	108904412	108904911	Yy1|chr12:108904412-108904911	0.801643195756885	.	.
chr12	108792623	108793122	chr12	108915890	108916389	Yy1|chr12:108915890-108916389	0.490105453072822	.	.
chr12	108793159	108793658	chr12	108631091	108631590	Yy1|chr12:108631091-108631590	0.583178811509187	.	.
chr12	108793159	108793658	chr12	108757884	108758383	Yy1|chr12:108757884-108758383	0.687872561979563	.	.
chr12	108793159	108793658	chr12	108903875	108904374	Yy1|chr12:108903875-108904374	0.742188296203072	.	.
chr12	108793159	108793658	chr12	108904412	108904911	Yy1|chr12:108904412-108904911	0.729076844888253	.	.
chr12	109067669	109068168	chr12	109010135	109010634	Begain|chr12:109010135-109010634	0.556850412085715	.	.
chr12	110486024	110486523	chr12	110381056	110381555	Gm19605|chr12:110381056-110381555	0.608113689919555	.	.
chr12	110590866	110591365	chr12	110696201	110696700	B930059L03Rik|chr12:110696201-110696700	0.565686226053803	.	.
chr12	110601148	110601647	chr12	110591371	110591870	Dync1h1|chr12:110591371-110591870	0.504689337815801	.	.
chr12	110737634	110738133	chr12	110381056	110381555	Wdr20|chr12:110381056-110381555	0.594014113950911	.	.
chr12	110737634	110738133	chr12	110696201	110696700	Wdr20|chr12:110696201-110696700	0.546846246924263	.	.
chr12	111537847	111538346	chr12	111653391	111653890	Eif5|chr12:111653391-111653890	0.514833865602617	.	.
chr12	111712918	111713417	chr12	111652887	111653386	Apopt1|chr12:111652887-111653386	0.564773796203447	.	.
chr12	111712918	111713417	chr12	111652887	111653386	Bag5|chr12:111652887-111653386	0.564773796203447	.	.
chr12	111712918	111713417	chr12	111745955	111746454	Apopt1|chr12:111745955-111746454	0.749090097115132	.	.
chr12	111712918	111713417	chr12	111745955	111746454	Bag5|chr12:111745955-111746454	0.749090097115132	.	.
chr12	111732339	111732838	chr12	111653391	111653890	Gm15996|chr12:111653391-111653890	0.616107535554542	.	.
chr12	111732339	111732838	chr12	111745955	111746454	Gm15996|chr12:111745955-111746454	0.47801821765046	.	.
chr12	111907907	111908406	chr12	111652887	111653386	Ppp1r13b|chr12:111652887-111653386	0.54299508280164	.	.
chr12	111907907	111908406	chr12	111745955	111746454	Ppp1r13b|chr12:111745955-111746454	0.676015243201391	.	.
chr12	112644985	112645484	chr12	112605675	112606174	Siva1|chr12:112605675-112606174	0.476731770296694	.	.
chr12	112644985	112645484	chr12	112629437	112629936	Siva1|chr12:112629437-112629936	0.468099405446814	.	.
chr12	112644985	112645484	chr12	112928300	112928799	Siva1|chr12:112928300-112928799	0.505494704075918	.	.
chr12	112829246	112829745	chr12	112628856	112629355	Cdca4|chr12:112628856-112629355	0.752219151690138	.	.
chr12	112829246	112829745	chr12	112721889	112722388	Cdca4|chr12:112721889-112722388	0.830385896405429	.	.
chr12	112829246	112829745	chr12	112928300	112928799	Cdca4|chr12:112928300-112928799	0.642231020748626	.	.
chr12	112929575	112930074	chr12	112628856	112629355	Jag2|chr12:112628856-112629355	0.596994713295913	.	.
chr12	112929575	112930074	chr12	112721889	112722388	Jag2|chr12:112721889-112722388	0.817944608821557	.	.
chr12	112929575	112930074	chr12	112928300	112928799	Jag2|chr12:112928300-112928799	0.582983581778965	.	.
chr12	112930084	112930583	chr12	112605675	112606174	Jag2|chr12:112605675-112606174	0.503227782944379	.	.
chr12	112930084	112930583	chr12	112628856	112629355	Jag2|chr12:112628856-112629355	0.47998900124369	.	.
chr12	112930084	112930583	chr12	112629437	112629936	Jag2|chr12:112629437-112629936	0.73484472633396	.	.
chr12	112930084	112930583	chr12	112693382	112693881	Jag2|chr12:112693382-112693881	0.650453067226799	.	.
chr12	112930084	112930583	chr12	112928300	112928799	Jag2|chr12:112928300-112928799	0.727127331174074	.	.
chr12	112941921	112942420	chr12	112605675	112606174	Nudt14|chr12:112605675-112606174	0.716077053160652	.	.
chr12	112941921	112942420	chr12	112629437	112629936	Nudt14|chr12:112629437-112629936	0.701663125757378	.	.
chr12	112941921	112942420	chr12	112683323	112683822	Nudt14|chr12:112683323-112683822	0.505088052227036	.	.
chr12	112941921	112942420	chr12	112693382	112693881	Nudt14|chr12:112693382-112693881	0.695166003489369	.	.
chr12	112941921	112942420	chr12	112693908	112694407	Nudt14|chr12:112693908-112694407	0.488821314440684	.	.
chr12	112941921	112942420	chr12	112928300	112928799	Nudt14|chr12:112928300-112928799	0.657545331800164	.	.
chr12	112976210	112976709	chr12	112628856	112629355	Btbd6|chr12:112628856-112629355	0.552734084440764	.	.
chr12	112976210	112976709	chr12	112721889	112722388	Btbd6|chr12:112721889-112722388	0.596157420516199	.	.
chr12	112976210	112976709	chr12	112928300	112928799	Btbd6|chr12:112928300-112928799	0.686424160012504	.	.
chr12	112976210	112976709	chr12	112928300	112928799	Btbd6|chr12:112928300-112928799	0.686424160012505	.	.
chr12	113156023	113156522	chr12	112928300	112928799	Tedc1|chr12:112928300-112928799	0.724961581813791	.	.
chr12	116047432	116047931	chr12	116202564	116203063	Zfp386|chr12:116202564-116203063	0.490996021630067	.	.
chr12	116262774	116263273	chr12	116660119	116660618	Wdr60|chr12:116660119-116660618	0.503547473139721	.	.
chr12	116281364	116281863	chr12	116202564	116203063	Esyt2|chr12:116202564-116203063	0.669005773709526	.	.
chr12	116485448	116485947	chr12	116660119	116660618	Ptprn2|chr12:116660119-116660618	0.653512722017342	.	.
chr12	116485956	116486455	chr12	116619849	116620348	Ptprn2|chr12:116619849-116620348	0.768634237029467	.	.
chr12	118301273	118301772	chr12	118457721	118458220	Sp4|chr12:118457721-118458220	0.626498693966867	.	.
chr12	119237891	119238390	chr12	119453997	119454496	Itgb8|chr12:119453997-119454496	0.506485318819068	.	.
chr12	119238585	119239084	chr12	119453997	119454496	Itgb8|chr12:119453997-119454496	0.563169827359188	.	.
chr12	119945922	119946421	chr12	119624169	119624668	Tmem196|chr12:119624169-119624668	0.533055368526982	.	.
chr13	3477936	3478435	chr13	3658122	3658621	2810429I04Rik|chr13:3658122-3658621	0.490133531288289	.	.
chr13	8995830	8996329	chr13	8853523	8854022	Gtpbp4|chr13:8853523-8854022	0.695379679130775	.	.
chr13	8995830	8996329	chr13	9011513	9012012	Gtpbp4|chr13:9011513-9012012	0.616588503986922	.	.
chr13	9276277	9276776	chr13	9107138	9107637	Dip2c|chr13:9107138-9107637	0.536558249343138	.	.
chr13	12106596	12107095	chr13	12461291	12461790	Ryr2|chr13:12461291-12461790	0.645135258248986	.	.
chr13	12540043	12540542	chr13	12650185	12650684	Gm30239|chr13:12650185-12650684	0.560994058963612	.	.
chr13	12540043	12540542	chr13	12650185	12650684	Gm30239|chr13:12650185-12650684	0.560994058963613	.	.
chr13	12565528	12566027	chr13	12461291	12461790	Ero1lb|chr13:12461291-12461790	0.531354886837306	.	.
chr13	13784032	13784531	chr13	13530944	13531443	Gng4|chr13:13530944-13531443	0.655657232660316	.	.
chr13	13784032	13784531	chr13	13760391	13760890	Gng4|chr13:13760391-13760890	0.6083634250818	.	.
chr13	13954240	13954739	chr13	13828296	13828795	B3galnt2|chr13:13828296-13828795	0.677850088452316	.	.
chr13	13954240	13954739	chr13	13889360	13889859	B3galnt2|chr13:13889360-13889859	0.529693125207674	.	.
chr13	13954801	13955300	chr13	13530944	13531443	B3galnt2|chr13:13530944-13531443	0.651077334354854	.	.
chr13	13954801	13955300	chr13	13760391	13760890	B3galnt2|chr13:13760391-13760890	0.559915071463635	.	.
chr13	14063370	14063869	chr13	13760391	13760890	Arid4b|chr13:13760391-13760890	0.6169191786301	.	.
chr13	14063370	14063869	chr13	13760391	13760890	Ggps1|chr13:13760391-13760890	0.6169191786301	.	.
chr13	14612848	14613347	chr13	14409024	14409523	Mrpl32|chr13:14409024-14409523	0.495701165278025	.	.
chr13	14612848	14613347	chr13	14409024	14409523	Psma2|chr13:14409024-14409523	0.495701165278025	.	.
chr13	19177576	19178075	chr13	18868157	18868656	Tcrg-V7|chr13:18868157-18868656	0.647272493610161	.	.
chr13	19395633	19396132	chr13	19744986	19745485	Stard3nl|chr13:19744986-19745485	0.538246159015066	.	.
chr13	21179915	21180414	chr13	20981429	20981928	Trim27|chr13:20981429-20981928	0.595384845570972	.	.
chr13	21179915	21180414	chr13	21167364	21167863	Trim27|chr13:21167364-21167863	0.586113358330328	.	.
chr13	21716039	21716538	chr13	21710789	21711288	Hist1h2ai|chr13:21710789-21711288	0.837927163194599	.	.
chr13	21716039	21716538	chr13	21710789	21711288	Hist1h2bl|chr13:21710789-21711288	0.837927163194599	.	.
chr13	21716561	21717060	chr13	21710789	21711288	Hist1h2ai|chr13:21710789-21711288	0.6974794798948	.	.
chr13	21716561	21717060	chr13	21710789	21711288	Hist1h2bl|chr13:21710789-21711288	0.6974794798948	.	.
chr13	21716561	21717060	chr13	21710789	21711288	Hist1h3h|chr13:21710789-21711288	0.6974794798948	.	.
chr13	21750337	21750836	chr13	21855091	21855590	Hist1h4k|chr13:21855091-21855590	0.532351923402178	.	.
chr13	21750337	21750836	chr13	21896779	21897278	Hist1h4k|chr13:21896779-21897278	0.478451039208372	.	.
chr13	21944731	21945230	chr13	22050858	22051357	Gm11280|chr13:22050858-22051357	0.647456585631881	.	.
chr13	21944731	21945230	chr13	22050858	22051357	Zfp184|chr13:22050858-22051357	0.647456585631881	.	.
chr13	22026284	22026783	chr13	21882729	21883228	Gm11292|chr13:21882729-21883228	0.507941523922755	.	.
chr13	22035458	22035957	chr13	22050858	22051357	Hist1h2ah|chr13:22050858-22051357	0.587052910069171	.	.
chr13	22035458	22035957	chr13	22050858	22051357	Hist1h2bk|chr13:22050858-22051357	0.587052910069171	.	.
chr13	22042806	22043305	chr13	21855091	21855590	Hist1h2ag|chr13:21855091-21855590	0.530357415821542	.	.
chr13	22042806	22043305	chr13	21855091	21855590	Hist1h2bj|chr13:21855091-21855590	0.530357415821542	.	.
chr13	22042806	22043305	chr13	21974052	21974551	Hist1h2ag|chr13:21974052-21974551	0.482709363438949	.	.
chr13	22042806	22043305	chr13	21974052	21974551	Hist1h2bj|chr13:21974052-21974551	0.482709363438949	.	.
chr13	23423709	23424208	chr13	23432464	23432963	Abt1|chr13:23432464-23432963	0.505685431751666	.	.
chr13	23423709	23424208	chr13	23526320	23526819	Abt1|chr13:23526320-23526819	0.486016999983501	.	.
chr13	23445684	23446183	chr13	23432464	23432963	Gm46404|chr13:23432464-23432963	0.529266044037415	.	.
chr13	23488639	23489138	chr13	23503776	23504275	Btn2a2|chr13:23503776-23504275	0.48589908395079	.	.
chr13	23488639	23489138	chr13	23517944	23518443	Btn2a2|chr13:23517944-23518443	0.648186367760079	.	.
chr13	23488639	23489138	chr13	23519384	23519883	Btn2a2|chr13:23519384-23519883	0.540757700206958	.	.
chr13	23530769	23531268	chr13	23432464	23432963	Gm11335|chr13:23432464-23432963	0.697040817807626	.	.
chr13	23530769	23531268	chr13	23432464	23432963	Hist1h4h|chr13:23432464-23432963	0.697040817807626	.	.
chr13	23543265	23543764	chr13	23432464	23432963	Hist1h2bh|chr13:23432464-23432963	0.666583348476915	.	.
chr13	23543265	23543764	chr13	23432464	23432963	Hist1h3f|chr13:23432464-23432963	0.666583348476915	.	.
chr13	23551474	23551973	chr13	23432464	23432963	Hist1h4f|chr13:23432464-23432963	0.75114461415395	.	.
chr13	23561738	23562237	chr13	23517431	23517930	Hist1h3e|chr13:23517431-23517930	0.778935747708546	.	.
chr13	23561738	23562237	chr13	23519384	23519883	Hist1h3e|chr13:23519384-23519883	0.562459371326902	.	.
chr13	23561738	23562237	chr13	23526320	23526819	Hist1h3e|chr13:23526320-23526819	0.797817708871764	.	.
chr13	23621043	23621542	chr13	23503776	23504275	Hist1h2be|chr13:23503776-23504275	0.54103784391106	.	.
chr13	23621043	23621542	chr13	23517431	23517930	Hist1h2be|chr13:23517431-23517930	0.604229195550555	.	.
chr13	23621043	23621542	chr13	23517944	23518443	Hist1h2be|chr13:23517944-23518443	0.82986351989637	.	.
chr13	23621043	23621542	chr13	23519384	23519883	Hist1h2be|chr13:23519384-23519883	0.75222588374971	.	.
chr13	23621043	23621542	chr13	23739588	23740087	Hist1h2be|chr13:23739588-23740087	0.485503439580009	.	.
chr13	23622332	23622831	chr13	23517431	23517930	Hist1h1e|chr13:23517431-23517930	0.558521855531221	.	.
chr13	23622332	23622831	chr13	23517944	23518443	Hist1h1e|chr13:23517944-23518443	0.657872893061143	.	.
chr13	23622332	23622831	chr13	23519384	23519883	Hist1h1e|chr13:23519384-23519883	0.642078171789273	.	.
chr13	23698335	23698834	chr13	23432464	23432963	Hist1h4c|chr13:23432464-23432963	0.602319785014948	.	.
chr13	23762132	23762631	chr13	23503776	23504275	Hist1h3a|chr13:23503776-23504275	0.511875121561712	.	.
chr13	23762132	23762631	chr13	23517944	23518443	Hist1h3a|chr13:23517944-23518443	0.668378033475565	.	.
chr13	23762132	23762631	chr13	23519384	23519883	Hist1h3a|chr13:23519384-23519883	0.487759856951035	.	.
chr13	23762132	23762631	chr13	24100550	24101049	Hist1h3a|chr13:24100550-24101049	0.551612815863061	.	.
chr13	24281092	24281591	chr13	24318547	24319046	Carmil1|chr13:24318547-24319046	0.72769290697222	.	.
chr13	24281092	24281591	chr13	24485937	24486436	Carmil1|chr13:24485937-24486436	0.504011957315511	.	.
chr13	24831349	24831848	chr13	24598186	24598685	Acot13|chr13:24598186-24598685	0.775519565140329	.	.
chr13	24831349	24831848	chr13	24598186	24598685	Tdp2|chr13:24598186-24598685	0.775519565140329	.	.
chr13	32964992	32965491	chr13	33004430	33004929	Serpinb6b|chr13:33004430-33004929	0.675797080735614	.	.
chr13	34002107	34002606	chr13	33762703	33763202	Ripk1|chr13:33762703-33763202	0.65000235113759	.	.
chr13	34002107	34002606	chr13	33762703	33763202	Serpinb6a|chr13:33762703-33763202	0.65000235113759	.	.
chr13	34002107	34002606	chr13	33821115	33821614	Ripk1|chr13:33821115-33821614	0.626235461645725	.	.
chr13	34002107	34002606	chr13	33821115	33821614	Serpinb6a|chr13:33821115-33821614	0.626235461645725	.	.
chr13	34002616	34003115	chr13	34095988	34096487	Ripk1|chr13:34095988-34096487	0.580857128433798	.	.
chr13	34002616	34003115	chr13	34095988	34096487	Serpinb6a|chr13:34095988-34096487	0.580857128433798	.	.
chr13	34037355	34037854	chr13	34228228	34228727	Bphl|chr13:34228228-34228727	0.552761630121599	.	.
chr13	34037355	34037854	chr13	34408301	34408800	Bphl|chr13:34408301-34408800	0.710978191716221	.	.
chr13	34130221	34130720	chr13	34095988	34096487	Tubb2b|chr13:34095988-34096487	0.666542016002956	.	.
chr13	34162467	34162966	chr13	34095988	34096487	Psmg4|chr13:34095988-34096487	0.64792558017259	.	.
chr13	34162981	34163480	chr13	33821683	33822182	Psmg4|chr13:33821683-33822182	0.520867962779808	.	.
chr13	34162981	34163480	chr13	34095988	34096487	Psmg4|chr13:34095988-34096487	0.725398529352781	.	.
chr13	34345045	34345544	chr13	34095988	34096487	Slc22a23|chr13:34095988-34096487	0.550985341485008	.	.
chr13	34345045	34345544	chr13	34575873	34576372	Slc22a23|chr13:34575873-34576372	0.512772799444303	.	.
chr13	36727058	36727557	chr13	36386003	36386502	Gm30177|chr13:36386003-36386502	0.66883600964262	.	.
chr13	36727058	36727557	chr13	36592792	36593291	Gm30177|chr13:36592792-36593291	0.609489536662696	.	.
chr13	37482618	37483117	chr13	37514137	37514636	Gm47732|chr13:37514137-37514636	0.757943273079196	.	.
chr13	37993441	37993940	chr13	37514137	37514636	Ssr1|chr13:37514137-37514636	0.789964427364527	.	.
chr13	37993441	37993940	chr13	37643103	37643602	Ssr1|chr13:37643103-37643602	0.48150990411577	.	.
chr13	37993441	37993940	chr13	37643103	37643602	Ssr1|chr13:37643103-37643602	0.481509904115771	.	.
chr13	37993441	37993940	chr13	37825538	37826037	Ssr1|chr13:37825538-37826037	0.661559515528667	.	.
chr13	37993441	37993940	chr13	37826502	37827001	Ssr1|chr13:37826502-37827001	0.720290328389523	.	.
chr13	37993441	37993940	chr13	37826502	37827001	Ssr1|chr13:37826502-37827001	0.720290328389524	.	.
chr13	37993997	37994496	chr13	37514137	37514636	Ssr1|chr13:37514137-37514636	0.891149645112156	.	.
chr13	37993997	37994496	chr13	37643103	37643602	Ssr1|chr13:37643103-37643602	0.518051087031153	.	.
chr13	37993997	37994496	chr13	37825538	37826037	Ssr1|chr13:37825538-37826037	0.74386643176932	.	.
chr13	37993997	37994496	chr13	37826502	37827001	Ssr1|chr13:37826502-37827001	0.840256694716117	.	.
chr13	38036993	38037492	chr13	37825538	37826037	Cage1|chr13:37825538-37826037	0.603021556421095	.	.
chr13	38036993	38037492	chr13	37825538	37826037	Riok1|chr13:37825538-37826037	0.603021556421095	.	.
chr13	38036993	38037492	chr13	37826502	37827001	Cage1|chr13:37826502-37827001	0.719137012425219	.	.
chr13	38036993	38037492	chr13	37826502	37827001	Riok1|chr13:37826502-37827001	0.719137012425219	.	.
chr13	38151599	38152098	chr13	37826502	37827001	Dsp|chr13:37826502-37827001	0.509579061327337	.	.
chr13	41016018	41016517	chr13	41339685	41340184	Tmem14c|chr13:41339685-41340184	0.495170193941251	.	.
chr13	41016018	41016517	chr13	41358705	41359204	Tmem14c|chr13:41358705-41359204	0.520170241829626	.	.
chr13	41079435	41079934	chr13	41339685	41340184	Mak|chr13:41339685-41340184	0.567269345979149	.	.
chr13	41079435	41079934	chr13	41358705	41359204	Mak|chr13:41358705-41359204	0.635763200206737	.	.
chr13	41220237	41220736	chr13	41339685	41340184	Elovl2|chr13:41339685-41340184	0.679959859931848	.	.
chr13	41220237	41220736	chr13	41358705	41359204	Elovl2|chr13:41358705-41359204	0.725590787277905	.	.
chr13	41249535	41250034	chr13	41709417	41709916	Smim13|chr13:41709417-41709916	0.65752165758512	.	.
chr13	41801126	41801625	chr13	41758985	41759484	1700061E18Rik|chr13:41758985-41759484	0.641146154378898	.	.
chr13	41801126	41801625	chr13	41801699	41802198	1700061E18Rik|chr13:41801699-41802198	0.557064389621061	.	.
chr13	43304026	43304525	chr13	43698418	43698917	Gfod1|chr13:43698418-43698917	0.502941699225328	.	.
chr13	43304026	43304525	chr13	43698418	43698917	Gfod1|chr13:43698418-43698917	0.502941699225329	.	.
chr13	43365244	43365743	chr13	43698418	43698917	Sirt5|chr13:43698418-43698917	0.615763009569099	.	.
chr13	43398103	43398602	chr13	43235386	43235885	Nol7|chr13:43235386-43235885	0.474232444973728	.	.
chr13	43784899	43785398	chr13	43739590	43740089	Cd83|chr13:43739590-43740089	0.588500347913482	.	.
chr13	43864402	43864901	chr13	43565333	43565832	Gm33195|chr13:43565333-43565832	0.516721316455402	.	.
chr13	45001926	45002425	chr13	44786233	44786732	Dtnbp1|chr13:44786233-44786732	0.580751830189474	.	.
chr13	45001926	45002425	chr13	44869358	44869857	Dtnbp1|chr13:44869358-44869857	0.764784862861921	.	.
chr13	45389446	45389945	chr13	45539187	45539686	Mylip|chr13:45539187-45539686	0.524364995335878	.	.
chr13	45964390	45964889	chr13	46006147	46006646	5033430I15Rik|chr13:46006147-46006646	0.539796694859117	.	.
chr13	45964390	45964889	chr13	46006147	46006646	Atxn1|chr13:46006147-46006646	0.539796694859117	.	.
chr13	45965025	45965524	chr13	45709489	45709988	5033430I15Rik|chr13:45709489-45709988	0.635613847491029	.	.
chr13	45965025	45965524	chr13	45709489	45709988	Atxn1|chr13:45709489-45709988	0.635613847491029	.	.
chr13	46418254	46418753	chr13	46554680	46555179	Rbm24|chr13:46554680-46555179	0.762240355030868	.	.
chr13	46669204	46669703	chr13	46554680	46555179	Fam8a1|chr13:46554680-46555179	0.599702100848677	.	.
chr13	46669999	46670498	chr13	46554680	46555179	Fam8a1|chr13:46554680-46555179	0.499158673794928	.	.
chr13	46727893	46728392	chr13	46451571	46452070	Nup153|chr13:46451571-46452070	0.68790405797212	.	.
chr13	46929567	46930066	chr13	46554680	46555179	Kif13a|chr13:46554680-46555179	0.571868564290572	.	.
chr13	48260702	48261201	chr13	48227591	48228090	Id4|chr13:48227591-48228090	0.501361624653228	.	.
chr13	48545718	48546217	chr13	48994514	48995013	6720427I07Rik|chr13:48994514-48995013	0.710927451902838	.	.
chr13	48545718	48546217	chr13	48994514	48995013	6720427I07Rik|chr13:48994514-48995013	0.710927451902839	.	.
chr13	48546387	48546886	chr13	48497844	48498343	6720427I07Rik|chr13:48497844-48498343	0.532188316386218	.	.
chr13	48625404	48625903	chr13	48994514	48995013	Ptpdc1|chr13:48994514-48995013	0.500149046144427	.	.
chr13	48870691	48871190	chr13	49016340	49016839	Phf2|chr13:49016340-49016839	0.554180332872865	.	.
chr13	48870691	48871190	chr13	49016340	49016839	Phf2os1|chr13:49016340-49016839	0.554180332872865	.	.
chr13	48968109	48968608	chr13	48994514	48995013	Fam120a|chr13:48994514-48995013	0.553394763973799	.	.
chr13	49147787	49148286	chr13	48878454	48878953	Wnk2|chr13:48878454-48878953	0.739219684070646	.	.
chr13	49147787	49148286	chr13	49015823	49016322	Wnk2|chr13:49015823-49016322	0.653316606309197	.	.
chr13	49147787	49148286	chr13	49307449	49307948	Wnk2|chr13:49307449-49307948	0.474644963978025	.	.
chr13	49187237	49187736	chr13	48878454	48878953	Ninj1|chr13:48878454-48878953	0.53696795086659	.	.
chr13	49187237	49187736	chr13	49015823	49016322	Ninj1|chr13:49015823-49016322	0.518759253177317	.	.
chr13	49652677	49653176	chr13	49307449	49307948	Cenpp|chr13:49307449-49307948	0.514135242865467	.	.
chr13	49652677	49653176	chr13	49307449	49307948	Nol8|chr13:49307449-49307948	0.514135242865467	.	.
chr13	51418506	51419005	chr13	51523213	51523712	Gm32834|chr13:51523213-51523712	0.731421789984432	.	.
chr13	51418506	51419005	chr13	51610972	51611471	Gm32834|chr13:51610972-51611471	0.741758829722647	.	.
chr13	51418506	51419005	chr13	51690181	51690680	Gm32834|chr13:51690181-51690680	0.571805834283312	.	.
chr13	51419016	51419515	chr13	51523213	51523712	Gm32834|chr13:51523213-51523712	0.692938924813259	.	.
chr13	51419016	51419515	chr13	51610972	51611471	Gm32834|chr13:51610972-51611471	0.7422094268375	.	.
chr13	51419016	51419515	chr13	51690181	51690680	Gm32834|chr13:51690181-51690680	0.537983395433077	.	.
chr13	51569240	51569739	chr13	51523213	51523712	Shc3|chr13:51523213-51523712	0.830705224865149	.	.
chr13	51569240	51569739	chr13	51610972	51611471	Shc3|chr13:51610972-51611471	0.827783705403813	.	.
chr13	51569240	51569739	chr13	51690181	51690680	Shc3|chr13:51690181-51690680	0.678795469005472	.	.
chr13	51644895	51645394	chr13	51523213	51523712	Cks2|chr13:51523213-51523712	0.708683078638189	.	.
chr13	51644895	51645394	chr13	51610972	51611471	Cks2|chr13:51610972-51611471	0.754236044633521	.	.
chr13	51644895	51645394	chr13	51690181	51690680	Cks2|chr13:51690181-51690680	0.673674853327988	.	.
chr13	52980927	52981426	chr13	52679801	52680300	Nfil3|chr13:52679801-52680300	0.513117959631199	.	.
chr13	53377171	53377670	chr13	53178544	53179043	Sptlc1|chr13:53178544-53179043	0.497094005421296	.	.
chr13	53393714	53394213	chr13	53730464	53730963	Gm2762|chr13:53730464-53730963	0.584333305180272	.	.
chr13	54071497	54071996	chr13	54211928	54212427	Sfxn1|chr13:54211928-54212427	0.545025060872455	.	.
chr13	54072025	54072524	chr13	54457778	54458277	Sfxn1|chr13:54457778-54458277	0.530346255254506	.	.
chr13	54371182	54371681	chr13	54211928	54212427	Cplx2|chr13:54211928-54212427	0.729461156671519	.	.
chr13	54371182	54371681	chr13	54687578	54688077	Cplx2|chr13:54687578-54688077	0.557326255544379	.	.
chr13	54503537	54504036	chr13	54403164	54403663	Simc1|chr13:54403164-54403663	0.623971394744092	.	.
chr13	54504059	54504558	chr13	54457778	54458277	Simc1|chr13:54457778-54458277	0.524415886147544	.	.
chr13	54565190	54565689	chr13	54457778	54458277	4833439L19Rik|chr13:54457778-54458277	0.510141028380432	.	.
chr13	54574757	54575256	chr13	54687578	54688077	Arl10|chr13:54687578-54688077	0.523570469268903	.	.
chr13	54574757	54575256	chr13	54937809	54938308	Arl10|chr13:54937809-54938308	0.688157706458893	.	.
chr13	54589972	54590471	chr13	54937809	54938308	Higd2a|chr13:54937809-54938308	0.650885375914481	.	.
chr13	54589972	54590471	chr13	54937809	54938308	Nop16|chr13:54937809-54938308	0.650885375914481	.	.
chr13	54590544	54591043	chr13	54457778	54458277	Higd2a|chr13:54457778-54458277	0.633033335074007	.	.
chr13	54590544	54591043	chr13	54457778	54458277	Nop16|chr13:54457778-54458277	0.633033335074007	.	.
chr13	54694350	54694849	chr13	54687578	54688077	Rnf44|chr13:54687578-54688077	0.505298006744798	.	.
chr13	54694350	54694849	chr13	54937809	54938308	Rnf44|chr13:54937809-54938308	0.519739995305728	.	.
chr13	54749460	54749959	chr13	54687578	54688077	Gprin1|chr13:54687578-54688077	0.598061758558391	.	.
chr13	54749460	54749959	chr13	54937809	54938308	Gprin1|chr13:54937809-54938308	0.70660539675292	.	.
chr13	54948440	54948939	chr13	54937809	54938308	Unc5a|chr13:54937809-54938308	0.585953941561045	.	.
chr13	54948440	54948939	chr13	55190137	55190636	Unc5a|chr13:55190137-55190636	0.568739746988242	.	.
chr13	54948440	54948939	chr13	55211503	55212002	Unc5a|chr13:55211503-55212002	0.598800384311085	.	.
chr13	54948440	54948939	chr13	55212055	55212554	Unc5a|chr13:55212055-55212554	0.51478253349967	.	.
chr13	54949141	54949640	chr13	54937809	54938308	Unc5a|chr13:54937809-54938308	0.634417002865057	.	.
chr13	54949141	54949640	chr13	55190137	55190636	Unc5a|chr13:55190137-55190636	0.848428888382261	.	.
chr13	54949141	54949640	chr13	55211503	55212002	Unc5a|chr13:55211503-55212002	0.515626226048738	.	.
chr13	54949141	54949640	chr13	55212055	55212554	Unc5a|chr13:55212055-55212554	0.637137383545826	.	.
chr13	55321723	55322222	chr13	55190137	55190636	Rab24|chr13:55190137-55190636	0.719315472157694	.	.
chr13	55321723	55322222	chr13	55212055	55212554	Rab24|chr13:55212055-55212554	0.661001255934983	.	.
chr13	55321723	55322222	chr13	55592838	55593337	Rab24|chr13:55592838-55593337	0.601583584034521	.	.
chr13	55362590	55363089	chr13	55483590	55484089	Lman2|chr13:55483590-55484089	0.697899997429776	.	.
chr13	55362590	55363089	chr13	55742240	55742739	Lman2|chr13:55742240-55742739	0.584529261664055	.	.
chr13	55369529	55370028	chr13	55211001	55211500	Rgs14|chr13:55211001-55211500	0.579217726353095	.	.
chr13	55536365	55536864	chr13	55742240	55742739	Ddx41|chr13:55742240-55742739	0.470829406477713	.	.
chr13	55536365	55536864	chr13	55742240	55742739	Gm46416|chr13:55742240-55742739	0.470829406477713	.	.
chr13	55570861	55571360	chr13	55483590	55484089	Fam193b|chr13:55483590-55484089	0.568143731957242	.	.
chr13	55634726	55635225	chr13	55483590	55484089	Ddx46|chr13:55483590-55484089	0.534505197036202	.	.
chr13	55692880	55693379	chr13	55742240	55742739	B230219D22Rik|chr13:55742240-55742739	0.525324855205171	.	.
chr13	55714903	55715402	chr13	55742240	55742739	Txndc15|chr13:55742240-55742739	0.500592073571145	.	.
chr13	55727130	55727629	chr13	55592838	55593337	Pcbd2|chr13:55592838-55593337	0.55782942900187	.	.
chr13	56522197	56522696	chr13	56774250	56774749	Fbxl21|chr13:56774250-56774749	0.730769821066661	.	.
chr13	56703074	56703573	chr13	56774250	56774749	Smad5|chr13:56774250-56774749	0.59037975374386	.	.
chr13	56703074	56703573	chr13	56782627	56783126	Smad5|chr13:56782627-56783126	0.558589809587115	.	.
chr13	58128353	58128852	chr13	58274153	58274652	Hnrnpa0|chr13:58274153-58274652	0.757136852564494	.	.
chr13	58401390	58401889	chr13	58543927	58544426	Rmi1|chr13:58543927-58544426	0.484057854966253	.	.
chr13	58806280	58806779	chr13	58807478	58807977	Ntrk2|chr13:58807478-58807977	0.561418172254861	.	.
chr13	58806280	58806779	chr13	59011369	59011868	Ntrk2|chr13:59011369-59011868	0.6306033947064	.	.
chr13	60176318	60176817	chr13	59905409	59905908	Gas1|chr13:59905409-59905908	0.47090600330557	.	.
chr13	60176318	60176817	chr13	59905409	59905908	Gm48488|chr13:59905409-59905908	0.47090600330557	.	.
chr13	60176318	60176817	chr13	60035660	60036159	Gas1|chr13:60035660-60036159	0.468590787178643	.	.
chr13	60176318	60176817	chr13	60035660	60036159	Gm48488|chr13:60035660-60036159	0.468590787178643	.	.
chr13	62964614	62965113	chr13	63239752	63240251	Aopep|chr13:63239752-63240251	0.500352122439497	.	.
chr13	64153032	64153531	chr13	64447886	64448385	Zfp367|chr13:64447886-64448385	0.539851809456273	.	.
chr13	66932815	66933314	chr13	67081073	67081572	Mterf3|chr13:67081073-67081572	0.747152296717844	.	.
chr13	66932815	66933314	chr13	67081073	67081572	Ptdss1|chr13:67081073-67081572	0.747152296717844	.	.
chr13	67107621	67108120	chr13	67127897	67128396	Gm28557|chr13:67127897-67128396	0.629889646686846	.	.
chr13	67306295	67306794	chr13	67081073	67081572	Zfp457|chr13:67081073-67081572	0.831113993762522	.	.
chr13	67360408	67360907	chr13	67081073	67081572	Gm17039|chr13:67081073-67081572	0.608295422927673	.	.
chr13	69534509	69535008	chr13	69481587	69482086	Tent4a|chr13:69481587-69482086	0.526009786485288	.	.
chr13	69611277	69611776	chr13	69481587	69482086	Srd5a1|chr13:69481587-69482086	0.614383329847161	.	.
chr13	69611778	69612277	chr13	69933494	69933993	Srd5a1|chr13:69933494-69933993	0.518364781969646	.	.
chr13	70637328	70637827	chr13	70549003	70549502	Ice1|chr13:70549003-70549502	0.485769209157027	.	.
chr13	70637328	70637827	chr13	70554569	70555068	Ice1|chr13:70554569-70555068	0.632874463393964	.	.
chr13	70637994	70638493	chr13	70464928	70465427	Ice1|chr13:70464928-70465427	0.600742705507246	.	.
chr13	73466983	73467482	chr13	73330735	73331234	Lpcat1|chr13:73330735-73331234	0.658885569144464	.	.
chr13	73466983	73467482	chr13	73360524	73361023	Lpcat1|chr13:73360524-73361023	0.782432272439414	.	.
chr13	73466983	73467482	chr13	73513207	73513706	Lpcat1|chr13:73513207-73513706	0.469295484523755	.	.
chr13	73466983	73467482	chr13	73567445	73567944	Lpcat1|chr13:73567445-73567944	0.509994173335571	.	.
chr13	73603707	73604206	chr13	73330735	73331234	Clptm1l|chr13:73330735-73331234	0.728701792781415	.	.
chr13	73603707	73604206	chr13	73360524	73361023	Clptm1l|chr13:73360524-73361023	0.824415997236388	.	.
chr13	73603707	73604206	chr13	73567445	73567944	Clptm1l|chr13:73567445-73567944	0.524164066251857	.	.
chr13	74208494	74208993	chr13	74245466	74245965	Exoc3|chr13:74245466-74245965	0.581370772879493	.	.
chr13	75707260	75707759	chr13	75797734	75798233	1700037F03Rik|chr13:75797734-75798233	0.531966863885147	.	.
chr13	75707260	75707759	chr13	75797734	75798233	Ell2|chr13:75797734-75798233	0.531966863885147	.	.
chr13	76098448	76098947	chr13	75797734	75798233	Arsk|chr13:75797734-75798233	0.646311089497136	.	.
chr13	76098448	76098947	chr13	75797734	75798233	Ttc37|chr13:75797734-75798233	0.646311089497136	.	.
chr13	76098448	76098947	chr13	75798255	75798754	Arsk|chr13:75798255-75798754	0.533051618625519	.	.
chr13	76098448	76098947	chr13	75798255	75798754	Ttc37|chr13:75798255-75798754	0.533051618625519	.	.
chr13	85189132	85189631	chr13	84758481	84758980	Ccnh|chr13:84758481-84758980	0.747101054798149	.	.
chr13	85189132	85189631	chr13	85126922	85127421	Ccnh|chr13:85126922-85127421	0.744244040163696	.	.
chr13	91807459	91807958	chr13	91648253	91648752	Zcchc9|chr13:91648253-91648752	0.601381506015171	.	.
chr13	91807459	91807958	chr13	92070437	92070936	Zcchc9|chr13:92070437-92070936	0.494919754003123	.	.
chr13	92483717	92484216	chr13	92070437	92070936	Fam151b|chr13:92070437-92070936	0.57548271953571	.	.
chr13	93192254	93192753	chr13	93303160	93303659	Tent2|chr13:93303160-93303659	0.552671564419389	.	.
chr13	93192254	93192753	chr13	93303160	93303659	Tent2|chr13:93303160-93303659	0.55267156441939	.	.
chr13	93499604	93500103	chr13	93303160	93303659	Jmy|chr13:93303160-93303659	0.824348417732973	.	.
chr13	93499604	93500103	chr13	93303725	93304224	Jmy|chr13:93303725-93304224	0.705508067972759	.	.
chr13	94358727	94359226	chr13	94637013	94637512	Ap3b1|chr13:94637013-94637512	0.483778263304759	.	.
chr13	94358727	94359226	chr13	94637013	94637512	Gm9776|chr13:94637013-94637512	0.483778263304759	.	.
chr13	95375152	95375651	chr13	95475285	95475784	Aggf1|chr13:95475285-95475784	0.508863292810543	.	.
chr13	95891800	95892299	chr13	95891160	95891659	Iqgap2|chr13:95891160-95891659	0.824993744426634	.	.
chr13	95891800	95892299	chr13	96130962	96131461	Iqgap2|chr13:96130962-96131461	0.599237002884838	.	.
chr13	98206244	98206743	chr13	97900254	97900753	Arhgef28|chr13:97900254-97900753	0.514112909043515	.	.
chr13	98206244	98206743	chr13	97948810	97949309	Arhgef28|chr13:97948810-97949309	0.621448586246294	.	.
chr13	98815067	98815566	chr13	98586745	98587244	Fcho2|chr13:98586745-98587244	0.558817152299772	.	.
chr13	98815067	98815566	chr13	99244800	99245299	Fcho2|chr13:99244800-99245299	0.525555414300345	.	.
chr13	98815067	98815566	chr13	99244800	99245299	Fcho2|chr13:99244800-99245299	0.525555414300346	.	.
chr13	98926145	98926644	chr13	99244800	99245299	Tnpo1|chr13:99244800-99245299	0.536106510154457	.	.
chr13	99516343	99516842	chr13	99541066	99541565	Gm26559|chr13:99541066-99541565	0.606958235782517	.	.
chr13	99516343	99516842	chr13	99541066	99541565	Map1b|chr13:99541066-99541565	0.606958235782517	.	.
chr13	99516343	99516842	chr13	99541570	99542069	Gm26559|chr13:99541570-99542069	0.616333164892602	.	.
chr13	99516343	99516842	chr13	99541570	99542069	Map1b|chr13:99541570-99542069	0.616333164892602	.	.
chr13	99516343	99516842	chr13	99579505	99580004	Gm26559|chr13:99579505-99580004	0.555919583772199	.	.
chr13	99516343	99516842	chr13	99579505	99580004	Map1b|chr13:99579505-99580004	0.555919583772199	.	.
chr13	99516343	99516842	chr13	99609240	99609739	Gm26559|chr13:99609240-99609739	0.72766385548093	.	.
chr13	99516343	99516842	chr13	99609240	99609739	Map1b|chr13:99609240-99609739	0.72766385548093	.	.
chr13	99516343	99516842	chr13	99644702	99645201	Gm26559|chr13:99644702-99645201	0.498495542639374	.	.
chr13	99516343	99516842	chr13	99644702	99645201	Map1b|chr13:99644702-99645201	0.498495542639374	.	.
chr13	99516343	99516842	chr13	99940457	99940956	Gm26559|chr13:99940457-99940956	0.759841247483621	.	.
chr13	99516343	99516842	chr13	99940457	99940956	Map1b|chr13:99940457-99940956	0.759841247483621	.	.
chr13	99900520	99901019	chr13	99541066	99541565	Cartpt|chr13:99541066-99541565	0.492928204924441	.	.
chr13	99900520	99901019	chr13	99579505	99580004	Cartpt|chr13:99579505-99580004	0.592492897508648	.	.
chr13	99900520	99901019	chr13	99609240	99609739	Cartpt|chr13:99609240-99609739	0.656722299228741	.	.
chr13	99900520	99901019	chr13	99644702	99645201	Cartpt|chr13:99644702-99645201	0.483994651842796	.	.
chr13	99900520	99901019	chr13	99940457	99940956	Cartpt|chr13:99940457-99940956	0.556912038428379	.	.
chr13	100743849	100744348	chr13	100525443	100525942	Mrps36|chr13:100525443-100525942	0.587704706011236	.	.
chr13	100743849	100744348	chr13	100525972	100526471	Mrps36|chr13:100525972-100526471	0.724489865186195	.	.
chr13	100744364	100744863	chr13	100525972	100526471	Mrps36|chr13:100525972-100526471	0.495487971314674	.	.
chr13	100775674	100776173	chr13	101129357	101129856	Cenph|chr13:101129357-101129856	0.536586483224231	.	.
chr13	100833220	100833719	chr13	101129357	101129856	Slc30a5|chr13:101129357-101129856	0.51167908370648	.	.
chr13	100833220	100833719	chr13	101233394	101233893	Slc30a5|chr13:101233394-101233893	0.585056180699024	.	.
chr13	103334297	103334796	chr13	103109798	103110297	Mast4|chr13:103109798-103110297	0.642360441575253	.	.
chr13	107022190	107022689	chr13	107467150	107467649	3830408C21Rik|chr13:107467150-107467649	0.549459213372313	.	.
chr13	107022190	107022689	chr13	107467150	107467649	3830408C21Rik|chr13:107467150-107467649	0.549459213372314	.	.
chr13	107022190	107022689	chr13	107467150	107467649	Kif2a|chr13:107467150-107467649	0.549459213372313	.	.
chr13	107022190	107022689	chr13	107467150	107467649	Kif2a|chr13:107467150-107467649	0.549459213372314	.	.
chr13	107889889	107890388	chr13	107594439	107594938	Zswim6|chr13:107594439-107594938	0.752735238196236	.	.
chr13	107889889	107890388	chr13	107594439	107594938	Zswim6|chr13:107594439-107594938	0.752735238196237	.	.
chr13	107889889	107890388	chr13	107831119	107831618	Zswim6|chr13:107831119-107831618	0.629153481790629	.	.
chr13	107890410	107890909	chr13	107594439	107594938	Zswim6|chr13:107594439-107594938	0.511688474190693	.	.
chr13	111725221	111725720	chr13	111771190	111771689	Gm15287|chr13:111771190-111771689	0.701860579140742	.	.
chr13	111808573	111809072	chr13	112204829	112205328	Gm15327|chr13:112204829-112205328	0.624486383306356	.	.
chr13	111808573	111809072	chr13	112204829	112205328	Map3k1|chr13:112204829-112205328	0.624486383306356	.	.
chr13	112288239	112288738	chr13	112331603	112332102	Ankrd55|chr13:112331603-112332102	0.715072886284292	.	.
chr13	112463814	112464313	chr13	112577988	112578487	Il6st|chr13:112577988-112578487	0.501198140351374	.	.
chr13	112660437	112660936	chr13	112315488	112315987	Slc38a9|chr13:112315488-112315987	0.54025691130067	.	.
chr13	112660437	112660936	chr13	112577988	112578487	Slc38a9|chr13:112577988-112578487	0.669085409882709	.	.
chr13	113618324	113618823	chr13	113596756	113597255	Snx18|chr13:113596756-113597255	0.643829241651848	.	.
chr13	113618324	113618823	chr13	113734113	113734612	Snx18|chr13:113734113-113734612	0.752291915085758	.	.
chr13	113618324	113618823	chr13	113896404	113896903	Snx18|chr13:113896404-113896903	0.657958997625589	.	.
chr13	115090020	115090519	chr13	115421354	115421853	Gm10734|chr13:115421354-115421853	0.488253005696085	.	.
chr13	115090020	115090519	chr13	115421354	115421853	Pelo|chr13:115421354-115421853	0.488253005696085	.	.
chr13	119408761	119409260	chr13	119631663	119632162	Nnt|chr13:119631663-119632162	0.477174752438791	.	.
chr14	4110285	4110784	chr14	4018459	4018958	Gm8108|chr14:4018459-4018958	0.573881501388944	.	.
chr14	7817668	7818167	chr14	7765890	7766389	Flnb|chr14:7765890-7766389	0.577841173429584	.	.
chr14	7817668	7818167	chr14	7773846	7774345	Flnb|chr14:7773846-7774345	0.551778457620542	.	.
chr14	7817668	7818167	chr14	8186119	8186618	Flnb|chr14:8186119-8186618	0.597742029294243	.	.
chr14	8666089	8666588	chr14	8608506	8609005	4930452B06Rik|chr14:8608506-8609005	0.620620287489777	.	.
chr14	8666089	8666588	chr14	8608506	8609005	4930455B14Rik|chr14:8608506-8609005	0.620620287489777	.	.
chr14	12822357	12822856	chr14	12821778	12822277	Cadps|chr14:12821778-12822277	0.612198990471037	.	.
chr14	12822915	12823414	chr14	12821778	12822277	Cadps|chr14:12821778-12822277	0.541168997978056	.	.
chr14	13961455	13961954	chr14	13803316	13803815	Atxn7|chr14:13803316-13803815	0.589939438158618	.	.
chr14	13961455	13961954	chr14	13803316	13803815	Thoc7|chr14:13803316-13803815	0.589939438158618	.	.
chr14	14120721	14121220	chr14	14098541	14099040	Psmd6|chr14:14098541-14099040	0.634489696897475	.	.
chr14	18238228	18238727	chr14	17872311	17872810	Nr1d2|chr14:17872311-17872810	0.66209069652063	.	.
chr14	20294882	20295381	chr14	20067287	20067786	Nudt13|chr14:20067287-20067786	0.572238122841347	.	.
chr14	20393428	20393927	chr14	20067287	20067786	Mrps16|chr14:20067287-20067786	0.469391802369391	.	.
chr14	20479719	20480218	chr14	20067287	20067786	Anxa7|chr14:20067287-20067786	0.476561868244732	.	.
chr14	20640808	20641307	chr14	20258398	20258897	2810402E24Rik|chr14:20258398-20258897	0.557095980434	.	.
chr14	20640808	20641307	chr14	20258398	20258897	Usp54|chr14:20258398-20258897	0.557095980434	.	.
chr14	20674047	20674546	chr14	20765558	20766057	Sec24c|chr14:20765558-20766057	0.535757545302527	.	.
chr14	21741727	21742226	chr14	21500982	21501481	Gm15935|chr14:21500982-21501481	0.652541180871177	.	.
chr14	21750282	21750781	chr14	21987292	21987791	Dusp13|chr14:21987292-21987791	0.599044773097376	.	.
chr14	21750282	21750781	chr14	21987292	21987791	Samd8|chr14:21987292-21987791	0.599044773097376	.	.
chr14	21750282	21750781	chr14	21987809	21988308	Dusp13|chr14:21987809-21988308	0.704290120678432	.	.
chr14	21750282	21750781	chr14	21987809	21988308	Samd8|chr14:21987809-21988308	0.704290120678432	.	.
chr14	21751219	21751718	chr14	21830992	21831491	Dusp13|chr14:21830992-21831491	0.578894474972758	.	.
chr14	21751219	21751718	chr14	21830992	21831491	Samd8|chr14:21830992-21831491	0.578894474972758	.	.
chr14	21751219	21751718	chr14	21831494	21831993	Dusp13|chr14:21831494-21831993	0.625578361089721	.	.
chr14	21751219	21751718	chr14	21831494	21831993	Samd8|chr14:21831494-21831993	0.625578361089721	.	.
chr14	21848727	21849226	chr14	21987292	21987791	Comtd1|chr14:21987292-21987791	0.670569422626668	.	.
chr14	21848727	21849226	chr14	21987809	21988308	Comtd1|chr14:21987809-21988308	0.812384755856727	.	.
chr14	26970326	26970825	chr14	27220236	27220735	Appl1|chr14:27220236-27220735	0.482596012469148	.	.
chr14	27038765	27039264	chr14	27220236	27220735	Il17rd|chr14:27220236-27220735	0.610012193705841	.	.
chr14	27429280	27429779	chr14	27029719	27030218	Tasor|chr14:27029719-27030218	0.519957239288884	.	.
chr14	27429280	27429779	chr14	27029719	27030218	Tasor|chr14:27029719-27030218	0.519957239288885	.	.
chr14	27622099	27622598	chr14	27630967	27631466	Erc2|chr14:27630967-27631466	0.652675117397863	.	.
chr14	29721675	29722174	chr14	29340671	29341170	Cacna2d3|chr14:29340671-29341170	0.6027632416123	.	.
chr14	29721675	29722174	chr14	29340671	29341170	Cacna2d3|chr14:29340671-29341170	0.602763241612301	.	.
chr14	29722333	29722832	chr14	29340671	29341170	Cacna2d3|chr14:29340671-29341170	0.693333997336243	.	.
chr14	30479234	30479733	chr14	30077981	30078480	Dcp1a|chr14:30077981-30078480	0.508037569161842	.	.
chr14	30479234	30479733	chr14	30353355	30353854	Dcp1a|chr14:30353355-30353854	0.481501207402349	.	.
chr14	30715396	30715895	chr14	30715896	30716395	Sfmbt1|chr14:30715896-30716395	0.609916136713537	.	.
chr14	31251093	31251592	chr14	31233883	31234382	Bap1|chr14:31233883-31234382	0.590724477836562	.	.
chr14	31251093	31251592	chr14	31233883	31234382	Phf7|chr14:31233883-31234382	0.590724477836562	.	.
chr14	31434900	31435399	chr14	31662146	31662645	Sh3bp5|chr14:31662146-31662645	0.497930167972477	.	.
chr14	31435420	31435919	chr14	31662146	31662645	Sh3bp5|chr14:31662146-31662645	0.55520310759419	.	.
chr14	31435944	31436443	chr14	31662146	31662645	Sh3bp5|chr14:31662146-31662645	0.526842431592137	.	.
chr14	33922848	33923347	chr14	33832902	33833401	Gdf10|chr14:33832902-33833401	0.561802668258339	.	.
chr14	33923400	33923899	chr14	33549816	33550315	Gdf10|chr14:33549816-33550315	0.478866888158655	.	.
chr14	34673547	34674046	chr14	34570230	34570729	5830448L01Rik|chr14:34570230-34570729	0.479032344708706	.	.
chr14	34673547	34674046	chr14	34570230	34570729	Wapl|chr14:34570230-34570729	0.479032344708706	.	.
chr14	34673547	34674046	chr14	34823088	34823587	5830448L01Rik|chr14:34823088-34823587	0.677090358419269	.	.
chr14	34673547	34674046	chr14	34823088	34823587	Wapl|chr14:34823088-34823587	0.677090358419269	.	.
chr14	37134987	37135486	chr14	36778886	36779385	Ghitm|chr14:36778886-36779385	0.475955945174606	.	.
chr14	46760213	46760712	chr14	46980987	46981486	Cdkn3|chr14:46980987-46981486	0.481401620469225	.	.
chr14	46760213	46760712	chr14	47229942	47230441	Cdkn3|chr14:47229942-47230441	0.650738667751582	.	.
chr14	46821922	46822421	chr14	46980987	46981486	Gmfb|chr14:46980987-46981486	0.667644662011671	.	.
chr14	47276704	47277203	chr14	47133874	47134373	Gm49150|chr14:47133874-47134373	0.561561592006333	.	.
chr14	47276704	47277203	chr14	47133874	47134373	Socs4|chr14:47133874-47134373	0.561561592006333	.	.
chr14	47276704	47277203	chr14	47133874	47134373	Wdhd1|chr14:47133874-47134373	0.561561592006333	.	.
chr14	47276704	47277203	chr14	47249750	47250249	Gm49150|chr14:47249750-47250249	0.564864740995081	.	.
chr14	47276704	47277203	chr14	47249750	47250249	Socs4|chr14:47249750-47250249	0.564864740995081	.	.
chr14	47276704	47277203	chr14	47249750	47250249	Wdhd1|chr14:47249750-47250249	0.564864740995081	.	.
chr14	47418044	47418543	chr14	47334755	47335254	Dlgap5|chr14:47334755-47335254	0.72252173029841	.	.
chr14	47418044	47418543	chr14	47472301	47472800	Dlgap5|chr14:47472301-47472800	0.488345855148309	.	.
chr14	48446130	48446629	chr14	48330974	48331473	Tmem260|chr14:48330974-48331473	0.529817504050731	.	.
chr14	50896553	50897052	chr14	50944770	50945269	Klhl33|chr14:50944770-50945269	0.476828262558215	.	.
chr14	50896553	50897052	chr14	51065199	51065698	Klhl33|chr14:51065199-51065698	0.583484410350053	.	.
chr14	50924654	50925153	chr14	51089267	51089766	Apex1|chr14:51089267-51089766	0.508563743030865	.	.
chr14	50924654	50925153	chr14	51089267	51089766	Osgep|chr14:51089267-51089766	0.508563743030865	.	.
chr14	50930347	50930846	chr14	50944202	50944701	Pip4p1|chr14:50944202-50944701	0.487450013791973	.	.
chr14	50930347	50930846	chr14	50944202	50944701	Pnp|chr14:50944202-50944701	0.487450013791973	.	.
chr14	50930347	50930846	chr14	51065199	51065698	Pip4p1|chr14:51065199-51065698	0.51462001940608	.	.
chr14	50930347	50930846	chr14	51065199	51065698	Pnp|chr14:51065199-51065698	0.51462001940608	.	.
chr14	50930852	50931351	chr14	51089267	51089766	Pip4p1|chr14:51089267-51089766	0.78139412170284	.	.
chr14	50930852	50931351	chr14	51089267	51089766	Pnp|chr14:51089267-51089766	0.78139412170284	.	.
chr14	51123666	51124165	chr14	51089267	51089766	Rnase6|chr14:51089267-51089766	0.607427112681496	.	.
chr14	51884597	51885096	chr14	52004089	52004588	Mettl17|chr14:52004089-52004588	0.65762631388636	.	.
chr14	51885128	51885627	chr14	52004089	52004588	Mettl17|chr14:52004089-52004588	0.580701793597158	.	.
chr14	52019548	52020047	chr14	52004089	52004588	Gm49086|chr14:52004089-52004588	0.55904172075664	.	.
chr14	52019548	52020047	chr14	52004089	52004588	Zfp219|chr14:52004089-52004588	0.55904172075664	.	.
chr14	52104104	52104603	chr14	52118613	52119112	Hnrnpc|chr14:52118613-52119112	0.526293113007316	.	.
chr14	52104104	52104603	chr14	52152170	52152669	Hnrnpc|chr14:52152170-52152669	0.622718274314873	.	.
chr14	52104104	52104603	chr14	52316073	52316572	Hnrnpc|chr14:52316073-52316572	0.46890725613549	.	.
chr14	52196737	52197236	chr14	52152170	52152669	Gm26590|chr14:52152170-52152669	0.55515073257919	.	.
chr14	52196737	52197236	chr14	52152170	52152669	Supt16|chr14:52152170-52152669	0.55515073257919	.	.
chr14	52257618	52258117	chr14	52244310	52244809	Chd8|chr14:52244310-52244809	0.661811831613421	.	.
chr14	52279101	52279600	chr14	52004089	52004588	Rab2b|chr14:52004089-52004588	0.500841050138726	.	.
chr14	52279101	52279600	chr14	52004089	52004588	Tox4|chr14:52004089-52004588	0.500841050138726	.	.
chr14	52304904	52305403	chr14	52152170	52152669	Mettl3|chr14:52152170-52152669	0.682159993802393	.	.
chr14	54253785	54254284	chr14	54152807	54153306	Abhd4|chr14:54152807-54153306	0.529258730347869	.	.
chr14	54253785	54254284	chr14	54152807	54153306	Dad1|chr14:54152807-54153306	0.529258730347869	.	.
chr14	54253785	54254284	chr14	54487284	54487783	Abhd4|chr14:54487284-54487783	0.634899888211443	.	.
chr14	54253785	54254284	chr14	54487284	54487783	Dad1|chr14:54487284-54487783	0.634899888211443	.	.
chr14	54253785	54254284	chr14	54487808	54488307	Abhd4|chr14:54487808-54488307	0.758231013959658	.	.
chr14	54253785	54254284	chr14	54487808	54488307	Dad1|chr14:54487808-54488307	0.758231013959658	.	.
chr14	54253785	54254284	chr14	54528493	54528992	Abhd4|chr14:54528493-54528992	0.596394322873577	.	.
chr14	54253785	54254284	chr14	54528493	54528992	Dad1|chr14:54528493-54528992	0.596394322873577	.	.
chr14	54360532	54361031	chr14	54098125	54098624	Oxa1l|chr14:54098125-54098624	0.701097268778795	.	.
chr14	54360532	54361031	chr14	54653461	54653960	Oxa1l|chr14:54653461-54653960	0.472684838735092	.	.
chr14	54360532	54361031	chr14	54714030	54714529	Oxa1l|chr14:54714030-54714529	0.727965016296178	.	.
chr14	54426642	54427141	chr14	54083430	54083929	Mrpl52|chr14:54083430-54083929	0.661709250548987	.	.
chr14	54426642	54427141	chr14	54152807	54153306	Mrpl52|chr14:54152807-54153306	0.809953440211045	.	.
chr14	54426642	54427141	chr14	54487808	54488307	Mrpl52|chr14:54487808-54488307	0.610192102419917	.	.
chr14	54426642	54427141	chr14	54528493	54528992	Mrpl52|chr14:54528493-54528992	0.522572597522582	.	.
chr14	54426642	54427141	chr14	54736780	54737279	Mrpl52|chr14:54736780-54737279	0.702083761015479	.	.
chr14	54463894	54464393	chr14	54083430	54083929	Gm10366|chr14:54083430-54083929	0.680495151404184	.	.
chr14	54463894	54464393	chr14	54083430	54083929	Lrp10|chr14:54083430-54083929	0.680495151404184	.	.
chr14	54463894	54464393	chr14	54152807	54153306	Gm10366|chr14:54152807-54153306	0.624327655007007	.	.
chr14	54463894	54464393	chr14	54152807	54153306	Lrp10|chr14:54152807-54153306	0.624327655007007	.	.
chr14	54463894	54464393	chr14	54258991	54259490	Gm10366|chr14:54258991-54259490	0.653979511367321	.	.
chr14	54463894	54464393	chr14	54258991	54259490	Lrp10|chr14:54258991-54259490	0.653979511367321	.	.
chr14	54463894	54464393	chr14	54736780	54737279	Gm10366|chr14:54736780-54737279	0.684673088232547	.	.
chr14	54463894	54464393	chr14	54736780	54737279	Lrp10|chr14:54736780-54737279	0.684673088232547	.	.
chr14	54554111	54554610	chr14	54653461	54653960	Haus4|chr14:54653461-54653960	0.613542276151666	.	.
chr14	54554111	54554610	chr14	54653461	54653960	Haus4|chr14:54653461-54653960	0.613542276151667	.	.
chr14	54617759	54618258	chr14	54863917	54864416	Psmb5|chr14:54863917-54864416	0.583873204296744	.	.
chr14	54641139	54641638	chr14	54653461	54653960	Cdh24|chr14:54653461-54653960	0.661014313391121	.	.
chr14	54641139	54641638	chr14	54653461	54653960	Gm17606|chr14:54653461-54653960	0.661014313391121	.	.
chr14	54641643	54642142	chr14	54258991	54259490	Cdh24|chr14:54258991-54259490	0.666095206338254	.	.
chr14	54641643	54642142	chr14	54258991	54259490	Gm17606|chr14:54258991-54259490	0.666095206338254	.	.
chr14	54641643	54642142	chr14	54603231	54603730	Cdh24|chr14:54603231-54603730	0.588949936694117	.	.
chr14	54641643	54642142	chr14	54603231	54603730	Gm17606|chr14:54603231-54603730	0.588949936694117	.	.
chr14	54641643	54642142	chr14	54736780	54737279	Cdh24|chr14:54736780-54737279	0.638678810593836	.	.
chr14	54641643	54642142	chr14	54736780	54737279	Gm17606|chr14:54736780-54737279	0.638678810593836	.	.
chr14	54641643	54642142	chr14	54772198	54772697	Cdh24|chr14:54772198-54772697	0.522919955388892	.	.
chr14	54641643	54642142	chr14	54772198	54772697	Gm17606|chr14:54772198-54772697	0.522919955388892	.	.
chr14	54876449	54876948	chr14	54603231	54603730	Ppp1r3e|chr14:54603231-54603730	0.747160328105085	.	.
chr14	54876449	54876948	chr14	54736780	54737279	Ppp1r3e|chr14:54736780-54737279	0.802385062375353	.	.
chr14	54876449	54876948	chr14	54772198	54772697	Ppp1r3e|chr14:54772198-54772697	0.716375514476592	.	.
chr14	54876449	54876948	chr14	54772774	54773273	Ppp1r3e|chr14:54772774-54773273	0.543452686654363	.	.
chr14	54876449	54876948	chr14	54893842	54894341	Ppp1r3e|chr14:54893842-54894341	0.657259963190381	.	.
chr14	54876449	54876948	chr14	55148440	55148939	Ppp1r3e|chr14:55148440-55148939	0.619773732404212	.	.
chr14	54876449	54876948	chr14	55148976	55149475	Ppp1r3e|chr14:55148976-55149475	0.701058245764096	.	.
chr14	54876449	54876948	chr14	55161306	55161805	Ppp1r3e|chr14:55161306-55161805	0.744790202611023	.	.
chr14	54877263	54877762	chr14	54653461	54653960	Ppp1r3e|chr14:54653461-54653960	0.516192451700124	.	.
chr14	54877263	54877762	chr14	54714030	54714529	Ppp1r3e|chr14:54714030-54714529	0.71880445717165	.	.
chr14	54877263	54877762	chr14	54863917	54864416	Ppp1r3e|chr14:54863917-54864416	0.847499535607263	.	.
chr14	54877263	54877762	chr14	54863917	54864416	Ppp1r3e|chr14:54863917-54864416	0.847499535607264	.	.
chr14	54877263	54877762	chr14	55108399	55108898	Ppp1r3e|chr14:55108399-55108898	0.502482029192636	.	.
chr14	54877263	54877762	chr14	55246659	55247158	Ppp1r3e|chr14:55246659-55247158	0.526655483996824	.	.
chr14	54912877	54913376	chr14	54528493	54528992	Slc22a17|chr14:54528493-54528992	0.551121427920992	.	.
chr14	54912877	54913376	chr14	54893842	54894341	Slc22a17|chr14:54893842-54894341	0.473871735853819	.	.
chr14	54912877	54913376	chr14	55108399	55108898	Slc22a17|chr14:55108399-55108898	0.572800307183491	.	.
chr14	54925824	54926323	chr14	54528493	54528992	Efs|chr14:54528493-54528992	0.558769427942361	.	.
chr14	54925824	54926323	chr14	54893842	54894341	Efs|chr14:54893842-54894341	0.608585826762063	.	.
chr14	55015235	55015734	chr14	54863917	54864416	Ngdn|chr14:54863917-54864416	0.575301441196748	.	.
chr14	55603809	55604308	chr14	55781221	55781720	Irf9|chr14:55781221-55781720	0.537876382334197	.	.
chr14	55635474	55635973	chr14	55781221	55781720	Ipo4|chr14:55781221-55781720	0.651550155485772	.	.
chr14	55671962	55672461	chr14	55918657	55919156	Gmpr2|chr14:55918657-55919156	0.637496822181672	.	.
chr14	55671962	55672461	chr14	55918657	55919156	Nedd8|chr14:55918657-55919156	0.637496822181672	.	.
chr14	55721724	55722223	chr14	55781221	55781720	Rabggta|chr14:55781221-55781720	0.479802881057977	.	.
chr14	56886135	56886634	chr14	56571678	56572177	Zmym2|chr14:56571678-56572177	0.561545601392476	.	.
chr14	57797888	57798387	chr14	58076172	58076671	Sap18|chr14:58076172-58076671	0.523647618686304	.	.
chr14	57890091	57890590	chr14	58071950	58072449	Zdhhc20|chr14:58071950-58072449	0.750256559070925	.	.
chr14	57999048	57999547	chr14	58071950	58072449	3110083C13Rik|chr14:58071950-58072449	0.574405968550003	.	.
chr14	57999048	57999547	chr14	58071950	58072449	Micu2|chr14:58071950-58072449	0.574405968550003	.	.
chr14	60251297	60251796	chr14	60177353	60177852	Gm49336|chr14:60177353-60177852	0.602538954698348	.	.
chr14	60251297	60251796	chr14	60188389	60188888	Gm49336|chr14:60188389-60188888	0.47576166000178	.	.
chr14	60251297	60251796	chr14	60188389	60188888	Gm49336|chr14:60188389-60188888	0.475761660001781	.	.
chr14	60264945	60265444	chr14	60015870	60016369	Mtmr6|chr14:60015870-60016369	0.625765847688407	.	.
chr14	60264945	60265444	chr14	60385091	60385590	Mtmr6|chr14:60385091-60385590	0.619096291755375	.	.
chr14	60264945	60265444	chr14	60554199	60554698	Mtmr6|chr14:60554199-60554698	0.587469823306385	.	.
chr14	61037756	61038255	chr14	60993339	60993838	Gm41168|chr14:60993339-60993838	0.563319131239942	.	.
chr14	61037756	61038255	chr14	61330972	61331471	Gm41168|chr14:61330972-61331471	0.779136380799534	.	.
chr14	61046288	61046787	chr14	60770887	60771386	Tnfrsf19|chr14:60770887-60771386	0.661186538111303	.	.
chr14	61556085	61556584	chr14	61330972	61331471	Spryd7|chr14:61330972-61331471	0.474569485228461	.	.
chr14	61556614	61557113	chr14	61330972	61331471	Spryd7|chr14:61330972-61331471	0.795735621647258	.	.
chr14	61648133	61648632	chr14	61330972	61331471	Gm27017|chr14:61330972-61331471	0.638211043342935	.	.
chr14	62761092	62761591	chr14	62879422	62879921	Ints6|chr14:62879422-62879921	0.791794069642056	.	.
chr14	62761092	62761591	chr14	63177707	63178206	Ints6|chr14:63177707-63178206	0.685762652363817	.	.
chr14	62837135	62837634	chr14	62879422	62879921	Wdfy2|chr14:62879422-62879921	0.707587440562454	.	.
chr14	63436190	63436689	chr14	63177707	63178206	Fam167a|chr14:63177707-63178206	0.588955052832884	.	.
chr14	64949764	64950263	chr14	64652247	64652746	Hmbox1|chr14:64652247-64652746	0.53547799898194	.	.
chr14	64949764	64950263	chr14	64652247	64652746	Ints9|chr14:64652247-64652746	0.53547799898194	.	.
chr14	65357856	65358355	chr14	65097886	65098385	Zfp395|chr14:65097886-65098385	0.531457354399693	.	.
chr14	65357856	65358355	chr14	65343660	65344159	Zfp395|chr14:65343660-65344159	0.505136305472561	.	.
chr14	66868548	66869047	chr14	66953043	66953542	Dpysl2|chr14:66953043-66953542	0.77855233383843	.	.
chr14	66868548	66869047	chr14	66953043	66953542	Gm5464|chr14:66953043-66953542	0.77855233383843	.	.
chr14	66910863	66911362	chr14	67188588	67189087	Pnma2|chr14:67188588-67189087	0.533924724516728	.	.
chr14	67008741	67009240	chr14	67188588	67189087	Bnip3l|chr14:67188588-67189087	0.671977529106177	.	.
chr14	67716217	67716716	chr14	67370534	67371033	Cdca2|chr14:67370534-67371033	0.490398559286918	.	.
chr14	67716217	67716716	chr14	67370534	67371033	Kctd9|chr14:67370534-67371033	0.490398559286918	.	.
chr14	68084060	68084559	chr14	68123474	68123973	Nefl|chr14:68123474-68123973	0.61240888407417	.	.
chr14	68461386	68461885	chr14	68123474	68123973	Gm31227|chr14:68123474-68123973	0.546863767858844	.	.
chr14	69707347	69707846	chr14	69976093	69976592	R3hcc1|chr14:69976093-69976592	0.786142292572099	.	.
chr14	69731962	69732461	chr14	69994764	69995263	Chmp7|chr14:69994764-69995263	0.540450986493197	.	.
chr14	69732463	69732962	chr14	69830563	69831062	Chmp7|chr14:69830563-69831062	0.503661838863537	.	.
chr14	69732463	69732962	chr14	69994764	69995263	Chmp7|chr14:69994764-69995263	0.771439343619472	.	.
chr14	70099804	70100303	chr14	69830040	69830539	Bin3|chr14:69830040-69830539	0.490605951581966	.	.
chr14	70099804	70100303	chr14	69913112	69913611	Bin3|chr14:69913112-69913611	0.482707848916854	.	.
chr14	70099804	70100303	chr14	69976093	69976592	Bin3|chr14:69976093-69976592	0.62205333535441	.	.
chr14	70153557	70154056	chr14	69976093	69976592	Ccar2|chr14:69976093-69976592	0.78265893596542	.	.
chr14	70577553	70578052	chr14	70554695	70555194	Nudt18|chr14:70554695-70555194	0.65004626025121	.	.
chr14	70577553	70578052	chr14	70702056	70702555	Nudt18|chr14:70702056-70702555	0.64016135689323	.	.
chr14	70599135	70599634	chr14	70469848	70470347	Fam160b2|chr14:70469848-70470347	0.567347129985803	.	.
chr14	70599650	70600149	chr14	70344803	70345302	Fam160b2|chr14:70344803-70345302	0.518484352666576	.	.
[truncated: 4,410 more rows]
